# Supplementary material for: Prostate cancer reshapes the secreted and extracellular vesicle urinary proteomes
Source: Nat Commun. 2024 Jun 13;15:5069. doi: 10.1038/s41467-024-49424-5 (PMC11176296; doi:10.1038/s41467-024-49424-5)
Supplement: Supplementary file 4 — Supplementary Data 1 [file 41467_2024_49424_MOESM4_ESM.xlsx]

## Sheet: Summary
Supplementary Data 1: Patient characteristics
Table	Description
1a	Proteomics cohort
1b	Proteomics samples
1c	Matched proteomics samples
1d	uEV Nanoparticle Tracking Analysis cohort
1e	uEV samples used for Nanoparticle Tracking Analysis
1f	cEV samples analyzed by Nanoparticle Tracking Analysis
1g	uEV Transmission Electron Microscopy cohort
1h	uEV Transmission Electron Microscopy samples
1i	cEV Transmission Electron Microscopy samples

## Sheet: 1a
Supplementary Data 1a: Proteomics cohort
Table 1: Data from this study
	Cohorts
	Patients (Samples)
	Total	DRE	Longitudinal	Discovery	Validation 1	Validation 2	Validation 3
Pre-DRE uSP	10 (10)	10 (10)	NA	NA	NA	NA	NA
Pre-DRE uEV-P20	5 (5)	5 (5)	NA	NA	NA	NA	NA
Pre-DRE uEV-P150	5 (5)	5 (5)	NA	NA	NA	NA	NA
Post-DRE uSP	383 (474)	10 (10)	5 (15)	150 (150)	30 (30)	199 (199)	70 (70)
Post-DRE uEV-P20	166 (176)	5 (5)	5 (15)	126 (126)	30 (30)	NA	NA
Post-DRE uEV-P150	168 (178)	5 (5)	5 (15)	128 (128)	30 (30)	NA	NA
Total	539 (1005)	10 (40)	5 (45)	190 (404)	30 (90)	199 (199)	70 (70)
Table 2: Published data used in this study
Dataset	Patients (Samples)
Prostate cancer tissue (Sinha et al 2019)	76 (76)
Prostate cancer tissue (Khoo et al 2022)	40 (81)
Total tissues	116 (157)
Table 3: Patient characteristics (This study)
	DRE	Longitudinal	Discovery	Validation 1	Validation 2	Validation 3
Sample types	uSP, uEV-P20 and uEV-P150 isolated from Pre-DRE and Post-DRE urine	uSP, uEV-P20 and uEV-P150 collected at 3 timepoints per patient	uSP, uEV-P20 and uEV-P150	uSP, uEV-P20 and uEV-P150	uSP	uSP
Number of patients	10	5	190	30	199	70
Age (years)
Range	51-79	67-82	39-89	57-89	41-75	46-75
Serum PSA (ng/mL)
Median (Range)	6.4 (2.9-10.3)	5.7 (1.1-8.0)	6.2 (0.5-97.0)	7.8 (0.5-26)	5.0 (1.3-37.5)	5.6 (2.0-37.5)
Non-Cancer (78 patients)
Benign Prostatic Hyperplasia	0	0	44	14	0	0
BiopsyNeg	0	0	20	0	0	0
Cancer (426 patients)
cISUP Grade Group
1	10	5	54	0	85	28
2	0	0	20	0	71	20
3	0	0	26	5	23	10
4	0	0	11	5	13	8
5	0	0	15	6	7	4
Clinical T category
1	0	0	0	NA	0	0
2	10	5	91	NA	153	46
3	0	0	27	NA	43	22
4	0	0	6	NA	2	2
No data	0	0	2	30	1	0
D'Amico Risk Group
Low	9	5	50	NA	77	25
Intermediate	1	0	59	NA	105	36
High	0	0	22	NA	16	9
Table D: Matched patients in Discovery cohort
	Pre-DRE uSP	Pre-DRE uEV-P20	Pre-DRE uEV-P150	Post-DRE uSP	Post-DRE uEV-P20	Post-DRE uEV-P150
Pre-DRE uSP	10	5	5	10	0	0
Pre-DRE uEV-P20		5	5	5	5	0
Pre-DRE uEV-P150			5	5	0	5
Post-DRE uSP				150	84	84
Post-DRE uEV-P20					136	124
Post-DRE uEV-P150						138
Legend:
Pre-DRE	Mid-stream urine collected pre-digital rectal exam (i.e. Pre-DRE)
Post-DRE	First-catch urine collected post-digital rectal exam (i.e. Post-DRE)
uSP	Urine soluble protein fraction
EV	Extracellular vesicles
uEV	Urinary EV
EV-P20	EVs isolated from urine or fluid by differential ultracentrifugation and pellet at 20,000 g
EV-P150	EVs isolated from urine or fluid by differential ultracentrifugation and pellet at 150,000 g
cISUP Grade Group	International Society of Urological Pathology Grade Group at biopsy
Proteomics data for entire study:	n
Patients	539
Urine Samples	1005
Urine MS Runs	1396
Cell lines	5
Cell line Samples	15
Cell line Runs	45

## Sheet: 1b
Supplementary Data 1b: Proteomics samples
Sample ID	pkey	Sample type	DRE	Cohort	Age (Years)	serum PSA (ng/mL)	Prostate cancer status	D'Amico Risk Group	T category	cISUP Grade Group	pISUP Grade Group	Analysis
TP063701	637	Tissue	NA	Khoo et al 2022	50-65	5.1	Tumor region	NA		NA	2	Proteomics
TP063702	637	Tissue	NA	Khoo et al 2022	50-65	5.1	NAT region	NA		NA	2	Proteomics
TP063801	638	Tissue	NA	Khoo et al 2022	>65	6.7	Tumor region	NA		NA	2	Proteomics
TP063802	638	Tissue	NA	Khoo et al 2022	>65	6.7	NAT region	NA		NA	2	Proteomics
TP063901	639	Tissue	NA	Khoo et al 2022	50-65	3.9	Tumor region	NA		NA	2	Proteomics
TP063902	639	Tissue	NA	Khoo et al 2022	50-65	3.9	NAT region	NA		NA	2	Proteomics
TP064001	640	Tissue	NA	Khoo et al 2022	>65	7.3	Tumor region	NA		NA	2	Proteomics
TP064002	640	Tissue	NA	Khoo et al 2022	>65	7.3	NAT region	NA		NA	2	Proteomics
TP064101	641	Tissue	NA	Khoo et al 2022	50-65	4.3	Tumor region	NA		NA	2	Proteomics
TP064102	641	Tissue	NA	Khoo et al 2022	50-65	4.3	NAT region	NA		NA	2	Proteomics
TP064201	642	Tissue	NA	Khoo et al 2022	50-65	3.1	Tumor region	NA		NA	2	Proteomics
TP064202	642	Tissue	NA	Khoo et al 2022	50-65	3.1	NAT region	NA		NA	2	Proteomics
TP064301	643	Tissue	NA	Khoo et al 2022	>65	9.3	Tumor region	NA		NA	2	Proteomics
TP064302	643	Tissue	NA	Khoo et al 2022	>65	9.3	NAT region	NA		NA	2	Proteomics
TP064401	644	Tissue	NA	Khoo et al 2022	50-65	37.8	Tumor region	NA		NA	2	Proteomics
TP064402	644	Tissue	NA	Khoo et al 2022	50-65	37.8	NAT region	NA		NA	2	Proteomics
TP064501	645	Tissue	NA	Khoo et al 2022	>65	7	Tumor region	NA		NA	2	Proteomics
TP064502	645	Tissue	NA	Khoo et al 2022	>65	7	NAT region	NA		NA	2	Proteomics
TP064601	646	Tissue	NA	Khoo et al 2022	50-65	5	Tumor region	NA		NA	2	Proteomics
TP064602	646	Tissue	NA	Khoo et al 2022	50-65	5	NAT region	NA		NA	2	Proteomics
TP064701	647	Tissue	NA	Khoo et al 2022	50-65	6.3	Tumor region	NA		NA	2	Proteomics
TP064702	647	Tissue	NA	Khoo et al 2022	50-65	6.3	NAT region	NA		NA	2	Proteomics
TP064801	648	Tissue	NA	Khoo et al 2022	50-65	8.6	Tumor region	NA		NA	2	Proteomics
TP064802	648	Tissue	NA	Khoo et al 2022	50-65	8.6	NAT region	NA		NA	2	Proteomics
TP064901	649	Tissue	NA	Khoo et al 2022	50-65	7.5	Tumor region	NA		NA	2	Proteomics
TP064902	649	Tissue	NA	Khoo et al 2022	50-65	7.5	NAT region	NA		NA	2	Proteomics
TP065001	650	Tissue	NA	Khoo et al 2022	50-65	2.7	Tumor region	NA		NA	2	Proteomics
TP065002	650	Tissue	NA	Khoo et al 2022	50-65	2.7	NAT region	NA		NA	2	Proteomics
TP065101	651	Tissue	NA	Khoo et al 2022	40-49	6.9	Tumor region	NA		NA	2	Proteomics
TP065102	651	Tissue	NA	Khoo et al 2022	40-49	6.9	NAT region	NA		NA	2	Proteomics
TP065201	652	Tissue	NA	Khoo et al 2022	40-49	6.7	Tumor region	NA		NA	2	Proteomics
TP065202	652	Tissue	NA	Khoo et al 2022	40-49	6.7	NAT region	NA		NA	2	Proteomics
TP065301	653	Tissue	NA	Khoo et al 2022	>65	2.1	Tumor region	NA		NA	2	Proteomics
TP065302	653	Tissue	NA	Khoo et al 2022	>65	2.1	NAT region	NA		NA	2	Proteomics
TP065401	654	Tissue	NA	Khoo et al 2022	50-65	4.6	Tumor region	NA		NA	2	Proteomics
TP065402	654	Tissue	NA	Khoo et al 2022	50-65	4.6	NAT region	NA		NA	2	Proteomics
TP065501	655	Tissue	NA	Khoo et al 2022	50-65	4.8	Tumor region	NA		NA	2	Proteomics
TP065502	655	Tissue	NA	Khoo et al 2022	50-65	4.8	NAT region	NA		NA	2	Proteomics
TP065601	656	Tissue	NA	Khoo et al 2022	>65	11	Tumor region	Intermediate		NA	2	Proteomics
TP065602	656	Tissue	NA	Khoo et al 2022	>65	11	NAT region	Intermediate		NA	2	Proteomics
TP065701	657	Tissue	NA	Khoo et al 2022	>65	5.2	Tumor region	NA		NA	2	Proteomics
TP065702	657	Tissue	NA	Khoo et al 2022	>65	5.2	NAT region	NA		NA	2	Proteomics
TP065703	657	Tissue	NA	Khoo et al 2022	>65	5.2	Tumor region	NA		NA	2	Proteomics
TP065801	658	Tissue	NA	Khoo et al 2022	50-65	5.6	Tumor region	NA		NA	2	Proteomics
TP065802	658	Tissue	NA	Khoo et al 2022	50-65	5.6	NAT region	NA		NA	2	Proteomics
TP065901	659	Tissue	NA	Khoo et al 2022	50-65	2.6	Tumor region	NA		NA	2	Proteomics
TP065902	659	Tissue	NA	Khoo et al 2022	50-65	2.6	NAT region	NA		NA	2	Proteomics
TP066001	660	Tissue	NA	Khoo et al 2022	>65	14	Tumor region	Intermediate		NA	2	Proteomics
TP066002	660	Tissue	NA	Khoo et al 2022	>65	14	NAT region	Intermediate		NA	2	Proteomics
TP066101	661	Tissue	NA	Khoo et al 2022	>65	5	Tumor region	NA		NA	2	Proteomics
TP066102	661	Tissue	NA	Khoo et al 2022	>65	5	NAT region	NA		NA	2	Proteomics
TP066201	662	Tissue	NA	Khoo et al 2022	50-65	4.9	Tumor region	NA		NA	2	Proteomics
TP066202	662	Tissue	NA	Khoo et al 2022	50-65	4.9	NAT region	NA		NA	2	Proteomics
TP066301	663	Tissue	NA	Khoo et al 2022	>65	19.4	Tumor region	Intermediate		NA	2	Proteomics
TP066302	663	Tissue	NA	Khoo et al 2022	>65	19.4	NAT region	Intermediate		NA	2	Proteomics
TP066401	664	Tissue	NA	Khoo et al 2022	>65	3.8	Tumor region	NA		NA	2	Proteomics
TP066402	664	Tissue	NA	Khoo et al 2022	>65	3.8	NAT region	NA		NA	2	Proteomics
TP066501	665	Tissue	NA	Khoo et al 2022	>65	9.7	Tumor region	NA		NA	2	Proteomics
TP066502	665	Tissue	NA	Khoo et al 2022	>65	9.7	NAT region	NA		NA	2	Proteomics
TP066601	666	Tissue	NA	Khoo et al 2022	50-65	9.7	Tumor region	NA		NA	2	Proteomics
TP066602	666	Tissue	NA	Khoo et al 2022	50-65	9.7	NAT region	NA		NA	2	Proteomics
TP066701	667	Tissue	NA	Khoo et al 2022	50-65	8	Tumor region	NA		NA	2	Proteomics
TP066702	667	Tissue	NA	Khoo et al 2022	50-65	8	NAT region	NA		NA	2	Proteomics
TP066801	668	Tissue	NA	Khoo et al 2022	50-65	8.6	Tumor region	NA		NA	2	Proteomics
TP066802	668	Tissue	NA	Khoo et al 2022	50-65	8.6	NAT region	NA		NA	2	Proteomics
TP066901	669	Tissue	NA	Khoo et al 2022	50-65	3.4	Tumor region	NA		NA	2	Proteomics
TP066902	669	Tissue	NA	Khoo et al 2022	50-65	3.4	NAT region	NA		NA	2	Proteomics
TP067001	670	Tissue	NA	Khoo et al 2022	50-65	5.6	Tumor region	NA		NA	2	Proteomics
TP067002	670	Tissue	NA	Khoo et al 2022	50-65	5.6	NAT region	NA		NA	2	Proteomics
TP067101	671	Tissue	NA	Khoo et al 2022	50-65	8.6	Tumor region	NA		NA	2	Proteomics
TP067102	671	Tissue	NA	Khoo et al 2022	50-65	8.6	NAT region	NA		NA	2	Proteomics
TP067201	672	Tissue	NA	Khoo et al 2022	50-65	6.2	Tumor region	NA		NA	2	Proteomics
TP067202	672	Tissue	NA	Khoo et al 2022	50-65	6.2	NAT region	NA		NA	2	Proteomics
TP067301	673	Tissue	NA	Khoo et al 2022	50-65	3.6	Tumor region	NA		NA	2	Proteomics
TP067302	673	Tissue	NA	Khoo et al 2022	50-65	3.6	NAT region	NA		NA	2	Proteomics
TP067401	674	Tissue	NA	Khoo et al 2022	40-49	7	Tumor region	NA		NA	2	Proteomics
TP067402	674	Tissue	NA	Khoo et al 2022	40-49	7	NAT region	NA		NA	2	Proteomics
TP067501	675	Tissue	NA	Khoo et al 2022	50-65	12.5	Tumor region	Intermediate		NA	2	Proteomics
TP067502	675	Tissue	NA	Khoo et al 2022	50-65	12.5	NAT region	Intermediate		NA	2	Proteomics
TP067601	676	Tissue	NA	Khoo et al 2022	50-65	13.9	Tumor region	Intermediate		NA	2	Proteomics
TP067602	676	Tissue	NA	Khoo et al 2022	50-65	13.9	NAT region	Intermediate		NA	2	Proteomics
TP056101	561	Tissue	NA	Sinha et al 2019	50-65	5.6	Tumor region	Intermediate	T2a	2	NA	Proteomics
TP056201	562	Tissue	NA	Sinha et al 2019	50-65	8.7	Tumor region	Intermediate	T2b	2	NA	Proteomics
TP056301	563	Tissue	NA	Sinha et al 2019	50-65	5.2	Tumor region	Intermediate	T2a	2	NA	Proteomics
TP056401	564	Tissue	NA	Sinha et al 2019	50-65	7.6	Tumor region	Intermediate	T2a	2	NA	Proteomics
TP056501	565	Tissue	NA	Sinha et al 2019	50-65	5.7	Tumor region	Low	T1c	1	NA	Proteomics
TP056601	566	Tissue	NA	Sinha et al 2019	50-65	5.5	Tumor region	Intermediate	T2b	2	NA	Proteomics
TP056701	567	Tissue	NA	Sinha et al 2019	50-65	4.5	Tumor region	Intermediate	T2a	2	NA	Proteomics
TP056801	568	Tissue	NA	Sinha et al 2019	>65	4.3	Tumor region	Intermediate	T2b	3	NA	Proteomics
TP056901	569	Tissue	NA	Sinha et al 2019	50-65	11.1	Tumor region	Intermediate	T2a	1	NA	Proteomics
TP057001	570	Tissue	NA	Sinha et al 2019	50-65	4.9	Tumor region	Intermediate	T2b	2	NA	Proteomics
TP057101	571	Tissue	NA	Sinha et al 2019	>65	8.2	Tumor region	Intermediate	T1c	2	NA	Proteomics
TP057201	572	Tissue	NA	Sinha et al 2019	>65	4.6	Tumor region	Intermediate	T1c	3	NA	Proteomics
TP057301	573	Tissue	NA	Sinha et al 2019	50-65	8	Tumor region	Intermediate	T2a	3	NA	Proteomics
TP057401	574	Tissue	NA	Sinha et al 2019	50-65	10.9	Tumor region	Intermediate	T2a	3	NA	Proteomics
TP057501	575	Tissue	NA	Sinha et al 2019	50-65	7.9	Tumor region	Intermediate	T2b	2	NA	Proteomics
TP057601	576	Tissue	NA	Sinha et al 2019	>65	5.6	Tumor region	Intermediate	T1c	2	NA	Proteomics
TP057701	577	Tissue	NA	Sinha et al 2019	50-65	4	Tumor region	Intermediate	T2a	2	NA	Proteomics
TP057801	578	Tissue	NA	Sinha et al 2019	50-65	5.6	Tumor region	Intermediate	T1c	2	NA	Proteomics
TP057901	579	Tissue	NA	Sinha et al 2019	50-65	5.1	Tumor region	Intermediate	T2a	2	NA	Proteomics
TP058001	580	Tissue	NA	Sinha et al 2019	>65	7.1	Tumor region	Intermediate	T1c	2	NA	Proteomics
TP058101	581	Tissue	NA	Sinha et al 2019	50-65	4.2	Tumor region	Intermediate	T2b	2	NA	Proteomics
TP058201	582	Tissue	NA	Sinha et al 2019	50-65	13.4	Tumor region	Intermediate	T2a	2	NA	Proteomics
TP058301	583	Tissue	NA	Sinha et al 2019	>65	6.9	Tumor region	Intermediate	T1c	2	NA	Proteomics
TP058401	584	Tissue	NA	Sinha et al 2019	50-65	7.3	Tumor region	Intermediate	T1c	2	NA	Proteomics
TP058501	585	Tissue	NA	Sinha et al 2019	40-49	5.1	Tumor region	Intermediate	T1c	2	NA	Proteomics
TP058601	586	Tissue	NA	Sinha et al 2019	50-65	11.7	Tumor region	Intermediate	T1c	2	NA	Proteomics
TP058701	587	Tissue	NA	Sinha et al 2019	50-65	5.7	Tumor region	Intermediate	T2a	2	NA	Proteomics
TP058801	588	Tissue	NA	Sinha et al 2019	50-65	13.9	Tumor region	Intermediate	T2a	2	NA	Proteomics
TP058901	589	Tissue	NA	Sinha et al 2019	50-65	9.3	Tumor region	Intermediate	T1c	2	NA	Proteomics
TP059001	590	Tissue	NA	Sinha et al 2019	>65	1.7	Tumor region	Intermediate	T2a	2	NA	Proteomics
TP059101	591	Tissue	NA	Sinha et al 2019	40-49	17.1	Tumor region	Intermediate	T2a	3	NA	Proteomics
TP059201	592	Tissue	NA	Sinha et al 2019	50-65	12.4	Tumor region	Intermediate	T2b	2	NA	Proteomics
TP059301	593	Tissue	NA	Sinha et al 2019	>65	13.2	Tumor region	Intermediate	T1c	1	NA	Proteomics
TP059401	594	Tissue	NA	Sinha et al 2019	50-65	12.1	Tumor region	Intermediate	T2a	2	NA	Proteomics
TP059501	595	Tissue	NA	Sinha et al 2019	>65	11.1	Tumor region	Intermediate	T2a	2	NA	Proteomics
TP059601	596	Tissue	NA	Sinha et al 2019	50-65	9.8	Tumor region	Intermediate	T1c	3	NA	Proteomics
TP059701	597	Tissue	NA	Sinha et al 2019	50-65	7.4	Tumor region	Intermediate	T2a	2	NA	Proteomics
TP059801	598	Tissue	NA	Sinha et al 2019	50-65	14.1	Tumor region	Intermediate	T1c	3	NA	Proteomics
TP059901	599	Tissue	NA	Sinha et al 2019	50-65	9.1	Tumor region	Intermediate	T1c	2	NA	Proteomics
TP060001	600	Tissue	NA	Sinha et al 2019	50-65	14.3	Tumor region	Intermediate	T1c	2	NA	Proteomics
TP060101	601	Tissue	NA	Sinha et al 2019	50-65	4.4	Tumor region	Intermediate	T1c	2	NA	Proteomics
TP060201	602	Tissue	NA	Sinha et al 2019	50-65	11.3	Tumor region	Intermediate	T1c	2	NA	Proteomics
TP060301	603	Tissue	NA	Sinha et al 2019	50-65	6.3	Tumor region	Intermediate	T2a	3	NA	Proteomics
TP060401	604	Tissue	NA	Sinha et al 2019	50-65	5.5	Tumor region	Intermediate	T1c	2	NA	Proteomics
TP060501	605	Tissue	NA	Sinha et al 2019	50-65	6.6	Tumor region	Intermediate	T2a	2	NA	Proteomics
TP060601	606	Tissue	NA	Sinha et al 2019	50-65	6.5	Tumor region	Intermediate	T1c	2	NA	Proteomics
TP060701	607	Tissue	NA	Sinha et al 2019	50-65	4.2	Tumor region	Intermediate	T1c	2	NA	Proteomics
TP060801	608	Tissue	NA	Sinha et al 2019	>65	4.6	Tumor region	Intermediate	T2a	2	NA	Proteomics
TP060901	609	Tissue	NA	Sinha et al 2019	>65	4.2	Tumor region	Intermediate	T1c	2	NA	Proteomics
TP061001	610	Tissue	NA	Sinha et al 2019	50-65	15	Tumor region	Intermediate	T2c	2	NA	Proteomics
TP061101	611	Tissue	NA	Sinha et al 2019	50-65	2.5	Tumor region	Intermediate	T2a	2	NA	Proteomics
TP061201	612	Tissue	NA	Sinha et al 2019	50-65	19.5	Tumor region	Intermediate	T2a	2	NA	Proteomics
TP061301	613	Tissue	NA	Sinha et al 2019	50-65	2.5	Tumor region	Intermediate	T1c	2	NA	Proteomics
TP061401	614	Tissue	NA	Sinha et al 2019	>65	10.2	Tumor region	Intermediate	T2a	2	NA	Proteomics
TP061501	615	Tissue	NA	Sinha et al 2019	50-65	18	Tumor region	Intermediate	T1c	3	NA	Proteomics
TP061601	616	Tissue	NA	Sinha et al 2019	>65	8.2	Tumor region	Intermediate	T2a	3	NA	Proteomics
TP061701	617	Tissue	NA	Sinha et al 2019	>65	3.4	Tumor region	Intermediate	T2a	2	NA	Proteomics
TP061801	618	Tissue	NA	Sinha et al 2019	50-65	4.8	Tumor region	Intermediate	T1c	2	NA	Proteomics
TP061901	619	Tissue	NA	Sinha et al 2019	50-65	8.3	Tumor region	Intermediate	T1c	2	NA	Proteomics
TP062001	620	Tissue	NA	Sinha et al 2019	50-65	10.8	Tumor region	Intermediate	T2a	3	NA	Proteomics
TP062101	621	Tissue	NA	Sinha et al 2019	>65	4.9	Tumor region	Intermediate	T2b	2	NA	Proteomics
TP062201	622	Tissue	NA	Sinha et al 2019	50-65	15.6	Tumor region	Intermediate	T1c	2	NA	Proteomics
TP062301	623	Tissue	NA	Sinha et al 2019	>65	9.4	Tumor region	Intermediate	T1c	2	NA	Proteomics
TP062401	624	Tissue	NA	Sinha et al 2019	50-65	11.7	Tumor region	Intermediate	T2b	3	NA	Proteomics
TP062501	625	Tissue	NA	Sinha et al 2019	>65	11.2	Tumor region	Intermediate	T1c	1	NA	Proteomics
TP062601	626	Tissue	NA	Sinha et al 2019	50-65	4.5	Tumor region	Intermediate	T2a	2	NA	Proteomics
TP062701	627	Tissue	NA	Sinha et al 2019	50-65	4.1	Tumor region	Intermediate	T2a	2	NA	Proteomics
TP062801	628	Tissue	NA	Sinha et al 2019	NA	NA	Tumor region	NA		NA	NA	Proteomics
TP062901	629	Tissue	NA	Sinha et al 2019	>65	7.9	Tumor region	Intermediate	T1c	2	NA	Proteomics
TP063001	630	Tissue	NA	Sinha et al 2019	>65	7.6	Tumor region	Intermediate	T1c	3	NA	Proteomics
TP063101	631	Tissue	NA	Sinha et al 2019	>65	6.8	Tumor region	Intermediate	T1c	2	NA	Proteomics
TP063201	632	Tissue	NA	Sinha et al 2019	50-65	6.6	Tumor region	Intermediate	T2a	2	NA	Proteomics
TP063301	633	Tissue	NA	Sinha et al 2019	>65	5.2	Tumor region	Intermediate	T1c	2	NA	Proteomics
TP063401	634	Tissue	NA	Sinha et al 2019	40-49	4.7	Tumor region	Intermediate	T2c	2	NA	Proteomics
TP063501	635	Tissue	NA	Sinha et al 2019	50-65	5.6	Tumor region	Intermediate	T2a	2	NA	Proteomics
TP063601	636	Tissue	NA	Sinha et al 2019	50-65	8.4	Tumor region	Intermediate	T2a	2	NA	Proteomics
US037101	371	uEV-P150	Post	Discovery	50-65	6.4	Non-Prostate cancer (BPH)	NA	NA	NA	NA	Proteomics
US037201	372	uEV-P150	Post	Discovery	50-65	6	Non-Prostate cancer (BPH)	NA	NA	NA	NA	Proteomics
US037301	373	uEV-P150	Post	Discovery	50-65	9.3	Non-Prostate cancer (BPH)	NA	NA	NA	NA	Proteomics
US037401	374	uEV-P150	Post	Discovery	50-65	9	Non-Prostate cancer (BPH)	NA	NA	NA	NA	Proteomics
US037501	375	uEV-P150	Post	Discovery	>65	6.2	Non-Prostate cancer (BPH)	NA	NA	NA	NA	Proteomics
US037601	376	uEV-P150	Post	Discovery	>65	4.7	Non-Prostate cancer (BPH)	NA	NA	NA	NA	Proteomics
US037701	377	uEV-P150	Post	Discovery	50-65	6.6	Non-Prostate cancer (BPH)	NA	NA	NA	NA	Proteomics
US037801	378	uEV-P150	Post	Discovery	>65	8	Non-Prostate cancer (BPH)	NA	NA	NA	NA	Proteomics
US037901	379	uEV-P150	Post	Discovery	>65	4.5	Non-Prostate cancer (BPH)	NA	NA	NA	NA	Proteomics
US038001	380	uEV-P150	Post	Discovery	>65	4.3	Non-Prostate cancer (BPH)	NA	NA	NA	NA	Proteomics
US038101	381	uEV-P150	Post	Discovery	>65	5.6	Non-Prostate cancer (BPH)	NA	NA	NA	NA	Proteomics
US038201	382	uEV-P150	Post	Discovery	50-65	6.3	Non-Prostate cancer (BPH)	NA	NA	NA	NA	Proteomics
US038301	383	uEV-P150	Post	Discovery	50-65	5.2	Non-Prostate cancer (BPH)	NA	NA	NA	NA	Proteomics
US038401	384	uEV-P150	Post	Discovery	50-65	5.5	Non-Prostate cancer (BPH)	NA	NA	NA	NA	Proteomics
US038501	385	uEV-P150	Post	Discovery	50-65	4.5	Non-Prostate cancer (BPH)	NA	NA	NA	NA	Proteomics
US038601	386	uEV-P150	Post	Discovery	50-65	4.1	Non-Prostate cancer (BPH)	NA	NA	NA	NA	Proteomics
US038701	387	uEV-P150	Post	Discovery	50-65	6.3	Non-Prostate cancer (BPH)	NA	NA	NA	NA	Proteomics
US038801	388	uEV-P150	Post	Discovery	>65	6.7	Non-Prostate cancer (BPH)	NA	NA	NA	NA	Proteomics
US038901	389	uEV-P150	Post	Discovery	50-65	8.8	Non-Prostate cancer (BPH)	NA	NA	NA	NA	Proteomics
US039001	390	uEV-P150	Post	Discovery	>65	7	Non-Prostate cancer (BPH)	NA	NA	NA	NA	Proteomics
US039101	391	uEV-P150	Post	Discovery	50-65	4.2	Non-Prostate cancer (BPH)	NA	NA	NA	NA	Proteomics
US039201	392	uEV-P150	Post	Discovery	>65	5.7	Non-Prostate cancer (BPH)	NA	NA	NA	NA	Proteomics
US039301	393	uEV-P150	Post	Discovery	50-65	4.3	Non-Prostate cancer (BPH)	NA	NA	NA	NA	Proteomics
US039401	394	uEV-P150	Post	Discovery	50-65	5.2	Non-Prostate cancer (BPH)	NA	NA	NA	NA	Proteomics
US039501	395	uEV-P150	Post	Discovery	>65	5.9	Non-Prostate cancer (BPH)	NA	NA	NA	NA	Proteomics
US043701	437	uEV-P150	Post	Discovery	>65	11.5	Prostate cancer	Intermediate	T2a	3	NA	Proteomics
US043801	438	uEV-P150	Post	Discovery	50-65	37	Prostate cancer	High	T3b	5	NA	Proteomics
US043901	439	uEV-P150	Post	Discovery	50-65	97	Prostate cancer	High	T4	5	NA	Proteomics
US044001	440	uEV-P150	Post	Discovery	>65	5	Prostate cancer	Intermediate	T2a	3	NA	Proteomics
US044101	441	uEV-P150	Post	Discovery	50-65	15	Prostate cancer	Intermediate	T1c	2	NA	Proteomics
US044201	442	uEV-P150	Post	Discovery	>65	6.5	Prostate cancer	Low	T1c	1	NA	Proteomics
US044301	443	uEV-P150	Post	Discovery	>65	11.7	Prostate cancer	Intermediate	T2a	3	NA	Proteomics
US044401	444	uEV-P150	Post	Discovery	>65	6.6	Prostate cancer	Intermediate	T2a	2	NA	Proteomics
US044501	445	uEV-P150	Post	Discovery	>65	6.7	Prostate cancer	Intermediate	T1c	2	NA	Proteomics
US044601	446	uEV-P150	Post	Discovery	50-65	8.7	Prostate cancer	Intermediate	T1c	2	NA	Proteomics
US044701	447	uEV-P150	Post	Discovery	>65	6.5	Prostate cancer	Intermediate	T2a	2	NA	Proteomics
US044801	448	uEV-P150	Post	Discovery	>65	8.8	Prostate cancer	Intermediate	T1c	3	NA	Proteomics
US044901	449	uEV-P150	Post	Discovery	50-65	6.4	Prostate cancer	Intermediate	T1c	2	NA	Proteomics
US045001	450	uEV-P150	Post	Discovery	50-65	5.5	Prostate cancer	Intermediate	T2b	2	NA	Proteomics
US045201	452	uEV-P150	Post	Discovery	>65	4.8	Prostate cancer	Intermediate	T1c	2	NA	Proteomics
US045301	453	uEV-P150	Post	Discovery	>65	5.6	Prostate cancer	Intermediate	T1c	3	NA	Proteomics
US045401	454	uEV-P150	Post	Discovery	>65	9.4	Prostate cancer	Intermediate	T2a	2	NA	Proteomics
US045501	455	uEV-P150	Post	Discovery	50-65	11.4	Prostate cancer	Intermediate	T2	5	NA	Proteomics
US045601	456	uEV-P150	Post	Discovery	>65	4.5	Prostate cancer	Intermediate	T1c	3	NA	Proteomics
US045701	457	uEV-P150	Post	Discovery	>65	4.2	Prostate cancer	Intermediate	T1c	2	NA	Proteomics
US045801	458	uEV-P150	Post	Discovery	>65	7.7	Prostate cancer	Intermediate	T2a	2	NA	Proteomics
US045901	459	uEV-P150	Post	Discovery	50-65	4.2	Prostate cancer	Intermediate	T1c	2	NA	Proteomics
US046001	460	uEV-P150	Post	Discovery	50-65	5.8	Prostate cancer	Intermediate	T2a	2	NA	Proteomics
US046101	461	uEV-P150	Post	Discovery	>65	3.5	Prostate cancer	High	T2	5	NA	Proteomics
US046201	462	uEV-P150	Post	Discovery	50-65	5	Prostate cancer	High	T2a	5	NA	Proteomics
US046301	463	uEV-P150	Post	Discovery	>65	65.5	Prostate cancer	High	T2a	5	NA	Proteomics
US046401	464	uEV-P150	Post	Discovery	40-49	5.9	Prostate cancer	Intermediate	T1c	3	NA	Proteomics
US046501	465	uEV-P150	Post	Discovery	50-65	29.4	Prostate cancer	Intermediate	T2b	5	NA	Proteomics
US046601	466	uEV-P150	Post	Discovery	>65	16.2	Prostate cancer	Intermediate	T1c	5	NA	Proteomics
US046701	467	uEV-P150	Post	Discovery	>65	7.3	Prostate cancer	Intermediate	T1c/T2b	3	NA	Proteomics
US046801	468	uEV-P150	Post	Discovery	>65	15.7	Prostate cancer	Intermediate	T1c	3	NA	Proteomics
US046901	469	uEV-P150	Post	Discovery	>65	28.8	Prostate cancer	High	T3a	5	NA	Proteomics
US047001	470	uEV-P150	Post	Discovery	>65	75	Prostate cancer	High	T3a	5	NA	Proteomics
US047101	471	uEV-P150	Post	Discovery	>65	4.3	Prostate cancer	Intermediate	T2a	2	NA	Proteomics
US047201	472	uEV-P150	Post	Discovery	>65	71.1	Prostate cancer	High	T3a	4	NA	Proteomics
US047301	473	uEV-P150	Post	Discovery	>65	6	Prostate cancer	Intermediate	T1c	3	NA	Proteomics
US047401	474	uEV-P150	Post	Discovery	>65	6.2	Prostate cancer	High	T1c	5	NA	Proteomics
US047501	475	uEV-P150	Post	Discovery	>65	5	Prostate cancer	High	T2a/T3a	4	NA	Proteomics
US047601	476	uEV-P150	Post	Discovery	>65	6.8	Prostate cancer	Intermediate	T2b	3	NA	Proteomics
US047701	477	uEV-P150	Post	Discovery	50-65	4.7	Prostate cancer	Intermediate	T1c	3	NA	Proteomics
US047801	478	uEV-P150	Post	Discovery	>65	6.7	Prostate cancer	Intermediate	T2a	2	NA	Proteomics
US047901	479	uEV-P150	Post	Discovery	>65	13.3	Prostate cancer	Intermediate	T1c	3	NA	Proteomics
US048001	480	uEV-P150	Post	Discovery	>65	8.5	Prostate cancer	High	T1c	4	NA	Proteomics
US048101	481	uEV-P150	Post	Discovery	>65	31	Prostate cancer	Intermediate	T2a	3	NA	Proteomics
US048201	482	uEV-P150	Post	Discovery	50-65	30.3	Prostate cancer	Intermediate	T1c	3	NA	Proteomics
US048301	483	uEV-P150	Post	Discovery	>65	5.7	Prostate cancer	Intermediate	T1c	2	NA	Proteomics
US048401	484	uEV-P150	Post	Discovery	>65	6.6	Prostate cancer	Intermediate	T1c	2	NA	Proteomics
US048501	485	uEV-P150	Post	Discovery	>65	37	Prostate cancer	High	T1c	5	NA	Proteomics
US048601	486	uEV-P150	Post	Discovery	>65	9.6	Prostate cancer	Intermediate	T1c	2	NA	Proteomics
US048701	487	uEV-P150	Post	Discovery	>65	2.7	Prostate cancer	Intermediate	T1c	3	NA	Proteomics
US049101	491	uEV-P150	Post	Discovery	>65	6.2	Prostate cancer	High	T1c	4	NA	Proteomics
US049201	492	uEV-P150	Post	Discovery	>65	9.9	Prostate cancer	High	T1c	4	NA	Proteomics
US049301	493	uEV-P150	Post	Discovery	50-65	6.7	Prostate cancer	High	T3a	4	NA	Proteomics
US049401	494	uEV-P150	Post	Discovery	>65	6.1	Prostate cancer	Intermediate	T2b	4	NA	Proteomics
US049501	495	uEV-P150	Post	Discovery	>65	5.5	Prostate cancer	High	T2a	4	NA	Proteomics
US049601	496	uEV-P150	Post	Discovery	50-65	11.7	Prostate cancer	Intermediate	T1c	5	NA	Proteomics
US049701	497	uEV-P150	Post	Discovery	50-65	7.9	Prostate cancer	Intermediate	T1c	3	NA	Proteomics
US049801	498	uEV-P150	Post	Discovery	>65	8.2	Prostate cancer	Intermediate	T1c	3	NA	Proteomics
US049901	499	uEV-P150	Post	Discovery	>65	1.1	Prostate cancer	Low	T1c	1	NA	Proteomics
US050301	503	uEV-P150	Post	Discovery	>65	5.2	Prostate cancer	Low	T1c	1	NA	Proteomics
US050401	504	uEV-P150	Post	Discovery	>65	4.6	Prostate cancer	Low	T1c	1	NA	Proteomics
US050501	505	uEV-P150	Post	Discovery	>65	6.3	Prostate cancer	Low	T1c	1	NA	Proteomics
US050601	506	uEV-P150	Post	Discovery	>65	1.7	Prostate cancer	Low	T1c	1	NA	Proteomics
US050701	507	uEV-P150	Post	Discovery	>65	9.3	Prostate cancer	Low	T1c	1	NA	Proteomics
US050801	508	uEV-P150	Post	Discovery	>65	2.5	Prostate cancer	Low	T1c	1	NA	Proteomics
US050901	509	uEV-P150	Post	Discovery	>65	2.1	Prostate cancer	Low	T1c	1	NA	Proteomics
US051001	510	uEV-P150	Post	Discovery	50-65	2.7	Prostate cancer	Low	T1c	1	NA	Proteomics
US051101	511	uEV-P150	Post	Discovery	>65	4.5	Prostate cancer	Low	T1c	1	NA	Proteomics
US051201	512	uEV-P150	Post	Discovery	50-65	3.1	Prostate cancer	Low	T1c	1	NA	Proteomics
US051301	513	uEV-P150	Post	Discovery	50-65	5.9	Prostate cancer	Intermediate	T1c	2	NA	Proteomics
US051401	514	uEV-P150	Post	Discovery	50-65	55.3	Prostate cancer	High	T1c	1	NA	Proteomics
US051501	515	uEV-P150	Post	Discovery	>65	1.2	Prostate cancer	Low	T2a	1	NA	Proteomics
US051701	517	uEV-P150	Post	Discovery	>65	5	Prostate cancer	Low	T1c	1	NA	Proteomics
US051801	518	uEV-P150	Post	Discovery	50-65	3.5	Prostate cancer	Low	T1c	1	NA	Proteomics
US051901	519	uEV-P150	Post	Discovery	>65	2	Prostate cancer	NA	T1b	1	NA	Proteomics
US052001	520	uEV-P150	Post	Discovery	50-65	3.9	Prostate cancer	Low	T1c	1	NA	Proteomics
US052101	521	uEV-P150	Post	Discovery	50-65	2.1	Prostate cancer	Low	T1c	1	NA	Proteomics
US052501	525	uEV-P150	Post	Discovery	>65	4.1	Prostate cancer	Low	T1c	1	NA	Proteomics
US052601	526	uEV-P150	Post	Discovery	>65	5	Prostate cancer	Low	T1c	1	NA	Proteomics
US052801	528	uEV-P150	Post	Discovery	>65	4.1	Prostate cancer	Low	T1c	1	NA	Proteomics
US052901	529	uEV-P150	Post	Discovery	>65	5.3	Prostate cancer	Low	T1c	1	NA	Proteomics
US053001	530	uEV-P150	Post	Discovery	>65	9.2	Prostate cancer	Intermediate	T1c	2	NA	Proteomics
US053101	531	uEV-P150	Post	Discovery	>65	4.9	Prostate cancer	Low	T1c	1	NA	Proteomics
US053201	532	uEV-P150	Post	Discovery	>65	2.9	Prostate cancer	Low	T1c	1	NA	Proteomics
US053301	533	uEV-P150	Post	Discovery	50-65	5.3	Prostate cancer	Low	T1c	1	NA	Proteomics
US053401	534	uEV-P150	Post	Discovery	50-65	4.6	Prostate cancer	Low	T1c	1	NA	Proteomics;TEM
US053601	536	uEV-P150	Post	Discovery	50-65	6.2	Prostate cancer	Low	T1c	1	NA	Proteomics
US053701	537	uEV-P150	Post	Discovery	>65	8.7	Prostate cancer	Low	T1c	1	NA	Proteomics
US053801	538	uEV-P150	Post	Discovery	50-65	3.4	Prostate cancer	Low	T1c	1	NA	Proteomics
US053901	539	uEV-P150	Post	Discovery	50-65	4.7	Prostate cancer	Low	T1c	1	NA	Proteomics
US054001	540	uEV-P150	Post	Discovery	>65	8.4	Prostate cancer	Low	T1c	1	NA	Proteomics
US054101	541	uEV-P150	Post	Discovery	>65	6.3	Prostate cancer	Low	T1c	1	NA	Proteomics
US054201	542	uEV-P150	Post	Discovery	>65	3.2	Prostate cancer	Low	T1c	1	NA	Proteomics
US054301	543	uEV-P150	Post	Discovery	50-65	5.1	Prostate cancer	Low	T1c	1	NA	Proteomics
US054501	545	uEV-P150	Post	Discovery	>65	5.9	Prostate cancer	Low	T1c	1	NA	Proteomics
US054601	546	uEV-P150	Post	Discovery	50-65	5.3	Prostate cancer	Low	T1c	1	NA	Proteomics
US054801	548	uEV-P150	Post	Discovery	50-65	5.7	Prostate cancer	Low	T1c	1	NA	Proteomics
US054901	549	uEV-P150	Post	Discovery	>65	7.7	Prostate cancer	Low	T1c	1	NA	Proteomics
US055101	551	uEV-P150	Post	Discovery	>65	15.9	Prostate cancer	Intermediate	T1c	1	NA	Proteomics
US055201	552	uEV-P150	Post	Discovery	50-65	5.9	Prostate cancer	Intermediate	T1c	3	NA	Proteomics
US055501	555	uEV-P150	Post	Discovery	>65	4.6	Prostate cancer	Intermediate	T1c	3	NA	Proteomics
US055801	558	uEV-P150	Post	Discovery	>65	10.7	Prostate cancer	Intermediate	T1c	3	NA	Proteomics
US055901	559	uEV-P150	Post	Discovery	50-65	10.1	Prostate cancer	Intermediate	T1c	3	NA	Proteomics
US043501	435	uEV-P150	Post	DRE	50-65	10.3	Prostate cancer	Intermediate	T1c	1	NA	Proteomics
US043502	435	uEV-P150	Pre	DRE	50-65	10.3	Prostate cancer	Intermediate	T1c	1	NA	Proteomics
US043601	436	uEV-P150	Post	DRE	50-65	9.9	Prostate cancer	Low	T1c	1	NA	Proteomics
US043602	436	uEV-P150	Pre	DRE	50-65	9.9	Prostate cancer	Low	T1c	1	NA	Proteomics
US051601	516	uEV-P150	Post	DRE	50-65	4.5	Prostate cancer	Low	T1c	1	NA	Proteomics
US051602	516	uEV-P150	Pre	DRE	50-65	4.5	Prostate cancer	Low	T1c	1	NA	Proteomics
US053501	535	uEV-P150	Post	DRE	>65	5.7	Prostate cancer	Low	T1c	1	NA	Proteomics
US053502	535	uEV-P150	Pre	DRE	>65	5.7	Prostate cancer	Low	T1c	1	NA	Proteomics
US054401	544	uEV-P150	Post	DRE	>65	7.1	Prostate cancer	Low	T1c	1	NA	Proteomics
US054402	544	uEV-P150	Pre	DRE	>65	7.1	Prostate cancer	Low	T1c	1	NA	Proteomics
US052201	522	uEV-P150	Post	Longitudinal	>65	8	Prostate cancer	Low	T1c	1	NA	Proteomics
US052202	522	uEV-P150	Post	Longitudinal	>65	8	Prostate cancer	Low	T1c	1	NA	Proteomics
US052203	522	uEV-P150	Post	Longitudinal	>65	8	Prostate cancer	Low	T1c	1	NA	Proteomics
US052301	523	uEV-P150	Post	Longitudinal	>65	4.5	Prostate cancer	Low	T1c	1	NA	Proteomics
US052302	523	uEV-P150	Post	Longitudinal	>65	4.5	Prostate cancer	Low	T1c	1	NA	Proteomics
US052303	523	uEV-P150	Post	Longitudinal	>65	4.5	Prostate cancer	Low	T1c	1	NA	Proteomics
US052401	524	uEV-P150	Post	Longitudinal	>65	5.7	Prostate cancer	Low	T1c	1	NA	Proteomics
US052402	524	uEV-P150	Post	Longitudinal	>65	5.7	Prostate cancer	Low	T1c	1	NA	Proteomics
US052403	524	uEV-P150	Post	Longitudinal	>65	5.7	Prostate cancer	Low	T1c	1	NA	Proteomics
US052701	527	uEV-P150	Post	Longitudinal	>65	7.1	Prostate cancer	Low	T1c	1	NA	Proteomics
US052702	527	uEV-P150	Post	Longitudinal	>65	7.1	Prostate cancer	Low	T1c	1	NA	Proteomics
US052703	527	uEV-P150	Post	Longitudinal	>65	7.1	Prostate cancer	Low	T1c	1	NA	Proteomics
US054701	547	uEV-P150	Post	Longitudinal	>65	1.1	Prostate cancer	Low	T1c	1	NA	Proteomics
US054702	547	uEV-P150	Post	Longitudinal	>65	1.1	Prostate cancer	Low	T1c	1	NA	Proteomics
US054703	547	uEV-P150	Post	Longitudinal	>65	1.1	Prostate cancer	Low	T1c	1	NA	Proteomics
US081801	818	uEV-P150	Post	Validation 1	NA	28.7	Prostate cancer	NA	NA	3	NA	Proteomics
US081901	819	uEV-P150	Post	Validation 1	>65	17.9	Prostate cancer	NA	NA	4	NA	Proteomics
US082001	820	uEV-P150	Post	Validation 1	>65	26	Prostate cancer	NA	NA	5	NA	Proteomics
US082101	821	uEV-P150	Post	Validation 1	>65	2.7	Non-Prostate cancer (BPH)	NA	NA	NA	NA	Proteomics
US082201	822	uEV-P150	Post	Validation 1	50-65	1.81	Non-Prostate cancer (BPH)	NA	NA	NA	NA	Proteomics
US082301	823	uEV-P150	Post	Validation 1	>65	3.5	Non-Prostate cancer (BPH)	NA	NA	NA	NA	Proteomics
US082401	824	uEV-P150	Post	Validation 1	>65	5.3	Prostate cancer	NA	NA	3	NA	Proteomics
US082501	825	uEV-P150	Post	Validation 1	>65	10.9	Prostate cancer	NA	NA	4	NA	Proteomics
US082601	826	uEV-P150	Post	Validation 1	>65	13.6	Prostate cancer	NA	NA	5	NA	Proteomics
US082701	827	uEV-P150	Post	Validation 1	>65	1.06	Non-Prostate cancer (BPH)	NA	NA	NA	NA	Proteomics
US082801	828	uEV-P150	Post	Validation 1	>65	0.5	Non-Prostate cancer (BPH)	NA	NA	NA	NA	Proteomics
US082901	829	uEV-P150	Post	Validation 1	>65	12.37	Non-Prostate cancer (BPH)	NA	NA	NA	NA	Proteomics
US083001	830	uEV-P150	Post	Validation 1	>65	6.8	Prostate cancer	NA	NA	3	NA	Proteomics
US083101	831	uEV-P150	Post	Validation 1	>65	8.6	Prostate cancer	NA	NA	4	NA	Proteomics
US083201	832	uEV-P150	Post	Validation 1	>65	21	Prostate cancer	NA	NA	4	NA	Proteomics
US083301	833	uEV-P150	Post	Validation 1	>65	7.8	Non-Prostate cancer (BPH)	NA	NA	NA	NA	Proteomics
US083401	834	uEV-P150	Post	Validation 1	50-65	1.37	Non-Prostate cancer (BPH)	NA	NA	NA	NA	Proteomics
US083501	835	uEV-P150	Post	Validation 1	>65	3.5	Non-Prostate cancer (BPH)	NA	NA	NA	NA	Proteomics
US083601	836	uEV-P150	Post	Validation 1	>65	3.5	Non-Prostate cancer (BPH)	NA	NA	NA	NA	Proteomics
US083701	837	uEV-P150	Post	Validation 1	>65	0.74	Non-Prostate cancer (BPH)	NA	NA	NA	NA	Proteomics
US083801	838	uEV-P150	Post	Validation 1	50-65	15.1	Non-Prostate cancer (BPH)	NA	NA	NA	NA	Proteomics
US083901	839	uEV-P150	Post	Validation 1	>65	11.3	Prostate cancer	NA	NA	3	NA	Proteomics
US084001	840	uEV-P150	Post	Validation 1	>65	8	Prostate cancer	NA	NA	5	NA	Proteomics
US084101	841	uEV-P150	Post	Validation 1	>65	10.5	Prostate cancer	NA	NA	5	NA	Proteomics
US084201	842	uEV-P150	Post	Validation 1	>65	6.7	Prostate cancer	NA	NA	4	NA	Proteomics
US084301	843	uEV-P150	Post	Validation 1	>65	15.1	Prostate cancer	NA	NA	5	NA	Proteomics
US084401	844	uEV-P150	Post	Validation 1	>65	11.6	Prostate cancer	NA	NA	5	NA	Proteomics
US084501	845	uEV-P150	Post	Validation 1	>65	5.4	Prostate cancer	NA	NA	3	NA	Proteomics
US084601	846	uEV-P150	Post	Validation 1	50-65	0.89	Non-Prostate cancer (BPH)	NA	NA	NA	NA	Proteomics
US084701	847	uEV-P150	Post	Validation 1	50-65	2.09	Non-Prostate cancer (BPH)	NA	NA	NA	NA	Proteomics
UL037102	371	uEV-P20	Post	Discovery	50-65	6.4	Non-Prostate cancer (BPH)	NA	NA	NA	NA	Proteomics
UL037202	372	uEV-P20	Post	Discovery	50-65	6	Non-Prostate cancer (BPH)	NA	NA	NA	NA	Proteomics
UL037302	373	uEV-P20	Post	Discovery	50-65	9.3	Non-Prostate cancer (BPH)	NA	NA	NA	NA	Proteomics
UL037402	374	uEV-P20	Post	Discovery	50-65	9	Non-Prostate cancer (BPH)	NA	NA	NA	NA	Proteomics
UL037502	375	uEV-P20	Post	Discovery	>65	6.2	Non-Prostate cancer (BPH)	NA	NA	NA	NA	Proteomics
UL037602	376	uEV-P20	Post	Discovery	>65	4.7	Non-Prostate cancer (BPH)	NA	NA	NA	NA	Proteomics
UL037702	377	uEV-P20	Post	Discovery	50-65	6.6	Non-Prostate cancer (BPH)	NA	NA	NA	NA	Proteomics
UL037802	378	uEV-P20	Post	Discovery	>65	8	Non-Prostate cancer (BPH)	NA	NA	NA	NA	Proteomics
UL037902	379	uEV-P20	Post	Discovery	>65	4.5	Non-Prostate cancer (BPH)	NA	NA	NA	NA	Proteomics
UL038002	380	uEV-P20	Post	Discovery	>65	4.3	Non-Prostate cancer (BPH)	NA	NA	NA	NA	Proteomics
UL038102	381	uEV-P20	Post	Discovery	>65	5.6	Non-Prostate cancer (BPH)	NA	NA	NA	NA	Proteomics
UL038302	383	uEV-P20	Post	Discovery	50-65	5.2	Non-Prostate cancer (BPH)	NA	NA	NA	NA	Proteomics
UL038402	384	uEV-P20	Post	Discovery	50-65	5.5	Non-Prostate cancer (BPH)	NA	NA	NA	NA	Proteomics
UL038602	386	uEV-P20	Post	Discovery	50-65	4.1	Non-Prostate cancer (BPH)	NA	NA	NA	NA	Proteomics
UL038702	387	uEV-P20	Post	Discovery	50-65	6.3	Non-Prostate cancer (BPH)	NA	NA	NA	NA	Proteomics
UL038802	388	uEV-P20	Post	Discovery	>65	6.7	Non-Prostate cancer (BPH)	NA	NA	NA	NA	Proteomics
UL038902	389	uEV-P20	Post	Discovery	50-65	8.8	Non-Prostate cancer (BPH)	NA	NA	NA	NA	Proteomics
UL039002	390	uEV-P20	Post	Discovery	>65	7	Non-Prostate cancer (BPH)	NA	NA	NA	NA	Proteomics
UL039102	391	uEV-P20	Post	Discovery	50-65	4.2	Non-Prostate cancer (BPH)	NA	NA	NA	NA	Proteomics
UL039302	393	uEV-P20	Post	Discovery	50-65	4.3	Non-Prostate cancer (BPH)	NA	NA	NA	NA	Proteomics
UL039402	394	uEV-P20	Post	Discovery	50-65	5.2	Non-Prostate cancer (BPH)	NA	NA	NA	NA	Proteomics
UL039502	395	uEV-P20	Post	Discovery	>65	5.9	Non-Prostate cancer (BPH)	NA	NA	NA	NA	Proteomics
UL043702	437	uEV-P20	Post	Discovery	>65	11.5	Prostate cancer	Intermediate	T2a	3	NA	Proteomics
UL043802	438	uEV-P20	Post	Discovery	50-65	37	Prostate cancer	High	T3b	5	NA	Proteomics
UL043902	439	uEV-P20	Post	Discovery	50-65	97	Prostate cancer	High	T4	5	NA	Proteomics
UL044002	440	uEV-P20	Post	Discovery	>65	5	Prostate cancer	Intermediate	T2a	3	NA	Proteomics
UL044102	441	uEV-P20	Post	Discovery	50-65	15	Prostate cancer	Intermediate	T1c	2	NA	Proteomics
UL044202	442	uEV-P20	Post	Discovery	>65	6.5	Prostate cancer	Low	T1c	1	NA	Proteomics
UL044302	443	uEV-P20	Post	Discovery	>65	11.7	Prostate cancer	Intermediate	T2a	3	NA	Proteomics
UL044402	444	uEV-P20	Post	Discovery	>65	6.6	Prostate cancer	Intermediate	T2a	2	NA	Proteomics
UL044502	445	uEV-P20	Post	Discovery	>65	6.7	Prostate cancer	Intermediate	T1c	2	NA	Proteomics
UL044602	446	uEV-P20	Post	Discovery	50-65	8.7	Prostate cancer	Intermediate	T1c	2	NA	Proteomics
UL044702	447	uEV-P20	Post	Discovery	>65	6.5	Prostate cancer	Intermediate	T2a	2	NA	Proteomics
UL044802	448	uEV-P20	Post	Discovery	>65	8.8	Prostate cancer	Intermediate	T1c	3	NA	Proteomics
UL044902	449	uEV-P20	Post	Discovery	50-65	6.4	Prostate cancer	Intermediate	T1c	2	NA	Proteomics
UL045002	450	uEV-P20	Post	Discovery	50-65	5.5	Prostate cancer	Intermediate	T2b	2	NA	Proteomics;NTA
UL045202	452	uEV-P20	Post	Discovery	>65	4.8	Prostate cancer	Intermediate	T1c	2	NA	Proteomics
UL045302	453	uEV-P20	Post	Discovery	>65	5.6	Prostate cancer	Intermediate	T1c	3	NA	Proteomics
UL045402	454	uEV-P20	Post	Discovery	>65	9.4	Prostate cancer	Intermediate	T2a	2	NA	Proteomics
UL045502	455	uEV-P20	Post	Discovery	50-65	11.4	Prostate cancer	Intermediate	T2	5	NA	Proteomics
UL045602	456	uEV-P20	Post	Discovery	>65	4.5	Prostate cancer	Intermediate	T1c	3	NA	Proteomics
UL045702	457	uEV-P20	Post	Discovery	>65	4.2	Prostate cancer	Intermediate	T1c	2	NA	Proteomics
UL045802	458	uEV-P20	Post	Discovery	>65	7.7	Prostate cancer	Intermediate	T2a	2	NA	Proteomics;NTA
UL045902	459	uEV-P20	Post	Discovery	50-65	4.2	Prostate cancer	Intermediate	T1c	2	NA	Proteomics;NTA
UL046002	460	uEV-P20	Post	Discovery	50-65	5.8	Prostate cancer	Intermediate	T2a	2	NA	Proteomics;NTA
UL046102	461	uEV-P20	Post	Discovery	>65	3.5	Prostate cancer	High	T2	5	NA	Proteomics
UL046202	462	uEV-P20	Post	Discovery	50-65	5	Prostate cancer	High	T2a	5	NA	Proteomics
UL046302	463	uEV-P20	Post	Discovery	>65	65.5	Prostate cancer	High	T2a	5	NA	Proteomics
UL046402	464	uEV-P20	Post	Discovery	40-49	5.9	Prostate cancer	Intermediate	T1c	3	NA	Proteomics
UL046502	465	uEV-P20	Post	Discovery	50-65	29.4	Prostate cancer	Intermediate	T2b	5	NA	Proteomics
UL046602	466	uEV-P20	Post	Discovery	>65	16.2	Prostate cancer	Intermediate	T1c	5	NA	Proteomics
UL046702	467	uEV-P20	Post	Discovery	>65	7.3	Prostate cancer	Intermediate	T1c/T2b	3	NA	Proteomics
UL046802	468	uEV-P20	Post	Discovery	>65	15.7	Prostate cancer	Intermediate	T1c	3	NA	Proteomics
UL046902	469	uEV-P20	Post	Discovery	>65	28.8	Prostate cancer	High	T3a	5	NA	Proteomics
UL047002	470	uEV-P20	Post	Discovery	>65	75	Prostate cancer	High	T3a	5	NA	Proteomics;NTA
UL047102	471	uEV-P20	Post	Discovery	>65	4.3	Prostate cancer	Intermediate	T2a	2	NA	Proteomics;NTA
UL047202	472	uEV-P20	Post	Discovery	>65	71.1	Prostate cancer	High	T3a	4	NA	Proteomics
UL047302	473	uEV-P20	Post	Discovery	>65	6	Prostate cancer	Intermediate	T1c	3	NA	Proteomics
UL047402	474	uEV-P20	Post	Discovery	>65	6.2	Prostate cancer	High	T1c	5	NA	Proteomics;NTA
UL047502	475	uEV-P20	Post	Discovery	>65	5	Prostate cancer	High	T2a/T3a	4	NA	Proteomics;NTA
UL047602	476	uEV-P20	Post	Discovery	>65	6.8	Prostate cancer	Intermediate	T2b	3	NA	Proteomics
UL047702	477	uEV-P20	Post	Discovery	50-65	4.7	Prostate cancer	Intermediate	T1c	3	NA	Proteomics
UL047802	478	uEV-P20	Post	Discovery	>65	6.7	Prostate cancer	Intermediate	T2a	2	NA	Proteomics
UL047902	479	uEV-P20	Post	Discovery	>65	13.3	Prostate cancer	Intermediate	T1c	3	NA	Proteomics
UL048002	480	uEV-P20	Post	Discovery	>65	8.5	Prostate cancer	High	T1c	4	NA	Proteomics;NTA
UL048102	481	uEV-P20	Post	Discovery	>65	31	Prostate cancer	Intermediate	T2a	3	NA	Proteomics
UL048202	482	uEV-P20	Post	Discovery	50-65	30.3	Prostate cancer	Intermediate	T1c	3	NA	Proteomics
UL048302	483	uEV-P20	Post	Discovery	>65	5.7	Prostate cancer	Intermediate	T1c	2	NA	Proteomics;NTA
UL048402	484	uEV-P20	Post	Discovery	>65	6.6	Prostate cancer	Intermediate	T1c	2	NA	Proteomics;NTA
UL048502	485	uEV-P20	Post	Discovery	>65	37	Prostate cancer	High	T1c	5	NA	Proteomics;NTA
UL048602	486	uEV-P20	Post	Discovery	>65	9.6	Prostate cancer	Intermediate	T1c	2	NA	Proteomics;NTA
UL048702	487	uEV-P20	Post	Discovery	>65	2.7	Prostate cancer	Intermediate	T1c	3	NA	Proteomics;NTA
UL049102	491	uEV-P20	Post	Discovery	>65	6.2	Prostate cancer	High	T1c	4	NA	Proteomics
UL049202	492	uEV-P20	Post	Discovery	>65	9.9	Prostate cancer	High	T1c	4	NA	Proteomics
UL049302	493	uEV-P20	Post	Discovery	50-65	6.7	Prostate cancer	High	T3a	4	NA	Proteomics
UL049402	494	uEV-P20	Post	Discovery	>65	6.1	Prostate cancer	Intermediate	T2b	4	NA	Proteomics
UL049502	495	uEV-P20	Post	Discovery	>65	5.5	Prostate cancer	High	T2a	4	NA	Proteomics
UL049602	496	uEV-P20	Post	Discovery	50-65	11.7	Prostate cancer	Intermediate	T1c	5	NA	Proteomics;NTA
UL049702	497	uEV-P20	Post	Discovery	50-65	7.9	Prostate cancer	Intermediate	T1c	3	NA	Proteomics
UL049802	498	uEV-P20	Post	Discovery	>65	8.2	Prostate cancer	Intermediate	T1c	3	NA	Proteomics
UL049902	499	uEV-P20	Post	Discovery	>65	1.1	Prostate cancer	Low	T1c	1	NA	Proteomics
UL050302	503	uEV-P20	Post	Discovery	>65	5.2	Prostate cancer	Low	T1c	1	NA	Proteomics
UL050402	504	uEV-P20	Post	Discovery	>65	4.6	Prostate cancer	Low	T1c	1	NA	Proteomics;NTA
UL050502	505	uEV-P20	Post	Discovery	>65	6.3	Prostate cancer	Low	T1c	1	NA	Proteomics
UL050602	506	uEV-P20	Post	Discovery	>65	1.7	Prostate cancer	Low	T1c	1	NA	Proteomics
UL050702	507	uEV-P20	Post	Discovery	>65	9.3	Prostate cancer	Low	T1c	1	NA	Proteomics
UL050802	508	uEV-P20	Post	Discovery	>65	2.5	Prostate cancer	Low	T1c	1	NA	Proteomics
UL050902	509	uEV-P20	Post	Discovery	>65	2.1	Prostate cancer	Low	T1c	1	NA	Proteomics
UL051002	510	uEV-P20	Post	Discovery	50-65	2.7	Prostate cancer	Low	T1c	1	NA	Proteomics
UL051102	511	uEV-P20	Post	Discovery	>65	4.5	Prostate cancer	Low	T1c	1	NA	Proteomics;NTA
UL051202	512	uEV-P20	Post	Discovery	50-65	3.1	Prostate cancer	Low	T1c	1	NA	Proteomics;NTA
UL051302	513	uEV-P20	Post	Discovery	50-65	5.9	Prostate cancer	Intermediate	T1c	2	NA	Proteomics;NTA
UL051402	514	uEV-P20	Post	Discovery	50-65	55.3	Prostate cancer	High	T1c	1	NA	Proteomics;NTA
UL051502	515	uEV-P20	Post	Discovery	>65	1.2	Prostate cancer	Low	T2a	1	NA	Proteomics;NTA
UL051702	517	uEV-P20	Post	Discovery	>65	5	Prostate cancer	Low	T1c	1	NA	Proteomics
UL051802	518	uEV-P20	Post	Discovery	50-65	3.5	Prostate cancer	Low	T1c	1	NA	Proteomics
UL051902	519	uEV-P20	Post	Discovery	>65	2	Prostate cancer	NA	T1b	1	NA	Proteomics
UL052002	520	uEV-P20	Post	Discovery	50-65	3.9	Prostate cancer	Low	T1c	1	NA	Proteomics;NTA
UL052102	521	uEV-P20	Post	Discovery	50-65	2.1	Prostate cancer	Low	T1c	1	NA	Proteomics
UL052502	525	uEV-P20	Post	Discovery	>65	4.1	Prostate cancer	Low	T1c	1	NA	Proteomics;NTA
UL052602	526	uEV-P20	Post	Discovery	>65	5	Prostate cancer	Low	T1c	1	NA	Proteomics
UL052802	528	uEV-P20	Post	Discovery	>65	4.1	Prostate cancer	Low	T1c	1	NA	Proteomics
UL052902	529	uEV-P20	Post	Discovery	>65	5.3	Prostate cancer	Low	T1c	1	NA	Proteomics
UL053002	530	uEV-P20	Post	Discovery	>65	9.2	Prostate cancer	Intermediate	T1c	2	NA	Proteomics;NTA
UL053102	531	uEV-P20	Post	Discovery	>65	4.9	Prostate cancer	Low	T1c	1	NA	Proteomics
UL053202	532	uEV-P20	Post	Discovery	>65	2.9	Prostate cancer	Low	T1c	1	NA	Proteomics
UL053302	533	uEV-P20	Post	Discovery	50-65	5.3	Prostate cancer	Low	T1c	1	NA	Proteomics
UL053402	534	uEV-P20	Post	Discovery	50-65	4.6	Prostate cancer	Low	T1c	1	NA	Proteomics;TEM
UL053602	536	uEV-P20	Post	Discovery	50-65	6.2	Prostate cancer	Low	T1c	1	NA	Proteomics;NTA
UL053702	537	uEV-P20	Post	Discovery	>65	8.7	Prostate cancer	Low	T1c	1	NA	Proteomics;NTA
UL053802	538	uEV-P20	Post	Discovery	50-65	3.4	Prostate cancer	Low	T1c	1	NA	Proteomics;NTA
UL053902	539	uEV-P20	Post	Discovery	50-65	4.7	Prostate cancer	Low	T1c	1	NA	Proteomics;NTA
UL054002	540	uEV-P20	Post	Discovery	>65	8.4	Prostate cancer	Low	T1c	1	NA	Proteomics;NTA
UL054102	541	uEV-P20	Post	Discovery	>65	6.3	Prostate cancer	Low	T1c	1	NA	Proteomics
UL054202	542	uEV-P20	Post	Discovery	>65	3.2	Prostate cancer	Low	T1c	1	NA	Proteomics
UL054302	543	uEV-P20	Post	Discovery	50-65	5.1	Prostate cancer	Low	T1c	1	NA	Proteomics
UL054502	545	uEV-P20	Post	Discovery	>65	5.9	Prostate cancer	Low	T1c	1	NA	Proteomics
UL054602	546	uEV-P20	Post	Discovery	50-65	5.3	Prostate cancer	Low	T1c	1	NA	Proteomics
UL054704	547	uEV-P20	Post	Discovery	>65	1.1	Prostate cancer	Low	T1c	1	NA	Proteomics
UL054705	547	uEV-P20	Post	Discovery	>65	1.1	Prostate cancer	Low	T1c	1	NA	Proteomics
UL054706	547	uEV-P20	Post	Discovery	>65	1.1	Prostate cancer	Low	T1c	1	NA	Proteomics
UL054802	548	uEV-P20	Post	Discovery	50-65	5.7	Prostate cancer	Low	T1c	1	NA	Proteomics
UL054902	549	uEV-P20	Post	Discovery	>65	7.7	Prostate cancer	Low	T1c	1	NA	Proteomics
UL055001	550	uEV-P20	Post	Discovery	40-49	4.2	Prostate cancer	Low	T1c	1	NA	Proteomics
UL055102	551	uEV-P20	Post	Discovery	>65	15.9	Prostate cancer	Intermediate	T1c	1	NA	Proteomics
UL055502	555	uEV-P20	Post	Discovery	>65	4.6	Prostate cancer	Intermediate	T1c	3	NA	Proteomics;NTA
UL055701	557	uEV-P20	Post	Discovery	50-65	12.2	Prostate cancer	Intermediate	T1c	3	NA	Proteomics;NTA
UL055802	558	uEV-P20	Post	Discovery	>65	10.7	Prostate cancer	Intermediate	T1c	3	NA	Proteomics;NTA
UL055902	559	uEV-P20	Post	Discovery	50-65	10.1	Prostate cancer	Intermediate	T1c	3	NA	Proteomics;NTA
UL043503	435	uEV-P20	Post	DRE	50-65	10.3	Prostate cancer	Intermediate	T1c	1	NA	Proteomics
UL043504	435	uEV-P20	Pre	DRE	50-65	10.3	Prostate cancer	Intermediate	T1c	1	NA	Proteomics
UL043603	436	uEV-P20	Post	DRE	50-65	9.9	Prostate cancer	Low	T1c	1	NA	Proteomics
UL043604	436	uEV-P20	Pre	DRE	50-65	9.9	Prostate cancer	Low	T1c	1	NA	Proteomics
UL051603	516	uEV-P20	Post	DRE	50-65	4.5	Prostate cancer	Low	T1c	1	NA	Proteomics
UL051604	516	uEV-P20	Pre	DRE	50-65	4.5	Prostate cancer	Low	T1c	1	NA	Proteomics
UL053503	535	uEV-P20	Post	DRE	>65	5.7	Prostate cancer	Low	T1c	1	NA	Proteomics
UL053504	535	uEV-P20	Pre	DRE	>65	5.7	Prostate cancer	Low	T1c	1	NA	Proteomics
UL054403	544	uEV-P20	Post	DRE	>65	7.1	Prostate cancer	Low	T1c	1	NA	Proteomics
UL054404	544	uEV-P20	Pre	DRE	>65	7.1	Prostate cancer	Low	T1c	1	NA	Proteomics
UL052204	522	uEV-P20	Post	Longitudinal	>65	8	Prostate cancer	Low	T1c	1	NA	Proteomics
UL052205	522	uEV-P20	Post	Longitudinal	>65	8	Prostate cancer	Low	T1c	1	NA	Proteomics
UL052206	522	uEV-P20	Post	Longitudinal	>65	8	Prostate cancer	Low	T1c	1	NA	Proteomics
UL052304	523	uEV-P20	Post	Longitudinal	>65	4.5	Prostate cancer	Low	T1c	1	NA	Proteomics
UL052305	523	uEV-P20	Post	Longitudinal	>65	4.5	Prostate cancer	Low	T1c	1	NA	Proteomics
UL052306	523	uEV-P20	Post	Longitudinal	>65	4.5	Prostate cancer	Low	T1c	1	NA	Proteomics
UL052404	524	uEV-P20	Post	Longitudinal	>65	5.7	Prostate cancer	Low	T1c	1	NA	Proteomics
UL052405	524	uEV-P20	Post	Longitudinal	>65	5.7	Prostate cancer	Low	T1c	1	NA	Proteomics
UL052406	524	uEV-P20	Post	Longitudinal	>65	5.7	Prostate cancer	Low	T1c	1	NA	Proteomics
UL052704	527	uEV-P20	Post	Longitudinal	>65	7.1	Prostate cancer	Low	T1c	1	NA	Proteomics
UL052705	527	uEV-P20	Post	Longitudinal	>65	7.1	Prostate cancer	Low	T1c	1	NA	Proteomics
UL052706	527	uEV-P20	Post	Longitudinal	>65	7.1	Prostate cancer	Low	T1c	1	NA	Proteomics
UL081801	818	uEV-P20	Post	Validation 1	NA	28.7	Prostate cancer	NA	NA	3	NA	Proteomics
UL081901	819	uEV-P20	Post	Validation 1	>65	17.9	Prostate cancer	NA	NA	4	NA	Proteomics
UL082001	820	uEV-P20	Post	Validation 1	>65	26	Prostate cancer	NA	NA	5	NA	Proteomics
UL082101	821	uEV-P20	Post	Validation 1	>65	2.7	Non-Prostate cancer (BPH)	NA	NA	NA	NA	Proteomics
UL082201	822	uEV-P20	Post	Validation 1	50-65	1.81	Non-Prostate cancer (BPH)	NA	NA	NA	NA	Proteomics
UL082301	823	uEV-P20	Post	Validation 1	>65	3.5	Non-Prostate cancer (BPH)	NA	NA	NA	NA	Proteomics
UL082401	824	uEV-P20	Post	Validation 1	>65	5.3	Prostate cancer	NA	NA	3	NA	Proteomics
UL082501	825	uEV-P20	Post	Validation 1	>65	10.9	Prostate cancer	NA	NA	4	NA	Proteomics
UL082601	826	uEV-P20	Post	Validation 1	>65	13.6	Prostate cancer	NA	NA	5	NA	Proteomics
UL082701	827	uEV-P20	Post	Validation 1	>65	1.06	Non-Prostate cancer (BPH)	NA	NA	NA	NA	Proteomics
UL082801	828	uEV-P20	Post	Validation 1	>65	0.5	Non-Prostate cancer (BPH)	NA	NA	NA	NA	Proteomics
UL082901	829	uEV-P20	Post	Validation 1	>65	12.37	Non-Prostate cancer (BPH)	NA	NA	NA	NA	Proteomics
UL083001	830	uEV-P20	Post	Validation 1	>65	6.8	Prostate cancer	NA	NA	3	NA	Proteomics
UL083101	831	uEV-P20	Post	Validation 1	>65	8.6	Prostate cancer	NA	NA	4	NA	Proteomics
UL083201	832	uEV-P20	Post	Validation 1	>65	21	Prostate cancer	NA	NA	4	NA	Proteomics
UL083301	833	uEV-P20	Post	Validation 1	>65	7.8	Non-Prostate cancer (BPH)	NA	NA	NA	NA	Proteomics
UL083401	834	uEV-P20	Post	Validation 1	50-65	1.37	Non-Prostate cancer (BPH)	NA	NA	NA	NA	Proteomics
UL083501	835	uEV-P20	Post	Validation 1	>65	3.5	Non-Prostate cancer (BPH)	NA	NA	NA	NA	Proteomics
UL083601	836	uEV-P20	Post	Validation 1	>65	3.5	Non-Prostate cancer (BPH)	NA	NA	NA	NA	Proteomics
UL083701	837	uEV-P20	Post	Validation 1	>65	0.74	Non-Prostate cancer (BPH)	NA	NA	NA	NA	Proteomics
UL083801	838	uEV-P20	Post	Validation 1	50-65	15.1	Non-Prostate cancer (BPH)	NA	NA	NA	NA	Proteomics
UL083901	839	uEV-P20	Post	Validation 1	>65	11.3	Prostate cancer	NA	NA	3	NA	Proteomics
UL084001	840	uEV-P20	Post	Validation 1	>65	8	Prostate cancer	NA	NA	5	NA	Proteomics
UL084101	841	uEV-P20	Post	Validation 1	>65	10.5	Prostate cancer	NA	NA	5	NA	Proteomics
UL084201	842	uEV-P20	Post	Validation 1	>65	6.7	Prostate cancer	NA	NA	4	NA	Proteomics
UL084301	843	uEV-P20	Post	Validation 1	>65	15.1	Prostate cancer	NA	NA	5	NA	Proteomics
UL084401	844	uEV-P20	Post	Validation 1	>65	11.6	Prostate cancer	NA	NA	5	NA	Proteomics
UL084501	845	uEV-P20	Post	Validation 1	>65	5.4	Prostate cancer	NA	NA	3	NA	Proteomics
UL084601	846	uEV-P20	Post	Validation 1	50-65	0.89	Non-Prostate cancer (BPH)	NA	NA	NA	NA	Proteomics
UL084701	847	uEV-P20	Post	Validation 1	50-65	2.09	Non-Prostate cancer (BPH)	NA	NA	NA	NA	Proteomics
UP039601	396	uSP	Post	Discovery	>65	7.1	Non-Prostate cancer (BPH)	NA	NA	NA	NA	Proteomics
UP039701	397	uSP	Post	Discovery	>65	4.9	Non-Prostate cancer (BPH)	NA	NA	NA	NA	Proteomics
UP039801	398	uSP	Post	Discovery	50-65	6.2	Non-Prostate cancer (BPH)	NA	NA	NA	NA	Proteomics
UP039901	399	uSP	Post	Discovery	>65	4.7	Non-Prostate cancer (BPH)	NA	NA	NA	NA	Proteomics
UP040001	400	uSP	Post	Discovery	50-65	5.8	Non-Prostate cancer (BPH)	NA	NA	NA	NA	Proteomics
UP040101	401	uSP	Post	Discovery	50-65	9.7	Non-Prostate cancer (BPH)	NA	NA	NA	NA	Proteomics
UP040201	402	uSP	Post	Discovery	>65	1.7	Non-Prostate cancer (BPH)	NA	NA	NA	NA	Proteomics
UP040301	403	uSP	Post	Discovery	>65	8.1	Non-Prostate cancer (BPH)	NA	NA	NA	NA	Proteomics
UP040401	404	uSP	Post	Discovery	50-65	7.5	Non-Prostate cancer (BPH)	NA	NA	NA	NA	Proteomics
UP040501	405	uSP	Post	Discovery	>65	8.2	Non-Prostate cancer (BPH)	NA	NA	NA	NA	Proteomics
UP040601	406	uSP	Post	Discovery	>65	10.2	Non-Prostate cancer (BPH)	Intermediate	NA	NA	NA	Proteomics
UP040701	407	uSP	Post	Discovery	50-65	5.1	Non-Prostate cancer (BPH)	NA	NA	NA	NA	Proteomics
UP040801	408	uSP	Post	Discovery	50-65	11	Non-Prostate cancer (BPH)	Intermediate	NA	NA	NA	Proteomics
UP040901	409	uSP	Post	Discovery	50-65	6.3	Non-Prostate cancer (BPH)	NA	NA	NA	NA	Proteomics
UP041001	410	uSP	Post	Discovery	>65	11.9	Non-Prostate cancer (BPH)	Intermediate	NA	NA	NA	Proteomics
UP041101	411	uSP	Post	Discovery	50-65	8.8	Non-Prostate cancer (BPH)	NA	NA	NA	NA	Proteomics
UP041201	412	uSP	Post	Discovery	>65	7.3	Non-Prostate cancer (BPH)	NA	NA	NA	NA	Proteomics
UP041301	413	uSP	Post	Discovery	40-49	0.5	Non-Prostate cancer (BiopsyNeg)	NA	NA	NA	NA	Proteomics
UP041401	414	uSP	Post	Discovery	50-65	9.3	Non-Prostate cancer (BiopsyNeg)	NA	NA	NA	NA	Proteomics
UP041501	415	uSP	Post	Discovery	50-65	3.4	Non-Prostate cancer (BiopsyNeg)	NA	NA	NA	NA	Proteomics
UP041601	416	uSP	Post	Discovery	40-49	5.1	Non-Prostate cancer (BiopsyNeg)	NA	NA	NA	NA	Proteomics
UP041701	417	uSP	Post	Discovery	<40	2	Non-Prostate cancer (BiopsyNeg)	NA	NA	NA	NA	Proteomics
UP041801	418	uSP	Post	Discovery	50-65	12.3	Non-Prostate cancer (BiopsyNeg)	Intermediate	NA	NA	NA	Proteomics
UP041901	419	uSP	Post	Discovery	40-49	2.1	Non-Prostate cancer (BiopsyNeg)	NA	NA	NA	NA	Proteomics
UP042001	420	uSP	Post	Discovery	50-65	8.8	Non-Prostate cancer (BiopsyNeg)	NA	NA	NA	NA	Proteomics
UP042101	421	uSP	Post	Discovery	>65	9.2	Non-Prostate cancer (BiopsyNeg)	NA	NA	NA	NA	Proteomics
UP042201	422	uSP	Post	Discovery	50-65	3.6	Non-Prostate cancer (BiopsyNeg)	NA	NA	NA	NA	Proteomics
UP042301	423	uSP	Post	Discovery	>65	4.1	Non-Prostate cancer (BiopsyNeg)	NA	NA	NA	NA	Proteomics
UP042401	424	uSP	Post	Discovery	50-65	3.4	Non-Prostate cancer (BiopsyNeg)	NA	NA	NA	NA	Proteomics
UP042501	425	uSP	Post	Discovery	>65	6.7	Non-Prostate cancer (BiopsyNeg)	NA	NA	NA	NA	Proteomics
UP042601	426	uSP	Post	Discovery	>65	7	Non-Prostate cancer (BiopsyNeg)	NA	NA	NA	NA	Proteomics
UP042701	427	uSP	Post	Discovery	50-65	0.7	Non-Prostate cancer (BiopsyNeg)	NA	NA	NA	NA	Proteomics
UP042801	428	uSP	Post	Discovery	40-49	6	Non-Prostate cancer (BiopsyNeg)	NA	NA	NA	NA	Proteomics
UP042901	429	uSP	Post	Discovery	50-65	31.5	Non-Prostate cancer (BiopsyNeg)	High	NA	NA	NA	Proteomics
UP043001	430	uSP	Post	Discovery	50-65	9.6	Non-Prostate cancer (BiopsyNeg)	NA	NA	NA	NA	Proteomics
UP043101	431	uSP	Post	Discovery	50-65	5.3	Non-Prostate cancer (BiopsyNeg)	NA	NA	NA	NA	Proteomics
UP043201	432	uSP	Post	Discovery	50-65	3.2	Non-Prostate cancer (BiopsyNeg)	NA	NA	NA	NA	Proteomics
UP043301	433	uSP	Post	Discovery	>65	11	Non-Prostate cancer (BPH)	Intermediate	NA	NA	NA	Proteomics
UP043401	434	uSP	Post	Discovery	50-65	6.6	Non-Prostate cancer (BPH)	NA	NA	NA	NA	Proteomics
UP043505	435	uSP	Post	Discovery	50-65	10.3	Prostate cancer	Intermediate	T1c	1	NA	Proteomics
UP043605	436	uSP	Post	Discovery	50-65	9.9	Prostate cancer	Low	T1c	1	NA	Proteomics
UP043803	438	uSP	Post	Discovery	50-65	37	Prostate cancer	High	T3b	5	NA	Proteomics
UP043903	439	uSP	Post	Discovery	50-65	97	Prostate cancer	High	T4	5	NA	Proteomics
UP044003	440	uSP	Post	Discovery	>65	5	Prostate cancer	Intermediate	T2a	3	NA	Proteomics
UP044103	441	uSP	Post	Discovery	50-65	15	Prostate cancer	Intermediate	T1c	2	NA	Proteomics
UP044203	442	uSP	Post	Discovery	>65	6.5	Prostate cancer	Low	T1c	1	NA	Proteomics
UP044303	443	uSP	Post	Discovery	>65	11.7	Prostate cancer	Intermediate	T2a	3	NA	Proteomics
UP044403	444	uSP	Post	Discovery	>65	6.6	Prostate cancer	Intermediate	T2a	2	NA	Proteomics
UP044503	445	uSP	Post	Discovery	>65	6.7	Prostate cancer	Intermediate	T1c	2	NA	Proteomics
UP044603	446	uSP	Post	Discovery	50-65	8.7	Prostate cancer	Intermediate	T1c	2	NA	Proteomics
UP044703	447	uSP	Post	Discovery	>65	6.5	Prostate cancer	Intermediate	T2a	2	NA	Proteomics
UP044803	448	uSP	Post	Discovery	>65	8.8	Prostate cancer	Intermediate	T1c	3	NA	Proteomics
UP044903	449	uSP	Post	Discovery	50-65	6.4	Prostate cancer	Intermediate	T1c	2	NA	Proteomics
UP045003	450	uSP	Post	Discovery	50-65	5.5	Prostate cancer	Intermediate	T2b	2	NA	Proteomics
UP045101	451	uSP	Post	Discovery	>65	11.9	Prostate cancer	Intermediate	T2a	3	NA	Proteomics
UP045203	452	uSP	Post	Discovery	>65	4.8	Prostate cancer	Intermediate	T1c	2	NA	Proteomics
UP045303	453	uSP	Post	Discovery	>65	5.6	Prostate cancer	Intermediate	T1c	3	NA	Proteomics
UP045403	454	uSP	Post	Discovery	>65	9.4	Prostate cancer	Intermediate	T2a	2	NA	Proteomics
UP045503	455	uSP	Post	Discovery	50-65	11.4	Prostate cancer	Intermediate	T2	5	NA	Proteomics
UP045603	456	uSP	Post	Discovery	>65	4.5	Prostate cancer	Intermediate	T1c	3	NA	Proteomics
UP045703	457	uSP	Post	Discovery	>65	4.2	Prostate cancer	Intermediate	T1c	2	NA	Proteomics
UP045803	458	uSP	Post	Discovery	>65	7.7	Prostate cancer	Intermediate	T2a	2	NA	Proteomics
UP045903	459	uSP	Post	Discovery	50-65	4.2	Prostate cancer	Intermediate	T1c	2	NA	Proteomics
UP046003	460	uSP	Post	Discovery	50-65	5.8	Prostate cancer	Intermediate	T2a	2	NA	Proteomics
UP046103	461	uSP	Post	Discovery	>65	3.5	Prostate cancer	High	T2	5	NA	Proteomics
UP046203	462	uSP	Post	Discovery	50-65	5	Prostate cancer	High	T2a	5	NA	Proteomics
UP046303	463	uSP	Post	Discovery	>65	65.5	Prostate cancer	High	T2a	5	NA	Proteomics
UP046403	464	uSP	Post	Discovery	40-49	5.9	Prostate cancer	Intermediate	T1c	3	NA	Proteomics
UP046503	465	uSP	Post	Discovery	50-65	29.4	Prostate cancer	Intermediate	T2b	5	NA	Proteomics
UP046603	466	uSP	Post	Discovery	>65	16.2	Prostate cancer	Intermediate	T1c	5	NA	Proteomics
UP046703	467	uSP	Post	Discovery	>65	7.3	Prostate cancer	Intermediate	T1c/T2b	3	NA	Proteomics
UP046803	468	uSP	Post	Discovery	>65	15.7	Prostate cancer	Intermediate	T1c	3	NA	Proteomics
UP046903	469	uSP	Post	Discovery	>65	28.8	Prostate cancer	High	T3a	5	NA	Proteomics
UP047003	470	uSP	Post	Discovery	>65	75	Prostate cancer	High	T3a	5	NA	Proteomics
UP047103	471	uSP	Post	Discovery	>65	4.3	Prostate cancer	Intermediate	T2a	2	NA	Proteomics
UP047203	472	uSP	Post	Discovery	>65	71.1	Prostate cancer	High	T3a	4	NA	Proteomics
UP047303	473	uSP	Post	Discovery	>65	6	Prostate cancer	Intermediate	T1c	3	NA	Proteomics
UP047403	474	uSP	Post	Discovery	>65	6.2	Prostate cancer	High	T1c	5	NA	Proteomics
UP047503	475	uSP	Post	Discovery	>65	5	Prostate cancer	High	T2a/T3a	4	NA	Proteomics
UP047603	476	uSP	Post	Discovery	>65	6.8	Prostate cancer	Intermediate	T2b	3	NA	Proteomics
UP047703	477	uSP	Post	Discovery	50-65	4.7	Prostate cancer	Intermediate	T1c	3	NA	Proteomics
UP047803	478	uSP	Post	Discovery	>65	6.7	Prostate cancer	Intermediate	T2a	2	NA	Proteomics
UP047903	479	uSP	Post	Discovery	>65	13.3	Prostate cancer	Intermediate	T1c	3	NA	Proteomics
UP048003	480	uSP	Post	Discovery	>65	8.5	Prostate cancer	High	T1c	4	NA	Proteomics
UP048303	483	uSP	Post	Discovery	>65	5.7	Prostate cancer	Intermediate	T1c	2	NA	Proteomics
UP048403	484	uSP	Post	Discovery	>65	6.6	Prostate cancer	Intermediate	T1c	2	NA	Proteomics
UP048503	485	uSP	Post	Discovery	>65	37	Prostate cancer	High	T1c	5	NA	Proteomics
UP048603	486	uSP	Post	Discovery	>65	9.6	Prostate cancer	Intermediate	T1c	2	NA	Proteomics
UP048703	487	uSP	Post	Discovery	>65	2.7	Prostate cancer	Intermediate	T1c	3	NA	Proteomics
UP048801	488	uSP	Post	Discovery	50-65	6.3	Prostate cancer	Intermediate	T2b	4	NA	Proteomics
UP048901	489	uSP	Post	Discovery	>65	8.9	Prostate cancer	High	T4	5	NA	Proteomics
UP049001	490	uSP	Post	Discovery	>65	7.5	Prostate cancer	High	T2a	4	NA	Proteomics
UP049903	499	uSP	Post	Discovery	>65	1.1	Prostate cancer	Low	T1c	1	NA	Proteomics
UP050001	500	uSP	Post	Discovery	>65	6.4	Prostate cancer	Low	T1c	1	NA	Proteomics
UP050101	501	uSP	Post	Discovery	>65	7.1	Prostate cancer	Low	T1c	1	NA	Proteomics
UP050201	502	uSP	Post	Discovery	50-65	4.5	Prostate cancer	Low	T1c	1	NA	Proteomics
UP050303	503	uSP	Post	Discovery	>65	5.2	Prostate cancer	Low	T1c	1	NA	Proteomics
UP050403	504	uSP	Post	Discovery	>65	4.6	Prostate cancer	Low	T1c	1	NA	Proteomics
UP050503	505	uSP	Post	Discovery	>65	6.3	Prostate cancer	Low	T1c	1	NA	Proteomics
UP050603	506	uSP	Post	Discovery	>65	1.7	Prostate cancer	Low	T1c	1	NA	Proteomics
UP050703	507	uSP	Post	Discovery	>65	9.3	Prostate cancer	Low	T1c	1	NA	Proteomics
UP050803	508	uSP	Post	Discovery	>65	2.5	Prostate cancer	Low	T1c	1	NA	Proteomics
UP050903	509	uSP	Post	Discovery	>65	2.1	Prostate cancer	Low	T1c	1	NA	Proteomics
UP051003	510	uSP	Post	Discovery	50-65	2.7	Prostate cancer	Low	T1c	1	NA	Proteomics
UP051103	511	uSP	Post	Discovery	>65	4.5	Prostate cancer	Low	T1c	1	NA	Proteomics
UP051203	512	uSP	Post	Discovery	50-65	3.1	Prostate cancer	Low	T1c	1	NA	Proteomics
UP051303	513	uSP	Post	Discovery	50-65	5.9	Prostate cancer	Intermediate	T1c	2	NA	Proteomics
UP051403	514	uSP	Post	Discovery	50-65	55.3	Prostate cancer	High	T1c	1	NA	Proteomics
UP051503	515	uSP	Post	Discovery	>65	1.2	Prostate cancer	Low	T2a	1	NA	Proteomics
UP051605	516	uSP	Post	Discovery	50-65	4.5	Prostate cancer	Low	T1c	1	NA	Proteomics
UP051703	517	uSP	Post	Discovery	>65	5	Prostate cancer	Low	T1c	1	NA	Proteomics
UP051803	518	uSP	Post	Discovery	50-65	3.5	Prostate cancer	Low	T1c	1	NA	Proteomics
UP051903	519	uSP	Post	Discovery	>65	2	Prostate cancer	NA	T1b	1	NA	Proteomics
UP052003	520	uSP	Post	Discovery	50-65	3.9	Prostate cancer	Low	T1c	1	NA	Proteomics
UP052103	521	uSP	Post	Discovery	50-65	2.1	Prostate cancer	Low	T1c	1	NA	Proteomics
UP052207	522	uSP	Post	Discovery	>65	8	Prostate cancer	Low	T1c	1	NA	Proteomics
UP052307	523	uSP	Post	Discovery	>65	4.5	Prostate cancer	Low	T1c	1	NA	Proteomics
UP052407	524	uSP	Post	Discovery	>65	5.7	Prostate cancer	Low	T1c	1	NA	Proteomics
UP052503	525	uSP	Post	Discovery	>65	4.1	Prostate cancer	Low	T1c	1	NA	Proteomics
UP052603	526	uSP	Post	Discovery	>65	5	Prostate cancer	Low	T1c	1	NA	Proteomics
UP052707	527	uSP	Post	Discovery	>65	7.1	Prostate cancer	Low	T1c	1	NA	Proteomics
UP052803	528	uSP	Post	Discovery	>65	4.1	Prostate cancer	Low	T1c	1	NA	Proteomics
UP052903	529	uSP	Post	Discovery	>65	5.3	Prostate cancer	Low	T1c	1	NA	Proteomics
UP053003	530	uSP	Post	Discovery	>65	9.2	Prostate cancer	Intermediate	T1c	2	NA	Proteomics
UP053103	531	uSP	Post	Discovery	>65	4.9	Prostate cancer	Low	T1c	1	NA	Proteomics
UP053203	532	uSP	Post	Discovery	>65	2.9	Prostate cancer	Low	T1c	1	NA	Proteomics
UP053303	533	uSP	Post	Discovery	50-65	5.3	Prostate cancer	Low	T1c	1	NA	Proteomics
UP053403	534	uSP	Post	Discovery	50-65	4.6	Prostate cancer	Low	T1c	1	NA	Proteomics
UP053505	535	uSP	Post	Discovery	>65	5.7	Prostate cancer	Low	T1c	1	NA	Proteomics
UP053603	536	uSP	Post	Discovery	50-65	6.2	Prostate cancer	Low	T1c	1	NA	Proteomics
UP053703	537	uSP	Post	Discovery	>65	8.7	Prostate cancer	Low	T1c	1	NA	Proteomics
UP053803	538	uSP	Post	Discovery	50-65	3.4	Prostate cancer	Low	T1c	1	NA	Proteomics
UP053903	539	uSP	Post	Discovery	50-65	4.7	Prostate cancer	Low	T1c	1	NA	Proteomics
UP054003	540	uSP	Post	Discovery	>65	8.4	Prostate cancer	Low	T1c	1	NA	Proteomics
UP054103	541	uSP	Post	Discovery	>65	6.3	Prostate cancer	Low	T1c	1	NA	Proteomics
UP054203	542	uSP	Post	Discovery	>65	3.2	Prostate cancer	Low	T1c	1	NA	Proteomics
UP054303	543	uSP	Post	Discovery	50-65	5.1	Prostate cancer	Low	T1c	1	NA	Proteomics
UP054405	544	uSP	Post	Discovery	>65	7.1	Prostate cancer	Low	T1c	1	NA	Proteomics
UP054503	545	uSP	Post	Discovery	>65	5.9	Prostate cancer	Low	T1c	1	NA	Proteomics
UP054603	546	uSP	Post	Discovery	50-65	5.3	Prostate cancer	Low	T1c	1	NA	Proteomics
UP054707	547	uSP	Post	Discovery	>65	1.1	Prostate cancer	Low	T1c	1	NA	Proteomics
UP055202	552	uSP	Post	Discovery	50-65	5.9	Prostate cancer	Intermediate	T1c	3	NA	Proteomics
UP055301	553	uSP	Post	Discovery	>65	21.4	Prostate cancer	High	T3a	5	NA	Proteomics
UP055401	554	uSP	Post	Discovery	>65	9.4	Prostate cancer	High	T2c	4	NA	Proteomics
UP055503	555	uSP	Post	Discovery	>65	4.6	Prostate cancer	Intermediate	T1c	3	NA	Proteomics
UP055601	556	uSP	Post	Discovery	>65	7.8	Prostate cancer	Intermediate	T1c	3	NA	Proteomics
UP055702	557	uSP	Post	Discovery	50-65	12.2	Prostate cancer	Intermediate	T1c	3	NA	Proteomics
UP055803	558	uSP	Post	Discovery	>65	10.7	Prostate cancer	Intermediate	T1c	3	NA	Proteomics
UP055903	559	uSP	Post	Discovery	50-65	10.1	Prostate cancer	Intermediate	T1c	3	NA	Proteomics
UP056001	560	uSP	Post	Discovery	>65	17.8	Prostate cancer	Intermediate	T2b	3	NA	Proteomics
UP043506	435	uSP	Post	DRE	50-65	10.3	Prostate cancer	Intermediate	T1c	1	NA	Proteomics
UP043507	435	uSP	Pre	DRE	50-65	10.3	Prostate cancer	Intermediate	T1c	1	NA	Proteomics
UP043606	436	uSP	Post	DRE	50-65	9.9	Prostate cancer	Low	T1c	1	NA	Proteomics
UP043607	436	uSP	Pre	DRE	50-65	9.9	Prostate cancer	Low	T1c	1	NA	Proteomics
UP050002	500	uSP	Post	DRE	>65	6.4	Prostate cancer	Low	T1c	1	NA	Proteomics
UP050003	500	uSP	Pre	DRE	>65	6.4	Prostate cancer	Low	T1c	1	NA	Proteomics
UP050102	501	uSP	Post	DRE	>65	7.1	Prostate cancer	Low	T1c	1	NA	Proteomics
UP050103	501	uSP	Pre	DRE	>65	7.1	Prostate cancer	Low	T1c	1	NA	Proteomics
UP050202	502	uSP	Post	DRE	50-65	4.5	Prostate cancer	Low	T1c	1	NA	Proteomics
UP050203	502	uSP	Pre	DRE	50-65	4.5	Prostate cancer	Low	T1c	1	NA	Proteomics
UP051606	516	uSP	Post	DRE	50-65	4.5	Prostate cancer	Low	T1c	1	NA	Proteomics
UP051607	516	uSP	Pre	DRE	50-65	4.5	Prostate cancer	Low	T1c	1	NA	Proteomics
UP052804	528	uSP	Post	DRE	>65	4.1	Prostate cancer	Low	T1c	1	NA	Proteomics
UP052805	528	uSP	Pre	DRE	>65	4.1	Prostate cancer	Low	T1c	1	NA	Proteomics
UP053204	532	uSP	Post	DRE	>65	2.9	Prostate cancer	Low	T1c	1	NA	Proteomics
UP053205	532	uSP	Pre	DRE	>65	2.9	Prostate cancer	Low	T1c	1	NA	Proteomics
UP053506	535	uSP	Post	DRE	>65	5.7	Prostate cancer	Low	T1c	1	NA	Proteomics
UP053507	535	uSP	Pre	DRE	>65	5.7	Prostate cancer	Low	T1c	1	NA	Proteomics
UP054406	544	uSP	Post	DRE	>65	7.1	Prostate cancer	Low	T1c	1	NA	Proteomics
UP054407	544	uSP	Pre	DRE	>65	7.1	Prostate cancer	Low	T1c	1	NA	Proteomics
UP052208	522	uSP	Post	Longitudinal	>65	8	Prostate cancer	Low	T1c	1	NA	Proteomics
UP052209	522	uSP	Post	Longitudinal	>65	8	Prostate cancer	Low	T1c	1	NA	Proteomics
UP052210	522	uSP	Post	Longitudinal	>65	8	Prostate cancer	Low	T1c	1	NA	Proteomics
UP052308	523	uSP	Post	Longitudinal	>65	4.5	Prostate cancer	Low	T1c	1	NA	Proteomics
UP052309	523	uSP	Post	Longitudinal	>65	4.5	Prostate cancer	Low	T1c	1	NA	Proteomics
UP052310	523	uSP	Post	Longitudinal	>65	4.5	Prostate cancer	Low	T1c	1	NA	Proteomics
UP052408	524	uSP	Post	Longitudinal	>65	5.7	Prostate cancer	Low	T1c	1	NA	Proteomics
UP052409	524	uSP	Post	Longitudinal	>65	5.7	Prostate cancer	Low	T1c	1	NA	Proteomics
UP052410	524	uSP	Post	Longitudinal	>65	5.7	Prostate cancer	Low	T1c	1	NA	Proteomics
UP052708	527	uSP	Post	Longitudinal	>65	7.1	Prostate cancer	Low	T1c	1	NA	Proteomics
UP052709	527	uSP	Post	Longitudinal	>65	7.1	Prostate cancer	Low	T1c	1	NA	Proteomics
UP052710	527	uSP	Post	Longitudinal	>65	7.1	Prostate cancer	Low	T1c	1	NA	Proteomics
UP054708	547	uSP	Post	Longitudinal	>65	1.1	Prostate cancer	Low	T1c	1	NA	Proteomics
UP054709	547	uSP	Post	Longitudinal	>65	1.1	Prostate cancer	Low	T1c	1	NA	Proteomics
UP054710	547	uSP	Post	Longitudinal	>65	1.1	Prostate cancer	Low	T1c	1	NA	Proteomics
UP081801	818	uSP	Post	Validation 1	NA	28.7	Prostate cancer	NA	NA	3	NA	Proteomics
UP081901	819	uSP	Post	Validation 1	>65	17.9	Prostate cancer	NA	NA	4	NA	Proteomics
UP082001	820	uSP	Post	Validation 1	>65	26	Prostate cancer	NA	NA	5	NA	Proteomics
UP082101	821	uSP	Post	Validation 1	>65	2.7	Non-Prostate cancer (BPH)	NA	NA	NA	NA	Proteomics
UP082201	822	uSP	Post	Validation 1	50-65	1.81	Non-Prostate cancer (BPH)	NA	NA	NA	NA	Proteomics
UP082301	823	uSP	Post	Validation 1	>65	3.5	Non-Prostate cancer (BPH)	NA	NA	NA	NA	Proteomics
UP082401	824	uSP	Post	Validation 1	>65	5.3	Prostate cancer	NA	NA	3	NA	Proteomics
UP082501	825	uSP	Post	Validation 1	>65	10.9	Prostate cancer	NA	NA	4	NA	Proteomics
UP082601	826	uSP	Post	Validation 1	>65	13.6	Prostate cancer	NA	NA	5	NA	Proteomics
UP082701	827	uSP	Post	Validation 1	>65	1.06	Non-Prostate cancer (BPH)	NA	NA	NA	NA	Proteomics
UP082801	828	uSP	Post	Validation 1	>65	0.5	Non-Prostate cancer (BPH)	NA	NA	NA	NA	Proteomics
UP082901	829	uSP	Post	Validation 1	>65	12.37	Non-Prostate cancer (BPH)	NA	NA	NA	NA	Proteomics
UP083001	830	uSP	Post	Validation 1	>65	6.8	Prostate cancer	NA	NA	3	NA	Proteomics
UP083101	831	uSP	Post	Validation 1	>65	8.6	Prostate cancer	NA	NA	4	NA	Proteomics
UP083201	832	uSP	Post	Validation 1	>65	21	Prostate cancer	NA	NA	4	NA	Proteomics
UP083301	833	uSP	Post	Validation 1	>65	7.8	Non-Prostate cancer (BPH)	NA	NA	NA	NA	Proteomics
UP083401	834	uSP	Post	Validation 1	50-65	1.37	Non-Prostate cancer (BPH)	NA	NA	NA	NA	Proteomics
UP083501	835	uSP	Post	Validation 1	>65	3.5	Non-Prostate cancer (BPH)	NA	NA	NA	NA	Proteomics
UP083601	836	uSP	Post	Validation 1	>65	3.5	Non-Prostate cancer (BPH)	NA	NA	NA	NA	Proteomics
UP083701	837	uSP	Post	Validation 1	>65	0.74	Non-Prostate cancer (BPH)	NA	NA	NA	NA	Proteomics
UP083801	838	uSP	Post	Validation 1	50-65	15.1	Non-Prostate cancer (BPH)	NA	NA	NA	NA	Proteomics
UP083901	839	uSP	Post	Validation 1	>65	11.3	Prostate cancer	NA	NA	3	NA	Proteomics
UP084001	840	uSP	Post	Validation 1	>65	8	Prostate cancer	NA	NA	5	NA	Proteomics
UP084101	841	uSP	Post	Validation 1	>65	10.5	Prostate cancer	NA	NA	5	NA	Proteomics
UP084201	842	uSP	Post	Validation 1	>65	6.7	Prostate cancer	NA	NA	4	NA	Proteomics
UP084301	843	uSP	Post	Validation 1	>65	15.1	Prostate cancer	NA	NA	5	NA	Proteomics
UP084401	844	uSP	Post	Validation 1	>65	11.6	Prostate cancer	NA	NA	5	NA	Proteomics
UP084501	845	uSP	Post	Validation 1	>65	5.4	Prostate cancer	NA	NA	3	NA	Proteomics
UP084601	846	uSP	Post	Validation 1	50-65	0.89	Non-Prostate cancer (BPH)	NA	NA	NA	NA	Proteomics
UP084701	847	uSP	Post	Validation 1	50-65	2.09	Non-Prostate cancer (BPH)	NA	NA	NA	NA	Proteomics
UP020501	205	uSP	Post	Validation 2	50-65	5.1	Prostate cancer	Low	T1c	1	1	Proteomics
UP020601	206	uSP	Post	Validation 2	>65	15.1	Prostate cancer	Intermediate	T2a	2	1	Proteomics
UP020701	207	uSP	Post	Validation 2	>65	8.7	Prostate cancer	Low	T1c	1	2	Proteomics
UP020801	208	uSP	Post	Validation 2	>65	3.5	Prostate cancer	Low	T1c	1	1	Proteomics
UP020901	209	uSP	Post	Validation 2	50-65	10.1	Prostate cancer	Intermediate	T1c	2	2	Proteomics
UP002803	28	uSP	Post	Validation 2	50-65	8	Prostate cancer	Low	T1c	1	1	Proteomics
UP021001	210	uSP	Post	Validation 2	50-65	2.7	Prostate cancer	Intermediate	T1c	2	1	Proteomics
UP000202	2	uSP	Post	Validation 2	50-65	6.4	Prostate cancer	Low	T1c	1	1	Proteomics
UP021101	211	uSP	Post	Validation 2	>65	7.3	Prostate cancer	High	T1c	4	2	Proteomics
UP021201	212	uSP	Post	Validation 2	50-65	4.3	Prostate cancer	Intermediate	T1c	2	1	Proteomics
UP021301	213	uSP	Post	Validation 2	50-65	7.8	Prostate cancer	Low	T2a	1	1	Proteomics
UP021401	214	uSP	Post	Validation 2	>65	6.8	Prostate cancer	Intermediate	T1c	2	2	Proteomics
UP021501	215	uSP	Post	Validation 2	>65	4.5	Prostate cancer	Intermediate	T1c	2	2	Proteomics
UP021601	216	uSP	Post	Validation 2	50-65	3.7	Prostate cancer	Low	T1c	1	2	Proteomics
UP021701	217	uSP	Post	Validation 2	50-65	3.9	Prostate cancer	Low	T1c	1	1	Proteomics
UP021801	218	uSP	Post	Validation 2	50-65	31.1	Prostate cancer	Intermediate	T1b	2	2	Proteomics
UP008803	88	uSP	Post	Validation 2	>65	5.1	Prostate cancer	Low	T1c	1	1	Proteomics
UP021901	219	uSP	Post	Validation 2	50-65	5.4	Prostate cancer	Intermediate	T1c	2	2	Proteomics
UP017902	179	uSP	Post	Validation 2	50-65	4.4	Prostate cancer	Low	T2a	1	1	Proteomics
UP022001	220	uSP	Post	Validation 2	50-65	3.4	Prostate cancer	Low	T1c	1	1	Proteomics
UP022101	221	uSP	Post	Validation 2	40-49	5.5	Prostate cancer	Low	T1c	1	1	Proteomics
UP022201	222	uSP	Post	Validation 2	50-65	3.5	Prostate cancer	Intermediate	T1c	2	1	Proteomics
UP002703	27	uSP	Post	Validation 2	50-65	6.4	Prostate cancer	Low	T1c	1	2	Proteomics
UP017102	171	uSP	Post	Validation 2	50-65	3.5	Prostate cancer	Intermediate	T2a	2	2	Proteomics
UP022301	223	uSP	Post	Validation 2	50-65	5	Prostate cancer	Low	T1c	1	1	Proteomics
UP001503	15	uSP	Post	Validation 2	50-65	7.7	Prostate cancer	Low	T1c	1	1	Proteomics
UP022401	224	uSP	Post	Validation 2	40-49	2.5	Prostate cancer	Low	T1c	1	1	Proteomics
UP022501	225	uSP	Post	Validation 2	50-65	11.2	Prostate cancer	Intermediate	T1c	1	1	Proteomics
UP005103	51	uSP	Post	Validation 2	50-65	9.2	Prostate cancer	Low	T1c	1	1	Proteomics
UP022601	226	uSP	Post	Validation 2	50-65	7.2	Prostate cancer	Intermediate	T1c	2	2	Proteomics
UP022701	227	uSP	Post	Validation 2	50-65	4	Prostate cancer	Intermediate	T2b	2	2	Proteomics
UP022801	228	uSP	Post	Validation 2	40-49	5.4	Prostate cancer	Low	T1c	1	1	Proteomics
UP016702	167	uSP	Post	Validation 2	50-65	5.3	Prostate cancer	Intermediate	T1c	3	2	Proteomics
UP022901	229	uSP	Post	Validation 2	50-65	5	Prostate cancer	Low	T1c	1	3	Proteomics
UP015902	159	uSP	Post	Validation 2	50-65	5.7	Prostate cancer	Low	T1c	1	1	Proteomics
UP023001	230	uSP	Post	Validation 2	50-65	4.2	Prostate cancer	Intermediate	T1c	2	2	Proteomics
UP023101	231	uSP	Post	Validation 2	50-65	7.3	Prostate cancer	Intermediate	T1c	2	1	Proteomics
UP023201	232	uSP	Post	Validation 2	50-65	26.6	Prostate cancer	Intermediate	T1c	3	1	Proteomics
UP023301	233	uSP	Post	Validation 2	50-65	4	Prostate cancer	Low	T1c	1	1	Proteomics
UP023401	234	uSP	Post	Validation 2	40-49	4.6	Prostate cancer	Intermediate	T1c	2	2	Proteomics
UP023501	235	uSP	Post	Validation 2	>65	12	Prostate cancer	Intermediate	T2a	2	2	Proteomics
UP017802	178	uSP	Post	Validation 2	50-65	5.6	Prostate cancer	Intermediate	T1c	3	3	Proteomics
UP023601	236	uSP	Post	Validation 2	50-65	5.9	Prostate cancer	Intermediate	T1c	2	1	Proteomics
UP004503	45	uSP	Post	Validation 2	>65	4.2	Prostate cancer	Low	T2a	1	2	Proteomics
UP014603	146	uSP	Post	Validation 2	50-65	4.1	Prostate cancer	Intermediate	T2b	5	3	Proteomics
UP008003	80	uSP	Post	Validation 2	50-65	9.8	Prostate cancer	Low	T1c	1	2	Proteomics
UP023701	237	uSP	Post	Validation 2	50-65	5.8	Prostate cancer	Intermediate	T1c	2	2	Proteomics
UP007703	77	uSP	Post	Validation 2	50-65	3.6	Prostate cancer	Low	T1c	1	2	Proteomics
UP023801	238	uSP	Post	Validation 2	50-65	8.7	Prostate cancer	Low	T1c	1	1	Proteomics
UP003503	35	uSP	Post	Validation 2	50-65	5.5	Prostate cancer	Intermediate	T1c	3	3	Proteomics
UP023901	239	uSP	Post	Validation 2	50-65	5	Prostate cancer	Low	T1c	1	1	Proteomics
UP024001	240	uSP	Post	Validation 2	50-65	15	Prostate cancer	Intermediate	T1c	1	1	Proteomics
UP024101	241	uSP	Post	Validation 2	>65	15	Prostate cancer	Intermediate	T1c	1	1	Proteomics
UP024201	242	uSP	Post	Validation 2	50-65	6.2	Prostate cancer	Intermediate	T1c	2	3	Proteomics
UP016302	163	uSP	Post	Validation 2	40-49	5.1	Prostate cancer	Intermediate	T1c	2	2	Proteomics
UP024301	243	uSP	Post	Validation 2	50-65	3	Prostate cancer	Low	T1c	1	1	Proteomics
UP024401	244	uSP	Post	Validation 2	50-65	6.5	Prostate cancer	Intermediate	T2a	2	3	Proteomics
UP024501	245	uSP	Post	Validation 2	>65	7.2	Prostate cancer	Low	T1c	1	1	Proteomics
UP024601	246	uSP	Post	Validation 2	50-65	5.5	Prostate cancer	Intermediate	T1c	2	1	Proteomics
UP024701	247	uSP	Post	Validation 2	50-65	4.1	Prostate cancer	Intermediate	T1c	2	2	Proteomics
UP024801	248	uSP	Post	Validation 2	50-65	3.7	Prostate cancer	Intermediate	T1c	2	1	Proteomics
UP024901	249	uSP	Post	Validation 2	50-65	4.1	Prostate cancer	Intermediate	T1c	2	2	Proteomics
UP025001	250	uSP	Post	Validation 2	50-65	6.3	Prostate cancer	Intermediate	T1c	2	2	Proteomics
UP006703	67	uSP	Post	Validation 2	50-65	9.6	Prostate cancer	Low	T1c	1	1	Proteomics
UP025101	251	uSP	Post	Validation 2	50-65	10.7	Prostate cancer	Intermediate	T1c	1	1	Proteomics
UP009403	94	uSP	Post	Validation 2	>65	4	Prostate cancer	Low	T1c	1	2	Proteomics
UP004003	40	uSP	Post	Validation 2	50-65	6.7	Prostate cancer	Low	T1c	1	2	Proteomics
UP025201	252	uSP	Post	Validation 2	50-65	3.3	Prostate cancer	Intermediate	T1c	3	1	Proteomics
UP025301	253	uSP	Post	Validation 2	50-65	4	Prostate cancer	Low	T1c	1	1	Proteomics
UP025401	254	uSP	Post	Validation 2	>65	6.9	Prostate cancer	Intermediate	T1c	2	1	Proteomics
UP025501	255	uSP	Post	Validation 2	50-65	3.5	Prostate cancer	Intermediate	T2a	3	3	Proteomics
UP025601	256	uSP	Post	Validation 2	40-49	3.7	Prostate cancer	Low	T1c	1	2	Proteomics
UP025701	257	uSP	Post	Validation 2	50-65	6.8	Prostate cancer	Intermediate	T1c	2	2	Proteomics
UP025801	258	uSP	Post	Validation 2	50-65	4.5	Prostate cancer	Low	T1c	1	2	Proteomics
UP025901	259	uSP	Post	Validation 2	50-65	5.7	Prostate cancer	High	T2a	5	3	Proteomics
UP026001	260	uSP	Post	Validation 2	40-49	3.5	Prostate cancer	Low	T1c	1	1	Proteomics
UP026101	261	uSP	Post	Validation 2	50-65	3.1	Prostate cancer	Intermediate	T2b	2	1	Proteomics
UP026201	262	uSP	Post	Validation 2	50-65	4.9	Prostate cancer	Low	T1c	1	1	Proteomics
UP026301	263	uSP	Post	Validation 2	50-65	6.4	Prostate cancer	Low	T1c	1	2	Proteomics
UP026401	264	uSP	Post	Validation 2	40-49	6.5	Prostate cancer	NA	T2	1	1	Proteomics
UP000602	6	uSP	Post	Validation 2	50-65	37.5	Prostate cancer	Intermediate	T2b	2	3	Proteomics
UP026501	265	uSP	Post	Validation 2	50-65	4.6	Prostate cancer	Low	T1c	1	1	Proteomics
UP026601	266	uSP	Post	Validation 2	50-65	6.7	Prostate cancer	Intermediate	T2	2	1	Proteomics
UP015302	153	uSP	Post	Validation 2	50-65	3.5	Prostate cancer	Intermediate	T1c	2	2	Proteomics
UP007403	74	uSP	Post	Validation 2	50-65	4.6	Prostate cancer	Low	T1c	1	2	Proteomics
UP026701	267	uSP	Post	Validation 2	50-65	7.5	Prostate cancer	Intermediate	T1c	3	2	Proteomics
UP026801	268	uSP	Post	Validation 2	50-65	7.2	Prostate cancer	Intermediate	T1c	2	3	Proteomics
UP008603	86	uSP	Post	Validation 2	50-65	5	Prostate cancer	Intermediate	T2b	4	4	Proteomics
UP026901	269	uSP	Post	Validation 2	50-65	3	Prostate cancer	Low	T1c	1	1	Proteomics
UP017402	174	uSP	Post	Validation 2	50-65	3.9	Prostate cancer	Low	T1c	1	2	Proteomics
UP027001	270	uSP	Post	Validation 2	50-65	3.8	Prostate cancer	Low	T1c	1	1	Proteomics
UP027101	271	uSP	Post	Validation 2	50-65	4.4	Prostate cancer	Low	T1c	1	2	Proteomics
UP027201	272	uSP	Post	Validation 2	50-65	3.6	Prostate cancer	Intermediate	T2a	2	2	Proteomics
UP001103	11	uSP	Post	Validation 2	50-65	7.5	Prostate cancer	High	T2c	1	1	Proteomics
UP027301	273	uSP	Post	Validation 2	50-65	2	Prostate cancer	Intermediate	T1a	2	2	Proteomics
UP027401	274	uSP	Post	Validation 2	50-65	5.2	Prostate cancer	Intermediate	T2a	2	2	Proteomics
UP027501	275	uSP	Post	Validation 2	50-65	7.2	Prostate cancer	High	T1c	4	2	Proteomics
UP027601	276	uSP	Post	Validation 2	>65	5.4	Prostate cancer	Intermediate	T1c	2	2	Proteomics
UP027701	277	uSP	Post	Validation 2	>65	5.1	Prostate cancer	Low	T2a	1	2	Proteomics
UP014802	148	uSP	Post	Validation 2	50-65	3.3	Prostate cancer	Low	T1c	1	2	Proteomics
UP000402	4	uSP	Post	Validation 2	50-65	11.7	Prostate cancer	Intermediate	T1c	1	2	Proteomics
UP027801	278	uSP	Post	Validation 2	50-65	4.6	Prostate cancer	Intermediate	T1c	2	1	Proteomics
UP027901	279	uSP	Post	Validation 2	50-65	3.5	Prostate cancer	Low	T2a	1	2	Proteomics
UP028001	280	uSP	Post	Validation 2	50-65	7.3	Prostate cancer	Low	T1c	1	1	Proteomics
UP028101	281	uSP	Post	Validation 2	50-65	7.9	Prostate cancer	Low	T1c	1	2	Proteomics
UP017502	175	uSP	Post	Validation 2	50-65	3.1	Prostate cancer	Intermediate	T1c	2	1	Proteomics
UP028201	282	uSP	Post	Validation 2	>65	4.3	Prostate cancer	Intermediate	T1c	2	2	Proteomics
UP015602	156	uSP	Post	Validation 2	50-65	2.9	Prostate cancer	Intermediate	T2b	1	1	Proteomics
UP028301	283	uSP	Post	Validation 2	50-65	4.4	Prostate cancer	Low	T1c	1	1	Proteomics
UP028401	284	uSP	Post	Validation 2	50-65	3.6	Prostate cancer	Low	T1c	1	1	Proteomics
UP028501	285	uSP	Post	Validation 2	>65	7.2	Prostate cancer	Intermediate	T1c	3	2	Proteomics
UP028601	286	uSP	Post	Validation 2	40-49	2.5	Prostate cancer	Intermediate	T2b	2	1	Proteomics
UP028701	287	uSP	Post	Validation 2	50-65	3.6	Prostate cancer	Intermediate	T2a	3	4	Proteomics
UP028801	288	uSP	Post	Validation 2	50-65	3.7	Prostate cancer	Intermediate	T1c	2	2	Proteomics
UP028901	289	uSP	Post	Validation 2	50-65	4.3	Prostate cancer	Intermediate	T2b	3	2	Proteomics
UP029001	290	uSP	Post	Validation 2	50-65	4.6	Prostate cancer	Intermediate	T1c	3	2	Proteomics
UP029101	291	uSP	Post	Validation 2	50-65	7.2	Prostate cancer	Intermediate	T1c	3	2	Proteomics
UP029201	292	uSP	Post	Validation 2	50-65	5.6	Prostate cancer	Intermediate	T1c	3	3	Proteomics
UP029301	293	uSP	Post	Validation 2	50-65	4	Prostate cancer	Low	T1c	1	1	Proteomics
UP029401	294	uSP	Post	Validation 2	50-65	1.3	Prostate cancer	Low	T2a	1	2	Proteomics
UP029501	295	uSP	Post	Validation 2	>65	6.7	Prostate cancer	Intermediate	T2b	5	3	Proteomics
UP029601	296	uSP	Post	Validation 2	50-65	5.8	Prostate cancer	Low	T1c	1	2	Proteomics
UP029701	297	uSP	Post	Validation 2	40-49	4.3	Prostate cancer	Intermediate	T1c	2	2	Proteomics
UP029801	298	uSP	Post	Validation 2	50-65	4	Prostate cancer	High	T1c	4	4	Proteomics
UP029901	299	uSP	Post	Validation 2	50-65	4.5	Prostate cancer	Intermediate	T2a	3	2	Proteomics
UP030001	300	uSP	Post	Validation 2	50-65	5.6	Prostate cancer	Low	T1c	1	1	Proteomics
UP030101	301	uSP	Post	Validation 2	40-49	2	Prostate cancer	Intermediate	T1c	2	1	Proteomics
UP030201	302	uSP	Post	Validation 2	50-65	4.2	Prostate cancer	Intermediate	T2a	2	2	Proteomics
UP030301	303	uSP	Post	Validation 2	50-65	5.9	Prostate cancer	Low	T1c	1	1	Proteomics
UP030401	304	uSP	Post	Validation 2	50-65	7	Prostate cancer	Intermediate	T1c	2	2	Proteomics
UP030501	305	uSP	Post	Validation 2	50-65	5.2	Prostate cancer	Low	T1c	1	1	Proteomics
UP030601	306	uSP	Post	Validation 2	50-65	3	Prostate cancer	Intermediate	T1c	3	2	Proteomics
UP030701	307	uSP	Post	Validation 2	40-49	4.3	Prostate cancer	Low	T1c	1	1	Proteomics
UP030801	308	uSP	Post	Validation 2	50-65	4.7	Prostate cancer	Low	T1c	1	1	Proteomics
UP030901	309	uSP	Post	Validation 2	50-65	4.5	Prostate cancer	Low	T2a	1	1	Proteomics
UP031001	310	uSP	Post	Validation 2	>65	4.1	Prostate cancer	Low	T1c	1	1	Proteomics
UP013103	131	uSP	Post	Validation 2	50-65	4.3	Prostate cancer	Low	T1c	1	1	Proteomics
UP031101	311	uSP	Post	Validation 2	50-65	5.1	Prostate cancer	Intermediate	T1c	2	2	Proteomics
UP031201	312	uSP	Post	Validation 2	50-65	14.3	Prostate cancer	Intermediate	T1c	2	2	Proteomics
UP031301	313	uSP	Post	Validation 2	>65	7.3	Prostate cancer	Intermediate	T1c	2	2	Proteomics
UP031401	314	uSP	Post	Validation 2	50-65	6.5	Prostate cancer	Low	T1c	1	1	Proteomics
UP031501	315	uSP	Post	Validation 2	50-65	7	Prostate cancer	High	T1c	4	2	Proteomics
UP031601	316	uSP	Post	Validation 2	50-65	4	Prostate cancer	Intermediate	T2b	2	2	Proteomics
UP031701	317	uSP	Post	Validation 2	50-65	7	Prostate cancer	Low	T1c	1	1	Proteomics
UP019602	196	uSP	Post	Validation 2	40-49	4.8	Prostate cancer	Low	T1c	1	2	Proteomics
UP031801	318	uSP	Post	Validation 2	>65	6.8	Prostate cancer	High		5	3	Proteomics
UP031901	319	uSP	Post	Validation 2	50-65	9.8	Prostate cancer	High	T1c	4	2	Proteomics
UP032001	320	uSP	Post	Validation 2	50-65	3.2	Prostate cancer	Low	T2a	1	1	Proteomics
UP032101	321	uSP	Post	Validation 2	50-65	4.4	Prostate cancer	Intermediate	T1c	2	2	Proteomics
UP032201	322	uSP	Post	Validation 2	>65	3.5	Prostate cancer	Intermediate	T1c	3	3	Proteomics
UP032301	323	uSP	Post	Validation 2	50-65	8.9	Prostate cancer	Intermediate	T2a	2	2	Proteomics
UP032401	324	uSP	Post	Validation 2	50-65	5.7	Prostate cancer	Intermediate	T2a	2	2	Proteomics
UP032501	325	uSP	Post	Validation 2	50-65	5.2	Prostate cancer	Intermediate	T1c	3	3	Proteomics
UP032601	326	uSP	Post	Validation 2	>65	4.2	Prostate cancer	Intermediate	T1c	2	1	Proteomics
UP015202	152	uSP	Post	Validation 2	>65	7.8	Prostate cancer	Intermediate	T2b	4	2	Proteomics
UP032701	327	uSP	Post	Validation 2	50-65	3.1	Prostate cancer	Low	T1c	1	1	Proteomics
UP032801	328	uSP	Post	Validation 2	50-65	4.7	Prostate cancer	Intermediate	T1c	2	2	Proteomics
UP032901	329	uSP	Post	Validation 2	>65	6	Prostate cancer	Intermediate	T1c	3	2	Proteomics
UP033001	330	uSP	Post	Validation 2	50-65	5.5	Prostate cancer	Low	T1c	1	1	Proteomics
UP033101	331	uSP	Post	Validation 2	50-65	5.2	Prostate cancer	Low	T1c	1	2	Proteomics
UP033201	332	uSP	Post	Validation 2	50-65	5.1	Prostate cancer	Intermediate	T1c	2	1	Proteomics
UP033301	333	uSP	Post	Validation 2	>65	4	Prostate cancer	Intermediate	T3	2	2	Proteomics
UP033401	334	uSP	Post	Validation 2	50-65	3.2	Prostate cancer	High	T2a	5	3	Proteomics
UP033501	335	uSP	Post	Validation 2	50-65	5.5	Prostate cancer	Intermediate	T2b	4	2	Proteomics
UP033601	336	uSP	Post	Validation 2	40-49	7	Prostate cancer	High	T3	4	3	Proteomics
UP033701	337	uSP	Post	Validation 2	50-65	5.7	Prostate cancer	Intermediate	T1c	2	1	Proteomics
UP033801	338	uSP	Post	Validation 2	50-65	29.8	Prostate cancer	High	T2c	5	5	Proteomics
UP033901	339	uSP	Post	Validation 2	>65	3.2	Prostate cancer	Intermediate	T1c	3	2	Proteomics
UP034001	340	uSP	Post	Validation 2	>65	5.1	Prostate cancer	Intermediate	T1c	2	2	Proteomics
UP034101	341	uSP	Post	Validation 2	50-65	3.5	Prostate cancer	Intermediate	T1c	2	1	Proteomics
UP034201	342	uSP	Post	Validation 2	50-65	7.3	Prostate cancer	High	T1c	4	4	Proteomics
UP034301	343	uSP	Post	Validation 2	>65	5.3	Prostate cancer	Intermediate	T1c	3	2	Proteomics
UP034401	344	uSP	Post	Validation 2	40-49	4	Prostate cancer	Low	T1c	1	2	Proteomics
UP034501	345	uSP	Post	Validation 2	50-65	3.7	Prostate cancer	Intermediate	T1c	3	2	Proteomics
UP002102	21	uSP	Post	Validation 2	50-65	3	Prostate cancer	Low	T2a	1	2	Proteomics
UP034601	346	uSP	Post	Validation 2	>65	13.2	Prostate cancer	Intermediate	T1c	2	3	Proteomics
UP034701	347	uSP	Post	Validation 2	>65	5.3	Prostate cancer	Intermediate	T1c	3	2	Proteomics
UP034801	348	uSP	Post	Validation 2	>65	15.1	Prostate cancer	Intermediate	T1c	2	2	Proteomics
UP034901	349	uSP	Post	Validation 2	50-65	4.4	Prostate cancer	Intermediate	T1c	2	3	Proteomics
UP035001	350	uSP	Post	Validation 2	50-65	3.2	Prostate cancer	Low	T1c	1	2	Proteomics
UP035101	351	uSP	Post	Validation 2	50-65	9.1	Prostate cancer	High	T1c	4	3	Proteomics
UP035201	352	uSP	Post	Validation 2	50-65	14.8	Prostate cancer	Intermediate	T2a	3	2	Proteomics
UP035301	353	uSP	Post	Validation 2	50-65	3.3	Prostate cancer	Intermediate	T1c	2	1	Proteomics
UP035401	354	uSP	Post	Validation 2	>65	6.9	Prostate cancer	Intermediate	T1c	2	1	Proteomics
UP035501	355	uSP	Post	Validation 2	>65	2.6	Prostate cancer	Low	T1c	1	1	Proteomics
UP035601	356	uSP	Post	Validation 2	>65	1.7	Prostate cancer	Intermediate	T2a	2	2	Proteomics
UP035701	357	uSP	Post	Validation 2	>65	3.4	Prostate cancer	High	T1c	5	5	Proteomics
UP035801	358	uSP	Post	Validation 2	50-65	4.7	Prostate cancer	Intermediate	T1c	2	2	Proteomics
UP035901	359	uSP	Post	Validation 2	50-65	4.7	Prostate cancer	Intermediate	T1c	2	1	Proteomics
UP036001	360	uSP	Post	Validation 2	50-65	3.6	Prostate cancer	Low	T1c	1	1	Proteomics
UP014202	142	uSP	Post	Validation 2	50-65	8.9	Prostate cancer	High	T2c	4	3	Proteomics
UP036101	361	uSP	Post	Validation 2	50-65	3.4	Prostate cancer	High	T1c	4	1	Proteomics
UP036201	362	uSP	Post	Validation 2	50-65	3.5	Prostate cancer	Intermediate	T1c	2	2	Proteomics
UP036301	363	uSP	Post	Validation 2	50-65	2.9	Prostate cancer	Low	T1c	1	1	Proteomics
UP036401	364	uSP	Post	Validation 2	50-65	5	Prostate cancer	Low	T2a	1	1	Proteomics
UP036501	365	uSP	Post	Validation 2	50-65	5.2	Prostate cancer	Intermediate	T1c	2	2	Proteomics
UP036601	366	uSP	Post	Validation 2	50-65	4.1	Prostate cancer	Low	T1c	1	2	Proteomics
UP036701	367	uSP	Post	Validation 2	>65	5.2	Prostate cancer	Intermediate	T1c	2	1	Proteomics
UP036801	368	uSP	Post	Validation 2	50-65	3.4	Prostate cancer	Low	T1c	1	1	Proteomics
UP001403	14	uSP	Post	Validation 3	50-65	5	Prostate cancer	Low	T2a	1	1	Proteomics
UP036901	369	uSP	Post	Validation 3	50-65	5.8	Prostate cancer	Intermediate	T1c	3	NA	Proteomics
UP003303	33	uSP	Post	Validation 3	50-65	10.4	Prostate cancer	Intermediate	T1c	1	2	Proteomics
UP014604	146	uSP	Post	Validation 3	50-65	4.1	Prostate cancer	Intermediate	T2b	5	3	Proteomics
UP024402	244	uSP	Post	Validation 3	50-65	6.5	Prostate cancer	Intermediate	T2a	2	3	Proteomics
UP028102	281	uSP	Post	Validation 3	50-65	7.9	Prostate cancer	Low	T1c	1	2	Proteomics
UP016703	167	uSP	Post	Validation 3	50-65	5.3	Prostate cancer	Intermediate	T1c	3	2	Proteomics
UP029202	292	uSP	Post	Validation 3	50-65	5.6	Prostate cancer	Intermediate	T1c	3	3	Proteomics
UP023502	235	uSP	Post	Validation 3	>65	12	Prostate cancer	Intermediate	T2a	2	2	Proteomics
UP034902	349	uSP	Post	Validation 3	50-65	4.4	Prostate cancer	Intermediate	T1c	2	3	Proteomics
UP025902	259	uSP	Post	Validation 3	50-65	5.7	Prostate cancer	High	T2a	5	3	Proteomics
UP008004	80	uSP	Post	Validation 3	50-65	9.8	Prostate cancer	Low	T1c	1	2	Proteomics
UP037001	370	uSP	Post	Validation 3	40-49	3.8	Prostate cancer	Intermediate	T1c	2	2	Proteomics
UP021802	218	uSP	Post	Validation 3	50-65	31.1	Prostate cancer	Intermediate	T1b	2	2	Proteomics
UP032902	329	uSP	Post	Validation 3	>65	6	Prostate cancer	Intermediate	T1c	3	2	Proteomics
UP028502	285	uSP	Post	Validation 3	>65	7.2	Prostate cancer	Intermediate	T1c	3	2	Proteomics
UP017903	179	uSP	Post	Validation 3	50-65	4.4	Prostate cancer	Low	T2a	1	1	Proteomics
UP023002	230	uSP	Post	Validation 3	50-65	4.2	Prostate cancer	Intermediate	T1c	2	2	Proteomics
UP021902	219	uSP	Post	Validation 3	50-65	5.4	Prostate cancer	Intermediate	T1c	2	2	Proteomics
UP028902	289	uSP	Post	Validation 3	50-65	4.3	Prostate cancer	Intermediate	T2b	3	2	Proteomics
UP032402	324	uSP	Post	Validation 3	50-65	5.7	Prostate cancer	Intermediate	T2a	2	2	Proteomics
UP030202	302	uSP	Post	Validation 3	50-65	4.2	Prostate cancer	Intermediate	T2a	2	2	Proteomics
UP027302	273	uSP	Post	Validation 3	50-65	2	Prostate cancer	Intermediate	T1a	2	2	Proteomics
UP032202	322	uSP	Post	Validation 3	>65	3.5	Prostate cancer	Intermediate	T1c	3	3	Proteomics
UP034702	347	uSP	Post	Validation 3	>65	5.3	Prostate cancer	Intermediate	T1c	3	2	Proteomics
UP034802	348	uSP	Post	Validation 3	>65	15.1	Prostate cancer	Intermediate	T1c	2	2	Proteomics
UP033302	333	uSP	Post	Validation 3	>65	4	Prostate cancer	Intermediate	T3	2	2	Proteomics
UP035702	357	uSP	Post	Validation 3	>65	3.4	Prostate cancer	High	T1c	5	5	Proteomics
UP015203	152	uSP	Post	Validation 3	>65	7.8	Prostate cancer	Intermediate	T2b	4	2	Proteomics
UP033602	336	uSP	Post	Validation 3	40-49	7	Prostate cancer	High	T3	4	3	Proteomics
UP031502	315	uSP	Post	Validation 3	50-65	7	Prostate cancer	High	T1c	4	2	Proteomics
UP033502	335	uSP	Post	Validation 3	50-65	5.5	Prostate cancer	Intermediate	T2b	4	2	Proteomics
UP036102	361	uSP	Post	Validation 3	50-65	3.4	Prostate cancer	High	T1c	4	1	Proteomics
UP034602	346	uSP	Post	Validation 3	>65	13.2	Prostate cancer	Intermediate	T1c	2	3	Proteomics
UP033802	338	uSP	Post	Validation 3	50-65	29.8	Prostate cancer	High	T2c	5	5	Proteomics
UP034202	342	uSP	Post	Validation 3	50-65	7.3	Prostate cancer	High	T1c	4	4	Proteomics
UP000203	2	uSP	Post	Validation 3	50-65	6.4	Prostate cancer	Low	T1c	1	1	Proteomics
UP001104	11	uSP	Post	Validation 3	50-65	7.5	Prostate cancer	High	T2c	1	1	Proteomics
UP002804	28	uSP	Post	Validation 3	50-65	8	Prostate cancer	Low	T1c	1	1	Proteomics
UP027902	279	uSP	Post	Validation 3	50-65	3.5	Prostate cancer	Low	T2a	1	2	Proteomics
UP015603	156	uSP	Post	Validation 3	50-65	2.9	Prostate cancer	Intermediate	T2b	1	1	Proteomics
UP002704	27	uSP	Post	Validation 3	50-65	6.4	Prostate cancer	Low	T1c	1	2	Proteomics
UP003504	35	uSP	Post	Validation 3	50-65	5.5	Prostate cancer	Intermediate	T1c	3	3	Proteomics
UP002103	21	uSP	Post	Validation 3	50-65	3	Prostate cancer	Low	T2a	1	2	Proteomics
UP004504	45	uSP	Post	Validation 3	>65	4.2	Prostate cancer	Low	T2a	1	2	Proteomics
UP022002	220	uSP	Post	Validation 3	50-65	3.4	Prostate cancer	Low	T1c	1	1	Proteomics
UP004004	40	uSP	Post	Validation 3	50-65	6.7	Prostate cancer	Low	T1c	1	2	Proteomics
UP025002	250	uSP	Post	Validation 3	50-65	6.3	Prostate cancer	Intermediate	T1c	2	2	Proteomics
UP016303	163	uSP	Post	Validation 3	40-49	5.1	Prostate cancer	Intermediate	T1c	2	2	Proteomics
UP005104	51	uSP	Post	Validation 3	50-65	9.2	Prostate cancer	Low	T1c	1	1	Proteomics
UP006704	67	uSP	Post	Validation 3	50-65	9.6	Prostate cancer	Low	T1c	1	1	Proteomics
UP024202	242	uSP	Post	Validation 3	50-65	6.2	Prostate cancer	Intermediate	T1c	2	3	Proteomics
UP007404	74	uSP	Post	Validation 3	50-65	4.6	Prostate cancer	Low	T1c	1	2	Proteomics
UP007704	77	uSP	Post	Validation 3	50-65	3.6	Prostate cancer	Low	T1c	1	2	Proteomics
UP008804	88	uSP	Post	Validation 3	>65	5.1	Prostate cancer	Low	T1c	1	1	Proteomics
UP028002	280	uSP	Post	Validation 3	50-65	7.3	Prostate cancer	Low	T1c	1	1	Proteomics
UP008604	86	uSP	Post	Validation 3	50-65	5	Prostate cancer	Intermediate	T2b	4	4	Proteomics
UP027702	277	uSP	Post	Validation 3	>65	5.1	Prostate cancer	Low	T2a	1	2	Proteomics
UP009404	94	uSP	Post	Validation 3	>65	4	Prostate cancer	Low	T1c	1	2	Proteomics
UP031902	319	uSP	Post	Validation 3	50-65	9.8	Prostate cancer	High	T1c	4	2	Proteomics
UP000603	6	uSP	Post	Validation 3	50-65	37.5	Prostate cancer	Intermediate	T2b	2	3	Proteomics
UP017403	174	uSP	Post	Validation 3	50-65	3.9	Prostate cancer	Low	T1c	1	2	Proteomics
UP031102	311	uSP	Post	Validation 3	50-65	5.1	Prostate cancer	Intermediate	T1c	2	2	Proteomics
UP017803	178	uSP	Post	Validation 3	50-65	5.6	Prostate cancer	Intermediate	T1c	3	3	Proteomics
UP031202	312	uSP	Post	Validation 3	50-65	14.3	Prostate cancer	Intermediate	T1c	2	2	Proteomics
UP021302	213	uSP	Post	Validation 3	50-65	7.8	Prostate cancer	Low	T2a	1	1	Proteomics
UP032602	326	uSP	Post	Validation 3	>65	4.2	Prostate cancer	Intermediate	T1c	2	1	Proteomics
UP036402	364	uSP	Post	Validation 3	50-65	5	Prostate cancer	Low	T2a	1	1	Proteomics
UP013104	131	uSP	Post	Validation 3	50-65	4.3	Prostate cancer	Low	T1c	1	1	Proteomics
UP001504	15	uSP	Post	Validation 3	50-65	7.7	Prostate cancer	Low	T1c	1	1	Proteomics

## Sheet: 1c
Supplementary Data 1c: Matched proteomics samples
pkey	Pre-DRE uSP	Pre-DRE uEV-P20	Pre-DRE uEV-P150	Post-DRE uSP	Post-DRE uEV-P20	Post-DRE uEV-P150	Notes
435	UP043507	UL043504	US043502	UP043506	UL043503	US043501	DRE cohort
436	UP043607	UL043604	US043602	UP043606	UL043603	US043601	DRE cohort
438				UP043803	UL043802	US043801
439				UP043903	UL043902	US043901
440				UP044003	UL044002	US044001
441				UP044103	UL044102	US044101
442				UP044203	UL044202	US044201
443				UP044303	UL044302	US044301
444				UP044403	UL044402	US044401
445				UP044503	UL044502	US044501
446				UP044603	UL044602	US044601
447				UP044703	UL044702	US044701
448				UP044803	UL044802	US044801
449				UP044903	UL044902	US044901
450				UP045003	UL045002	US045001
452				UP045203	UL045202	US045201
453				UP045303	UL045302	US045301
454				UP045403	UL045402	US045401
455				UP045503	UL045502	US045501
456				UP045603	UL045602	US045601
457				UP045703	UL045702	US045701
458				UP045803	UL045802	US045801
459				UP045903	UL045902	US045901
460				UP046003	UL046002	US046001
461				UP046103	UL046102	US046101
462				UP046203	UL046202	US046201
463				UP046303	UL046302	US046301
464				UP046403	UL046402	US046401
465				UP046503	UL046502	US046501
466				UP046603	UL046602	US046601
467				UP046703	UL046702	US046701
468				UP046803	UL046802	US046801
469				UP046903	UL046902	US046901
470				UP047003	UL047002	US047001
471				UP047103	UL047102	US047101
472				UP047203	UL047202	US047201
473				UP047303	UL047302	US047301
474				UP047403	UL047402	US047401
475				UP047503	UL047502	US047501
476				UP047603	UL047602	US047601
477				UP047703	UL047702	US047701
478				UP047803	UL047802	US047801
479				UP047903	UL047902	US047901
480				UP048003	UL048002	US048001
483				UP048303	UL048302	US048301
484				UP048403	UL048402	US048401
485				UP048503	UL048502	US048501
486				UP048603	UL048602	US048601
487				UP048703	UL048702	US048701
499				UP049903	UL049902	US049901
503				UP050303	UL050302	US050301
504				UP050403	UL050402	US050401
505				UP050503	UL050502	US050501
506				UP050603	UL050602	US050601
507				UP050703	UL050702	US050701
508				UP050803	UL050802	US050801
509				UP050903	UL050902	US050901
510				UP051003	UL051002	US051001
511				UP051103	UL051102	US051101
512				UP051203	UL051202	US051201
513				UP051303	UL051302	US051301
514				UP051403	UL051402	US051401
515				UP051503	UL051502	US051501
516	UP051607	UL051604	US051602	UP051606	UL051603	US051601	DRE cohort
517				UP051703	UL051702	US051701
518				UP051803	UL051802	US051801
519				UP051903	UL051902	US051901
520				UP052003	UL052002	US052001
521				UP052103	UL052102	US052101
522				UP052208	UL052204	US052201	Longitudinal cohort timepoint 1 from patient 522
522				UP052209	UL052205	US052202	Longitudinal cohort timepoint 2 from patient 522
522				UP052210	UL052206	US052203	Longitudinal cohort timepoint 3 from patient 522
523				UP052307	UL052304	US052301	Longitudinal cohort timepoint 1 from patient 523
523				UP052308	UL052305	US052302	Longitudinal cohort timepoint 2 from patient 523
523				UP052309	UL052306	US052303	Longitudinal cohort timepoint 3 from patient 523
524				UP052408	UL052404	US052401	Longitudinal cohort timepoint 1 from patient 524
524				UP052409	UL052405	US052402	Longitudinal cohort timepoint 2 from patient 524
524				UP052410	UL052406	US052403	Longitudinal cohort timepoint 3 from patient 524
525				UP052503	UL052502	US052501
526				UP052603	UL052602	US052601
527				UP052708	UL052704	US052701	Longitudinal cohort timepoint 1 from patient 527
527				UP052709	UL052705	US052702	Longitudinal cohort timepoint 2 from patient 527
527				UP052710	UL052706	US052703	Longitudinal cohort timepoint 3 from patient 527
529				UP052903	UL052902	US052901
530				UP053003	UL053002	US053001
531				UP053103	UL053102	US053101
533				UP053303	UL053302	US053301
534				UP053403	UL053402	US053401
535	UP053507	UL053504	US053502	UP053506	UL053503	US053501	DRE cohort
536				UP053603	UL053602	US053601
537				UP053703	UL053702	US053701
538				UP053803	UL053802	US053801
539				UP053903	UL053902	US053901
540				UP054003	UL054002	US054001
541				UP054103	UL054102	US054101
542				UP054203	UL054202	US054201
543				UP054303	UL054302	US054301
544	UP054407	UL054404	US054402	UP054406	UL054403	US054401	DRE cohort
545				UP054503	UL054502	US054501
546				UP054603	UL054602	US054601
547				UP054708	UL054704	US054701	Longitudinal cohort timepoint 1 from patient 547
547				UP054709	UL054705	US054702	Longitudinal cohort timepoint 2 from patient 547
547				UP054710	UL054706	US054703	Longitudinal cohort timepoint 3 from patient 547
555				UP055503	UL055502	US055501
558				UP055803	UL055802	US055801
559				UP055903	UL055902	US055901

## Sheet: 1d
Supplementary Data 1d: uEV Nanoparticle Tracking Analysis cohort
Sample types	Total	Pre-DRE uEV	Post-DRE uEV
Number of patients	37	2	37
Age (years)
Range	55 - 89	78-81	55 - 89
Serum PSA (ng/mL)
Median (Range)	5.9 (1.2 - 75)	NA (2.2 - 6.9)	5.9 (1.2 - 75)
Prostate cancer (37 patients)
cISUP Grade Group
1	32	2	32
2	21	0	21
3	12	0	12
4	4	0	4
5	8	0	8
Clinical T category
1	32	2	32
2	6	0	6
3	1	0	1
4	0	0	0
D'Amico Risk Group
Low	15	2	15
Medium	18	0	18
High	6	0	6

## Sheet: 1e
Supplementary Data 1e: uEV samples used for Nanoparticle Tracking Analysis
pkey	Sample type	Dataset	Sample ID (Proteomics)	Age (Years)	serum PSA (ng/mL)	Prostate cancer/Non-cancer	D'Amico Risk Group	cISUP Grade Group	Biopsy Gleason Score	Clinical T category	Analysis
450	uEV-P150	Post-DRE	US045001	50-65	5.5	Prostate cancer	Intermediate	2	3+4	T2b	Proteomics;NTA
450	uEV-P20	Post-DRE	UL045002	50-65	5.5	Prostate cancer	Intermediate	2	3+4	T2b	Proteomics;NTA
458	uEV-P150	Post-DRE	US045801	>65	7.7	Prostate cancer	Intermediate	2	3+4	T2a	Proteomics;NTA
459	uEV-P150	Post-DRE	US045901	50-65	4.2	Prostate cancer	Intermediate	2	3+4	T1c	Proteomics;NTA
460	uEV-P150	Post-DRE	US046001	50-65	5.8	Prostate cancer	Intermediate	2	3+4	T2a	Proteomics;NTA
470	uEV-P150	Post-DRE	US047001	>65	75	Prostate cancer	High	5	4+5	T3a	Proteomics;NTA
471	uEV-P150	Post-DRE	US047101	>65	4.3	Prostate cancer	Intermediate	2	3+4	T2a	Proteomics;NTA
471	uEV-P20	Post-DRE	UL047102	>65	4.3	Prostate cancer	Intermediate	2	3+4	T2a	Proteomics;NTA
474	uEV-P150	Post-DRE	US047401	>65	6.2	Prostate cancer	High	5	4+5	T1c	Proteomics;NTA
474	uEV-P20	Post-DRE	UL047402	>65	6.2	Prostate cancer	High	5	4+5	T1c	Proteomics;NTA
475	uEV-P150	Post-DRE	US047501	>65	5	Prostate cancer	High	4	4+4	T2a/T3a	Proteomics;NTA
480	uEV-P150	Post-DRE	US048001	>65	8.5	Prostate cancer	High	4	4+4	T1c	Proteomics;NTA
480	uEV-P20	Post-DRE	UL048002	>65	8.5	Prostate cancer	High	4	4+4	T1c	Proteomics;NTA
483	uEV-P150	Post-DRE	US048301	>65	5.7	Prostate cancer	Intermediate	2	3+4	T1c	Proteomics;NTA
484	uEV-P150	Post-DRE	US048401	>65	6.6	Prostate cancer	Intermediate	2	3+4	T1c	Proteomics;NTA
484	uEV-P20	Post-DRE	UL048402	>65	6.6	Prostate cancer	Intermediate	2	3+4	T1c	Proteomics;NTA
485	uEV-P150	Post-DRE	US048501	>65	37	Prostate cancer	High	5	4+5	T1c	Proteomics;NTA
485	uEV-P20	Post-DRE	UL048502	>65	37	Prostate cancer	High	5	4+5	T1c	Proteomics;NTA
486	uEV-P150	Post-DRE	US048601	>65	9.6	Prostate cancer	Intermediate	2	3+4	T1c	Proteomics;NTA
486	uEV-P20	Post-DRE	UL048602	>65	9.6	Prostate cancer	Intermediate	2	3+4	T1c	Proteomics;NTA
487	uEV-P150	Post-DRE	US048701	>65	2.7	Prostate cancer	Intermediate	3	4+3	T1c	Proteomics;NTA
487	uEV-P20	Post-DRE	UL048702	>65	2.7	Prostate cancer	Intermediate	3	4+3	T1c	Proteomics;NTA
496	uEV-P150	Post-DRE	US049601	50-65	11.7	Prostate cancer	Intermediate	5	5+5	T1c	Proteomics;NTA
496	uEV-P20	Post-DRE	UL049602	50-65	11.7	Prostate cancer	Intermediate	5	5+5	T1c	Proteomics;NTA
504	uEV-P150	Post-DRE	US050401	>65	4.6	Prostate cancer	Low	1	3+3	T1c	Proteomics;NTA
511	uEV-P150	Post-DRE	US051101	>65	4.5	Prostate cancer	Low	1	3+3	T1c	Proteomics;NTA
511	uEV-P20	Post-DRE	UL051102	>65	4.5	Prostate cancer	Low	1	3+3	T1c	Proteomics;NTA
512	uEV-P150	Post-DRE	US051201	50-65	3.1	Prostate cancer	Low	1	3+3	T1c	Proteomics;NTA
512	uEV-P20	Post-DRE	UL051202	50-65	3.1	Prostate cancer	Low	1	3+3	T1c	Proteomics;NTA
513	uEV-P150	Post-DRE	US051301	50-65	5.9	Prostate cancer	Intermediate	2	3+4	T1c	Proteomics;NTA
513	uEV-P20	Post-DRE	UL051302	50-65	5.9	Prostate cancer	Intermediate	2	3+4	T1c	Proteomics;NTA
514	uEV-P150	Post-DRE	US051401	50-65	55.3	Prostate cancer	High	1	3+3	T1c	Proteomics;NTA
515	uEV-P150	Post-DRE	US051501	>65	1.2	Prostate cancer	Low	1	3+3	T2a	Proteomics;NTA
515	uEV-P20	Post-DRE	UL051502	>65	1.2	Prostate cancer	Low	1	3+3	T2a	Proteomics;NTA
520	uEV-P150	Post-DRE	US052001	50-65	3.9	Prostate cancer	Low	1	3+4	T1c	Proteomics;NTA
520	uEV-P20	Post-DRE	UL052002	50-65	3.9	Prostate cancer	Low	1	3+3	T1c	Proteomics;NTA
525	uEV-P150	Post-DRE	US052501	>65	4.1	Prostate cancer	Low	1	3+3	T1c	Proteomics;NTA
525	uEV-P20	Post-DRE	UL052502	>65	4.1	Prostate cancer	Low	1	3+3	T1c	Proteomics;NTA
530	uEV-P150	Post-DRE	US053001	>65	9.2	Prostate cancer	Intermediate	2	3+4	T1c	Proteomics;NTA
536	uEV-P150	Post-DRE	US053601	50-65	6.2	Prostate cancer	Low	1	3+3	T1c	Proteomics;NTA
537	uEV-P150	Post-DRE	US053701	>65	8.7	Prostate cancer	Low	1	3+3	T1c	Proteomics;NTA
537	uEV-P20	Post-DRE	UL053702	>65	8.7	Prostate cancer	Low	1	3+3	T1c	Proteomics;NTA
538	uEV-P150	Post-DRE	US053801	50-65	3.4	Prostate cancer	Low	1	3+3	T1c	Proteomics;NTA
538	uEV-P20	Post-DRE	UL053802	50-65	3.4	Prostate cancer	Low	1	3+3	T1c	Proteomics;NTA
539	uEV-P150	Post-DRE	US053901	50-65	4.7	Prostate cancer	Low	1	3+3	T1c	Proteomics;NTA
539	uEV-P20	Post-DRE	UL053902	50-65	4.7	Prostate cancer	Low	1	3+3	T1c	Proteomics;NTA
540	uEV-P150	Post-DRE	US054001	>65	8.4	Prostate cancer	Low	1	3+3	T1c	Proteomics;NTA
540	uEV-P20	Post-DRE	UL054002	>65	8.4	Prostate cancer	Low	1	3+3	T1c	Proteomics;NTA
552	uEV-P150	Post-DRE	US055201	50-65	5.9	Prostate cancer	Intermediate	3	4+3	T1c	Proteomics;NTA
552	uEV-P20	Post-DRE	NA	50-65	5.9	Prostate cancer	Intermediate	3	4+3	T1c	NTA
555	uEV-P150	Post-DRE	US055501	>65	4.6	Prostate cancer	Intermediate	3	4+3	T1c	Proteomics;NTA
557	uEV-P150	Post-DRE	NA	50-65	12.2	Prostate cancer	Intermediate	3	4+3	T1c	NTA
557	uEV-P20	Post-DRE	UL055701	50-65	12.2	Prostate cancer	Intermediate	3	4+3	T1c	Proteomics;NTA
558	uEV-P150	Post-DRE	US055801	>65	10.7	Prostate cancer	Intermediate	3	4+3	T1c	Proteomics;NTA
559	uEV-P150	Post-DRE	US055901	50-65	10.1	Prostate cancer	Intermediate	3	4+3	T1c	Proteomics;NTA
559	uEV-P20	Post-DRE	UL055902	50-65	10.1	Prostate cancer	Intermediate	3	4+3	T1c	Proteomics;NTA
770	uEV-P20	DRE	NA	>65	2.2	Prostate cancer	Low	1	3+3	T1c	NTA;TEM
770	uEV-P20	DRE	NA	>65	2.2	Prostate cancer	Low	1	3+3	T1c	NTA;TEM
770	uEV-P150	DRE	NA	>65	2.2	Prostate cancer	Low	1	3+3	T1c	NTA;TEM
770	uEV-P150	DRE	NA	>65	2.2	Prostate cancer	Low	1	3+3	T1c	NTA;TEM
771	uEV-P20	DRE	NA	>65	6.9	Prostate cancer	Low	1	3+3	T1c	NTA;TEM
771	uEV-P20	DRE	NA	>65	6.9	Prostate cancer	Low	1	3+3	T1c	NTA;TEM
771	uEV-P150	DRE	NA	>65	6.9	Prostate cancer	Low	1	3+3	T1c	NTA;TEM
771	uEV-P150	DRE	NA	>65	6.9	Prostate cancer	Low	1	3+3	T1c	NTA;TEM
772	uEV-P150	Post-DRE	NA	>65	6.9	Prostate cancer	Intermediate	2	3+4	T1c	NTA;TEM
772	uEV-P20	Post-DRE	NA	>65	6.9	Prostate cancer	Intermediate	2	3+4	T1c	NTA;TEM

## Sheet: 1f
Supplementary Data 1f: cEV samples analyzed by Nanoparticle Tracking Analysis
Sample type	Cell line	Experimental replicates
cEV-P20	RWPE1	2
cEV-P150	RWPE1	3
cEV-P20	DU145	2
cEV-P150	DU145	2
cEV-P20	PC3	4
cEV-P150	PC3	3
cEV-P20	LNCaP	3
cEV-P150	LNCaP	4
cEV-P20	22Rv1	3
cEV-P150	22Rv1	3

## Sheet: 1g
Supplementary Data 1g: uEV Transmission Electron Microscopy cohort
Sample types	Total	Pre-DRE uEV	Post-DRE uEV
Number of patients	10	3	10
Age (years)
Range	61 - 86	74 - 78	61 - 86
Serum PSA (ng/mL)
Median (Range)	6.0 (1.5 - 17.2)	2.2 (1.5 - 6.9)	6.0 (1.5 - 17.2)
Prostate cancer (10 patients)
cISUP Grade Group
1	6	3	6
2	1	0	1
3	1	0	1
4	1	0	1
5	1	0	1
Clinical T category
1	9	2	9
2	1	0	1
3	0	0	0
4	0	0	0
D'Amico Risk Group
Low	6	3	6
Medium	2	0	2
High	2	0	2

## Sheet: 1h
Supplementary Data 1h: uEV Transmission Electron Microscopy samples
pkey	Sample type	DRE	Cohort	Sample ID (Proteomics)	Cohort	Age (Years)	serum PSA (ng/mL)	Prostate cancer/Non-cancer	D'Amico Risk Group	cISUP Grade Group	Biopsy Gleason Score	Clinical T category	Analysis
529	uEV-P20	Post-DRE	PostDRE	UL052902	SHSC	>65	5.3	Prostate cancer	Low	1	3+3	T1c	Proteomics; TEM
529	uEV-P150	Post-DRE	PostDRE	US052901	SHSC	>65	5.3	Prostate cancer	Low	1	3+3	T1c	Proteomics; TEM
534	uEV-P20	Post-DRE	PostDRE	UL053402	SHSC	50-65	4.6	Prostate cancer	Low	1	3+3	T1c	Proteomics; TEM
534	uEV-P150	Post-DRE	PostDRE	US053401	SHSC	50-65	4.6	Prostate cancer	Low	1	3+3	T1c	Proteomics; TEM
765	uEV-P20	Post-DRE	PostDRE		SHSC	50-65	6.4	Prostate cancer	Low	1	3+3	T1c	TEM
765	uEV-P150	Post-DRE	PostDRE		SHSC	50-65	6.4	Prostate cancer	Low	1	3+3	T1c	TEM
766	uEV-P20	Post-DRE	PostDRE		SHSC	>65	6	Prostate cancer	Intermediate	2	3+4	T1c	TEM
766	uEV-P150	Post-DRE	PostDRE		SHSC	>65	6	Prostate cancer	Intermediate	2	3+4	T1c	TEM
767	uEV-P20	Post-DRE	PostDRE		SHSC	>65	5.1	Prostate cancer	Intermediate	3	4+3	T2b	TEM
767	uEV-P150	Post-DRE	PostDRE		SHSC	>65	5.1	Prostate cancer	Intermediate	3	4+3	T2b	TEM
768	uEV-P20	Post-DRE	PostDRE		SHSC	>65	9.87	Prostate cancer	High	4	4+4	T1c	TEM
768	uEV-P150	Post-DRE	PostDRE		SHSC	>65	9.87	Prostate cancer	High	4	4+4	T1c	TEM
769	uEV-P20	Post-DRE	PostDRE		SHSC	>65	17.2	Prostate cancer	High	5	4+5	T1c	TEM
769	uEV-P150	Post-DRE	PostDRE		SHSC	>65	17.2	Prostate cancer	High	5	4+5	T1c	TEM
770	uEV-P20	Post-DRE	DRE		SHSC	>65	2.2	Prostate cancer	Low	1	3+3	T1c	NTA;TEM
770	uEV-P20	Post-DRE	DRE		SHSC	>65	2.2	Prostate cancer	Low	1	3+3	T1c	NTA;TEM
770	uEV-P150	Post-DRE	DRE		SHSC	>65	2.2	Prostate cancer	Low	1	3+3	T1c	NTA;TEM
770	uEV-P150	Pre-DRE	DRE		SHSC	>65	2.2	Prostate cancer	Low	1	3+3	T1c	NTA;TEM
771	uEV-P20	Post-DRE	DRE		SHSC	>65	6.9	Prostate cancer	Low	1	3+3	T1c	NTA;TEM
771	uEV-P20	Pre-DRE	DRE		SHSC	>65	6.9	Prostate cancer	Low	1	3+3	T1c	NTA;TEM
771	uEV-P150	Post-DRE	DRE		SHSC	>65	6.9	Prostate cancer	Low	1	3+3	T1c	NTA;TEM
771	uEV-P150	Pre-DRE	DRE		SHSC	>65	6.9	Prostate cancer	Low	1	3+3	T1c	NTA;TEM
772	uEV-P20	Post-DRE	DRE		SHSC	>65	1.5	Prostate cancer	Low	1	3+3	T1c	NTA;TEM
772	uEV-P20	Pre-DRE	DRE		SHSC	>65	1.5	Prostate cancer	Low	1	3+3	T1c	NTA;TEM
772	uEV-P150	Post-DRE	DRE		SHSC	>65	1.5	Prostate cancer	Low	1	3+3	T1c	NTA;TEM
772	uEV-P150	Pre-DRE	DRE		SHSC	>65	1.5	Prostate cancer	Low	1	3+3	T1c	NTA;TEM

## Sheet: 1i
Supplementary Data 1i: cEV Transmission Electron Microscopy samples
Sample types	Cell line	Experimental replicates
cEV-P20	DU145	1
cEV-P150	DU145	1
cEV-P20	PC3	1
cEV-P150	PC3	1
cEV-P20	LNCaP clone FGC	1
cEV-P150	LNCaP clone FGC	1
cEV-P20	22Rv1	1
cEV-P150	22Rv1	1
cEV-P20	RWPE-1	1
cEV-P150	RWPE-1	1
