# Supplementary material for: Prostate cancer reshapes the secreted and extracellular vesicle urinary proteomes
Source: Nat Commun. 2024 Jun 13;15:5069. doi: 10.1038/s41467-024-49424-5 (PMC11176296; doi:10.1038/s41467-024-49424-5)
Supplement: Supplementary file 5 — Supplementary Data 2 [file 41467_2024_49424_MOESM5_ESM.xlsx]

## Sheet: Summary
Supplementary Data 2: Processed proteomic profiles of urines, uEVs and cEVs
Table	Description	Note
2a	Protein abundances (iBAQ) for urines, EVs and tissues (Discovery)	1,2
2b	Protein abundances (iBAQ) for urines, EVs and tissues (Validation)	1,2
2c	Protein abundances (iBAQ) for cell lines	1,2
Notes:
1. Comma separated gene names in "Gene name groups" column indicates genes with shared peptides
2. Values in "Gene name" column are unique gene IDs used for analysis. These are the first entry of a "Gene name group"

## Sheet: 2a
Supplementary Data 2a: Protein abundances (iBAQ) for urines, EVs and tissues (Discovery)
Gene name groups	Gene name	UP039601	UP039701	UP039801	UP039901	UP040001	UP040101	UP040201	UP040301	UP043301	UP040401	UP040501	UP040601	UP040701	UP040801	UP040901	UP041001	UP041101	UP041201	UP043401	UP041301	UP041401	UP041501	UP041601	UP041701	UP041801	UP041901	UP042001	UP042101	UP042201	UP042301	UP042401	UP042501	UP042601	UP042701	UP042801	UP042901	UP043001	UP043101	UP043201	UP043803	UP043903	UP044003	UP044103	UP044203	UP044303	UP044403	UP044503	UP044603
A1BG	A1BG	30.9489	28.5186	31.1794	27.7413	29.1163	32.1601	30.2787	30.4733	30.6307	28.7385	29.8038	28.7019	29.886	25.5355	29.2428	31.1782	30.028	30.0676	28.572	27.9385	29.4196	29.7169	31.4341	27.9379	29.111	29.5271	29.6155	29.9944	26.4276	29.666	26.6253	30.5277	29.4404	28.6795	28.0652	29.0868	27.4133	28.0553	29.1248	28.6867	27.754	30.8466	29.0912	27.9302	27.7222	29.3986	29.4672	27.0922
A1CF	A1CF	NA	NA	NA	NA	NA	NA	NA	NA	NA	NA	NA	NA	NA	NA	NA	NA	NA	NA	NA	NA	NA	NA	NA	NA	NA	NA	NA	NA	NA	NA	NA	NA	NA	NA	NA	NA	NA	NA	NA	NA	NA	NA	NA	NA	NA	NA	NA	NA
A2M	A2M	24.9672	23.9347	21.4031	21.8378	23.1816	24.2507	22.5281	22.4756	23.4682	19.8765	19.0258	22.33	23.2039	19.7437	21.1692	26.4966	22.1968	20.9727	22.6023	18.4967	21.3239	20.6525	20.7865	21.1979	22.4758	21.6454	19.0785	22.3348	21.2795	21.327	21.8811	27.5546	19.1647	22.706	21.3566	24.7038	24.8916	22.0323	19.5297	21.564	24.0993	22.5958	22.1378	23.3694	23.5295	23.236	21.8969	20.9834
A2ML1	A2ML1	15.8629	17.881	19.1145	17.9432	16.7884	17.6963	15.6391	19.6725	16.1465	NA	NA	NA	NA	15.2238	18.4546	NA	18.291	21.059	NA	14.7301	NA	15.3939	16.2213	17.332	NA	13.8473	NA	16.9198	16.2407	NA	NA	NA	16.7386	14.6957	18.1923	17.7067	21.9043	18.1217	NA	NA	NA	NA	NA	13.5662	13.0066	NA	NA	NA
AAAS	AAAS	NA	NA	NA		NA	NA	NA	NA	NA	NA	NA	NA	NA	NA	NA	NA	NA	NA	NA	NA	NA	NA	NA	NA	NA	NA	NA	NA	NA	NA	NA	NA	NA	NA	NA	NA	NA	NA	NA	NA	NA	NA	NA	NA	NA	NA	NA	NA
AACS	AACS	NA	NA	NA	NA	NA	NA	NA	NA	NA	NA	NA	NA	NA	NA	NA	NA	NA	NA	NA	NA	NA	NA	NA	NA	NA	NA	NA	NA	NA	NA	NA	NA	NA	NA	NA	NA	NA	NA	NA	NA	NA	NA	NA	NA	NA	NA	NA	NA
AADAT	AADAT	NA	NA	NA	NA	NA	NA	NA	NA	NA	NA	NA	NA	NA	NA	NA	NA	NA	NA	NA	NA	NA	NA	NA	NA	NA	NA	NA	NA	NA	NA	NA	NA	NA	NA	NA	NA	NA	NA	NA	NA	NA	NA	NA	NA	NA	NA	NA	NA
AAGAB	AAGAB	NA	NA	NA	NA	NA	NA	NA	NA	NA	NA	NA	NA	NA	NA	NA	NA	NA	NA	NA	NA	NA	NA	NA	NA	NA	NA	NA	NA	NA	NA	NA	NA	NA	NA	NA	NA	NA	NA	NA	NA	NA	NA	NA	NA	NA	NA	NA	NA
AAK1	AAK1	NA	NA	NA	NA	NA	NA	NA	NA	NA	NA	NA	NA	NA	NA	NA	NA	NA	NA	NA	NA	NA	NA	NA	NA	NA	NA	NA	NA	NA	NA	NA	NA	NA	NA	NA	NA	NA	NA	NA	NA	NA	NA	NA	NA	NA	NA	NA	NA
AAMDC	AAMDC	NA	NA	NA	NA	NA	NA	NA	NA	NA	NA	NA	NA	NA	NA	NA	NA	NA	NA	NA	NA	NA	NA	NA	NA	NA	NA	NA	NA	NA	NA	NA	NA	NA	NA	NA	NA	NA	NA	NA	NA	NA	NA	NA	NA	NA	NA	NA	NA
AAMP	AAMP	NA	NA	NA	NA	NA	NA	NA	NA	NA	NA	NA	NA	NA	NA	NA	NA	NA	NA	NA	NA	NA	NA	NA	NA	NA	NA	NA	NA	NA	NA	NA	NA	NA	NA	NA	NA	NA	NA	NA	NA	NA	NA	NA	NA	NA	NA	NA	NA
AAR2	AAR2	NA	NA	NA	NA	NA	NA	NA	NA	NA	NA	NA	NA	NA	NA	NA	NA	NA	NA	NA	NA	NA	NA	NA	NA	NA	NA	NA	NA	NA	NA	NA	NA	NA	NA	NA	NA	NA	NA	NA	NA	NA	NA	NA	NA	NA	NA	NA	NA
AARS	AARS	16.1356	17.9483	20.4448	21.1656	19.7283	20.5208	18.9726	16.8651	17.6509	18.4655	17.0042	17.8641	19.579	21.956	19.9516	17.0511	20.5844	11.5869	17.7753	NA	17.2756	16.0758	16.9408	17.7311	19.7859	16.9966	20.9129	17.124	17.2854	NA	18.6789	14.0938	17.9695	17.4812	19.7539	18.017	20.6086	19.4216	15.6662	13.7141	18.2577	17.1493	17.4293	19.5751	17.7784	17.6151	16.4499	16.0561
AARS2	AARS2	NA	NA	NA	NA	NA	NA	NA	NA	NA	NA	NA	NA	NA	NA	NA	NA	NA	NA	NA	NA	NA	NA	NA	NA	NA	NA	NA	NA	NA	NA	NA	NA	NA	NA	NA	NA	NA	NA	NA	NA	NA	NA	NA	NA	NA	NA	NA	NA
AARSD1	AARSD1	NA	NA	NA	NA	NA	NA	NA	NA	NA	NA	NA	NA	NA	NA	NA	NA	NA	NA	NA	NA	NA	NA	NA	NA	NA	NA	NA	NA	NA	NA	NA	NA	NA	NA	NA	NA	NA	NA	NA	NA	NA	NA	NA	NA	NA	NA	NA	NA
AASDHPPT	AASDHPPT	NA	NA	NA	NA	NA	NA	NA	NA	NA	NA	NA	NA	NA	NA	NA	NA	NA	NA	NA	NA	NA	NA	NA	NA	NA	NA	NA	NA	NA	NA	NA	NA	NA	NA	NA	NA	NA	NA	NA	NA	NA	NA	NA	NA	NA	NA	NA	NA
AASS	AASS	NA	NA	NA	NA	NA	NA	NA	NA	NA	NA	NA	NA	NA	NA	NA	NA	NA	NA	NA	NA	NA	NA	NA	NA	NA	NA	NA	NA	NA	NA	NA	NA	NA	NA	NA	NA	NA	NA	NA	NA	NA	NA	NA	NA	NA	NA	NA	NA
AATF	AATF	NA	NA	NA	NA	NA	NA	NA	NA	NA	NA	NA	NA	NA	NA	NA	NA	NA	NA	NA	NA	NA	NA	NA	NA	NA	NA	NA	NA	NA	NA	NA	NA	NA	NA	NA	NA	NA	NA	NA	NA	NA	NA	NA	NA	NA	NA	NA	NA
ABAT	ABAT	NA	NA	NA	14.6826	NA	NA	NA	NA	NA	NA	NA	NA	NA	13.2564	NA	NA	NA	NA	NA	NA	NA	NA	NA	NA	NA	NA	NA	NA	NA	NA	NA	NA	NA	NA	NA	NA	13.8817	NA	NA	16.7004	NA	19.484	16.641	NA	17.9468	17.6725	NA	18.9765
ABCA12	ABCA12	NA	NA	NA	NA	NA	NA	NA	NA	NA	NA	NA	NA	NA	NA	NA	NA	NA	NA	NA	NA	NA	NA	NA	NA	NA	NA	NA	NA	NA	NA	NA	NA	NA	NA	NA	NA	NA	NA	NA	NA	NA	NA	NA	NA	NA	NA	NA	NA
ABCA5	ABCA5	NA	NA	NA	NA	NA	NA	NA	NA	NA	NA	NA	NA	NA	NA	NA	NA	NA	NA	NA	NA	NA	NA	NA	NA	NA	NA	NA	NA	NA	NA	NA	NA	NA	NA	NA	NA	NA	NA	NA	NA	NA	NA	NA	NA	NA	NA	NA	NA
ABCA8	ABCA8	NA	NA	NA	NA	NA	NA	NA	NA	NA	NA	NA	NA	NA	NA	NA	NA	NA	NA	NA	NA	NA	NA	NA	NA	NA	NA	NA	NA	NA	NA	NA	NA	NA	NA	NA	NA	NA	NA	NA	NA	NA	NA	NA	NA	NA	NA	NA	NA
ABCB1	ABCB1	17.4959	19.2888	17.8681	20.6367	13.5722	23.0164	17.6621	21.8113	19.6991	23.8357	NA	20.9703	20.5457	18.1464	19.245	16.0551	17.1676	18.5206	22.8412	19.6422	24.5985	NA	19.0653	15.9705	19.774	24.0526	18.5657	21.1034	19.9591	18.764	21.6487	NA	14.0651	23.1006	21.4805	23.2334	20.77	20.3069	16.9431	20.4275	18.985	21.8504	21.1422	18.4169	22.0085	20.8285	21.4788	20.6638
ABCB10	ABCB10	NA	NA	NA	NA	NA	NA	NA	NA	NA	NA	NA	NA	NA	NA	NA	NA	NA	NA	NA	NA	NA	NA	NA	NA	NA	NA	NA	NA	NA	NA	NA	NA	NA	NA	NA	NA	NA	NA	NA	NA	NA	NA	NA	NA	NA	NA	NA	NA
ABCB11	ABCB11	NA	NA	NA	NA	NA	NA	NA	NA	NA	16.4038	NA	NA	NA	NA	NA	NA	NA	NA	16.0276	NA	NA	NA	NA	NA	NA	NA	NA	NA	NA	NA	NA	NA	NA	NA	NA	NA	NA	NA	NA	NA	15.3663	16.155	14.231	NA	16.9965	18.1351	15.603	18.6152
ABCB5	ABCB5	NA	NA	NA	NA	NA	NA	NA	NA	NA	NA	NA	NA	NA	NA	NA	NA	NA	NA	NA	NA	NA	NA	NA	NA	NA	NA	NA	NA	NA	NA	NA	NA	NA	NA	NA	NA	NA	NA	NA	NA	NA	NA	NA	NA	NA	NA	NA	NA
ABCB6	ABCB6	NA	NA	NA	NA	NA	NA	NA	NA	NA	NA	NA	NA	NA	NA	NA	NA	NA	NA	NA	NA	NA	NA	NA	NA	NA	NA	NA	NA	NA	NA	NA	NA	NA	NA	NA	NA	NA	NA	NA	NA	NA	NA	NA	NA	NA	NA	NA	NA
ABCB7	ABCB7	NA	NA	NA	NA	NA	NA	NA	NA	NA	NA	NA	NA	NA	NA	NA	NA	NA	NA	NA	NA	NA	NA	NA	NA	NA	NA	NA	NA	NA	NA	NA	NA	NA	NA	NA	NA	NA	NA	NA	NA	NA	NA	NA	NA	NA	NA	NA	NA
ABCB8	ABCB8	NA	NA	NA	NA	NA	NA	NA	NA	NA	NA	NA	NA	NA	NA	NA	NA	NA	NA	NA	NA	NA	NA	NA	NA	NA	NA	NA	NA	NA	NA	NA	NA	NA	NA	NA	NA	NA	NA	NA	NA	NA	NA	NA	NA	NA	NA	NA	NA
ABCC1	ABCC1	NA	NA	NA	NA	NA	NA	NA	NA	NA	NA	NA	NA	NA	NA	NA	NA	NA	NA	NA	NA	NA	NA	NA	NA	NA	NA	NA	NA	NA	NA	NA	NA	NA	NA	NA	NA	NA	NA	NA	NA	NA	NA	NA	NA	NA	NA	NA	NA
ABCC2	ABCC2	NA	NA	NA	NA	NA	NA	NA	NA	NA	NA	NA	NA	NA	NA	NA	NA	NA	NA	NA	NA	NA	NA	NA	NA	NA	NA	NA	NA	NA	NA	NA	NA	NA	NA	NA	NA	NA	NA	NA	NA	NA	NA	NA	NA	NA	NA	NA	NA
ABCC4	ABCC4	NA	NA	NA	NA	NA	NA	NA	NA	NA	NA	NA	NA	NA	NA	NA	NA	NA	NA	NA	NA	NA	NA	NA	NA	NA	NA	NA	NA	NA	NA	NA	NA	NA	NA	NA	NA	NA	NA	NA	NA	NA	NA	NA	NA	NA	NA	NA	NA
ABCC9	ABCC9	NA	NA	NA	NA	NA	NA	NA	NA	NA	NA	NA	NA	NA	NA	NA	NA	NA	NA	NA	NA	NA	NA	NA	NA	NA	NA	NA	NA	NA	NA	NA	NA	NA	NA	NA	NA	NA	NA	NA	NA	NA	NA	NA	NA	NA	NA	NA	NA
ABCD1	ABCD1	NA	NA	NA	NA	NA	NA	NA	NA	NA	NA	NA	NA	NA	NA	NA	NA	NA	NA	NA	NA	NA	NA	NA	NA	NA	NA	NA	NA	NA	NA	NA	NA	NA	NA	NA	NA	NA	NA	NA	NA	NA	NA	NA	NA	NA	NA	NA	NA
ABCD3	ABCD3	NA	NA	NA	NA	NA	NA	NA	NA	NA	NA	NA	NA	NA	NA	NA	NA	NA	NA	NA	NA	NA	NA	NA	NA	NA	NA	NA	NA	NA	NA	NA	NA	NA	NA	NA	NA	NA	NA	NA	NA	NA	NA	NA	NA	NA	NA	NA	NA
ABCD4	ABCD4	NA	NA	NA	NA	NA	NA	NA	NA	NA	NA	NA	NA	NA	NA	NA	NA	NA	NA	NA	NA	NA	NA	NA	NA	NA	NA	NA	NA	NA	NA	NA	NA	NA	NA	NA	NA	NA	NA	NA	NA	NA	NA	NA	NA	NA	NA	NA	NA
ABCE1	ABCE1	NA	NA	NA	NA	NA	NA	NA	NA	NA	NA	NA	NA	NA	NA	NA	NA	NA	NA	NA	NA	NA	NA	NA	NA	NA	NA	NA	NA	NA	NA	NA	NA	NA	NA	NA	NA	NA	NA	NA	NA	NA	NA	NA	NA	NA	NA	NA	NA
ABCF1	ABCF1	NA	NA	NA	NA	NA	NA	NA	NA	NA	NA	NA	NA	NA	NA	NA	NA	NA	NA	NA	NA	NA	NA	NA	NA	NA	NA	NA	NA	NA	NA	NA	NA	NA	NA	NA	NA	NA	NA	NA	NA	NA	NA	NA	NA	NA	NA	NA	NA
ABCF2	ABCF2	NA	NA	NA	NA	NA	NA	NA	NA	NA	NA	NA	NA	NA	NA	NA	NA	NA	NA	NA	NA	NA	NA	NA	NA	NA	NA	NA	NA	NA	NA	NA	NA	NA	NA	NA	NA	NA	NA	NA	NA	NA	NA	NA	NA	NA	NA	NA	NA
ABCF3	ABCF3	NA	NA	NA	NA	NA	NA	NA	NA	NA	NA	NA	NA	NA	NA	NA	NA	NA	NA	NA	NA	NA	NA	NA	NA	NA	NA	NA	NA	NA	NA	NA	NA	NA	NA	NA	NA	NA	NA	NA	NA	NA	NA	NA	NA	NA	NA	NA	NA
ABHD10	ABHD10	NA	NA	NA	NA	NA	NA	NA	NA	NA	NA	NA	NA	NA	NA	NA	NA	NA	NA	NA	NA	NA	NA	NA	NA	NA	NA	NA	NA	NA	NA	NA	NA	NA	NA	NA	NA	NA	NA	NA	NA	NA	NA	NA	NA	NA	NA	NA	NA
ABHD11	ABHD11	NA	NA	NA	NA	NA	NA	NA	NA	NA	NA	NA	NA	NA	NA	NA	NA	NA	NA	NA	NA	NA	NA	NA	NA	NA	NA	NA	NA	NA	NA	NA	NA	NA	NA	NA	NA	NA	NA	NA	NA	NA	NA	NA	NA	NA	NA	NA	NA
ABHD12	ABHD12	NA	NA	NA	NA	NA	NA	NA	NA	NA	NA	NA	NA	NA	NA	NA	NA	NA	NA	NA	NA	NA	NA	NA	NA	NA	NA	NA	NA	NA	NA	NA	NA	NA	NA	NA	NA	NA	NA	NA	NA	NA	NA	NA	NA	NA	NA	NA	NA
ABHD14A	ABHD14A	NA	NA	NA	16.0739	NA	NA	NA	NA	NA	NA	NA	NA	15.0922	NA	NA	NA	NA	NA	16.5412	17.7668	NA	NA	NA	NA	NA	16.7776	NA	NA	NA	17.44	NA	NA	NA	NA	NA	17.2429	15.8785	NA	16.513	NA	17.6772	NA	NA	NA	16.6774	NA	NA	18.0756
ABHD14B	ABHD14B	24.427	22.6009	23.9607	24.8052	23.1781	25.5393	25.6361	25.57	23.9626	23.2227	26.0155	23.3477	25.7378	23.9453	24.5429	24.4168	24.7515	24.0594	23.7523	23.6211	22.748	23.2643	26.612	22.7377	23.8561	23.0566	24.5202	24.6499	21.232	24.7139	23.2126	22.7976	24.5662	23.1822	23.9406	22.9342	23.585	23.3742	24.587	24.6252	24.1486	27.2104	25.4946	24.3649	23.575	25.7408	24.1489	23.6222
ABHD16A	ABHD16A	NA	NA	NA	NA	NA	NA	NA	NA	NA	NA	NA	NA	NA	NA	NA	NA	NA	NA	NA	NA	NA	NA	NA	NA	NA	NA	NA	NA	NA	NA	NA	NA	NA	NA	NA	NA	NA	NA	NA	NA	NA	NA	NA	NA	NA	NA	NA	NA
ABHD17A	ABHD17A	NA	NA	NA	NA	NA	NA	NA	NA	NA	NA	NA	NA	NA	NA	NA	NA	NA	NA	NA	NA	NA	NA	NA	NA	NA	NA	NA	NA	NA	NA	NA	NA	NA	NA	NA	NA	NA	NA	NA	NA	NA	NA	NA	NA	NA	NA	NA	NA
ABHD17B	ABHD17B	NA	NA	NA	19.2746	17.6528	17.3203	NA	NA	NA	NA	NA	NA	NA	19.4902	17.5243	NA	NA	NA	NA	NA	NA	NA	NA	NA	NA	NA	19.2676	NA	NA	NA	NA	NA	17.3912	16.7851	NA	NA	19.237	NA	NA	NA	NA	NA	NA	NA	NA	NA	NA	NA
ABHD17C	ABHD17C	NA	NA	NA	NA	NA	NA	NA	NA	NA	NA	NA	NA	NA	NA	NA	NA	NA	NA	NA	NA	NA	NA	NA	NA	NA	NA	NA	NA	NA	NA	NA	NA	NA	NA	NA	NA	NA	NA	NA	NA	NA	NA	NA	NA	NA	NA	NA	NA
ABHD4	ABHD4	NA	NA	NA	NA	NA	NA	NA	NA	NA	NA	NA	NA	NA	NA	NA	NA	NA	NA	NA	NA	NA	NA	NA	NA	NA	NA	NA	NA	NA	NA	NA	NA	NA	NA	NA	NA	NA	NA	NA	NA	NA	NA	NA	NA	NA	NA	NA	NA
ABHD5	ABHD5	NA	NA	NA	NA	NA	NA	NA	NA	NA	NA	NA	NA	NA	NA	NA	NA	NA	NA	NA	NA	NA	NA	NA	NA	NA	NA	NA	NA	NA	NA	NA	NA	NA	NA	NA	NA	NA	NA	NA	NA	NA	NA	NA	NA	NA	NA	NA	NA
ABHD6	ABHD6	NA	NA	NA	NA	NA	NA	NA	NA	NA	NA	NA	NA	NA	NA	NA	NA	NA	NA	NA	NA	NA	NA	NA	NA	NA	NA	NA	NA	NA	NA	NA	NA	NA	NA	NA	NA	NA	NA	NA	NA	NA	NA	NA	NA	NA	NA	NA	NA
ABI1	ABI1	NA	NA	NA	18.6358	14.151	16.0863	NA	NA	NA	NA	NA	NA	NA	18.91	17.3739	NA	NA	NA	15.7927	NA	NA	NA	NA	NA	NA	NA	18.5504	NA	NA	NA	16.6792	14.6541	NA	NA	16.4124	15.9735	18.8509	16.9465	17.0863	NA	NA	NA	NA	17.0942	15.1752	NA	NA	15.4861
ABI2	ABI2	NA	NA	NA	NA	NA	NA	NA	NA	NA	NA	NA	NA	NA	NA	NA	NA	NA	NA	NA	NA	NA	NA	NA	NA	NA	NA	NA	NA	NA	NA	NA	NA	NA	NA	NA	NA	NA	NA	NA	NA	NA	NA	NA	NA	NA	NA	NA	NA
ABI3	ABI3	NA	NA	NA	NA	NA	NA	NA	NA	NA	NA	NA	NA	NA	NA	NA	NA	NA	NA	NA	NA	NA	NA	NA	NA	NA	NA	NA	NA	NA	NA	NA	NA	NA	NA	NA	NA	NA	NA	NA	NA	NA	NA	NA	NA	NA	NA	NA	NA
ABI3BP	ABI3BP	NA	18.3664	18.1066	18.3453	18.529	15.6898	18.6303	15.1506	NA	16.4666	16.3265	19.1927	19.2341	15.7405	17.4647	16.2268	16.2987	19.4989	19.9089	18.7688	NA	18.0596	17.1693	19.8306	NA	19.6473	NA	17.6181	20.6591	18.5297	19.0434	NA	NA	19.0707	19.1649	17.3303	NA	18.8917	18.8418	19.3355	17.6141	18.9146	21.7871	13.7843	19.8881	20.0966	20.9225	20.2368
ABL1	ABL1	NA	NA	NA	NA	NA	NA	NA	NA	NA	NA	NA	NA	NA	NA	NA	NA	NA	NA	NA	NA	NA	NA	NA	NA	NA	NA	NA	NA	NA	NA	NA	NA	NA	NA	NA	NA	NA	NA	NA	NA	NA	NA	NA	NA	NA	NA	NA	NA
ABLIM1	ABLIM1	NA	NA	NA	NA	NA	NA	NA	NA	NA	NA	NA	NA	NA	NA	NA	NA	NA	NA	NA	NA	NA	NA	NA	NA	NA	NA	NA	NA	NA	NA	NA	NA	NA	NA	NA	NA	NA	NA	NA	NA	NA	NA	NA	NA	NA	NA	NA	NA
ABO	ABO	NA	NA	NA	NA	NA	NA	NA	NA	NA	NA	NA	NA	NA	NA	NA	NA	NA	NA	NA	NA	NA	NA	NA	NA	NA	NA	NA	NA	NA	NA	NA	NA	NA	NA	NA	NA	NA	NA	NA	NA	NA	NA	NA	NA	NA	NA	NA	NA
ABR	ABR	NA	NA	NA	NA	NA	NA	NA	NA	NA	NA	NA	NA	NA	NA	NA	NA	NA	NA	NA	NA	NA	NA	NA	NA	NA	NA	NA	NA	NA	NA	NA	NA	NA	NA	NA	NA	NA	NA	NA	NA	NA	NA	NA	NA	NA	NA	NA	NA
ABRACL	ABRACL	23.8549	23.1549	NA	21.3869	19.7077	NA	22.0067	22.5553	NA	22.1737	21.3037	21.3827	NA	22.5012	21.8033	NA	NA	20.7597	21.0803	18.1828	NA	22.912	20.8927	NA	19.7982	NA	18.6593	21.7812	21.059	20.2987	NA	21.187	NA	21.8481	20.2227	18.8008	21.9358	NA	NA	NA	21.1624	21.7107	NA	20.3351	22.0779	21.5263	22.4738	22.2248
ACAA1	ACAA1	NA	15.9867	NA	16.1446	14.2324	NA	17.6919	NA	NA	NA	NA	NA	NA	17.9165	15.8123	NA	NA	NA	17.5728	NA	NA	NA	NA	NA	NA	NA	NA	NA	NA	NA	NA	18.1366	NA	NA	NA	19.2548	NA	NA	NA	NA	NA	NA	NA	NA	16.5102	16.4226	NA	NA
ACAA2	ACAA2	16.9686	NA	NA	NA	NA	NA	NA	NA	NA	NA	NA	NA	NA	NA	NA	NA	NA	NA	NA	18.0688	NA	NA	NA	NA	NA	NA	15.6939	NA	NA	NA	NA	NA	NA	15.6221	NA	21.5834	NA	NA	NA	16.1005	19.773	20.3386	NA	NA	NA	17.8588	19.9627	NA
ACACA	ACACA	NA	NA	NA	NA	NA	NA	NA	NA	NA	NA	NA	NA	NA	NA	NA	NA	NA	NA	NA	NA	NA	NA	NA	NA	NA	NA	NA	NA	NA	NA	NA	NA	NA	NA	NA	NA	NA	NA	NA	NA	NA	NA	NA	NA	NA	NA	NA	NA
ACAD10	ACAD10	NA	NA	NA	NA	NA	NA	NA	NA	NA	NA	NA	NA	NA	NA	NA	NA	NA	NA	NA	NA	NA	NA	NA	NA	NA	NA	NA	NA	NA	NA	NA	NA	NA	NA	NA	NA	NA	NA	NA	NA	NA	NA	NA	NA	NA	NA	NA	NA
ACAD11	ACAD11	NA	NA	NA	NA	NA	NA	NA	NA	NA	NA	NA	NA	NA	NA	NA	NA	NA	NA	NA	NA	NA	NA	NA	NA	NA	NA	NA	NA	NA	NA	NA	NA	NA	NA	NA	NA	NA	NA	NA	NA	NA	NA	NA	NA	NA	NA	NA	NA
ACAD8	ACAD8	NA	NA	NA	NA	NA	NA	NA	NA	NA	NA	NA	NA	NA	NA	NA	NA	NA	NA	NA	NA	NA	NA	NA	NA	NA	NA	NA	NA	NA	NA	NA	NA	NA	NA	NA	NA	NA	NA	NA	NA	NA	NA	NA	NA	NA	NA	NA	NA
ACAD9	ACAD9	NA	NA	NA	NA	NA	NA	NA	NA	NA	NA	NA	NA	NA	NA	NA	NA	NA	NA	NA	NA	NA	NA	NA	NA	NA	NA	NA	NA	NA	NA	NA	NA	NA	NA	NA	NA	NA	NA	NA	NA	NA	NA	NA	NA	NA	NA	NA	NA
ACADL	ACADL	NA	NA	NA	NA	NA	NA	NA	NA	NA	NA	NA	NA	NA	NA	NA	NA	NA	NA	NA	NA	NA	NA	NA	NA	NA	NA	NA	NA	NA	NA	NA	NA	NA	NA	NA	NA	NA	NA	NA	NA	NA	NA	NA	NA	NA	NA	NA	NA
ACADM	ACADM	NA	NA	NA	14.8627	NA	NA	NA	NA	NA	NA	NA	NA	NA	NA	NA	NA	NA	17.1172	NA	NA	NA	NA	NA	NA	18.3405	NA	NA	18.1858	NA	NA	NA	NA	NA	NA	NA	21.6514	NA	NA	NA	16.7594	19.3092	21.4525	17.84	20.2357	17.6461	20.5604	20.9586	17.0262
ACADS	ACADS	NA	NA	NA	NA	NA	NA	NA	NA	NA	NA	NA	NA	NA	NA	NA	NA	NA	NA	NA	NA	NA	NA	NA	NA	NA	NA	NA	NA	NA	NA	NA	NA	NA	NA	NA	NA	NA	NA	NA	NA	NA	NA	NA	NA	NA	NA	NA	NA
ACADSB	ACADSB	NA	NA	NA	NA	NA	NA	NA	NA	NA	NA	NA	NA	NA	NA	NA	NA	NA	NA	NA	NA	NA	NA	NA	NA	NA	NA	NA	NA	NA	NA	NA	NA	NA	NA	NA	NA	NA	NA	NA	NA	NA	18.1169	NA	NA	NA	NA	NA	NA
ACADVL	ACADVL	NA	NA	16.0903	NA	NA	NA	NA	NA	NA	NA	NA	NA	NA	14.8811	NA	NA	NA	NA	NA	NA	NA	NA	NA	NA	NA	NA	NA	16.2543	NA	NA	NA	NA	NA	NA	NA	NA	NA	NA	NA	14.4287	NA	14.22	13.4721	15.4781	15.5836	14.4474	NA	NA
ACAN	ACAN	18.4474	20.5758	20.2744	20.912	19.2368	18.7276	19.6863	15.4454	20.4442	18.9128	20.0672	21.7543	18.2196	17.1791	18.063	20.3869	19.9454	21.5635	19.4427	20.7969	20.9809	21.4506	19.8395	19.8716	17.308	21.0362	16.4151	20.1202	20.9315	20.8927	20.263	19.4107	16.1446	18.9699	20.4631	19.7551	19.6437	20.7906	20.5754	19.6078	19.3081	20.0055	22.6162	18.4999	22.2367	19.6473	22.2001	20.5626
ACAP1	ACAP1	NA	NA	NA	NA	NA	NA	NA	NA	NA	NA	NA	NA	NA	NA	NA	NA	NA	NA	NA	NA	NA	NA	NA	NA	NA	NA	NA	NA	NA	NA	NA	NA	NA	NA	NA	NA	NA	NA	NA	NA	NA	NA	NA	NA	NA	NA	NA	NA
ACAP2	ACAP2	NA	NA	NA	NA	NA	NA	NA	NA	NA	NA	NA	NA	NA	NA	NA	NA	NA	NA	NA	NA	NA	NA	NA	NA	NA	NA	NA	NA	NA	NA	NA	NA	NA	NA	NA	NA	NA	NA	NA	NA	NA	NA	NA	NA	NA	NA	NA	NA
ACAT1	ACAT1	NA	NA	NA	15.4336	NA	NA	NA	NA	15.8052	NA	NA	NA	NA	NA	NA	NA	NA	16.6684	NA	NA	NA	NA	NA	NA	NA	NA	NA	NA	NA	NA	NA	NA	NA	NA	15.5387	19.3231	NA	NA	NA	19.8556	21.1397	21.0146	19.739	22.3482	19.3807	21.197	18.1501	19.4938
ACAT2	ACAT2	15.2281	NA	NA	23.2608	22.0968	22.4993	21.1973	16.7547	17.7017	23.165	20.0576	20.5936	21.5356	24.1037	22.6294	19.7119	21.248	16.6275	21.1763	NA	21.3827	NA	17.9643	21.9586	22.5866	18.8173	23.8199	20.3935	19.0272	16.8622	22.6263	18.6736	21.7875	20.6753	21.8583	20.1256	22.5417	21.982	19.4688	15.8238	19.6528	16.2699	NA	21.3811	21.4348	NA	NA	18.6708
ACBD3	ACBD3	NA	NA	NA	NA	NA	NA	NA	NA	NA	NA	NA	NA	NA	NA	NA	NA	NA	NA	NA	NA	NA	NA	NA	NA	NA	NA	NA	NA	NA	NA	NA	NA	NA	NA	NA	NA	NA	NA	NA	NA	NA	NA	NA	NA	NA	NA	NA	NA
ACBD5	ACBD5	NA	NA	NA	NA	NA	NA	NA	NA	NA	NA	NA	NA	NA	NA	NA	NA	NA	NA	NA	NA	NA	NA	NA	NA	NA	NA	NA	NA	NA	NA	NA	NA	NA	NA	NA	NA	NA	NA	NA	NA	NA	NA	NA	NA	NA	NA	NA	NA
ACE	ACE	22.7812	21.7791	20.6182	25.3225	24.9544	22.9624	22.3809	22.137	22.2696	23.683	22.78	23.7077	24.45	25.5568	24.4486	23.0701	23.3432	20.4578	23.1125	22.0131	22.3129	22.415	23.2189	23.0701	26.0244	22.3338	25.7707	23.2935	23.0252	21.57	24.4704	22.628	25.7098	22.5443	23.6386	23.893	24.8313	23.9394	22.1499	20.571	24.0064	23.1595	20.4897	21.4228	24.076	21.5886	20.2767	21.3968
ACE2	ACE2	22.0781	19.4677	19.9027	20.2622	19.6252	21.8396	18.8643	21.7121	19.3864	19.0678	18.221	19.9187	23.3634	17.509	21.3937	18.2425	17.4674	20.6897	20.6847	19.1947	17.6877	18.5196	19.4193	17.3716	19.252	19.1182	19.0467	20.4969	21.4046	21.6539	18.1672	19.6336	NA	16.2404	20.3166	22.4772	19.5365	19.8401	20.487	19.435	21.4178	22.1644	22.7389	18.8927	22.0965	18.8646	20.1694	20.5659
ACHE	ACHE	NA	NA	NA	NA	NA	NA	NA	NA	NA	NA	NA	NA	NA	NA	NA	NA	NA	NA	NA	NA	NA	NA	NA	NA	NA	NA	NA	NA	NA	NA	NA	NA	NA	NA	NA	NA	NA	NA	NA	NA	NA	NA	NA	NA	NA	NA	NA	NA
ACIN1	ACIN1	NA	NA	NA	NA	NA	NA	NA	NA	NA	NA	NA	NA	NA	NA	NA	NA	NA	NA	NA	NA	NA	NA	NA	NA	NA	NA	NA	NA	NA	NA	NA	NA	NA	NA	NA	NA	NA	NA	NA	NA	NA	NA	NA	NA	NA	NA	NA	NA
ACLY	ACLY	NA	NA	17.2857	21.2528	20.5174	20.3131	19.5387	16.6775	18.078	19.6601	16.5766	17.1121	19.061	22.6044	21.2738	NA	20.6709	NA	18.1878	17.0541	16.8311	NA	16.5907	17.9462	20.3175	15.1985	20.7773	18.829	17.6293	NA	20.385	16.962	18.4425	16.5035	19.7558	17.4951	20.5934	19.1578	18.3326	17.7138	20.1681	19.0424	15.2926	21.1304	20.0891	17.1435	18.35	17.7907
ACMSD	ACMSD	NA	NA	NA	NA	NA	NA	NA	NA	NA	NA	NA	NA	NA	NA	NA	NA	NA	NA	NA	NA	NA	NA	NA	NA	NA	NA	NA	NA	NA	NA	NA	NA	NA	NA	NA	NA	NA	NA	NA	NA	NA	NA	NA	NA	NA	NA	NA	NA
ACN9	ACN9	NA	NA	NA	NA	NA	NA	NA	NA	NA	NA	NA	NA	NA	NA	NA	NA	NA	NA	NA	NA	NA	NA	NA	NA	NA	NA	NA	NA	NA	NA	NA	NA	NA	NA	NA	NA	NA	NA	NA	NA	NA	NA	NA	NA	NA	NA	NA	NA
ACO1	ACO1	18.2524	18.6098	17.9104	21.2044	20.762	20.7998	19.1555	14.4836	17.4102	19.1107	20.7962	19.8797	19.5499	22.779	21.1426	17.2647	19.6595	17.0811	18.9122	18.01	17.0582	NA	17.57	19.9168	20.3036	16.5677	21.1117	19.5229	18.0786	20.5527	21.2726	20.9969	18.6771	18.9833	19.9182	21.3893	21.6082	20.2775	17.7616	20.0997	19.3968	21.1654	20.5239	18.7906	21.5122	20.8736	20.603	24.333
ACO2	ACO2	NA	NA	NA	14.7363	NA	18.1282	20.3134	NA	NA	13.0565	NA	NA	NA	NA	NA	NA	NA	NA	NA	NA	NA	16.3397	NA	NA	NA	NA	NA	17.1417	NA	16.6341	13.445	12.5913	NA	NA	NA	16.3287	NA	NA	NA	18.1271	18.4521	NA	18.1107	18.5608	18.7665	19.3809	18.0151	17.1782
ACOT1	ACOT1	NA	NA	NA	13.2975	NA	NA	NA	NA	NA	NA	NA	NA	NA	17.9486	NA	NA	NA	NA	14.9103	NA	NA	NA	NA	NA	NA	NA	14.3044	NA	NA	NA	13.9206	NA	16.0606	NA	14.107	NA	NA	NA	NA	NA	NA	13.3738	NA	16.1472	17.6991	NA	NA	NA
ACOT11	ACOT11	NA	NA	NA	NA	NA	NA	NA	NA	NA	NA	NA	NA	NA	NA	NA	NA	NA	NA	NA	NA	NA	NA	NA	NA	NA	NA	NA	NA	NA	NA	NA	NA	NA	NA	NA	NA	NA	NA	NA	NA	NA	NA	NA	NA	NA	NA	NA	NA
ACOT13	ACOT13	NA	NA	NA	NA	NA	NA	NA	NA	NA	NA	NA	NA	NA	NA	NA	NA	NA	NA	NA	NA	NA	NA	NA	NA	NA	NA	NA	NA	NA	NA	NA	NA	NA	NA	NA	NA	NA	NA	NA	NA	NA	NA	NA	NA	NA	NA	NA	NA
ACOT2	ACOT2	NA	NA	NA	13.0361	NA	NA	NA	NA	NA	NA	NA	NA	NA	14.9572	NA	NA	NA	NA	12.04	NA	NA	NA	NA	NA	NA	NA	NA	NA	NA	NA	13.6321	NA	14.7873	NA	13.8424	NA	NA	NA	NA	NA	NA	13.1052	NA	15.8564	16.5695	NA	NA	NA
ACOT7	ACOT7	NA	16.7228	NA	15.5014	17.4763	15.3181	NA	NA	15.4457	15.8153	17.2164	17.0883	15.5184	NA	14.7553	NA	15.6374	NA	18.4984	18.7055	18.2997	NA	NA	NA	NA	17.6436	NA	16.0552	15.7999	NA	17.6293	NA	NA	17.4028	15.0962	NA	NA	NA	18.8297	NA	NA	NA	16.6191	19.4651	NA	NA	NA	15.8581
ACOT8	ACOT8	NA	NA	NA	NA	NA	NA	NA	NA	NA	NA	NA	NA	NA	NA	NA	NA	NA	NA	NA	NA	NA	NA	NA	NA	NA	NA	NA	NA	NA	NA	NA	NA	NA	NA	NA	NA	NA	NA	NA	NA	NA	NA	NA	NA	NA	NA	NA	NA
ACOT9	ACOT9	NA	NA	NA	NA	NA	NA	NA	NA	NA	NA	NA	NA	NA	NA	NA	NA	NA	NA	NA	NA	NA	NA	NA	NA	NA	NA	NA	NA	NA	NA	NA	NA	NA	NA	NA	NA	NA	NA	NA	NA	NA	NA	NA	NA	NA	NA	NA	NA
ACOX1	ACOX1	NA	NA	NA	NA	NA	NA	NA	NA	NA	NA	NA	NA	NA	NA	NA	NA	NA	NA	NA	NA	NA	NA	NA	NA	NA	NA	NA	NA	NA	NA	NA	NA	NA	NA	NA	NA	NA	NA	NA	NA	NA	NA	NA	NA	NA	NA	NA	NA
ACOX2	ACOX2	NA	NA	NA	NA	NA	NA	NA	NA	NA	NA	NA	NA	NA	NA	NA	NA	NA	NA	NA	NA	NA	NA	NA	NA	NA	NA	NA	NA	NA	NA	NA	NA	NA	NA	NA	NA	NA	NA	NA	NA	NA	NA	NA	NA	NA	NA	NA	NA
ACOX3	ACOX3	NA	NA	NA	NA	NA	NA	NA	NA	NA	NA	NA	NA	NA	NA	NA	NA	NA	NA	NA	NA	NA	NA	NA	NA	NA	NA	NA	NA	NA	NA	NA	NA	NA	NA	NA	NA	NA	NA	NA	NA	NA	NA	NA	NA	NA	NA	NA	NA
ACP1	ACP1	NA	18.1201	19.0849	21.6728	NA	NA	19.5887	NA	16.7658	NA	NA	NA	NA	20.5575	20.9473	18.3281	18.4596	19.2087	NA	NA	21.1889	NA	NA	20.321	NA	NA	19.9617	20.0936	18.1612	17.9037	19.587	16.0815	NA	20.4042	NA	18.05	20.798	NA	17.0731	NA	21.1768	16.8332	19.2774	21.6252	18.5555	17.1203	NA	NA
ACP2	ACP2	21.4446	24.4236	23.3446	24.168	21.3401	24.5205	22.8692	22.8975	23.8351	24.6216	24.7775	24.6414	25.402	22.0126	24.3338	25.2109	26.4548	25.4997	23.3453	23.3241	22.9046	20.0738	21.439	23.8567	19.8475	24.4678	24.2026	24.1752	24.4544	23.8008	24.0924	23.9206	20.8161	23.1079	24.2207	26.0248	24.197	24.8724	22.6372	22.3257	24.1206	25.0888	24.7523	22.4692	25.6139	23.9729	24.5508	23.6796
ACP5	ACP5	NA	19.1085	NA	16.999	17.5526	20.4441	NA	NA	NA	20.0911	16.9486	18.6222	19.2063	21.5321	NA	15.6142	20.1673	NA	NA	NA	19.0955	NA	NA	19.933	20.3017	NA	NA	NA	NA	17.1639	19.5017	NA	NA	NA	17.3886	16.0344	19.024	NA	NA	NA	18.7263	NA	18.9505	18.5814	18.2077	17.5177	17.5532	NA
ACP6	ACP6	NA	NA	NA	NA	NA	NA	NA	NA	NA	NA	NA	NA	NA	NA	NA	NA	NA	NA	NA	NA	NA	NA	NA	NA	NA	NA	NA	NA	NA	NA	NA	NA	NA	NA	NA	NA	NA	NA	NA	NA	NA	NA	NA	NA	NA	NA	NA	NA
ACP3	ACP3	29.6709	27.7887	30.3433	33.1999	33.3654	34.2035	31.7004	29.0735	31.9417	33.8007	31.5558	30.8905	34.8903	33.4783	33.5597	31.5034	33.1154	27.1637	29.1331	29.2572	32.178	28.5089	31.2041	32.7073	32.3837	32.5121	34.414	30.8367	31.2204	29.7582	34.8682	32.4128	34.7081	30.2292	32.4085	29.8012	32.6554	33.3216	30.745	26.5551	30.1021	27.4357	29.5678	27.3801	31.1746	27.4768	27.9662	28.5789
ACR	ACR	NA	NA	NA	NA	NA	15.6271	14.2009	NA	NA	18.6164	14.4025	NA	15.4148	NA	NA	NA	NA	15.9971	NA	16.0118	NA	NA	NA	NA	NA	NA	NA	NA	NA	17.8766	NA	NA	NA	NA	NA	NA	16.7801	NA	NA	NA	22.8033	NA	14.4671	NA	NA	NA	NA	NA
ACRBP	ACRBP	NA	NA	NA	NA	NA	15.8515	NA	NA	NA	NA	NA	NA	14.7283	NA	NA	NA	NA	NA	NA	NA	NA	NA	NA	NA	NA	NA	NA	NA	NA	NA	NA	NA	NA	NA	NA	14.3472	NA	NA	NA	NA	20.2076	NA	NA	NA	NA	NA	NA	NA
ACRV1	ACRV1	NA	NA	NA	NA	NA	NA	NA	NA	NA	NA	NA	NA	NA	NA	NA	NA	NA	NA	NA	NA	NA	NA	NA	NA	NA	NA	NA	NA	NA	NA	NA	NA	NA	NA	NA	NA	NA	NA	NA	NA	21.2898	NA	NA	NA	NA	NA	NA	NA
ACSBG2	ACSBG2	NA	NA	NA	NA	NA	NA	NA	NA	NA	NA	NA	NA	NA	NA	NA	NA	NA	NA	NA	NA	NA	NA	NA	NA	NA	NA	NA	NA	NA	NA	NA	NA	NA	NA	NA	NA	NA	NA	NA	NA	NA	NA	NA	NA	NA	NA	NA	NA
ACSF2	ACSF2	NA	NA	NA	NA	NA	NA	NA	NA	NA	NA	NA	17.1698	NA	NA	NA	NA	NA	NA	NA	NA	NA	NA	NA	NA	NA	NA	NA	14.7129	NA	NA	NA	NA	NA	NA	NA	NA	NA	NA	NA	NA	NA	18.9495	16.0511	NA	18.0202	NA	NA	NA
ACSF3	ACSF3	NA	NA	NA	NA	NA	NA	NA	NA	NA	NA	NA	NA	NA	NA	NA	NA	NA	NA	NA	NA	NA	NA	NA	NA	NA	NA	NA	NA	NA	NA	NA	NA	NA	NA	NA	NA	NA	NA	NA	NA	NA	NA	NA	NA	NA	NA	NA	NA
ACSL1	ACSL1	15.5676	16.7131	NA	15.6293	NA	NA	NA	15.5537	NA	19.319	NA	20.8092	NA	16.2397	NA	18.9964	17.5558	21.1438	17.6852	22.5809	21.4364	19.2243	NA	NA	NA	19.5914	NA	NA	16.0649	21.0326	18.8936	21.4987	NA	18.9763	20.3533	14.5428	17.7379	NA	NA	19.5183	17.7135	13.9617	17.4329	NA	19.6448	NA	NA	NA
ACSL3	ACSL3	NA	NA	NA	NA	NA	NA	NA	NA	NA	NA	NA	NA	NA	NA	NA	NA	NA	NA	NA	NA	NA	NA	NA	NA	NA	NA	NA	NA	NA	NA	NA	NA	NA	NA	NA	NA	NA	NA	NA	NA	NA	NA	NA	NA	NA	NA	NA	NA
ACSL4	ACSL4	NA	NA	NA	NA	NA	NA	NA	NA	NA	NA	NA	NA	NA	NA	NA	NA	NA	NA	NA	NA	NA	NA	NA	NA	NA	NA	NA	NA	NA	NA	NA	NA	NA	NA	NA	NA	NA	NA	NA	NA	NA	NA	NA	NA	NA	NA	NA	NA
ACSL5	ACSL5	NA	NA	NA	NA	NA	NA	NA	NA	NA	NA	NA	NA	NA	NA	NA	NA	NA	NA	NA	NA	NA	NA	NA	NA	NA	NA	NA	NA	NA	NA	NA	NA	NA	NA	NA	NA	NA	NA	NA	NA	NA	NA	NA	NA	NA	NA	NA	NA
ACSL6	ACSL6	NA	NA	NA	NA	NA	NA	NA	NA	NA	NA	NA	NA	NA	NA	NA	NA	NA	NA	NA	NA	NA	NA	NA	NA	NA	NA	NA	NA	NA	NA	NA	NA	NA	NA	NA	NA	NA	NA	NA	NA	NA	NA	NA	NA	NA	NA	NA	NA
ACSM1	ACSM1	NA	NA	NA	NA	NA	NA	NA	NA	NA	NA	NA	NA	NA	NA	NA	NA	NA	NA	NA	NA	NA	NA	NA	NA	NA	NA	NA	NA	NA	NA	NA	NA	NA	NA	NA	NA	NA	NA	NA	NA	NA	NA	NA	NA	NA	NA	NA	NA
ACSM2A	ACSM2A	15.8817	NA	NA	NA	NA	NA	NA	NA	NA	NA	NA	NA	NA	NA	NA	NA	NA	NA	NA	NA	NA	NA	NA	NA	NA	NA	NA	NA	NA	NA	NA	NA	NA	NA	NA	15.9585	NA	NA	NA	15.6725	NA	16.1633	13.9465	NA	15.8276	NA	NA	16.7544
ACSM2B	ACSM2B	15.8373	NA	NA	16.465	NA	15.1285	NA	NA	NA	NA	NA	NA	NA	14.5959	NA	NA	NA	NA	NA	NA	NA	NA	NA	NA	NA	NA	NA	NA	NA	NA	NA	NA	NA	NA	NA	15.9175	NA	NA	NA	15.6318	NA	17.6525	13.9016	NA	17.617	NA	15.6197	17.0981
ACSM3	ACSM3	NA	NA	NA	NA	NA	NA	NA	NA	NA	NA	NA	NA	NA	NA	NA	NA	NA	NA	NA	NA	NA	NA	NA	NA	NA	NA	NA	NA	NA	NA	NA	NA	NA	NA	NA	NA	NA	NA	NA	NA	NA	NA	NA	NA	NA	NA	NA	NA
ACSS1	ACSS1	NA	NA	NA	NA	NA	NA	NA	NA	NA	NA	NA	NA	NA	NA	NA	NA	NA	NA	NA	NA	NA	NA	NA	NA	NA	NA	NA	NA	NA	NA	NA	NA	NA	NA	NA	NA	NA	NA	NA	NA	NA	NA	NA	NA	NA	NA	NA	NA
ACSS2	ACSS2	NA	NA	NA	NA	NA	NA	NA	NA	NA	NA	NA	NA	NA	NA	NA	NA	NA	NA	NA	NA	NA	NA	NA	NA	NA	NA	NA	NA	NA	NA	NA	NA	NA	NA	NA	NA	NA	NA	NA	NA	NA	NA	NA	NA	NA	NA	NA	NA
ACSS3	ACSS3	NA	NA	NA	NA	NA	NA	NA	NA	NA	NA	NA	NA	NA	NA	NA	NA	NA	NA	NA	NA	NA	NA	NA	NA	NA	NA	NA	NA	NA	NA	NA	NA	NA	NA	NA	NA	NA	NA	NA	NA	NA	NA	NA	NA	NA	NA	NA	NA
ACTA1	ACTA1	23.8145	24.2254	22.5512	23.6092	23.6899	22.9813	24.6024	22.8464	24.0516	23.5861	23.278	23.0907	23.2943	24.1025	24.2567	23.7526	22.5561	23.1475	23.5793	23.0443	22.0236	22.408	20.5487	22.9845	23.9748	22.7681	23.794	22.807	22.7702	22.825	24.3009	24.71	22.9413	24.6126	23.5795	23.5041	23.8601	22.8703	23.4	23.2205	23.5254	24.8386	24.003	24.2308	24.4416	24.2115	23.5321	23.7899
ACTA2	ACTA2	23.7039	23.9628	22.51	23.3408	23.4061	22.7405	24.3535	22.6966	23.7877	23.3067	23.0797	22.9978	23.1545	23.8866	24.1055	23.4704	22.3913	23.0525	23.2426	22.7635	21.8976	22.3981	19.6341	22.3375	23.8109	22.3258	23.7822	22.1455	22.5443	22.5928	23.8536	24.6663	22.8697	24.0822	23.3962	23.3334	23.6557	22.6114	23.3019	23.0165	23.3788	24.3203	23.4691	23.8345	24.3217	24.0352	23.2687	23.6064
ACTB	ACTB	26.2068	27.2817	25.4069	26.2761	26.5444	26.8832	27.1531	25.5929	27.1487	26.7528	25.6943	25.9463	25.5867	27.2117	26.325	26.311	24.9283	25.3623	26.1742	25.904	25.1874	24.3991	24.2107	25.5572	27.148	26.2262	26.4449	25.2158	25.3575	25.4817	27.3927	27.6878	25.7997	27.3253	26.1056	26.8835	26.0923	25.8353	26.4182	25.0636	26.3295	26.541	26.8499	27.2136	27.2865	26.3065	26.3467	26.5591
ACTBL2	ACTBL2	19.4445	20.5651	18.9836	18.6342	24.0881	19.5679	19.7259	17.8637	21.1955	23.8237	18.4529	23.2596	22.209	20.1455	20.5466	19.4817	22.2395	22.8135	18.323	18.7356	19.5653	21.1617	13.7268	18.8595	19.2922	20.2561	23.0454	23.1065	18.85	22.729	19.9128	20.1469	19.0647	20.0159	19.6736	21.2965	23.6703	19.6347	21.5743	24.8359	21.1022	24.5384	25.1793	22.47	19.4864	25.0956	21.3899	20.5319
ACTG1	ACTG1	26.3572	27.2326	25.4988	26.3675	26.5633	26.9912	27.1218	25.7555	27.0838	26.8396	25.7569	25.8651	25.8841	27.4012	26.5487	26.419	25.1324	25.5	26.1736	25.7069	25.3067	24.5035	24.1994	25.6439	27.1069	26.0786	26.5867	25.2753	25.4123	25.6906	27.445	27.3851	25.8196	27.2768	26.0905	26.9326	26.1492	25.9076	26.3247	25.1868	26.6313	26.6032	26.9865	27.2795	27.3438	26.383	26.4508	26.5868
ACTG2	ACTG2	23.7039	23.9628	22.51	23.3408	23.4061	22.7405	24.3535	22.6966	23.7877	23.2474	23.0797	22.9978	23.1545	23.8866	24.1055	23.4704	22.3913	23.0525	23.2426	22.7635	21.8976	22.3981	19.6341	22.3375	23.8109	22.3258	23.7822	22.1455	22.5443	22.5928	23.8536	24.6663	22.8697	24.0822	23.3962	23.3334	23.6557	22.6114	23.3019	23.0165	23.3788	24.3203	23.4691	23.8345	24.3217	24.0352	23.2687	23.6064
ACTL6A	ACTL6A	NA	NA	NA	NA	NA	NA	NA	NA	NA	NA	NA	NA	NA	NA	NA	NA	NA	NA	NA	NA	NA	NA	NA	NA	NA	NA	NA	NA	NA	NA	NA	NA	NA	NA	NA	NA	NA	NA	NA	NA	NA	NA	NA	NA	NA	NA	NA	NA
ACTL7A	ACTL7A	NA	NA	NA	NA	NA	NA	NA	NA	NA	NA	NA	NA	NA	NA	NA	NA	NA	NA	NA	NA	NA	NA	NA	NA	NA	NA	NA	NA	NA	NA	NA	NA	NA	NA	NA	NA	NA	NA	NA	NA	NA	NA	NA	NA	NA	NA	NA	NA
ACTN1	ACTN1	18.104	23.3544	18.8127	20.7937	21.4054	19.7912	20.7408	18.3495	20.2776	20.6739	17.1729	17.5933	18.209	22.5078	19.2047	19.2516	20.1703	16.5482	19.711	15.3729	16.9192	15.579	16.8254	17.5644	20.51	18.5983	20.1209	19.8683	16.9552	18.6074	20.499	22.6053	18.6263	20.8793	20.0685	19.5055	21.2195	19.6625	17.7938	19.5863	20.9954	19.0154	19.0388	20.4206	20.4343	22.5995	20.2799	20.4163
ACTN2	ACTN2	14.1479	15.9699	6.6826	16.196	17.0773	16.3139	13.9855	15.7537	15.6978	15.9116	13.2445	13.0544	15.0291	18.1181	14.1046	14.6265	15.0705	9.55408	15.659	10.9687	NA	12.2743	13.7456	14.006	16.3554	13.5877	16.7761	16.1451	12.013	9.76659	15.9648	17.2235	12.2539	15.6199	15.4365	15.7894	17.43	15.6718	11.1186	15.2659	15.1126	15.6754	12.0434	16.0271	16.4295	14.4472	13.443	15.9343
ACTN3	ACTN3	13.0844	15.0826	NA	15.4282	16.0313	14.3015	13.6932	15.5293	13.6458	16.0607	11.5396	13.0281	13.0714	16.4168	14.479	14.5995	15.5294	9.52776	14.8196	10.9403	NA	12.244	14.1817	13.9804	15.997	11.667	16.0854	15.9936	11.1523	9.74115	15.607	15.7865	10.9431	15.9535	14.288	14.882	16.4828	15.9305	NA	15.2245	15.5026	15.6498	12.6799	16.0175	16.4846	14.8897	13.4175	15.7125
ACTN4	ACTN4	18.8699	21.9766	18.8021	21.8669	22.9287	20.9998	20.2745	20.8373	20.4796	21.8877	18.1562	20.6565	19.1999	22.8383	20.8457	19.9357	21.4048	17.3219	20.4672	18.7505	19.1213	15.8573	18.2799	20.5804	21.342	19.9342	21.3962	19.9904	19.4042	19.3636	22.0586	22.7232	20.6049	21.3196	21.5308	22.5287	22.8617	21.4703	18.163	20.6858	21.5045	21.7114	21.3751	23.3678	23.0821	22.0141	21.6421	21.2991
ACTR10	ACTR10	NA	NA	NA	NA	NA	NA	NA	NA	NA	NA	NA	NA	NA	NA	NA	NA	NA	NA	NA	NA	NA	NA	NA	NA	NA	NA	NA	NA	NA	NA	NA	NA	NA	NA	NA	NA	NA	NA	NA	NA	NA	NA	NA	NA	NA	NA	NA	NA
ACTR1A	ACTR1A	NA	19.8995	NA	18.3193	17.0871	14.2116	NA	NA	15.0041	18.2166	13.7606	17.4362	14.7321	21.528	18.9199	NA	16.8172	NA	16.2244	NA	17.2897	NA	NA	NA	17.6308	NA	19.3122	NA	15.3247	NA	17.1354	15.6144	16.4011	14.2737	18.0282	NA	19.3583	18.4516	NA	NA	21.2938	14.3064	14.807	21.3555	20.5263	14.6674	19.0712	13.9476
ACTR1B	ACTR1B	NA	19.9752	NA	18.0487	15.6211	14.2962	NA	NA	15.0849	17.8799	13.8406	12.9694	14.8102	19.2763	17.4187	NA	16.8333	NA	16.3029	NA	NA	NA	NA	NA	17.7162	NA	16.6661	NA	15.4008	NA	15.7499	15.7016	16.4835	14.3529	15.7261	NA	18.1047	16.5955	15.1871	NA	16.2892	14.382	14.8864	19.6758	16.8228	14.7445	19.1462	14.0202
ACTR2	ACTR2	18.8332	20.0714	20.4217	20.6672	19.3597	15.445	17.6531	18.1871	19.1796	19.913	NA	NA	18.3409	21.6415	20.647	18.4588	19.3879	NA	18.1856	19.0883	NA	NA	NA	19.176	18.103	18.8102	20.7045	19.5144	17.0814	16.8968	19.8115	19.9373	19.1358	21.7274	20.5628	21.0249	21.2569	20.4469	15.9961	18.0091	20.7482	21.0281	20.0588	17.28	21.8814	17.5337	20.0574	20.0448
ACTR3	ACTR3	15.8366	21.7355	17.9507	21.3152	20.3366	21.0949	19.4721	18.9136	20.9242	20.9827	15.8016	19.2216	18.1829	22.5608	20.8565	18.9514	20.3546	18.8569	20.2285	17.5154	15.0705	NA	15.5518	20.1172	21.2416	19.0681	21.2338	17.122	19.7099	19.2346	21.3362	19.9462	19.0926	20.9893	21.2621	21.1542	21.83	21.4157	17.8467	19.8125	21.8297	20.6063	21.9667	22.6124	22.7049	20.3708	22.1432	22.6282
ACTR3B	ACTR3B	11.9561	13.5995	17.3273	17.8548	18.4641	16.0792	17.9267	NA	13.9816	15.6462	15.8712	NA	14.3924	18.3613	15.6835	14.1997	17.0888	NA	NA	NA	NA	NA	15.6203	12.5235	18.1709	16.5179	18.6284	16.7252	15.112	NA	18.2094	12.4891	11.4353	16.4945	14.9706	8.81102	18.236	15.4129	16.8768	NA	NA	NA	1.07335	NA	11.045	NA	NA	12.246
ACTR5	ACTR5	NA	NA	NA	NA	NA	NA	NA	NA	NA	NA	NA	NA	NA	NA	NA	NA	NA	NA	NA	NA	NA	NA	NA	NA	NA	NA	NA	NA	NA	NA	NA	NA	NA	NA	NA	NA	NA	NA	NA	NA	NA	NA	NA	NA	NA	NA	NA	NA
ACTRT2	ACTRT2	NA	NA	NA	NA	NA	NA	NA	NA	NA	NA	NA	NA	NA	NA	NA	NA	NA	NA	NA	NA	NA	NA	NA	NA	NA	NA	NA	NA	NA	NA	NA	NA	NA	NA	NA	NA	NA	NA	NA	NA	NA	NA	NA	NA	NA	NA	NA	NA
ACTRT3	ACTRT3	NA	NA	NA	NA	NA	NA	NA	NA	NA	NA	NA	NA	NA	NA	NA	NA	NA	NA	NA	NA	NA	NA	NA	NA	NA	NA	NA	NA	NA	NA	NA	NA	NA	NA	NA	NA	NA	NA	NA	NA	NA	NA	NA	NA	NA	NA	NA	NA
ACVR1	ACVR1	NA	NA	NA	NA	NA	NA	NA	NA	NA	NA	NA	NA	NA	NA	NA	NA	NA	NA	NA	NA	NA	NA	NA	NA	NA	NA	NA	NA	NA	NA	NA	NA	NA	NA	NA	NA	NA	NA	NA	NA	NA	NA	NA	NA	NA	NA	NA	NA
ACVR1B	ACVR1B	25.4806	24.7146	24.125	24.7894	24.4292	25.4724	24.8447	24.7964	24.2537	23.8741	26.0883	25.0639	25.1007	22.8038	25.5522	24.4089	24.9296	26.3015	24.7598	25.2404	24.8499	25.7109	25.342	25.4336	23.757	25.084	24.3722	24.9898	25.3647	25.4243	24.3957	24.3884	25.1477	24.1526	24.6864	24.079	23.7159	25.4614	24.8602	24.7167	24.0529	25.6087	25.5547	22.7378	24.7964	24.4027	25.5152	24.1896
ACY1	ACY1	23.5078	24.5289	22.8373	23.9735	23.7992	22.633	22.9739	22.6849	21.0155	24.687	20.1005	24.7264	23.8242	22.6834	22.7617	24.4595	20.8402	24.104	25.0155	23.7103	24.0256	23.0122	22.0793	25.5391	21.6054	23.0124	21.7923	23.2208	23.5475	24.4673	26.1847	20.5142	22.588	25.0786	24.1586	25.4965	23.829	24.1772	23.12	23.7042	22.7592	25.3113	25.2541	23.1338	24.5487	25.0675	24.2991	24.2901
ACY3	ACY3	20.7224	17.2678	16.0628	16.2539	20.0184	17.1017	NA	NA	NA	17.0989	15.8003	18.3175	19.6322	NA	NA	NA	NA	17.3812	14.6084	NA	17.3302	NA	15.6766	21.5571	NA	NA	NA	17.5069	NA	15.5074	20.1343	NA	NA	17.0705	20.0025	19.2679	16.716	20.024	14.7634	20.3362	18.4605	20.4009	20.8741	16.1335	21.7161	19.3936	20.8038	19.4372
ACYP1	ACYP1	NA	NA	NA	NA	NA	NA	NA	NA	NA	NA	NA	NA	NA	NA	NA	NA	NA	NA	NA	NA	NA	NA	NA	NA	NA	NA	NA	NA	NA	NA	NA	NA	NA	NA	NA	NA	NA	NA	NA	NA	NA	NA	NA	NA	NA	NA	NA	NA
ACYP2	ACYP2	NA	NA	NA	NA	NA	NA	NA	NA	NA	NA	NA	NA	NA	NA	NA	NA	NA	NA	NA	NA	NA	NA	NA	NA	NA	NA	NA	NA	NA	NA	NA	NA	NA	NA	NA	NA	NA	NA	NA	NA	NA	NA	NA	NA	NA	NA	NA	NA
ADA	ADA	NA	NA	NA	NA	NA	NA	NA	NA	NA	NA	NA	NA	NA	NA	NA	NA	NA	NA	NA	NA	NA	NA	NA	NA	NA	NA	NA	NA	NA	NA	NA	NA	NA	NA	NA	NA	NA	NA	NA	NA	NA	NA	NA	NA	NA	NA	NA	NA
ADAM10	ADAM10	20.5784	16.8318	NA	20.9331	20.797	20.4467	NA	18.5392	18.3935	18.9184	19.6737	18.2448	21.6979	21.3908	19.1647	18.4098	18.3143	13.9111	17.2332	16.5265	NA	16.7583	17.0756	17.9334	22.8342	19.5563	21.6433	15.792	18.2191	17.6195	19.2976	16.0077	21.0648	17.6396	19.3936	20.2347	21.7674	21.2777	18.0112	19.3273	18.7927	18.5984	19.782	14.5244	20.0164	17.3843	18.8935	18.9901
ADAM15	ADAM15	NA	NA	NA	NA	NA	NA	NA	NA	NA	NA	NA	NA	NA	NA	NA	NA	NA	NA	NA	NA	NA	NA	NA	NA	NA	NA	NA	NA	NA	NA	NA	NA	NA	NA	NA	NA	NA	NA	NA	NA	NA	NA	NA	NA	NA	NA	NA	NA
ADAM22	ADAM22	NA	NA	NA	NA	NA	NA	NA	15.6473	NA	NA	NA	NA	NA	NA	NA	NA	NA	NA	NA	NA	NA	NA	NA	NA	13.5036	NA	NA	NA	NA	NA	NA	NA	NA	NA	NA	NA	NA	NA	NA	13.4564	NA	NA	14.3373	NA	12.7554	NA	NA	NA
ADAM28	ADAM28	NA	NA	NA	NA	18.502	NA	NA	NA	NA	NA	NA	NA	14.5653	12.327	NA	NA	16.4828	NA	NA	NA	NA	NA	NA	NA	NA	14.774	NA	NA	NA	NA	NA	NA	NA	NA	NA	NA	17.9608	NA	NA	NA	NA	NA	NA	NA	15.3343	NA	NA	NA
ADAM33	ADAM33	NA	NA	NA	NA	NA	NA	NA	NA	NA	NA	NA	NA	NA	NA	NA	NA	NA	NA	NA	NA	NA	NA	NA	NA	NA	NA	NA	NA	NA	NA	NA	NA	NA	NA	NA	NA	NA	NA	NA	NA	NA	NA	NA	NA	NA	NA	NA	NA
ADAM7	ADAM7	NA	NA	NA	17.2065	NA	11.6334	18.9264	12.8513	NA	NA	NA	NA	16.734	16.8228	15.4245	NA	NA	NA	NA	NA	13.212	NA	NA	NA	NA	NA	NA	NA	13.8831	NA	15.3308	NA	NA	16.3769	NA	14.3994	NA	13.8479	17.1936	NA	19.0726	NA	NA	NA	12.5562	NA	NA	NA
ADAM8	ADAM8	NA	NA	NA	NA	NA	NA	NA	NA	18.9821	16.6479	NA	16.0783	18.7126	17.5952	15.3112	NA	17.4738	NA	NA	NA	NA	NA	NA	NA	NA	NA	NA	19.9795	NA	NA	NA	NA	16.8644	NA	NA	NA	NA	NA	NA	NA	NA	NA	NA	NA	12.7828	17.5593	NA	20.7243
ADAM9	ADAM9	18.2217	19.073	17.4819	21.6058	22.2538	21.2118	19.1999	17.591	18.674	19.0956	20.3526	19.1027	19.1664	21.5583	20.3249	19.0402	20.1802	18.6073	19.297	16.6343	18.8262	15.3979	16.9577	19.8821	20.9216	16.3594	19.9167	17.5591	18.5016	19.5307	20.6073	17.3613	19.2587	18.2638	20.6814	20.6966	20.8618	20.8435	18.2017	18.2768	19.9758	18.2061	20.6569	15.7481	20.7695	17.3937	18.9996	18.0551
ADAMDEC1	ADAMDEC1	NA	20.0251	NA	19.473	19.9122	18.5082	18.071	16.3113	18.3237	18.683	16.6315	NA	19.2441	20.961	17.1149	21.275	NA	18.6767	18.8698	20.8422	22.495	21.5421	17.6751	21.6693	21.3027	22.1027	19.4175	20.6493	19.9941	19.9732	18.5797	20.1642	19.9259	22.2682	19.7828	19.2002	19.1509	18.8332	17.2574	17.5771	16.2402	18.8421	17.8274	NA	NA	16.6676	19.274	19.9834
ADAMTS1	ADAMTS1	24.1915	20.7788	19.8801	23.8573	23.7905	23.1647	21.9568	21.8804	21.1363	21.9795	22.4625	21.6817	23.1456	25.1923	24.6612	22.3243	24.0336	22.1311	22.2965	22.2414	21.8664	22.3207	21.8236	23.1618	22.3305	22.4515	23.1456	21.5573	20.3711	21.4223	24.1698	21.996	24.604	21.6652	22.0555	20.1822	22.922	22.9617	20.3019	23.2824	23.1202	23.0105	23.1689	21.7542	23.4965	22.7965	21.7741	20.7105
ADAMTS5	ADAMTS5	NA	NA	NA	NA	NA	NA	NA	NA	NA	NA	NA	NA	NA	NA	NA	NA	NA	NA	NA	NA	NA	NA	NA	NA	NA	NA	NA	NA	NA	NA	NA	NA	NA	NA	NA	NA	NA	NA	NA	NA	NA	NA	NA	NA	NA	NA	NA	NA
ADAMTSL1	ADAMTSL1	NA	15.0876	NA	19.7634	16.2432	14.9211	18.7777	NA	NA	15.8864	16.8982	NA	17.1413	18.6425	18.8429	17.5406	19.7884	NA	NA	NA	13.6914	NA	14.2558	17.5287	16.4871	18.3876	16.9252	14.4407	16.2809	NA	19.6491	NA	18.0223	16.3239	14.3618	15.4702	19.3289	NA	13.375	NA	15.3485	NA	13.3564	16.97	15.1865	NA	13.8256	NA
ADAMTSL2	ADAMTSL2	NA	17.1648	19.6608	19.6865	16.1386	16.9264	17.2172	NA	16.201	13.9995	19.3239	20.019	18.2932	NA	19.6131	17.206	17.5339	22.2032	17.4348	18.2904	19.3501	19.5892	16.7728	19.9742	17.7911	20.3229	17.0169	17.6356	19.3183	21.003	18.58	15.0419	16.7776	17.9853	20.6882	21.1237	16.8779	22.5511	18.6682	20.2632	19.7345	19.9423	21.1753	15.2693	20.8049	17.8777	19.9429	19.5006
ADAMTSL3	ADAMTSL3	NA	12.6073	13.5718	15.8367	14.644	NA	14.7965	13.9719	13.0599	NA	16.776	16.1876	NA	13.3289	14.3113	14.0717	NA	14.5174	13.0453	NA	NA	14.6658	NA	14.1179	NA	NA	NA	15.1733	17.9928	17.3003	12.5086	13.3916	14.4235	15.2418	16.8683	13.8292	14.808	14.02	14.1846	13.4503	NA	12.08	13.0127	13.0291	NA	NA	14.7769	16.8214
ADAMTSL4	ADAMTSL4	19.6326	17.7456	16.1024	15.9374	13.9488	16.7779	17.5782	18.5375	NA	16.1853	16.1043	17.9242	16.3464	12.8263	17.4078	17.5047	18.3077	18.9119	19.5951	16.96	18.0475	20.2793	NA	18.8018	NA	14.969	17.462	21.1917	19.0962	18.9728	16.8804	16.1843	15.1531	18.0213	17.6001	NA	14.6546	16.5453	18.7025	19.0728	16.869	15.2265	15.9663	18.5209	18.366	20.8222	19.4044	21.0342
ADAR	ADAR	NA	NA	NA	NA	NA	NA	NA	NA	NA	NA	NA	NA	NA	NA	NA	NA	NA	NA	NA	NA	NA	NA	NA	NA	NA	NA	NA	NA	NA	NA	NA	NA	NA	NA	NA	NA	NA	NA	NA	NA	NA	NA	NA	NA	NA	NA	NA	NA
ADARB1	ADARB1	NA	NA	NA	NA	NA	NA	NA	NA	NA	NA	NA	NA	NA	NA	NA	NA	NA	NA	NA	NA	NA	NA	NA	NA	NA	NA	NA	NA	NA	NA	NA	NA	NA	NA	NA	NA	NA	NA	NA	NA	NA	NA	NA	NA	NA	NA	NA	NA
ADCK1	ADCK1	NA	NA	NA	NA	NA	NA	NA	NA	NA	NA	NA	NA	NA	NA	NA	NA	NA	NA	NA	NA	NA	NA	NA	NA	NA	NA	NA	NA	NA	NA	NA	NA	NA	NA	NA	NA	NA	NA	NA	NA	NA	NA	NA	NA	NA	NA	NA	NA
ADCK3	ADCK3	NA	NA	NA	NA	NA	NA	NA	NA	NA	NA	NA	NA	NA	NA	NA	NA	NA	NA	NA	NA	NA	NA	NA	NA	NA	NA	NA	NA	NA	NA	NA	NA	NA	NA	NA	NA	NA	NA	NA	NA	NA	NA	NA	NA	NA	NA	NA	NA
ADCK4	ADCK4	NA	NA	NA	NA	NA	NA	NA	NA	NA	NA	NA	NA	NA	NA	NA	NA	NA	NA	NA	NA	NA	NA	NA	NA	NA	NA	NA	NA	NA	NA	NA	NA	NA	NA	NA	NA	NA	NA	NA	NA	NA	NA	NA	NA	NA	NA	NA	NA
ADCK5	ADCK5	NA	NA	NA	NA	NA	NA	NA	NA	NA	NA	NA	NA	NA	NA	NA	NA	NA	NA	NA	NA	NA	NA	NA	NA	NA	NA	NA	NA	NA	NA	NA	NA	NA	NA	NA	NA	NA	NA	NA	NA	NA	NA	NA	NA	NA	NA	NA	NA
ADCY2	ADCY2	NA	NA	NA	NA	NA	NA	NA	NA	NA	NA	NA	NA	NA	NA	NA	NA	NA	NA	NA	NA	NA	NA	NA	NA	NA	NA	NA	NA	NA	NA	NA	NA	NA	NA	NA	NA	NA	NA	NA	NA	NA	NA	NA	NA	NA	NA	NA	NA
ADCY3	ADCY3	NA	NA	NA	NA	NA	NA	NA	NA	NA	NA	NA	NA	NA	NA	NA	NA	NA	NA	NA	NA	NA	NA	NA	NA	NA	NA	NA	NA	NA	NA	NA	NA	NA	NA	NA	NA	NA	NA	NA	NA	NA	NA	NA	NA	NA	NA	NA	NA
ADCY5	ADCY5	NA	NA	NA	NA	NA	NA	NA	NA	NA	NA	NA	NA	NA	NA	NA	NA	NA	NA	NA	NA	NA	NA	NA	NA	NA	NA	NA	NA	NA	NA	NA	NA	NA	NA	NA	NA	NA	NA	NA	NA	NA	NA	NA	NA	NA	NA	NA	NA
ADD1	ADD1	NA	NA	NA	NA	NA	NA	NA	NA	NA	NA	NA	NA	NA	NA	NA	NA	NA	NA	NA	NA	NA	NA	NA	NA	NA	NA	NA	NA	NA	NA	NA	NA	NA	NA	NA	14.3866	NA	NA	NA	NA	NA	NA	NA	14.6487	NA	NA	NA	NA
ADD2	ADD2	NA	NA	NA	NA	NA	NA	NA	NA	NA	NA	NA	NA	NA	NA	NA	NA	NA	NA	NA	NA	NA	NA	NA	NA	NA	NA	NA	NA	NA	NA	NA	NA	NA	NA	NA	NA	NA	NA	NA	NA	NA	NA	NA	NA	NA	NA	NA	NA
ADD3	ADD3	NA	NA	NA	NA	NA	NA	NA	NA	NA	NA	NA	NA	NA	NA	NA	NA	NA	NA	NA	NA	NA	NA	NA	NA	NA	NA	NA	NA	NA	NA	NA	NA	NA	NA	NA	NA	NA	NA	NA	NA	NA	NA	NA	NA	NA	NA	NA	NA
ADH1B	ADH1B	NA	NA	NA	NA	NA	NA	NA	NA	NA	NA	NA	NA	NA	NA	NA	NA	NA	NA	NA	NA	NA	NA	NA	NA	NA	NA	NA	NA	NA	NA	NA	NA	NA	NA	NA	NA	NA	NA	NA	NA	NA	NA	NA	NA	NA	NA	NA	NA
ADH1C	ADH1C	NA	NA	NA	NA	NA	NA	NA	NA	NA	NA	NA	NA	NA	NA	NA	NA	NA	NA	NA	NA	NA	NA	NA	NA	NA	NA	NA	NA	NA	NA	NA	NA	NA	NA	NA	NA	NA	NA	NA	NA	NA	NA	NA	NA	NA	NA	NA	NA
ADH5	ADH5	22.7641	18.3536	19.3833	23.7713	21.9739	22.2463	21.6911	17.3511	21.1948	21.6478	19.5798	20.4243	22.3901	24.3594	22.456	19.7425	22.057	20.6455	20.6535	17.3642	18.3753	20.2919	NA	21.3719	23.4756	18.3366	23.4862	20.9134	21.3012	20.0492	22.802	19.9802	22.0954	20.6901	21.338	22.4979	23.3461	22.6789	19.1395	21.2636	21.5594	22.0182	21.2296	20.9207	23.013	21.4932	22.7579	21.1467
ADH6	ADH6	NA	NA	NA	NA	17.1614	NA	NA	NA	NA	NA	NA	NA	NA	NA	NA	NA	NA	NA	17.4225	NA	NA	NA	NA	NA	NA	NA	NA	17.1071	NA	NA	NA	15.9634	NA	NA	NA	15.6625	NA	NA	17.1846	NA	15.9411	18.8532	NA	NA	22.0019	18.3089	NA	19.5055
ADHFE1	ADHFE1	NA	NA	NA	NA	NA	NA	NA	NA	NA	NA	NA	NA	NA	NA	NA	NA	NA	NA	NA	NA	NA	NA	NA	NA	NA	NA	NA	NA	NA	NA	NA	NA	NA	NA	NA	NA	NA	NA	NA	NA	NA	NA	NA	NA	NA	NA	NA	NA
ADI1	ADI1	NA	NA	NA	NA	NA	NA	NA	NA	NA	NA	NA	NA	NA	NA	NA	NA	NA	NA	NA	NA	NA	NA	NA	NA	NA	NA	NA	NA	NA	NA	NA	NA	NA	NA	NA	NA	NA	NA	NA	NA	NA	NA	NA	NA	NA	NA	NA	NA
ADIPOQ	ADIPOQ	21.0671	16.2001	NA	17.2257	NA	NA	22.4123	15.7621	16.4121	NA	22.0565	NA	21.1266	NA	20.5184	NA	20.418	21.8192	NA	NA	NA	20.2357	21.9962	NA	NA	NA	20.2058	23.0898	NA	20.8674	15.5297	NA	NA	NA	21.114	18.0282	17.8502	20.0543	19.5297	18.8494	NA	19.9828	NA	19.7456	19.1351	21.0407	19.3128	19.8717
ADIRF	ADIRF	23.5725	21.9118	NA	25.1983	23.5407	22.1614	25.3343	NA	22.0683	23.9597	26.58	22.8471	24.3459	24.5657	25.0661	18.7493	23.5791	23.9552	18.9258	NA	NA	NA	NA	22.4633	24.2014	21.1026	25.7985	24.6351	24.0496	21.6233	25.601	NA	25.4545	NA	23.9738	22.4881	24.6357	23.494	22.8214	20.7863	21.1498	24.1919	22.2334	24.5125	25.4876	22.8787	23.7712	25.1383
ADK	ADK	NA	NA	NA	NA	NA	NA	NA	NA	NA	NA	NA	NA	NA	NA	NA	NA	NA	NA	NA	NA	NA	NA	NA	NA	NA	NA	NA	NA	NA	NA	NA	NA	NA	NA	NA	NA	NA	NA	NA	NA	NA	NA	NA	NA	NA	NA	NA	NA
ADM	ADM	NA	19.1854	NA	17.7801	NA	NA	NA	16.2469	NA	20.1919	17.6948	23.093	NA	NA	NA	22.8716	16.9791	21.1058	23.146	22.3316	22.3385	22.4933	NA	20.8922	NA	23.4138	NA	NA	21.6686	23.069	23.739	20.6119	NA	19.8821	18.0449	20.3672	NA	NA	22.6846	22.2163	17.784	17.9745	23.2597	19.57	NA	22.244	22.3203	23.0598
ADNP	ADNP	NA	NA	NA	NA	NA	NA	NA	NA	NA	NA	NA	NA	NA	NA	NA	NA	NA	NA	NA	NA	NA	NA	NA	NA	NA	NA	NA	NA	NA	NA	NA	NA	NA	NA	NA	NA	NA	NA	NA	NA	NA	NA	NA	NA	NA	NA	NA	NA
ADO	ADO	NA	NA	NA	NA	NA	NA	NA	NA	NA	NA	NA	NA	NA	NA	NA	NA	NA	NA	NA	NA	NA	NA	NA	NA	NA	NA	NA	NA	NA	NA	NA	NA	NA	NA	NA	NA	NA	NA	NA	NA	NA	NA	NA	NA	NA	NA	NA	NA
ADPGK	ADPGK	NA	NA	NA	NA	NA	NA	NA	NA	NA	NA	NA	NA	NA	NA	NA	NA	NA	NA	NA	NA	NA	NA	NA	NA	NA	NA	NA	NA	NA	NA	NA	NA	NA	NA	NA	NA	NA	NA	NA	NA	NA	NA	NA	NA	NA	NA	NA	NA
ADPRH	ADPRH	NA	NA	NA	NA	NA	NA	NA	NA	NA	NA	NA	NA	NA	NA	NA	NA	NA	NA	NA	NA	NA	NA	NA	NA	NA	NA	NA	NA	NA	NA	NA	NA	NA	NA	NA	NA	NA	NA	NA	NA	NA	NA	NA	NA	NA	NA	NA	NA
ADPRHL1	ADPRHL1	NA	NA	NA	NA	NA	NA	NA	NA	NA	NA	NA	NA	NA	NA	NA	NA	NA	NA	NA	NA	NA	NA	NA	NA	NA	NA	NA	NA	NA	NA	NA	NA	NA	NA	NA	NA	NA	NA	NA	NA	NA	NA	NA	NA	NA	NA	NA	NA
ADPRHL2	ADPRHL2	NA	NA	NA	NA	NA	NA	NA	NA	NA	NA	NA	NA	NA	NA	NA	NA	NA	NA	NA	NA	NA	NA	NA	NA	NA	NA	NA	NA	NA	NA	NA	NA	NA	NA	NA	NA	NA	NA	NA	NA	NA	NA	NA	NA	NA	NA	NA	NA
ADRBK1	ADRBK1	NA	NA	NA	NA	NA	NA	NA	NA	NA	NA	NA	NA	NA	NA	NA	NA	NA	NA	NA	NA	NA	NA	NA	NA	NA	NA	NA	NA	NA	NA	NA	NA	NA	NA	NA	NA	NA	NA	NA	NA	NA	NA	NA	NA	NA	NA	NA	NA
ADRBK2	ADRBK2	NA	NA	NA	NA	NA	NA	NA	NA	NA	NA	NA	NA	NA	NA	NA	NA	NA	NA	NA	NA	NA	NA	NA	NA	NA	NA	NA	NA	NA	NA	NA	NA	NA	NA	NA	NA	NA	NA	NA	NA	NA	NA	NA	NA	NA	NA	NA	NA
ADRM1	ADRM1	NA	NA	NA	NA	NA	NA	NA	NA	NA	NA	NA	NA	NA	NA	NA	NA	NA	NA	NA	NA	NA	NA	NA	NA	NA	NA	NA	NA	NA	NA	NA	NA	NA	NA	NA	NA	NA	NA	NA	NA	NA	NA	NA	NA	NA	NA	NA	NA
ADSL	ADSL	NA	NA	NA	15.6142	NA	14.2304	NA	NA	NA	NA	NA	NA	14.0579	16.5195	14.8867	NA	NA	16.2197	NA	NA	NA	NA	NA	NA	NA	NA	14.7587	NA	NA	NA	14.9169	NA	NA	NA	NA	NA	15.4978	14.7101	NA	NA	14.5548	NA	NA	20.2537	NA	13.7443	NA	NA
ADSS	ADSS	20.4959	17.376	NA	19.7953	14.751	18.9286	22.1466	21.1062	NA	17.0062	20.8847	NA	NA	20.2314	18.0186	NA	17.8866	NA	21.2237	NA	17.6548	20.8939	20.6476	17.1761	NA	18.6047	17.274	19.4779	18.6203	NA	NA	18.1749	18.893	15.1913	20.6636	NA	18.2803	NA	17.0647	18.6175	17.4689	18.7848	19.375	19.7762	18.8116	18.9035	18.2045	19.5405
ADSSL1	ADSSL1	NA	NA	NA	NA	NA	NA	NA	NA	NA	NA	NA	NA	NA	NA	NA	NA	NA	NA	NA	NA	NA	NA	NA	NA	NA	NA	NA	NA	NA	NA	NA	NA	NA	NA	NA	NA	NA	NA	NA	NA	NA	NA	NA	NA	NA	NA	NA	NA
AEBP1	AEBP1	NA	NA	NA	NA	NA	NA	NA	NA	NA	NA	NA	NA	NA	NA	NA	NA	NA	NA	NA	NA	NA	NA	NA	NA	NA	NA	NA	NA	NA	NA	NA	NA	NA	NA	NA	NA	NA	NA	NA	NA	NA	NA	NA	NA	NA	NA	NA	NA
AES	AES	NA	NA	NA	NA	NA	NA	NA	NA	NA	NA	NA	NA	NA	NA	NA	NA	NA	NA	NA	NA	NA	NA	NA	NA	NA	NA	NA	NA	NA	NA	NA	NA	NA	NA	NA	NA	NA	NA	NA	NA	NA	NA	NA	NA	NA	NA	NA	NA
AFAP1L2	AFAP1L2	NA	NA	NA	NA	NA	NA	NA	NA	NA	NA	NA	NA	NA	NA	NA	NA	NA	NA	NA	NA	NA	NA	NA	NA	NA	NA	NA	NA	NA	NA	NA	NA	NA	NA	NA	NA	NA	NA	NA	NA	NA	NA	NA	NA	NA	NA	NA	NA
AFG3L2	AFG3L2	NA	NA	NA	NA	NA	NA	NA	NA	NA	NA	NA	NA	NA	NA	NA	NA	NA	NA	NA	NA	NA	NA	NA	NA	NA	NA	NA	NA	NA	NA	NA	NA	NA	NA	NA	NA	NA	NA	NA	NA	NA	NA	NA	NA	NA	NA	NA	NA
AFM	AFM	27.3834	24.5107	26.301	22.2106	23.1804	26.7426	24.0873	26.8702	27.7721	23.9231	24.0253	22.7727	26.2427	20.9886	23.058	25.1744	23.3763	23.6099	21.9176	23.6842	23.0106	24.6685	26.6217	22.3478	22.7825	23.568	23.7196	25.0932	22.3668	23.1567	23.2588	24.6346	22.5087	24.1187	22.7068	26.5015	23.3589	23.1333	24.5353	22.7201	22.9204	26.4403	23.1994	21.289	24.5952	23.1056	24.4798	22.7259
AFMID	AFMID	NA	NA	NA	NA	NA	NA	NA	NA	NA	NA	NA	NA	NA	NA	NA	NA	NA	NA	NA	NA	NA	NA	NA	NA	NA	NA	NA	NA	NA	NA	NA	NA	NA	NA	NA	NA	NA	NA	NA	NA	NA	NA	NA	NA	NA	NA	NA	NA
AFTPH	AFTPH	NA	NA	NA	NA	NA	NA	NA	NA	NA	NA	NA	NA	NA	NA	NA	NA	NA	NA	NA	NA	NA	NA	NA	NA	NA	NA	NA	NA	NA	NA	NA	NA	NA	NA	NA	NA	NA	NA	NA	NA	NA	NA	NA	NA	NA	NA	NA	NA
AGA	AGA	NA	NA	NA	NA	NA	NA	NA	NA	NA	21.6964	NA	20.9988	18.1101	16.7579	14.4565	16.8627	NA	NA	20.9339	19.5241	NA	NA	NA	20.1908	17.0993	NA	17.9888	NA	NA	18.3526	22.9014	18.5795	NA	NA	15.9462	19.5114	NA	NA	NA	NA	18.433	NA	NA	NA	16.4264	16.8204	NA	13.1743
AGAP1	AGAP1	NA	NA	NA	NA	NA	NA	NA	NA	NA	NA	NA	NA	NA	NA	NA	NA	NA	NA	NA	NA	NA	NA	NA	NA	NA	NA	NA	NA	NA	NA	NA	NA	NA	NA	NA	NA	NA	NA	NA	NA	NA	NA	NA	NA	NA	NA	NA	NA
AGAP3	AGAP3	NA	NA	NA	NA	NA	NA	NA	NA	NA	NA	NA	NA	NA	NA	NA	NA	NA	NA	NA	NA	NA	NA	NA	NA	NA	NA	NA	NA	NA	NA	NA	NA	NA	NA	NA	NA	NA	NA	NA	NA	NA	NA	NA	NA	NA	NA	NA	NA
AGER	AGER	23.6786	19.4348	21.2475	18.7285	18.0295	22.1913	20.5946	22.6035	21.1454	19.8576	20.7017	22.5188	17.8576	19.1543	NA	21.3232	20.4038	22.087	22.7471	23.1158	23.1816	NA	20.4877	22.2298	NA	21.7254	16.5782	19.8404	20.408	23.6308	19.7282	18.5692	22.979	20.4726	21.1047	21.3039	20.4547	21.0259	22.3341	23.8103	17.8225	20.156	21.7782	NA	23.2558	19.8498	21.7283	20.8381
AGFG1	AGFG1	NA	NA	NA	NA	NA	NA	NA	NA	NA	NA	NA	NA	NA	NA	NA	NA	NA	NA	NA	NA	NA	NA	NA	NA	NA	NA	NA	NA	NA	NA	NA	NA	NA	NA	NA	NA	NA	NA	NA	NA	NA	NA	NA	NA	NA	NA	NA	NA
AGFG2	AGFG2	NA	NA	NA	NA	NA	NA	NA	NA	NA	NA	NA	NA	NA	NA	NA	NA	NA	NA	NA	NA	NA	NA	NA	NA	NA	NA	NA	NA	NA	NA	NA	NA	NA	NA	NA	NA	NA	NA	NA	NA	NA	NA	NA	NA	NA	NA	NA	NA
AGK	AGK	NA	NA	NA	NA	NA	NA	NA	NA	NA	NA	NA	NA	NA	NA	NA	NA	NA	NA	NA	NA	NA	NA	NA	NA	NA	NA	NA	NA	NA	NA	NA	NA	NA	NA	NA	NA	NA	NA	NA	NA	NA	NA	NA	NA	NA	NA	NA	NA
AGL	AGL	13.3097	14.3891	16.9784	17.4237	NA	15.6346	NA	14.5988	NA	15.1652	NA	NA	NA	19.2303	13.0044	NA	17.3089	NA	NA	NA	NA	14.2639	14.8237	NA	16.8316	15.9467	16.3256	16.854	18.6223	NA	15.8083	NA	NA	12.1085	14.4606	16.4052	17.2058	16.1602	11.4546	NA	NA	NA	NA	12.3871	15.9193	13.8251	19.4061	NA
AGMAT	AGMAT	NA	NA	NA	NA	NA	NA	NA	NA	NA	NA	NA	NA	15.8542	NA	NA	NA	NA	NA	NA	NA	NA	NA	NA	NA	NA	NA	NA	NA	NA	NA	17.9311	NA	NA	NA	NA	19.05	14.4075	NA	NA	NA	NA	NA	17.1099	NA	NA	NA	NA	NA
AGO1	AGO1	NA	NA	NA	NA	NA	NA	NA	NA	NA	NA	NA	NA	NA	NA	NA	NA	NA	NA	NA	NA	NA	NA	NA	NA	NA	NA	NA	NA	NA	NA	NA	NA	NA	NA	NA	NA	NA	NA	NA	NA	NA	NA	NA	NA	NA	NA	NA	NA
AGO2	AGO2	NA	NA	NA	NA	NA	NA	NA	NA	NA	NA	NA	NA	NA	NA	NA	NA	NA	NA	NA	NA	NA	NA	NA	NA	NA	NA	NA	NA	NA	NA	NA	NA	NA	NA	NA	NA	NA	NA	NA	NA	NA	NA	NA	NA	NA	NA	NA	NA
AGO3	AGO3	NA	NA	NA	NA	NA	NA	NA	NA	NA	NA	NA	NA	NA	NA	NA	NA	NA	NA	NA	NA	NA	NA	NA	NA	NA	NA	NA	NA	NA	NA	NA	NA	NA	NA	NA	NA	NA	NA	NA	NA	NA	NA	NA	NA	NA	NA	NA	NA
AGPAT1	AGPAT1	NA	NA	NA	NA	NA	NA	NA	NA	NA	NA	NA	NA	NA	NA	NA	NA	NA	NA	NA	NA	NA	NA	NA	NA	NA	NA	NA	NA	NA	NA	NA	NA	NA	NA	NA	NA	NA	NA	NA	NA	NA	NA	NA	NA	NA	NA	NA	NA
AGPAT3	AGPAT3	NA	NA	NA	NA	NA	NA	NA	NA	NA	NA	NA	NA	NA	NA	NA	NA	NA	NA	NA	NA	NA	NA	NA	NA	NA	NA	NA	NA	NA	NA	NA	NA	NA	NA	NA	NA	NA	NA	NA	NA	NA	NA	NA	NA	NA	NA	NA	NA
AGPAT5	AGPAT5	NA	NA	NA	NA	NA	NA	NA	NA	NA	NA	NA	NA	NA	NA	NA	NA	NA	NA	NA	NA	NA	NA	NA	NA	NA	NA	NA	NA	NA	NA	NA	NA	NA	NA	NA	NA	NA	NA	NA	NA	NA	NA	NA	NA	NA	NA	NA	NA
AGPAT6	AGPAT6	NA	NA	NA	NA	NA	NA	NA	NA	NA	NA	NA	NA	NA	NA	NA	NA	NA	NA	NA	NA	NA	NA	NA	NA	NA	NA	NA	NA	NA	NA	NA	NA	NA	NA	NA	NA	NA	NA	NA	NA	NA	NA	NA	NA	NA	NA	NA	NA
AGPAT9	AGPAT9	NA	NA	NA	NA	NA	NA	NA	NA	NA	NA	NA	NA	NA	NA	NA	NA	NA	NA	NA	NA	NA	NA	NA	NA	NA	NA	NA	NA	NA	NA	NA	NA	NA	NA	NA	NA	NA	NA	NA	NA	NA	NA	NA	NA	NA	NA	NA	NA
AGPS	AGPS	NA	NA	NA	NA	NA	NA	NA	NA	NA	NA	NA	NA	NA	NA	NA	NA	NA	NA	NA	NA	NA	NA	NA	NA	NA	NA	NA	NA	NA	NA	NA	NA	NA	NA	NA	NA	NA	NA	NA	NA	NA	NA	NA	NA	NA	NA	NA	NA
AGR2	AGR2	NA	NA	NA	NA	NA	NA	NA	NA	NA	NA	NA	NA	NA	NA	NA	NA	NA	NA	NA	NA	NA	NA	NA	NA	NA	NA	NA	NA	NA	NA	NA	NA	NA	NA	NA	NA	NA	NA	NA	NA	NA	NA	NA	NA	NA	NA	NA	NA
AGR3	AGR3	NA	NA	NA	NA	NA	NA	NA	NA	NA	NA	NA	NA	NA	NA	NA	NA	NA	NA	NA	NA	NA	NA	NA	NA	NA	NA	NA	NA	NA	NA	NA	NA	NA	NA	NA	NA	NA	NA	NA	NA	NA	NA	NA	NA	NA	NA	NA	NA
AGRN	AGRN	24.8994	22.5684	23.0309	23.6581	24.2972	24.0799	24.9805	24.949	22.5777	23.1341	25.3962	23.689	24.5326	24.3463	23.9885	23.6767	23.7011	23.9544	24.3173	23.3581	24.0695	24.8896	25.5009	22.9108	23.6352	23.22	24.2809	24.7646	23.3396	24.4377	22.7855	23.635	25.3611	23.8883	23.4564	23.0794	23.5443	23.7394	25.084	24.2874	23.7798	23.1048	23.7153	24.7149	23.1156	24.6787	23.9224	23.523
AGRP	AGRP	NA	NA	NA	19.184	NA	NA	NA	NA	NA	NA	20.1366	NA	NA	NA	NA	NA	NA	20.5612	NA	NA	NA	NA	NA	NA	NA	NA	NA	NA	20.3051	NA	NA	NA	NA	NA	18.5546	20.8977	NA	20.2883	NA	21.5114	22.6079	NA	21.8647	20.6505	21.2252	NA	19.7002	20.7509
AGT	AGT	29.0332	25.156	26.7044	24.2632	25.0623	26.7661	27.0927	27.4269	24.6819	23.7619	26.5072	23.9774	25.5084	23.7866	26.7199	26.7244	26.9302	25.0666	24.4881	23.155	24.83	26.5245	28.7889	24.7848	24.8013	26.2647	25.8199	24.4445	23.8566	24.3141	25.4247	25.1985	26.4822	25.2593	24.891	26.8418	24.1245	24.4225	24.2279	25.8239	24.8773	26.5445	24.6226	24.783	24.6938	27.6153	25.9232	25.2452
AGTPBP1	AGTPBP1	NA	NA	NA	NA	NA	NA	NA	NA	NA	NA	NA	NA	NA	NA	NA	NA	NA	NA	NA	NA	NA	NA	NA	NA	NA	NA	NA	NA	NA	NA	NA	NA	NA	NA	NA	NA	NA	NA	NA	NA	NA	NA	NA	NA	NA	NA	NA	NA
AGTR1	AGTR1	NA	NA	NA	NA	NA	NA	NA	NA	NA	NA	NA	NA	NA	NA	NA	NA	NA	NA	NA	NA	NA	NA	NA	NA	NA	NA	NA	NA	NA	NA	NA	NA	NA	NA	NA	NA	NA	NA	NA	NA	NA	NA	NA	NA	NA	NA	NA	NA
AGTRAP	AGTRAP	NA	NA	NA	NA	NA	NA	NA	NA	NA	NA	NA	NA	NA	NA	NA	NA	NA	NA	NA	NA	NA	NA	NA	NA	NA	NA	NA	NA	NA	NA	NA	NA	NA	NA	NA	NA	NA	NA	NA	NA	NA	NA	NA	NA	NA	NA	NA	NA
AGXT2	AGXT2	NA	NA	NA	NA	NA	NA	NA	NA	NA	NA	NA	NA	NA	NA	NA	NA	NA	NA	NA	NA	NA	NA	NA	NA	NA	NA	NA	NA	NA	NA	NA	NA	NA	NA	NA	NA	NA	NA	NA	NA	NA	NA	NA	NA	NA	NA	NA	NA
AHCTF1	AHCTF1	NA	21.2359	15.0314	NA	NA	14.351	18.8988	18.9958	13.8678	NA	17.0868	15.8106	16.4587	13.3792	19.1314	NA	17.173	NA	13.2681	12.9249	NA	13.7383	16.2021	14.8608	NA	NA	NA	17.6333	14.533	14.9156	NA	NA	16.826	NA	17.4486	NA	14.0335	NA	13.6137	NA	14.8896	NA	NA	14.3958	NA	17.9843	16.8547	16.925
AHCY	AHCY	16.5593	19.2181	18.9892	22.4031	20.9803	19.7811	20.9618	17.3605	19.9419	20.5404	18.8469	19.3395	20.3041	23.3275	20.6295	17.9538	19.5703	16.0812	18.9396	17.0893	17.894	NA	17.8146	19.9167	21.4409	18.6291	20.9865	20.3685	20.0082	NA	20.8283	17.8111	19.7936	19.7871	21.9859	22.3006	22.1594	21.0348	17.8867	21.096	21.3903	21.1073	20.9642	22.4419	22.5597	20.1615	21.687	20.1683
AHCYL1	AHCYL1	NA	NA	NA	15.7035	NA	16.5804	NA	NA	15.2189	NA	NA	NA	NA	17.9451	15.6007	NA	14.6276	NA	NA	NA	NA	NA	NA	NA	NA	NA	14.7857	NA	13.1958	NA	17.0325	16.8866	NA	NA	NA	NA	NA	NA	NA	15.724	13.6958	14.9775	13.2978	14.649	NA	12.0268	15.7093	13.8109
AHCYL2	AHCYL2	NA	NA	NA	NA	NA	NA	NA	NA	15.0011	NA	NA	NA	NA	13.6676	NA	NA	14.4232	NA	NA	NA	NA	NA	NA	NA	NA	NA	14.5621	NA	NA	NA	15.6748	NA	NA	NA	NA	NA	NA	NA	NA	15.5301	13.4957	14.774	13.0839	14.4287	NA	11.8196	15.5072	13.6151
AHNAK	AHNAK	15.1258	16.748	15.7194	17.2673	16.835	13.3007	17.9152	15.1555	16.2054	14.4566	16.7099	16.0654	15.2839	17.7021	17.7718	15.2974	18.4991	14.7898	16.0447	16.6801	16.9638	15.687	14.3779	15.8763	17.4086	14.5463	15.4366	17.7989	16.4741	13.9925	16.2488	16.7829	14.8249	16.2724	16.8271	15.0537	17.7782	15.7079	15.9099	13.2997	14.8674	16.8739	13.9929	15.9855	14.3806	17.156	NA	17.4603
AHNAK2	AHNAK2	NA	NA	NA	NA	NA	NA	NA	NA	NA	NA	NA	NA	NA	NA	NA	NA	NA	NA	NA	NA	NA	NA	NA	NA	NA	NA	NA	NA	NA	NA	NA	NA	NA	NA	NA	NA	NA	NA	NA	NA	NA	NA	NA	NA	NA	NA	NA	NA
AHSA1	AHSA1	NA	NA	NA	17.6912	15.8237	16.3058	NA	NA	NA	NA	NA	NA	NA	20.0516	17.3691	NA	NA	NA	NA	NA	NA	NA	NA	NA	15.3677	NA	18.8442	NA	NA	NA	16.0579	NA	NA	16.8513	15.8374	NA	18.3705	NA	NA	NA	NA	NA	NA	19.4473	16.0364	NA	NA	12.5821
AHSG	AHSG	32.9253	28.2566	31.0013	27.4877	30.5905	31.5659	33.3356	30.6451	28.2091	27.1405	31.8565	29.0281	28.5871	27.2282	30.2661	31.037	28.5392	31.7519	29.1987	30.0001	30.6275	31.0983	33.3407	28.3313	29.0165	29.3013	29.1971	29.5203	29.216	30.0781	27.1545	30.4879	32.2993	29.4404	28.7017	29.7375	27.8994	29.3194	30.1927	30.6359	28.2882	29.8133	30.1061	30.5822	29.5164	30.6085	30.3203	28.7045
AIDA	AIDA	NA	NA	NA	NA	NA	NA	NA	NA	NA	NA	NA	NA	NA	NA	NA	NA	NA	NA	NA	NA	NA	NA	NA	NA	NA	NA	NA	NA	NA	NA	NA	NA	NA	NA	NA	NA	NA	NA	NA	NA	NA	NA	NA	NA	NA	NA	NA	NA
AIF1	AIF1	NA	NA	NA	NA	NA	NA	NA	NA	NA	NA	NA	NA	NA	NA	NA	NA	NA	NA	NA	NA	NA	NA	NA	NA	NA	NA	NA	NA	NA	NA	NA	NA	NA	NA	NA	NA	NA	NA	NA	NA	NA	NA	NA	NA	NA	NA	NA	NA
AIF1L	AIF1L	16.0726	16.5757	17.3851	19.8347	NA	NA	NA	NA	NA	NA	19.5425	NA	NA	NA	NA	NA	NA	NA	NA	NA	NA	NA	NA	NA	NA	16.3415	NA	NA	NA	NA	NA	NA	NA	NA	18.3657	19.9107	18.5974	19.4212	NA	NA	15.3385	18.0254	17.3014	18.9544	17.3172	NA	17.7963	18.2036
AIFM1	AIFM1	NA	NA	NA	NA	NA	NA	NA	NA	NA	NA	NA	NA	NA	NA	NA	NA	NA	NA	NA	NA	NA	NA	NA	NA	14.136	NA	NA	NA	18.1405	NA	NA	NA	NA	16.7816	NA	17.2487	17.9978	NA	14.1254	NA	NA	16.1379	15.7566	18.7938	17.676	13.996	17.0572	14.1848
AIG1	AIG1	NA	NA	NA	NA	NA	NA	NA	NA	NA	NA	NA	NA	NA	NA	NA	NA	NA	NA	NA	NA	NA	NA	NA	NA	NA	NA	NA	NA	NA	NA	NA	NA	NA	NA	NA	NA	NA	NA	NA	NA	NA	NA	NA	NA	NA	NA	NA	NA
AIM1	AIM1	14.9181	18.3783	NA	NA	17.228	NA	NA	NA	NA	NA	NA	NA	NA	NA	NA	NA	NA	NA	NA	16.3671	15.6199	NA	NA	14.8807	NA	15.3447	NA	16.2503	17.1795	NA	NA	NA	15.2627	19.3084	18.686	NA	NA	NA	NA	NA	12.8945	NA	11.9007	NA	11.6783	NA	13.9562	NA
AIMP1	AIMP1	NA	NA	NA	NA	NA	NA	NA	NA	NA	NA	NA	NA	NA	NA	NA	NA	NA	NA	NA	NA	NA	NA	NA	NA	NA	NA	NA	NA	NA	NA	NA	NA	NA	NA	NA	NA	NA	NA	NA	NA	NA	NA	NA	NA	NA	NA	NA	NA
AIMP2	AIMP2	NA	NA	NA	NA	NA	NA	NA	NA	NA	NA	NA	NA	NA	NA	NA	NA	NA	NA	NA	NA	NA	NA	NA	NA	NA	NA	NA	NA	NA	NA	NA	NA	NA	NA	NA	NA	NA	NA	NA	NA	NA	NA	NA	NA	NA	NA	NA	NA
AIP	AIP	NA	NA	NA	NA	NA	NA	NA	NA	NA	NA	NA	NA	NA	NA	NA	NA	NA	NA	NA	NA	NA	NA	NA	NA	NA	NA	NA	NA	NA	NA	NA	NA	NA	NA	NA	NA	NA	NA	NA	NA	NA	NA	NA	NA	NA	NA	NA	NA
AK1	AK1	17.1461	17.4447	20.2294	20.3228	16.0883	18.1884	16.8522	NA	18.6506	16.1806	NA	18.76	19.9059	18.1681	19.9428	16.4762	18.4469	19.2313	NA	15.5211	NA	NA	NA	16.4539	21.4307	17.5942	19.4097	17.3005	NA	18.4373	18.5529	16.2161	16.8957	17.1424	18.375	18.0653	20.8822	19.6702	NA	19.935	21.9857	19.4868	19.0032	17.7448	20.4225	20.9736	14.2427	19.8342
AK2	AK2	17.7907	NA	NA	18.7217	15.2413	NA	16.0371	19.447	NA	18.2221	16.869	17.2034	NA	17.0442	16.0236	NA	NA	NA	16.2254	16.7743	NA	NA	NA	16.5263	NA	17.3381	NA	NA	NA	NA	NA	16.404	NA	NA	NA	21.9949	18.504	NA	NA	NA	20.6043	16.6211	19.36	23.3848	20.0628	17.3424	NA	18.0365
AK3	AK3	NA	NA	NA	NA	NA	NA	NA	NA	NA	NA	NA	NA	NA	NA	NA	NA	NA	NA	NA	NA	NA	NA	NA	NA	NA	NA	NA	NA	NA	NA	NA	NA	NA	NA	NA	NA	NA	NA	NA	NA	NA	NA	NA	NA	NA	NA	NA	NA
AK4	AK4	NA	17.177	NA	NA	18.0537	NA	17.7838	NA	NA	NA	18.8222	17.0185	NA	17.9267	NA	17.0051	NA	NA	NA	NA	NA	18.4056	NA	NA	NA	NA	NA	18.9476	NA	17.9204	NA	NA	NA	NA	17.7163	18.0913	NA	NA	18.0311	NA	NA	18.7167	NA	18.4195	17.936	NA	NA	NA
AK5	AK5	NA	NA	NA	NA	NA	NA	NA	NA	NA	NA	NA	NA	NA	NA	NA	NA	NA	NA	NA	NA	NA	NA	NA	NA	NA	NA	NA	NA	NA	NA	NA	NA	NA	NA	NA	NA	NA	NA	NA	NA	NA	NA	NA	NA	NA	NA	NA	NA
AKAP1	AKAP1	NA	NA	NA	NA	NA	NA	NA	NA	NA	NA	NA	NA	NA	NA	NA	NA	NA	NA	NA	NA	NA	NA	NA	NA	NA	NA	NA	NA	NA	NA	NA	NA	NA	NA	NA	NA	NA	NA	NA	NA	NA	NA	NA	NA	NA	NA	NA	NA
AKAP10	AKAP10	NA	NA	NA	NA	NA	NA	NA	NA	NA	NA	NA	NA	NA	NA	NA	NA	NA	NA	NA	NA	NA	NA	NA	NA	NA	NA	NA	NA	NA	NA	NA	NA	NA	NA	NA	NA	NA	NA	NA	NA	NA	NA	NA	NA	NA	NA	NA	NA
AKAP12	AKAP12	NA	14.8778	NA	16.8904	13.1254	NA	NA	NA	NA	13.0066	NA	13.184	NA	17.7616	12.7948	NA	NA	NA	13.9668	13.3705	NA	NA	NA	14.6432	13.915	15.6199	NA	13.5218	12.4199	NA	18.0866	NA	14.9132	17.105	12.412	11.843	15.3382	14.869	14.1921	NA	14.3365	NA	NA	16.6019	13.8768	NA	11.6593	14.3503
AKAP13	AKAP13	NA	NA	NA	NA	NA	NA	NA	NA	NA	NA	NA	NA	NA	NA	NA	NA	NA	NA	NA	NA	NA	NA	NA	NA	NA	NA	NA	NA	NA	NA	NA	NA	NA	NA	NA	NA	NA	NA	NA	NA	NA	NA	NA	NA	NA	NA	NA	NA
AKAP17A	AKAP17A	NA	NA	NA	NA	NA	NA	NA	NA	NA	NA	NA	NA	NA	NA	NA	NA	NA	NA	NA	NA	NA	NA	NA	NA	NA	NA	NA	NA	NA	NA	NA	NA	NA	NA	NA	NA	NA	NA	NA	NA	NA	NA	NA	NA	NA	NA	NA	NA
AKAP2	AKAP2	NA	NA	NA	NA	NA	NA	NA	NA	NA	NA	NA	NA	NA	NA	NA	NA	NA	NA	NA	NA	NA	NA	NA	NA	NA	NA	NA	NA	NA	NA	NA	NA	NA	NA	NA	NA	NA	NA	NA	NA	NA	NA	NA	NA	NA	NA	NA	NA
AKAP3	AKAP3	NA	NA	NA	NA	NA	NA	16.4347	NA	14.6475	17.4689	NA	11.908	16.2624	NA	NA	NA	NA	NA	NA	17.8945	NA	NA	NA	NA	NA	NA	NA	13.7806	NA	17.713	21.151	NA	NA	13.2099	NA	NA	15.2062	16.4517	NA	NA	21.3698	NA	15.0131	NA	18.7867	NA	NA	NA
AKAP4	AKAP4	15.063	15.5814	16.5857	NA	16.6617	22.3812	15.2742	NA	16.1335	17.2031	NA	14.9924	NA	12.4903	17.5855	15.1456	17.6812	NA	NA	13.8758	14.581	17.7121	NA	15.1399	15.3707	NA	16.6276	14.3095	14.0845	17.8773	NA	NA	14.6162	13.309	NA	NA	12.2072	15.2001	17.2613	16.9965	25.1706	18.3094	19.8244	13.4146	14.4427	16.8436	16.0684	20.169
AKAP7	AKAP7	NA	NA	NA	18.7624	18.0725	18.8498	15.1457	NA	NA	18.2327	17.8609	NA	16.778	19.5319	17.4334	NA	NA	NA	NA	NA	NA	NA	NA	18.6037	NA	NA	NA	NA	18.228	NA	16.9835	NA	16.9668	NA	NA	NA	18.3101	17.4656	NA	NA	16.7162	16.1068	NA	NA	15.6077	14.4152	15.3596	14.7885
AKAP8	AKAP8	NA	NA	NA	NA	NA	NA	NA	NA	NA	NA	NA	NA	NA	NA	NA	NA	NA	NA	NA	NA	NA	NA	NA	NA	NA	NA	NA	NA	NA	NA	NA	NA	NA	NA	NA	NA	NA	NA	NA	NA	NA	NA	NA	NA	NA	NA	NA	NA
AKAP8L	AKAP8L	NA	NA	NA	NA	NA	NA	NA	NA	NA	NA	NA	NA	NA	NA	NA	NA	NA	NA	NA	NA	NA	NA	NA	NA	NA	NA	NA	NA	NA	NA	NA	NA	NA	NA	NA	NA	NA	NA	NA	NA	NA	NA	NA	NA	NA	NA	NA	NA
AKAP9	AKAP9	NA	NA	NA	NA	NA	NA	NA	NA	NA	NA	NA	NA	NA	NA	NA	NA	NA	NA	NA	NA	NA	NA	NA	NA	NA	NA	NA	NA	NA	NA	NA	NA	NA	NA	NA	NA	NA	NA	NA	NA	NA	NA	NA	NA	NA	NA	NA	NA
AKR1A1	AKR1A1	21.8499	22.2754	22.2559	24.1207	24.2839	23.8936	22.5173	22.3834	22.5245	23.6479	21.8742	23.0551	22.433	25.0643	23.9167	23.001	21.1317	21.6602	22.3143	21.3766	21.9363	18.6585	21.5946	23.9018	24.1235	22.573	24.2141	22.3545	20.7762	21.3061	23.8244	22.4198	23.4923	22.4698	23.0969	23.6683	24.2878	22.577	21.8037	23.9981	23.5291	24.3204	23.9998	21.5565	24.2858	23.9179	23.9983	23.7276
AKR1B1	AKR1B1	15.0964	20.5881	21.2918	20.4683	19.687	20.841	17.7322	19.0444	18.5284	18.1799	18.5777	19.3317	20.8701	18.9767	18.978	21.8757	17.64	18.7132	19.2398	21.0532	NA	NA	15.1961	19.2372	NA	20.3382	17.9867	NA	19.1078	20.1104	18.2661	20.7815	21.5367	16.2105	22.2512	21.3982	17.1112	20.7023	21.6996	20.9361	26.9232	21.8311	22.122	19.9032	22.0448	20.3969	19.8133	21.1506
AKR1B10	AKR1B10	NA	15.8714	15.9914	NA	17.7287	NA	NA	16.6108	NA	NA	NA	NA	15.0645	NA	16.7101	17.8712	NA	NA	NA	NA	NA	NA	15.0146	NA	NA	NA	NA	16.5605	NA	NA	NA	15.8186	NA	NA	NA	NA	23.5749	NA	NA	NA	17.5484	15.973	NA	NA	NA	NA	NA	15.3493
AKR1C1	AKR1C1	NA	14.2066	NA	NA	NA	NA	11.8325	NA	NA	NA	NA	16.6072	NA	16.1189	14.5302	NA	21.0385	15.4042	NA	NA	NA	NA	NA	14.4531	NA	NA	NA	NA	NA	11.8381	NA	NA	NA	NA	14.8663	18.3041	15.9238	14.4122	NA	15.3813	13.1652	15.6618	17.599	14.3018	16.469	15.7472	NA	16.6631
AKR1C2	AKR1C2	NA	12.8858	NA	NA	NA	NA	11.919	NA	NA	NA	NA	12.5697	NA	16.2008	11.989	NA	NA	NA	NA	NA	NA	NA	NA	14.5327	NA	NA	NA	NA	NA	11.919	NA	NA	NA	NA	14.9448	9.35463	15.9992	14.4905	NA	15.4571	13.2434	15.7415	17.6827	14.388	14.9628	15.8285	NA	14.0047
AKR1C3	AKR1C3	18.4666	20.0184	19.6565	18.2552	15.8895	17.1227	17.5564	18.1044	NA	17.0834	NA	18.1398	NA	16.0411	17.5643	17.5056	20.9626	18.8841	NA	17.0072	NA	NA	19.788	19.1213	NA	17.4213	16.9801	NA	17.7256	18.309	17.291	16.0238	17.2177	NA	18.6755	21.2143	19.3846	17.7714	NA	18.1987	16.8228	17.5193	19.8384	17.0114	22.8577	18.9292	NA	20.7207
AKR1C4	AKR1C4	NA	12.8059	NA	NA	NA	NA	NA	NA	NA	NA	NA	NA	NA	NA	12.9524	NA	NA	15.4042	NA	NA	NA	NA	NA	NA	NA	NA	NA	NA	NA	NA	NA	NA	NA	NA	11.7389	NA	NA	NA	NA	NA	NA	NA	15.467	NA	10.2054	NA	NA	14.3955
AKR1D1	AKR1D1	NA	NA	NA	NA	NA	NA	NA	NA	NA	NA	NA	NA	NA	NA	NA	NA	NA	NA	NA	NA	NA	NA	NA	NA	NA	NA	NA	NA	NA	NA	NA	NA	NA	NA	NA	NA	NA	NA	NA	NA	NA	NA	NA	NA	NA	NA	NA	NA
AKR7A2	AKR7A2	18.6941	17.998	18.0416	20.7406	19.6901	19.677	NA	NA	19.464	19.8943	NA	18.889	19.7783	21.2039	20.1403	NA	19.4979	NA	17.8068	NA	16.4991	NA	NA	17.9021	19.5697	16.2298	20.1683	NA	15.9367	15.444	18.3684	14.8063	19.9696	NA	19.1389	20.9329	21.8213	20.2151	NA	20.0205	19.6245	19.8325	20.4652	19.8664	20.9074	19.705	21.0906	20.294
AKR7A3	AKR7A3	19.5289	20.3053	19.5378	17.025	16.2181	14.7975	18.2657	15.842	18.5348	16.7898	NA	19.4278	NA	15.6108	18.3057	18.1366	NA	18.4344	17.993	18.5911	13.5477	15.4505	NA	19.2271	19.4372	19.2581	15.0505	16.8078	NA	20.2547	16.2815	15.6722	NA	NA	19.8266	21.8272	18.8662	19.8217	NA	21.938	20.2705	22.979	20.0011	17.8356	21.4228	19.9587	20.6128	21.1859
AKR7L	AKR7L	16.3628	18.61	17.3814	15.2787	18.0698	14.7975	NA	15.842	16.3104	15.9236	NA	16.9883	16.6854	16.9481	16.0998	NA	15.2212	NA	18.3628	16.1058	16.6014	15.4505	NA	12.6163	19.4372	11.7301	15.0505	NA	NA	16.7866	15.4424	14.9159	NA	NA	14.4647	17.5038	18.8807	14.7599	NA	18.0107	18.4852	17.5968	18.4311	18.0016	19.0998	17.8122	15.0924	18.1352
AKT1	AKT1	NA	NA	NA	NA	NA	NA	NA	NA	NA	NA	NA	NA	NA	NA	NA	NA	NA	NA	NA	NA	NA	NA	NA	NA	NA	NA	NA	NA	NA	NA	NA	NA	NA	NA	NA	NA	NA	NA	NA	NA	NA	NA	NA	NA	NA	NA	NA	NA
AKT1S1	AKT1S1	NA	NA	NA	NA	NA	NA	NA	NA	NA	NA	NA	NA	NA	NA	NA	NA	NA	NA	NA	NA	NA	NA	NA	NA	NA	NA	NA	NA	NA	NA	NA	NA	NA	NA	NA	NA	NA	NA	NA	NA	NA	NA	NA	NA	NA	NA	NA	NA
AKT2	AKT2	NA	NA	NA	NA	NA	NA	NA	NA	NA	NA	NA	NA	NA	NA	NA	NA	NA	NA	NA	NA	NA	NA	NA	NA	NA	NA	NA	NA	NA	NA	NA	NA	NA	NA	NA	NA	NA	NA	NA	NA	NA	NA	NA	NA	NA	NA	NA	NA
AKT3	AKT3	NA	NA	NA	NA	NA	NA	NA	NA	NA	NA	NA	NA	NA	NA	NA	NA	NA	NA	NA	NA	NA	NA	NA	NA	NA	NA	NA	NA	NA	NA	NA	NA	NA	NA	NA	NA	NA	NA	NA	NA	NA	NA	NA	NA	NA	NA	NA	NA
AKTIP	AKTIP	NA	NA	NA	NA	NA	NA	NA	NA	NA	NA	NA	NA	NA	NA	NA	NA	NA	NA	NA	NA	NA	NA	NA	NA	NA	NA	NA	NA	NA	NA	NA	NA	NA	NA	NA	NA	NA	NA	NA	NA	NA	NA	NA	NA	NA	NA	NA	NA
ALAD	ALAD	NA	18.6505	19.7456	21.9736	20.6649	22.348	17.4296	20.2887	18.4737	22.3369	17.3864	20.0327	22.5593	21.8815	21.2267	19.1593	20.3472	17.3608	16.8284	18.4486	17.8625	17.7853	22.6066	21.804	21.8726	21.0689	22.9313	19.3006	21.0539	NA	22.6031	19.388	22.6675	19.1301	20.0954	23.1693	21.5631	22.4457	18.6539	19.4444	22.9063	19.495	21.3296	21.1107	21.5388	21.5039	21.3383	21.127
ALB	ALB	37.6293	35.0806	37.5867	31.4072	35.8221	36.9602	32.3264	36.5136	38.2913	35.4432	33.6064	33.5902	34.4238	32.8267	31.978	36.1678	31.8387	33.2497	34.376	34.8151	35.2283	35.8529	34.7713	33.1017	35.9418	36.4934	33.6362	33.9124	32.1281	32.2338	34.9984	37.0335	34.617	35.3217	33.3586	34.9742	32.8419	31.505	34.4967	31.9293	33.6893	34.5932	32.3217	32.4178	32.8022	31.9517	32.9493	31.9747
ALCAM	ALCAM	21.1875	19.8317	19.7499	20.4434	20.0568	22.4233	22.4509	22.7303	17.4595	21.2398	21.8361	20.5002	21.0413	20.4883	20.2939	22.0254	21.3236	21.6594	19.8495	20.6129	20.717	21.4759	21.5677	19.7581	19.3163	19.6188	18.678	20.7653	18.4154	21.8869	19.2494	19.8493	19.9488	18.314	17.3357	20.8245	20.515	17.9295	20.7058	19.3728	19.9364	23.2139	20.0374	18.0574	20.2592	19.2668	20.8032	18.997
ALDH16A1	ALDH16A1	NA	NA	NA	NA	NA	NA	NA	NA	NA	NA	NA	NA	NA	NA	NA	NA	NA	NA	NA	NA	NA	NA	NA	NA	NA	NA	NA	NA	NA	NA	NA	NA	NA	NA	NA	NA	NA	NA	NA	NA	NA	NA	NA	NA	NA	NA	NA	NA
ALDH18A1	ALDH18A1	NA	NA	NA	NA	NA	NA	NA	NA	NA	NA	NA	NA	NA	NA	NA	NA	NA	NA	NA	NA	NA	NA	NA	NA	NA	NA	NA	NA	NA	NA	NA	NA	NA	NA	NA	NA	NA	NA	NA	NA	NA	NA	NA	NA	NA	NA	NA	NA
ALDH1A1	ALDH1A1	20.7919	22.2954	20.8919	22.068	18.9768	16.2939	21.2432	19.7929	19.4913	19.8038	21.0082	20.738	22.3003	18.2673	22.0962	21.445	20.5966	21.7234	20.8815	20.2466	20.7199	18.2171	19.4721	21.0092	18.732	21.5336	20.3607	21.2541	20.9796	22.1287	19.9111	19.2434	19.5696	22.4117	21.2923	22.0632	21.1085	21.8138	20.1824	21.4317	21.3186	22.3174	21.6568	19.7001	22.7232	22.4646	22.3599	21.7683
ALDH1A2	ALDH1A2	NA	NA	NA	13.5754	9.42574	11.8023	NA	NA	NA	12.4343	NA	12.4514	NA	12.5694	14.4779	NA	17.1583	NA	NA	NA	NA	NA	NA	NA	NA	NA	7.47173	NA	14.2202	NA	15.89	NA	NA	NA	NA	NA	12.6806	NA	NA	NA	NA	NA	9.20249	NA	NA	NA	NA	NA
ALDH1A3	ALDH1A3	22.7068	18.0222	24.0454	22.3	20.9736	21.7769	20.3906	23.0774	17.6202	20.1891	19.7761	20.1017	20.771	23.4591	21.4837	17.2335	21.0879	20.922	17.4613	20.5305	15.4552	NA	NA	19.9685	19.6577	NA	22.2452	22.2242	20.826	NA	19.79	21.3205	20.4116	19.1048	19.8595	15.3605	22.1587	20.4039	21.4483	20.7217	18.9508	14.4898	9.14874	12.2148	19.6421	NA	17.0922	16.8729
ALDH1B1	ALDH1B1	NA	NA	NA	NA	NA	NA	NA	NA	NA	NA	NA	NA	NA	NA	NA	NA	NA	NA	NA	NA	NA	NA	NA	NA	NA	NA	NA	NA	NA	NA	NA	NA	NA	NA	NA	NA	NA	NA	NA	NA	NA	NA	NA	NA	NA	NA	NA	NA
ALDH1L1	ALDH1L1	17.6748	18.8068	20.1061	17.5655	18.6271	16.0838	13.817	13.5972	NA	16.9622	17.8698	18.4343	17.6866	15.6206	16.1357	18.3495	16.383	16.7496	18.1946	14.4086	18.3461	18.055	18.1717	17.8128	16.6388	18.1982	17.0493	19.6401	18.7996	19.3094	15.3714	NA	16.7567	19.83	19.9071	20.189	19.3884	17.0752	16.4215	20.9337	19.7442	21.9905	21.0236	18.2991	21.0561	21.0123	20.8658	21.0389
ALDH1L2	ALDH1L2	NA	11.3572	NA	NA	NA	NA	NA	NA	NA	NA	NA	10.3403	NA	NA	NA	NA	NA	NA	NA	NA	NA	NA	NA	NA	NA	NA	NA	NA	NA	NA	NA	NA	NA	NA	9.59076	14.7097	NA	NA	NA	13.477	11.7809	14.2097	11.459	NA	12.4645	12.9328	8.61401	11.9085
ALDH2	ALDH2	14.8375	17.0566	10.5975	15.2518	16.9852	NA	NA	14.6152	15.6678	NA	NA	16.6628	13.9321	15.635	12.211	13.842	17.3998	16.7271	14.1624	21.1047	NA	NA	17.3523	NA	NA	NA	NA	13.4894	NA	14.0376	13.6672	17.2617	19.2835	17.5073	11.8918	18.8151	NA	8.67346	NA	18.9162	19.1826	18.3388	19.3003	18.8058	19.5224	17.3253	18.0914	17.2612
ALDH3A1	ALDH3A1	NA	NA	NA	NA	NA	NA	NA	NA	NA	NA	NA	NA	NA	NA	NA	19.9865	NA	NA	NA	NA	NA	NA	15.6789	NA	16.4517	NA	15.5936	NA	NA	NA	NA	NA	NA	NA	16.144	NA	20.2417	NA	NA	NA	NA	NA	NA	15.6361	12.8216	NA	NA	NA
ALDH3A2	ALDH3A2	NA	NA	NA	NA	NA	NA	NA	NA	NA	NA	NA	NA	NA	NA	NA	NA	NA	NA	NA	NA	NA	NA	NA	NA	NA	NA	NA	NA	NA	NA	NA	NA	NA	NA	NA	NA	NA	NA	NA	NA	NA	NA	NA	NA	NA	NA	NA	NA
ALDH3B1	ALDH3B1	NA	NA	NA	NA	NA	NA	NA	NA	NA	NA	NA	NA	NA	NA	NA	NA	NA	NA	NA	NA	NA	NA	NA	NA	NA	NA	NA	NA	NA	NA	NA	NA	NA	NA	NA	NA	NA	NA	NA	NA	NA	NA	NA	NA	NA	NA	NA	NA
ALDH4A1	ALDH4A1	14.1019	NA	NA	14.8608	NA	14.0828	NA	NA	NA	NA	NA	NA	NA	15.3041	NA	13.7922	NA	NA	NA	NA	16.781	16.6162	NA	NA	NA	13.3399	NA	NA	NA	NA	16.2719	NA	NA	NA	NA	18.619	NA	NA	NA	17.3708	15.5031	19.1198	18.5846	16.2829	19.4662	17.5042	15.9442	19.8009
ALDH5A1	ALDH5A1	NA	NA	NA	NA	NA	NA	NA	NA	NA	NA	NA	NA	NA	NA	NA	NA	NA	NA	NA	NA	NA	NA	NA	NA	NA	NA	NA	NA	NA	NA	NA	NA	NA	NA	NA	NA	NA	NA	NA	NA	NA	NA	NA	NA	NA	NA	NA	NA
ALDH6A1	ALDH6A1	19.2855	16.2386	19.2248	15.4979	15.3943	17.5998	17.6343	19.0696	19.1443	15.104	14.7674	17.0656	17.9434	16.703	17.5318	18.5343	NA	NA	18.0161	NA	NA	NA	NA	16.7909	16.7695	15.9809	17.1346	NA	15.0309	NA	NA	16.9638	NA	16.0011	NA	18.2555	NA	16.8836	NA	16.8659	16.5639	19.2552	17.5828	14.7912	20.5738	16.9177	17.8185	17.8121
ALDH7A1	ALDH7A1	NA	17.8841	16.1109	22.1364	21.2531	21.2413	21.3189	14.9413	18.7329	21.6549	19.2753	19.8671	21.7633	23.3169	22.4676	19.1516	21.0196	20.6297	19.9572	18.5155	19.3541	16.2946	16.1512	22.2802	19.1555	18.9996	22.5974	18.2947	19.9427	20.0428	20.9351	19.7203	19.3498	20.1807	20.8821	21.1822	21.7122	21.7754	20.1354	18.4894	19.9707	19.9701	17.4199	20.1208	22.3117	20.3449	19.8849	20.4982
ALDH8A1	ALDH8A1	20.8506	NA	13.5608	14.9015	20.3709	NA	NA	NA	15.8191	18.0174	NA	NA	NA	NA	NA	NA	NA	18.5352	14.3762	16.1308	NA	NA	NA	14.5647	15.9765	NA	17.228	15.2061	16.589	NA	NA	17.1232	NA	20.1446	20.0469	17.5686	14.4031	NA	NA	19.4515	18.5844	21.452	18.4098	15.1171	18.6966	19.8647	17.8776	18.3665
ALDH9A1	ALDH9A1	19.4627	18.5998	18.2219	22.4622	21.9416	21.8619	19.9818	19.554	20.9575	22.0125	18.5542	19.2761	21.131	23.5194	21.869	15.9453	19.5026	16.2207	20.2036	16.1939	20.0424	15.6016	17.6513	20.9403	22.5353	18.1587	23.4445	20.0067	19.5472	18.1662	23.4117	15.7896	22.1252	21.091	21.9708	21.8713	22.7547	22.3305	18.0551	19.0369	20.5395	19.498	20.4578	18.9899	21.889	20.3893	18.5228	20.4795
ALDOA	ALDOA	19.9895	22.8092	22.0828	24.7025	25.2428	23.768	23.5939	23.0962	23.8959	24.974	22.9463	23.4534	25.2065	26.0664	25.5912	23.043	23.7352	21.6928	23.6348	21.4925	23.2536	20.5427	21.2859	24.2643	26.0022	24.1801	25.6046	22.811	24.2038	22.1611	26.3344	24.9163	24.6394	24.3377	24.7435	22.9643	25.466	24.8091	23.4096	21.6149	24.0501	22.0257	22.3974	25.3764	24.0962	22.6703	22.4044	22.5592
ALDOB	ALDOB	24.0549	24.7514	25.1964	23.4942	23.1509	22.7959	25.2014	23.5707	23.915	24.9264	23	24.6037	24.7367	22.1281	24.4088	24.6114	23.5297	25.4146	23.4313	25.1608	22.7086	20.8116	22.9444	25.2882	23.2919	24.9835	22.1166	24.7114	22.6742	25.4936	23.8024	23.6432	22.491	23.1731	24.7451	25.6486	24.2962	23.9976	23.4782	25.8288	24.9389	26.2901	26.8778	23.6864	26.3663	25.9513	26.0538	25.2125
ALDOC	ALDOC	NA	18.6071	16.4149	21.6137	22.4284	20.7292	20.3315	18.9213	19.8191	22.0648	18.9047	20.0762	21.6521	23.4576	22.1213	19.8446	21.0317	NA	20.3917	17.1822	20.7716	15.4967	15.3507	20.9204	23.1327	20.5309	22.6867	18.5001	21.4961	19.5003	22.4396	21.7404	21.5042	20.7944	21.5036	20.5963	21.9256	21.9903	19.8266	19.2356	19.9509	17.4709	13.3957	21.7096	21.0105	16.7888	16.4654	18.0696
ALG1	ALG1	NA	NA	NA	NA	NA	NA	NA	NA	NA	NA	NA	NA	NA	NA	NA	NA	NA	NA	NA	NA	NA	NA	NA	NA	NA	NA	NA	NA	NA	NA	NA	NA	NA	NA	NA	NA	NA	NA	NA	NA	NA	NA	NA	NA	NA	NA	NA	NA
ALG11	ALG11	NA	NA	NA	NA	NA	NA	NA	NA	NA	NA	NA	NA	NA	NA	NA	NA	NA	NA	NA	NA	NA	NA	NA	NA	NA	NA	NA	NA	NA	NA	NA	NA	NA	NA	NA	NA	NA	NA	NA	NA	NA	NA	NA	NA	NA	NA	NA	NA
ALG12	ALG12	NA	NA	NA	NA	NA	NA	NA	NA	NA	NA	NA	NA	NA	NA	NA	NA	NA	NA	NA	NA	NA	NA	NA	NA	NA	NA	NA	NA	NA	NA	NA	NA	NA	NA	NA	NA	NA	NA	NA	NA	NA	NA	NA	NA	NA	NA	NA	NA
ALG13	ALG13	NA	NA	NA	NA	NA	NA	NA	NA	NA	NA	NA	NA	NA	NA	NA	NA	NA	NA	NA	NA	NA	NA	NA	NA	NA	NA	NA	NA	NA	NA	NA	NA	NA	NA	NA	NA	NA	NA	NA	NA	NA	NA	NA	NA	NA	NA	NA	NA
ALG14	ALG14	NA	NA	NA	NA	NA	NA	NA	NA	NA	NA	NA	NA	NA	NA	NA	NA	NA	NA	NA	NA	NA	NA	NA	NA	NA	NA	NA	NA	NA	NA	NA	NA	NA	NA	NA	NA	NA	NA	NA	NA	NA	NA	NA	NA	NA	NA	NA	NA
ALG2	ALG2	NA	NA	NA	NA	NA	NA	NA	NA	NA	NA	NA	NA	NA	NA	NA	NA	NA	NA	NA	NA	NA	NA	NA	NA	NA	NA	NA	NA	NA	NA	NA	NA	NA	NA	NA	NA	NA	NA	NA	NA	NA	NA	NA	NA	NA	NA	NA	NA
ALG3	ALG3	NA	NA	NA	NA	NA	NA	NA	NA	NA	NA	NA	NA	NA	NA	NA	NA	NA	NA	NA	NA	NA	NA	NA	NA	NA	NA	NA	NA	NA	NA	NA	NA	NA	NA	NA	NA	NA	NA	NA	NA	NA	NA	NA	NA	NA	NA	NA	NA
ALG5	ALG5	NA	NA	NA	NA	NA	NA	NA	NA	NA	NA	NA	NA	NA	NA	NA	NA	NA	NA	NA	NA	NA	NA	NA	NA	NA	NA	NA	NA	NA	NA	NA	NA	NA	NA	NA	NA	NA	NA	NA	NA	NA	NA	NA	NA	NA	NA	NA	NA
ALG6	ALG6	NA	NA	NA	NA	NA	NA	NA	NA	NA	NA	NA	NA	NA	NA	NA	NA	NA	NA	NA	NA	NA	NA	NA	NA	NA	NA	NA	NA	NA	NA	NA	NA	NA	NA	NA	NA	NA	NA	NA	NA	NA	NA	NA	NA	NA	NA	NA	NA
ALG8	ALG8	NA	NA	NA	NA	NA	NA	NA	NA	NA	NA	NA	NA	NA	NA	NA	NA	NA	NA	NA	NA	NA	NA	NA	NA	NA	NA	NA	NA	NA	NA	NA	NA	NA	NA	NA	NA	NA	NA	NA	NA	NA	NA	NA	NA	NA	NA	NA	NA
ALG9	ALG9	NA	NA	NA	NA	NA	NA	NA	NA	NA	NA	NA	NA	NA	NA	NA	NA	NA	NA	NA	NA	NA	NA	NA	NA	NA	NA	NA	NA	NA	NA	NA	NA	NA	NA	NA	NA	NA	NA	NA	NA	NA	NA	NA	NA	NA	NA	NA	NA
ALKBH4	ALKBH4	NA	NA	NA	NA	NA	NA	NA	NA	NA	NA	NA	NA	NA	NA	NA	NA	NA	NA	NA	NA	NA	NA	NA	NA	NA	NA	NA	NA	NA	NA	NA	NA	NA	NA	NA	NA	NA	NA	NA	NA	NA	NA	NA	NA	NA	NA	NA	NA
ALKBH5	ALKBH5	NA	NA	NA	NA	NA	NA	NA	NA	NA	NA	NA	NA	NA	NA	NA	NA	NA	NA	NA	NA	NA	NA	NA	NA	NA	NA	NA	NA	NA	NA	NA	NA	NA	NA	NA	NA	NA	NA	NA	NA	NA	NA	NA	NA	NA	NA	NA	NA
ALKBH7	ALKBH7	NA	NA	NA	NA	NA	NA	NA	NA	NA	NA	NA	NA	NA	NA	NA	NA	NA	NA	NA	NA	NA	NA	NA	NA	NA	NA	NA	NA	NA	NA	NA	NA	NA	NA	NA	NA	NA	NA	NA	NA	NA	NA	NA	NA	NA	NA	NA	NA
ALMS1	ALMS1	NA	NA	NA	NA	NA	NA	NA	NA	NA	NA	NA	NA	NA	NA	NA	NA	NA	NA	NA	NA	NA	NA	NA	NA	NA	NA	NA	NA	NA	NA	NA	NA	NA	NA	NA	NA	NA	NA	NA	NA	NA	NA	NA	NA	NA	NA	NA	NA
ALOX12	ALOX12	NA	NA	NA	NA	NA	NA	NA	NA	NA	NA	NA	NA	NA	NA	NA	NA	NA	NA	NA	NA	NA	NA	NA	NA	NA	NA	NA	NA	NA	NA	NA	NA	NA	NA	NA	NA	NA	NA	NA	NA	NA	NA	NA	NA	NA	NA	NA	NA
ALOX12B	ALOX12B	NA	NA	NA	NA	NA	NA	NA	NA	NA	NA	NA	NA	NA	NA	NA	NA	NA	NA	NA	NA	NA	NA	NA	NA	NA	NA	NA	NA	NA	NA	NA	NA	NA	NA	NA	NA	NA	NA	NA	NA	NA	NA	NA	NA	NA	NA	NA	NA
ALOX15	ALOX15	NA	NA	NA	NA	NA	NA	NA	NA	NA	NA	NA	NA	NA	NA	NA	NA	NA	NA	NA	NA	NA	NA	NA	NA	NA	NA	NA	NA	NA	NA	NA	NA	NA	NA	NA	NA	NA	NA	NA	NA	NA	NA	NA	NA	NA	NA	NA	NA
ALOX15B	ALOX15B	14.182	NA	NA	19.1547	20.0709	20.544	17.9837	14.3514	NA	19.8084	NA	15.9337	17.1885	22.4187	18.1068	NA	18.4661	NA	16.6859	NA	17.1278	NA	NA	NA	20.2539	NA	21.3377	17.8735	NA	NA	21.0097	16.2292	18.6123	20.5368	19.7281	16.5701	20.7271	20.0376	17.2889	NA	17.0697	NA	18.8362	17.0735	18.0128	13.9667	NA	NA
ALOX5	ALOX5	NA	NA	NA	NA	NA	NA	NA	14.388	NA	NA	NA	NA	NA	NA	NA	NA	NA	NA	NA	NA	NA	NA	NA	NA	14.7465	NA	NA	NA	NA	NA	NA	NA	NA	NA	NA	NA	NA	NA	NA	NA	14.925	NA	NA	NA	NA	NA	NA	NA
ALOX5AP	ALOX5AP	NA	NA	NA	NA	NA	NA	NA	NA	NA	NA	NA	NA	NA	NA	NA	NA	NA	NA	NA	NA	NA	NA	NA	NA	18.8548	NA	NA	21.5941	NA	NA	NA	NA	NA	NA	NA	20.2825	NA	NA	NA	NA	19.032	NA	NA	NA	NA	NA	NA	14.6639
ALOXE3	ALOXE3	NA	NA	NA	NA	NA	NA	NA	NA	NA	NA	NA	NA	NA	NA	NA	NA	NA	NA	NA	NA	NA	NA	NA	NA	NA	NA	NA	NA	NA	NA	NA	NA	NA	NA	NA	NA	NA	NA	NA	NA	NA	NA	NA	NA	NA	NA	NA	NA
ALPI	ALPI	NA	18.9435	20.6865	17.58	16.6774	19.8422	17.5817	21.7409	16.1876	19.6582	16.613	NA	17.6713	15.5891	NA	NA	15.8848	18.7392	NA	16.7141	NA	NA	NA	13.9901	15.4641	NA	NA	14.9271	NA	16.823	17.5561	NA	NA	19.6405	17.3417	NA	16.9666	16.8907	NA	17.1422	17.1062	NA	17.8061	18.425	22.7806	NA	21.4438	16.3075
ALPK3	ALPK3	NA	NA	NA	NA	NA	NA	NA	NA	NA	NA	NA	NA	NA	NA	NA	NA	NA	NA	NA	NA	NA	NA	NA	NA	NA	NA	NA	NA	NA	NA	NA	NA	NA	NA	NA	NA	NA	NA	NA	NA	NA	NA	NA	NA	NA	NA	NA	NA
ALPL	ALPL	NA	14.3805	NA	16.5108	14.9412	13.18	NA	16.3692	NA	NA	13.1467	16.3299	18.8211	NA	18.4943	NA	14.4885	NA	16.9637	15.3527	17.8086	16.0614	NA	16.1195	18.0982	15.0759	NA	NA	16.4302	15.1562	16.6798	NA	17.1582	15.6243	18.4132	18.0681	15.9885	15.6233	16.0437	16.3128	NA	17.3769	16.0613	NA	19.1832	15.7137	17.4813	13.4783
ALPP	ALPP	NA	NA	20.4582	NA	16.4345	19.2282	NA	20.9652	15.9535	18.6519	NA	NA	NA	8.9935	NA	NA	15.6651	6.19185	NA	16.482	NA	NA	NA	13.7716	15.2167	NA	NA	NA	NA	16.6021	NA	NA	NA	19.4115	16.1079	NA	NA	NA	NA	8.90696	10.9896	NA	NA	NA	18.5891	NA	9.48098	NA
ALPPL2	ALPPL2	NA	NA	NA	NA	NA	NA	NA	NA	NA	NA	NA	NA	NA	8.9935	NA	NA	15.5743	NA	NA	NA	NA	NA	NA	13.7716	NA	NA	NA	NA	NA	NA	NA	NA	NA	NA	NA	NA	NA	NA	NA	NA	NA	NA	NA	NA	16.215	NA	9.48098	NA
ALYREF	ALYREF	19.9472	NA	21.8311	19.3515	NA	NA	19.9971	18.6799	NA	NA	NA	NA	NA	17.939	19.0646	NA	NA	NA	20.1812	NA	NA	19.4848	19.8794	19.2423	NA	18.8561	NA	17.2848	NA	NA	NA	19.2971	NA	20.2599	18.5776	NA	15.5084	17.6219	NA	NA	NA	NA	NA	22.3524	NA	NA	NA	NA
AMACR	AMACR	NA	NA	NA	NA	NA	NA	NA	NA	NA	NA	NA	NA	NA	NA	NA	NA	NA	NA	NA	NA	NA	NA	NA	NA	NA	NA	NA	NA	NA	NA	NA	NA	NA	NA	NA	NA	NA	NA	NA	NA	NA	NA	NA	NA	NA	NA	NA	NA
AMBP	AMBP	37.2372	32.7162	34.4402	32.33	35.604	36.7834	36.1671	35.9166	35.2339	33.28	36.7475	34.6822	34.1064	32.0368	34.3494	35.7661	33.7343	35.8307	35.3286	35.8748	36.1443	37.3442	36.7196	33.5456	34.3957	34.3793	35.6199	34.0183	33.8327	34.9738	32.2176	35.8872	36.8632	34.5999	33.0308	32.8003	32.1423	33.7589	35.9765	34.408	33.9592	34.6359	34.6586	35.9533	32.9278	34.8375	34.4061	33.6247
AMD1	AMD1	NA	NA	NA	NA	NA	NA	NA	NA	NA	NA	NA	NA	NA	NA	NA	NA	NA	NA	NA	NA	NA	NA	NA	NA	NA	NA	NA	NA	NA	NA	NA	NA	NA	NA	NA	NA	NA	NA	NA	NA	NA	NA	NA	NA	NA	NA	NA	NA
AMDHD2	AMDHD2	NA	NA	NA	NA	NA	NA	NA	NA	NA	NA	NA	NA	NA	NA	NA	NA	NA	NA	NA	NA	NA	NA	NA	NA	NA	NA	NA	NA	NA	NA	NA	NA	NA	NA	NA	NA	NA	NA	NA	NA	NA	NA	NA	NA	NA	NA	NA	NA
AMER3	AMER3	NA	NA	NA	NA	NA	NA	NA	NA	NA	NA	NA	NA	NA	NA	NA	NA	NA	NA	NA	NA	NA	NA	NA	NA	NA	NA	NA	NA	NA	NA	NA	NA	NA	NA	NA	NA	NA	NA	NA	NA	NA	NA	NA	NA	NA	NA	NA	NA
AMFR	AMFR	NA	NA	NA	NA	NA	NA	NA	NA	NA	NA	NA	NA	NA	NA	NA	NA	NA	NA	NA	NA	NA	NA	NA	NA	NA	NA	NA	NA	NA	NA	NA	NA	NA	NA	NA	NA	NA	NA	NA	NA	NA	NA	NA	NA	NA	NA	NA	NA
AMICA1	AMICA1	NA	NA	NA	NA	NA	NA	NA	NA	NA	NA	NA	NA	NA	NA	NA	NA	NA	NA	NA	NA	NA	NA	NA	NA	NA	NA	NA	NA	NA	NA	NA	NA	NA	NA	NA	NA	NA	NA	NA	NA	NA	NA	NA	NA	NA	NA	NA	NA
AMIGO2	AMIGO2	NA	NA	NA	NA	NA	NA	NA	NA	NA	NA	NA	NA	NA	NA	NA	NA	NA	NA	NA	NA	NA	NA	NA	NA	NA	NA	NA	NA	NA	NA	NA	NA	NA	NA	NA	NA	NA	NA	NA	NA	NA	NA	NA	NA	NA	NA	NA	NA
AMN	AMN	NA	15.592	18.9391	18.5074	NA	NA	NA	NA	NA	NA	20.9514	17.7164	NA	16.0275	18.7432	NA	NA	20.9961	17.1117	16.162	16.5482	NA	NA	NA	17.1902	NA	NA	NA	NA	19.4871	15.8471	18.8359	NA	NA	17.793	19.9979	19.1191	18.0522	NA	19.415	NA	18.0762	20.2074	NA	19.1918	18.1035	17.567	19.2644
AMOTL1	AMOTL1	NA	NA	NA	NA	NA	NA	NA	NA	NA	NA	NA	NA	NA	NA	NA	NA	NA	NA	NA	NA	NA	NA	NA	NA	NA	NA	NA	NA	NA	NA	NA	NA	NA	NA	NA	NA	NA	NA	NA	NA	NA	NA	NA	NA	NA	NA	NA	NA
AMPD1	AMPD1	NA	NA	NA	NA	NA	NA	NA	NA	NA	NA	NA	NA	NA	NA	NA	NA	NA	NA	NA	NA	NA	NA	NA	NA	NA	NA	NA	NA	NA	NA	NA	NA	NA	NA	NA	NA	NA	NA	NA	NA	NA	NA	NA	NA	NA	NA	NA	NA
AMPD2	AMPD2	NA	NA	NA	NA	NA	NA	NA	NA	NA	NA	NA	NA	NA	NA	NA	NA	NA	NA	NA	NA	NA	NA	NA	NA	NA	NA	NA	NA	NA	NA	NA	NA	NA	NA	NA	NA	NA	NA	NA	NA	NA	NA	NA	NA	NA	NA	NA	NA
AMPD3	AMPD3	NA	NA	NA	NA	NA	NA	NA	NA	NA	NA	NA	NA	NA	NA	NA	NA	NA	NA	NA	NA	NA	NA	NA	NA	NA	NA	NA	NA	NA	NA	NA	NA	NA	NA	NA	NA	NA	NA	NA	NA	NA	NA	NA	NA	NA	NA	NA	NA
AMPH	AMPH	NA	NA	NA	NA	NA	NA	NA	NA	NA	NA	NA	NA	18.1652	NA	19.2234	NA	NA	17.8303	NA	NA	NA	NA	NA	NA	NA	NA	NA	NA	NA	NA	NA	NA	NA	NA	NA	NA	NA	NA	NA	NA	15.6764	NA	NA	15.6163	NA	15.7353	14.457	16.3104
AMT	AMT	NA	NA	NA	NA	NA	NA	NA	NA	NA	NA	NA	NA	NA	NA	NA	NA	NA	NA	NA	NA	NA	NA	NA	NA	NA	NA	NA	NA	NA	NA	NA	NA	NA	NA	NA	NA	NA	NA	NA	NA	NA	NA	NA	NA	NA	NA	NA	NA
AMY1A	AMY1A	25.4388	27.7738	28.6656	25.768	28.684	27.2805	28.433	26.5787	28.0503	26.2308	28.3913	26.7465	27.4862	25.4544	27.5432	28.3802	26.594	27.779	28.1909	27.5485	27.8963	29.0294	27.8524	28.0855	27.1674	29.9247	27.5045	28.8719	27.6028	27.7058	27.2171	28.2779	27.4948	26.6904	27.5888	25.799	26.1642	27.9741	29.5007	27.8666	27.4807	28.9896	29.6275	25.849	27.4587	27.7716	27.5533	29.2964
AMY2A	AMY2A	25.8137	28.4428	28.8339	25.9862	28.8323	27.9884	27.8671	27.0439	28.5523	26.689	28.6945	27.2096	28.1216	25.3551	28.2221	28.8371	26.9389	28.3746	28.6596	28.3793	28.8858	29.9491	27.6262	28.3922	27.7254	30.3021	27.427	28.6562	28.4618	28.1962	28.0873	28.3959	28.2945	27.18	27.8965	26.5556	26.8618	28.986	29.8544	28.5774	27.967	29.9022	30.5829	28.2447	27.9438	28.9151	28.3731	29.6481
AMY2B	AMY2B	25.2216	27.5123	28.4791	25.7054	28.4313	27.0995	27.9041	26.3051	27.9195	26.0951	28.1431	26.5679	27.3212	25.1989	27.5463	28.0713	26.4421	27.6726	28.0649	27.6269	27.8956	28.9307	27.3836	27.9121	26.8554	29.6746	27.0238	28.322	27.5953	27.6469	27.1966	27.94	27.5241	26.6347	27.292	25.9494	26.1951	28.2074	29.4012	27.6257	27.2365	28.9794	29.5628	26.2094	27.3576	27.695	27.4048	29.1217
ANAPC1	ANAPC1	NA	NA	NA	NA	NA	NA	NA	NA	NA	NA	NA	NA	NA	NA	NA	NA	NA	NA	NA	NA	NA	NA	NA	NA	NA	NA	NA	NA	NA	NA	NA	NA	NA	NA	NA	NA	NA	NA	NA	NA	NA	NA	NA	NA	NA	NA	NA	NA
ANAPC2	ANAPC2	NA	NA	NA	NA	NA	NA	NA	NA	NA	NA	NA	NA	NA	NA	NA	NA	NA	NA	NA	NA	NA	NA	NA	NA	NA	NA	NA	NA	NA	NA	NA	NA	NA	NA	NA	NA	NA	NA	NA	NA	NA	NA	NA	NA	NA	NA	NA	NA
ANAPC4	ANAPC4	NA	NA	NA	NA	NA	NA	NA	NA	NA	NA	NA	NA	NA	NA	NA	NA	NA	NA	NA	NA	NA	NA	NA	NA	NA	NA	NA	NA	NA	NA	NA	NA	NA	NA	NA	NA	NA	NA	NA	NA	NA	NA	NA	NA	NA	NA	NA	NA
ANAPC5	ANAPC5	NA	NA	NA	NA	NA	NA	NA	NA	NA	NA	NA	NA	NA	NA	NA	NA	NA	NA	NA	NA	NA	NA	NA	NA	NA	NA	NA	NA	NA	NA	NA	NA	NA	NA	NA	NA	NA	NA	NA	NA	NA	NA	NA	NA	NA	NA	NA	NA
ANAPC7	ANAPC7	NA	NA	NA	NA	NA	NA	NA	NA	NA	NA	NA	NA	NA	NA	NA	NA	NA	NA	NA	NA	NA	NA	NA	NA	NA	NA	NA	NA	NA	NA	NA	NA	NA	NA	NA	NA	NA	NA	NA	NA	NA	NA	NA	NA	NA	NA	NA	NA
ANG	ANG	19.7891	24.0779	23.1895	23.5777	23.2697	24.1598	20.3788	19.9822	23.0565	21.1111	22.211	22.2823	22.8421	24.0642	22.8942	22.7207	23.706	22.0093	22.0068	22.257	25.3891	23.6332	24.639	23.5906	24.9964	23.8089	23.5242	23.7872	24.1672	23.3614	23.8051	22.3893	24.6384	25.8207	24.4582	23.9578	24.114	25.056	22.0159	23.8798	24.5222	24.9596	24.7615	24.8303	22.9074	24.8282	25.2709	23.9341
ANGEL2	ANGEL2	NA	NA	NA	NA	NA	NA	NA	NA	NA	NA	NA	NA	NA	NA	NA	NA	NA	NA	NA	NA	NA	NA	NA	NA	NA	NA	NA	NA	NA	NA	NA	NA	NA	NA	NA	NA	NA	NA	NA	NA	NA	NA	NA	NA	NA	NA	NA	NA
ANGPT1	ANGPT1	NA	NA	NA	NA	NA	NA	NA	NA	NA	NA	NA	NA	NA	NA	NA	NA	NA	NA	NA	NA	NA	NA	NA	NA	NA	NA	NA	NA	NA	NA	NA	NA	NA	NA	NA	NA	NA	NA	NA	NA	14.8669	NA	NA	NA	NA	NA	NA	NA
ANGPTL1	ANGPTL1	20.841	NA	18.4998	16.2714	7.55369	17.71	12.3059	15.6186	12.2578	NA	14.5415	16.3388	15.5676	NA	14.9966	10.0424	NA	18.5396	NA	11.2101	10.8633	10.813	13.4043	13.3461	17.4772	7.41672	NA	16.8782	16.2057	16.5653	1.73807	21.6268	NA	18.6893	14.7657	19.1399	16.4819	15.9574	9.53649	16.9314	17.5319	11.123	18.7008	8.79015	18.6951	17.1612	15.5509	17.9604
ANGPTL2	ANGPTL2	24.3141	23.5441	24.0198	22.9123	24.1533	23.8213	25.0378	24.6859	24.5819	23.1604	24.2851	24.7282	23.6136	21.9318	23.048	25.1487	22.3859	24.4648	25.4886	25.6782	25.4296	24.6662	23.6568	24.4738	22.963	25.0588	21.3741	25.627	24.0994	25.9525	21.9814	24.8001	25.032	22.997	25.1221	22.2498	23.6376	24.3992	24.8388	25.627	24.4101	24.8921	25.1284	23.6348	25.3968	25.2622	25.3153	25.4845
ANGPTL3	ANGPTL3	NA	17.9102	19.4363	NA	NA	NA	19.8102	NA	NA	NA	15.2386	NA	NA	NA	NA	NA	NA	16.7884	NA	NA	NA	NA	NA	NA	NA	NA	NA	NA	NA	NA	NA	NA	NA	NA	NA	16.1838	NA	NA	NA	NA	NA	NA	NA	NA	17.8907	NA	NA	15.5895
ANGPTL4	ANGPTL4	NA	NA	NA	NA	NA	NA	NA	NA	NA	NA	NA	NA	NA	NA	NA	NA	NA	NA	NA	NA	NA	NA	NA	NA	NA	NA	NA	NA	NA	NA	NA	NA	NA	NA	NA	NA	NA	NA	NA	NA	NA	NA	NA	NA	NA	NA	NA	NA
ANGPTL6	ANGPTL6	15.8258	6.7758	12.4412	15.5618	NA	NA	15.8391	15.0196	18.255	11.696	NA	7.71542	NA	NA	NA	18.4267	NA	15.1665	18.507	17.955	19.941	15.121	NA	18.6813	NA	13.1858	NA	17.4808	16.1979	17.9228	NA	16.6342	NA	14.8485	17.8601	NA	16.4407	13.9764	NA	20.8041	18.7343	17.3202	18.9582	14.4567	18.586	18.8415	18.9127	18.8089
ANGPTL7	ANGPTL7	NA	NA	NA	NA	NA	NA	NA	NA	NA	NA	NA	NA	NA	NA	NA	NA	NA	NA	NA	NA	NA	NA	NA	NA	NA	NA	NA	NA	NA	NA	NA	NA	NA	NA	NA	NA	NA	NA	NA	NA	NA	NA	NA	NA	NA	NA	NA	NA
ANK1	ANK1	15.4142	NA	NA	15.3886	NA	NA	13.1589	15.0978	15.8823	13.4473	15.2297	14.8697	15.9688	14.5925	23.8327	NA	15.9898	10.7561	13.5446	NA	NA	26.4281	26.611	NA	NA	13.5094	25.5382	26.6042	14.9668	NA	12.8972	NA	25.7826	14.8887	23.4951	15.7433	NA	24.5094	24.4469	NA	16.2466	NA	NA	NA	NA	15.8765	NA	15.7796
ANK2	ANK2	NA	NA	NA	NA	NA	NA	NA	NA	NA	NA	NA	NA	NA	NA	NA	NA	NA	NA	NA	NA	NA	NA	NA	NA	NA	NA	NA	NA	NA	NA	NA	NA	NA	NA	NA	NA	NA	NA	NA	NA	NA	NA	NA	NA	NA	NA	NA	NA
ANK3	ANK3	NA	NA	NA	NA	NA	NA	NA	NA	NA	NA	NA	NA	NA	NA	NA	NA	NA	NA	NA	NA	NA	NA	NA	NA	NA	NA	NA	NA	NA	NA	NA	NA	NA	NA	NA	NA	NA	NA	NA	NA	NA	NA	NA	NA	NA	NA	NA	NA
ANKEF1	ANKEF1	NA	NA	NA	NA	NA	NA	NA	NA	NA	NA	NA	NA	NA	NA	NA	NA	NA	NA	NA	NA	NA	NA	NA	NA	NA	NA	NA	NA	NA	NA	NA	NA	NA	NA	NA	NA	NA	NA	NA	NA	NA	NA	NA	NA	NA	NA	NA	NA
ANKFY1	ANKFY1	NA	NA	NA	16.1036	NA	NA	NA	NA	NA	14.058	NA	NA	NA	18.2104	12.704	NA	NA	NA	14.1073	NA	NA	NA	NA	NA	NA	NA	15.4049	NA	NA	NA	14.8419	NA	NA	NA	NA	15.0079	14.2755	NA	NA	NA	13.6046	14.0687	NA	14.8135	14.7541	13.0749	14.8704	14.6963
ANKH	ANKH	NA	NA	NA	NA	NA	NA	NA	NA	NA	NA	NA	NA	NA	NA	NA	NA	NA	NA	NA	NA	NA	NA	NA	NA	NA	NA	NA	NA	NA	NA	NA	NA	NA	NA	NA	NA	NA	NA	NA	NA	NA	NA	NA	NA	NA	NA	NA	NA
ANKHD1	ANKHD1	14.5932	NA	NA	NA	14.2084	NA	NA	NA	NA	15.8241	14.4953	12.2287	NA	11.2585	NA	NA	NA	NA	NA	NA	NA	NA	NA	NA	NA	NA	NA	NA	NA	NA	NA	NA	NA	NA	12.3311	NA	NA	NA	NA	19.9611	NA	NA	19.2605	NA	15.9892	NA	16.9164	13.0458
ANKIB1	ANKIB1	NA	NA	NA	NA	NA	NA	NA	NA	NA	NA	NA	NA	NA	NA	NA	NA	NA	NA	NA	NA	NA	NA	NA	NA	NA	NA	NA	NA	NA	NA	NA	NA	NA	NA	NA	NA	NA	NA	NA	NA	NA	NA	NA	NA	NA	NA	NA	NA
ANKMY2	ANKMY2	NA	NA	NA	NA	NA	NA	NA	NA	NA	NA	NA	NA	NA	NA	NA	NA	NA	NA	NA	NA	NA	NA	NA	NA	NA	NA	NA	NA	NA	NA	NA	NA	NA	NA	NA	NA	NA	NA	NA	NA	NA	NA	NA	NA	NA	NA	NA	NA
ANKRD13A	ANKRD13A	NA	NA	NA	NA	NA	NA	NA	NA	NA	NA	NA	NA	NA	NA	NA	NA	NA	NA	NA	NA	NA	NA	NA	NA	NA	NA	NA	NA	NA	NA	NA	NA	NA	NA	NA	NA	NA	NA	NA	NA	NA	NA	NA	NA	NA	NA	NA	NA
ANKRD13D	ANKRD13D	NA	NA	NA	NA	NA	NA	NA	NA	NA	NA	NA	NA	NA	NA	NA	NA	NA	NA	NA	NA	NA	NA	NA	NA	NA	NA	NA	NA	NA	NA	NA	NA	NA	NA	NA	NA	NA	NA	NA	NA	NA	NA	NA	NA	NA	NA	NA	NA
ANKRD16	ANKRD16	NA	NA	NA	NA	NA	NA	NA	NA	NA	NA	NA	NA	NA	NA	NA	NA	NA	NA	NA	NA	NA	NA	NA	NA	NA	NA	NA	NA	NA	NA	NA	NA	NA	NA	NA	NA	NA	NA	NA	NA	NA	NA	NA	NA	NA	NA	NA	NA
ANKRD17	ANKRD17	NA	NA	NA	NA	NA	NA	NA	NA	NA	NA	NA	NA	NA	NA	NA	NA	NA	NA	NA	NA	NA	NA	NA	NA	NA	NA	NA	NA	NA	NA	NA	NA	NA	NA	NA	NA	NA	NA	NA	NA	NA	NA	NA	NA	NA	NA	NA	NA
ANKRD2	ANKRD2	NA	NA	NA	NA	NA	NA	NA	NA	NA	NA	NA	NA	NA	NA	NA	NA	NA	NA	NA	NA	NA	NA	NA	NA	NA	NA	NA	NA	NA	NA	NA	NA	NA	NA	NA	NA	NA	NA	NA	NA	NA	NA	NA	NA	NA	NA	NA	NA
ANKRD22	ANKRD22	NA	NA	NA	NA	NA	NA	NA	NA	NA	NA	NA	NA	NA	NA	NA	NA	NA	NA	NA	NA	NA	NA	NA	NA	NA	NA	NA	NA	NA	NA	NA	NA	NA	NA	NA	NA	NA	NA	NA	NA	NA	NA	NA	NA	NA	NA	NA	NA
ANKRD28	ANKRD28	NA	NA	NA	NA	NA	NA	NA	NA	NA	NA	NA	NA	NA	NA	NA	NA	NA	NA	NA	NA	NA	NA	NA	NA	NA	NA	NA	NA	NA	NA	NA	NA	NA	NA	NA	NA	NA	NA	NA	NA	NA	NA	NA	NA	NA	NA	NA	NA
ANKRD35	ANKRD35	NA	NA	NA	NA	NA	NA	NA	NA	NA	NA	NA	NA	NA	NA	NA	NA	NA	NA	NA	NA	NA	NA	NA	NA	NA	NA	NA	NA	NA	NA	NA	NA	NA	NA	NA	NA	NA	NA	NA	NA	NA	NA	NA	NA	NA	NA	NA	NA
ANKRD44	ANKRD44	NA	NA	NA	NA	NA	NA	NA	NA	NA	NA	NA	NA	NA	NA	NA	NA	NA	NA	NA	NA	NA	NA	NA	NA	NA	NA	NA	NA	NA	NA	NA	NA	NA	NA	NA	NA	NA	NA	NA	NA	NA	NA	NA	NA	NA	NA	NA	NA
ANKRD52	ANKRD52	NA	NA	NA	NA	NA	NA	NA	NA	NA	NA	NA	NA	NA	NA	NA	NA	NA	NA	NA	NA	NA	NA	NA	NA	NA	NA	NA	NA	NA	NA	NA	NA	NA	NA	NA	NA	NA	NA	NA	NA	NA	NA	NA	NA	NA	NA	NA	NA
ANKS1A	ANKS1A	NA	NA	NA	NA	NA	NA	NA	NA	NA	NA	NA	NA	NA	NA	NA	NA	NA	NA	NA	NA	NA	NA	NA	NA	NA	NA	NA	NA	NA	NA	NA	NA	NA	NA	NA	NA	NA	NA	NA	NA	NA	NA	NA	NA	NA	NA	NA	NA
ANKS4B	ANKS4B	NA	NA	NA	NA	NA	NA	NA	NA	NA	NA	NA	NA	NA	NA	NA	NA	NA	NA	NA	NA	NA	NA	NA	NA	NA	NA	NA	NA	NA	NA	NA	NA	NA	NA	NA	NA	NA	NA	NA	NA	NA	NA	NA	NA	NA	NA	NA	NA
ANKZF1	ANKZF1	NA	NA	NA	NA	NA	NA	NA	NA	NA	NA	NA	NA	NA	NA	NA	NA	NA	NA	NA	NA	NA	NA	NA	NA	NA	NA	NA	NA	NA	NA	NA	NA	NA	NA	NA	NA	NA	NA	NA	NA	NA	NA	NA	NA	NA	NA	NA	NA
ANO1	ANO1	NA	NA	NA	NA	NA	NA	NA	NA	NA	NA	NA	NA	NA	NA	NA	NA	NA	NA	NA	NA	NA	NA	NA	NA	NA	NA	NA	NA	NA	NA	NA	NA	NA	NA	NA	NA	NA	NA	NA	NA	NA	NA	NA	NA	NA	NA	NA	NA
ANO10	ANO10	NA	NA	NA	NA	NA	NA	NA	NA	NA	NA	NA	NA	NA	NA	NA	NA	NA	NA	NA	NA	NA	NA	NA	NA	NA	NA	NA	NA	NA	NA	NA	NA	NA	NA	NA	NA	NA	NA	NA	NA	NA	NA	NA	NA	NA	NA	NA	NA
ANO6	ANO6	NA	NA	NA	NA	NA	NA	NA	NA	NA	NA	NA	NA	NA	NA	NA	NA	NA	NA	NA	NA	NA	NA	NA	NA	NA	NA	NA	NA	NA	NA	NA	NA	NA	NA	NA	NA	NA	NA	NA	NA	NA	NA	NA	NA	NA	NA	NA	NA
ANO7	ANO7	NA	NA	NA	20.1334	NA	18.3259	17.543	15.5641	15.3572	16.3223	15.6944	14.479	20.103	21.3818	20.0912	16.239	NA	11.8865	16.3844	NA	NA	NA	13.9096	16.0451	18.4521	NA	20.5761	15.1387	15.5881	15.4751	16.9744	NA	17.8691	14.5101	17.5015	15.4887	20.2897	16.5155	12.5314	NA	NA	NA	NA	13.144	14.7084	16.5352	NA	16.2007
ANP32A	ANP32A	NA	20.5087	NA	NA	17.4704	NA	NA	14.4542	NA	NA	NA	NA	16.4715	NA	NA	NA	NA	NA	NA	NA	NA	NA	NA	17.8242	18.3791	NA	17.5256	16.4308	NA	NA	18.5419	NA	NA	19.7147	15.5573	NA	NA	NA	NA	19.3984	NA	26.4384	23.023	23.2079	16.5918	17.5202	NA	NA
ANP32B	ANP32B	NA	NA	NA	NA	NA	NA	NA	NA	NA	NA	NA	NA	NA	NA	NA	NA	NA	NA	NA	NA	NA	NA	NA	NA	NA	NA	NA	NA	NA	NA	NA	NA	NA	NA	NA	NA	NA	NA	NA	NA	NA	NA	NA	NA	NA	NA	NA	NA
ANP32E	ANP32E	NA	NA	NA	NA	NA	NA	NA	NA	NA	NA	NA	NA	NA	NA	NA	NA	NA	NA	NA	NA	NA	NA	NA	NA	NA	NA	NA	NA	NA	NA	NA	NA	NA	NA	NA	NA	NA	NA	NA	NA	NA	NA	NA	NA	NA	NA	NA	NA
ANPEP	ANPEP	27.3354	26.8474	26.9699	28.9406	29.1425	29.6829	27.9628	26.5466	27.3141	28.6962	27.9559	28.1288	28.4104	29.6732	28.6812	27.7004	26.6025	26.1256	28.2227	26.3219	26.2194	25.0864	25.9795	27.0665	31.0866	26.2336	30.3065	27.6401	27.2686	26.2395	28.3606	26.9933	28.1916	26.72	27.8805	26.4899	28.8502	27.7918	27.2226	24.9114	25.5905	27.2097	25.3539	25.0233	27.0698	26.42	26.047	26.2828
ANTXR1	ANTXR1	23.5764	22.6453	21.8437	22.3568	21.3773	23.8526	24.9746	25.1281	21.2159	20.1654	24.6939	21.9457	23.6339	19.2931	22.9312	23.008	23.3576	22.5797	21.1269	20.8616	21.5708	23.5551	24.5878	20.7399	21.7684	20.1377	23.3657	25.1878	20.9899	24.2077	NA	21.8726	23.9465	21.3496	23.3983	19.7537	21.4912	22.3143	23.4818	23.1819	23.6095	26.9891	21.013	24.2137	21.686	24.5668	21.5785	24.068
ANTXR2	ANTXR2	NA	NA	NA	NA	NA	NA	NA	NA	NA	NA	NA	NA	NA	NA	NA	NA	NA	NA	NA	NA	NA	NA	NA	NA	NA	NA	NA	NA	NA	NA	NA	NA	NA	NA	NA	NA	NA	NA	NA	NA	NA	NA	NA	NA	NA	NA	NA	NA
ANXA1	ANXA1	20.5577	24.0756	21.6837	25.9696	25.783	26.3444	24.7006	23.0921	24.4226	26.0763	23.5673	23.8996	24.835	27.2635	26.0597	24.5564	26.9253	21.2155	24.6491	19.4423	24.3796	21.4996	25.3129	24.2449	26.9551	22.4209	26.8207	24.3415	25.331	25.2925	27.0633	25.595	25.1578	25.3622	24.9045	22.5639	26.5253	25.5787	24.1342	21.5941	24.221	26.8146	21.5188	22.8352	24.2796	24.4882	22.9743	24.3989
ANXA10	ANXA10	NA	NA	NA	16.0471	NA	NA	NA	NA	15.894	NA	NA	NA	NA	NA	NA	NA	NA	NA	NA	NA	16.596	NA	NA	17.9821	NA	NA	NA	16.8894	NA	NA	NA	NA	NA	NA	NA	NA	NA	NA	NA	18.9684	16.9851	15.674	NA	NA	16.1743	NA	NA	NA
ANXA11	ANXA11	19.4843	23.0101	23.7378	23.5298	24.07	23.0468	22.377	21.4731	23.0684	23.3243	21.6905	24.0205	22.6615	23.4971	22.6282	24.1267	20.4746	20.8514	23.8938	24.6434	22.2098	24.4649	19.3666	24.2522	23.9609	24.9015	22.8796	21.5708	24.3541	23.3421	24.4524	22.8432	24.1472	22.3478	22.8296	22.4984	22.3272	22.8635	23.7156	22.9985	21.544	21.1946	22.5729	22.0161	23.5191	22.2994	23.8001	24.001
ANXA13	ANXA13	NA	NA	NA	NA	NA	NA	NA	NA	NA	NA	NA	NA	NA	NA	NA	NA	NA	NA	NA	NA	NA	NA	NA	NA	NA	NA	NA	NA	NA	NA	NA	NA	NA	NA	NA	NA	NA	NA	NA	NA	NA	NA	NA	NA	NA	NA	NA	NA
ANXA2	ANXA2	20.1607	24.1323	20.9645	23.8421	24.5013	22.8992	23.154	21.9396	23.5756	24.4722	23.252	23.4152	24.3845	24.9555	23.238	23.2395	25.3321	22.8606	23.3302	20.8612	23.2597	21.5881	21.8831	22.6838	25.5318	22.7991	25.5726	23.7767	24.372	22.5522	24.3471	23.3362	23.9021	24.3205	24.0471	22.746	24.3556	23.8142	23.9365	21.3598	23.6576	23.8591	22.3642	23.9229	23.3232	23.6279	22.3691	24.3277
ANXA2P2	ANXA2P2	18.7939	22.7884	19.6133	22.7086	23.5729	21.7769	22.002	20.8251	22.28	23.1274	21.6694	22.5177	22.7983	23.2984	21.6679	22.3659	22.4898	21.6232	21.795	20.0583	21.7751	19.6281	18.6906	21.3854	24.3362	22.1584	23.3429	20.6281	22.8452	21.12	22.6783	21.8592	22.1923	23.0667	23.1006	20.1656	22.8508	21.7294	22.0926	20.9266	23.0388	22.6884	21.1149	23.6561	22.6976	22.6557	21.2324	23.4197
ANXA3	ANXA3	21.818	22.6387	20.4462	24.6501	24.4769	24.1469	24.6509	19.9242	22.4899	24.6884	22.3453	22.3455	24.5104	25.9678	24.2153	23.4918	23.4397	20.0251	23.4677	19.357	22.3445	17.8584	20.5734	22.7527	25.9347	22.3731	25.6252	22.0852	23.6506	20.828	25.4746	25.1733	24.0701	22.7666	23.3228	20.764	23.9761	23.6424	23.514	19.9634	22.1939	18.8373	20.1312	17.5328	21.502	20.8263	22.3187	21.1015
ANXA4	ANXA4	20.1397	22.2094	21.6378	22.4873	21.6804	21.0416	22.0532	19.4998	21.0238	22.5563	20.9904	22.1833	21.8472	23.1126	22.3631	21.3187	21.0339	20.4511	21.5969	21.3807	20.6812	19.4165	18.9623	20.6601	23.1376	20.9512	22.6978	22.7548	21.767	21.5033	22.3454	19.8119	19.8232	21.369	22.3147	22.2478	22.1501	21.7463	20.7546	22.3167	20.1393	23.5241	22.8427	19.8154	22.8923	21.5234	22.7898	22.5748
ANXA5	ANXA5	21.7228	23.99	22.5794	25.3641	26.0893	25.582	24.485	20.9102	24.0476	25.4065	24.0405	24.3047	25.4113	26.9638	26.0038	23.8048	25.5821	22.581	24.4088	22.9952	23.2628	21.1844	22.8361	23.2994	25.9267	24.2821	27.2451	23.726	24.7133	23.3429	26.1001	23.4415	24.958	24.4438	24.8818	23.6126	25.0366	25.0887	23.9614	23.1101	24.6868	23.4756	23.9839	23.3947	24.0007	23.8275	23.2043	23.9373
ANXA6	ANXA6	16.9163	21.5205	18.6541	21.2554	21.2622	20.8112	21.5388	18.8834	21.2469	21.1594	20.5845	20.3729	20.6857	22.1979	20.2004	19.0764	17.5106	17.5832	20.6022	18.8047	18.4853	15.458	16.276	19.2696	22.0037	19.1222	21.0801	20.5177	19.8163	19.6968	20.6468	19.5754	18.5542	20.3962	20.7513	19.8557	20.9336	20.2336	20.8021	20.6888	19.6689	21.5579	20.5702	20.7688	21.661	20.7183	20.2487	21.1057
ANXA7	ANXA7	16.1107	19.8496	20.1868	21.5793	21.7762	20.4567	19.8478	19.8441	20.1727	21.0566	19.4876	21.5325	20.747	22.5924	21.0114	21.0251	20.1632	19.1092	20.7824	20.1863	19.0981	18.3557	NA	18.4642	21.7299	20.3249	20.7181	19.4558	20.6373	18.9807	21.1558	16.4923	20.4566	18.883	20.5938	17.7627	20.0346	19.61	19.682	18.8726	20.3954	19.9466	19.5039	19.9343	21.2032	19.6752	20.4245	21.1548
ANXA8	ANXA8	NA	NA	NA	NA	NA	NA	NA	NA	NA	NA	NA	NA	NA	NA	NA	20.8624	NA	NA	19.418	NA	NA	NA	NA	NA	16.3347	NA	NA	NA	NA	NA	NA	NA	NA	NA	NA	NA	20.0111	NA	NA	NA	NA	15.9863	NA	13.0786	NA	13.7194	NA	18.8291
ANXA8L2	ANXA8L2	NA	NA	NA	NA	NA	NA	NA	NA	NA	NA	NA	NA	NA	NA	NA	20.8624	NA	NA	19.418	NA	NA	NA	NA	NA	16.3347	NA	NA	NA	NA	NA	NA	NA	NA	NA	NA	NA	19.506	NA	NA	NA	NA	15.9863	NA	13.0786	NA	13.7194	NA	18.8291
ANXA9	ANXA9	NA	NA	NA	NA	NA	NA	NA	NA	NA	NA	NA	NA	NA	NA	NA	NA	NA	NA	NA	NA	NA	NA	NA	NA	NA	NA	NA	NA	NA	NA	NA	NA	NA	NA	NA	NA	NA	NA	NA	NA	NA	NA	NA	NA	NA	NA	NA	NA
AOC1	AOC1	20.2124	20.4677	22.4453	24.617	25.8042	23.1294	23.0821	20.497	24.2071	21.7416	19.7071	22.233	22.763	22.22	21.1574	22.669	18.7945	21.159	20.3979	22.5984	21.8047	20.8066	22.8502	22.3178	24.2468	22.5983	21.1698	24.2083	20.5429	22.7477	24.7035	21.4402	23.0315	20.1422	23.8673	22.6294	24.3016	23.9258	23.3187	22.1533	23.8625	24.0329	23.9118	20.3007	23.397	22.8336	22.8895	22.8742
AOC2	AOC2	NA	NA	NA	NA	NA	NA	NA	NA	NA	NA	NA	NA	NA	NA	NA	NA	NA	NA	NA	NA	NA	NA	NA	NA	NA	NA	NA	NA	NA	NA	NA	NA	NA	NA	NA	NA	NA	NA	NA	NA	NA	NA	NA	NA	NA	NA	NA	NA
AOC3	AOC3	NA	NA	NA	NA	NA	NA	NA	NA	NA	NA	NA	NA	NA	NA	NA	NA	NA	NA	NA	NA	NA	NA	NA	NA	NA	NA	NA	NA	NA	NA	NA	NA	NA	NA	NA	NA	NA	NA	NA	NA	NA	NA	NA	NA	NA	NA	NA	NA
AOX1	AOX1	NA	14.6508	15.9163	15.6717	NA	NA	NA	16.9995	13.3583	18.7118	NA	16.4862	16.8196	15.4939	NA	16.5923	19.4319	NA	NA	16.7402	NA	NA	NA	17.187	NA	14.4905	14.6978	14.7288	NA	NA	16.079	NA	14.6387	NA	NA	17.4894	15.59	16.707	NA	17.4557	17.1542	20.8064	17.3735	NA	19.0868	17.8962	16.0506	20.018
AP1B1	AP1B1	17.748	17.4673	14.6087	19.6804	18.3454	18.8798	17.8566	NA	15.7215	14.7361	17.2059	17.4118	17.7094	21.0109	18.6029	15.6783	18.2696	16.6151	NA	NA	15.308	18.1705	18.6676	16.7442	19.2678	13.5964	19.8013	18.8206	17.4389	NA	18.5261	NA	16.4389	17.3734	19.5841	18.2338	20.0435	17.8543	16.8512	12.8306	16.9304	18.2386	NA	15.4697	17.9886	13.0644	15.4772	15.8809
AP1G1	AP1G1	NA	12.5694	NA	19.3289	16.0462	16.5406	NA	NA	NA	12.4069	NA	13.9431	18.741	19.9577	17.2725	NA	NA	NA	12.6443	NA	NA	NA	NA	NA	17.3993	NA	18.0708	NA	16.9604	NA	13.4892	15.1404	NA	NA	17.6851	NA	19.2931	17.1648	NA	15.3206	15.0386	18.3841	16.5447	NA	NA	NA	15.654	NA
AP1G2	AP1G2	NA	NA	NA	NA	NA	NA	NA	NA	NA	NA	NA	NA	NA	NA	NA	NA	NA	NA	NA	NA	NA	NA	NA	NA	NA	NA	NA	NA	NA	NA	NA	NA	NA	NA	NA	NA	NA	NA	NA	NA	NA	NA	NA	NA	NA	NA	NA	NA
AP1M1	AP1M1	NA	NA	NA	NA	NA	NA	NA	NA	15.6521	NA	16.3912	NA	NA	15.5921	NA	NA	NA	NA	17.5201	NA	NA	NA	NA	NA	NA	NA	NA	NA	17.6991	NA	NA	NA	16.2108	NA	NA	NA	17.1669	18.7835	NA	NA	NA	NA	NA	NA	18.3901	NA	NA	NA
AP1M2	AP1M2	NA	NA	NA	18.7924	16.8738	NA	18.912	NA	NA	NA	NA	17.0394	17.048	19.3378	NA	16.9725	18.1883	17.1146	16.014	NA	18.6291	NA	NA	NA	NA	NA	15.7006	18.9896	NA	NA	NA	NA	NA	NA	16.1581	NA	17.9049	NA	NA	NA	NA	NA	NA	NA	14.9258	NA	NA	NA
AP1S1	AP1S1	NA	NA	NA	17.5396	NA	NA	NA	NA	NA	NA	NA	NA	NA	20.3911	17.2369	NA	NA	NA	NA	NA	NA	NA	NA	NA	NA	NA	NA	NA	NA	NA	17.747	NA	NA	NA	17.7788	NA	NA	NA	NA	NA	NA	NA	NA	NA	NA	NA	NA	NA
AP1S2	AP1S2	NA	NA	NA	NA	NA	NA	NA	NA	NA	NA	NA	NA	NA	NA	NA	NA	NA	NA	NA	NA	NA	NA	NA	NA	NA	NA	NA	NA	NA	NA	NA	NA	NA	NA	NA	NA	NA	NA	NA	NA	NA	NA	NA	NA	NA	NA	NA	NA
AP2A1	AP2A1	NA	NA	NA	14.1296	8.91481	NA	NA	NA	NA	NA	NA	NA	NA	13.0992	12.5437	NA	14.4488	NA	NA	NA	NA	NA	NA	14.6627	14.7479	NA	14.5904	NA	14.8046	NA	11.6671	NA	NA	15.0052	NA	NA	NA	NA	13.2478	NA	NA	NA	NA	8.96148	NA	NA	NA	6.01998
AP2A2	AP2A2	17.8738	NA	NA	17.1464	16.0127	15.4355	NA	NA	21.0082	15.5545	NA	NA	NA	18.4095	18.1319	14.416	17.2955	NA	NA	NA	NA	NA	NA	14.776	17.0932	20.0235	16.7943	NA	14.9188	19.1942	11.7892	NA	16.2859	15.124	18.5315	17.6377	17.4494	15.324	13.3728	15.5298	18.9263	18.2633	NA	19.1527	22.2768	21.1125	17.3041	20.9942
AP2B1	AP2B1	15.4215	17.5145	14.6087	17.7853	13.1763	17.3385	13.1681	NA	15.7215	NA	15.9606	12.9049	15.6647	18.2135	15.7555	15.4744	17.8449	13.0835	NA	NA	15.308	NA	16.9222	14.1585	11.3812	15.1897	14.8076	16.912	11.9013	NA	13.4323	NA	12.2293	NA	18.0669	16.5001	17.9432	NA	NA	12.8306	13.8962	18.1321	NA	19.854	15.7124	17.0411	NA	13.6811
AP2M1	AP2M1	NA	NA	NA	NA	NA	NA	NA	NA	NA	NA	NA	NA	NA	NA	NA	NA	NA	NA	NA	NA	NA	NA	NA	NA	NA	NA	NA	NA	NA	NA	NA	NA	NA	NA	NA	NA	NA	NA	NA	NA	NA	NA	NA	NA	NA	NA	NA	NA
AP2S1	AP2S1	NA	NA	NA	NA	NA	NA	NA	NA	NA	NA	NA	NA	NA	NA	NA	NA	NA	NA	NA	NA	NA	NA	NA	NA	NA	NA	NA	NA	NA	NA	NA	NA	NA	NA	NA	NA	NA	NA	NA	NA	NA	NA	NA	NA	NA	NA	NA	NA
AP3B1	AP3B1	NA	21.3896	19.0338	17.651	13.0214	17.6652	NA	19.2982	NA	NA	14.2732	18.7848	21.5411	17.7858	20.825	NA	19.2873	20.1808	19.6436	NA	NA	13.8231	15.8308	NA	22.1377	NA	15.6761	18.0809	19.2301	NA	NA	NA	14.9288	18.9156	19.5671	15.0688	15.7255	NA	NA	NA	NA	16.1067	NA	14.8489	15.997	NA	14.0081	NA
AP3D1	AP3D1	NA	NA	NA	15.182	13.3677	12.7127	NA	NA	NA	NA	NA	11.5954	NA	17.1188	14.7104	NA	NA	NA	NA	NA	NA	NA	NA	11.9116	NA	NA	13.7418	NA	NA	NA	13.4967	NA	13.3631	NA	13.7123	NA	14.8152	15.0231	NA	NA	NA	NA	18.7101	14.285	15.7471	NA	19.3753	17.9347
AP3M1	AP3M1	NA	NA	NA	NA	NA	NA	NA	NA	NA	NA	NA	NA	NA	NA	NA	NA	NA	NA	NA	NA	NA	NA	NA	NA	NA	NA	NA	NA	NA	NA	NA	NA	NA	NA	NA	NA	NA	NA	NA	NA	NA	NA	NA	NA	NA	NA	NA	NA
AP3M2	AP3M2	NA	NA	NA	NA	NA	NA	NA	NA	NA	NA	NA	NA	NA	NA	NA	NA	NA	NA	NA	NA	NA	NA	NA	NA	NA	NA	NA	NA	NA	NA	NA	NA	NA	NA	NA	NA	NA	NA	NA	NA	NA	NA	NA	NA	NA	NA	NA	NA
AP3S1	AP3S1	NA	NA	NA	NA	NA	NA	NA	NA	NA	NA	NA	NA	NA	NA	NA	NA	NA	NA	NA	NA	NA	NA	NA	NA	NA	NA	NA	NA	NA	NA	NA	NA	NA	NA	NA	NA	NA	NA	NA	NA	NA	NA	NA	NA	NA	NA	NA	NA
AP3S2	AP3S2	NA	NA	NA	NA	NA	NA	NA	NA	NA	NA	NA	NA	NA	NA	NA	NA	NA	NA	NA	NA	NA	NA	NA	NA	NA	NA	NA	NA	NA	NA	NA	NA	NA	NA	NA	NA	NA	NA	NA	NA	NA	NA	NA	NA	NA	NA	NA	NA
AP5B1	AP5B1	NA	NA	NA	NA	NA	NA	NA	NA	NA	NA	NA	NA	NA	NA	NA	NA	NA	NA	NA	NA	NA	NA	NA	NA	NA	NA	NA	NA	NA	NA	NA	NA	NA	NA	NA	NA	NA	NA	NA	NA	NA	NA	NA	NA	NA	NA	NA	NA
AP5S1	AP5S1	NA	NA	NA	NA	NA	NA	NA	NA	NA	NA	NA	NA	NA	NA	NA	NA	NA	NA	NA	NA	NA	NA	NA	NA	NA	NA	NA	NA	NA	NA	NA	NA	NA	NA	NA	NA	NA	NA	NA	NA	NA	NA	NA	NA	NA	NA	NA	NA
AP5Z1	AP5Z1	NA	NA	NA	NA	NA	NA	NA	NA	NA	NA	NA	NA	NA	NA	NA	NA	NA	NA	NA	NA	NA	NA	NA	NA	NA	NA	NA	NA	NA	NA	NA	NA	NA	NA	NA	NA	NA	NA	NA	NA	NA	NA	NA	NA	NA	NA	NA	NA
APAF1	APAF1	NA	NA	NA	NA	NA	NA	NA	NA	NA	NA	NA	NA	NA	NA	NA	NA	NA	NA	NA	NA	NA	NA	NA	NA	NA	NA	NA	NA	NA	NA	NA	NA	NA	NA	NA	NA	NA	NA	NA	NA	NA	NA	NA	NA	NA	NA	NA	NA
APBB1IP	APBB1IP	NA	NA	NA	NA	NA	NA	NA	NA	NA	NA	NA	NA	NA	NA	NA	NA	NA	NA	NA	NA	NA	NA	NA	NA	NA	NA	NA	NA	NA	NA	NA	NA	NA	NA	NA	NA	NA	NA	NA	NA	NA	NA	NA	NA	NA	NA	NA	NA
APCDD1	APCDD1	NA	NA	NA	NA	NA	NA	NA	NA	NA	NA	NA	NA	NA	NA	NA	NA	NA	NA	NA	NA	NA	NA	NA	NA	NA	NA	NA	NA	NA	NA	NA	NA	NA	NA	NA	NA	NA	NA	NA	NA	NA	NA	NA	NA	NA	NA	NA	NA
APCS	APCS	21.3669	21.5342	21.6294	NA	17.7219	21.0697	23.1156	16.6464	NA	21.3353	20.2747	22.6784	NA	19.7748	NA	21.3055	17.2968	19.4015	21.539	22.7211	20.2587	21.2133	17.0389	NA	23.6591	20.7362	18.2887	NA	17.0844	22.5782	19.9284	19.7727	NA	19.1696	22.2161	23.5949	22.189	16.934	21.8956	19.8023	19.0479	20.6563	22.2561	16.0492	22.3818	21.5046	21.9203	22.4945
APEH	APEH	15.0464	18.1045	15.3593	21.1169	19.8626	19.5703	19.4617	17.8535	17.5251	21.678	17.4451	18.7848	19.926	21.9026	20.4006	17.9143	19.7424	NA	18.2586	17.4802	19.3372	19.1668	17.0833	19.7167	19.9355	18.1568	20.9607	19.2344	18.2225	18.0328	21.5478	19.0151	18.5561	18.4903	20.3067	18.2445	20.7263	20.767	17.3799	20.3629	19.1657	20.3974	22.0706	17.0952	19.6316	19.433	20.774	16.3294
APEX1	APEX1	NA	NA	NA	NA	NA	NA	NA	NA	NA	NA	NA	NA	NA	NA	NA	NA	NA	NA	NA	17.1905	NA	NA	NA	NA	NA	NA	NA	NA	NA	NA	NA	NA	NA	NA	NA	NA	NA	NA	NA	NA	17.6805	NA	NA	21.159	19.5135	NA	NA	NA
APH1B	APH1B	NA	NA	NA	NA	NA	NA	NA	NA	NA	NA	NA	NA	NA	NA	NA	NA	NA	NA	NA	NA	NA	NA	NA	NA	NA	NA	NA	NA	NA	NA	NA	NA	NA	NA	NA	NA	NA	NA	NA	NA	NA	NA	NA	NA	NA	NA	NA	NA
API5	API5	NA	NA	NA	NA	NA	NA	NA	NA	NA	NA	NA	NA	NA	NA	NA	NA	NA	15.3277	NA	NA	NA	NA	NA	NA	NA	NA	17.1304	NA	15.135	NA	NA	NA	NA	NA	NA	NA	NA	NA	NA	NA	NA	NA	NA	20.8157	NA	NA	NA	NA
APIP	APIP	NA	NA	NA	NA	NA	NA	NA	NA	NA	NA	NA	NA	NA	NA	NA	NA	NA	NA	NA	NA	NA	NA	NA	NA	NA	NA	NA	NA	NA	NA	NA	NA	NA	NA	NA	NA	NA	NA	NA	NA	NA	NA	NA	NA	NA	NA	NA	NA
APLF	APLF	NA	NA	NA	NA	NA	NA	NA	NA	NA	NA	NA	NA	NA	NA	NA	NA	NA	NA	NA	NA	NA	NA	NA	NA	NA	NA	NA	NA	NA	NA	NA	NA	NA	NA	NA	NA	NA	NA	NA	NA	NA	NA	NA	NA	NA	NA	NA	NA
APLP1	APLP1	NA	17.3169	NA	17.6415	NA	NA	16.7696	NA	18.6815	16.9157	16.6392	18.8351	17.082	17.1419	16.0591	NA	NA	18.155	14.6581	18.1299	NA	15.8036	NA	NA	NA	19.5095	NA	18.3305	NA	19.6117	NA	18.4333	NA	NA	NA	NA	NA	17.1303	18.2978	NA	17.668	NA	19.3618	15.5695	15.9381	NA	13.174	16.9137
APLP2	APLP2	21.9154	19.2846	20.647	23.5933	23.332	23.7925	21.1101	21.0356	21.3097	22.9657	22.6871	21.8105	23.598	23.6011	22.6303	22.3667	21.7692	21.0716	21.4044	20.787	21.0727	19.608	20.5524	21.7933	21.3294	21.5223	23.2047	20.2912	21.3009	21.1698	22.9055	18.6256	23.6614	20.3828	21.8555	21.3938	24.0084	23.211	21.4965	21.1113	17.5937	20.1235	20.8952	16.8076	22.7017	20.866	20.7863	20.6267
APMAP	APMAP	NA	NA	NA	NA	NA	NA	14.2053	NA	NA	NA	NA	14.4474	NA	NA	NA	NA	15.2106	NA	NA	NA	NA	NA	NA	NA	19.0717	NA	NA	NA	NA	NA	NA	NA	NA	NA	NA	NA	NA	NA	NA	NA	17.1717	12.6444	NA	17.1137	NA	15.0256	NA	14.5436
APOA1	APOA1	28.9974	27.7959	26.7469	25.224	25.4887	25.2307	24.3853	26.6399	26.2647	24.0461	26.0082	24.0662	24.8151	22.8296	23.7187	28.5892	25.111	26.214	24.8017	21.5318	23.3699	23.9702	24.0565	23.8685	25.7203	26.7887	24.139	25.5897	23.3171	23.4875	25.7713	28.5073	25.2877	26.9088	25.8206	29.5425	27.9533	23.8496	25.7198	24.2319	24.6913	27.5707	26.8583	25.6574	25.6537	26.7054	26.2363	25.7764
APOA1BP	APOA1BP	19.0758	NA	17.7324	21.4487	18.0332	19.3147	20.6372	17.7656	19.1785	20.0779	19.067	20.6104	22.4519	22.6546	21.0473	NA	22.1634	16.1387	20.2336	16.9236	18.9553	NA	16.7678	20.4698	20.4363	NA	22.5138	18.7086	19.2023	19.14	20.8211	17.2486	21.4528	NA	16.5158	20.2568	21.5948	21.5247	18.7946	17.8403	15.8566	NA	17.3614	20.543	19.4515	NA	NA	NA
APOA2	APOA2	29.8528	28.9337	27.852	25.794	26.9103	26.9202	24.443	27.1423	26.6749	26.6629	27.1542	26.1637	26.1119	23.0954	25.3863	30.1736	27.4569	27.1274	26.929	25.3529	24.3692	25.8229	25.6068	25.1629	25.4665	27.9123	25.8062	25.4075	24.7206	24.6234	27.4319	28.1808	25.3325	28.5654	27.5612	30.711	27.7137	25.5072	27.2074	22.4551	24.9374	28.404	26.9379	26.044	25.3604	27.2357	25.5778	24.6419
APOA4	APOA4	29.1415	22.871	23.7914	22.0809	22.1547	24.4816	22.481	27.6969	23.8889	21.3805	21.5686	20.7796	21.4743	19.9831	21.3163	24.479	19.3878	22.2777	21.8834	21.1102	22.3183	21.9413	23.1456	22.5402	23.4935	24.579	18.6467	22.3739	21.9845	21.0251	23.2678	22.0494	25.9092	22.855	22.7333	26.3728	23.4402	20.9604	21.0411	24.3819	23.3596	23.9676	25.02	23.7133	24.5028	27.1308	24.7471	25.3408
APOA5	APOA5	NA	NA	16.4293	NA	NA	NA	NA	NA	NA	NA	18.2036	NA	NA	NA	NA	17.5348	NA	NA	NA	NA	NA	17.4209	NA	NA	NA	NA	NA	17.4301	NA	NA	NA	15.5983	NA	NA	NA	NA	NA	NA	NA	15.6616	NA	18.6719	18.3023	13.072	15.9489	NA	18.6508	15.965
APOB	APOB	16.3865	16.7298	21.938	14.1059	14.8808	17.2984	15.4855	16.7504	17.4604	15.6442	16.8239	13.0942	15.169	17.4268	17.1192	21.3086	17.1025	14.4117	16.5426	13.5768	15.2563	16.7249	16.0657	16.2464	19.7778	13.875	14.9959	18.7068	14.0784	14.8829	15.4689	20.4784	9.89131	16.2398	16.6628	18.9717	20.619	14.7189	14.0167	11.3527	20.1475	16.3863	22.1969	18.2791	19.378	21.471	18.6744	21.1916
APOBEC2	APOBEC2	NA	NA	NA	NA	NA	NA	NA	NA	NA	NA	NA	NA	NA	NA	NA	NA	NA	NA	NA	NA	NA	NA	NA	NA	NA	NA	NA	NA	NA	NA	NA	NA	NA	NA	NA	NA	NA	NA	NA	NA	NA	NA	NA	NA	NA	NA	NA	NA
APOBEC3A	APOBEC3A	NA	NA	NA	NA	NA	NA	NA	NA	NA	NA	NA	NA	NA	NA	NA	NA	NA	NA	NA	NA	NA	NA	NA	NA	NA	NA	NA	NA	NA	NA	NA	NA	NA	NA	NA	NA	NA	NA	NA	NA	NA	NA	NA	NA	NA	NA	NA	NA
APOBEC3B	APOBEC3B	NA	NA	NA	NA	NA	NA	NA	NA	NA	NA	NA	NA	NA	NA	NA	NA	NA	NA	NA	NA	NA	NA	NA	NA	NA	NA	NA	NA	NA	NA	NA	NA	NA	NA	NA	NA	NA	NA	NA	NA	NA	NA	NA	NA	NA	NA	NA	NA
APOBEC3C	APOBEC3C	NA	NA	NA	NA	NA	NA	NA	NA	NA	NA	NA	NA	NA	NA	NA	NA	NA	NA	NA	NA	NA	NA	NA	NA	NA	NA	NA	NA	NA	NA	NA	NA	NA	NA	NA	NA	NA	NA	NA	NA	NA	NA	NA	NA	NA	NA	NA	NA
APOBEC3F	APOBEC3F	NA	NA	NA	NA	NA	NA	NA	NA	NA	NA	NA	NA	NA	NA	NA	NA	NA	NA	NA	NA	NA	NA	NA	NA	NA	NA	NA	NA	NA	NA	NA	NA	NA	NA	NA	NA	NA	NA	NA	NA	NA	NA	NA	NA	NA	NA	NA	NA
APOBR	APOBR	NA	NA	NA	NA	NA	NA	NA	NA	NA	NA	NA	NA	NA	NA	NA	NA	NA	NA	NA	NA	NA	NA	NA	NA	NA	NA	NA	NA	NA	NA	NA	NA	NA	NA	NA	NA	NA	NA	NA	NA	NA	NA	NA	NA	NA	NA	NA	NA
APOC1	APOC1	22.7521	20.3183	18.2324	18.0585	NA	NA	NA	19.8303	NA	NA	16.3393	NA	NA	NA	19.4846	20.4345	18.445	15.891	NA	NA	NA	NA	NA	NA	NA	NA	NA	19.0615	NA	17.9396	NA	NA	NA	NA	NA	23.0109	21.1153	NA	NA	NA	18.1677	NA	20.3223	18.8877	NA	18.1433	NA	NA
APOC2	APOC2	26.7273	23.2268	22.8497	21.0218	24.4367	22.4336	24.8478	24.9265	23.2436	NA	23.2984	23.3941	22.4219	21.1134	17.7231	23.3812	NA	20.9982	22.739	24.1706	24.0273	23.8602	24.5438	23.2862	20.7568	25.3644	NA	23.6534	22.9258	23.2313	22.6051	24.0369	23.6757	22.3362	23.1093	22.9576	20.9361	23.3654	23.6471	23.7043	22.3651	22.3687	24.2045	NA	21.9105	22.3952	23.1979	23.0083
APOC3	APOC3	25.8034	NA	NA	18.0599	NA	NA	NA	18.689	21.4917	NA	19.1417	NA	NA	NA	NA	22.3087	NA	NA	NA	NA	20.7215	NA	NA	19.7947	20.5773	22.1323	NA	17.8171	NA	NA	NA	20.4609	NA	NA	NA	23.0395	20.1423	NA	NA	23.1233	22.2638	23.7368	23.9121	23.6548	21.3158	25.4634	23.6044	22.4871
APOD	APOD	31.0828	30.1584	32.0734	31.0562	32.3125	31.8131	32.861	29.7718	31.6057	29.6821	33.3828	30.0181	27.9801	28.2448	30.9803	31.9376	30.2632	31.8782	31.2547	30.7053	31.3833	33.5756	32.5817	30.7454	32.2188	32.1874	31.5468	31.2197	30.0332	30.999	29.032	33.8149	32.1705	30.6826	33.3423	29.2898	29.9575	30.3009	32.6235	30.8934	30.4195	31.3717	32.0553	29.7151	31.4212	31.316	32.4983	30.7467
APOE	APOE	23.2483	25.1488	22.2144	22.9149	25.8323	22.4745	22.7513	21.8144	23.5986	22.5017	23.7381	23.7653	21.2593	22.4264	22.5417	24.2161	20.3783	23.84	24.202	22.5358	21.5985	22.4658	22.9747	23.5754	22.1411	24.9382	20.5954	22.5431	21.7759	22.5176	22.7942	22.6269	21.7712	24.8643	24.7502	24.8069	23.7895	22.8601	24.9564	23.3808	23.5517	23.5537	24.452	22.9779	23.9759	24.8986	23.577	24.6628
APOF	APOF	16.1058	19.903	18.6088	NA	NA	17.0405	NA	NA	21.1567	22.0104	NA	22.5524	NA	19.6574	NA	22.4274	NA	18.3456	23.0618	23.0113	22.5181	21.3496	NA	22.0313	NA	23.0582	NA	NA	19.2892	22.645	17.9451	16.2174	NA	20.6434	NA	NA	17.8691	17.6333	20.6439	NA	NA	NA	NA	NA	16.9722	NA	NA	19.4625
APOH	APOH	30.403	28.8169	28.7222	28.1138	28.6674	29.6618	28.5453	28.9083	28.0329	26.9254	30.2999	29.0204	27.5703	27.8906	28.9399	28.9449	29.3808	29.939	27.8593	28.6242	29.9977	30.5426	30.1754	28.0326	28.0916	29.4933	28.6213	28.3221	29.1481	31.0424	28.157	29.3782	29.7487	29.5053	28.5287	29.2733	28.7473	30.2916	30.0042	27.9921	28.1067	29.3361	29.407	26.9906	27.1399	28.4217	29.5746	27.8732
APOL1	APOL1	NA	NA	NA	NA	16.0036	NA	15.4957	NA	NA	NA	NA	NA	NA	NA	NA	14.4084	NA	NA	NA	NA	NA	NA	NA	NA	NA	NA	NA	NA	NA	NA	NA	NA	NA	NA	NA	19.8825	NA	NA	NA	NA	NA	NA	17.2257	NA	NA	17.7841	16.8197	17.2582
APOL2	APOL2	NA	NA	NA	NA	NA	NA	NA	NA	NA	NA	NA	NA	NA	NA	NA	NA	NA	NA	NA	NA	NA	NA	NA	NA	NA	NA	NA	NA	NA	NA	NA	NA	NA	NA	NA	NA	NA	NA	NA	NA	NA	NA	NA	NA	NA	NA	NA	NA
APOL3	APOL3	NA	NA	NA	NA	NA	NA	NA	NA	NA	NA	NA	NA	NA	NA	NA	NA	NA	NA	NA	NA	NA	NA	NA	NA	NA	NA	NA	NA	NA	NA	NA	NA	NA	NA	NA	NA	NA	NA	NA	NA	NA	NA	NA	NA	NA	NA	NA	NA
APOM	APOM	25.232	22.5806	21.5056	23.9157	19.1994	24.5329	24.0756	25.7335	19.8079	NA	25.8144	20.2948	25.1546	20.0434	24.5321	22.0495	25.0315	25.359	21.3161	20.1261	18.5562	19.2213	24.4426	17.9229	15.4678	NA	24.2152	22.7665	21.7499	23.1005	NA	14.5386	22.1145	15.1025	21.9289	25.9265	22.9272	22.8587	22.469	17.997	21.22	23.4505	21.9172	23.3151	22.5763	23.6617	20.2951	22.4348
APOO	APOO	NA	NA	NA	NA	NA	NA	NA	NA	NA	NA	NA	NA	NA	NA	NA	NA	NA	NA	NA	NA	NA	NA	NA	NA	NA	NA	NA	NA	NA	NA	NA	NA	NA	NA	NA	NA	NA	NA	NA	NA	NA	NA	NA	NA	NA	NA	NA	NA
APOOL	APOOL	NA	NA	NA	NA	NA	NA	NA	NA	NA	NA	NA	NA	NA	NA	NA	NA	NA	NA	NA	NA	NA	NA	NA	NA	NA	NA	NA	NA	NA	NA	NA	NA	NA	NA	NA	NA	NA	NA	NA	NA	NA	NA	NA	NA	NA	NA	NA	NA
APP	APP	23.9558	23.7041	23.6166	24.4574	22.5396	23.5838	23.6865	23.2898	23.2353	22.4189	24.9192	24.1491	24.2579	22.6019	24.1073	23.8168	22.3586	24.6242	23.9704	24.2761	23.9828	24.7843	22.6919	23.7126	19.7046	24.7694	24.3054	23.8106	24.6002	24.184	24.2646	23.1391	24.4304	22.5759	24.3293	23.4087	24.3288	24.3037	25.1365	22.3136	21.8353	22.9266	24.0871	21.102	24.1489	22.9045	22.4263	23.7223
APPL1	APPL1	NA	NA	NA	16.1062	13.2741	NA	12.6038	NA	NA	NA	NA	15.6512	15.5623	16.991	NA	NA	NA	NA	NA	NA	NA	NA	NA	NA	NA	NA	NA	NA	NA	NA	14.6724	NA	NA	NA	NA	NA	15.7087	NA	NA	14.0368	NA	NA	NA	15.7888	16.2619	14.2235	17.756	16.3364
APPL2	APPL2	NA	NA	NA	20.683	17.7004	17.1588	13.8066	NA	NA	17.398	NA	NA	18.2219	21.6619	18.844	16.4168	19.0602	NA	19.4821	15.2069	16.9572	NA	NA	16.942	15.853	NA	19.3681	20.0586	17.114	NA	18.7169	NA	17.6152	NA	17.4514	17.1988	19.22	17.1604	NA	NA	17.7731	NA	NA	14.5683	18.9071	17.9042	17.1383	18.3814
APRT	APRT	20.1249	19.6135	20.0572	23.7153	23.416	22.386	22.7731	17.9901	21.2111	22.8004	22.011	22.4597	22.5315	24.3909	23.6046	20.0042	22.1241	20.7522	21.6361	18.8289	21.3748	17.34	18.0089	20.2337	23.8866	20.4692	24.0986	19.3756	21.5833	19.1035	23.0549	19.2688	22.6495	21.4647	21.9538	21.9706	22.9666	21.837	21.1804	18.2359	22.6522	19.9641	21.5241	22.6662	20.7326	21.1757	19.4487	20.792
APTX	APTX	NA	NA	NA	NA	NA	NA	NA	NA	NA	NA	NA	NA	NA	NA	NA	NA	NA	NA	NA	NA	NA	NA	NA	NA	NA	NA	NA	NA	NA	NA	NA	NA	NA	NA	NA	NA	NA	NA	NA	NA	NA	NA	NA	NA	NA	NA	NA	NA
AQP1	AQP1	23.8835	23.977	23.0387	22.045	22.5225	22.503	23.0774	21.5466	23.2088	23.0419	21.1575	24.2635	23.6635	21.984	24.1221	22.2136	24.0609	22.6183	23.7485	23.1831	21.9879	18.8401	23.1659	21.4881	22.0478	24.0115	24.8167	24.766	22.8013	23.0608	22.8716	20.9481	21.5302	23.1165	23.821	25.3466	23.418	23.6516	22.3325	24.1252	23.4681	26.9077	25.3201	23.0285	23.7283	26.27	25.2962	24.4277
AQP2	AQP2	21.0603	21.6344	21.3471	23.0622	20.589	22.1254	NA	20.3091	22.6027	NA	23.5719	23.3	21.5489	19.7631	22.0154	19.8235	21.9116	23.9758	21.2402	19.9446	18.8981	20.556	23.9045	20.8171	NA	22.1077	22.024	19.2761	23.5418	22.554	22.4547	NA	20.1184	21.199	22.3568	22.5734	21.4034	20.4534	23.0806	22.4352	19.2939	23.3217	23.1944	18.1275	22.8186	21.6551	23.7715	21.0899
AQP5	AQP5	NA	NA	NA	NA	NA	NA	NA	NA	NA	NA	NA	NA	NA	NA	NA	NA	NA	NA	NA	NA	NA	NA	NA	NA	NA	NA	NA	NA	NA	NA	NA	NA	NA	NA	NA	NA	NA	NA	NA	NA	NA	NA	NA	NA	NA	NA	NA	NA
AQP7	AQP7	NA	NA	NA	NA	NA	NA	NA	NA	NA	NA	NA	NA	NA	NA	NA	NA	NA	NA	NA	NA	NA	NA	NA	NA	NA	NA	NA	NA	NA	NA	NA	NA	NA	NA	NA	NA	NA	NA	NA	NA	NA	NA	NA	NA	NA	NA	NA	NA
AQR	AQR	NA	NA	NA	NA	NA	NA	NA	NA	NA	NA	NA	NA	NA	NA	NA	NA	NA	NA	NA	NA	NA	NA	NA	NA	NA	NA	NA	NA	NA	NA	NA	NA	NA	NA	NA	NA	NA	NA	NA	NA	NA	NA	NA	NA	NA	NA	NA	NA
AR	AR	NA	NA	NA	NA	NA	NA	NA	NA	NA	NA	NA	NA	NA	NA	NA	NA	NA	NA	NA	NA	NA	NA	NA	NA	NA	NA	NA	NA	NA	NA	NA	NA	NA	NA	NA	NA	NA	NA	NA	NA	NA	NA	NA	NA	NA	NA	NA	NA
ARAF	ARAF	NA	NA	NA	NA	NA	NA	NA	NA	NA	NA	NA	NA	NA	NA	NA	NA	NA	NA	NA	NA	NA	NA	NA	NA	NA	NA	NA	NA	NA	NA	NA	NA	NA	NA	NA	NA	NA	NA	NA	NA	NA	NA	NA	NA	NA	NA	NA	NA
ARAP1	ARAP1	NA	NA	NA	NA	NA	NA	NA	NA	NA	NA	NA	NA	NA	NA	NA	NA	NA	NA	NA	NA	NA	NA	NA	NA	NA	NA	NA	NA	NA	NA	NA	NA	NA	NA	NA	NA	NA	NA	NA	NA	NA	NA	NA	NA	NA	NA	NA	NA
ARAP3	ARAP3	NA	NA	NA	NA	NA	NA	NA	NA	NA	NA	NA	NA	NA	NA	NA	NA	NA	NA	NA	NA	NA	NA	NA	NA	NA	NA	NA	NA	NA	NA	NA	NA	NA	NA	NA	NA	NA	NA	NA	NA	NA	NA	NA	NA	NA	NA	NA	NA
ARCN1	ARCN1	NA	NA	NA	18.0769	NA	NA	NA	NA	NA	NA	NA	NA	NA	19.0929	17.4527	NA	19.561	NA	NA	NA	NA	NA	NA	14.4048	15.8845	NA	NA	NA	16.2591	NA	16.459	NA	NA	16.7053	18.6926	15.5238	18.4698	NA	NA	NA	16.2801	NA	NA	NA	18.2523	NA	NA	15.6788
ARF1	ARF1	18.9109	21.0221	19.2968	23.8748	21.8508	23.0424	21.6366	18.3146	21.0997	20.567	21.9033	20.1836	23.1357	24.7006	23.4319	17.229	20.1871	18.912	21.1683	18.8688	18.5676	NA	19.6099	19.0967	22.672	15.417	24.4112	21.4495	19.4024	17.9029	20.7164	18.953	21.7747	19.9235	22.6197	21.3404	23.3539	21.682	20.3501	14.8921	21.3093	20.133	18.951	20.2624	22.6642	20.9897	18.8332	22.6827
ARF3	ARF3	18.9109	21.0221	19.2968	23.8748	21.8508	23.0424	21.6366	18.3146	21.0997	20.567	21.9033	20.1836	23.1357	24.7233	23.4319	17.229	20.1871	18.912	21.1683	18.8688	18.5676	NA	19.6099	19.0967	22.672	15.417	24.4112	21.4495	19.4024	17.9029	20.7164	18.953	21.7747	19.9235	22.6197	21.3404	23.3539	21.682	20.3501	14.8921	21.3093	20.133	18.951	20.2624	22.6642	20.9897	18.8332	22.6827
ARF4	ARF4	17.1332	17.7575	17.6237	22.4601	20.1445	20.528	18.9259	13.6288	19.4868	17.8917	17.5417	15.0727	19.6606	22.41	20.8936	14.1578	19.7963	NA	15.1348	NA	NA	NA	17.202	17.5666	20.006	15.2635	22.3926	18.7377	15.3669	13.1029	17.1856	18.8428	20.6865	16.3074	20.975	20.5676	22.1853	18.7459	11.2325	NA	19.0085	16.4382	17.193	NA	19.5905	15.3264	17.4572	18.3695
ARF5	ARF5	17.1332	16.973	17.9654	21.8004	18.454	19.4781	18.9259	13.6288	19.9332	16.5177	17.5417	15.0727	19.3463	21.3166	19.6917	14.1578	17.9101	NA	15.1348	NA	NA	NA	17.202	NA	19.0654	15.2635	20.5599	15.0085	15.3669	13.1029	18.8258	17.1989	18.7489	16.3074	19.956	20.224	21.0363	17.1926	11.2325	NA	18.1537	17.8587	NA	13.9916	17.6745	15.3264	15.7267	17.5268
ARF6	ARF6	NA	18.5228	17.5029	21.9254	NA	18.9569	NA	NA	19.7557	16.4765	NA	16.2432	22.8778	22.895	20.4327	NA	NA	NA	19.2591	NA	17.9649	NA	NA	NA	21.2077	NA	22.7217	NA	NA	NA	21.1839	NA	16.9962	NA	19.8911	18.5259	21.4559	20.1368	NA	16.9588	NA	20.2687	17.8139	19.3943	19.2592	12.807	18.7636	17.9841
ARFGAP1	ARFGAP1	NA	NA	NA	NA	NA	NA	NA	NA	NA	NA	NA	NA	NA	NA	NA	NA	NA	NA	NA	NA	NA	NA	NA	NA	NA	NA	NA	NA	NA	NA	NA	NA	NA	NA	NA	NA	NA	NA	NA	NA	NA	NA	NA	NA	NA	NA	NA	NA
ARFGAP2	ARFGAP2	NA	NA	NA	NA	NA	NA	NA	NA	NA	NA	NA	NA	NA	NA	NA	NA	NA	NA	NA	NA	NA	NA	NA	NA	NA	NA	NA	NA	NA	NA	NA	NA	NA	NA	NA	NA	NA	NA	NA	NA	NA	NA	NA	NA	NA	NA	NA	NA
ARFGAP3	ARFGAP3	NA	NA	NA	NA	NA	NA	NA	NA	NA	NA	NA	NA	NA	NA	NA	NA	NA	NA	NA	NA	NA	NA	NA	NA	NA	NA	NA	NA	NA	NA	NA	NA	NA	NA	NA	NA	NA	NA	NA	NA	NA	NA	NA	NA	NA	NA	NA	NA
ARFGEF1	ARFGEF1	NA	NA	NA	NA	NA	NA	NA	NA	NA	NA	NA	NA	NA	NA	NA	NA	NA	NA	NA	NA	NA	NA	NA	NA	NA	NA	NA	NA	NA	NA	NA	NA	NA	NA	NA	NA	NA	NA	NA	NA	NA	NA	NA	NA	NA	NA	NA	NA
ARFGEF2	ARFGEF2	NA	NA	NA	NA	NA	NA	NA	NA	NA	NA	NA	NA	NA	NA	NA	NA	NA	NA	NA	NA	NA	NA	NA	NA	NA	NA	NA	NA	NA	NA	NA	NA	NA	NA	NA	NA	NA	NA	NA	NA	NA	NA	NA	NA	NA	NA	NA	NA
ARFGEF3	ARFGEF3	14.7451	NA	22.0791	15.5252	23.5999	21.1312	20.2111	20.2362	22.9375	16.0569	20.0718	23.0656	NA	20.3398	16.964	NA	20.8278	20.3743	NA	22.8316	24.1715	23.7889	NA	23.5446	18.5746	21.5401	17.1609	NA	15.1054	23.4693	21.0486	22.7745	20.5153	20.6224	NA	NA	20.0508	16.8381	21.0965	17.1315	NA	NA	16.4284	NA	NA	NA	NA	NA
ARFIP1	ARFIP1	NA	NA	NA	NA	NA	NA	NA	NA	NA	NA	NA	NA	NA	NA	NA	NA	NA	NA	NA	NA	NA	NA	NA	NA	NA	NA	NA	NA	NA	NA	NA	NA	NA	NA	NA	NA	NA	NA	NA	NA	NA	NA	NA	NA	NA	NA	NA	NA
ARFIP2	ARFIP2	NA	NA	NA	NA	NA	NA	NA	NA	NA	NA	NA	NA	NA	NA	NA	NA	NA	NA	NA	NA	NA	NA	NA	NA	NA	NA	NA	NA	NA	NA	NA	NA	NA	NA	NA	NA	NA	NA	NA	NA	NA	NA	NA	NA	NA	NA	NA	NA
ARFRP1	ARFRP1	NA	NA	NA	NA	NA	NA	NA	NA	NA	NA	NA	NA	NA	NA	NA	NA	NA	NA	NA	NA	NA	NA	NA	NA	NA	NA	NA	NA	NA	NA	NA	NA	NA	NA	NA	NA	NA	NA	NA	NA	NA	NA	NA	NA	NA	NA	NA	NA
ARG1	ARG1	17.8078	17.9738	20.2027	15.6708	18.5916	NA	18.0211	16.3288	17.3617	NA	NA	NA	NA	NA	NA	NA	15.1157	15.5245	NA	16.3435	NA	NA	NA	NA	NA	16.1325	NA	18.9571	NA	NA	NA	16.6973	NA	NA	19.1373	14.6696	NA	NA	NA	16.9561	16.9184	NA	17.4707	15.1591	19.5504	14.8192	NA	19.8345
ARG2	ARG2	NA	NA	NA	NA	NA	NA	NA	NA	NA	NA	NA	NA	NA	NA	NA	NA	NA	NA	NA	NA	NA	NA	NA	NA	NA	NA	NA	NA	NA	NA	NA	NA	NA	NA	NA	NA	NA	NA	NA	NA	NA	NA	NA	NA	NA	NA	NA	NA
ARGLU1	ARGLU1	NA	NA	NA	NA	NA	NA	NA	NA	NA	NA	NA	NA	NA	NA	NA	NA	NA	NA	NA	NA	NA	NA	NA	NA	NA	NA	NA	NA	NA	NA	NA	NA	NA	NA	NA	NA	NA	NA	NA	NA	NA	NA	NA	NA	NA	NA	NA	NA
ARHGAP1	ARHGAP1	NA	14.7225	NA	19.7426	16.3406	19.3943	17.0192	NA	16.073	18.6245	19.3946	16.5255	16.4013	20.4056	18.4574	NA	NA	14.3908	14.5543	NA	NA	NA	NA	17.3185	16.6817	NA	19.5445	16.6463	15.7775	15.3697	18.5181	NA	14.8055	13.0021	17.6084	NA	20.0719	17.137	NA	15.9769	15.9155	NA	15.4489	NA	20.1462	NA	13.4184	15.1327
ARHGAP10	ARHGAP10	NA	NA	NA	NA	NA	NA	NA	NA	NA	NA	NA	NA	NA	NA	NA	NA	NA	NA	NA	NA	NA	NA	NA	NA	NA	NA	NA	NA	NA	NA	NA	NA	NA	NA	NA	NA	NA	NA	NA	NA	NA	NA	NA	NA	NA	NA	NA	NA
ARHGAP12	ARHGAP12	NA	NA	NA	NA	NA	NA	NA	NA	NA	NA	NA	NA	NA	NA	NA	NA	NA	NA	NA	NA	NA	NA	NA	NA	NA	NA	NA	NA	NA	NA	NA	NA	NA	NA	NA	NA	NA	NA	NA	NA	NA	NA	NA	NA	NA	NA	NA	NA
ARHGAP15	ARHGAP15	NA	NA	NA	NA	NA	NA	NA	NA	NA	NA	NA	NA	NA	NA	NA	NA	NA	NA	NA	NA	NA	NA	NA	NA	NA	NA	NA	NA	NA	NA	NA	NA	NA	NA	NA	NA	NA	NA	NA	NA	NA	NA	NA	NA	NA	NA	NA	NA
ARHGAP17	ARHGAP17	NA	NA	NA	NA	NA	NA	NA	NA	NA	NA	NA	NA	NA	NA	NA	NA	NA	NA	NA	NA	NA	NA	NA	NA	NA	NA	NA	NA	NA	NA	NA	NA	NA	NA	NA	NA	NA	NA	NA	NA	NA	NA	NA	NA	NA	NA	NA	NA
ARHGAP18	ARHGAP18	NA	NA	NA	NA	NA	NA	NA	NA	NA	NA	NA	NA	NA	NA	NA	NA	NA	NA	NA	NA	NA	NA	NA	NA	NA	NA	NA	NA	NA	NA	NA	NA	NA	NA	NA	NA	NA	NA	NA	NA	NA	NA	NA	NA	NA	NA	NA	NA
ARHGAP23	ARHGAP23	NA	NA	NA	NA	NA	NA	NA	NA	NA	NA	NA	NA	NA	NA	NA	NA	NA	NA	NA	NA	NA	NA	NA	NA	NA	NA	NA	NA	NA	NA	NA	NA	NA	NA	NA	NA	NA	NA	NA	NA	NA	NA	NA	NA	NA	NA	NA	NA
ARHGAP25	ARHGAP25	NA	NA	NA	NA	NA	NA	NA	NA	NA	NA	NA	NA	NA	NA	NA	NA	NA	NA	NA	NA	NA	NA	NA	NA	NA	NA	NA	NA	NA	NA	NA	NA	NA	NA	NA	NA	NA	NA	NA	NA	NA	NA	NA	NA	NA	NA	NA	NA
ARHGAP27	ARHGAP27	NA	NA	NA	NA	NA	NA	NA	NA	NA	NA	NA	NA	NA	NA	NA	NA	NA	NA	NA	NA	NA	NA	NA	NA	NA	NA	NA	NA	NA	NA	NA	NA	NA	NA	NA	NA	NA	NA	NA	NA	NA	NA	NA	NA	NA	NA	NA	NA
ARHGAP28	ARHGAP28	NA	NA	NA	NA	NA	NA	NA	NA	NA	NA	NA	NA	NA	NA	NA	NA	NA	NA	NA	NA	NA	NA	NA	NA	NA	NA	NA	NA	NA	NA	NA	NA	NA	NA	NA	NA	NA	NA	NA	NA	NA	NA	NA	NA	NA	NA	NA	NA
ARHGAP29	ARHGAP29	NA	NA	NA	NA	NA	NA	NA	NA	NA	NA	NA	NA	NA	NA	NA	NA	NA	NA	NA	NA	NA	NA	NA	NA	NA	NA	NA	NA	NA	NA	NA	NA	NA	NA	NA	NA	NA	NA	NA	NA	NA	NA	NA	NA	NA	NA	NA	NA
ARHGAP30	ARHGAP30	NA	NA	NA	NA	NA	NA	NA	NA	NA	NA	NA	NA	NA	NA	NA	NA	NA	NA	NA	NA	NA	NA	NA	NA	NA	NA	NA	NA	NA	NA	NA	NA	NA	NA	NA	NA	NA	NA	NA	NA	NA	NA	NA	NA	NA	NA	NA	NA
ARHGAP31	ARHGAP31	NA	NA	NA	NA	NA	NA	NA	NA	NA	NA	NA	NA	NA	NA	NA	NA	NA	NA	NA	NA	NA	NA	NA	NA	NA	NA	NA	NA	NA	NA	NA	NA	NA	NA	NA	NA	NA	NA	NA	NA	NA	NA	NA	NA	NA	NA	NA	NA
ARHGAP35	ARHGAP35	NA	NA	NA	NA	NA	NA	NA	NA	NA	NA	NA	NA	NA	NA	NA	NA	NA	NA	NA	NA	NA	NA	NA	NA	NA	NA	NA	NA	NA	NA	NA	NA	NA	NA	NA	NA	NA	NA	NA	NA	NA	NA	NA	NA	NA	NA	NA	NA
ARHGAP39	ARHGAP39	NA	NA	NA	NA	NA	NA	NA	NA	NA	NA	NA	NA	NA	NA	NA	NA	NA	NA	NA	NA	NA	NA	NA	NA	NA	NA	NA	NA	NA	NA	NA	NA	NA	NA	NA	NA	NA	NA	NA	NA	NA	NA	NA	NA	NA	NA	NA	NA
ARHGAP4	ARHGAP4	NA	NA	NA	NA	NA	NA	NA	NA	NA	NA	NA	NA	NA	NA	NA	NA	NA	NA	NA	NA	NA	NA	NA	NA	NA	NA	NA	NA	NA	NA	NA	NA	NA	NA	NA	NA	NA	NA	NA	NA	NA	NA	NA	NA	NA	NA	NA	NA
ARHGAP44	ARHGAP44	NA	NA	NA	NA	NA	NA	NA	NA	NA	NA	NA	NA	NA	NA	NA	NA	NA	NA	NA	NA	NA	NA	NA	NA	NA	NA	NA	NA	NA	NA	NA	NA	NA	NA	NA	NA	NA	NA	NA	NA	NA	NA	NA	NA	NA	NA	NA	NA
ARHGAP5	ARHGAP5	NA	NA	NA	NA	NA	NA	NA	NA	NA	NA	NA	NA	NA	NA	NA	NA	NA	NA	NA	NA	NA	NA	NA	NA	NA	NA	NA	NA	NA	NA	NA	NA	NA	NA	NA	NA	NA	NA	NA	NA	NA	NA	NA	NA	NA	NA	NA	NA
ARHGAP6	ARHGAP6	13.2704	16.5193	18.8061	14.1329	12.4159	12.3046	NA	18.0345	16.7776	NA	NA	NA	NA	16.782	15.3822	12.4403	NA	NA	18.8607	17.8524	NA	13.3433	16.0734	16.8346	13.7824	NA	16.497	16.891	NA	NA	12.3474	NA	12.8525	NA	16.866	17.012	14.688	NA	NA	NA	17.3156	14.9271	NA	19.0926	15.1416	14.8023	NA	NA
ARHGAP8	ARHGAP8	NA	NA	NA	NA	NA	NA	NA	NA	NA	NA	NA	NA	NA	NA	NA	NA	NA	NA	NA	NA	NA	NA	NA	NA	NA	NA	NA	NA	NA	NA	NA	NA	NA	NA	NA	NA	NA	NA	NA	NA	NA	NA	NA	NA	NA	NA	NA	NA
ARHGAP9	ARHGAP9	NA	NA	NA	NA	NA	NA	NA	NA	NA	NA	NA	NA	NA	NA	NA	NA	NA	NA	NA	NA	NA	NA	NA	NA	NA	NA	NA	NA	NA	NA	NA	NA	NA	NA	NA	NA	NA	NA	NA	NA	NA	NA	NA	NA	NA	NA	NA	NA
ARHGDIA	ARHGDIA	NA	23.2514	18.5857	24.5367	24.0207	22.6473	23.3231	20.5739	22.7351	24.6777	23.2215	24.0464	24.102	26.15	25.009	22.3456	24.7189	21.6221	23.5529	21.8906	22.6597	20.7762	21.5733	23.9574	24.4327	20.5828	25.7169	22.9704	24.1337	21.9176	25.0224	22.694	24.3246	23.8326	23.7047	23.2034	24.5918	24.7265	21.9963	23.1772	23.6578	22.8834	24.3086	23.5397	23.8804	22.1912	23.7622	23.5913
ARHGDIB	ARHGDIB	NA	22.9691	21.1381	NA	20.6506	20.8383	21.2134	20.017	20.7777	23.1759	NA	17.66	17.8373	14.8257	19.3074	19.8296	19.5774	16.6719	17.7916	NA	NA	NA	NA	16.7425	15.5769	17.5699	NA	20.6888	17.6784	17.7095	NA	24.4804	NA	22.2272	18.997	18.0476	20.0289	NA	17.1121	20.5051	19.6988	17.9972	NA	18.1688	22.2686	21.1771	20.649	18.3329
ARHGEF1	ARHGEF1	NA	NA	NA	NA	NA	NA	NA	NA	NA	NA	NA	NA	NA	NA	NA	NA	NA	NA	NA	NA	NA	NA	NA	NA	NA	NA	NA	NA	NA	NA	NA	NA	NA	NA	NA	NA	NA	NA	NA	NA	NA	NA	NA	NA	NA	NA	NA	NA
ARHGEF10	ARHGEF10	NA	NA	NA	NA	NA	NA	NA	NA	NA	NA	NA	NA	NA	NA	NA	NA	NA	NA	NA	NA	NA	NA	NA	NA	NA	NA	NA	NA	NA	NA	NA	NA	NA	NA	NA	NA	NA	NA	NA	NA	NA	NA	NA	NA	NA	NA	NA	NA
ARHGEF10L	ARHGEF10L	15.9187	17.792	16.5515	16.6473	17.4972	18.1422	NA	NA	NA	14.6284	NA	16.6965	NA	16.8557	15.0708	NA	16.1304	16.2583	18.1987	NA	NA	15.3049	15.3962	NA	15.2252	NA	16.9613	14.8812	NA	NA	15.0814	19.0319	15.516	NA	NA	15.6546	15.8322	13.6196	14.5253	19.8906	19.6201	20.2328	17.2158	18.2249	18.9318	20.3238	17.8024	16.9631
ARHGEF11	ARHGEF11	NA	NA	NA	NA	NA	NA	NA	NA	NA	NA	NA	NA	NA	NA	NA	NA	NA	NA	NA	NA	NA	NA	NA	NA	NA	NA	NA	NA	NA	NA	NA	NA	NA	NA	NA	NA	NA	NA	NA	NA	NA	NA	NA	NA	NA	NA	NA	NA
ARHGEF12	ARHGEF12	NA	NA	NA	NA	NA	NA	NA	NA	NA	NA	NA	NA	NA	NA	NA	NA	NA	NA	NA	NA	NA	NA	NA	NA	NA	NA	NA	NA	NA	NA	NA	NA	NA	NA	NA	NA	NA	NA	NA	NA	NA	NA	NA	NA	NA	NA	NA	NA
ARHGEF16	ARHGEF16	NA	NA	NA	NA	NA	NA	NA	NA	NA	NA	NA	NA	NA	NA	NA	NA	NA	NA	NA	NA	NA	NA	NA	NA	NA	NA	NA	NA	NA	NA	NA	NA	NA	NA	NA	NA	NA	NA	NA	NA	NA	NA	NA	NA	NA	NA	NA	NA
ARHGEF17	ARHGEF17	NA	NA	NA	NA	NA	NA	NA	NA	NA	NA	NA	NA	NA	NA	NA	NA	NA	NA	NA	NA	NA	NA	NA	NA	NA	NA	NA	NA	NA	NA	NA	NA	NA	NA	NA	NA	NA	NA	NA	NA	NA	NA	NA	NA	NA	NA	NA	NA
ARHGEF18	ARHGEF18	NA	NA	NA	NA	NA	NA	NA	NA	NA	NA	NA	NA	NA	NA	NA	NA	NA	NA	NA	NA	NA	NA	NA	NA	NA	NA	NA	NA	NA	NA	NA	NA	NA	NA	NA	NA	NA	NA	NA	NA	NA	NA	NA	NA	NA	NA	NA	NA
ARHGEF2	ARHGEF2	NA	NA	NA	NA	NA	NA	NA	NA	NA	NA	NA	NA	NA	NA	NA	NA	NA	NA	NA	NA	NA	NA	NA	NA	NA	NA	NA	NA	NA	NA	NA	NA	NA	NA	NA	NA	NA	NA	NA	NA	NA	NA	NA	NA	NA	NA	NA	NA
ARHGEF28	ARHGEF28	NA	NA	NA	NA	NA	NA	NA	NA	NA	NA	NA	NA	NA	NA	NA	NA	NA	NA	NA	NA	NA	NA	NA	NA	NA	NA	NA	NA	NA	NA	NA	NA	NA	NA	NA	NA	NA	NA	NA	NA	NA	NA	NA	NA	NA	NA	NA	NA
ARHGEF35	ARHGEF35	NA	NA	NA	NA	NA	NA	NA	NA	NA	NA	NA	NA	NA	NA	NA	NA	NA	NA	NA	NA	NA	NA	NA	NA	NA	NA	NA	NA	NA	NA	NA	NA	NA	NA	NA	NA	NA	NA	NA	NA	NA	NA	NA	NA	NA	NA	NA	NA
ARHGEF37	ARHGEF37	NA	NA	NA	NA	NA	NA	NA	NA	NA	NA	NA	NA	NA	NA	NA	NA	NA	NA	NA	NA	NA	NA	NA	NA	NA	NA	NA	NA	NA	NA	NA	NA	NA	NA	NA	NA	NA	NA	NA	NA	NA	NA	NA	NA	NA	NA	NA	NA
ARHGEF38	ARHGEF38	NA	NA	NA	NA	NA	NA	NA	NA	NA	NA	NA	NA	NA	NA	NA	NA	NA	NA	NA	NA	NA	NA	NA	NA	NA	NA	NA	NA	NA	NA	NA	NA	NA	NA	NA	NA	NA	NA	NA	NA	NA	NA	NA	NA	NA	NA	NA	NA
ARHGEF40	ARHGEF40	NA	NA	NA	NA	NA	NA	NA	NA	NA	NA	NA	NA	NA	NA	NA	NA	NA	NA	NA	NA	NA	NA	NA	NA	NA	NA	NA	NA	NA	NA	NA	NA	NA	NA	NA	NA	NA	NA	NA	NA	NA	NA	NA	NA	NA	NA	NA	NA
ARHGEF5	ARHGEF5	NA	NA	NA	NA	NA	NA	NA	NA	NA	NA	NA	NA	NA	NA	NA	NA	NA	NA	NA	NA	NA	NA	NA	NA	NA	NA	NA	NA	NA	NA	NA	NA	NA	NA	NA	NA	NA	NA	NA	NA	NA	NA	NA	NA	NA	NA	NA	NA
ARHGEF6	ARHGEF6	NA	NA	NA	NA	NA	NA	NA	NA	NA	NA	NA	NA	NA	NA	NA	NA	NA	NA	NA	NA	NA	NA	NA	NA	NA	NA	NA	NA	NA	NA	NA	NA	NA	NA	NA	NA	NA	NA	NA	NA	NA	NA	NA	NA	NA	NA	NA	NA
ARHGEF7	ARHGEF7	NA	NA	NA	NA	NA	NA	NA	NA	NA	NA	NA	NA	NA	NA	NA	NA	NA	NA	NA	NA	NA	NA	NA	NA	NA	NA	NA	NA	NA	NA	NA	NA	NA	NA	NA	NA	NA	NA	NA	NA	NA	NA	NA	NA	NA	NA	NA	NA
ARID1A	ARID1A	NA	NA	NA	NA	NA	NA	NA	NA	NA	NA	NA	NA	NA	NA	NA	NA	NA	NA	NA	NA	NA	NA	NA	NA	NA	NA	NA	NA	NA	NA	NA	NA	NA	NA	NA	NA	NA	NA	NA	NA	NA	NA	NA	NA	NA	NA	NA	NA
ARID1B	ARID1B	NA	NA	NA	NA	NA	NA	NA	NA	NA	NA	NA	NA	NA	NA	NA	NA	NA	NA	NA	NA	NA	NA	NA	NA	NA	NA	NA	NA	NA	NA	NA	NA	NA	NA	NA	NA	NA	NA	NA	NA	NA	NA	NA	NA	NA	NA	NA	NA
ARID2	ARID2	NA	NA	NA	NA	NA	NA	NA	NA	NA	NA	NA	NA	NA	NA	NA	NA	NA	NA	NA	NA	NA	NA	NA	NA	NA	NA	NA	NA	NA	NA	NA	NA	NA	NA	NA	NA	NA	NA	NA	NA	NA	NA	NA	NA	NA	NA	NA	NA
ARID4B	ARID4B	NA	15.9498	15.5224	17.7856	15.9441	NA	17.4096	NA	NA	NA	16.4122	17.5768	16.5166	16.6971	14.689	14.8529	NA	14.578	18.3385	18.1356	15.0237	17.5189	NA	17.1638	NA	15.1658	NA	15.9603	16.5624	16.8392	NA	16.2236	15.116	16.2336	NA	NA	NA	16.9781	16.3828	16.0021	16.4062	NA	13.9237	NA	16.3596	16.8045	15.6011	NA
ARID5B	ARID5B	NA	NA	NA	NA	NA	NA	NA	NA	NA	NA	NA	NA	NA	NA	NA	NA	NA	NA	NA	NA	NA	NA	NA	NA	NA	NA	NA	NA	NA	NA	NA	NA	NA	NA	NA	NA	NA	NA	NA	NA	NA	NA	NA	NA	NA	NA	NA	NA
ARIH1	ARIH1	NA	NA	NA	NA	NA	NA	NA	NA	NA	NA	NA	NA	NA	NA	NA	NA	NA	NA	NA	NA	NA	NA	NA	NA	NA	NA	NA	NA	NA	NA	NA	NA	NA	NA	NA	NA	NA	NA	NA	NA	NA	NA	NA	NA	NA	NA	NA	NA
ARIH2	ARIH2	NA	NA	NA	NA	NA	NA	NA	NA	NA	NA	NA	NA	NA	NA	NA	NA	NA	NA	NA	NA	NA	NA	NA	NA	NA	NA	NA	NA	NA	NA	NA	NA	NA	NA	NA	NA	NA	NA	NA	NA	NA	NA	NA	NA	NA	NA	NA	NA
ARL1	ARL1	NA	19.1031	NA	19.832	NA	NA	NA	NA	22.8721	NA	NA	NA	18.2686	19.9591	18.5973	NA	21.6131	NA	17.4591	NA	NA	16.1434	NA	NA	NA	NA	18.0609	NA	NA	NA	17.3844	17.9423	NA	16.789	NA	NA	19.2048	17.3087	NA	NA	NA	NA	NA	NA	NA	NA	NA	NA
ARL13B	ARL13B	NA	NA	NA	NA	NA	NA	NA	NA	NA	NA	NA	NA	NA	NA	NA	NA	NA	NA	NA	NA	NA	NA	NA	NA	NA	NA	NA	NA	NA	NA	NA	NA	NA	NA	NA	NA	NA	NA	NA	NA	NA	NA	NA	NA	NA	NA	NA	NA
ARL15	ARL15	NA	NA	NA	NA	NA	NA	NA	NA	NA	NA	NA	NA	NA	NA	NA	NA	NA	NA	NA	NA	NA	NA	NA	NA	NA	NA	NA	NA	NA	NA	NA	NA	NA	NA	NA	NA	NA	NA	NA	NA	NA	NA	NA	NA	NA	NA	NA	NA
ARL2	ARL2	NA	NA	NA	NA	NA	NA	NA	NA	NA	NA	NA	NA	NA	NA	NA	NA	NA	NA	NA	NA	NA	NA	NA	NA	NA	NA	NA	NA	NA	NA	NA	NA	NA	NA	NA	NA	NA	NA	NA	NA	NA	NA	NA	NA	NA	NA	NA	NA
ARL3	ARL3	NA	19.063	18.081	21.541	20.5405	18.6025	21.0826	NA	NA	NA	21.4304	18.7022	22.6508	17.5917	21.9348	16.1673	22.7941	23.8283	18.4123	NA	18.5084	19.5654	18.5908	NA	21.1519	NA	21.8069	21.1265	19.2808	21.506	19.0427	20.7259	14.7755	20.0225	21.6274	21.3254	19.9884	21.7432	18.2113	16.4979	17.9121	17.9305	21.372	20.1207	21.356	20.3252	21.7806	22.287
ARL6	ARL6	NA	NA	NA	NA	NA	NA	NA	NA	NA	NA	NA	NA	NA	NA	NA	NA	NA	NA	NA	NA	NA	NA	NA	NA	NA	NA	NA	NA	NA	NA	NA	NA	NA	NA	NA	NA	NA	NA	NA	NA	NA	NA	NA	NA	NA	NA	NA	NA
ARL6IP1	ARL6IP1	NA	NA	NA	NA	NA	NA	NA	NA	NA	NA	NA	NA	NA	NA	NA	NA	NA	NA	NA	NA	NA	NA	NA	NA	NA	NA	NA	NA	NA	NA	NA	NA	NA	NA	NA	NA	NA	NA	NA	NA	NA	NA	NA	NA	NA	NA	NA	NA
ARL6IP4	ARL6IP4	NA	NA	NA	NA	NA	NA	NA	NA	NA	NA	NA	NA	NA	NA	NA	NA	NA	NA	NA	NA	NA	NA	NA	NA	NA	NA	NA	NA	NA	NA	NA	NA	NA	NA	NA	NA	NA	NA	NA	NA	NA	NA	NA	NA	NA	NA	NA	NA
ARL6IP5	ARL6IP5	NA	NA	NA	NA	NA	NA	NA	NA	NA	NA	NA	NA	NA	NA	NA	NA	NA	NA	NA	NA	NA	NA	NA	NA	NA	NA	NA	NA	NA	NA	NA	NA	NA	NA	NA	NA	NA	NA	NA	NA	NA	NA	NA	NA	NA	NA	NA	NA
ARL6IP6	ARL6IP6	NA	NA	NA	NA	NA	NA	NA	NA	NA	NA	NA	NA	NA	NA	NA	NA	NA	NA	NA	NA	NA	NA	NA	NA	NA	NA	NA	NA	NA	NA	NA	NA	NA	NA	NA	NA	NA	NA	NA	NA	NA	NA	NA	NA	NA	NA	NA	NA
ARL8A	ARL8A	NA	NA	NA	17.5539	15.5161	16.6474	16.6354	NA	NA	NA	NA	16.5365	NA	18.6729	14.0488	NA	NA	NA	NA	NA	NA	NA	NA	NA	NA	12.9867	NA	12.4995	15.2457	NA	NA	NA	14.5319	NA	18.6024	15.2534	18.7619	16.7296	NA	20.8456	18.0407	15.1789	20.3922	NA	21.6774	NA	19.9242	19.3786
ARL8B	ARL8B	NA	NA	NA	18.5175	15.5161	16.6474	16.6354	NA	19.9849	NA	NA	16.5365	NA	19.5899	14.0488	NA	NA	NA	NA	NA	NA	NA	NA	NA	NA	12.9867	17.8917	21.2322	15.2457	NA	NA	NA	14.5319	NA	18.6024	15.2534	19.4881	18.3434	NA	20.8456	18.0407	15.1789	20.3922	17.4982	21.7845	NA	19.9242	19.6052
ARMC1	ARMC1	NA	NA	NA	NA	NA	NA	NA	NA	NA	NA	NA	NA	NA	NA	NA	NA	NA	NA	NA	NA	NA	NA	NA	NA	NA	NA	NA	NA	NA	NA	NA	NA	NA	NA	NA	NA	NA	NA	NA	NA	NA	NA	NA	NA	NA	NA	NA	NA
ARMC10	ARMC10	NA	NA	NA	NA	NA	NA	NA	NA	NA	NA	NA	NA	NA	NA	NA	NA	NA	NA	NA	NA	NA	NA	NA	NA	NA	NA	NA	NA	NA	NA	NA	NA	NA	NA	NA	NA	NA	NA	NA	NA	NA	NA	NA	NA	NA	NA	NA	NA
ARMC12	ARMC12	NA	NA	NA	NA	NA	NA	NA	NA	NA	NA	NA	NA	NA	NA	NA	NA	NA	NA	NA	NA	NA	NA	NA	NA	NA	NA	NA	NA	NA	NA	NA	NA	NA	NA	NA	NA	NA	NA	NA	NA	NA	NA	NA	NA	NA	NA	NA	NA
ARMC5	ARMC5	NA	NA	NA	NA	NA	NA	NA	NA	NA	NA	NA	NA	NA	NA	NA	NA	NA	NA	NA	NA	NA	NA	NA	NA	NA	NA	NA	NA	NA	NA	NA	NA	NA	NA	NA	NA	NA	NA	NA	NA	NA	NA	NA	NA	NA	NA	NA	NA
ARMC6	ARMC6	NA	NA	NA	NA	NA	NA	NA	NA	NA	NA	NA	NA	NA	NA	NA	NA	NA	NA	NA	NA	NA	NA	NA	NA	NA	NA	NA	NA	NA	NA	NA	NA	NA	NA	NA	NA	NA	NA	NA	NA	NA	NA	NA	NA	NA	NA	NA	NA
ARMC8	ARMC8	NA	NA	NA	NA	NA	NA	NA	NA	NA	NA	NA	NA	NA	NA	NA	NA	NA	NA	NA	NA	NA	NA	NA	NA	NA	NA	NA	NA	NA	NA	NA	NA	NA	NA	NA	NA	NA	NA	NA	NA	NA	NA	NA	NA	NA	NA	NA	NA
ARMC9	ARMC9	NA	NA	NA	NA	NA	NA	NA	NA	NA	NA	NA	NA	NA	NA	NA	NA	NA	NA	NA	NA	NA	NA	NA	NA	NA	NA	NA	NA	NA	NA	NA	NA	NA	NA	NA	NA	NA	NA	NA	NA	NA	NA	NA	NA	NA	NA	NA	NA
ARMCX1	ARMCX1	NA	NA	NA	NA	NA	NA	NA	NA	NA	NA	NA	NA	NA	NA	NA	NA	NA	NA	NA	NA	NA	NA	NA	NA	NA	NA	NA	NA	NA	NA	NA	NA	NA	NA	NA	NA	NA	NA	NA	NA	NA	NA	NA	NA	NA	NA	NA	NA
ARMCX2	ARMCX2	NA	NA	NA	NA	NA	NA	NA	NA	NA	NA	NA	NA	NA	NA	NA	NA	NA	NA	NA	NA	NA	NA	NA	NA	NA	NA	NA	NA	NA	NA	NA	NA	NA	NA	NA	NA	NA	NA	NA	NA	NA	NA	NA	NA	NA	NA	NA	NA
ARMCX3	ARMCX3	NA	NA	NA	NA	NA	NA	NA	NA	NA	NA	NA	NA	NA	NA	NA	NA	NA	NA	NA	NA	NA	NA	NA	NA	NA	NA	NA	NA	NA	NA	NA	NA	NA	NA	NA	NA	NA	NA	NA	NA	NA	NA	NA	NA	NA	NA	NA	NA
ARPC1A	ARPC1A	NA	17.3237	NA	17.9637	NA	NA	17.0041	NA	NA	16.6169	17.2132	15.4537	16.1553	17.6089	18.564	15.2505	NA	NA	NA	NA	NA	NA	NA	NA	16.7495	NA	16.416	NA	NA	NA	17.6798	NA	16.9655	NA	17.3062	16.3705	19.9685	17.6908	NA	18.2155	15.9897	17.1265	18.5846	NA	19.5253	16.6817	16.8966	19.5957
ARPC1B	ARPC1B	NA	18.4882	NA	16.4707	NA	NA	NA	NA	17.9952	17.5178	NA	14.9809	NA	18.9506	16.093	15.4779	NA	NA	15.6494	NA	NA	NA	15.454	NA	17.3047	NA	NA	16.1399	17.7701	NA	18.3914	18.7397	NA	NA	17.5674	16.7132	19.0041	13.7333	NA	18.1658	18.6752	18.475	19.9304	16.7259	20.0784	NA	18.3161	18.336
ARPC2	ARPC2	15.96	18.8311	16.2453	18.5145	17.592	15.9788	NA	NA	NA	NA	NA	14.5221	16.5423	19.4009	19.6033	16.8968	16.5616	15.9232	NA	NA	NA	NA	NA	NA	17.187	NA	18.6061	19.0219	16.9621	15.9977	18.6987	17.8062	16.8347	19.7689	17.8387	18.7417	19.9722	18.8611	NA	16.6294	17.371	18.5035	19.8066	19.4556	19.6175	19.782	19.1617	19.7031
ARPC3	ARPC3	NA	19.0852	NA	20.2045	17.974	18.1356	16.209	16.481	NA	19.5726	17.5487	18.4101	18.5852	21.5668	19.6371	17.943	NA	18.2499	17.8303	17.1234	15.8406	NA	NA	17.6767	19.8786	18.2786	21.1383	17.6135	17.926	NA	18.7599	20.4994	NA	19.8452	20.449	16.6987	20.8949	18.5309	15.3121	18.4001	19.1488	NA	17.4122	19.4778	20.1611	18.275	14.3366	18.8579
ARPC4	ARPC4	NA	16.7547	NA	18.0705	16.1462	NA	NA	NA	18.3271	15.5703	NA	18.1728	15.6611	NA	17.3748	16.068	18.3597	NA	18.2995	18.159	NA	18.1046	NA	17.496	19.091	17.6556	NA	NA	16.4437	15.8349	16.28	19.2507	NA	17.9512	18.7669	NA	19.31	17.0218	17.1136	18.5212	19.5634	19.115	19.3724	18.8581	17.6803	20.0775	19.4981	18.1954
ARPC5	ARPC5	16.2738	NA	NA	19.9923	22.7106	NA	NA	NA	NA	18.2255	NA	NA	18.5227	18.7792	17.2014	NA	NA	NA	NA	NA	NA	NA	18.8165	NA	NA	20.0054	NA	NA	NA	NA	NA	NA	NA	NA	NA	18.6368	20.3137	NA	NA	NA	NA	18.0508	NA	19.4274	18.4495	NA	17.7918	17.9702
ARPC5L	ARPC5L	NA	NA	NA	NA	NA	NA	NA	NA	NA	NA	NA	NA	NA	NA	NA	NA	NA	NA	NA	NA	NA	NA	NA	NA	NA	NA	NA	NA	NA	NA	NA	NA	NA	NA	NA	NA	NA	NA	NA	NA	NA	NA	NA	NA	NA	NA	NA	NA
ARPIN	ARPIN	NA	NA	NA	NA	NA	NA	NA	NA	NA	NA	NA	NA	NA	NA	NA	NA	NA	NA	NA	NA	NA	NA	NA	NA	NA	NA	NA	NA	NA	NA	NA	NA	NA	NA	NA	NA	NA	NA	NA	NA	NA	NA	NA	NA	NA	NA	NA	NA
ARPP19	ARPP19	NA	NA	NA	NA	NA	NA	NA	NA	NA	NA	NA	NA	NA	NA	NA	NA	NA	NA	NA	NA	NA	NA	NA	NA	NA	NA	NA	NA	NA	NA	NA	NA	NA	NA	NA	NA	NA	NA	NA	NA	NA	NA	NA	NA	NA	NA	NA	NA
ARR3	ARR3	NA	NA	NA	NA	NA	NA	NA	NA	NA	NA	NA	NA	NA	NA	NA	NA	NA	NA	NA	NA	NA	NA	NA	NA	NA	NA	NA	NA	NA	NA	NA	NA	NA	NA	NA	NA	NA	NA	NA	NA	NA	NA	NA	NA	NA	NA	NA	NA
ARRB1	ARRB1	NA	NA	NA	NA	NA	NA	NA	NA	NA	NA	NA	NA	NA	NA	NA	NA	NA	NA	NA	NA	NA	NA	NA	NA	NA	NA	NA	NA	NA	NA	NA	NA	NA	NA	NA	NA	NA	NA	NA	NA	NA	NA	NA	NA	NA	NA	NA	NA
ARRB2	ARRB2	NA	NA	NA	NA	NA	NA	NA	NA	NA	NA	NA	NA	NA	NA	NA	NA	NA	NA	NA	NA	NA	NA	NA	NA	NA	NA	NA	NA	NA	NA	NA	NA	NA	NA	NA	NA	NA	NA	NA	NA	NA	NA	NA	NA	NA	NA	NA	NA
ARRDC1	ARRDC1	17.939	17.8489	NA	22.9036	21.3976	22.1506	16.5446	16.5619	19.0601	19.6885	19.0834	NA	22.0215	23.4891	20.6517	19.8072	NA	14.2575	18.0438	13.5704	16.1373	NA	18.4534	18.7498	21.6049	NA	21.5057	18.7091	20.2077	18.3967	20.8918	NA	21.4446	NA	20.5705	18.9187	20.7344	22.229	16.1558	16.9615	NA	NA	16.7362	NA	19.3424	NA	NA	19.2065
ARSA	ARSA	23.8948	26.804	25.3421	25.5411	22.73	27.3205	26.3911	25.423	25.8501	25.766	25.7656	24.2148	25.7723	21.9411	24.7363	27.1441	24.8489	25.7384	25.0174	25.2041	25.3765	22.4843	23.2623	24.7152	23.3955	24.081	25.9866	24.8828	24.1343	25.6917	22.8084	25.4862	23.1537	22.7066	25.6286	24.5618	25.1493	25.0116	23.7372	24.7537	25.7001	25.5345	24.5932	26.6255	26.5034	26.2729	25.5901	25.6046
ARSB	ARSB	18.9699	18.8549	18.5184	17.5502	17.6774	22.4187	21.8262	20.619	16.8545	NA	16.6387	15.9375	18.9407	16.7007	16.6733	18.4771	20.2592	18.4591	18.4311	16.0589	18.2046	17.7517	17.5761	17.7964	16.7817	18.248	14.7653	18.7528	18.4271	19.2936	17.9454	15.4871	NA	18.2768	20.1978	21.771	16.9482	20.0347	20.7	18.7895	19.2624	21.2254	20.2248	20.8626	22.4831	21.2013	20.1952	21.3375
ARSD	ARSD	NA	NA	NA	NA	NA	NA	NA	NA	NA	NA	NA	NA	NA	NA	NA	NA	NA	NA	NA	NA	NA	NA	NA	NA	NA	NA	NA	NA	NA	NA	NA	NA	NA	NA	NA	NA	NA	NA	NA	NA	NA	NA	NA	NA	NA	NA	NA	NA
ARSE	ARSE	NA	NA	NA	NA	NA	NA	NA	NA	NA	NA	NA	NA	NA	NA	NA	NA	NA	NA	NA	NA	NA	NA	NA	NA	NA	NA	NA	NA	NA	NA	NA	NA	NA	NA	NA	NA	NA	NA	NA	NA	NA	NA	NA	NA	NA	NA	NA	NA
ARSF	ARSF	NA	19.9824	NA	16.345	NA	20.3685	18.7665	16.8432	16.8729	19.5674	NA	17.2059	NA	NA	15.951	19.8693	NA	NA	NA	17.9875	17.6274	18.9797	18.3231	18.6298	NA	NA	16.6189	19.4995	17.699	17.0722	NA	19.6616	17.1259	NA	14.1766	21.0549	20.1554	18.2133	12.3683	19.8201	17.5953	18.2462	19.7557	18.4348	22.459	16.7434	21.0345	18.5319
ART1	ART1	NA	NA	NA	NA	NA	NA	NA	NA	NA	NA	NA	NA	NA	NA	NA	NA	NA	NA	NA	NA	NA	NA	NA	NA	NA	NA	NA	NA	NA	NA	NA	NA	NA	NA	NA	NA	NA	NA	NA	NA	NA	NA	NA	NA	NA	NA	NA	NA
ART3	ART3	23.407	18.9871	20.1004	NA	19.9762	20.7021	24.0247	24.133	19.7127	18.9331	19.9619	20.1423	18.0952	20.5736	17.4236	20.3362	20.2762	NA	21.6013	22.3357	20.9583	22.269	24.1574	20.442	16.0405	21.8194	18.2147	22.2151	20.4188	20.9534	18.3593	20.982	22.3162	20.2076	18.7486	NA	16.1141	17.2903	21.9661	20.428	20.2959	18.4288	17.7592	20.6519	15.5429	23.3278	20.5466	22.7419
ART4	ART4	NA	NA	NA	NA	NA	NA	NA	NA	NA	NA	NA	NA	NA	NA	NA	NA	NA	NA	NA	NA	NA	NA	NA	NA	NA	NA	NA	NA	NA	NA	NA	NA	NA	NA	NA	NA	NA	NA	NA	NA	NA	NA	NA	NA	NA	NA	NA	NA
ARVCF	ARVCF	NA	NA	NA	NA	NA	NA	NA	NA	NA	NA	NA	NA	NA	NA	NA	NA	NA	NA	NA	NA	NA	NA	NA	NA	NA	NA	NA	NA	NA	NA	NA	NA	NA	NA	NA	NA	NA	NA	NA	NA	NA	NA	NA	NA	NA	NA	NA	NA
AS3MT	AS3MT	NA	NA	NA	NA	NA	NA	NA	NA	NA	NA	NA	NA	NA	NA	NA	NA	NA	NA	NA	NA	NA	NA	NA	NA	NA	NA	NA	NA	NA	NA	NA	NA	NA	NA	NA	NA	NA	NA	NA	NA	NA	NA	NA	NA	NA	NA	NA	NA
ASAH1	ASAH1	26.2347	25.7893	25.3984	25.4644	23.695	27.9193	26.4658	26.0022	24.6097	24.2894	25.1982	24.7024	25.3665	23.9967	24.6914	25.2164	25.423	25.8941	25.2487	24.4939	23.8698	24.4286	24.7392	24.2093	24.1073	24.5788	25.7891	24.7665	24.595	25.3675	24.9925	23.7555	24.997	24.2252	24.9278	26.916	24.9467	25.0635	25.0508	24.0884	25.2754	24.5207	24.5813	24.9206	25.6662	23.7879	25.6713	24.8912
ASAP1	ASAP1	NA	NA	NA	NA	NA	NA	NA	NA	NA	NA	NA	NA	NA	NA	NA	NA	NA	NA	NA	NA	NA	NA	NA	NA	NA	NA	NA	NA	NA	NA	NA	NA	NA	NA	NA	NA	NA	NA	NA	NA	NA	NA	NA	NA	NA	NA	NA	NA
ASAP2	ASAP2	NA	NA	NA	NA	NA	NA	NA	NA	NA	NA	NA	NA	NA	NA	NA	NA	NA	NA	NA	NA	NA	NA	NA	NA	NA	NA	NA	NA	NA	NA	NA	NA	NA	NA	NA	NA	NA	NA	NA	NA	NA	NA	NA	NA	NA	NA	NA	NA
ASAP3	ASAP3	NA	NA	NA	NA	NA	NA	NA	NA	NA	NA	NA	NA	NA	NA	NA	NA	NA	NA	NA	NA	NA	NA	NA	NA	NA	NA	NA	NA	NA	NA	NA	NA	NA	NA	NA	NA	NA	NA	NA	NA	NA	NA	NA	NA	NA	NA	NA	NA
ASB9	ASB9	NA	NA	NA	NA	NA	NA	NA	NA	NA	NA	NA	NA	NA	NA	NA	NA	NA	NA	NA	NA	NA	NA	NA	NA	NA	NA	NA	NA	NA	NA	NA	NA	NA	NA	NA	NA	NA	NA	NA	NA	NA	NA	NA	NA	NA	NA	NA	NA
ASCC1	ASCC1	NA	NA	NA	NA	NA	NA	NA	NA	NA	NA	NA	NA	NA	NA	NA	NA	NA	NA	NA	NA	NA	NA	NA	NA	NA	NA	NA	NA	NA	NA	NA	NA	NA	NA	NA	NA	NA	NA	NA	NA	NA	NA	NA	NA	NA	NA	NA	NA
ASCC2	ASCC2	NA	NA	NA	NA	NA	NA	NA	NA	NA	NA	NA	NA	NA	NA	NA	NA	NA	NA	NA	NA	NA	NA	NA	NA	NA	NA	NA	NA	NA	NA	NA	NA	NA	NA	NA	NA	NA	NA	NA	NA	NA	NA	NA	NA	NA	NA	NA	NA
ASCC3	ASCC3	NA	NA	NA	NA	NA	NA	NA	NA	NA	NA	NA	NA	NA	NA	NA	NA	NA	NA	NA	NA	NA	NA	NA	NA	NA	NA	NA	NA	NA	NA	NA	NA	NA	NA	NA	NA	NA	NA	NA	NA	NA	NA	NA	NA	NA	NA	NA	NA
ASF1A	ASF1A	NA	NA	NA	NA	NA	NA	NA	NA	NA	NA	NA	NA	NA	NA	NA	NA	NA	NA	NA	NA	NA	NA	NA	NA	NA	NA	NA	NA	NA	NA	NA	NA	NA	NA	NA	NA	NA	NA	NA	NA	NA	NA	NA	NA	NA	NA	NA	NA
ASGR1	ASGR1	16.5491	NA	NA	NA	16.4562	16.2505	20.0152	16.7754	NA	14.0404	15.2007	NA	18.6301	NA	15.7283	19.4037	18.1137	19.4352	NA	19.3814	16.3127	NA	21.8559	18.8146	NA	17.8179	NA	NA	14.827	19.1259	20.6585	NA	NA	17.593	16.2633	15.0999	NA	NA	NA	19.3384	21.6773	18.1819	NA	17.72	NA	17.6894	16.7821	18.1806
ASGR2	ASGR2	24.2046	21.7217	22.5036	20.1545	22.039	22.9924	23.1237	23.6965	19.8475	20.9721	20.747	22.1492	22.3558	20.9278	19.7471	22.5363	22.9383	22.0568	23.1697	23.7861	22.9135	22.2156	22.8121	21.9685	19.7346	22.0712	NA	21.358	20.8434	22.7474	20.772	20.2276	22.9694	20.7411	21.7144	23.7427	21.2674	22.3538	22.5769	21.7766	19.62	20.606	NA	15.8186	23.1611	19.0811	20.6199	23.8605
ASH2L	ASH2L	NA	NA	NA	NA	NA	NA	NA	NA	NA	NA	NA	NA	NA	NA	NA	NA	NA	NA	NA	NA	NA	NA	NA	NA	NA	NA	NA	NA	NA	NA	NA	NA	NA	NA	NA	NA	NA	NA	NA	NA	NA	NA	NA	NA	NA	NA	NA	NA
ASL	ASL	NA	NA	NA	16.292	NA	NA	NA	NA	NA	16.5454	NA	NA	NA	17.0132	14.1289	15.9281	NA	14.7545	14.4219	18.4004	NA	NA	NA	NA	NA	NA	NA	NA	14.1092	11.5741	16.4741	16.3639	NA	14.217	NA	NA	15.5056	NA	NA	12.6351	17.452	15.9307	14.6825	NA	18.4352	15.5526	18.1407	17.3168
ASMTL	ASMTL	NA	NA	NA	15.2836	14.7708	NA	NA	NA	NA	NA	NA	NA	NA	17.767	NA	NA	NA	NA	NA	NA	NA	NA	NA	13.4094	14.303	NA	14.1707	NA	NA	NA	NA	14.2848	NA	NA	NA	NA	16.1275	NA	NA	NA	18.7886	NA	NA	NA	NA	NA	NA	13.4162
ASNA1	ASNA1	NA	NA	NA	17.6385	NA	NA	16.5388	NA	NA	NA	NA	NA	NA	17.2939	NA	NA	NA	NA	NA	NA	16.3942	NA	NA	NA	NA	NA	18.0137	NA	NA	NA	NA	NA	NA	NA	NA	16.5433	16.6898	16.7182	NA	NA	NA	15.3278	NA	18.1161	16.1451	NA	17.513	NA
ASNS	ASNS	NA	NA	NA	NA	NA	NA	NA	NA	NA	NA	NA	NA	NA	NA	NA	NA	NA	NA	NA	NA	NA	NA	NA	NA	NA	NA	NA	NA	NA	NA	NA	NA	NA	NA	NA	NA	NA	NA	NA	NA	NA	NA	NA	NA	NA	NA	NA	NA
ASPA	ASPA	NA	NA	NA	NA	NA	NA	NA	NA	NA	NA	NA	NA	NA	NA	NA	NA	NA	NA	NA	NA	NA	NA	NA	NA	NA	NA	NA	NA	NA	NA	NA	NA	NA	NA	NA	NA	NA	NA	NA	NA	NA	NA	NA	NA	NA	NA	NA	NA
ASPDH	ASPDH	NA	NA	NA	NA	NA	NA	NA	NA	NA	NA	NA	NA	NA	NA	NA	NA	NA	NA	NA	NA	NA	NA	NA	NA	NA	NA	NA	NA	NA	NA	NA	NA	NA	NA	NA	NA	NA	NA	NA	NA	NA	NA	NA	NA	NA	NA	NA	NA
ASPH	ASPH	NA	NA	NA	NA	NA	NA	NA	NA	NA	NA	NA	NA	NA	NA	NA	NA	NA	NA	NA	NA	NA	NA	NA	NA	NA	NA	NA	NA	NA	NA	NA	NA	NA	NA	NA	NA	NA	NA	NA	NA	NA	NA	NA	NA	NA	NA	NA	NA
ASPN	ASPN	NA	NA	NA	NA	NA	NA	NA	NA	NA	NA	NA	NA	NA	NA	NA	NA	NA	NA	NA	NA	NA	NA	NA	NA	NA	NA	NA	NA	NA	NA	NA	NA	NA	NA	NA	NA	NA	NA	NA	NA	NA	NA	NA	NA	NA	NA	NA	NA
ASPRV1	ASPRV1	NA	NA	NA	NA	NA	NA	NA	NA	NA	NA	NA	NA	NA	NA	NA	NA	NA	NA	NA	NA	NA	NA	NA	NA	NA	NA	NA	NA	NA	NA	NA	NA	NA	NA	NA	NA	NA	NA	NA	NA	NA	NA	NA	NA	NA	NA	NA	NA
ASPSCR1	ASPSCR1	NA	NA	NA	NA	NA	NA	NA	NA	NA	NA	NA	NA	NA	NA	NA	NA	NA	NA	NA	NA	NA	NA	NA	NA	NA	NA	NA	NA	NA	NA	NA	NA	NA	NA	NA	NA	NA	NA	NA	NA	NA	NA	NA	NA	NA	NA	NA	NA
ASRGL1	ASRGL1	18.5765	NA	17.466	17.9934	NA	NA	NA	NA	NA	NA	NA	16.5665	18.9123	20.1898	19.2907	NA	18.0043	NA	NA	NA	NA	15.7434	NA	18.317	NA	19.1004	18.8428	NA	16.4212	16.5868	17.2424	15.7109	15.1447	NA	18.6044	18.6005	16.1119	NA	NA	NA	20.4137	NA	17.6167	NA	18.6639	NA	NA	20.4389
ASS1	ASS1	22.8026	22.8721	21.5888	21.3343	20.0282	18.5104	21.7723	19.601	21.0536	21.7351	17.8509	22.0095	20.0989	19.6461	22.3957	20.4475	17.6291	21.2685	21.4934	21.0234	21.6371	20.9389	21.5195	21.1671	21.1809	21.2634	19.7562	22.9881	20.8235	22.8433	21.0999	18.2984	17.8355	22.6678	22.8227	23.4312	23.3459	21.9299	20.137	23.8343	22.6738	24.9345	24.4174	22.5195	24.9323	24.7391	23.5494	24.2461
ASUN	ASUN	NA	NA	NA	NA	NA	NA	NA	NA	NA	NA	NA	NA	NA	NA	NA	NA	NA	NA	NA	NA	NA	NA	NA	NA	NA	NA	NA	NA	NA	NA	NA	NA	NA	NA	NA	NA	NA	NA	NA	NA	NA	NA	NA	NA	NA	NA	NA	NA
ATAD1	ATAD1	NA	NA	NA	NA	NA	NA	NA	NA	NA	NA	NA	NA	NA	NA	NA	NA	NA	NA	NA	NA	NA	NA	NA	NA	NA	NA	NA	NA	NA	NA	NA	NA	NA	NA	NA	NA	NA	NA	NA	NA	NA	NA	NA	NA	NA	NA	NA	NA
ATAD2	ATAD2	NA	NA	NA	NA	NA	NA	NA	NA	NA	NA	NA	NA	NA	NA	NA	NA	NA	NA	NA	NA	NA	NA	NA	NA	NA	NA	NA	NA	NA	NA	NA	NA	NA	NA	NA	NA	NA	NA	NA	NA	NA	NA	NA	NA	NA	NA	NA	NA
ATAD3A	ATAD3A	14.9438	NA	NA	NA	NA	NA	14.5253	NA	NA	NA	NA	NA	NA	NA	NA	NA	NA	NA	NA	NA	NA	NA	NA	NA	15.3226	NA	NA	NA	13.7289	NA	NA	NA	NA	NA	NA	NA	NA	NA	NA	NA	15.0444	NA	NA	19.5345	NA	NA	NA	NA
ATAD3B	ATAD3B	NA	NA	NA	NA	NA	NA	NA	NA	NA	NA	NA	NA	NA	NA	NA	NA	NA	NA	NA	NA	NA	NA	NA	NA	NA	NA	NA	NA	13.6858	NA	NA	NA	NA	NA	NA	NA	NA	NA	NA	NA	NA	NA	NA	16.1143	NA	NA	NA	NA
ATE1	ATE1	NA	NA	NA	NA	NA	NA	NA	NA	NA	NA	NA	NA	NA	NA	NA	NA	NA	NA	NA	NA	NA	NA	NA	NA	NA	NA	NA	NA	NA	NA	NA	NA	NA	NA	NA	NA	NA	NA	NA	NA	NA	NA	NA	NA	NA	NA	NA	NA
ATF6	ATF6	NA	NA	NA	NA	NA	NA	NA	NA	NA	NA	NA	NA	NA	NA	NA	NA	NA	NA	NA	NA	NA	NA	NA	NA	NA	NA	NA	NA	NA	NA	NA	NA	NA	NA	NA	NA	NA	NA	NA	NA	NA	NA	NA	NA	NA	NA	NA	NA
ATF6B	ATF6B	NA	NA	NA	NA	NA	NA	NA	NA	NA	NA	NA	NA	NA	NA	NA	NA	NA	NA	NA	NA	NA	NA	NA	NA	NA	NA	NA	NA	NA	NA	NA	NA	NA	NA	NA	NA	NA	NA	NA	NA	NA	NA	NA	NA	NA	NA	NA	NA
ATF7IP	ATF7IP	NA	NA	NA	NA	NA	NA	NA	NA	NA	NA	NA	NA	NA	NA	NA	NA	NA	NA	NA	NA	NA	NA	NA	NA	NA	NA	NA	NA	NA	NA	NA	NA	NA	NA	NA	NA	NA	NA	NA	NA	NA	NA	NA	NA	NA	NA	NA	NA
ATG13	ATG13	NA	NA	NA	NA	NA	NA	NA	NA	NA	NA	NA	NA	NA	NA	NA	NA	NA	NA	NA	NA	NA	NA	NA	NA	NA	NA	NA	NA	NA	NA	NA	NA	NA	NA	NA	NA	NA	NA	NA	NA	NA	NA	NA	NA	NA	NA	NA	NA
ATG16L1	ATG16L1	NA	NA	NA	NA	NA	NA	NA	NA	NA	NA	NA	NA	NA	NA	NA	NA	NA	NA	NA	NA	NA	NA	NA	NA	NA	NA	NA	NA	NA	NA	NA	NA	NA	NA	NA	NA	NA	NA	NA	NA	NA	NA	NA	NA	NA	NA	NA	NA
ATG2A	ATG2A	NA	NA	NA	NA	NA	NA	NA	NA	NA	NA	NA	NA	NA	NA	NA	NA	NA	NA	NA	NA	NA	NA	NA	NA	NA	NA	NA	NA	NA	NA	NA	NA	NA	NA	NA	NA	NA	NA	NA	NA	NA	NA	NA	NA	NA	NA	NA	NA
ATG2B	ATG2B	NA	NA	NA	NA	NA	NA	NA	NA	NA	NA	NA	NA	NA	NA	NA	NA	NA	NA	NA	NA	NA	NA	NA	NA	NA	NA	NA	NA	NA	NA	NA	NA	NA	NA	NA	NA	NA	NA	NA	NA	NA	NA	NA	NA	NA	NA	NA	NA
ATG3	ATG3	NA	NA	NA	NA	NA	NA	NA	NA	NA	NA	NA	NA	NA	NA	NA	NA	NA	NA	NA	NA	NA	NA	NA	NA	NA	NA	NA	NA	NA	NA	NA	NA	NA	NA	NA	NA	NA	NA	NA	NA	NA	NA	NA	NA	NA	NA	NA	NA
ATG4A	ATG4A	NA	NA	NA	NA	NA	NA	NA	NA	NA	NA	NA	NA	NA	NA	NA	NA	NA	NA	NA	NA	NA	NA	NA	NA	NA	NA	NA	NA	NA	NA	NA	NA	NA	NA	NA	NA	NA	NA	NA	NA	NA	NA	NA	NA	NA	NA	NA	NA
ATG4B	ATG4B	NA	NA	NA	NA	NA	NA	NA	NA	NA	NA	NA	NA	NA	NA	NA	NA	NA	NA	NA	NA	NA	NA	NA	NA	NA	NA	NA	NA	NA	NA	NA	NA	NA	NA	NA	NA	NA	NA	NA	NA	NA	NA	NA	NA	NA	NA	NA	NA
ATG4C	ATG4C	NA	NA	NA	NA	NA	NA	NA	NA	NA	NA	NA	NA	NA	NA	NA	NA	NA	NA	NA	NA	NA	NA	NA	NA	NA	NA	NA	NA	NA	NA	NA	NA	NA	NA	NA	NA	NA	NA	NA	NA	NA	NA	NA	NA	NA	NA	NA	NA
ATG5	ATG5	NA	NA	NA	NA	NA	NA	NA	NA	NA	NA	NA	NA	NA	NA	NA	NA	NA	NA	NA	NA	NA	NA	NA	NA	NA	NA	NA	NA	NA	NA	NA	NA	NA	NA	NA	NA	NA	NA	NA	NA	NA	NA	NA	NA	NA	NA	NA	NA
ATG7	ATG7	NA	NA	NA	NA	NA	NA	NA	NA	NA	NA	NA	NA	NA	NA	NA	NA	NA	NA	NA	NA	NA	NA	NA	NA	NA	NA	NA	NA	NA	NA	NA	NA	NA	NA	NA	NA	NA	NA	NA	NA	NA	NA	NA	NA	NA	NA	NA	NA
ATG9A	ATG9A	NA	NA	NA	NA	NA	NA	NA	NA	NA	NA	NA	NA	NA	NA	NA	NA	NA	NA	NA	NA	NA	NA	NA	NA	NA	NA	NA	NA	NA	NA	NA	NA	NA	NA	NA	NA	NA	NA	NA	NA	NA	NA	NA	NA	NA	NA	NA	NA
ATIC	ATIC	16.9496	NA	NA	20.6988	16.8275	17.9296	18.9481	17.5158	16.8195	19.194	16.5121	18.9743	19.6147	21.2006	19.3343	15.6971	17.8726	17.6643	17.2853	NA	14.5135	NA	NA	18.015	22.297	14.2349	20.9708	18.9118	17.9632	16.1311	18.841	16.3126	18.5988	18.1575	16.2926	18.4542	19.8731	17.9672	NA	17.4198	19.1843	17.8682	17.3256	21.7129	19.9225	17.4683	17.4411	19.5411
ATL1	ATL1	NA	NA	NA	NA	NA	NA	NA	NA	NA	NA	NA	NA	NA	NA	NA	NA	NA	NA	NA	NA	NA	NA	NA	NA	NA	NA	NA	NA	NA	NA	NA	NA	NA	NA	NA	NA	NA	NA	NA	NA	NA	NA	NA	NA	NA	NA	NA	NA
ATL2	ATL2	NA	NA	NA	NA	NA	NA	NA	NA	NA	NA	NA	NA	NA	NA	NA	NA	NA	NA	NA	NA	NA	NA	NA	NA	NA	NA	NA	NA	NA	NA	NA	NA	NA	NA	NA	NA	NA	NA	NA	NA	NA	NA	NA	NA	NA	NA	NA	NA
ATL3	ATL3	NA	NA	NA	NA	NA	NA	NA	NA	NA	NA	NA	NA	NA	NA	NA	NA	NA	NA	NA	NA	NA	NA	NA	NA	NA	NA	NA	NA	NA	NA	NA	NA	NA	NA	NA	NA	NA	NA	NA	NA	NA	NA	NA	NA	NA	NA	NA	NA
ATM	ATM	NA	NA	NA	NA	NA	NA	NA	NA	NA	NA	NA	NA	NA	NA	NA	NA	NA	NA	NA	NA	NA	NA	NA	NA	NA	NA	NA	NA	NA	NA	NA	NA	NA	NA	NA	NA	NA	NA	NA	NA	NA	NA	NA	NA	NA	NA	NA	NA
ATOX1	ATOX1	26.5403	20.1923	22.7214	21.8532	19.2963	21.9815	24.469	26.5	20.9882	NA	25.8103	NA	21.8799	19.821	23.6536	22.176	22.4618	18.3957	23.2843	22.2086	NA	20.6727	26.2064	21.765	21.0614	22.9123	20.5325	25.3578	19.7629	23.4553	19.7705	NA	23.9481	22.1391	23.012	20.9926	21.5215	21.8887	NA	25.4593	22.3977	25.6797	20.8935	21.4968	22.4808	23.0536	22.3431	20.2664
ATP11A	ATP11A	NA	NA	NA	NA	NA	NA	NA	NA	NA	NA	NA	NA	NA	NA	NA	NA	NA	NA	NA	NA	NA	NA	NA	NA	NA	NA	NA	NA	NA	NA	NA	NA	NA	NA	NA	NA	NA	NA	NA	NA	NA	NA	NA	NA	NA	NA	NA	NA
ATP11B	ATP11B	NA	NA	NA	NA	NA	NA	NA	NA	NA	NA	NA	NA	NA	NA	NA	NA	NA	NA	NA	NA	NA	NA	NA	NA	NA	NA	NA	NA	NA	NA	NA	NA	NA	NA	NA	NA	NA	NA	NA	NA	NA	NA	NA	NA	NA	NA	NA	NA
ATP11C	ATP11C	NA	NA	NA	NA	NA	NA	NA	NA	NA	NA	NA	NA	NA	NA	NA	NA	NA	NA	NA	NA	NA	NA	NA	NA	NA	NA	NA	NA	NA	NA	NA	NA	NA	NA	NA	NA	NA	NA	NA	NA	NA	NA	NA	NA	NA	NA	NA	NA
ATP12A	ATP12A	NA	17.2438	14.8461	12.2194	8.42504	NA	17.4835	NA	NA	NA	13.629	12.6246	16.2998	NA	7.69272	15.0167	9.65606	NA	10.3031	NA	NA	NA	NA	13.5225	NA	15.126	14.5009	12.4395	NA	14.4886	NA	NA	NA	14.3448	11.6515	10.8134	11.2478	NA	14.7293	11.589	NA	13.0091	11.8456	13.9769	10.2746	11.3867	14.5798	13.7017
ATP13A1	ATP13A1	NA	NA	NA	NA	NA	NA	NA	NA	NA	NA	NA	NA	NA	NA	NA	NA	NA	NA	NA	NA	NA	NA	NA	NA	NA	NA	NA	NA	NA	NA	NA	NA	NA	NA	NA	NA	NA	NA	NA	NA	NA	NA	NA	NA	NA	NA	NA	NA
ATP13A2	ATP13A2	NA	NA	NA	NA	NA	NA	NA	NA	NA	NA	NA	NA	NA	NA	NA	NA	NA	NA	NA	NA	NA	NA	NA	NA	NA	NA	NA	NA	NA	NA	NA	NA	NA	NA	NA	NA	NA	NA	NA	NA	NA	NA	NA	NA	NA	NA	NA	NA
ATP13A3	ATP13A3	NA	NA	NA	NA	NA	NA	NA	NA	NA	NA	NA	NA	NA	NA	NA	NA	NA	NA	NA	NA	NA	NA	NA	NA	NA	NA	NA	NA	NA	NA	NA	NA	NA	NA	NA	NA	NA	NA	NA	NA	NA	NA	NA	NA	NA	NA	NA	NA
ATP1A1	ATP1A1	16.718	19.1987	20.251	18.0915	16.8313	16.4385	18.7101	15.0147	19.2774	16.0884	18.1486	19.9855	19.1584	17.0425	21.3175	18.3352	9.88888	15.6645	18.9789	18.5955	NA	12.0647	17.6658	16.6263	NA	21.143	18.165	20.5127	17.1581	19.1972	16.2184	16.552	NA	14.6621	18.1055	21.4355	17.7504	17.8331	17.7968	22.5432	18.8342	22.9789	21.6053	21.096	21.4392	20.848	20.651	21.0398
ATP1A2	ATP1A2	NA	15.0534	15.0355	14.0029	8.61358	NA	17.667	NA	16.2051	12.827	15.1611	15.9723	15.6879	11.4442	17.0381	16.0599	9.82629	13.9399	10.4805	NA	NA	NA	13.1917	NA	NA	15.4537	8.59391	16.9186	NA	15.7517	8.84525	NA	NA	11.309	12.7993	16.5638	13.4731	NA	14.0027	18.5178	16.25	18.5556	18.2305	16.3403	18.3806	17.6402	18.4219	17.431
ATP1A3	ATP1A3	NA	15.9302	15.0996	15.2733	8.68005	NA	17.7332	NA	16.2708	NA	15.2263	17.249	15.7514	11.5078	17.9962	16.1245	9.88888	14.0034	13.6397	NA	NA	NA	13.2561	NA	NA	18.457	8.66449	16.9781	NA	16.5879	13.9741	13.8915	NA	11.3735	15.9301	16.6227	13.5312	NA	16.8859	18.9649	16.3104	19.9635	18.7969	17.8716	18.6877	18.8755	18.4829	18.01
ATP1A4	ATP1A4	NA	13.906	13.2037	12.3851	8.61358	NA	17.667	NA	10.3045	12.827	13.8097	12.8	NA	NA	12.1767	15.1959	9.82629	NA	10.4805	NA	NA	NA	NA	NA	NA	12.0143	NA	12.6045	NA	14.6605	NA	NA	NA	11.309	11.8193	13.6886	11.4089	NA	14.0027	14.2911	12.5604	12.1184	12.0251	11.292	11.9868	14.3955	11.853	13.1614
ATP1B1	ATP1B1	17.5283	20.3235	21.9297	21.1741	18.6698	19.0966	21.0571	NA	20.3502	18.0942	21.2085	21.5711	21.0492	17.3335	23.0052	15.9744	20.3627	22.3777	20.0099	21.1084	18.0275	20.5168	18.4381	18.134	17.8923	22.877	19.35	21.7103	22.0975	20.7124	19.8737	16.7128	18.2464	20.1775	20.1183	23.1144	19.5082	21.2602	21.9263	22.4516	20.5849	22.7958	23.524	21.1961	22.4035	22.7203	21.8717	21.2052
ATP1B3	ATP1B3	NA	15.7337	NA	13.8163	NA	NA	NA	NA	NA	NA	15.346	NA	NA	NA	14.67	NA	NA	14.9694	NA	NA	NA	NA	NA	NA	NA	NA	NA	NA	NA	15.1669	NA	NA	NA	NA	15.696	15.4386	NA	NA	NA	NA	17.4253	NA	NA	20.6481	NA	NA	NA	NA
ATP2A1	ATP2A1	NA	NA	NA	NA	NA	NA	NA	NA	NA	NA	NA	NA	NA	NA	NA	NA	NA	NA	NA	NA	NA	NA	NA	NA	NA	NA	NA	NA	NA	NA	NA	NA	NA	NA	NA	NA	NA	NA	NA	NA	NA	NA	NA	NA	NA	NA	NA	NA
ATP2A2	ATP2A2	NA	NA	NA	NA	NA	NA	NA	NA	NA	NA	NA	NA	NA	NA	NA	NA	NA	NA	NA	NA	NA	NA	NA	NA	NA	NA	NA	NA	NA	NA	NA	NA	NA	NA	NA	NA	NA	NA	NA	NA	NA	NA	NA	NA	NA	NA	NA	NA
ATP2A3	ATP2A3	NA	NA	NA	NA	NA	NA	NA	NA	NA	NA	NA	NA	NA	NA	NA	NA	NA	NA	NA	NA	NA	NA	NA	NA	NA	NA	NA	NA	NA	NA	NA	NA	NA	NA	NA	NA	NA	NA	NA	NA	NA	NA	NA	NA	NA	NA	NA	NA
ATP2B1	ATP2B1	NA	NA	NA	NA	NA	NA	NA	NA	NA	NA	NA	NA	NA	NA	NA	NA	NA	NA	NA	NA	NA	NA	NA	NA	NA	NA	NA	NA	NA	NA	NA	NA	NA	NA	NA	NA	NA	NA	NA	NA	NA	NA	NA	NA	NA	NA	NA	NA
ATP2B2	ATP2B2	NA	NA	NA	NA	NA	NA	NA	NA	NA	NA	NA	NA	NA	NA	NA	NA	NA	NA	NA	NA	NA	NA	NA	NA	NA	NA	NA	NA	NA	NA	NA	NA	NA	NA	NA	NA	NA	NA	NA	NA	NA	NA	NA	NA	NA	NA	NA	NA
ATP2B3	ATP2B3	NA	NA	NA	NA	NA	NA	NA	NA	NA	NA	NA	NA	NA	NA	NA	NA	NA	NA	NA	NA	NA	NA	NA	NA	NA	NA	NA	NA	NA	NA	NA	NA	NA	NA	NA	NA	NA	NA	NA	NA	NA	NA	NA	NA	NA	NA	NA	NA
ATP2B4	ATP2B4	NA	NA	NA	NA	NA	NA	NA	NA	NA	NA	NA	NA	NA	NA	NA	NA	NA	NA	NA	NA	NA	NA	NA	NA	NA	NA	NA	NA	NA	NA	NA	NA	NA	NA	NA	NA	NA	NA	NA	NA	NA	NA	NA	NA	NA	NA	NA	NA
ATP2C1	ATP2C1	NA	NA	NA	NA	NA	NA	NA	NA	NA	NA	NA	NA	NA	NA	NA	NA	NA	NA	NA	NA	NA	NA	NA	NA	NA	NA	NA	NA	NA	NA	NA	NA	NA	NA	NA	NA	NA	NA	NA	NA	NA	NA	NA	NA	NA	NA	NA	NA
ATP4A	ATP4A	NA	12.6053	11.0646	10.6518	NA	NA	NA	NA	NA	NA	NA	14.5811	10.7778	11.325	NA	11.675	NA	10.3849	NA	NA	NA	NA	13.0708	NA	NA	13.4248	NA	14.526	NA	13.7686	NA	NA	NA	NA	NA	13.4573	13.3636	NA	NA	13.3053	11.2588	15.5831	14.955	12.1359	14.3945	14.2565	15.1475	9.19714
ATP5A1	ATP5A1	NA	18.6032	NA	17.8749	18.4295	NA	22.1282	NA	18.2969	17.0318	21.197	NA	21.5269	18.0934	NA	NA	17.0601	16.7401	14.3455	16.5501	NA	18.4439	19.1012	14.2209	18.1273	18.0074	20.1822	16.9263	16.7677	18.1681	17.8469	18.5742	NA	14.7443	17.4566	NA	17.3469	NA	20.6221	21.901	20.2611	23.5897	21.5697	23.2187	22.1757	22.0063	21.5289	20.7283
ATP5B	ATP5B	NA	NA	17.6258	17.9863	17.5909	17.8319	NA	17.999	19.0332	15.3777	NA	13.703	13.6964	16.6546	16.7696	NA	17.9441	14.2241	NA	NA	17.2522	NA	19.0961	16.9687	19.3165	18.8097	14.1765	17.6013	16.9867	17.4585	16.302	16.1832	17.8027	NA	17.5992	NA	17.4312	14.1406	15.9043	21.0887	21.9568	22.4605	21.2682	24.1287	21.4344	23.3587	21.4393	20.7912
ATP5C1	ATP5C1	NA	NA	NA	15.2118	NA	NA	NA	NA	NA	NA	NA	NA	NA	NA	NA	NA	NA	15.3969	NA	14.8935	NA	NA	NA	NA	NA	17.3674	NA	NA	NA	NA	NA	NA	NA	NA	NA	NA	NA	14.8389	NA	15.5657	NA	NA	NA	20.6361	16.7261	NA	NA	NA
ATP5D	ATP5D	NA	NA	NA	16.6574	19.8857	NA	NA	NA	NA	NA	NA	NA	NA	17.8748	NA	NA	NA	NA	NA	NA	NA	NA	NA	NA	NA	16.8876	NA	NA	NA	NA	16.8656	NA	NA	NA	NA	16.417	NA	NA	NA	NA	NA	NA	NA	21.0215	16.621	NA	NA	NA
ATP5E;ATP5EP2	ATP5E	NA	NA	NA	NA	NA	NA	NA	NA	NA	NA	NA	NA	NA	NA	NA	NA	NA	NA	NA	NA	NA	NA	NA	NA	NA	NA	NA	NA	NA	NA	NA	NA	NA	NA	NA	NA	NA	NA	NA	NA	NA	NA	NA	NA	NA	NA	NA	NA
ATP5F1	ATP5F1	NA	NA	NA	NA	NA	17.2071	NA	NA	NA	NA	17.1296	NA	16.3472	NA	18.4897	NA	NA	NA	NA	NA	NA	17.6536	NA	NA	NA	14.9875	17.2937	13.0882	15.0607	NA	NA	18.9547	NA	14.9285	NA	NA	12.8984	NA	NA	15.8986	19.4701	18.2351	18.1379	19.7821	18.0393	19.4892	NA	14.789
ATP5H	ATP5H	NA	NA	NA	18.4987	16.9674	NA	NA	NA	20.0605	NA	NA	NA	NA	NA	NA	NA	NA	NA	NA	NA	NA	18.1533	NA	NA	NA	18.2367	NA	NA	NA	NA	NA	NA	NA	NA	NA	NA	17.1059	16.0168	NA	NA	15.4912	16.7929	NA	22.7835	18.8221	NA	NA	NA
ATP5I	ATP5I	NA	NA	NA	NA	NA	NA	NA	NA	NA	NA	NA	NA	NA	NA	NA	NA	NA	NA	NA	NA	NA	NA	NA	NA	NA	NA	NA	NA	NA	NA	NA	NA	NA	NA	NA	NA	NA	NA	NA	NA	NA	NA	NA	NA	NA	NA	NA	NA
ATP5J	ATP5J	NA	NA	NA	NA	NA	NA	NA	NA	NA	NA	NA	NA	NA	NA	NA	NA	NA	NA	NA	NA	NA	NA	NA	NA	NA	NA	NA	NA	NA	NA	NA	NA	NA	NA	NA	NA	NA	NA	NA	NA	NA	NA	NA	21.6588	NA	NA	NA	NA
ATP5J2	ATP5J2	NA	NA	NA	NA	NA	NA	NA	NA	NA	NA	NA	NA	NA	NA	NA	NA	NA	NA	NA	NA	NA	NA	NA	NA	NA	NA	NA	NA	NA	NA	NA	NA	NA	NA	NA	NA	NA	NA	NA	NA	NA	NA	NA	NA	NA	NA	NA	NA
ATP5L	ATP5L	NA	NA	NA	NA	NA	NA	NA	NA	NA	NA	NA	NA	NA	NA	NA	NA	NA	NA	NA	NA	NA	NA	NA	NA	NA	NA	NA	NA	NA	NA	NA	NA	NA	NA	NA	NA	NA	NA	NA	18.1705	NA	18.1262	18.3109	21.4788	19.736	18.0064	NA	NA
ATP5O	ATP5O	NA	NA	NA	20.2771	17.4258	NA	NA	NA	NA	NA	NA	NA	17.5481	19.4517	19.5427	NA	NA	NA	NA	NA	NA	NA	NA	NA	NA	NA	15.0682	NA	19.7442	NA	18.6577	NA	17.6611	NA	16.9882	NA	19.9303	17.0943	NA	NA	19.6017	18.0061	NA	22.9458	NA	18.9586	NA	15.457
ATP5S	ATP5S	NA	NA	NA	NA	NA	NA	NA	NA	NA	NA	NA	NA	NA	NA	NA	NA	NA	NA	NA	NA	NA	NA	NA	NA	NA	NA	NA	NA	NA	NA	NA	NA	NA	NA	NA	NA	NA	NA	NA	NA	NA	NA	NA	NA	NA	NA	NA	NA
ATP5SL	ATP5SL	NA	NA	NA	NA	NA	NA	NA	NA	NA	NA	NA	NA	NA	NA	NA	NA	NA	NA	NA	NA	NA	NA	NA	NA	NA	NA	NA	NA	NA	NA	NA	NA	NA	NA	NA	NA	NA	NA	NA	NA	NA	NA	NA	NA	NA	NA	NA	NA
ATP6AP1	ATP6AP1	24.256	21.4597	21.7787	23.4799	19.6834	20.9549	21.896	21.6517	22.1045	19.8365	24.6852	22.026	21.519	20.3841	23.3083	21.0276	23.0905	23.3661	22.2832	21.9676	22.2797	22.2465	21.5119	21.2647	16.519	22.8288	21.8417	21.1438	23.2065	22.7501	22.24	21.0917	21.5529	20.9303	22.2907	23.9551	21.7334	23.2085	23.6831	23.5355	22.327	24.1004	24.5335	20.2885	23.5848	23.8612	23.6199	23.6714
ATP6AP2	ATP6AP2	18.5102	16.7223	17.9189	22.3499	17.1876	14.4861	18.0154	16.3294	20.1023	NA	20.6115	21.0551	17.3522	NA	20.2159	18.0544	20.5461	22.8904	20.1155	21.1997	NA	16.446	NA	NA	NA	19.5101	16.374	19.628	22.3967	20.6476	21.5174	NA	NA	16.6783	19.9865	22.4683	20.4618	20.383	21.303	21.2085	21.7834	22.3681	22.8519	20.7801	22.1582	23.878	22.9006	24.1062
ATP6V0A1	ATP6V0A1	NA	18.7971	15.7667	19.9017	14.3222	20.073	17.675	NA	NA	17.9374	14.6441	17.2743	17.2161	20.2471	19.7788	15.8353	17.282	17.8733	NA	NA	NA	NA	NA	15.4157	18.1045	13.1148	19.4879	15.5184	15.307	18.2186	13.5686	NA	18.2876	14.4673	16.5703	NA	19.2861	16.7921	NA	16.5129	18.3532	19.1798	NA	NA	18.9202	13.9916	14.4504	14.9607
ATP6V0A2	ATP6V0A2	NA	NA	NA	NA	NA	NA	NA	NA	NA	NA	NA	NA	NA	NA	NA	NA	NA	NA	NA	NA	NA	NA	NA	NA	NA	NA	NA	NA	NA	NA	NA	NA	NA	NA	NA	NA	NA	NA	NA	NA	NA	NA	NA	NA	NA	NA	NA	NA
ATP6V0A4	ATP6V0A4	NA	NA	NA	15.2155	NA	NA	NA	14.1919	NA	NA	NA	NA	NA	NA	NA	NA	NA	NA	NA	NA	NA	NA	NA	NA	NA	NA	NA	NA	NA	NA	NA	NA	NA	NA	NA	17.4583	NA	15.2763	NA	15.5033	NA	14.4104	15.5794	NA	17.1288	NA	16.4867	17.1344
ATP6V0C	ATP6V0C	NA	NA	NA	NA	NA	NA	NA	NA	NA	NA	NA	NA	NA	NA	NA	NA	NA	NA	NA	NA	NA	NA	NA	NA	NA	NA	NA	NA	NA	NA	NA	NA	NA	NA	NA	NA	NA	NA	NA	NA	NA	NA	NA	NA	NA	NA	NA	NA
ATP6V0D1	ATP6V0D1	NA	NA	17.528	20.3727	15.7883	19.5902	17.8058	NA	NA	18.5232	NA	16.8926	18.1406	21.107	20.1007	16.2214	17.5473	NA	17.9034	16.0821	17.6272	NA	NA	15.5894	NA	NA	20.7183	16.5768	17.9544	NA	NA	15.0649	NA	16.8001	18.7832	20.3894	19.9424	19.1606	NA	NA	16.99	NA	NA	16.9498	19.8342	17.9649	15.7059	17.8297
ATP6V0D2	ATP6V0D2	NA	NA	NA	NA	NA	NA	NA	NA	NA	NA	NA	NA	NA	NA	NA	NA	NA	NA	NA	NA	NA	NA	NA	NA	NA	NA	NA	NA	NA	NA	NA	NA	NA	NA	NA	NA	NA	NA	NA	NA	NA	NA	NA	NA	NA	NA	NA	NA
ATP6V1A	ATP6V1A	18.5586	20.2716	19.1968	21.8096	19.819	20.4786	19.8565	18.3898	19.9106	20.839	19.1684	20.2467	20.009	21.8601	21.4099	19.7824	18.5834	21.2396	18.9545	19.4993	19.6754	17.2625	18.1852	20.3088	20.1975	20.0389	20.4161	19.9943	18.9147	18.5361	22.0182	17.0614	17.9744	19.7213	20.7979	22.195	20.5688	21.5548	18.8478	19.9553	19.9398	21.5028	21.0331	20.7215	21.677	21.778	20.0148	21.9264
ATP6V1B1	ATP6V1B1	16.3317	18.6677	17.4792	18.861	16.5046	18.065	16.4004	13.5449	18.8127	11.72	20.0474	20.7291	16.3714	17.084	18.8985	16.3988	18.1781	21.1821	18.4807	17.7585	18.4408	14.3793	17.8989	17.7675	16.7737	17.8313	16.232	14.9478	15.4974	16.4763	15.8284	16.879	NA	NA	17.9898	21.1859	16.8225	19.9744	20.0773	19.1758	18.7923	19.0378	19.595	17.1719	20.0829	19.5099	19.8167	19.8788
ATP6V1B2	ATP6V1B2	17.3253	19.9981	17.5933	21.3994	20.0707	20.1167	19.4072	18.7569	17.6998	20.2295	18.9844	20.2584	19.0441	22.5987	21.7053	15.9178	20.5877	19.0985	18.674	14.006	16.888	14.5043	NA	19.4473	18.0796	18.5114	21.1425	19.9546	18.1464	18.2366	21.0383	15.9987	19.4812	19.9067	19.7553	20.3966	21.4774	19.7354	17.537	19.0997	19.1739	20.4919	19.5614	19.8583	20.1952	20.1719	19.9965	19.7198
ATP6V1C1	ATP6V1C1	NA	19.7074	NA	19.0036	NA	NA	NA	NA	14.3871	NA	NA	NA	16.8069	18.8558	16.7864	NA	NA	NA	NA	NA	NA	NA	NA	NA	NA	NA	18.6981	14.9989	NA	NA	17.2612	16.6477	NA	15.6116	19.9639	17.4743	NA	16.1394	NA	15.5319	17.3484	16.2108	16.4007	15.4099	17.6263	16.3344	NA	16.5119
ATP6V1C2	ATP6V1C2	NA	NA	NA	NA	NA	NA	NA	NA	NA	NA	NA	NA	NA	NA	NA	NA	NA	NA	NA	NA	NA	NA	NA	NA	NA	NA	NA	NA	NA	NA	NA	NA	NA	NA	NA	NA	NA	NA	NA	NA	NA	NA	NA	NA	NA	NA	NA	NA
ATP6V1D	ATP6V1D	NA	NA	NA	NA	NA	NA	15.6345	NA	NA	14.9955	NA	NA	NA	NA	NA	NA	NA	NA	NA	NA	NA	NA	NA	21.8076	NA	NA	NA	NA	19.4724	NA	NA	NA	NA	NA	NA	17.9022	NA	NA	NA	NA	NA	NA	17.3417	NA	17.1072	17.4892	15.5159	NA
ATP6V1E1	ATP6V1E1	NA	18.5108	17.6372	20.9594	17.6613	17.0141	19.0896	NA	NA	18.9905	18.7015	17.6138	18.8689	21.482	20.0855	16.6768	18.7519	18.3541	17.413	18.5256	17.8892	NA	NA	18.8267	20.7095	17.6016	20.8101	19.2845	18.0879	15.6844	18.82	NA	19.4923	NA	19.8792	21.3609	19.8623	20.776	18.6837	20.37	19.2491	20.8498	16.968	19.5271	22.0438	21.7111	19.6618	21.0025
ATP6V1F	ATP6V1F	NA	NA	NA	NA	NA	NA	NA	NA	NA	NA	NA	NA	NA	NA	NA	NA	NA	NA	NA	NA	NA	NA	NA	NA	NA	NA	NA	NA	NA	NA	NA	NA	NA	NA	NA	NA	NA	NA	NA	NA	NA	NA	NA	NA	NA	NA	NA	NA
ATP6V1G1	ATP6V1G1	19.9877	18.6881	22.1288	22.137	20.3958	19.9852	19.9168	16.638	19.6364	20.0823	21.1473	17.5218	20.7167	22.2047	22.2037	19.3707	21.4732	20.8108	19.3982	NA	18.3342	18.2439	16.4944	20.1163	22.7538	17.4053	22.2621	19.5691	20.3749	19.6016	20.4828	18.4116	18.9041	20.4186	21.4535	22.0558	21.3933	21.6431	21.2317	21.7636	20.3038	23.001	21.5328	18.8115	20.5514	21.4116	21.7256	22.6436
ATP6V1G2	ATP6V1G2	18.6331	16.7671	14.6947	19.022	15.4799	19.4683	16.8252	NA	18.7082	NA	NA	17.5218	NA	19.8202	19.6948	NA	19.3505	19.1594	15.223	NA	NA	NA	NA	NA	NA	NA	21.052	18.7431	NA	NA	NA	NA	NA	NA	17.7845	20.4925	18.9798	19.694	14.8319	17.9405	19.7901	17.1569	18.8747	18.8115	20.0612	19.5958	17.187	22.4032
ATP6V1G3	ATP6V1G3	NA	NA	NA	NA	NA	NA	NA	NA	NA	NA	NA	NA	NA	NA	NA	NA	NA	18.0296	NA	NA	21.5114	NA	NA	22.6298	NA	NA	NA	NA	NA	NA	21.3816	NA	NA	NA	NA	27.1455	NA	18.9203	NA	20.4911	18.8991	NA	17.4774	NA	NA	NA	NA	NA
ATP6V1H	ATP6V1H	NA	17.8169	NA	14.9785	14.5722	17.4509	NA	16.0476	NA	14.42	NA	NA	NA	18.7071	14.8359	14.7995	16.8586	18.4249	14.5899	NA	NA	NA	16.0787	NA	18.2007	NA	NA	18.6086	NA	15.2642	NA	NA	NA	NA	NA	19.3666	16.9706	NA	NA	NA	NA	NA	18.4537	NA	19.4718	16.3973	17.7633	20.5997
ATP7A	ATP7A	NA	NA	NA	NA	NA	NA	NA	NA	NA	NA	NA	NA	NA	NA	NA	NA	NA	NA	NA	NA	NA	NA	NA	NA	NA	NA	NA	NA	NA	NA	NA	NA	NA	NA	NA	NA	NA	NA	NA	NA	NA	NA	NA	NA	NA	NA	NA	NA
ATP8A1	ATP8A1	NA	NA	NA	19.2861	19.8738	15.5647	19.0302	NA	NA	18.2038	18.1321	19.4347	18.1267	20.3338	19.6431	14.3647	16.2982	19.046	14.5203	19.778	19.3169	20.5784	20.4041	18.901	17.5895	18.3948	18.2765	15.525	19.7644	21.5583	11.8129	19.3616	15.5915	13.6479	17.1551	NA	18.8739	15.185	18.7293	13.8924	16.8329	14.4121	19.3121	16.1179	17.239	19.0588	16.0294	12.2985
ATP8A2	ATP8A2	NA	NA	NA	NA	NA	NA	NA	NA	NA	NA	NA	NA	NA	NA	NA	NA	NA	NA	NA	NA	NA	NA	NA	NA	NA	NA	NA	NA	NA	NA	NA	NA	NA	NA	NA	NA	NA	NA	NA	NA	NA	NA	NA	NA	NA	NA	NA	NA
ATP8B1	ATP8B1	NA	NA	NA	NA	NA	NA	NA	NA	NA	NA	NA	NA	NA	NA	NA	NA	NA	NA	NA	NA	NA	NA	NA	NA	NA	NA	NA	NA	NA	NA	NA	NA	NA	NA	NA	NA	NA	NA	NA	NA	NA	NA	NA	NA	NA	NA	NA	NA
ATP9A	ATP9A	15.5242	NA	NA	20.0043	18.1154	17.5875	17.3229	NA	NA	16.5842	13.9828	14.5994	18.7838	21.2247	19.812	15.1971	17.6866	NA	17.0327	15.7199	NA	NA	14.6409	15.3142	19.1509	13.1925	20.4947	16.5745	12.768	16.6865	18.38	NA	18.7893	16.5808	18.0576	NA	20.3046	17.9306	NA	14.3992	17.3752	NA	17.9597	17.9983	17.8751	16.0885	18.8694	16.7301
ATP9B	ATP9B	15.3934	NA	NA	14.4201	NA	NA	NA	NA	NA	NA	NA	NA	NA	15.7471	10.9143	15.0645	NA	NA	13.6877	15.5862	NA	NA	NA	NA	NA	NA	NA	14.0139	NA	11.3452	NA	NA	NA	NA	12.7616	NA	15.4436	11.9572	NA	NA	11.9466	NA	NA	NA	NA	NA	NA	NA
ATPAF1	ATPAF1	NA	NA	NA	NA	NA	NA	NA	NA	NA	NA	NA	NA	NA	NA	NA	NA	NA	NA	NA	NA	NA	NA	NA	NA	NA	NA	NA	NA	NA	NA	NA	NA	NA	NA	NA	NA	NA	NA	NA	NA	NA	NA	NA	NA	NA	NA	NA	NA
ATPAF2	ATPAF2	NA	NA	NA	NA	NA	NA	NA	NA	NA	NA	NA	NA	NA	NA	NA	NA	NA	NA	NA	NA	NA	NA	NA	NA	NA	NA	NA	NA	NA	NA	NA	NA	NA	NA	NA	NA	NA	NA	NA	NA	NA	NA	NA	NA	NA	NA	NA	NA
ATPIF1	ATPIF1	NA	NA	NA	NA	NA	NA	NA	NA	NA	NA	NA	NA	NA	NA	NA	NA	NA	NA	NA	NA	NA	NA	NA	NA	NA	NA	NA	NA	NA	NA	NA	NA	NA	NA	NA	NA	NA	NA	NA	NA	NA	NA	NA	NA	NA	NA	NA	NA
ATR	ATR	NA	NA	NA	NA	NA	NA	NA	NA	NA	NA	NA	NA	NA	NA	NA	NA	NA	NA	NA	NA	NA	NA	NA	NA	NA	NA	NA	NA	NA	NA	NA	NA	NA	NA	NA	NA	NA	NA	NA	NA	NA	NA	NA	NA	NA	NA	NA	NA
ATRN	ATRN	22.1934	22.6539	22.9098	23.6715	23.6827	23.4815	23.3891	22.2648	23.4939	23.2636	22.924	24.035	23.1982	22.9501	23.5425	24.4367	23.0229	23.9612	24.4204	24.9133	23.6911	24.8074	23.4125	24.0302	23.9179	24.6689	21.767	22.2947	24.0046	23.2922	24.0879	23.9208	23.8212	23.4275	23.8833	23.8428	23.1975	23.6541	24.2578	23.6824	23.2687	23.8659	24.8635	20.5325	24.5868	22.362	23.6664	24.3605
ATRX	ATRX	NA	NA	NA	NA	NA	NA	NA	NA	NA	NA	NA	NA	NA	NA	NA	NA	NA	NA	NA	NA	NA	NA	NA	NA	NA	NA	NA	NA	NA	NA	NA	NA	NA	NA	NA	NA	NA	NA	NA	NA	NA	NA	NA	NA	NA	NA	NA	NA
ATXN10	ATXN10	NA	NA	NA	18.5021	NA	16.7505	NA	NA	18.4398	18.0111	NA	NA	19.1062	19.6342	19.1316	NA	19.1319	NA	NA	17.6126	NA	NA	NA	NA	14.9273	NA	15.467	14.6087	NA	NA	16.1556	NA	NA	NA	NA	15.7127	18.0345	15.6155	14.6103	NA	NA	NA	NA	NA	15.985	NA	NA	NA
ATXN2	ATXN2	NA	NA	NA	NA	NA	NA	NA	NA	NA	NA	NA	NA	NA	NA	NA	NA	NA	NA	NA	NA	NA	NA	NA	NA	NA	NA	NA	NA	NA	NA	NA	NA	NA	NA	NA	NA	NA	NA	NA	NA	NA	NA	NA	NA	NA	NA	NA	NA
ATXN2L	ATXN2L	NA	NA	NA	NA	NA	NA	20.9508	NA	NA	NA	20.2322	NA	18.3104	NA	NA	NA	NA	NA	NA	NA	NA	NA	19.7397	NA	NA	NA	NA	19.6039	19.6193	15.8864	NA	NA	NA	NA	NA	NA	NA	NA	NA	NA	15.2954	16.3556	NA	17.674	NA	20.16	17.1801	NA
ATXN3	ATXN3	NA	NA	NA	NA	NA	NA	NA	NA	NA	NA	NA	NA	NA	NA	NA	NA	NA	NA	NA	NA	NA	NA	NA	NA	NA	NA	NA	NA	NA	NA	NA	NA	NA	NA	NA	NA	NA	NA	NA	NA	NA	NA	NA	NA	NA	NA	NA	NA
ATXN7L3B	ATXN7L3B	NA	NA	NA	NA	NA	NA	NA	NA	NA	NA	NA	NA	NA	NA	NA	NA	NA	NA	NA	NA	NA	NA	NA	NA	NA	NA	NA	NA	NA	NA	NA	NA	NA	NA	NA	NA	NA	NA	NA	NA	NA	NA	NA	NA	NA	NA	NA	NA
AUH	AUH	NA	NA	NA	NA	NA	NA	NA	NA	NA	NA	NA	NA	NA	NA	NA	NA	NA	NA	NA	NA	NA	NA	NA	NA	NA	NA	NA	NA	NA	NA	NA	NA	NA	NA	NA	NA	NA	NA	NA	NA	NA	NA	NA	NA	NA	NA	NA	NA
AUP1	AUP1	NA	NA	NA	NA	NA	NA	NA	NA	NA	NA	NA	NA	NA	NA	NA	NA	NA	NA	NA	NA	NA	NA	NA	NA	NA	NA	NA	NA	NA	NA	NA	NA	NA	NA	NA	NA	NA	NA	NA	NA	NA	NA	NA	NA	NA	NA	NA	NA
AVEN	AVEN	NA	NA	NA	NA	NA	NA	NA	NA	NA	NA	NA	NA	NA	NA	NA	NA	NA	NA	NA	NA	NA	NA	NA	NA	NA	NA	NA	NA	NA	NA	NA	NA	NA	NA	NA	NA	NA	NA	NA	NA	NA	NA	NA	NA	NA	NA	NA	NA
AVIL	AVIL	NA	NA	NA	NA	NA	NA	NA	NA	NA	NA	NA	NA	NA	NA	NA	NA	NA	NA	NA	NA	NA	NA	NA	NA	NA	NA	NA	NA	NA	NA	NA	NA	NA	NA	NA	NA	NA	NA	NA	NA	NA	NA	NA	NA	NA	NA	NA	NA
AVL9	AVL9	NA	NA	NA	NA	NA	NA	NA	NA	NA	NA	NA	NA	NA	NA	NA	NA	NA	NA	NA	NA	NA	NA	NA	NA	NA	NA	NA	NA	NA	NA	NA	NA	NA	NA	NA	NA	NA	NA	NA	NA	NA	NA	NA	NA	NA	NA	NA	NA
AXL	AXL	23.4207	25.8656	24.6549	25.3024	25.1474	24.4028	25.3234	23.2841	24.8462	24.1663	26.0387	26.433	25.5642	22.7368	26.4629	24.4041	25.5784	25.8433	25.1555	26.3443	24.8821	26.5191	25.0463	25.2186	24.201	26.5622	24.782	24.9553	26.354	25.9884	25.9118	24.9447	23.0732	24.8872	25.7339	25.4804	24.2381	25.4748	26.695	24.8194	24.6762	25.4818	26.9637	23.6163	26.1785	25.8135	25.7495	25.2212
AZGP1	AZGP1	32.0361	29.997	30.7601	31.3626	32.3743	33.3369	34.9541	32.4332	30.7795	32.8031	34.0315	32.1341	32.9285	31.1563	32.8155	32.7371	33.046	32.6826	31.5007	29.696	31.3922	33.4667	33.4418	29.5401	33.3493	28.8297	34.8666	31.9222	31.6884	30.7414	33.8651	32.994	32.2054	31.5611	31.6941	29.8512	31.6926	30.5466	32.8535	29.7912	30.1456	32.8455	29.3909	33.5738	29.3115	33.6465	30.6181	29.6764
AZU1	AZU1	NA	25.3393	NA	NA	25.6028	25.0036	24.6196	21.5684	22.5669	23.3565	16.0041	12.9629	NA	22.6589	NA	22.5124	18.0142	18.6377	24.6857	15.3258	20.1771	21.6535	18.4612	20.5644	28.4747	20.8043	NA	19.7096	NA	22.1232	NA	26.2097	NA	25.0205	20.8905	18.9345	21.7289	18.3696	22.2103	17.0999	22.8528	19.311	17.2252	18.52	19.1567	19.6515	19.8561	19.5421
B2M	B2M	35.4246	29.3357	27.6637	29.6146	29.9594	28.9223	31.9331	31.6299	28.9688	28.4627	32.4278	29.4343	28.4415	29.8057	30.3487	29.1607	30.2398	29.6052	29.5995	29.6149	31.1319	31.1349	31.8015	28.7414	29.2219	30.6667	28.6311	25.8797	28.0728	29.5495	29.606	29.0146	32.3088	30.2606	29.703	28.278	27.9714	29.626	28.4786	29.1914	31.9362	31.2173	31.1263	30.7652	28.7218	31.7302	29.3381	28.7279
B3GALNT1	B3GALNT1	NA	NA	NA	NA	NA	NA	NA	NA	NA	NA	NA	NA	NA	NA	NA	NA	NA	NA	NA	NA	NA	NA	NA	NA	NA	NA	NA	NA	NA	NA	NA	NA	NA	NA	NA	NA	NA	NA	NA	NA	NA	NA	NA	NA	NA	NA	NA	NA
B3GALT6	B3GALT6	NA	NA	NA	NA	NA	NA	NA	NA	NA	NA	NA	NA	NA	NA	NA	NA	NA	NA	NA	NA	NA	NA	NA	NA	NA	NA	NA	NA	NA	NA	NA	NA	NA	NA	NA	NA	NA	NA	NA	NA	NA	NA	NA	NA	NA	NA	NA	NA
B3GALTL	B3GALTL	NA	NA	NA	NA	NA	NA	NA	NA	NA	NA	NA	NA	NA	NA	NA	NA	NA	NA	NA	NA	NA	NA	NA	NA	NA	NA	NA	NA	NA	NA	NA	NA	NA	NA	NA	NA	NA	NA	NA	NA	NA	NA	NA	NA	NA	NA	NA	NA
B3GAT3	B3GAT3	NA	NA	NA	NA	NA	NA	NA	NA	NA	NA	NA	NA	NA	NA	NA	NA	NA	NA	NA	NA	NA	NA	NA	NA	NA	NA	NA	NA	NA	NA	NA	NA	NA	NA	NA	NA	NA	NA	NA	NA	NA	NA	NA	NA	NA	NA	NA	NA
B3GNT1	B3GNT1	22.257	23.0482	23.3092	23.4988	20.5061	21.7799	23.1166	22.4366	21.5438	20.987	21.165	23.9842	25.2785	22.5629	23.9869	22.6465	22.3011	23.4336	23.1445	23.1004	21.0463	22.0114	23.6585	22.4389	18.2382	24.0826	22.4104	23.048	23.3751	24.674	24.1868	20.2786	21.391	20.4818	23.8214	25.0887	23.5481	23.4072	24.3833	23.6166	23.9704	24.9548	25.9286	28.1785	24.6596	25.1308	22.9422	25.1991
B3GNT2	B3GNT2	17.3043	18.0762	NA	20.9979	NA	NA	16.578	14.778	17.6438	NA	17.2219	19.8704	NA	NA	21.3679	18.816	19.925	21.5034	18.5943	18.6913	18.0495	18.2782	NA	19.1759	NA	20.2178	14.8762	17.731	20.1714	19.8563	18.9655	NA	17.5528	18.7222	19.5015	22.1817	20.0241	21.2595	20.9025	20.4098	20.7537	20.8831	22.1603	19.4439	19.5313	21.0078	21.3569	20.5389
B3GNT3	B3GNT3	NA	NA	NA	NA	NA	NA	NA	NA	NA	NA	NA	NA	NA	NA	NA	NA	NA	NA	NA	NA	NA	NA	NA	NA	NA	NA	NA	NA	NA	NA	NA	NA	NA	NA	NA	NA	NA	NA	NA	NA	NA	NA	NA	NA	NA	NA	NA	NA
B3GNT6	B3GNT6	NA	NA	NA	NA	NA	NA	NA	NA	NA	NA	NA	NA	NA	NA	NA	NA	NA	NA	NA	NA	NA	NA	NA	NA	NA	NA	NA	NA	NA	NA	NA	NA	NA	NA	NA	NA	NA	NA	NA	NA	NA	NA	NA	NA	NA	NA	NA	NA
B3GNT8	B3GNT8	NA	NA	NA	NA	NA	NA	NA	NA	NA	NA	NA	NA	NA	NA	NA	NA	NA	NA	NA	NA	NA	NA	NA	NA	NA	NA	NA	NA	NA	NA	NA	NA	NA	NA	NA	NA	NA	NA	NA	NA	NA	NA	NA	NA	NA	NA	NA	NA
B3GNT9	B3GNT9	NA	NA	NA	11.7829	NA	NA	NA	NA	NA	NA	NA	NA	13.5853	NA	13.6238	14.5214	NA	NA	NA	NA	NA	NA	NA	NA	NA	NA	NA	NA	NA	NA	NA	NA	NA	NA	NA	NA	NA	NA	NA	NA	NA	NA	NA	NA	NA	NA	18.7726	15.4367
B4GALT1	B4GALT1	20.3216	21.3346	20.5114	22.774	20.2693	22.4112	22.5284	20.3434	19.503	20.0856	20.6752	22.6814	22.4272	21.9637	22.1085	19.9413	22.9036	22.0346	21.4109	19.9519	18.6591	19.3505	21.2079	20.0999	18.022	22.156	20.2783	21.9639	21.9224	23.1229	22.1056	19.8939	22.1274	20.8837	23.4419	24.505	22.6219	22.4594	22.6864	20.7979	24.0015	21.9695	23.4883	20.584	21.5373	22.9592	21.3002	23.0817
B4GALT3	B4GALT3	NA	NA	NA	15.6311	NA	NA	NA	NA	NA	NA	NA	NA	NA	NA	NA	NA	NA	15.9553	NA	NA	NA	NA	NA	NA	NA	NA	NA	NA	NA	16.5287	NA	NA	NA	NA	16.8616	17.2081	NA	NA	16.3995	15.359	NA	NA	18.3272	NA	NA	NA	14.7045	NA
B4GALT4	B4GALT4	NA	NA	NA	NA	NA	NA	NA	NA	NA	NA	NA	NA	NA	NA	NA	NA	NA	NA	NA	NA	NA	NA	NA	NA	NA	NA	NA	NA	NA	NA	NA	NA	NA	NA	NA	NA	NA	NA	NA	NA	NA	NA	NA	NA	NA	NA	NA	NA
B4GALT7	B4GALT7	NA	NA	NA	NA	NA	NA	NA	NA	NA	NA	NA	NA	NA	NA	NA	NA	NA	NA	NA	NA	NA	NA	NA	NA	NA	NA	NA	NA	NA	NA	NA	NA	NA	NA	NA	NA	NA	NA	NA	NA	NA	NA	NA	NA	NA	NA	NA	NA
BABAM1	BABAM1	NA	NA	NA	NA	NA	NA	NA	NA	NA	NA	NA	NA	NA	NA	NA	NA	NA	NA	NA	NA	NA	NA	NA	NA	NA	NA	NA	NA	NA	NA	NA	NA	NA	NA	NA	NA	NA	NA	NA	NA	NA	NA	NA	NA	NA	NA	NA	NA
BACE2	BACE2	NA	NA	NA	19.9212	NA	19.0771	NA	NA	NA	NA	NA	NA	18.5353	20.4249	18.3312	NA	NA	17.1603	16.1829	NA	NA	NA	16.4736	NA	NA	NA	19.4647	NA	NA	NA	NA	NA	NA	16.7251	NA	NA	19.4204	15.7472	NA	20.153	16.0347	20.8698	20.0122	NA	18.2752	NA	NA	NA
BAD	BAD	NA	NA	NA	NA	NA	NA	NA	NA	NA	NA	NA	NA	NA	NA	NA	NA	NA	NA	NA	NA	NA	NA	NA	NA	NA	NA	NA	NA	NA	NA	NA	NA	NA	NA	NA	NA	NA	NA	NA	NA	NA	NA	NA	NA	NA	NA	NA	NA
BAG1	BAG1	NA	NA	NA	NA	NA	NA	NA	NA	NA	NA	NA	NA	NA	NA	NA	NA	NA	NA	NA	NA	NA	NA	NA	NA	NA	NA	NA	NA	NA	NA	NA	NA	NA	NA	NA	NA	NA	NA	NA	NA	NA	NA	NA	NA	NA	NA	NA	NA
BAG2	BAG2	NA	NA	NA	NA	NA	NA	NA	NA	NA	NA	NA	NA	NA	NA	NA	NA	NA	NA	NA	NA	NA	NA	NA	NA	NA	NA	NA	NA	NA	NA	NA	NA	NA	NA	NA	NA	NA	NA	NA	NA	NA	NA	NA	NA	NA	NA	NA	NA
BAG3	BAG3	NA	NA	NA	14.4478	16.7728	NA	NA	NA	NA	NA	13.216	13.6828	NA	NA	NA	15.4301	NA	NA	20.0215	18.2813	18.9723	NA	NA	NA	NA	16.4339	NA	NA	13.897	NA	14.0022	NA	NA	18.5078	NA	NA	NA	NA	NA	NA	NA	NA	NA	NA	12.9401	14.1478	NA	NA
BAG4	BAG4	NA	NA	NA	NA	NA	NA	NA	NA	NA	NA	NA	NA	NA	NA	NA	NA	NA	NA	NA	NA	NA	NA	NA	NA	NA	NA	NA	NA	NA	NA	NA	NA	NA	NA	NA	NA	NA	NA	NA	NA	NA	NA	NA	NA	NA	NA	NA	NA
BAG5	BAG5	NA	NA	NA	NA	NA	NA	NA	NA	NA	NA	NA	NA	NA	NA	NA	NA	NA	NA	NA	NA	NA	NA	NA	NA	NA	NA	NA	NA	NA	NA	NA	NA	NA	NA	NA	NA	NA	NA	NA	NA	NA	NA	NA	NA	NA	NA	NA	NA
BAG6	BAG6	NA	NA	NA	NA	NA	NA	NA	NA	NA	NA	NA	NA	NA	NA	NA	NA	NA	NA	NA	NA	NA	NA	NA	NA	NA	NA	NA	NA	NA	NA	NA	NA	NA	NA	NA	NA	NA	NA	NA	NA	NA	NA	NA	NA	NA	NA	NA	NA
BAI3	BAI3	NA	NA	NA	NA	NA	NA	NA	NA	NA	NA	NA	NA	NA	NA	NA	NA	NA	NA	NA	NA	NA	NA	NA	NA	NA	NA	NA	NA	NA	NA	NA	NA	NA	NA	NA	NA	NA	NA	NA	NA	NA	NA	NA	NA	NA	NA	NA	NA
BAIAP2	BAIAP2	NA	NA	NA	20.5966	18.3915	19.3714	NA	16.8681	16.6535	17.707	16.432	14.1679	18.8069	20.9548	19.408	14.2049	16.2294	NA	17.2649	16.7597	15.3827	16.8022	NA	17.4839	18.892	17.3662	19.9798	18.1722	17.1693	15.9147	20.3613	NA	16.9145	NA	17.9629	18.2538	20.3891	19.2989	18.2541	15.6212	17.0375	16.1191	NA	13.1939	17.6381	17.9592	17.1535	15.1222
BAIAP2L1	BAIAP2L1	20.2088	NA	19.9519	17.6032	16.2639	18.065	13.8794	18.5503	18.228	16.8414	NA	16.7685	14.8979	19.5756	17.1025	15.8865	14.2268	14.8526	15.3725	17.0947	NA	15.8284	NA	17.0603	17.4178	15.6094	18.997	15.8042	20.8441	14.5727	17.9814	17.1355	18.0675	14.7946	17.0329	17.1927	18.0652	18.3102	16.3604	NA	NA	13.7433	NA	15.3797	20.7824	15.4903	12.769	18.7859
BAIAP2L2	BAIAP2L2	NA	NA	NA	NA	NA	NA	NA	NA	NA	NA	NA	NA	NA	NA	NA	NA	NA	NA	NA	NA	NA	NA	NA	NA	NA	NA	NA	NA	NA	NA	NA	NA	NA	NA	NA	NA	NA	NA	NA	NA	NA	NA	NA	NA	NA	NA	NA	NA
BAMBI	BAMBI	24.3749	22.745	21.4061	22.9314	22.5468	21.9422	22.3334	22.4852	23.6299	21.4812	23.562	23.3636	22.8803	20.6338	22.8938	21.943	22.7997	23.5635	22.9767	23.7016	22.1422	22.7698	21.8063	22.5449	21.6951	21.6025	19.3025	21.1924	22.9854	23.7426	21.899	21.2874	22.3784	21.7099	22.013	23.0767	21.453	23.5564	23.2037	23.3879	21.5964	23.1239	24.2158	19.5624	23.3577	20.9849	23.5734	23.487
BANF1	BANF1	23.2562	NA	21.3645	21.4381	NA	21.9809	NA	21.2562	22.2643	20.3597	NA	17.8576	22.7879	21.6796	20.7916	21.5293	NA	20.4837	21.8292	19.0663	17.8239	NA	NA	19.2063	NA	21.1062	NA	NA	NA	21.1973	17.7727	NA	20.808	20.7024	20.8263	20.678	20.8264	21.756	21.2309	21.5395	20.304	22.3713	20.591	22.65	21.6033	21.0358	NA	21.7567
BANF2	BANF2	NA	NA	NA	NA	NA	NA	NA	NA	NA	NA	NA	NA	NA	NA	NA	NA	NA	NA	NA	NA	NA	NA	NA	NA	NA	NA	NA	NA	NA	NA	NA	NA	NA	NA	NA	NA	NA	NA	NA	NA	NA	NA	NA	NA	NA	NA	NA	NA
BANK1	BANK1	NA	NA	NA	NA	NA	NA	NA	NA	NA	NA	NA	NA	NA	NA	NA	NA	NA	NA	NA	NA	NA	NA	NA	NA	NA	NA	NA	NA	NA	NA	NA	NA	NA	NA	NA	NA	NA	NA	NA	NA	NA	NA	NA	NA	NA	NA	NA	NA
BANP	BANP	NA	NA	NA	NA	NA	NA	NA	NA	NA	NA	NA	NA	NA	NA	NA	NA	NA	NA	NA	NA	NA	NA	NA	NA	NA	NA	NA	NA	NA	NA	NA	NA	NA	NA	NA	NA	NA	NA	NA	NA	NA	NA	NA	NA	NA	NA	NA	NA
BAP18	BAP18	NA	NA	NA	NA	NA	NA	NA	NA	NA	NA	NA	NA	NA	NA	NA	NA	NA	NA	NA	NA	NA	NA	NA	NA	NA	NA	NA	NA	NA	NA	NA	NA	NA	NA	NA	NA	NA	NA	NA	NA	NA	NA	NA	NA	NA	NA	NA	NA
BASP1	BASP1	20.7182	23.4453	19.8468	25.7516	25.937	24.1008	25.9679	22.226	23.8665	26.5826	24.0238	24.6611	25.1815	27.3261	24.812	23.8232	23.1349	19.9604	24.9982	21.8321	25.103	23.5854	20.8547	24.594	27.7523	24.424	27.4514	24.0178	25.7786	21.6373	27.9103	25.8439	26.8243	25.1735	24.3415	21.8769	25.4111	24.3291	24.1136	17.6329	22.6032	17.4258	21.0481	23.6269	22.5502	22.217	22.2121	23.0983
BAX	BAX	18.4052	NA	NA	17.8868	NA	NA	17.2191	19.1627	NA	16.7868	NA	16.3797	NA	18.3192	16.75	NA	17.1598	17.9634	NA	NA	NA	NA	NA	NA	NA	NA	NA	NA	17.8639	NA	17.4781	17.4088	14.142	NA	NA	NA	17.7191	16.6703	NA	NA	NA	NA	NA	17.1728	NA	15.6667	NA	NA
BAZ1A	BAZ1A	NA	NA	NA	NA	NA	NA	NA	NA	NA	NA	NA	NA	NA	NA	NA	NA	NA	NA	NA	NA	NA	NA	NA	NA	NA	NA	NA	NA	NA	NA	NA	NA	NA	NA	NA	NA	NA	NA	NA	NA	NA	NA	NA	NA	NA	NA	NA	NA
BAZ1B	BAZ1B	NA	NA	NA	NA	NA	NA	NA	NA	NA	NA	NA	NA	NA	NA	NA	NA	NA	NA	NA	NA	NA	NA	NA	NA	NA	NA	NA	NA	NA	NA	NA	NA	NA	NA	NA	NA	NA	NA	NA	NA	NA	NA	NA	NA	NA	NA	NA	NA
BBOX1	BBOX1	20.0122	20.7463	18.5085	17.333	NA	NA	20.6816	16.576	17.5423	16.764	17.2394	18.5389	NA	16.0807	18.2498	18.2318	NA	17.7218	17.9797	17.5208	NA	14.7605	NA	19.0485	17.3527	15.1346	13.168	19.88	NA	18.7365	17.4204	NA	NA	17.5847	19.4233	22.2815	18.3038	NA	16.5493	19.4079	18.5451	22.1383	20.9298	18.7285	21.1694	21.9315	20.194	21.0435
BBS1	BBS1	NA	NA	NA	NA	NA	NA	NA	NA	NA	NA	NA	NA	NA	NA	NA	NA	NA	NA	NA	NA	NA	NA	NA	NA	NA	NA	NA	NA	NA	NA	NA	NA	NA	NA	NA	NA	NA	NA	NA	NA	NA	NA	NA	NA	NA	NA	NA	NA
BBS2	BBS2	NA	NA	NA	NA	NA	NA	NA	NA	NA	NA	NA	NA	NA	NA	NA	NA	NA	NA	NA	NA	NA	NA	NA	NA	NA	NA	NA	NA	NA	NA	NA	NA	NA	NA	NA	NA	NA	NA	NA	NA	NA	NA	NA	NA	NA	NA	NA	NA
BBS5	BBS5	NA	NA	NA	NA	NA	NA	NA	NA	NA	NA	NA	NA	NA	NA	NA	NA	NA	NA	NA	NA	NA	NA	NA	NA	NA	NA	NA	NA	NA	NA	NA	NA	NA	NA	NA	NA	NA	NA	NA	NA	NA	NA	NA	NA	NA	NA	NA	NA
BBS7	BBS7	NA	NA	NA	NA	NA	NA	NA	NA	NA	NA	NA	NA	NA	NA	NA	NA	NA	NA	NA	NA	NA	NA	NA	NA	NA	NA	NA	NA	NA	NA	NA	NA	NA	NA	NA	NA	NA	NA	NA	NA	NA	NA	NA	NA	NA	NA	NA	NA
BCAM	BCAM	20.9312	20.9189	22.9385	23.9417	22.0634	22.8862	21.87	21.1113	22.7283	22.8744	23.7037	23.8812	24.3373	22.7623	23.3589	23.5593	22.49	23.5501	23.6187	23.3023	22.2352	23.0263	22.62	23.5705	18.3636	24.3073	22.7331	21.8249	23.2868	23.2829	23.0635	22.0603	22.869	21.7436	22.886	23.0865	22.9582	23.6408	23.185	23.0868	22.3885	23.9833	24.5691	20.8288	23.0824	21.8353	23.5229	21.4776
BCAN	BCAN	NA	18.7075	17.2728	17.0218	13.1547	NA	20.9991	NA	20.8426	14.3867	18.5008	16.4589	17.3826	17.7307	NA	20.6616	NA	15.8108	20.494	21.8259	22.7222	21.0976	17.8973	20.1677	19.3573	21.3849	14.1882	16.4138	21.0221	17.3973	21.0958	NA	16.1026	20.3215	21.0091	NA	17.3562	13.0581	19.7432	17.0177	19.0334	NA	14.463	15.3062	15.7906	19.8844	13.759	22.1229
BCAP29	BCAP29	NA	NA	NA	NA	NA	NA	NA	NA	NA	NA	NA	NA	NA	NA	NA	NA	NA	NA	NA	NA	NA	NA	NA	NA	NA	NA	NA	NA	NA	NA	NA	NA	NA	NA	NA	NA	NA	NA	NA	NA	NA	NA	NA	NA	NA	NA	NA	NA
BCAP31	BCAP31	NA	NA	NA	NA	NA	NA	NA	NA	NA	NA	NA	NA	NA	NA	NA	NA	NA	NA	NA	NA	NA	NA	NA	NA	NA	NA	NA	NA	NA	NA	NA	NA	NA	NA	NA	NA	NA	NA	NA	NA	NA	NA	NA	NA	NA	NA	NA	NA
BCAR1	BCAR1	NA	NA	NA	NA	NA	NA	NA	NA	NA	NA	NA	NA	NA	NA	NA	NA	NA	NA	NA	NA	NA	NA	NA	NA	NA	NA	NA	NA	NA	NA	NA	NA	NA	NA	NA	NA	NA	NA	NA	NA	NA	NA	NA	NA	NA	NA	NA	NA
BCAS1	BCAS1	NA	NA	18.6037	19.4424	17.717	16.9284	17.9716	NA	14.319	17.7289	16.7095	NA	19.3878	21.8227	19.0251	11.6225	16.7106	12.1896	17.2863	NA	18.745	NA	18.8367	18.2782	16.8914	17.9447	20.0302	15.9825	20.2488	NA	18.3742	17.0059	17.1591	18.0052	19.0863	19.3402	17.5355	19.499	NA	19.417	NA	NA	20.3424	18.1348	19.0707	13.7205	19.736	17.3456
BCAS2	BCAS2	21.3878	19.0029	19.8886	18.121	NA	NA	NA	21.7994	NA	NA	NA	NA	NA	NA	NA	NA	18.0567	14.1339	16.6447	NA	NA	NA	NA	NA	15.2801	NA	NA	21.2437	NA	NA	NA	NA	NA	NA	17.5897	17.8555	18.8229	NA	NA	NA	19.5493	NA	NA	22.0918	16.918	18.0114	NA	NA
BCAS3	BCAS3	NA	NA	NA	NA	NA	NA	NA	NA	NA	NA	NA	NA	NA	NA	NA	NA	NA	NA	NA	NA	NA	NA	NA	NA	NA	NA	NA	NA	NA	NA	NA	NA	NA	NA	NA	NA	NA	NA	NA	NA	NA	NA	NA	NA	NA	NA	NA	NA
BCAT2	BCAT2	18.2004	21.1657	NA	21.7141	17.7509	NA	23.4347	NA	NA	NA	22.7995	18.4877	22.4716	13.6031	22.2374	13.7162	23.9893	22.229	NA	NA	NA	22.4351	23.8396	NA	18.4562	15.7184	19.9155	22.1505	25.1034	22.7692	21.0627	15.8438	NA	19.293	20.9379	21.2398	19.3306	19.7475	25.4234	NA	NA	22.1767	22.305	19.728	19.5545	23.2211	21.2438	21.139
BCCIP	BCCIP	NA	NA	NA	NA	NA	NA	NA	NA	NA	NA	NA	NA	NA	NA	NA	NA	NA	NA	NA	NA	NA	NA	NA	NA	NA	NA	NA	NA	NA	NA	NA	NA	NA	NA	NA	NA	NA	NA	NA	NA	NA	NA	NA	NA	NA	NA	NA	NA
BCHE	BCHE	15.4516	14.392	16.9028	NA	NA	NA	NA	NA	NA	NA	NA	NA	15.662	NA	NA	15.9218	14.2491	NA	NA	NA	NA	NA	14.8236	NA	NA	NA	NA	14.8026	NA	NA	NA	15.7949	NA	NA	NA	18.2892	16.2869	NA	NA	NA	15.5605	15.607	NA	NA	18.3366	NA	NA	NA
BCKDHA	BCKDHA	NA	NA	NA	NA	NA	NA	NA	NA	NA	NA	NA	NA	NA	NA	NA	NA	NA	NA	NA	NA	NA	NA	NA	NA	NA	NA	NA	NA	NA	NA	NA	NA	NA	NA	NA	NA	NA	NA	NA	NA	NA	NA	NA	NA	NA	NA	NA	NA
BCKDHB	BCKDHB	NA	NA	NA	NA	NA	NA	NA	NA	NA	NA	NA	NA	NA	NA	NA	NA	NA	NA	NA	NA	NA	NA	NA	NA	NA	NA	NA	NA	NA	NA	NA	NA	NA	NA	NA	NA	NA	NA	NA	NA	NA	NA	NA	NA	NA	NA	NA	NA
BCKDK	BCKDK	NA	NA	NA	NA	NA	NA	NA	NA	NA	NA	NA	NA	NA	NA	NA	NA	NA	NA	NA	NA	NA	NA	NA	NA	NA	NA	NA	NA	NA	NA	NA	NA	NA	NA	NA	NA	NA	NA	NA	NA	NA	NA	NA	NA	NA	NA	NA	NA
BCL10	BCL10	NA	NA	NA	NA	NA	NA	NA	NA	NA	NA	NA	NA	NA	NA	NA	NA	NA	NA	NA	NA	NA	NA	NA	NA	NA	NA	NA	NA	NA	NA	NA	NA	NA	NA	NA	NA	NA	NA	NA	NA	NA	NA	NA	NA	NA	NA	NA	NA
BCL2	BCL2	NA	NA	NA	NA	NA	NA	NA	NA	NA	NA	NA	NA	NA	NA	NA	NA	NA	NA	NA	NA	NA	NA	NA	NA	NA	NA	NA	NA	NA	NA	NA	NA	NA	NA	NA	NA	NA	NA	NA	NA	NA	NA	NA	NA	NA	NA	NA	NA
BCL2L1	BCL2L1	NA	NA	NA	NA	NA	NA	NA	NA	NA	NA	NA	NA	NA	NA	NA	NA	NA	NA	NA	NA	NA	NA	NA	NA	NA	NA	NA	NA	NA	NA	NA	NA	NA	NA	NA	NA	NA	NA	NA	NA	NA	NA	NA	NA	NA	NA	NA	NA
BCL2L13	BCL2L13	NA	NA	NA	NA	NA	NA	NA	NA	NA	NA	NA	NA	NA	NA	NA	NA	NA	NA	NA	NA	NA	NA	NA	NA	NA	NA	NA	NA	NA	NA	NA	NA	NA	NA	NA	NA	NA	NA	NA	NA	NA	NA	NA	NA	NA	NA	NA	NA
BCL2L2	BCL2L2	NA	NA	NA	NA	NA	NA	NA	NA	NA	NA	NA	NA	NA	NA	NA	NA	NA	NA	NA	NA	NA	NA	NA	NA	NA	NA	NA	NA	NA	NA	NA	NA	NA	NA	NA	NA	NA	NA	NA	NA	NA	NA	NA	NA	NA	NA	NA	NA
BCL7C	BCL7C	NA	NA	NA	NA	NA	NA	NA	NA	NA	NA	NA	NA	NA	NA	NA	NA	NA	NA	NA	NA	NA	NA	NA	NA	NA	NA	NA	NA	NA	NA	NA	NA	NA	NA	NA	NA	NA	NA	NA	NA	NA	NA	NA	NA	NA	NA	NA	NA
BCL9	BCL9	NA	NA	NA	NA	NA	NA	NA	NA	NA	NA	NA	NA	NA	NA	NA	NA	NA	NA	NA	NA	NA	NA	NA	NA	NA	NA	NA	NA	NA	NA	NA	NA	NA	NA	NA	NA	NA	NA	NA	NA	NA	NA	NA	NA	NA	NA	NA	NA
BCLAF1	BCLAF1	NA	NA	NA	NA	NA	NA	NA	NA	NA	NA	NA	NA	NA	NA	NA	NA	NA	NA	NA	NA	NA	NA	NA	NA	NA	NA	NA	NA	NA	NA	NA	NA	NA	NA	NA	NA	NA	NA	NA	NA	NA	NA	NA	NA	NA	NA	NA	NA
BCR	BCR	NA	NA	NA	NA	NA	NA	NA	NA	NA	NA	NA	NA	NA	NA	NA	NA	NA	NA	NA	NA	NA	NA	NA	NA	NA	NA	NA	NA	NA	NA	NA	NA	NA	NA	NA	NA	NA	NA	NA	NA	NA	NA	NA	NA	NA	NA	NA	NA
BCS1L	BCS1L	NA	NA	NA	NA	NA	NA	NA	NA	NA	NA	NA	NA	NA	NA	NA	NA	NA	NA	NA	NA	NA	NA	NA	NA	NA	NA	NA	NA	NA	NA	NA	NA	NA	NA	NA	NA	NA	NA	NA	NA	NA	NA	NA	NA	NA	NA	NA	NA
BDH1	BDH1	NA	NA	NA	NA	NA	NA	NA	NA	NA	NA	NA	NA	NA	NA	NA	NA	NA	NA	NA	NA	NA	NA	NA	NA	NA	NA	NA	NA	NA	NA	NA	NA	NA	NA	NA	NA	NA	NA	NA	NA	NA	NA	NA	NA	NA	NA	NA	NA
BDH2	BDH2	19.8417	21.5417	19.9116	20.4918	14.4842	NA	21.5148	17.7674	17.7737	23.7321	19.8904	21.1093	18.8823	17.7479	23.3455	21.5696	18.8499	24.8916	20.4424	16.0649	NA	17.4349	17.4666	20.0146	16.7338	19.8001	19.9331	17.8518	20.8428	20.5472	17.5808	22.548	NA	19.1993	20.653	22.6894	20.3793	21.0885	20.7953	22.109	21.1961	23.1239	21.9901	19.5214	22.1165	22.2931	22.3386	22.0569
BDKRB2	BDKRB2	NA	NA	NA	NA	NA	NA	NA	NA	NA	NA	NA	NA	NA	NA	NA	NA	NA	NA	NA	NA	NA	NA	NA	NA	NA	NA	NA	NA	NA	NA	NA	NA	NA	NA	NA	NA	NA	NA	NA	NA	NA	NA	NA	NA	NA	NA	NA	NA
BECN1	BECN1	NA	NA	NA	NA	NA	NA	NA	NA	NA	NA	NA	NA	NA	NA	NA	NA	NA	NA	NA	NA	NA	NA	NA	NA	NA	NA	NA	NA	NA	NA	NA	NA	NA	NA	NA	NA	NA	NA	NA	NA	NA	NA	NA	NA	NA	NA	NA	NA
BEND3	BEND3	NA	NA	NA	NA	NA	NA	NA	NA	NA	NA	NA	NA	NA	NA	NA	NA	NA	NA	NA	NA	NA	NA	NA	NA	NA	NA	NA	NA	NA	NA	NA	NA	NA	NA	NA	NA	NA	NA	NA	NA	NA	NA	NA	NA	NA	NA	NA	NA
BET1L	BET1L	NA	NA	NA	NA	NA	NA	NA	NA	NA	NA	NA	NA	NA	NA	NA	NA	NA	NA	NA	NA	NA	NA	NA	NA	NA	NA	NA	NA	NA	NA	NA	NA	NA	NA	NA	NA	NA	NA	NA	NA	NA	NA	NA	NA	NA	NA	NA	NA
BGN	BGN	20.9512	20.8163	22.8057	23.031	20.2859	22.7038	20.5927	22.2308	22.5998	20.1298	22.7635	23.8073	19.9431	18.8924	23.6651	22.5383	20.6597	24.0938	21.9954	24.0695	22.4392	23.8732	22.9073	22.7102	19.1271	24.8111	18.5332	18.1014	23.8431	23.3202	21.3094	20.6442	20.6711	19.536	23.2686	23.677	21.8898	22.5602	23.0477	24.8935	23.6788	23.5941	25.3279	20.7042	24.2825	24.0516	24.869	24.3936
BHLHA15	BHLHA15	NA	NA	NA	NA	NA	NA	NA	NA	NA	NA	NA	NA	NA	NA	NA	NA	NA	NA	NA	NA	NA	NA	NA	NA	NA	NA	NA	NA	NA	NA	NA	NA	NA	NA	NA	NA	NA	NA	NA	NA	NA	NA	NA	NA	NA	NA	NA	NA
BHMT	BHMT	23.3525	23.9806	23.8734	21.1894	23.9758	19.6909	24.3758	20.5992	21.4624	23.2781	20.3163	23.6896	22.0475	20.8919	21.9566	23.6832	19.6955	22.9932	22.6609	23.2495	19.4087	19.3477	22.6259	24.4901	22.6311	23.6749	20.7374	23.7065	21.566	23.1375	21.8105	22.7185	15.0703	22.3687	23.8435	25.7858	23.2942	22.0935	22.995	24.0656	23.1045	25.0387	25.0761	23.4427	25.1424	23.769	24.4847	23.9728
BHMT2	BHMT2	21.08	18.5834	19.5605	19.3767	18.9341	10.8379	18.8636	14.251	20.7689	17.9211	13.3437	20.534	17.7932	16.6707	17.7461	15.1931	16.5374	17.1591	17.5953	18.5918	19.4251	NA	18.26	19.7992	13.8216	17.2794	14.2001	18.9806	18.1728	18.1864	18.0909	NA	NA	18.7956	21.224	21.8131	19.6242	18.6862	18.8222	21.2867	20.0884	22.0128	21.0324	20.1404	22.0192	21.1835	20.8859	20.9953
BICD2	BICD2	NA	NA	NA	NA	NA	NA	NA	NA	NA	NA	NA	NA	NA	NA	NA	NA	NA	NA	NA	NA	NA	NA	NA	NA	NA	NA	NA	NA	NA	NA	NA	NA	NA	NA	NA	NA	NA	NA	NA	NA	NA	NA	NA	NA	NA	NA	NA	NA
BID	BID	22.3846	21.7749	20.6472	22.0572	18.9523	19.9149	20.5817	20.1615	17.3615	NA	22.4426	20.562	22.1478	20.5456	22.052	19.2177	21.7421	21.1095	21.3178	21.6237	20.533	19.3064	20.7882	21.445	NA	21.2639	21.3599	21.7209	22.0358	21.4932	20.2894	18.2071	19.994	19.2843	21.3253	20.9785	20.8637	22.1811	22.1303	21.6784	20.6038	22.8195	21.5586	20.0251	21.7476	22.7231	21.9592	22.1052
BIN1	BIN1	20.8106	19.4808	NA	16.5688	20.1309	18.1429	19.27	21.4165	17.5048	18.7283	21.3254	19.4948	18.81	17.978	19.1504	16.0504	19.498	19.4906	19.7883	19.0017	17.6397	NA	18.0342	18.8744	NA	18.4555	16.8408	21.4093	19.4968	19.406	17.3448	19.3199	NA	NA	16.711	18.5864	17.7725	NA	15.1308	18.6632	18.1957	20.2267	17.6297	18.5241	19.3183	20.9114	20.6149	18.6095
BIN2	BIN2	NA	NA	NA	NA	NA	NA	NA	NA	NA	NA	NA	NA	NA	NA	NA	NA	NA	NA	NA	NA	NA	NA	NA	NA	NA	NA	NA	NA	NA	NA	NA	NA	NA	NA	NA	NA	NA	NA	NA	NA	NA	NA	NA	NA	NA	NA	NA	NA
BIN3	BIN3	NA	NA	NA	NA	NA	NA	NA	NA	NA	NA	NA	NA	NA	NA	NA	NA	NA	NA	NA	NA	NA	NA	NA	NA	NA	NA	NA	NA	NA	NA	NA	NA	NA	NA	NA	NA	NA	NA	NA	NA	NA	NA	NA	NA	NA	NA	NA	NA
BIRC6	BIRC6	NA	NA	NA	NA	NA	NA	NA	NA	NA	NA	NA	NA	NA	NA	NA	NA	NA	NA	NA	NA	NA	NA	NA	NA	NA	NA	NA	NA	NA	NA	NA	NA	NA	NA	NA	NA	NA	NA	NA	NA	NA	NA	NA	NA	NA	NA	NA	NA
BLMH	BLMH	NA	NA	NA	NA	NA	NA	NA	NA	NA	20.1304	19.112	NA	16.0159	NA	NA	NA	NA	NA	18.9529	19.6387	NA	NA	18.0967	NA	NA	NA	NA	16.3164	NA	NA	NA	NA	NA	NA	NA	17.4311	18.2561	15.1578	NA	NA	17.086	13.051	13.921	18.6452	NA	16.9276	NA	16.1388
BLNK	BLNK	NA	NA	NA	NA	NA	NA	NA	NA	NA	NA	NA	NA	NA	NA	NA	NA	NA	NA	NA	NA	NA	NA	NA	NA	NA	NA	NA	NA	NA	NA	NA	NA	NA	NA	NA	NA	NA	NA	NA	NA	NA	NA	NA	NA	NA	NA	NA	NA
BLOC1S1	BLOC1S1	NA	NA	NA	NA	NA	NA	NA	NA	NA	NA	NA	NA	NA	NA	NA	NA	NA	NA	NA	NA	NA	NA	NA	NA	NA	NA	NA	NA	NA	NA	NA	NA	NA	NA	NA	NA	NA	NA	NA	NA	NA	NA	NA	NA	NA	NA	NA	NA
BLOC1S2	BLOC1S2	NA	NA	NA	NA	NA	NA	NA	NA	NA	NA	NA	NA	NA	NA	NA	NA	NA	NA	NA	NA	NA	NA	NA	NA	NA	NA	NA	NA	NA	NA	NA	NA	NA	NA	NA	NA	NA	NA	NA	NA	NA	NA	NA	NA	NA	NA	NA	NA
BLOC1S3	BLOC1S3	NA	NA	NA	NA	NA	NA	NA	NA	NA	NA	NA	NA	NA	NA	NA	NA	NA	NA	NA	NA	NA	NA	NA	NA	NA	NA	NA	NA	NA	NA	NA	NA	NA	NA	NA	NA	NA	NA	NA	NA	NA	NA	NA	NA	NA	NA	NA	NA
BLOC1S4	BLOC1S4	NA	NA	NA	NA	NA	NA	NA	NA	NA	NA	NA	NA	NA	NA	NA	NA	NA	NA	NA	NA	NA	NA	NA	NA	NA	NA	NA	NA	NA	NA	NA	NA	NA	NA	NA	NA	NA	NA	NA	NA	NA	NA	NA	NA	NA	NA	NA	NA
BLOC1S5	BLOC1S5	NA	NA	NA	NA	NA	NA	NA	NA	NA	NA	NA	NA	NA	NA	NA	NA	NA	NA	NA	NA	NA	NA	NA	NA	NA	NA	NA	NA	NA	NA	NA	NA	NA	NA	NA	NA	NA	NA	NA	NA	NA	NA	NA	NA	NA	NA	NA	NA
BLOC1S6	BLOC1S6	NA	NA	NA	NA	NA	NA	NA	NA	NA	NA	NA	NA	NA	NA	NA	NA	NA	NA	NA	NA	NA	NA	NA	NA	NA	NA	NA	NA	NA	NA	NA	NA	NA	NA	NA	NA	NA	NA	NA	NA	NA	NA	NA	NA	NA	NA	NA	NA
BLVRA	BLVRA	NA	18.4036	17.9304	19.7787	16.6592	17.6506	17.2607	NA	NA	17.0499	NA	NA	NA	20.5705	17.1041	NA	NA	NA	NA	NA	NA	NA	NA	15.9857	14.933	NA	NA	NA	NA	NA	NA	15.4103	NA	NA	17.6566	NA	19.7434	16.8575	NA	15.1902	18.1163	16.7948	16.071	19.4216	18.7477	NA	NA	16.9594
BLVRB	BLVRB	21.6862	15.6866	18.3202	23.6394	21.7038	22.9176	20.4453	21.399	22.7245	21.8114	22.6949	22.1836	23.2487	24.556	22.3587	21.629	22.189	19.6057	21.4729	17.7507	20.7521	20.2261	23.4632	21.1448	22.9214	20.1643	21.6151	21.1591	20.209	21.1613	21.9288	21.3893	22.659	20.4678	22.5222	22.2017	23.4275	21.4252	18.4514	21.2496	22.7932	20.6233	20.492	19.075	23.3046	22.2954	21.0353	21.9429
BMP2K	BMP2K	NA	NA	NA	NA	NA	NA	NA	NA	NA	NA	NA	NA	NA	NA	NA	NA	NA	NA	NA	NA	NA	NA	NA	NA	NA	NA	NA	NA	NA	NA	NA	NA	NA	NA	NA	NA	NA	NA	NA	NA	NA	NA	NA	NA	NA	NA	NA	NA
BMP6	BMP6	NA	NA	NA	13.8936	NA	NA	NA	NA	NA	14.4819	NA	NA	NA	NA	NA	13.7318	NA	16.7818	NA	14.125	NA	NA	NA	NA	NA	NA	NA	NA	NA	NA	NA	13.5499	15.5458	NA	15.6242	15.5772	NA	17.2161	NA	NA	NA	14.9997	14.0054	NA	16.4583	NA	NA	13.6124
BMP8A;BMP8B	BMP8A	NA	NA	NA	NA	NA	NA	NA	NA	NA	NA	NA	NA	NA	NA	NA	NA	NA	NA	NA	NA	NA	NA	NA	NA	NA	NA	NA	NA	NA	NA	NA	NA	NA	NA	NA	NA	NA	NA	NA	NA	NA	NA	NA	NA	NA	NA	NA	NA
BMPER	BMPER	NA	NA	NA	NA	NA	NA	NA	NA	NA	NA	NA	NA	NA	NA	NA	NA	NA	NA	NA	NA	NA	NA	NA	NA	NA	NA	NA	NA	NA	NA	NA	NA	NA	NA	NA	NA	NA	NA	NA	NA	NA	NA	NA	NA	NA	NA	NA	NA
BMPR1A	BMPR1A	NA	NA	NA	NA	NA	NA	NA	NA	NA	NA	NA	NA	NA	NA	NA	NA	NA	NA	NA	NA	NA	NA	NA	NA	NA	NA	NA	NA	NA	NA	NA	NA	NA	NA	NA	NA	NA	NA	NA	NA	NA	NA	NA	NA	NA	NA	NA	NA
BMPR2	BMPR2	NA	20.0989	18.3676	19.5546	18.7527	NA	20.0513	18.0108	NA	19.139	19.8095	20.8701	17.0538	17.4303	18.7429	19.6385	18.9938	20.9907	20.1698	20.3187	21.148	21.2392	19.121	19.7661	18.2739	21.3097	18.9552	19.4044	19.9979	21.2085	20.8927	19.528	19.372	20.0701	20.2522	14.8559	18.4126	16.7766	20.8488	18.931	NA	NA	21.9597	15.3983	20.2042	17.9665	20.5662	20.6027
BMS1	BMS1	NA	NA	NA	NA	NA	NA	NA	NA	NA	NA	NA	NA	NA	NA	NA	NA	NA	NA	NA	NA	NA	NA	NA	NA	NA	NA	NA	NA	NA	NA	NA	NA	NA	NA	NA	NA	NA	NA	NA	NA	NA	NA	NA	NA	NA	NA	NA	NA
BMX	BMX	NA	NA	NA	NA	NA	NA	NA	NA	NA	NA	NA	NA	NA	NA	NA	NA	NA	NA	NA	NA	NA	NA	NA	NA	NA	NA	NA	NA	NA	NA	NA	NA	NA	NA	NA	NA	NA	NA	NA	NA	NA	NA	NA	NA	NA	NA	NA	NA
BNIP1	BNIP1	NA	NA	NA	NA	NA	NA	NA	NA	NA	NA	NA	NA	NA	NA	NA	NA	NA	NA	NA	NA	NA	NA	NA	NA	NA	NA	NA	NA	NA	NA	NA	NA	NA	NA	NA	NA	NA	NA	NA	NA	NA	NA	NA	NA	NA	NA	NA	NA
BNIP2	BNIP2	NA	NA	NA	NA	NA	NA	NA	NA	NA	NA	NA	NA	NA	NA	NA	NA	NA	NA	NA	NA	NA	NA	NA	NA	NA	NA	NA	NA	NA	NA	NA	NA	NA	NA	NA	NA	NA	NA	NA	NA	NA	NA	NA	NA	NA	NA	NA	NA
BNIP3	BNIP3	NA	NA	NA	NA	NA	NA	NA	NA	NA	NA	NA	NA	NA	NA	NA	NA	NA	NA	NA	NA	NA	NA	NA	NA	NA	NA	NA	NA	NA	NA	NA	NA	NA	NA	NA	NA	NA	NA	NA	NA	NA	NA	NA	NA	NA	NA	NA	NA
BNIPL	BNIPL	NA	NA	NA	NA	NA	NA	NA	NA	NA	NA	NA	NA	NA	NA	NA	NA	NA	NA	NA	NA	NA	NA	NA	NA	NA	NA	NA	NA	NA	NA	NA	NA	NA	NA	NA	NA	NA	NA	NA	NA	NA	NA	NA	NA	NA	NA	NA	NA
BOD1L1	BOD1L1	NA	NA	NA	NA	NA	NA	NA	NA	NA	NA	NA	NA	NA	NA	NA	NA	NA	NA	NA	NA	NA	NA	NA	NA	NA	NA	NA	NA	NA	NA	NA	NA	NA	NA	NA	NA	NA	NA	NA	NA	NA	NA	NA	NA	NA	NA	NA	NA
BOK	BOK	NA	NA	NA	NA	NA	NA	NA	NA	NA	NA	NA	NA	NA	NA	NA	NA	NA	NA	NA	NA	NA	NA	NA	NA	NA	NA	NA	NA	NA	NA	NA	NA	NA	NA	NA	NA	NA	NA	NA	NA	NA	NA	NA	NA	NA	NA	NA	NA
BOLA1	BOLA1	NA	NA	NA	NA	NA	NA	NA	NA	NA	NA	NA	NA	NA	NA	NA	NA	NA	NA	NA	NA	NA	NA	NA	NA	NA	NA	NA	NA	NA	NA	NA	NA	NA	NA	NA	NA	NA	NA	NA	NA	NA	NA	NA	NA	NA	NA	NA	NA
BOLA2	BOLA2	18.9091	NA	NA	19.8254	NA	NA	NA	NA	NA	NA	21.3267	NA	NA	NA	20.0183	NA	NA	NA	17.1265	NA	NA	NA	19.0838	18.1647	NA	NA	NA	NA	NA	NA	NA	NA	NA	NA	19.7719	NA	19.7063	18.5551	19.7938	NA	18.7525	20.4271	19.0674	22.7161	17.7283	19.9698	21.1743	18.7017
BOP1	BOP1	NA	NA	NA	NA	NA	NA	NA	NA	NA	NA	NA	NA	NA	NA	NA	NA	NA	NA	NA	NA	NA	NA	NA	NA	NA	NA	NA	NA	NA	NA	NA	NA	NA	NA	NA	NA	NA	NA	NA	NA	NA	NA	NA	NA	NA	NA	NA	NA
BPGM	BPGM	NA	NA	NA	NA	NA	NA	NA	NA	NA	NA	NA	16.9847	NA	NA	17.8019	NA	NA	NA	NA	NA	NA	16.4475	NA	20.9197	18.1747	NA	NA	NA	NA	16.506	NA	NA	NA	NA	NA	NA	16.4495	NA	NA	12.3502	14.3866	18.1508	NA	NA	NA	NA	NA	NA
BPHL	BPHL	NA	NA	NA	NA	NA	NA	NA	NA	NA	NA	NA	NA	NA	NA	NA	14.8925	NA	NA	NA	NA	NA	NA	NA	NA	NA	NA	NA	NA	NA	NA	NA	NA	NA	NA	NA	NA	NA	NA	NA	NA	NA	NA	NA	NA	NA	NA	NA	NA
BPI	BPI	NA	17.6178	NA	NA	NA	NA	18.6843	NA	NA	NA	NA	NA	NA	14.5767	NA	NA	NA	NA	NA	NA	NA	NA	NA	NA	22.5519	NA	13.8507	NA	NA	NA	NA	18.972	NA	17.5632	NA	NA	17.1218	NA	NA	NA	15.5414	NA	NA	14.1101	NA	NA	NA	NA
BPIFB1	BPIFB1	NA	20.8504	13.9851	18.8978	18.3065	16.4868	NA	20.2444	19.3728	18.5505	16.158	16.6777	16.5235	16.075	16.5393	17.1958	17.8048	18.1545	19.3117	22.4377	NA	16.279	NA	20.5191	NA	16.5037	NA	19.7941	NA	18.3593	18.2911	22.5556	NA	NA	NA	15.2539	18.7391	15.573	17.7391	NA	21.9326	NA	NA	18.3876	18.2704	21.9119	NA	20.3112
BPIFB2	BPIFB2	15.228	24.292	18.337	21.8607	18.0577	NA	19.7133	20.3253	NA	20.8555	20.3681	20.4207	20.6215	21.9379	21.4705	21.1487	21.6252	18.8243	22.0158	24.5971	16.9639	19.5664	NA	25.3055	16.8383	21.4719	21.2304	19.8091	18.2119	22.6688	21.3503	20.7081	21.4921	17.5964	17.231	19.5144	21.0341	20.064	23.1345	18.6367	24.2445	NA	NA	19.6142	20.141	25.1007	16.5057	25.3143
BPNT1	BPNT1	NA	NA	NA	15.894	15.3328	16.6473	NA	19.332	NA	NA	NA	NA	NA	19.3839	17.8152	NA	NA	15.5967	NA	NA	17.1406	NA	16.9958	NA	NA	NA	16.7923	NA	17.361	NA	NA	NA	NA	NA	16.4474	16.1454	16.5317	15.5252	NA	NA	17.557	NA	16.8163	16.3554	18.9804	16.2864	NA	NA
BPTF	BPTF	NA	NA	NA	NA	NA	NA	NA	NA	NA	NA	NA	NA	NA	NA	NA	NA	NA	NA	NA	NA	NA	NA	NA	NA	NA	NA	NA	NA	NA	NA	NA	NA	NA	NA	NA	NA	NA	NA	NA	NA	NA	NA	NA	NA	NA	NA	NA	NA
BRAF	BRAF	NA	NA	NA	NA	NA	NA	NA	NA	NA	NA	NA	NA	NA	NA	NA	NA	NA	NA	NA	NA	NA	NA	NA	NA	NA	NA	NA	NA	NA	NA	NA	NA	NA	NA	NA	NA	NA	NA	NA	NA	NA	NA	NA	NA	NA	NA	NA	NA
BRAP	BRAP	NA	NA	NA	NA	NA	NA	NA	NA	NA	NA	NA	NA	NA	NA	NA	NA	NA	NA	NA	NA	NA	NA	NA	NA	NA	NA	NA	NA	NA	NA	NA	NA	NA	NA	NA	NA	NA	NA	NA	NA	NA	NA	NA	NA	NA	NA	NA	NA
BRAT1	BRAT1	NA	NA	NA	NA	NA	NA	NA	NA	NA	NA	NA	NA	NA	NA	NA	NA	NA	NA	NA	NA	NA	NA	NA	NA	NA	NA	NA	NA	NA	NA	NA	NA	NA	NA	NA	NA	NA	NA	NA	NA	NA	NA	NA	NA	NA	NA	NA	NA
BRCA2	BRCA2	NA	NA	NA	NA	NA	NA	NA	NA	NA	NA	NA	NA	NA	NA	NA	NA	NA	NA	NA	NA	NA	NA	NA	NA	NA	NA	NA	NA	NA	NA	NA	NA	NA	NA	NA	NA	NA	NA	NA	NA	NA	NA	NA	NA	NA	NA	NA	NA
BRCC3	BRCC3	NA	NA	NA	NA	NA	NA	NA	NA	NA	NA	NA	NA	NA	NA	NA	NA	NA	NA	NA	NA	NA	NA	NA	NA	NA	NA	NA	NA	NA	NA	NA	NA	NA	NA	NA	NA	NA	NA	NA	NA	NA	NA	NA	NA	NA	NA	NA	NA
BRD1	BRD1	NA	NA	NA	NA	NA	NA	NA	NA	NA	NA	NA	NA	NA	NA	NA	NA	NA	NA	NA	NA	NA	NA	NA	NA	NA	NA	NA	NA	NA	NA	NA	NA	NA	NA	NA	NA	NA	NA	NA	NA	NA	NA	NA	NA	NA	NA	NA	NA
BRD2	BRD2	NA	NA	NA	NA	NA	NA	NA	NA	NA	NA	NA	NA	NA	NA	NA	NA	NA	NA	NA	NA	NA	NA	NA	NA	NA	NA	NA	NA	NA	NA	NA	NA	NA	NA	NA	NA	NA	NA	NA	NA	NA	NA	NA	NA	NA	NA	NA	NA
BRD3	BRD3	NA	NA	NA	NA	NA	NA	NA	NA	NA	NA	NA	NA	NA	NA	NA	NA	NA	NA	NA	NA	NA	NA	NA	NA	NA	NA	NA	NA	NA	NA	NA	NA	NA	NA	NA	NA	NA	NA	NA	NA	NA	NA	NA	NA	NA	NA	NA	NA
BRD4	BRD4	NA	NA	NA	NA	NA	NA	NA	NA	NA	NA	NA	NA	NA	NA	NA	NA	NA	NA	NA	NA	NA	NA	NA	NA	NA	NA	NA	NA	NA	NA	NA	NA	NA	NA	NA	NA	NA	NA	NA	NA	NA	NA	NA	NA	NA	NA	NA	NA
BRD7	BRD7	NA	NA	NA	NA	NA	NA	NA	NA	NA	NA	NA	NA	NA	NA	NA	NA	NA	NA	NA	NA	NA	NA	NA	NA	NA	NA	NA	NA	NA	NA	NA	NA	NA	NA	NA	NA	NA	NA	NA	NA	NA	NA	NA	NA	NA	NA	NA	NA
BRD9	BRD9	NA	NA	NA	NA	NA	NA	NA	NA	NA	NA	NA	NA	NA	NA	NA	NA	NA	NA	NA	NA	NA	NA	NA	NA	NA	NA	NA	NA	NA	NA	NA	NA	NA	NA	NA	NA	NA	NA	NA	NA	NA	NA	NA	NA	NA	NA	NA	NA
BRE	BRE	NA	NA	NA	NA	NA	NA	NA	NA	NA	NA	NA	NA	NA	NA	NA	NA	NA	NA	NA	NA	NA	NA	NA	NA	NA	NA	NA	NA	NA	NA	NA	NA	NA	NA	NA	NA	NA	NA	NA	NA	NA	NA	NA	NA	NA	NA	NA	NA
BRI3	BRI3	NA	NA	NA	NA	NA	NA	NA	NA	NA	NA	NA	NA	NA	NA	NA	NA	NA	NA	NA	NA	NA	NA	NA	NA	NA	NA	NA	NA	NA	NA	NA	NA	NA	NA	NA	NA	NA	NA	NA	NA	NA	NA	NA	NA	NA	NA	NA	NA
BRI3BP	BRI3BP	NA	NA	NA	NA	NA	NA	NA	NA	NA	NA	NA	NA	NA	NA	NA	NA	NA	NA	NA	NA	NA	NA	NA	NA	NA	NA	NA	NA	NA	NA	NA	NA	NA	NA	NA	NA	NA	NA	NA	NA	NA	NA	NA	NA	NA	NA	NA	NA
BRIX1	BRIX1	NA	NA	NA	NA	NA	NA	NA	NA	NA	NA	NA	NA	NA	NA	NA	NA	NA	NA	NA	NA	NA	NA	NA	NA	NA	NA	NA	NA	NA	NA	NA	NA	NA	NA	NA	NA	NA	NA	NA	NA	NA	NA	NA	NA	NA	NA	NA	NA
BRK1	BRK1	NA	NA	NA	NA	NA	NA	NA	NA	NA	NA	NA	NA	NA	NA	NA	NA	NA	NA	NA	NA	NA	NA	NA	NA	NA	NA	NA	NA	NA	NA	NA	NA	NA	NA	NA	NA	NA	NA	NA	NA	NA	NA	NA	NA	NA	NA	NA	NA
BROX	BROX	17.1763	21.7506	19.8694	22.9066	20.4148	19.0416	19.8034	19.7065	20.7654	22.4689	20.3983	21.9669	22.1709	21.9141	22.9308	21.3596	21.9225	22.2723	22.5238	23.5223	20.4789	19.6753	19.0994	21.7447	20.4177	22.7324	21.9272	21.2344	22.8529	21.4497	22.8428	21.1876	20.3766	19.7806	21.9844	23.4294	22.0044	22.4593	23.0009	21.3655	22.3218	23.0033	23.0716	22.0132	22.6266	23.3023	23.0356	23.7708
BSCL2	BSCL2	NA	NA	NA	NA	NA	NA	NA	NA	NA	NA	NA	NA	NA	NA	NA	NA	NA	NA	NA	NA	NA	NA	NA	NA	NA	NA	NA	NA	NA	NA	NA	NA	NA	NA	NA	NA	NA	NA	NA	NA	NA	NA	NA	NA	NA	NA	NA	NA
BSDC1	BSDC1	NA	NA	NA	NA	NA	NA	NA	NA	NA	NA	NA	NA	NA	NA	NA	NA	NA	NA	NA	NA	NA	NA	NA	NA	NA	NA	NA	NA	NA	NA	NA	NA	NA	NA	NA	NA	NA	NA	NA	NA	NA	NA	NA	NA	NA	NA	NA	NA
BSG	BSG	24.184	21.2031	23.6841	21.5396	23.3029	24.2825	21.3245	24.5834	21.8556	22.5475	21.2706	22.1794	21.8215	20.0067	21.3887	24.215	21.5599	22.9057	23.9189	23.7722	24.0533	17.6116	NA	23.6208	20.5182	23.1616	NA	21.0431	21.3756	22.1465	19.5733	22.6422	24.089	20.6959	21.1389	22.5964	20.0434	21.8395	22.8886	24.1997	22.2792	22.5556	21.2171	19.9683	23.6707	19.5363	22.3331	21.1449
BSPH1	BSPH1	NA	NA	NA	NA	NA	NA	NA	NA	NA	NA	NA	NA	NA	NA	NA	NA	NA	NA	NA	NA	NA	NA	NA	NA	NA	NA	NA	NA	NA	NA	NA	NA	NA	NA	NA	NA	NA	NA	NA	NA	24.8229	NA	NA	NA	NA	NA	NA	NA
BSPRY	BSPRY	NA	NA	NA	NA	NA	NA	NA	NA	NA	NA	NA	NA	NA	NA	NA	NA	NA	NA	NA	NA	NA	NA	NA	NA	NA	NA	NA	NA	NA	NA	NA	NA	NA	NA	NA	NA	NA	NA	NA	NA	NA	NA	NA	NA	NA	NA	NA	NA
BST1	BST1	20.0693	19.8628	21.4463	22.6951	19.8229	22.4612	19.5107	22.5714	21.5584	21.0709	21.3848	20.6365	20.5257	16.768	19.9277	21.7839	16.3724	21.8171	21.2616	17.9513	21.6166	19.6642	NA	19.0565	20.9068	19.0411	16.7609	19.4229	19.9525	20.9517	NA	22.2435	16.0213	20.7179	20.4084	17.9305	19.7307	18.3712	21.2643	20.2421	20.8636	18.2021	19.0266	14.672	21.8811	18.9593	20.5934	17.9971
BST2	BST2	NA	18.8232	NA	NA	NA	NA	18.9461	NA	NA	NA	18.6057	16.7065	22.8737	16.6717	NA	NA	NA	15.9851	NA	NA	NA	NA	NA	NA	NA	15.8645	NA	NA	18.7228	NA	NA	NA	NA	18.236	18.921	NA	16.2087	NA	18.5244	NA	17.2873	NA	NA	NA	19.9255	NA	NA	NA
BTAF1	BTAF1	NA	NA	NA	NA	NA	NA	NA	NA	NA	NA	NA	NA	NA	NA	NA	NA	NA	NA	NA	NA	NA	NA	NA	NA	NA	NA	NA	NA	NA	NA	NA	NA	NA	NA	NA	NA	NA	NA	NA	NA	NA	NA	NA	NA	NA	NA	NA	NA
BTBD1	BTBD1	NA	NA	NA	NA	NA	NA	NA	NA	NA	NA	NA	NA	NA	NA	NA	NA	NA	NA	NA	NA	NA	NA	NA	NA	NA	NA	NA	NA	NA	NA	NA	NA	NA	NA	NA	NA	NA	NA	NA	NA	NA	NA	NA	NA	NA	NA	NA	NA
BTBD11	BTBD11	NA	NA	NA	NA	NA	NA	NA	NA	NA	NA	NA	NA	NA	NA	NA	NA	NA	NA	NA	NA	NA	NA	NA	NA	NA	NA	NA	NA	NA	NA	NA	NA	NA	NA	NA	NA	NA	NA	NA	NA	NA	NA	NA	NA	NA	NA	NA	NA
BTBD2	BTBD2	NA	NA	NA	NA	NA	NA	NA	NA	NA	NA	NA	NA	NA	NA	NA	NA	NA	NA	NA	NA	NA	NA	NA	NA	NA	NA	NA	NA	NA	NA	NA	NA	NA	NA	NA	NA	NA	NA	NA	NA	NA	NA	NA	NA	NA	NA	NA	NA
BTD	BTD	25.6906	24.749	25.4649	25.5265	25.1484	26.797	25.8714	25.9349	25.4398	24.7183	25.7386	25.0193	26.4664	24.531	25.9492	26.2576	25.6154	25.609	25.1675	24.7589	25.0546	25.4644	25.0614	24.6916	23.8204	25.2783	25.931	25.4391	24.2709	25.6495	24.5876	25.274	24.5869	23.4312	24.8986	24.4961	24.1299	24.8998	26.2194	23.8811	24.7596	25.2018	23.8639	23.6951	23.8166	24.6589	23.4543	25.0072
BTF3	BTF3	NA	NA	NA	17.7998	NA	NA	NA	NA	NA	NA	NA	NA	NA	16.4716	NA	NA	NA	NA	NA	NA	NA	NA	NA	NA	NA	NA	NA	NA	NA	NA	NA	NA	NA	18.9963	NA	NA	18.6216	NA	NA	NA	NA	NA	NA	22.1634	NA	NA	NA	NA
BTF3L4	BTF3L4	NA	NA	NA	NA	NA	NA	NA	NA	NA	NA	NA	NA	NA	NA	NA	NA	NA	NA	NA	NA	NA	NA	NA	NA	NA	NA	NA	NA	NA	NA	NA	NA	NA	NA	NA	NA	NA	NA	NA	NA	NA	NA	NA	NA	NA	NA	NA	NA
BTK	BTK	NA	NA	NA	NA	NA	NA	NA	NA	NA	NA	NA	NA	NA	NA	NA	NA	NA	NA	NA	NA	NA	NA	NA	NA	NA	NA	NA	NA	NA	NA	NA	NA	NA	NA	NA	NA	NA	NA	NA	NA	NA	NA	NA	NA	NA	NA	NA	NA
BTLA	BTLA	NA	19.5529	20.0691	20.508	19.6188	21.2862	20.4913	20.4021	19.7288	20.4927	21.3086	21.0012	22.2084	18.9866	21.9861	20.5774	20.75	19.0121	21.9379	21.4805	20.256	20.7728	20.84	19.132	18.3018	19.6773	21.3642	20.9281	19.7274	21.7434	18.7477	20.6126	20.148	19.0474	21.4289	18.4179	19.9138	22.0662	21.2078	20.4556	NA	22.0491	18.94	NA	20.2254	16.6805	18.9809	20.2619
BTN2A1	BTN2A1	21.9198	22.8299	22.605	22.5526	21.9452	21.9791	19.7597	22.2202	22.6852	21.5702	22.9508	23.6377	20.1028	20.3252	22.6087	23.1752	21.7532	20.6774	23.6058	22.7014	22.7451	21.8992	19.8382	23.173	20.0472	24.1449	19.0442	20.6332	20.1286	22.6193	22.977	22.7579	20.9386	21.339	22.3019	23.4089	21.6461	21.5447	21.6848	22.3214	22.3939	22.5617	22.5259	20.514	22.3058	21.9123	22.371	21.8117
BTN2A2	BTN2A2	22.1	23.0035	22.7862	22.7215	22.1379	22.1731	19.9468	22.3913	22.8709	21.7511	23.135	23.8166	20.2821	20.5038	22.7832	23.3579	21.9275	20.8036	23.7488	22.8855	22.9317	22.0976	20.0198	23.3464	20.2435	24.3346	19.2349	20.8016	20.3034	22.7946	23.1634	22.9579	21.128	21.5207	22.4729	23.5756	21.8104	21.7153	21.8766	22.4851	22.3709	22.6966	22.5567	18.7055	22.4674	21.4931	22.4226	21.9595
BTN3A3	BTN3A3	NA	NA	NA	NA	NA	NA	NA	NA	NA	NA	NA	NA	NA	NA	NA	NA	NA	NA	NA	NA	NA	NA	NA	NA	NA	NA	NA	NA	NA	NA	NA	NA	NA	NA	NA	NA	NA	NA	NA	NA	NA	NA	NA	NA	NA	NA	NA	NA
BTNL3	BTNL3	NA	NA	NA	13.6958	17.2228	NA	NA	NA	18.2802	NA	NA	19.8266	NA	12.682	20.7179	19.4494	NA	NA	NA	20.4215	NA	NA	NA	19.3608	NA	17.3556	NA	NA	NA	NA	NA	17.7152	16.0722	NA	NA	NA	NA	NA	NA	24.0023	16.2152	23.2472	22.0434	NA	NA	NA	NA	17.1274
BUB3	BUB3	NA	NA	NA	NA	NA	NA	NA	NA	NA	NA	NA	NA	NA	NA	NA	NA	NA	NA	NA	NA	NA	NA	NA	NA	NA	NA	NA	NA	NA	NA	NA	NA	NA	NA	NA	NA	NA	NA	NA	NA	NA	NA	NA	NA	NA	NA	NA	NA
BUD31	BUD31	NA	NA	NA	NA	NA	NA	NA	NA	NA	NA	NA	NA	NA	NA	NA	NA	NA	NA	NA	NA	NA	NA	NA	NA	NA	NA	NA	NA	NA	NA	NA	NA	NA	NA	NA	NA	NA	NA	NA	NA	NA	NA	NA	NA	NA	NA	NA	NA
BYSL	BYSL	NA	NA	NA	NA	NA	NA	NA	NA	NA	NA	NA	NA	NA	NA	NA	NA	NA	NA	NA	NA	NA	NA	NA	NA	NA	NA	NA	NA	NA	NA	NA	NA	NA	NA	NA	NA	NA	NA	NA	NA	NA	NA	NA	NA	NA	NA	NA	NA
BZW1	BZW1	16.7251	NA	NA	18.2719	15.8431	14.61	17.5993	NA	NA	17.6089	16.5908	NA	NA	19.8401	16.4772	16.0704	NA	NA	16.6452	NA	NA	NA	NA	13.9117	NA	14.2447	17.6584	NA	17.6911	NA	20.279	15.9037	15.3919	17.6136	17.5802	NA	18.8463	NA	NA	NA	17.7503	NA	11.8382	16.984	15.1793	17.185	NA	16.4129
BZW2	BZW2	NA	NA	NA	NA	NA	NA	NA	NA	NA	NA	NA	NA	NA	NA	NA	NA	NA	NA	NA	NA	NA	NA	NA	NA	NA	NA	NA	NA	NA	NA	NA	NA	NA	NA	NA	NA	NA	NA	NA	NA	NA	NA	NA	NA	NA	NA	NA	NA
C10orf32	C10orf32	NA	NA	NA	NA	NA	NA	NA	NA	NA	NA	NA	NA	NA	NA	NA	NA	NA	NA	NA	NA	NA	NA	NA	NA	NA	NA	NA	NA	NA	NA	NA	NA	NA	NA	NA	NA	NA	NA	NA	NA	NA	NA	NA	NA	NA	NA	NA	NA
C10orf54	C10orf54	NA	21.394	NA	NA	NA	NA	NA	NA	NA	NA	NA	NA	NA	NA	NA	NA	NA	NA	NA	NA	NA	NA	NA	NA	NA	NA	NA	NA	NA	NA	NA	NA	NA	NA	NA	NA	NA	NA	NA	NA	NA	NA	NA	NA	16.7126	NA	NA	NA
C10orf76	C10orf76	NA	NA	NA	NA	NA	NA	NA	NA	NA	NA	NA	NA	NA	NA	NA	NA	NA	NA	NA	NA	NA	NA	NA	NA	NA	NA	NA	NA	NA	NA	NA	NA	NA	NA	NA	NA	NA	NA	NA	NA	NA	NA	NA	NA	NA	NA	NA	NA
C10orf82	C10orf82	NA	NA	NA	NA	NA	NA	NA	NA	NA	NA	NA	NA	NA	NA	NA	NA	NA	NA	NA	NA	NA	NA	NA	NA	NA	NA	NA	NA	NA	NA	NA	NA	NA	NA	NA	NA	NA	NA	NA	NA	NA	NA	NA	NA	NA	NA	NA	NA
C10orf90	C10orf90	NA	NA	NA	NA	NA	NA	NA	NA	NA	NA	NA	NA	NA	NA	NA	NA	NA	NA	NA	NA	NA	NA	NA	NA	NA	NA	NA	NA	NA	NA	NA	NA	NA	NA	NA	NA	NA	NA	NA	NA	NA	NA	NA	NA	NA	NA	NA	NA
C11orf52	C11orf52	NA	19.8542	NA	NA	NA	19.2202	NA	NA	18.6218	NA	NA	18.8997	NA	NA	19.1195	NA	NA	19.1075	NA	18.897	NA	NA	NA	NA	NA	NA	NA	NA	NA	17.0074	NA	NA	NA	NA	NA	NA	19.823	17.2564	NA	NA	17.7253	NA	19.8813	16.6661	19.4736	NA	17.3397	19.5808
C11orf54	C11orf54	20.3781	23.44	21.3758	22.8207	21.7351	22.1865	21.9374	20.0114	21.0594	25.3547	21.88	23.9108	23.1208	22.9841	23.4145	23.677	22.1296	24.1774	23.8124	22.6986	21.6522	20.1626	20.2879	23.6438	21.7112	19.7614	21.946	22.4777	22.5616	22.1432	24.5101	22.0113	20.1871	23.3724	22.3064	22.4946	22.5966	21.3685	24.0463	21.4587	22.3087	22.8359	21.2512	20.099	23.283	23.7404	23.2412	23.9964
C11orf68	C11orf68	NA	NA	NA	NA	NA	NA	NA	NA	NA	NA	NA	NA	NA	NA	NA	NA	NA	NA	NA	NA	NA	NA	NA	NA	NA	NA	NA	NA	NA	NA	NA	NA	NA	NA	NA	NA	NA	NA	NA	NA	NA	NA	NA	NA	NA	NA	NA	NA
C11orf73	C11orf73	NA	NA	NA	NA	NA	NA	NA	NA	NA	NA	NA	NA	NA	NA	NA	NA	NA	NA	NA	NA	NA	NA	NA	NA	NA	NA	NA	NA	NA	NA	NA	NA	NA	NA	NA	NA	NA	NA	NA	NA	NA	NA	NA	NA	NA	NA	NA	NA
C11orf96	C11orf96	NA	NA	NA	NA	NA	NA	NA	NA	NA	NA	NA	NA	NA	NA	NA	NA	NA	NA	NA	NA	NA	NA	NA	NA	NA	NA	NA	NA	NA	NA	NA	NA	NA	NA	NA	NA	NA	NA	NA	NA	NA	NA	NA	NA	NA	NA	NA	NA
C12orf10	C12orf10	NA	NA	NA	NA	NA	NA	NA	NA	NA	NA	NA	NA	NA	NA	NA	NA	NA	NA	NA	NA	NA	NA	NA	NA	NA	NA	NA	NA	NA	NA	NA	NA	NA	NA	NA	NA	NA	NA	NA	NA	NA	NA	NA	NA	NA	NA	NA	NA
C12orf29	C12orf29	NA	NA	NA	NA	NA	NA	NA	NA	NA	NA	NA	NA	NA	NA	NA	NA	NA	NA	NA	NA	NA	NA	NA	NA	NA	NA	NA	NA	NA	NA	NA	NA	NA	NA	NA	NA	NA	NA	NA	NA	NA	NA	NA	NA	NA	NA	NA	NA
C12orf4	C12orf4	NA	NA	NA	NA	NA	NA	NA	NA	NA	NA	NA	NA	NA	NA	NA	NA	NA	NA	NA	NA	NA	NA	NA	NA	NA	NA	NA	NA	NA	NA	NA	NA	NA	NA	NA	NA	NA	NA	NA	NA	NA	NA	NA	NA	NA	NA	NA	NA
C12orf49	C12orf49	NA	NA	NA	19.4507	16.8367	16.3739	NA	NA	NA	NA	NA	NA	NA	16.1294	18.4948	NA	17.3899	NA	NA	NA	NA	NA	NA	NA	NA	NA	NA	NA	NA	NA	NA	NA	18.5988	NA	17.6543	18.0327	17.7101	18.096	18.8844	15.7857	NA	16.66	19.3245	NA	20.7628	NA	17.9282	NA
C12orf57	C12orf57	NA	NA	NA	NA	NA	NA	NA	NA	NA	NA	NA	NA	NA	NA	NA	NA	NA	NA	NA	NA	NA	NA	NA	NA	NA	NA	NA	NA	NA	NA	NA	NA	NA	NA	NA	NA	NA	NA	NA	NA	NA	NA	NA	NA	NA	NA	NA	NA
C14orf1	C14orf1	NA	NA	NA	NA	NA	NA	NA	NA	NA	NA	NA	NA	NA	NA	NA	NA	NA	NA	NA	NA	NA	NA	NA	NA	NA	NA	NA	NA	NA	NA	NA	NA	NA	NA	NA	NA	NA	NA	NA	NA	NA	NA	NA	NA	NA	NA	NA	NA
C14orf105	C14orf105	NA	NA	NA	NA	NA	NA	NA	NA	NA	NA	NA	NA	NA	NA	NA	NA	NA	NA	NA	NA	NA	NA	NA	NA	NA	NA	NA	NA	NA	NA	NA	NA	NA	NA	NA	NA	NA	NA	NA	NA	NA	NA	NA	NA	NA	NA	NA	NA
C14orf142	C14orf142	NA	NA	NA	NA	NA	NA	NA	NA	NA	NA	NA	NA	NA	NA	NA	NA	NA	NA	NA	NA	NA	NA	NA	NA	NA	NA	NA	NA	NA	NA	NA	NA	NA	NA	NA	NA	NA	NA	NA	NA	NA	NA	NA	NA	NA	NA	NA	NA
C14orf159	C14orf159	NA	NA	NA	NA	NA	NA	NA	NA	NA	NA	NA	NA	NA	NA	NA	NA	NA	NA	NA	NA	NA	NA	NA	NA	NA	NA	NA	NA	NA	NA	NA	NA	NA	NA	NA	NA	NA	NA	NA	NA	NA	NA	NA	NA	NA	NA	NA	NA
C14orf166	C14orf166	NA	NA	NA	NA	NA	NA	15.5125	NA	NA	NA	NA	NA	NA	17.7478	NA	NA	NA	NA	NA	NA	NA	NA	NA	NA	NA	NA	NA	NA	NA	NA	NA	NA	NA	NA	NA	NA	NA	NA	NA	NA	17.0495	NA	NA	19.3379	NA	NA	NA	NA
C14orf37	C14orf37	NA	NA	NA	16.3374	NA	NA	NA	NA	20.826	NA	NA	NA	NA	NA	NA	14.2546	NA	NA	NA	NA	NA	NA	NA	NA	NA	NA	NA	NA	16.8501	NA	NA	NA	NA	NA	NA	NA	NA	NA	17.9802	15.4033	18.467	NA	21.7319	17.6551	NA	20.1905	21.8957	17.347
C15orf27	C15orf27	NA	NA	NA	NA	NA	NA	NA	NA	NA	NA	NA	NA	NA	NA	NA	NA	NA	NA	NA	NA	NA	NA	NA	NA	NA	NA	NA	NA	NA	NA	NA	NA	NA	NA	NA	NA	NA	NA	NA	NA	NA	NA	NA	NA	NA	NA	NA	NA
C15orf52	C15orf52	NA	NA	NA	NA	NA	NA	NA	NA	NA	NA	NA	NA	NA	NA	NA	NA	NA	NA	NA	NA	NA	NA	NA	NA	NA	NA	NA	NA	NA	NA	NA	NA	NA	NA	NA	NA	NA	NA	NA	NA	NA	NA	NA	NA	NA	NA	NA	NA
C16orf13	C16orf13	NA	NA	NA	NA	NA	NA	NA	NA	NA	NA	NA	NA	NA	NA	NA	NA	NA	NA	NA	NA	NA	NA	NA	NA	NA	NA	NA	NA	NA	NA	NA	NA	NA	NA	NA	NA	NA	NA	NA	NA	NA	NA	NA	NA	NA	NA	NA	NA
C16orf54	C16orf54	NA	NA	NA	NA	NA	NA	NA	NA	NA	NA	NA	NA	NA	NA	NA	NA	NA	NA	NA	NA	NA	NA	NA	NA	NA	NA	NA	NA	NA	NA	NA	NA	NA	NA	NA	NA	NA	NA	NA	NA	NA	NA	NA	NA	NA	NA	NA	NA
C16orf58	C16orf58	NA	NA	NA	NA	NA	NA	NA	NA	NA	NA	NA	NA	NA	NA	NA	NA	NA	NA	NA	NA	NA	NA	NA	NA	NA	NA	NA	NA	NA	NA	NA	NA	NA	NA	NA	NA	NA	NA	NA	NA	NA	NA	NA	NA	NA	NA	NA	NA
C16orf62	C16orf62	NA	NA	NA	NA	NA	NA	NA	NA	NA	NA	NA	NA	NA	NA	NA	NA	NA	NA	NA	NA	NA	NA	NA	NA	NA	NA	NA	NA	NA	NA	NA	NA	NA	NA	NA	NA	NA	NA	NA	NA	NA	NA	NA	NA	NA	NA	NA	NA
C16orf70	C16orf70	NA	NA	NA	NA	NA	NA	NA	NA	NA	NA	NA	NA	NA	NA	NA	NA	NA	NA	NA	NA	NA	NA	NA	NA	NA	NA	NA	NA	NA	NA	NA	NA	NA	NA	NA	NA	NA	NA	NA	NA	NA	NA	NA	NA	NA	NA	NA	NA
C16orf89	C16orf89	19.0987	21.7447	21.3148	23.4788	21.5313	20.3362	20.1334	17.7558	19.7827	18.0214	21.9846	21.0601	21.5347	18.4975	21.4492	17.8947	21.2623	21.5957	20.1148	22.9407	22.109	20.1286	18.907	19.5861	18.7303	21.1209	21.2934	21.3572	20.9723	20.713	20.478	17.2004	20.3551	20.8523	22.0422	23.3985	19.1483	22.8461	23.3635	20.0202	19.4575	21.7518	20.9291	18.5544	22.456	22.372	19.8023	22.6365
C17orf58	C17orf58	NA	NA	NA	NA	NA	NA	NA	NA	NA	NA	NA	NA	NA	NA	NA	NA	NA	NA	NA	NA	NA	NA	NA	NA	NA	NA	NA	NA	NA	NA	NA	NA	NA	NA	NA	NA	NA	NA	NA	NA	NA	NA	NA	NA	NA	NA	NA	NA
C17orf59	C17orf59	NA	NA	NA	NA	NA	NA	NA	NA	NA	NA	NA	NA	NA	NA	NA	NA	NA	NA	NA	NA	NA	NA	NA	NA	NA	NA	NA	NA	NA	NA	NA	NA	NA	NA	NA	NA	NA	NA	NA	NA	NA	NA	NA	NA	NA	NA	NA	NA
C17orf62	C17orf62	NA	NA	NA	NA	NA	NA	NA	NA	NA	NA	NA	NA	NA	NA	NA	NA	NA	NA	NA	NA	NA	NA	NA	NA	NA	NA	NA	NA	NA	NA	NA	NA	NA	NA	NA	NA	NA	NA	NA	NA	NA	NA	NA	NA	NA	NA	NA	NA
C17orf75	C17orf75	NA	NA	NA	NA	NA	NA	NA	NA	NA	NA	NA	NA	NA	NA	NA	NA	NA	NA	NA	NA	NA	NA	NA	NA	NA	NA	NA	NA	NA	NA	NA	NA	NA	NA	NA	NA	NA	NA	NA	NA	NA	NA	NA	NA	NA	NA	NA	NA
C17orf85	C17orf85	NA	NA	NA	NA	NA	NA	NA	NA	NA	NA	NA	NA	NA	NA	NA	NA	NA	NA	NA	NA	NA	NA	NA	NA	NA	NA	NA	NA	NA	NA	NA	NA	NA	NA	NA	NA	NA	NA	NA	NA	NA	NA	NA	NA	NA	NA	NA	NA
C18orf8	C18orf8	NA	NA	NA	NA	NA	NA	NA	NA	NA	NA	NA	NA	NA	NA	NA	NA	NA	NA	NA	NA	NA	NA	NA	NA	NA	NA	NA	NA	NA	NA	NA	NA	NA	NA	NA	NA	NA	NA	NA	NA	NA	NA	NA	NA	NA	NA	NA	NA
C19orf10	C19orf10	25.0405	17.9274	21.9804	21.6704	22.8011	20.722	25.1005	24.7061	21.8271	20.3994	24.5406	24.6113	20.3079	19.676	23.0817	21.3356	21.4928	20.3532	25.6379	25.1466	25.0784	22.5231	20.8345	21.9981	20.7839	24.0064	17.8364	21.4486	23.5555	23.8405	24.0128	22.252	22.4898	23.9012	21.723	NA	22.8797	21.8769	21.3567	21.9635	22.4487	19.5116	20.0954	22.4327	20.536	23.1268	22.3133	22.5502
C19orf25	C19orf25	NA	NA	NA	NA	NA	NA	NA	NA	NA	NA	NA	NA	NA	NA	NA	NA	NA	NA	NA	NA	NA	NA	NA	NA	NA	NA	NA	NA	NA	NA	NA	NA	NA	NA	NA	NA	NA	NA	NA	NA	NA	NA	NA	NA	NA	NA	NA	NA
C19orf35	C19orf35	NA	NA	NA	NA	NA	NA	NA	NA	NA	NA	NA	NA	NA	NA	NA	NA	NA	NA	NA	NA	NA	NA	NA	NA	NA	NA	NA	NA	NA	NA	NA	NA	NA	NA	NA	NA	NA	NA	NA	NA	NA	NA	NA	NA	NA	NA	NA	NA
C19orf43	C19orf43	NA	NA	NA	NA	NA	NA	NA	NA	NA	NA	NA	NA	NA	NA	NA	NA	NA	NA	NA	NA	NA	NA	NA	NA	NA	NA	NA	NA	NA	NA	NA	NA	NA	NA	NA	NA	NA	NA	NA	NA	NA	NA	NA	NA	NA	NA	NA	NA
C19orf52	C19orf52	NA	NA	NA	NA	NA	NA	NA	NA	NA	NA	NA	NA	NA	NA	NA	NA	NA	NA	NA	NA	NA	NA	NA	NA	NA	NA	NA	NA	NA	NA	NA	NA	NA	NA	NA	NA	NA	NA	NA	NA	NA	NA	NA	NA	NA	NA	NA	NA
C19orf66	C19orf66	NA	NA	NA	NA	NA	NA	NA	NA	NA	NA	NA	NA	NA	NA	NA	NA	NA	NA	NA	NA	NA	NA	NA	NA	NA	NA	NA	NA	NA	NA	NA	NA	NA	NA	NA	NA	NA	NA	NA	NA	NA	NA	NA	NA	NA	NA	NA	NA
C19orf71	C19orf71	NA	NA	NA	NA	NA	NA	NA	NA	NA	NA	NA	NA	NA	NA	NA	NA	NA	NA	NA	NA	NA	NA	NA	NA	NA	NA	NA	NA	NA	NA	NA	NA	NA	NA	NA	NA	NA	NA	NA	NA	NA	NA	NA	NA	NA	NA	NA	NA
C19orf80	C19orf80	NA	NA	NA	NA	NA	NA	NA	NA	NA	NA	NA	NA	NA	NA	NA	NA	NA	NA	NA	NA	NA	NA	NA	NA	NA	NA	NA	NA	NA	NA	NA	NA	NA	NA	NA	NA	NA	NA	NA	NA	NA	NA	NA	NA	NA	NA	NA	NA
C1GALT1C1	C1GALT1C1	NA	NA	NA	NA	NA	NA	NA	NA	NA	NA	NA	NA	NA	NA	NA	NA	NA	NA	NA	NA	NA	NA	NA	NA	NA	NA	NA	NA	NA	NA	NA	NA	NA	NA	NA	NA	NA	NA	NA	NA	NA	NA	NA	NA	NA	NA	NA	NA
C1orf123	C1orf123	23.9937	NA	17.2952	20.4191	20.4387	21.2921	23.6113	24.4248	NA	NA	22.0234	NA	18.8583	20.9963	21.0676	20.9513	20.0428	17.822	15.283	NA	19.7439	NA	23.6275	19.5533	NA	NA	20.4244	22.8617	18.9758	NA	NA	NA	22.7254	NA	19.8722	17.3472	19.7258	18.207	NA	20.1833	19.519	22.2294	NA	20.4567	18.181	21.7415	18.9976	NA
C1orf168	C1orf168	NA	NA	NA	NA	NA	NA	NA	NA	NA	NA	NA	NA	NA	NA	NA	NA	NA	NA	NA	NA	NA	NA	NA	NA	NA	NA	NA	NA	NA	NA	NA	NA	NA	NA	NA	NA	NA	NA	NA	NA	NA	NA	NA	NA	NA	NA	NA	NA
C1orf198	C1orf198	NA	NA	NA	NA	NA	NA	NA	NA	NA	NA	NA	NA	NA	NA	NA	NA	NA	NA	NA	NA	NA	NA	NA	NA	NA	NA	NA	NA	NA	NA	NA	NA	NA	NA	NA	NA	NA	NA	NA	NA	NA	NA	NA	NA	NA	NA	NA	NA
C1orf21	C1orf21	NA	NA	NA	NA	NA	NA	NA	NA	NA	NA	NA	NA	NA	NA	NA	NA	NA	NA	NA	NA	NA	NA	NA	NA	NA	NA	NA	NA	NA	NA	NA	NA	NA	NA	NA	NA	NA	NA	NA	NA	NA	NA	NA	NA	NA	NA	NA	NA
C1orf50	C1orf50	NA	NA	NA	NA	NA	NA	NA	NA	NA	NA	NA	NA	NA	NA	NA	NA	NA	NA	NA	NA	NA	NA	NA	NA	NA	NA	NA	NA	NA	NA	NA	NA	NA	NA	NA	NA	NA	NA	NA	NA	NA	NA	NA	NA	NA	NA	NA	NA
C1orf85	C1orf85	NA	18.7602	NA	19.9828	NA	NA	NA	NA	NA	17.4626	NA	18.9429	18.1109	20.3265	20.1242	17.6049	NA	NA	16.0415	NA	18.7448	NA	NA	19.4653	NA	NA	NA	NA	20.099	NA	18.5855	NA	NA	17.4194	17.2641	18.3013	18.1837	20.5193	17.6339	NA	17.6034	18.3363	14.8559	NA	20.2875	17.204	NA	17.9338
C1orf95	C1orf95	NA	NA	NA	NA	NA	NA	NA	NA	NA	NA	NA	NA	NA	NA	NA	NA	NA	NA	NA	NA	NA	NA	NA	NA	NA	NA	NA	NA	NA	NA	NA	NA	NA	NA	NA	NA	NA	NA	NA	NA	NA	NA	NA	NA	NA	NA	NA	NA
C1QA	C1QA	NA	21.3695	NA	NA	NA	NA	NA	17.8114	NA	NA	NA	NA	NA	17.2474	NA	17.8502	NA	NA	NA	NA	NA	NA	NA	NA	NA	NA	NA	NA	NA	NA	NA	NA	NA	20.8746	NA	15.6418	20.4329	NA	NA	NA	NA	NA	NA	NA	17.5054	NA	NA	NA
C1QB	C1QB	19.0174	23.3378	NA	NA	NA	NA	14.8555	NA	NA	NA	NA	NA	14.9378	19.2019	15.8659	20.7822	NA	NA	16.1865	NA	NA	NA	NA	13.441	18.5196	NA	NA	NA	NA	NA	15.9212	16.0052	NA	20.8606	20.3771	16.6363	21.8549	NA	NA	NA	18.2227	16.288	16.4948	18.1124	17.6674	14.1054	18.5585	18.9336
C1QBP	C1QBP	NA	NA	NA	16.395	NA	NA	NA	NA	19.4865	NA	NA	NA	NA	14.9871	NA	NA	NA	18.2311	18.4772	NA	NA	NA	NA	NA	NA	16.2833	NA	NA	16.3617	NA	NA	NA	NA	NA	NA	15.8534	16.9717	NA	NA	16.1837	17.862	16.0714	NA	25.039	24.2093	18.0584	NA	19.1052
C1QC	C1QC	18.0335	22.2507	NA	NA	18.4402	15.1598	20.3008	NA	21.3039	NA	NA	NA	16.6019	17.6798	NA	20.7432	16.372	NA	16.7319	NA	NA	NA	NA	NA	19.2507	NA	NA	16.7728	NA	NA	NA	20.9674	NA	18.7592	18.5748	17.3755	22.2778	NA	NA	NA	19.8216	18.4358	15.2921	17.1719	19.2472	20.0995	18.8781	20.2917
C1QTNF1	C1QTNF1	NA	NA	NA	NA	NA	NA	NA	NA	NA	NA	NA	NA	NA	NA	NA	NA	NA	NA	NA	NA	NA	NA	NA	NA	NA	NA	NA	NA	NA	NA	NA	NA	NA	NA	NA	NA	NA	NA	NA	NA	NA	NA	NA	NA	NA	NA	NA	NA
C1QTNF3	C1QTNF3	NA	NA	NA	NA	NA	NA	NA	NA	NA	NA	NA	NA	NA	NA	NA	NA	NA	NA	NA	NA	NA	NA	NA	NA	NA	NA	NA	NA	NA	NA	NA	NA	NA	NA	NA	NA	NA	NA	NA	NA	NA	NA	NA	NA	NA	NA	NA	NA
C1QTNF5	C1QTNF5	NA	NA	NA	NA	NA	NA	NA	NA	NA	NA	NA	NA	NA	NA	NA	NA	NA	NA	NA	NA	NA	NA	NA	NA	NA	NA	NA	NA	NA	NA	NA	NA	NA	NA	NA	NA	NA	NA	NA	NA	NA	NA	NA	NA	NA	NA	NA	NA
C1QTNF7	C1QTNF7	NA	NA	NA	NA	NA	NA	NA	NA	NA	NA	NA	NA	NA	NA	NA	NA	NA	NA	NA	NA	NA	NA	NA	NA	NA	NA	NA	NA	NA	NA	NA	NA	NA	NA	NA	NA	NA	NA	NA	NA	NA	NA	NA	NA	NA	NA	NA	NA
C1R	C1R	16.0145	24.3906	22.0114	20.5111	20.608	21.2944	20.5282	18.2081	21.8642	20.6031	18.425	22.1404	22.071	20.5393	22.5081	22.3219	22.1378	23.1323	21.2292	20.1596	20.6178	21.3337	17.6696	19.8719	21.4106	20.7986	20.2361	22.2882	18.6897	22.3591	20.1912	21.6563	19.2053	24.0187	22.5453	22.3219	20.9731	21.3887	21.9168	19.7344	21.6358	23.3964	20.5203	19.7889	22.1347	20.3058	22.3618	20.1554
C1RL	C1RL	24.7396	24.6129	25.825	25.2787	25.7044	23.9853	25.7868	25.0632	25.1192	24.9018	25.4723	25.922	25.6157	23.0806	25.5505	25.5443	25.1413	26.4607	26.0548	26.6925	25.7309	26.2694	24.9643	25.2358	23.2435	26.5208	24.4795	24.8989	26.1831	25.6512	25.4274	25.8317	24.4896	25.0307	25.1229	24.2304	23.9688	26.1379	26.5451	24.9748	24.8914	26.2076	27.1804	25.0064	25.6985	25.0582	26.6715	25.0948
C1S	C1S	22.6672	23.6767	17.6506	21.4713	20.7352	21.4679	21.696	21.5009	21.2274	20.5339	22.1457	21.0876	21.012	19.7322	20.6677	22.9143	20.8982	22.1287	21.0647	20.505	21.3222	22.4196	22.2394	21.0352	20.2675	20.7831	20.9747	21.3192	21.3628	21.3417	19.571	21.036	21.1448	22.3111	22.0604	21.658	21.2981	20.6761	21.4529	21.8614	21.2333	22.2723	21.8217	19.5676	21.6398	21.3343	22.3758	21.6526
C2	C2	21.9216	22.0208	20.0689	17.8375	19.8837	20.5979	13.105	19.4536	18.7839	18.4198	19.8814	19.4258	19.8075	19.6831	24.8952	19.821	19.0941	20.6103	19.3949	14.9896	13.265	18.7768	20.4689	15.7445	17.9719	20.0804	17.8995	20.8544	19.2859	20.5163	18.9896	20.3659	18.4719	20.8295	20.2515	20.4616	20.7658	20.3723	16.9146	23.5786	19.0888	18.9968	19.6025	18.0128	20.6413	19.7546	18.9517	18.9048
C20orf27	C20orf27	NA	NA	NA	NA	NA	NA	NA	NA	NA	NA	NA	NA	NA	NA	NA	NA	NA	NA	NA	NA	NA	NA	NA	NA	NA	NA	NA	NA	NA	NA	NA	NA	NA	NA	NA	NA	NA	NA	NA	NA	NA	NA	NA	NA	NA	NA	NA	NA
C21orf2	C21orf2	NA	NA	NA	NA	NA	NA	NA	NA	NA	NA	NA	NA	NA	NA	NA	NA	NA	NA	NA	NA	NA	NA	NA	NA	NA	NA	NA	NA	NA	NA	NA	NA	NA	NA	NA	NA	NA	NA	NA	NA	NA	NA	NA	NA	NA	NA	NA	NA
C21orf33	C21orf33	NA	NA	NA	14.3265	NA	NA	NA	NA	NA	NA	NA	NA	NA	NA	NA	NA	NA	NA	NA	NA	NA	17.13	NA	NA	NA	NA	NA	NA	NA	NA	NA	14.3009	NA	NA	17.1167	16.0538	NA	NA	NA	NA	NA	17.1498	13.9383	22.6533	17.7221	15.8199	NA	NA
C21orf59	C21orf59	NA	NA	NA	NA	NA	NA	NA	NA	NA	NA	NA	NA	NA	NA	NA	NA	NA	NA	NA	NA	NA	NA	NA	NA	NA	NA	NA	NA	NA	NA	NA	NA	NA	NA	NA	NA	NA	NA	NA	NA	NA	NA	NA	NA	NA	NA	NA	NA
C2CD2	C2CD2	NA	NA	NA	NA	NA	NA	NA	NA	NA	NA	NA	NA	NA	NA	NA	NA	NA	NA	NA	NA	NA	NA	NA	NA	NA	NA	NA	NA	NA	NA	NA	NA	NA	NA	NA	NA	NA	NA	NA	NA	NA	NA	NA	NA	NA	NA	NA	NA
C2CD2L	C2CD2L	NA	NA	NA	NA	NA	NA	NA	NA	NA	NA	NA	NA	NA	NA	NA	NA	NA	NA	NA	NA	NA	NA	NA	NA	NA	NA	NA	NA	NA	NA	NA	NA	NA	NA	NA	NA	NA	NA	NA	NA	NA	NA	NA	NA	NA	NA	NA	NA
C2CD5	C2CD5	NA	NA	NA	NA	NA	NA	NA	NA	NA	NA	NA	NA	NA	NA	NA	NA	NA	NA	NA	NA	NA	NA	NA	NA	NA	NA	NA	NA	NA	NA	NA	NA	NA	NA	NA	NA	NA	NA	NA	NA	NA	NA	NA	NA	NA	NA	NA	NA
C2orf43	C2orf43	NA	NA	NA	NA	NA	NA	NA	NA	NA	NA	NA	NA	NA	NA	NA	NA	NA	NA	NA	NA	NA	NA	NA	NA	NA	NA	NA	NA	NA	NA	NA	NA	NA	NA	NA	NA	NA	NA	NA	NA	NA	NA	NA	NA	NA	NA	NA	NA
C2orf47	C2orf47	NA	NA	NA	NA	NA	NA	NA	NA	NA	NA	NA	NA	NA	NA	NA	NA	NA	NA	NA	NA	NA	NA	NA	NA	NA	NA	NA	NA	NA	NA	NA	NA	NA	NA	NA	NA	NA	NA	NA	NA	NA	NA	NA	NA	NA	NA	NA	NA
C2orf49	C2orf49	NA	NA	NA	NA	NA	NA	NA	NA	NA	NA	NA	NA	NA	NA	NA	NA	NA	NA	NA	NA	NA	NA	NA	NA	NA	NA	NA	NA	NA	NA	NA	NA	NA	NA	NA	NA	NA	NA	NA	NA	NA	NA	NA	NA	NA	NA	NA	NA
C2orf54	C2orf54	NA	NA	NA	NA	NA	NA	NA	NA	NA	NA	NA	NA	NA	NA	NA	NA	NA	NA	NA	NA	NA	NA	NA	NA	NA	NA	NA	NA	NA	NA	NA	NA	NA	NA	NA	NA	NA	NA	NA	NA	NA	NA	NA	NA	NA	NA	NA	NA
C2orf69	C2orf69	NA	NA	NA	NA	NA	NA	NA	NA	NA	NA	NA	NA	NA	NA	NA	NA	NA	NA	NA	NA	NA	NA	NA	NA	NA	NA	NA	NA	NA	NA	NA	NA	NA	NA	NA	NA	NA	NA	NA	NA	NA	NA	NA	NA	NA	NA	NA	NA
C2orf72	C2orf72	NA	NA	NA	NA	NA	NA	NA	NA	NA	NA	NA	NA	NA	NA	NA	NA	NA	NA	NA	NA	NA	NA	NA	NA	NA	NA	NA	NA	NA	NA	NA	NA	NA	NA	NA	NA	NA	NA	NA	NA	NA	NA	NA	NA	NA	NA	NA	NA
C3	C3	26.6515	27.22	26.0318	23.0801	26.0503	24.7384	23.7698	24.9831	25.4355	23.8831	22.1755	22.9167	22.8258	24.3915	21.9867	26.9078	22.1503	23.2744	24.5803	22.0525	23.1823	23.0937	22.614	22.6806	28.139	24.765	22.5727	25.0832	21.9005	23.1693	24.9135	26.6411	23.48	26.4544	25.8951	27.389	26.5426	22.5421	23.3496	22.8848	24.7129	25.1798	24.462	24.1732	23.5708	24.8504	25.3782	24.7281
C3AR1	C3AR1	NA	NA	NA	NA	NA	NA	NA	17.947	NA	NA	16.7939	NA	18.0562	NA	NA	NA	NA	NA	NA	NA	NA	19.1048	NA	20.2462	NA	18.7213	15.057	NA	16.2368	19.9602	NA	NA	19.1221	NA	NA	NA	NA	NA	NA	18.5542	NA	NA	NA	NA	NA	NA	NA	16.6746
C3orf38	C3orf38	NA	NA	NA	NA	NA	NA	NA	NA	NA	NA	NA	NA	NA	NA	NA	NA	NA	NA	NA	NA	NA	NA	NA	NA	NA	NA	NA	NA	NA	NA	NA	NA	NA	NA	NA	NA	NA	NA	NA	NA	NA	NA	NA	NA	NA	NA	NA	NA
C3orf58	C3orf58	NA	NA	NA	NA	NA	NA	NA	NA	NA	NA	NA	NA	NA	NA	NA	NA	NA	NA	NA	NA	NA	NA	NA	NA	NA	NA	NA	NA	NA	NA	NA	NA	NA	NA	NA	NA	NA	NA	NA	NA	NA	NA	NA	NA	NA	NA	NA	NA
C4A	C4A	25.1225	27.5412	24.8491	23.9656	27.3167	24.9342	24.7685	24.2395	23.4766	23.1679	25.1837	23.5777	22.8743	23.2859	23.5936	25.3041	23.8307	23.426	24.74	22.3867	24.0985	24.7473	24.4108	23.5427	26.1836	24.1921	23.5348	23.3117	22.8047	23.9009	23.012	25.2519	24.7837	25.2329	25.6495	24.2605	23.3233	24.0118	23.7126	23.6891	25.7682	24.3681	24.823	23.1034	23.3767	24.4407	23.5682	24.1074
C4B	C4B	25.5114	27.7054	24.851	24.2251	27.668	25.0234	24.3054	24.5951	23.7675	23.2082	24.9043	23.345	23.3928	23.1232	23.6946	25.4438	24.3149	24.4018	24.634	21.8048	23.9208	24.1687	24.9803	23.5926	26.1316	24.1306	23.53	22.5051	23.0352	24.1891	23.0318	25.4352	24.5837	25.3238	25.7959	24.4612	23.4176	24.4791	24.1183	24.0407	25.6984	24.748	25.3792	23.5919	23.8597	24.701	24.1458	24.7399
C4BPA	C4BPA	18.8317	15.4142	19.0616	NA	17.6575	NA	NA	NA	15.8276	NA	NA	14.6845	NA	NA	13.1501	22.7734	NA	NA	17.8412	17.288	16.8265	NA	17.086	17.1055	20.8958	16.9234	19.2749	NA	NA	NA	15.824	20.5571	NA	18.4892	NA	18.124	22.1041	NA	14.6391	NA	18.8155	16.2161	18.2049	15.9147	18.1026	18.713	20.2837	18.0576
C4BPB	C4BPB	NA	17.2508	NA	NA	NA	NA	14.5517	NA	NA	NA	15.8847	NA	NA	NA	20.9477	14.8711	NA	19.3882	19.6128	19.3362	NA	21.1799	20.348	18.2687	NA	NA	14.7854	16.6259	NA	17.403	NA	NA	NA	19.0931	15.3477	17.2878	19.9837	NA	19.9973	18.9416	NA	18.7097	22.2568	NA	18.4829	18.1903	20.2558	19.5109
C4orf19	C4orf19	NA	NA	NA	NA	NA	NA	NA	NA	NA	NA	NA	NA	NA	NA	NA	NA	NA	NA	NA	NA	NA	NA	NA	NA	NA	NA	NA	NA	NA	NA	NA	NA	NA	NA	NA	NA	NA	NA	NA	NA	NA	NA	NA	NA	NA	NA	NA	NA
C4orf27	C4orf27	NA	NA	NA	NA	NA	NA	NA	NA	NA	NA	NA	NA	NA	NA	NA	NA	NA	NA	NA	NA	NA	NA	NA	NA	NA	NA	NA	NA	NA	NA	NA	NA	NA	NA	NA	NA	NA	NA	NA	NA	NA	NA	NA	NA	NA	NA	NA	NA
C4orf33	C4orf33	NA	NA	NA	NA	NA	NA	NA	NA	NA	NA	NA	NA	NA	NA	NA	NA	NA	NA	NA	NA	NA	NA	NA	NA	NA	NA	NA	NA	NA	NA	NA	NA	NA	NA	NA	NA	NA	NA	NA	NA	NA	NA	NA	NA	NA	NA	NA	NA
C5	C5	15.645	19.4633	17.2443	17.7972	18.5597	11.9717	16.1334	14.4599	13.6849	16.928	12.7199	17.9929	18.1287	14.7882	18.6265	19.4223	17.0953	16.1784	16.6543	NA	19.8502	18.1846	15.3354	18.6019	18.8735	17.9075	10.2244	17.1828	20.5271	NA	16.6778	19.5824	21.2393	18.9177	19.5782	21.4867	20.9782	18.6837	19.2142	15.6639	16.9682	18.1402	15.2975	15.7869	17.8715	18.9965	17.1414	18.2028
C5AR1	C5AR1	NA	NA	NA	NA	NA	NA	NA	NA	NA	NA	NA	NA	NA	NA	NA	NA	NA	NA	NA	NA	NA	NA	NA	NA	NA	NA	NA	NA	NA	NA	NA	NA	NA	NA	NA	NA	NA	NA	NA	NA	NA	NA	NA	NA	NA	NA	NA	NA
C5orf22	C5orf22	NA	NA	NA	NA	NA	NA	NA	NA	NA	NA	NA	NA	NA	NA	NA	NA	NA	NA	NA	NA	NA	NA	NA	NA	NA	NA	NA	NA	NA	NA	NA	NA	NA	NA	NA	NA	NA	NA	NA	NA	NA	NA	NA	NA	NA	NA	NA	NA
C5orf24	C5orf24	NA	NA	NA	NA	NA	NA	NA	NA	NA	NA	NA	NA	NA	NA	NA	NA	NA	NA	NA	NA	NA	NA	NA	NA	NA	NA	NA	NA	NA	NA	NA	NA	NA	NA	NA	NA	NA	NA	NA	NA	NA	NA	NA	NA	NA	NA	NA	NA
C5orf42	C5orf42	NA	NA	NA	NA	NA	NA	NA	NA	NA	NA	NA	NA	NA	NA	NA	NA	NA	NA	NA	NA	NA	NA	NA	NA	NA	NA	NA	NA	NA	NA	NA	NA	NA	NA	NA	NA	NA	NA	NA	NA	NA	NA	NA	NA	NA	NA	NA	NA
C5orf51	C5orf51	NA	NA	NA	NA	NA	NA	NA	NA	NA	NA	NA	NA	NA	NA	NA	NA	NA	NA	NA	NA	NA	NA	NA	NA	NA	NA	NA	NA	NA	NA	NA	NA	NA	NA	NA	NA	NA	NA	NA	NA	NA	NA	NA	NA	NA	NA	NA	NA
C6	C6	19.6281	20.9757	21.4298	19.9453	21.1081	20.8698	19.1792	19.8297	19.0472	19.5981	20.8791	20.0551	17.07	17.918	19.3973	20.852	19.6972	21.2287	20.3431	20.2375	20.7965	20.5374	20.9966	19.9312	20.7942	19.5988	15.2295	20.9425	20.7263	21.6756	17.7022	21.9223	19.9982	20.4182	20.6395	22.864	20.8241	22.0332	20.7723	20.4075	21.4538	18.7707	20.4372	17.9306	21.7679	20.0153	20.5096	19.9081
C6orf120	C6orf120	24.0869	25.1121	23.9529	24.9875	24.6636	21.5864	24.8796	23.1471	22.4905	23.4474	26.1408	25.3877	24.7144	23.3103	26.0618	24.6993	26.4378	25.7809	26.0545	25.8935	24.6075	25.7863	24.3935	24.9433	NA	25.7461	25.5838	24.4703	25.1493	24.6595	22.5926	21.3443	21.252	24.4918	24.3155	24.7556	23.7658	24.8295	24.929	24.2849	23.4002	24.2531	24.0123	22.6145	25.1622	23.697	23.8896	24.3534
C6orf132	C6orf132	NA	NA	NA	NA	NA	NA	NA	NA	NA	NA	NA	NA	NA	NA	NA	NA	NA	NA	NA	NA	NA	NA	NA	NA	NA	NA	NA	NA	NA	NA	NA	NA	NA	NA	NA	NA	NA	NA	NA	NA	NA	NA	NA	NA	NA	NA	NA	NA
C6orf203	C6orf203	NA	NA	NA	NA	NA	NA	NA	NA	NA	NA	NA	NA	NA	NA	NA	NA	NA	NA	NA	NA	NA	NA	NA	NA	NA	NA	NA	NA	NA	NA	NA	NA	NA	NA	NA	NA	NA	NA	NA	NA	NA	NA	NA	NA	NA	NA	NA	NA
C6orf211	C6orf211	NA	NA	NA	NA	NA	NA	NA	NA	NA	NA	NA	NA	NA	NA	NA	NA	NA	NA	NA	NA	NA	NA	NA	NA	NA	NA	NA	NA	NA	NA	NA	NA	NA	NA	NA	NA	NA	NA	NA	NA	NA	NA	NA	NA	NA	NA	NA	NA
C6orf89	C6orf89	NA	NA	NA	NA	NA	NA	NA	NA	NA	NA	NA	NA	NA	NA	NA	NA	NA	NA	NA	NA	NA	NA	NA	NA	NA	NA	NA	NA	NA	NA	NA	NA	NA	NA	NA	NA	NA	NA	NA	NA	NA	NA	NA	NA	NA	NA	NA	NA
C7	C7	24.477	23.3088	22.5245	24.0499	23.2632	22.7652	24.1167	23.3492	23.4448	22.0387	24.5366	24.0815	24.7917	21.2572	24.5372	23.3504	23.3155	23.8542	23.9789	24.0707	22.891	24.9316	23.4171	22.9677	21.1801	24.4222	23.1604	24.3359	23.6709	24.1674	23.0209	23.8017	24.0879	22.9469	23.8601	23.7169	22.3056	22.9413	24.3584	24.0793	22.7903	23.9479	24.8279	21.3641	23.556	23.3923	24.0218	23.7032
C7orf26	C7orf26	NA	NA	NA	NA	NA	NA	NA	NA	NA	NA	NA	NA	NA	NA	NA	NA	NA	NA	NA	NA	NA	NA	NA	NA	NA	NA	NA	NA	NA	NA	NA	NA	NA	NA	NA	NA	NA	NA	NA	NA	NA	NA	NA	NA	NA	NA	NA	NA
C7orf31	C7orf31	NA	NA	NA	NA	NA	NA	NA	NA	NA	NA	NA	NA	NA	NA	NA	NA	NA	NA	NA	NA	NA	NA	NA	NA	NA	NA	NA	NA	NA	NA	NA	NA	NA	NA	NA	NA	NA	NA	NA	NA	NA	NA	NA	NA	NA	NA	NA	NA
C7orf50	C7orf50	NA	NA	NA	NA	NA	NA	NA	NA	NA	NA	NA	NA	NA	NA	NA	NA	NA	NA	NA	NA	NA	NA	NA	NA	NA	NA	NA	NA	NA	NA	NA	NA	NA	NA	NA	NA	NA	NA	NA	NA	NA	NA	NA	NA	NA	NA	NA	NA
C7orf55	C7orf55	NA	NA	NA	NA	NA	NA	NA	NA	NA	NA	NA	NA	NA	NA	NA	NA	NA	NA	NA	NA	NA	NA	NA	NA	NA	NA	NA	NA	NA	NA	NA	NA	NA	NA	NA	NA	NA	NA	NA	NA	NA	NA	NA	NA	NA	NA	NA	NA
C7orf61	C7orf61	NA	NA	NA	NA	NA	NA	NA	NA	NA	NA	NA	NA	NA	NA	NA	NA	NA	NA	NA	NA	NA	NA	NA	NA	NA	NA	NA	NA	NA	NA	NA	NA	NA	NA	NA	NA	NA	NA	NA	NA	NA	NA	NA	NA	NA	NA	NA	NA
C8A	C8A	19.3389	19.8797	19.9505	16.9895	19.0227	NA	13.3235	17.431	16.7402	17.5269	15.4847	16.3902	16.7994	17.6172	17.7425	21.5017	15.6771	17.3025	18.7263	NA	NA	16.1551	17.0551	NA	19.9992	19.9486	NA	18.2301	17.4809	17.2654	18.4279	18.6172	NA	19.9376	16.7808	22.5501	20.4084	15.1912	17.2802	NA	19.0871	17.4268	13.8594	15.762	17.5809	18.5655	18.1287	18.1657
C8B	C8B	19.7681	20.5925	19.1212	NA	16.9924	15.7073	NA	17.2278	15.9826	19.927	16.4709	16.1972	NA	NA	15.2799	19.6791	NA	14.8361	19.0326	18.5111	17.5529	15.7553	14.2292	18.3248	20.0851	14.9421	NA	16.443	NA	15.1055	16.4422	19.132	17.9201	18.8888	17.6852	22.3268	20.3099	NA	NA	18.0437	20.4017	18.9358	17.6437	20.0528	12.9688	18.1973	16.6963	19.9733
C8G	C8G	22.1298	21.488	19.9432	19.5931	20.2105	18.8163	22.7568	18.0869	20.1139	19.2077	20.1769	19.5648	20.5373	19.6626	20.8539	20.6861	22.9182	19.3846	19.7553	16.1275	19.1473	18.1178	20.9388	15.8203	23.4752	18.8884	19.0811	21.7667	19.7361	19.6215	16.6501	19.8622	NA	20.5375	20.8423	22.5044	21.3969	19.584	19.1755	20.6991	19.0668	20.2546	19.9298	17.2578	19.8987	21.654	21.7874	18.4594
C8orf33	C8orf33	NA	NA	NA	NA	NA	NA	NA	NA	NA	NA	NA	NA	NA	NA	NA	NA	NA	NA	NA	NA	NA	NA	NA	NA	NA	NA	NA	NA	NA	NA	NA	NA	NA	NA	NA	NA	NA	NA	NA	NA	NA	NA	NA	NA	NA	NA	NA	NA
C8orf4	C8orf4	NA	NA	NA	NA	NA	NA	NA	NA	NA	NA	NA	NA	NA	NA	NA	NA	NA	NA	NA	NA	NA	NA	NA	NA	NA	NA	NA	NA	NA	NA	NA	NA	NA	NA	NA	NA	NA	NA	NA	NA	NA	NA	NA	NA	NA	NA	NA	NA
C8orf82	C8orf82	NA	NA	NA	NA	NA	NA	NA	NA	NA	NA	NA	NA	NA	NA	NA	NA	NA	NA	NA	NA	NA	NA	NA	NA	NA	NA	NA	NA	NA	NA	NA	NA	NA	NA	NA	NA	NA	NA	NA	NA	NA	NA	NA	NA	NA	NA	NA	NA
C9	C9	25.1495	22.571	25.0326	21.2275	21.006	21.5035	23.2786	23.0527	21.2192	22.4887	22.079	21.0693	20.0232	19.8295	21.2454	24.5222	17.5803	22.574	22.2525	20.0678	20.165	20.7762	23.7514	20.5596	23.3168	22.8447	18.3577	22.1358	21.4093	22.4359	20.4249	20.9708	22.4637	21.4621	22.4124	23.6615	21.594	21.8407	21.2458	22.4065	21.5955	21.9323	22.8619	21.1871	21.6467	23.9522	21.1921	23.8081
C9orf114	C9orf114	NA	NA	NA	NA	NA	NA	NA	NA	NA	NA	NA	NA	NA	NA	NA	NA	NA	NA	NA	NA	NA	NA	NA	NA	NA	NA	NA	NA	NA	NA	NA	NA	NA	NA	NA	NA	NA	NA	NA	NA	NA	NA	NA	NA	NA	NA	NA	NA
C9orf142	C9orf142	NA	NA	NA	16.9128	NA	NA	21.2336	NA	NA	NA	19.8202	NA	18.7657	NA	NA	NA	NA	17.392	NA	NA	NA	NA	18.8838	NA	NA	16.221	22.5498	21.2556	NA	NA	NA	NA	NA	NA	18.0982	NA	NA	16.7692	16.5008	17.336	18.7695	18.7701	NA	18.9022	15.9212	23.0208	20.96	NA
C9orf152	C9orf152	NA	NA	NA	NA	NA	NA	NA	NA	NA	NA	NA	NA	NA	NA	NA	NA	NA	NA	NA	NA	NA	NA	NA	NA	NA	NA	NA	NA	NA	NA	NA	NA	NA	NA	NA	NA	NA	NA	NA	NA	NA	NA	NA	NA	NA	NA	NA	NA
C9orf64	C9orf64	NA	NA	NA	NA	NA	NA	NA	NA	NA	NA	NA	NA	NA	NA	NA	NA	NA	NA	NA	NA	NA	NA	NA	NA	NA	NA	NA	NA	NA	NA	NA	NA	NA	NA	NA	NA	NA	NA	NA	NA	NA	NA	NA	NA	NA	NA	NA	NA
C9orf72	C9orf72	NA	NA	NA	NA	NA	NA	NA	NA	NA	NA	NA	NA	NA	NA	NA	NA	NA	NA	NA	NA	NA	NA	NA	NA	NA	NA	NA	NA	NA	NA	NA	NA	NA	NA	NA	NA	NA	NA	NA	NA	NA	NA	NA	NA	NA	NA	NA	NA
C9orf78	C9orf78	NA	NA	NA	NA	NA	NA	NA	NA	NA	NA	NA	NA	NA	NA	NA	NA	NA	NA	NA	NA	NA	NA	NA	NA	NA	NA	NA	NA	NA	NA	NA	NA	NA	NA	NA	NA	NA	NA	NA	NA	NA	NA	NA	NA	NA	NA	NA	NA
C9orf89	C9orf89	NA	NA	NA	NA	NA	NA	NA	NA	NA	NA	NA	NA	NA	NA	NA	NA	NA	NA	NA	NA	NA	NA	NA	NA	NA	NA	NA	NA	NA	NA	NA	NA	NA	NA	NA	NA	NA	NA	NA	NA	NA	NA	NA	NA	NA	NA	NA	NA
C9orf9	C9orf9	NA	NA	NA	NA	NA	NA	NA	NA	NA	NA	NA	NA	NA	NA	NA	NA	NA	NA	NA	NA	NA	NA	NA	NA	NA	NA	NA	NA	NA	NA	NA	NA	NA	NA	NA	NA	NA	NA	NA	NA	NA	NA	NA	NA	NA	NA	NA	NA
C9orf91	C9orf91	NA	NA	NA	NA	NA	NA	NA	NA	NA	NA	NA	NA	NA	NA	NA	NA	NA	NA	NA	NA	NA	NA	NA	NA	NA	NA	NA	NA	NA	NA	NA	NA	NA	NA	NA	NA	NA	NA	NA	NA	NA	NA	NA	NA	NA	NA	NA	NA
CA1	CA1	28.8298	21.8013	23.7534	21.2513	21.5935	26.3592	26.9487	28.8152	25.2438	16.3494	24.5989	22.0387	25.1931	18.2907	22.531	25.2201	18.343	22.7207	21.0085	20.1281	24.3558	22.3123	29.6874	23.2228	23.0222	20.5029	21.5203	27.2452	NA	20.9774	NA	21.1737	26.6982	NA	21.5049	22.7727	21.6465	18.1269	22.6418	24.9648	26.6994	26.7928	23.7723	25.0106	23.492	27.958	25.0482	21.8578
CA12	CA12	NA	15.3729	20.9617	23.8946	20.7728	21.5239	19.105	19.1343	24.1439	19.8764	17.9148	21.3262	21.2601	22.0651	21.6603	20.6278	19.4022	20.6437	20.8724	21.1436	17.6521	19.4305	18.3706	20.251	NA	20.7357	16.5613	22.5837	NA	21.0837	15.4678	21.4334	18.9185	18.2143	21.098	21.2661	19.0703	18.8722	19.3382	20.0728	26.8839	21.0055	21.6217	21.2289	18.3616	21.6008	21.5803	20.8708
CA13	CA13	NA	NA	NA	NA	NA	NA	NA	NA	NA	NA	NA	NA	NA	NA	NA	NA	NA	NA	NA	NA	NA	NA	NA	NA	NA	NA	NA	NA	NA	NA	NA	NA	NA	NA	NA	NA	NA	NA	NA	NA	NA	NA	NA	NA	NA	NA	NA	NA
CA14	CA14	NA	NA	NA	NA	NA	NA	NA	NA	NA	NA	NA	NA	NA	NA	NA	NA	NA	NA	NA	NA	NA	NA	NA	NA	NA	NA	NA	NA	NA	NA	NA	NA	NA	NA	NA	NA	NA	NA	NA	NA	NA	NA	NA	NA	NA	NA	NA	NA
CA2	CA2	20.9486	23.4789	23.433	24.0662	23.4815	23.9632	22.8722	23.5196	24.3618	23.0049	24.3315	24.1126	23.9001	21.1488	24.2298	24.6261	22.2717	24.6037	23.6088	23.286	23.504	23.0743	22.594	25.0829	21.9856	26.4516	22.0416	23.0435	23.6042	24.2292	24.3037	23.3516	23.1688	21.3341	24.3991	25.2176	23.3476	24.4869	24.5495	24.4783	25.3244	25.1619	25.8092	24.2496	24.3939	25.0328	25.5455	24.6249
CA3	CA3	23.0563	NA	NA	NA	NA	NA	NA	NA	NA	NA	NA	NA	NA	NA	NA	NA	NA	14.6818	NA	NA	NA	NA	NA	NA	NA	NA	NA	NA	NA	NA	NA	NA	NA	16.1377	NA	17.3699	NA	NA	NA	NA	NA	NA	NA	NA	NA	15.362	14.708	NA
CA4	CA4	NA	18.1143	16.7335	18.6161	NA	15.5517	16.9755	15.5503	NA	15.7861	17.1426	17.1384	16.4747	NA	17.7419	17.1658	NA	18.3169	NA	18.2795	16.7617	NA	NA	NA	NA	17.287	16.0602	18.844	17.769	16.9879	NA	NA	16.6706	NA	16.8893	19.6308	16.8117	18.6374	16.488	16.6941	19.6664	15.4073	NA	14.1595	20.0757	18.2898	NA	18.5436
CA5B	CA5B	NA	NA	NA	NA	NA	NA	NA	NA	NA	NA	NA	NA	NA	NA	NA	NA	NA	NA	NA	NA	NA	NA	NA	NA	NA	NA	NA	NA	NA	NA	NA	NA	NA	NA	NA	NA	NA	NA	NA	NA	NA	NA	NA	NA	NA	NA	NA	NA
CAAP1	CAAP1	NA	NA	NA	NA	NA	NA	NA	NA	NA	NA	NA	NA	NA	NA	NA	NA	NA	NA	NA	NA	NA	NA	NA	NA	NA	NA	NA	NA	NA	NA	NA	NA	NA	NA	NA	NA	NA	NA	NA	NA	NA	NA	NA	NA	NA	NA	NA	NA
CAB39	CAB39	NA	19.4147	15.8475	20.4979	18.1671	16.7601	15.2195	17.0421	17.5065	15.7551	NA	17.3142	20.1146	19.9838	20.7687	15.4968	19.5682	15.2343	17.606	NA	NA	16.2176	15.8165	16.2794	18.8416	16.4422	20.1289	17.8247	18.657	15.3098	NA	NA	17.7586	NA	20.064	19.8663	20.7084	20.3138	13.4423	NA	NA	16.8277	15.9668	16.8757	19.9277	NA	16.9069	20.0434
CAB39L	CAB39L	NA	17.8546	NA	20.3886	15.4036	17.4646	16.4125	NA	16.458	14.9348	15.5228	NA	19.0377	21.3199	19.6451	NA	17.6339	NA	15.9418	NA	NA	NA	NA	NA	18.264	NA	20.8605	17.2959	9.83418	NA	NA	NA	17.3121	NA	18.5027	NA	19.1855	18.4725	13.5976	NA	15.2956	NA	15.6157	NA	18.8149	19.8506	NA	NA
CABS1	CABS1	NA	NA	NA	NA	NA	NA	NA	NA	NA	NA	NA	NA	NA	NA	NA	NA	NA	NA	NA	NA	NA	NA	NA	NA	NA	NA	NA	NA	NA	NA	NA	NA	NA	NA	NA	NA	NA	NA	NA	NA	NA	NA	NA	NA	NA	NA	NA	NA
CABYR	CABYR	NA	NA	NA	NA	NA	NA	NA	NA	NA	NA	NA	NA	NA	NA	NA	NA	NA	NA	NA	NA	NA	NA	NA	NA	NA	NA	NA	NA	NA	NA	NA	NA	NA	NA	NA	NA	NA	NA	NA	NA	NA	NA	NA	NA	NA	NA	NA	NA
CACHD1	CACHD1	NA	NA	NA	NA	NA	NA	NA	NA	NA	NA	NA	NA	NA	NA	NA	NA	NA	NA	NA	NA	NA	NA	NA	NA	NA	NA	NA	NA	NA	NA	NA	NA	NA	NA	NA	NA	NA	NA	NA	NA	NA	NA	NA	NA	NA	NA	NA	NA
CACNA1A	CACNA1A	NA	NA	NA	NA	NA	NA	NA	NA	NA	NA	NA	NA	NA	NA	NA	NA	NA	NA	NA	NA	NA	NA	NA	NA	NA	NA	NA	NA	NA	NA	NA	NA	NA	NA	NA	NA	NA	NA	NA	NA	NA	NA	NA	NA	NA	NA	NA	NA
CACNA2D1	CACNA2D1	13.8287	16.968	16.6186	23.2779	21.9211	22.6001	18.8161	15.8197	20.4658	20.7702	20.8309	20.8298	22.7626	20.8235	21.6861	18.0672	20.0972	18.0647	18.2087	21.7535	19.4609	17.702	19.6792	20.4695	21.9057	18.3488	21.9148	18.5873	20.9145	18.7329	22.1311	19.5936	23.0006	18.8445	21.0738	20.5237	22.8842	22.3113	21.7085	21.5269	20.0036	22.7675	20.4804	14.4547	19.1621	19.018	18.7705	21.0393
CACNA2D2	CACNA2D2	NA	NA	NA	NA	NA	NA	NA	NA	NA	NA	NA	NA	NA	NA	NA	NA	NA	NA	NA	NA	NA	NA	NA	NA	NA	NA	NA	NA	NA	NA	NA	NA	NA	NA	NA	NA	NA	NA	NA	NA	NA	NA	NA	NA	NA	NA	NA	NA
CACUL1	CACUL1	NA	NA	NA	NA	NA	NA	NA	NA	NA	NA	NA	NA	NA	NA	NA	NA	NA	NA	NA	NA	NA	NA	NA	NA	NA	NA	NA	NA	NA	NA	NA	NA	NA	NA	NA	NA	NA	NA	NA	NA	NA	NA	NA	NA	NA	NA	NA	NA
CACYBP	CACYBP	NA	18.8589	NA	17.7901	NA	NA	NA	NA	17.5018	16.2156	NA	NA	NA	21.1235	17.5808	NA	17.8186	NA	NA	NA	NA	NA	NA	16.4804	NA	NA	NA	15.5015	NA	NA	17.4273	NA	NA	NA	NA	NA	18.2117	17.2554	NA	NA	18.1363	NA	NA	23.4331	16.6642	NA	NA	NA
CAD	CAD	NA	NA	NA	NA	NA	NA	NA	NA	NA	NA	NA	NA	NA	NA	NA	NA	NA	NA	23.1605	NA	15.0025	14.2964	NA	NA	NA	NA	NA	22.6117	NA	NA	NA	14.8572	NA	15.5086	15.1439	NA	14.026	NA	12.2276	NA	14.6065	NA	19.0085	17.5024	14.6331	13.0882	NA	22.9727
CADM1	CADM1	23.8606	25.044	24.6878	25.061	24.2882	24.9519	24.3484	23.9606	25.3927	24.3382	25.3872	26.3489	26.0838	22.744	24.8514	25.6612	25.3185	26.1767	25.164	26.8213	25.521	25.6695	24.9216	25.8482	21.3923	27.3582	23.7561	23.9308	24.4478	26.0745	25.3607	24.5536	24.3726	24.3575	24.9064	25.3483	23.6472	25.8183	25.8145	24.8491	24.4499	25.8367	27.2364	22.4968	26.3183	23.8389	26.0108	25.6521
CADM2	CADM2	19.6213	NA	20.6561	19.1664	20.2407	21.832	20.2967	19.7888	19.4382	19.8236	19.3429	20.3778	19.8752	17.6184	18.9983	21.3426	16.1756	21.4913	21.3696	21.997	20.6886	19.8793	19.6297	20.7629	19.028	21.2234	17.7819	20.1739	20.1809	21.7693	17.325	21.7402	20.3835	20.8006	19.5284	17.3182	19.042	18.8808	19.2981	19.111	19.4455	NA	19.665	17.0663	20.8582	18.657	16.9913	20.3658
CADM3	CADM3	24.8726	18.8238	22.0795	19.498	19.6162	22.8836	24.0544	23.2351	19.4604	NA	24.9989	20.8309	20.9688	17.3217	22.3816	21.7379	23.3252	22.3421	21.5555	19.7309	21.4416	20.7417	23.3191	19.973	20.7505	NA	19.3324	22.6684	20.8073	22.4072	NA	21.734	23.1875	19.2582	21.7773	11.7434	17.6689	22.5652	20.3534	23.217	20.448	21.695	19.7935	19.2903	22.1997	22.2342	22.6841	21.698
CADM4	CADM4	24.6345	26.6502	25.8017	26.5535	26.1122	25.8466	26.4064	24.6452	26.2174	25.555	27.0359	26.8046	25.8537	24.2055	25.702	26.4679	26.5431	26.738	26.9225	27.411	26.7094	27.0849	24.862	26.6439	24.9299	27.6568	25.3273	25.6852	27.0447	26.404	26.9003	26.9623	25.9617	25.6632	26.2697	25.7832	24.7788	26.4322	27.4118	25.2557	25.3943	26.032	27.4197	24.5507	26.2287	25.9376	26.1786	26.2701
CADPS	CADPS	NA	NA	NA	NA	NA	8.16366	NA	NA	NA	NA	NA	NA	NA	14.3589	NA	NA	NA	NA	NA	NA	NA	NA	NA	NA	NA	NA	NA	NA	NA	NA	NA	NA	NA	NA	NA	NA	12.2381	NA	NA	NA	NA	NA	NA	NA	NA	NA	NA	NA
CADPS2	CADPS2	NA	16.4514	NA	15.7062	16.2726	15.7936	18.6154	NA	NA	NA	NA	15.4228	NA	16.923	15.309	NA	16.5938	14.4779	NA	17.777	17.6225	NA	18.4037	NA	15.1054	17.0614	15.5328	13.8706	13.3196	18.2108	NA	NA	NA	15.4566	16.7244	14.1033	13.4913	NA	17.5851	16.1229	15.3745	17.0083	17.6492	12.4594	15.8369	16.7829	17.8652	17.1366
CALB1	CALB1	19.0451	23.4298	21.5724	22.897	16.8324	17.1377	20.6669	21.3142	19.7902	22.1179	21.7686	23.97	22.4697	19.7442	21.7895	23.3979	20.6265	23.4553	23.8156	21.5872	22.6331	22.3773	16.7385	21.8397	19.727	22.6432	19.6686	22.245	23.4833	22.436	22.3724	22.445	20.2628	18.5071	22.743	22.8831	18.9676	23.0233	24.309	20.9377	21.7803	22.5774	23.7218	21.385	23.3788	23.4529	22.7507	24.1941
CALCA	CALCA	NA	20.9946	21.3826	17.3715	23.3497	19.3451	NA	13.0091	21.3992	NA	18.8037	22.286	23.0137	21.7504	22.6809	23.0562	16.9716	20.0483	22.1137	23.0385	NA	22.5795	NA	21.7444	19.4992	21.3392	19.8832	18.8088	22.4093	21.2259	23.0237	23.7724	22.4996	21.333	19.1883	20.8232	NA	20.2833	22.7965	21.8265	16.7254	19.6786	24.5541	19.0679	20.9199	21.9831	24.0933	23.2718
CALCOCO1	CALCOCO1	NA	NA	NA	NA	NA	NA	NA	NA	NA	NA	NA	NA	NA	NA	NA	NA	NA	NA	NA	NA	NA	NA	NA	NA	NA	NA	NA	NA	NA	NA	NA	NA	NA	NA	NA	NA	NA	NA	NA	NA	NA	NA	NA	NA	NA	NA	NA	NA
CALCOCO2	CALCOCO2	NA	NA	NA	NA	NA	NA	NA	NA	NA	NA	NA	NA	NA	NA	NA	NA	NA	NA	NA	NA	NA	NA	NA	NA	NA	NA	NA	NA	NA	NA	NA	NA	NA	NA	NA	NA	NA	NA	NA	NA	NA	NA	NA	NA	NA	NA	NA	NA
CALD1	CALD1	NA	NA	NA	NA	NA	NA	NA	NA	NA	NA	NA	NA	NA	NA	NA	NA	NA	NA	NA	NA	NA	NA	NA	NA	NA	NA	NA	NA	NA	NA	NA	NA	NA	NA	NA	NA	NA	NA	NA	NA	NA	NA	NA	NA	NA	NA	NA	NA
CALM1	CALM1	23.114	26.8033	22.4143	25.8962	27.4241	25.3109	26.9954	25.3953	25.4393	28.0342	25.5168	27.1196	26.1714	28.1652	25.8204	26.7614	25.8696	26.1711	27.0801	25.9589	26.4135	26.0321	24.2154	26.9362	26.8962	26.9134	26.2429	25.3487	27.3062	25.9859	28.4825	26.9534	26.3402	27.8022	25.3494	23.267	24.655	26.8739	27.1996	24.1578	24.3523	24.6858	26.4411	25.1881	24.7909	24.6916	25.9577	25.5653
CALML3	CALML3	NA	17.9434	NA	18.2183	16.3204	NA	13.8276	19.9045	19.2652	19.8506	18.1897	7.00743	NA	NA	16.8086	NA	14.9579	10.5414	NA	NA	NA	NA	NA	15.9133	20.9767	NA	19.6624	13.0854	19.4867	NA	NA	NA	11.7054	NA	16.5053	14.6147	22.6981	15.127	16.2149	18.3312	16.8163	19.1024	17.7442	8.54636	20.6323	14.3795	NA	18.8235
CALML4	CALML4	NA	NA	NA	NA	NA	NA	NA	NA	NA	NA	NA	NA	NA	NA	NA	NA	NA	NA	NA	NA	NA	NA	NA	NA	NA	NA	NA	NA	NA	NA	NA	NA	NA	NA	NA	NA	NA	NA	NA	NA	NA	NA	NA	NA	NA	NA	NA	NA
CALML5	CALML5	17.355	23.2565	22.6667	16.8138	18.9418	16.7737	23.7849	23.6573	22.3606	24.62	21.247	18.9705	NA	21.5691	16.1021	19.9156	NA	20.6858	19.4901	17.8585	20.9291	19.2204	20.0975	21.5125	NA	NA	NA	23.9293	21.8897	20.4204	23.4801	20.6132	NA	16.4133	25.8578	NA	24.043	NA	17.9311	22.5096	21.5525	17.5037	20.4653	22.5807	22.7869	23.3205	21.9606	22.6431
CALR	CALR	26.0182	21.9829	22.418	20.528	21.7233	24.2231	23.454	27.2728	22.7202	19.5121	20.611	21.3848	19.7243	21.3813	19.8557	22.595	19.174	19.884	21.444	21.008	19.6588	18.806	21.5122	19.5853	22.8235	21.1835	19.9988	20.0026	18.8411	19.7384	15.8575	21.8632	22.2024	21.1612	20.0547	22.2743	21.6797	19.3676	18.6628	20.9005	19.3446	21.9794	21.6258	23.6529	22.8442	22.6076	22.0445	20.4517
CALU	CALU	19.8962	19.4665	18.4259	19.2708	17.5757	NA	NA	19.2374	21.0343	18.0427	19.7779	19.4343	17.4007	18.2811	18.9916	14.9091	NA	20.5395	19.8299	19.6114	NA	16.8518	17.3494	18.544	18.3415	17.8966	18.6736	18.0188	18.8024	17.6295	17.1922	16.307	NA	17.8907	19.6291	19.0859	18.6007	19.292	NA	17.351	21.4205	18.8904	19.419	23.0662	18.8978	17.565	19.8888	20.7554
CAMK1	CAMK1	NA	NA	NA	18.0066	15.2973	NA	NA	NA	NA	NA	NA	NA	NA	17.4066	15.3263	NA	NA	NA	NA	NA	NA	NA	NA	NA	NA	NA	NA	NA	NA	NA	NA	NA	NA	NA	NA	NA	NA	NA	NA	NA	NA	NA	NA	NA	NA	NA	NA	NA
CAMK1D	CAMK1D	NA	NA	NA	NA	NA	NA	NA	NA	NA	NA	NA	NA	NA	NA	NA	NA	NA	NA	NA	NA	NA	NA	NA	NA	NA	NA	NA	NA	NA	NA	NA	NA	NA	NA	NA	NA	NA	NA	NA	NA	NA	NA	NA	NA	NA	NA	NA	NA
CAMK2B	CAMK2B	NA	NA	NA	11.0707	12.5267	NA	NA	NA	NA	NA	NA	NA	NA	15.698	NA	NA	NA	NA	NA	NA	NA	NA	NA	NA	12.9659	NA	14.4042	NA	NA	NA	NA	NA	13.7215	NA	NA	NA	14.497	NA	NA	NA	11.8783	NA	NA	NA	14.5944	NA	NA	13.6053
CAMK2D	CAMK2D	NA	NA	NA	19.3974	16.3974	17.5142	18.1164	NA	15.9799	18.7741	NA	15.9037	NA	21.0252	17.2403	NA	16.2781	NA	15.8852	NA	14.8211	18.2387	NA	NA	16.3245	18.1331	17.5084	NA	NA	NA	17.7789	NA	14.0338	NA	15.077	NA	18.9962	NA	NA	NA	22.2079	NA	NA	19.5151	14.8608	NA	NA	13.8805
CAMK2G	CAMK2G	NA	NA	NA	11.299	12.7867	NA	NA	NA	NA	NA	NA	NA	NA	15.9393	NA	NA	NA	NA	NA	NA	NA	NA	NA	NA	13.2307	NA	14.6616	NA	NA	NA	NA	NA	13.9772	NA	NA	NA	14.7189	NA	NA	NA	12.1086	NA	NA	NA	14.8126	NA	NA	13.8307
CAMK4	CAMK4	NA	NA	NA	NA	NA	NA	NA	NA	NA	NA	NA	NA	NA	NA	NA	NA	NA	NA	NA	NA	NA	NA	NA	NA	NA	NA	NA	NA	NA	NA	NA	NA	NA	NA	NA	NA	NA	NA	NA	NA	NA	NA	NA	NA	NA	NA	NA	NA
CAMKK2	CAMKK2	NA	NA	NA	NA	NA	NA	NA	NA	NA	NA	NA	NA	NA	NA	NA	NA	NA	NA	NA	NA	NA	NA	NA	NA	NA	NA	NA	NA	NA	NA	NA	NA	NA	NA	NA	NA	NA	NA	NA	NA	NA	NA	NA	NA	NA	NA	NA	NA
CAMP	CAMP	23.5212	21.7495	NA	19.077	23.9853	23.4357	20.9477	24.2494	21.0063	20.959	21.0168	17.8771	17.712	20.821	19.8975	23.4396	NA	13.985	23.6614	21.9103	23.2265	21.3524	20.858	21.8992	24.5728	20.7808	17.3361	21.1952	18.4757	18.6319	18.4679	25.7282	20.1474	22.8476	19.757	NA	20.0303	16.76	20.6237	19.3801	24.898	17.9687	16.4508	19.1741	22.7686	18.0267	14.1341	21.6914
CAMSAP2	CAMSAP2	NA	NA	NA	NA	NA	NA	NA	NA	NA	NA	NA	NA	NA	NA	NA	NA	NA	NA	NA	NA	NA	NA	NA	NA	NA	NA	NA	NA	NA	NA	NA	NA	NA	NA	NA	NA	NA	NA	NA	NA	NA	NA	NA	NA	NA	NA	NA	NA
CAMSAP3	CAMSAP3	NA	NA	NA	NA	NA	NA	NA	NA	NA	NA	NA	NA	NA	NA	NA	NA	NA	NA	NA	NA	NA	NA	NA	NA	NA	NA	NA	NA	NA	NA	NA	NA	NA	NA	NA	NA	NA	NA	NA	NA	NA	NA	NA	NA	NA	NA	NA	NA
CAND1	CAND1	15.7713	16.0165	16.6412	19.9701	17.3433	18.1397	15.8045	16.7935	17.5369	18.2879	15.9553	16.4307	18.0222	20.781	19.4507	18.0073	19.0382	NA	17.5515	19.1215	17.2003	17.9899	14.6344	17.8344	17.557	15.3613	19.8001	18.1037	15.4023	17.4158	18.9621	12.8196	18.0575	17.484	19.0372	18.4749	20.0929	18.1581	17.2201	15.5758	20.4558	16.4188	15.4539	19.5047	19.4045	18.2976	19.0087	17.3283
CAND2	CAND2	NA	NA	NA	NA	NA	NA	NA	NA	NA	NA	NA	NA	NA	NA	NA	NA	NA	NA	NA	NA	NA	NA	NA	NA	NA	NA	NA	NA	NA	NA	NA	NA	NA	NA	NA	NA	NA	NA	NA	NA	NA	NA	NA	NA	NA	NA	NA	NA
CANT1	CANT1	NA	19.5185	18.2524	22.4834	21.2797	21.1628	19.9181	19.1818	20.9669	23.6382	21.7479	20.4125	23.0712	23.5262	23.749	21.3552	24.1576	21.5709	20.7371	21.1337	20.6757	19.0226	19.2096	22.299	21.3607	22.299	21.7697	20.1879	23.471	20.469	23.1132	21.1555	22.3589	20.4029	21.8445	22.0706	22.1613	23.4191	22.0866	19.4664	21.9972	20.2372	22.6177	17.6462	22.3549	21.2953	21.8212	21.8922
CANX	CANX	22.6079	16.6105	19.2306	16.5852	19.6518	21.2897	21.8786	23.2791	20.2271	17.9544	21.5077	17.5296	19.0435	19.4859	19.4416	21.3422	18.6474	19.8773	20.4114	18.0895	18.6685	20.0496	21.9349	18.4835	21.0179	18.3695	20.5518	20.0656	17.4247	21.119	16.0974	18.0929	20.5166	18.9464	19.2986	14.3361	19.2444	18.0088	20.1894	20.8513	18.6526	22.0022	18.7664	22.9846	20.1058	21.9954	19.6657	19.9885
CAP1	CAP1	17.8959	22.3576	19.046	22.732	24.8801	21.8136	22.7916	19.0198	19.1957	22.3479	19.6853	20.6579	22.1883	23.7299	22.7785	21.0141	22.576	19.2752	20.358	13.8102	19.7292	18.4649	19.032	20.5304	22.4911	19.3456	23.7963	19.9744	20.6808	18.2921	21.7162	25.9299	22.7077	22.6552	21.7059	20.615	22.8036	22.5472	17.7376	18.6796	22.9412	20.5342	19.3768	21.9554	21.4595	22.4447	20.9577	21.9061
CAP2	CAP2	NA	NA	NA	NA	NA	NA	NA	NA	NA	NA	NA	NA	NA	NA	NA	NA	NA	NA	NA	NA	NA	NA	NA	NA	NA	NA	NA	NA	NA	NA	NA	NA	NA	NA	NA	NA	NA	NA	NA	NA	NA	NA	NA	NA	NA	NA	NA	NA
CAPG	CAPG	NA	24.6981	18.4274	22.8375	23.4704	21.343	22.689	19.5441	21.3316	23.7595	23.9105	23.5037	21.9912	23.7649	22.5699	21.2267	21.9015	23.4323	21.1896	20.0383	20.7473	19.436	17.1409	21.7918	21.2579	22.6785	23.9121	20.6657	23.2346	22.1894	23.5082	23.2117	21.9938	24.0508	22.3582	23.3756	22.2763	22.3533	22.5923	20.5219	21.9337	21.2305	22.2298	22.1437	23.0561	22.2768	19.0191	21.3615
CAPN1	CAPN1	NA	18.0683	17.9751	21.6268	19.6225	17.9687	19.5598	14.9654	17.6385	20.4858	15.7894	18.6555	20.4692	23.0673	21.2867	14.161	19.1895	13.8617	18.261	NA	NA	14.3277	15.1502	18.877	19.3417	17.6751	21.9124	20.3035	18.5928	15.8044	20.866	17.1009	20.7403	18.2073	20.7086	17.6464	21.6836	19.9408	15.8248	16.52	18.6157	19.4323	18.455	17.4567	19.9536	17.0613	16.962	19.7981
CAPN2	CAPN2	NA	16.7275	NA	17.8775	14.188	16.2064	16.5752	15.0537	NA	17.9472	NA	17.0334	17.5761	19.8048	17.7525	14.6549	17.5137	NA	17.2933	NA	NA	NA	17.1734	15.9336	15.8994	14.8966	18.5007	NA	15.6656	14.7684	18.1064	NA	16.138	16.6318	18.1654	19.3297	18.6305	18.3941	15.7486	NA	NA	NA	NA	NA	18.3151	NA	NA	NA
CAPN5	CAPN5	NA	16.823	NA	20.2799	15.8867	18.9306	17.2529	14.9309	16.8172	17.7991	17.6376	17.4592	18.4072	21.0533	16.7122	17.4025	NA	NA	18.1229	18.0872	15.7456	14.933	NA	18.4384	20.7174	16.9839	19.2512	18.3624	17.6213	15.4769	19.7323	16.4546	NA	NA	18.526	16.0159	19.0168	18.8667	15.5562	NA	14.3777	NA	NA	15.9661	19.6871	12.7546	15.1937	19.0743
CAPN6	CAPN6	NA	NA	NA	NA	NA	NA	NA	NA	NA	NA	NA	NA	NA	NA	NA	NA	NA	NA	NA	NA	NA	NA	NA	NA	NA	NA	NA	NA	NA	NA	NA	NA	NA	NA	NA	NA	NA	NA	NA	NA	NA	NA	NA	NA	NA	NA	NA	NA
CAPN7	CAPN7	15.4534	16.007	16.9711	18.4667	14.7337	15.9093	15.9473	16.4073	16.4295	17.3125	17.0987	18.0746	18.8047	16.8815	18.8717	16.7931	19.1378	18.1171	19.361	17.6492	NA	14.1238	16.1831	17.4902	NA	18.2613	18.1197	18.4745	19.245	19.2161	18.1524	NA	16.5792	13.8508	17.9897	19.9621	18.387	19.1923	17.1482	16.7401	17.0665	17.6165	19.7586	15.126	20.0412	19.0778	19.067	20.052
CAPNS1	CAPNS1	18.8154	20.4285	19.6645	23.0366	22.9692	22.0852	20.4076	29.3982	20.5523	22.4353	30.8401	21.1612	22.6569	24.5604	22.9922	20.1335	22.0041	20.2831	20.9147	18.0957	18.9018	NA	29.1512	20.5093	21.6571	19.0013	22.9827	20.4005	20.3868	18.8794	22.2724	21.6573	21.517	20.4752	20.3935	27.2588	22.2465	21.7221	20.5844	18.3119	20.1954	19.3563	20.7141	20.4939	18.9459	21.2895	20.9077	25.9457
CAPNS2	CAPNS2	NA	NA	NA	NA	17.0492	16.9024	15.6581	5.42952	17.06	9.06674	7.05669	NA	NA	NA	14.0208	NA	NA	NA	NA	NA	NA	NA	NA	NA	NA	NA	12.2546	NA	14.0854	15.4971	NA	17.7106	NA	NA	15.2281	NA	NA	NA	12.2365	14.9802	NA	NA	NA	13.7437	NA	NA	NA	NA
CAPRIN1	CAPRIN1	NA	NA	NA	NA	NA	NA	NA	NA	NA	NA	NA	NA	NA	NA	NA	NA	NA	NA	NA	NA	NA	NA	NA	NA	NA	NA	NA	NA	NA	NA	NA	NA	NA	NA	NA	NA	NA	NA	NA	NA	NA	NA	NA	19.8659	13.6582	NA	NA	NA
CAPS	CAPS	NA	NA	17.83	20.9527	20.0323	17.8662	20.0565	NA	19.7791	20.7235	19.1389	19.2416	18.4197	22.1569	19.9469	NA	20.6609	19.6047	14.8007	22.6948	NA	NA	18.3808	19.9725	20.5368	19.2589	19.6815	19.9585	21.459	NA	22.3473	18.365	NA	17.5741	20.2497	21.0003	19.0695	20.2274	19.2809	20.0947	19.4355	23.4494	25.3811	17.4248	25.0335	16.1499	22.1185	17.3203
CAPZA1	CAPZA1	NA	20.0655	NA	21.69	18.7849	20.9932	21.3629	16.4505	19.8007	21.5712	18.791	19.3986	22.0072	23.2743	22.0094	18.4803	20.7285	17.3258	17.4108	NA	17.1913	NA	NA	19.4365	22.0684	17.6721	20.8869	18.8887	19.7081	NA	21.2136	19.0181	20.5508	20.2072	20.9044	20.0277	21.7586	21.5939	19.8118	18.582	20.5643	19.1699	18.3419	21.9401	20.847	20.0709	NA	18.4869
CAPZA2	CAPZA2	21.7402	NA	22.4772	19.1764	NA	17.8168	19.8949	17.2123	18.5753	19.0829	18.3427	19.0397	20.0917	22.0089	20.0442	18.93	19.1784	16.2438	NA	20.888	NA	NA	NA	NA	19.0353	NA	19.4653	21.293	NA	NA	NA	NA	NA	NA	20.5853	20.1552	22.0621	20.0515	NA	18.1596	20.4032	19.1752	19.6589	20.6558	21.4258	21.9365	17.2001	18.6746
CAPZA3	CAPZA3	NA	NA	NA	NA	NA	NA	NA	NA	NA	NA	NA	NA	NA	NA	NA	NA	NA	NA	NA	NA	NA	NA	NA	NA	NA	NA	NA	NA	NA	NA	NA	NA	NA	NA	NA	NA	NA	NA	NA	NA	NA	NA	NA	NA	NA	NA	NA	NA
CAPZB	CAPZB	17.9134	21.0013	17.28	23.2073	22.5243	21.423	20.9277	18.1083	19.7551	22.2945	19.1869	21.5804	22.0597	24.1907	23.1934	20.1603	22.0355	20.1614	21.7288	16.6877	18.1128	NA	17.2885	21.8328	21.9356	19.5029	22.8072	21.2352	21.9474	20.5532	23.2977	21.2263	22.3016	22.5471	22.4558	21.8621	22.5723	22.7992	22.5981	22.2181	22.784	21.655	20.784	20.6967	21.152	21.942	20.8885	22.9614
CARD6	CARD6	NA	NA	NA	NA	NA	NA	NA	NA	NA	NA	NA	NA	NA	NA	NA	NA	NA	NA	NA	NA	NA	NA	NA	NA	NA	NA	NA	NA	NA	NA	NA	NA	NA	NA	NA	NA	NA	NA	NA	NA	NA	NA	NA	NA	NA	NA	NA	NA
CARHSP1	CARHSP1	NA	NA	NA	NA	NA	NA	NA	NA	NA	NA	NA	NA	NA	19.4137	19.8874	NA	NA	19.4699	NA	19.6136	NA	NA	NA	NA	NA	NA	NA	NA	NA	NA	NA	NA	NA	NA	NA	NA	20.0598	16.7413	NA	17.2712	19.0762	NA	18.1531	21.1157	19.4266	21.1672	NA	20.4663
CARKD	CARKD	NA	NA	NA	NA	NA	NA	NA	NA	NA	NA	NA	NA	NA	NA	NA	NA	NA	NA	NA	NA	NA	NA	NA	NA	NA	NA	NA	NA	NA	NA	NA	NA	NA	NA	NA	NA	NA	NA	NA	NA	NA	NA	NA	NA	NA	NA	NA	NA
CARM1	CARM1	NA	NA	NA	NA	NA	NA	NA	NA	NA	NA	NA	NA	NA	NA	NA	NA	NA	NA	NA	NA	NA	NA	NA	NA	NA	NA	NA	NA	NA	NA	NA	NA	NA	NA	NA	NA	NA	NA	NA	NA	NA	NA	NA	NA	NA	NA	NA	NA
CARS	CARS	NA	NA	NA	NA	NA	NA	NA	NA	NA	NA	NA	NA	NA	NA	NA	NA	NA	NA	NA	NA	NA	NA	NA	NA	NA	NA	NA	NA	NA	NA	NA	NA	NA	NA	NA	NA	NA	NA	NA	NA	NA	NA	NA	NA	NA	NA	NA	NA
CARS2	CARS2	NA	NA	NA	NA	NA	NA	NA	NA	NA	NA	NA	NA	NA	NA	NA	NA	NA	NA	NA	NA	NA	NA	NA	NA	NA	NA	NA	NA	NA	NA	NA	NA	NA	NA	NA	NA	NA	NA	NA	NA	NA	NA	NA	NA	NA	NA	NA	NA
CASC4	CASC4	NA	NA	NA	NA	NA	NA	NA	NA	NA	NA	NA	NA	NA	NA	NA	NA	NA	NA	NA	NA	NA	NA	NA	NA	NA	NA	NA	NA	NA	NA	NA	NA	NA	NA	NA	NA	NA	NA	NA	NA	NA	NA	NA	NA	NA	NA	NA	NA
CASD1	CASD1	NA	NA	NA	NA	NA	NA	NA	NA	NA	NA	NA	NA	NA	NA	NA	NA	NA	NA	NA	NA	NA	NA	NA	NA	NA	NA	NA	NA	NA	NA	NA	NA	NA	NA	NA	NA	NA	NA	NA	NA	NA	NA	NA	NA	NA	NA	NA	NA
CASK	CASK	NA	NA	NA	NA	NA	NA	NA	NA	NA	NA	NA	NA	NA	NA	NA	NA	NA	NA	NA	NA	NA	NA	NA	NA	NA	NA	NA	NA	NA	NA	NA	NA	NA	NA	NA	NA	NA	NA	NA	NA	NA	NA	NA	NA	NA	NA	NA	NA
CASKIN2	CASKIN2	NA	NA	NA	NA	NA	NA	NA	NA	NA	NA	NA	NA	NA	NA	NA	NA	NA	NA	NA	NA	NA	NA	NA	NA	NA	NA	NA	NA	NA	NA	NA	NA	NA	NA	NA	NA	NA	NA	NA	NA	NA	NA	NA	NA	NA	NA	NA	NA
CASP1	CASP1	NA	NA	NA	NA	NA	NA	NA	NA	NA	NA	NA	NA	NA	NA	NA	NA	NA	NA	NA	NA	NA	NA	NA	NA	NA	NA	NA	NA	NA	NA	NA	NA	NA	NA	NA	NA	NA	NA	NA	NA	NA	NA	NA	NA	NA	NA	NA	NA
CASP10	CASP10	NA	NA	NA	NA	NA	NA	NA	NA	NA	NA	NA	NA	NA	NA	NA	NA	NA	NA	NA	NA	NA	NA	NA	NA	NA	NA	NA	NA	NA	NA	NA	NA	NA	NA	NA	NA	NA	NA	NA	NA	NA	NA	NA	NA	NA	NA	NA	NA
CASP14	CASP14	21.9409	19.0906	21.1719	18.547	20.4474	19.1078	21.6959	18.9984	18.3884	23.3877	22.1887	16.0148	20.1314	19.8856	20.3902	21.2442	19.9199	20.4752	18.0269	21.7325	22.2825	20.6144	20.7889	19.1952	21.597	21.1722	21.4521	22.0439	22.2993	19.6626	20.0383	21.9192	21.5808	19.7721	24.3072	21.1167	20.7266	21.026	19.7573	19.9057	17.2621	17.217	19.4798	21.5948	20.4475	22.2714	19.5629	21.2581
CASP3	CASP3	NA	NA	NA	NA	NA	NA	NA	NA	NA	NA	NA	NA	NA	NA	NA	NA	NA	NA	NA	NA	NA	NA	NA	NA	NA	NA	NA	NA	NA	NA	NA	NA	NA	NA	NA	NA	NA	NA	NA	NA	NA	NA	NA	NA	NA	NA	NA	NA
CASP4	CASP4	NA	NA	NA	NA	NA	NA	NA	NA	NA	NA	NA	NA	NA	NA	NA	NA	NA	NA	NA	NA	NA	NA	NA	NA	NA	NA	NA	NA	NA	NA	NA	NA	NA	NA	NA	NA	NA	NA	NA	NA	NA	NA	NA	NA	NA	NA	NA	NA
CASP6	CASP6	NA	NA	NA	NA	NA	NA	NA	NA	NA	NA	NA	NA	NA	NA	NA	NA	NA	NA	NA	NA	NA	NA	NA	NA	NA	NA	NA	NA	NA	NA	NA	NA	NA	NA	NA	NA	NA	NA	NA	NA	NA	NA	NA	NA	NA	NA	NA	NA
CASP7	CASP7	18.5013	13.8999	16.2457	14.9424	16.007	16.9738	16.7003	NA	NA	NA	19.076	14.466	16.73	19.7679	17.6977	NA	15.5266	17.9365	14.2459	NA	NA	16.8951	NA	NA	NA	16.8412	15.31	16.5676	15.0973	17.5147	14.8953	13.0546	17.265	NA	16.9279	NA	16.2077	14.8186	17.6083	12.3991	NA	NA	12.8661	15.2753	14.2513	15.4929	NA	NA
CASP8	CASP8	NA	NA	NA	NA	NA	NA	NA	NA	NA	NA	NA	NA	NA	NA	NA	NA	NA	NA	NA	NA	NA	NA	NA	NA	NA	NA	NA	NA	NA	NA	NA	NA	NA	NA	NA	NA	NA	NA	NA	NA	NA	NA	NA	NA	NA	NA	NA	NA
CASP9	CASP9	NA	NA	NA	NA	NA	NA	NA	NA	NA	NA	NA	NA	NA	NA	NA	NA	NA	NA	NA	NA	NA	NA	NA	NA	NA	NA	NA	NA	NA	NA	NA	NA	NA	NA	NA	NA	NA	NA	NA	NA	NA	NA	NA	NA	NA	NA	NA	NA
CASQ1	CASQ1	NA	NA	NA	NA	NA	NA	NA	NA	NA	NA	NA	NA	NA	NA	NA	NA	NA	NA	NA	NA	NA	NA	NA	NA	NA	NA	NA	NA	NA	NA	NA	NA	NA	NA	NA	NA	NA	NA	NA	NA	NA	NA	NA	NA	NA	NA	NA	NA
CASQ2	CASQ2	NA	NA	NA	NA	NA	NA	NA	NA	NA	NA	NA	NA	NA	NA	NA	NA	NA	NA	NA	NA	NA	NA	NA	NA	NA	NA	NA	NA	NA	NA	NA	NA	NA	NA	NA	NA	NA	NA	NA	NA	NA	NA	NA	NA	NA	NA	NA	NA
CAST	CAST	NA	NA	19.1622	15.6015	14.8321	NA	15.139	NA	19.0613	16.9863	17.0184	NA	NA	18.4799	15.4274	NA	NA	14.6057	NA	NA	17.3799	NA	NA	NA	NA	17.4007	14.4451	NA	16.1043	NA	16.9291	NA	13.8943	17.8418	15.4085	NA	20.1303	NA	NA	NA	NA	NA	14.5501	17.2882	18.7356	NA	12.3382	NA
CASZ1	CASZ1	NA	NA	NA	NA	NA	NA	NA	NA	NA	NA	NA	NA	NA	NA	NA	NA	NA	NA	NA	NA	NA	NA	NA	NA	NA	NA	NA	NA	NA	NA	NA	NA	NA	NA	NA	NA	NA	NA	NA	NA	NA	NA	NA	NA	NA	NA	NA	NA
CAT	CAT	NA	23.1643	18.3586	19.4238	23.9161	20.5881	21.8323	16.7473	18.8622	23.2789	17.9703	17.9737	18.9728	21.5201	19.8746	19.1197	19.1851	18.9774	21.7338	18.0969	20.1741	17.8966	17.183	19.0137	23.6781	19.0912	20.8315	18.7096	18.6272	19.2471	20.18	23.7958	17.4067	20.8898	19.3739	21.2589	20.0587	18.303	20.6682	17.7507	24.12	21.7172	19.708	21.308	21.5532	20.1479	20.6882	20.4266
CAV1	CAV1	NA	NA	NA	NA	NA	NA	NA	NA	NA	NA	NA	NA	NA	NA	NA	NA	NA	NA	NA	NA	NA	NA	NA	NA	NA	NA	NA	NA	NA	NA	NA	NA	NA	NA	NA	NA	NA	NA	NA	NA	NA	NA	NA	NA	NA	NA	NA	NA
CAV2	CAV2	NA	NA	NA	NA	NA	NA	NA	NA	NA	NA	NA	NA	NA	NA	NA	NA	NA	NA	NA	NA	NA	NA	NA	NA	NA	NA	NA	NA	NA	NA	NA	NA	NA	NA	NA	NA	NA	NA	NA	NA	NA	NA	NA	NA	NA	NA	NA	NA
CBFB	CBFB	NA	NA	NA	NA	NA	NA	NA	NA	NA	NA	NA	NA	NA	NA	NA	NA	NA	NA	NA	NA	NA	NA	NA	NA	NA	NA	NA	NA	NA	NA	NA	NA	NA	NA	NA	NA	NA	NA	NA	NA	NA	NA	NA	NA	NA	NA	NA	NA
CBL	CBL	NA	NA	NA	NA	NA	NA	NA	NA	NA	NA	NA	NA	NA	NA	NA	NA	NA	NA	NA	NA	NA	NA	NA	NA	NA	NA	NA	NA	NA	NA	NA	NA	NA	NA	NA	NA	NA	NA	NA	NA	NA	NA	NA	NA	NA	NA	NA	NA
CBLC	CBLC	NA	NA	NA	NA	NA	NA	NA	NA	NA	NA	NA	NA	NA	NA	NA	NA	NA	NA	NA	NA	NA	NA	NA	NA	NA	NA	NA	NA	NA	NA	NA	NA	NA	NA	NA	NA	NA	NA	NA	NA	NA	NA	NA	NA	NA	NA	NA	NA
CBR1	CBR1	21.1118	21.1466	19.6303	24.9928	23.9545	23.9686	22.5686	18.9462	22.75	23.432	22.6452	22.9466	23.8115	24.988	24.2531	22.9338	22.6567	22.4472	23.3213	21.1842	20.3168	17.8513	21.3931	22.5858	24.1673	22.6761	24.4508	21.0393	22.5785	22.553	24.4183	18.7227	22.8039	23.0052	23.1922	23.3049	24.0679	23.2037	20.4603	23.2848	23.1053	23.5531	23.199	22.907	22.9435	23.6023	22.4234	23.8363
CBR3	CBR3	NA	12.9641	NA	21.0316	19.5271	19.5853	20.2442	NA	18.6967	18.0266	17.4102	16.6664	20.1869	20.9606	19.7382	18.5029	20.5028	16.2386	18.3064	17.6056	NA	NA	14.2803	18.0087	19.99	15.0577	18.8837	14.9738	18.8428	NA	21.8379	13.832	NA	18.0701	19.1372	17.1764	20.685	18.544	NA	20.3193	19.9665	21.0594	20.2323	20.2747	19.3713	21.5898	19.7969	20.184
CBR4	CBR4	NA	NA	NA	NA	NA	NA	NA	NA	NA	NA	NA	NA	NA	NA	NA	NA	NA	NA	NA	NA	NA	NA	NA	NA	NA	NA	NA	NA	NA	NA	NA	NA	NA	NA	NA	NA	NA	NA	NA	NA	NA	NA	NA	NA	NA	NA	NA	NA
CBS	CBS	NA	NA	NA	NA	NA	NA	NA	NA	NA	NA	NA	NA	NA	NA	NA	NA	NA	NA	NA	NA	NA	NA	NA	NA	NA	NA	NA	NA	NA	NA	NA	NA	NA	NA	NA	NA	NA	NA	NA	NA	NA	NA	NA	NA	NA	NA	NA	NA
CBWD1	CBWD1	NA	NA	NA	NA	NA	NA	NA	NA	NA	NA	NA	NA	NA	NA	NA	NA	NA	NA	NA	NA	NA	NA	NA	NA	NA	NA	NA	NA	NA	NA	NA	NA	NA	NA	NA	NA	NA	NA	NA	NA	NA	NA	NA	NA	NA	NA	NA	NA
CBX1	CBX1	NA	NA	NA	NA	NA	NA	NA	NA	NA	NA	NA	NA	NA	NA	NA	NA	NA	NA	NA	NA	NA	NA	NA	NA	NA	NA	NA	NA	NA	NA	NA	NA	NA	NA	NA	NA	NA	NA	NA	NA	NA	NA	NA	NA	NA	NA	NA	NA
CBX3	CBX3	NA	NA	NA	NA	NA	NA	19.5775	17.928	16.4959	NA	15.7856	16.4871	NA	NA	15.725	18.0938	NA	NA	17.1517	NA	NA	NA	NA	NA	NA	17.6311	NA	NA	16.3831	18.0273	NA	17.7406	NA	NA	NA	NA	NA	15.5918	NA	17.3879	NA	18.9528	NA	23.653	NA	NA	19.0552	16.6069
CBX5	CBX5	NA	NA	NA	NA	NA	NA	NA	NA	NA	NA	NA	NA	NA	NA	NA	NA	NA	NA	NA	NA	NA	NA	NA	NA	NA	NA	NA	NA	NA	NA	NA	NA	NA	NA	NA	NA	NA	NA	NA	NA	NA	NA	NA	NA	NA	NA	NA	NA
CBX8	CBX8	NA	NA	NA	NA	NA	NA	NA	NA	NA	NA	NA	NA	NA	NA	NA	NA	NA	NA	NA	NA	NA	NA	NA	NA	NA	NA	NA	NA	NA	NA	NA	NA	NA	NA	NA	NA	NA	NA	NA	NA	NA	NA	NA	NA	NA	NA	NA	NA
CC2D1A	CC2D1A	NA	NA	NA	NA	NA	NA	NA	NA	NA	NA	NA	NA	NA	NA	NA	NA	NA	NA	NA	NA	NA	NA	NA	NA	NA	NA	NA	NA	NA	NA	NA	NA	NA	NA	NA	NA	NA	NA	NA	NA	NA	NA	NA	NA	NA	NA	NA	NA
CC2D1B	CC2D1B	NA	NA	NA	NA	NA	NA	NA	NA	NA	NA	NA	NA	NA	NA	NA	NA	NA	NA	NA	NA	NA	NA	NA	NA	NA	NA	NA	NA	NA	NA	NA	NA	NA	NA	NA	NA	NA	NA	NA	NA	NA	NA	NA	NA	NA	NA	NA	NA
CC2D2A	CC2D2A	NA	NA	NA	NA	NA	NA	NA	NA	NA	NA	NA	NA	NA	NA	NA	NA	NA	NA	NA	NA	NA	NA	NA	NA	NA	NA	NA	NA	NA	NA	NA	NA	NA	NA	NA	NA	NA	NA	NA	NA	NA	NA	NA	NA	NA	NA	NA	NA
CCAR1	CCAR1	NA	NA	NA	NA	NA	NA	NA	NA	NA	NA	NA	NA	NA	NA	NA	NA	NA	NA	NA	NA	NA	NA	NA	NA	NA	NA	NA	NA	NA	NA	NA	NA	NA	NA	NA	NA	NA	NA	NA	NA	NA	NA	NA	NA	NA	NA	NA	NA
CCAR2	CCAR2	NA	NA	NA	NA	NA	NA	NA	NA	NA	NA	NA	NA	NA	NA	NA	NA	NA	NA	NA	NA	NA	NA	NA	NA	15.6567	NA	NA	NA	NA	NA	NA	NA	NA	14.373	NA	NA	NA	NA	NA	NA	NA	NA	NA	19.1157	NA	NA	NA	NA
CCBL1	CCBL1	NA	NA	NA	NA	NA	NA	NA	NA	NA	NA	NA	NA	NA	NA	NA	NA	NA	NA	NA	NA	NA	NA	NA	NA	NA	NA	NA	NA	NA	NA	NA	NA	NA	NA	NA	NA	NA	NA	NA	NA	NA	NA	NA	NA	NA	NA	NA	NA
CCBL2	CCBL2	NA	NA	NA	NA	NA	NA	NA	NA	NA	NA	NA	NA	NA	NA	NA	NA	NA	NA	NA	NA	NA	NA	NA	NA	NA	NA	NA	NA	NA	NA	NA	NA	NA	NA	NA	NA	NA	NA	NA	NA	NA	NA	NA	NA	NA	NA	NA	NA
CCDC101	CCDC101	NA	NA	NA	NA	NA	NA	NA	NA	NA	NA	NA	NA	NA	NA	NA	NA	NA	NA	NA	NA	NA	NA	NA	NA	NA	NA	NA	NA	NA	NA	NA	NA	NA	NA	NA	NA	NA	NA	NA	NA	NA	NA	NA	NA	NA	NA	NA	NA
CCDC115	CCDC115	NA	NA	NA	NA	NA	NA	NA	NA	NA	NA	NA	NA	NA	NA	NA	NA	NA	NA	NA	NA	NA	NA	NA	NA	NA	NA	NA	NA	NA	NA	NA	NA	NA	NA	NA	NA	NA	NA	NA	NA	NA	NA	NA	NA	NA	NA	NA	NA
CCDC116	CCDC116	NA	NA	NA	NA	NA	NA	NA	NA	NA	NA	NA	NA	NA	NA	NA	NA	NA	NA	NA	NA	NA	NA	NA	NA	NA	NA	NA	NA	NA	NA	NA	NA	NA	NA	NA	NA	NA	NA	NA	NA	NA	NA	NA	NA	NA	NA	NA	NA
CCDC12	CCDC12	NA	NA	NA	NA	NA	NA	NA	NA	NA	NA	NA	NA	NA	NA	NA	NA	NA	NA	NA	NA	NA	NA	NA	NA	NA	NA	NA	NA	NA	NA	NA	NA	NA	NA	NA	NA	NA	NA	NA	NA	NA	NA	NA	NA	NA	NA	NA	NA
CCDC124	CCDC124	NA	NA	NA	NA	NA	NA	NA	NA	NA	NA	NA	NA	NA	NA	NA	NA	NA	NA	NA	NA	NA	NA	NA	NA	NA	NA	NA	NA	NA	NA	NA	NA	NA	NA	NA	NA	NA	NA	NA	NA	NA	NA	NA	NA	NA	NA	NA	NA
CCDC125	CCDC125	NA	NA	NA	NA	NA	NA	NA	NA	NA	NA	NA	NA	NA	NA	NA	NA	NA	NA	NA	NA	NA	NA	NA	NA	NA	NA	NA	NA	NA	NA	NA	NA	NA	NA	NA	NA	NA	NA	NA	NA	NA	NA	NA	NA	NA	NA	NA	NA
CCDC126	CCDC126	NA	NA	16.8395	NA	NA	NA	NA	NA	NA	NA	NA	NA	NA	14.8473	NA	NA	NA	NA	NA	NA	NA	NA	NA	NA	NA	NA	NA	NA	NA	NA	NA	NA	NA	NA	13.349	15.8732	NA	NA	NA	21.4553	17.8843	NA	19.1589	NA	NA	16.2594	NA	NA
CCDC127	CCDC127	NA	NA	NA	NA	NA	NA	NA	NA	NA	NA	NA	NA	NA	NA	NA	NA	NA	NA	NA	NA	NA	NA	NA	NA	NA	NA	NA	NA	NA	NA	NA	NA	NA	NA	NA	NA	NA	NA	NA	NA	NA	NA	NA	NA	NA	NA	NA	NA
CCDC132	CCDC132	NA	NA	NA	NA	NA	NA	NA	NA	NA	NA	NA	NA	NA	NA	NA	NA	NA	NA	NA	NA	NA	NA	NA	NA	NA	NA	NA	NA	NA	NA	NA	NA	NA	NA	NA	NA	NA	NA	NA	NA	NA	NA	NA	NA	NA	NA	NA	NA
CCDC136	CCDC136	NA	NA	NA	NA	NA	NA	NA	NA	NA	NA	NA	NA	NA	NA	NA	NA	NA	NA	NA	NA	NA	NA	NA	NA	NA	NA	NA	NA	NA	NA	NA	NA	NA	NA	NA	NA	NA	NA	NA	NA	NA	NA	NA	NA	NA	NA	NA	NA
CCDC142	CCDC142	NA	NA	NA	NA	NA	NA	NA	NA	NA	NA	NA	NA	NA	NA	NA	NA	NA	NA	NA	NA	NA	NA	NA	NA	NA	NA	NA	NA	NA	NA	NA	NA	NA	NA	NA	NA	NA	NA	NA	NA	NA	NA	NA	NA	NA	NA	NA	NA
CCDC149	CCDC149	NA	NA	NA	NA	NA	NA	NA	NA	NA	NA	NA	NA	NA	NA	NA	NA	NA	NA	NA	NA	NA	NA	NA	NA	NA	NA	NA	NA	NA	NA	NA	NA	NA	NA	NA	NA	NA	NA	NA	NA	NA	NA	NA	NA	NA	NA	NA	NA
CCDC158	CCDC158	NA	NA	NA	NA	NA	NA	NA	NA	NA	NA	NA	NA	NA	NA	NA	NA	NA	NA	NA	NA	NA	NA	NA	NA	NA	NA	NA	NA	NA	NA	NA	NA	NA	NA	NA	NA	NA	NA	NA	NA	NA	NA	NA	NA	NA	NA	NA	NA
CCDC180	CCDC180	NA	NA	NA	NA	NA	NA	NA	NA	NA	NA	NA	NA	NA	NA	NA	NA	NA	NA	NA	NA	NA	NA	NA	NA	NA	NA	NA	NA	NA	NA	NA	NA	NA	NA	NA	NA	NA	NA	NA	11.0148	NA	NA	NA	NA	NA	17.4895	NA	NA
CCDC186	CCDC186	NA	NA	NA	NA	NA	NA	NA	NA	NA	NA	NA	NA	NA	NA	NA	NA	NA	NA	NA	NA	NA	NA	NA	NA	NA	NA	NA	NA	NA	NA	NA	NA	NA	NA	NA	NA	NA	NA	NA	NA	NA	NA	NA	NA	NA	NA	NA	NA
CCDC22	CCDC22	NA	NA	NA	NA	NA	NA	NA	NA	NA	NA	NA	NA	NA	NA	NA	NA	NA	NA	NA	NA	NA	NA	NA	NA	NA	NA	NA	NA	NA	NA	NA	NA	NA	NA	NA	NA	NA	NA	NA	NA	NA	NA	NA	NA	NA	NA	NA	NA
CCDC25	CCDC25	NA	NA	NA	NA	NA	NA	NA	NA	NA	NA	NA	NA	NA	NA	NA	NA	NA	NA	NA	NA	NA	NA	NA	NA	NA	NA	NA	NA	NA	NA	NA	NA	NA	NA	NA	NA	NA	NA	NA	NA	NA	NA	NA	NA	NA	NA	NA	NA
CCDC27	CCDC27	NA	NA	NA	NA	NA	NA	NA	NA	NA	NA	NA	NA	NA	NA	NA	NA	NA	NA	NA	NA	NA	NA	NA	NA	NA	NA	NA	NA	NA	NA	NA	NA	NA	NA	NA	NA	NA	NA	NA	NA	NA	NA	NA	NA	NA	NA	NA	NA
CCDC43	CCDC43	NA	NA	NA	NA	NA	NA	NA	NA	NA	NA	NA	NA	NA	NA	NA	NA	NA	NA	NA	NA	NA	NA	NA	NA	NA	NA	NA	NA	NA	NA	NA	NA	NA	NA	NA	NA	NA	NA	NA	NA	NA	NA	NA	NA	NA	NA	NA	NA
CCDC47	CCDC47	NA	NA	NA	NA	NA	NA	NA	NA	NA	NA	NA	NA	NA	NA	NA	NA	NA	NA	NA	NA	NA	NA	NA	NA	NA	NA	NA	NA	NA	NA	NA	NA	NA	NA	NA	NA	NA	NA	NA	NA	NA	NA	NA	NA	NA	NA	NA	NA
CCDC50	CCDC50	NA	NA	NA	NA	NA	NA	NA	NA	NA	NA	NA	NA	NA	NA	NA	NA	NA	NA	NA	NA	NA	NA	NA	NA	NA	NA	NA	NA	NA	NA	NA	NA	NA	NA	NA	NA	NA	NA	NA	NA	NA	NA	NA	NA	NA	NA	NA	NA
CCDC51	CCDC51	NA	NA	NA	NA	NA	NA	NA	NA	NA	NA	NA	NA	NA	NA	NA	NA	NA	NA	NA	NA	NA	NA	NA	NA	NA	NA	NA	NA	NA	NA	NA	NA	NA	NA	NA	NA	NA	NA	NA	NA	NA	NA	NA	NA	NA	NA	NA	NA
CCDC53	CCDC53	NA	NA	NA	NA	NA	NA	NA	NA	NA	NA	NA	NA	NA	NA	NA	NA	NA	NA	NA	NA	NA	NA	NA	NA	NA	NA	NA	NA	NA	NA	NA	NA	NA	NA	NA	NA	NA	NA	NA	NA	NA	NA	NA	NA	NA	NA	NA	NA
CCDC58	CCDC58	NA	NA	NA	NA	NA	NA	NA	NA	NA	NA	NA	NA	NA	NA	NA	NA	NA	NA	NA	NA	NA	NA	NA	NA	NA	NA	NA	NA	NA	NA	NA	NA	NA	NA	NA	NA	NA	NA	NA	NA	NA	NA	NA	NA	NA	NA	NA	NA
CCDC6	CCDC6	NA	NA	NA	NA	NA	NA	NA	NA	NA	NA	NA	NA	NA	NA	NA	NA	NA	NA	NA	NA	NA	NA	NA	NA	NA	NA	NA	NA	NA	NA	NA	NA	NA	NA	NA	NA	NA	NA	NA	NA	NA	NA	NA	NA	NA	NA	NA	NA
CCDC64B	CCDC64B	NA	NA	NA	NA	NA	NA	NA	NA	NA	NA	NA	NA	NA	NA	NA	NA	NA	NA	NA	NA	NA	NA	NA	NA	NA	NA	NA	NA	NA	NA	NA	NA	NA	NA	NA	NA	NA	NA	NA	NA	NA	NA	NA	NA	NA	NA	NA	NA
CCDC8	CCDC8	NA	NA	NA	NA	NA	NA	NA	NA	NA	NA	NA	NA	NA	NA	NA	NA	NA	NA	NA	NA	NA	NA	NA	NA	NA	NA	NA	NA	NA	NA	NA	NA	NA	NA	NA	NA	NA	NA	NA	NA	NA	NA	NA	NA	NA	NA	NA	NA
CCDC85C	CCDC85C	NA	NA	NA	NA	NA	NA	NA	NA	NA	NA	NA	NA	NA	NA	NA	NA	NA	NA	NA	NA	NA	NA	NA	NA	NA	NA	NA	NA	NA	NA	NA	NA	NA	NA	NA	NA	NA	NA	NA	NA	NA	NA	NA	NA	NA	NA	NA	NA
CCDC86	CCDC86	NA	NA	NA	NA	NA	NA	NA	NA	NA	NA	NA	NA	NA	NA	NA	NA	NA	NA	NA	NA	NA	NA	NA	NA	NA	NA	NA	NA	NA	NA	NA	NA	NA	NA	NA	NA	NA	NA	NA	NA	NA	NA	NA	NA	NA	NA	NA	NA
CCDC88A	CCDC88A	NA	NA	NA	NA	NA	NA	NA	NA	NA	NA	NA	NA	NA	NA	NA	NA	NA	NA	NA	NA	NA	NA	NA	NA	NA	NA	NA	NA	NA	NA	NA	NA	NA	NA	NA	NA	NA	NA	NA	NA	NA	NA	NA	NA	NA	NA	NA	NA
CCDC88B	CCDC88B	NA	NA	NA	NA	NA	NA	NA	NA	NA	NA	NA	NA	NA	NA	NA	NA	NA	NA	NA	NA	NA	NA	NA	NA	NA	NA	NA	NA	NA	NA	NA	NA	NA	NA	NA	NA	NA	NA	NA	NA	NA	NA	NA	NA	NA	NA	NA	NA
CCDC88C	CCDC88C	NA	NA	NA	NA	NA	NA	NA	NA	NA	NA	NA	NA	NA	NA	NA	NA	NA	NA	NA	NA	NA	NA	NA	NA	NA	NA	NA	NA	NA	NA	NA	NA	NA	NA	NA	NA	NA	NA	NA	NA	NA	NA	NA	NA	NA	NA	NA	NA
CCDC9	CCDC9	NA	NA	NA	NA	NA	NA	NA	NA	NA	NA	NA	NA	NA	NA	NA	NA	NA	NA	NA	NA	NA	NA	NA	NA	NA	NA	NA	NA	NA	NA	NA	NA	NA	NA	NA	NA	NA	NA	NA	NA	NA	NA	NA	NA	NA	NA	NA	NA
CCDC90B	CCDC90B	NA	NA	NA	NA	NA	NA	NA	NA	NA	NA	NA	NA	NA	NA	NA	NA	NA	NA	NA	NA	NA	NA	NA	NA	NA	NA	NA	NA	NA	NA	NA	NA	NA	NA	NA	NA	NA	NA	NA	NA	NA	NA	NA	NA	NA	NA	NA	NA
CCDC91	CCDC91	NA	NA	NA	NA	NA	NA	NA	NA	NA	NA	NA	NA	NA	NA	NA	NA	NA	NA	NA	NA	NA	NA	NA	NA	NA	NA	NA	NA	NA	NA	NA	NA	NA	NA	NA	NA	NA	NA	NA	NA	NA	NA	NA	NA	NA	NA	NA	NA
CCDC92	CCDC92	NA	NA	NA	NA	NA	NA	NA	NA	NA	NA	NA	NA	NA	NA	NA	NA	NA	NA	NA	NA	NA	NA	NA	NA	NA	NA	NA	NA	NA	NA	NA	NA	NA	NA	NA	NA	NA	NA	NA	NA	NA	NA	NA	NA	NA	NA	NA	NA
CCDC93	CCDC93	NA	NA	NA	NA	NA	NA	NA	NA	NA	NA	NA	NA	NA	NA	NA	NA	NA	NA	NA	NA	NA	NA	NA	NA	NA	NA	NA	NA	NA	NA	NA	NA	NA	NA	NA	NA	NA	NA	NA	NA	NA	NA	NA	NA	NA	NA	NA	NA
CCDC97	CCDC97	NA	NA	NA	NA	NA	NA	NA	NA	NA	NA	NA	NA	NA	NA	NA	NA	NA	NA	NA	NA	NA	NA	NA	NA	NA	NA	NA	NA	NA	NA	NA	NA	NA	NA	NA	NA	NA	NA	NA	NA	NA	NA	NA	NA	NA	NA	NA	NA
CCIN	CCIN	NA	NA	NA	NA	NA	NA	NA	NA	NA	NA	NA	NA	NA	NA	NA	NA	NA	NA	NA	NA	NA	NA	NA	NA	NA	NA	NA	NA	NA	NA	NA	NA	NA	NA	NA	NA	NA	NA	NA	NA	NA	NA	NA	NA	NA	NA	NA	NA
CCL14	CCL14	21.7927	NA	25.6556	NA	NA	NA	NA	24.4685	20.1127	NA	NA	NA	NA	NA	NA	24.1011	NA	NA	NA	NA	NA	NA	NA	17.8586	16.8634	20.8531	NA	NA	NA	NA	NA	NA	NA	NA	20.8907	NA	20.5292	19.0541	NA	21.3658	20.8831	21.4112	NA	NA	18.812	NA	19.2945	NA
CCL15	CCL15	NA	NA	NA	NA	NA	NA	NA	20.0881	NA	NA	NA	NA	NA	NA	20.7639	NA	NA	NA	21.6778	20.756	NA	NA	NA	NA	NA	19.9772	NA	17.4142	18.9147	21.636	20.2871	19.0166	NA	NA	NA	20.748	NA	19.4159	NA	15.2612	NA	16.7615	17.4841	NA	20.681	NA	NA	20.5444
CCL18	CCL18	NA	NA	NA	NA	NA	NA	NA	NA	NA	NA	NA	NA	NA	NA	NA	NA	NA	NA	NA	NA	NA	NA	NA	NA	NA	NA	NA	NA	NA	NA	NA	NA	NA	NA	NA	NA	NA	NA	NA	NA	NA	NA	NA	NA	NA	NA	NA	NA
CCM2	CCM2	NA	NA	NA	NA	NA	NA	NA	NA	NA	NA	NA	NA	NA	NA	NA	NA	NA	NA	NA	NA	NA	NA	NA	NA	NA	NA	NA	NA	NA	NA	NA	NA	NA	NA	NA	NA	NA	NA	NA	NA	NA	NA	NA	NA	NA	NA	NA	NA
CCNH	CCNH	NA	NA	NA	NA	NA	NA	NA	NA	NA	NA	NA	NA	NA	NA	NA	NA	NA	NA	NA	NA	NA	NA	NA	NA	NA	NA	NA	NA	NA	NA	NA	NA	NA	NA	NA	NA	NA	NA	NA	NA	NA	NA	NA	NA	NA	NA	NA	NA
CCNK	CCNK	NA	NA	NA	NA	NA	NA	NA	NA	NA	NA	NA	NA	NA	NA	NA	NA	NA	NA	NA	NA	NA	NA	NA	NA	NA	NA	NA	NA	NA	NA	NA	NA	NA	NA	NA	NA	NA	NA	NA	NA	NA	NA	NA	NA	NA	NA	NA	NA
CCNL1	CCNL1	NA	NA	NA	NA	NA	NA	NA	NA	NA	NA	NA	NA	NA	NA	NA	NA	NA	NA	NA	NA	NA	NA	NA	NA	NA	NA	NA	NA	NA	NA	NA	NA	NA	NA	NA	NA	NA	NA	NA	NA	NA	NA	NA	NA	NA	NA	NA	NA
CCNY	CCNY	NA	NA	NA	NA	NA	NA	NA	NA	NA	NA	NA	NA	NA	NA	NA	NA	NA	NA	NA	NA	NA	NA	NA	NA	NA	NA	NA	NA	NA	NA	NA	NA	NA	NA	NA	NA	NA	NA	NA	NA	NA	NA	NA	NA	NA	NA	NA	NA
CCNYL1	CCNYL1	NA	NA	NA	NA	NA	NA	NA	NA	NA	NA	NA	NA	NA	NA	NA	NA	NA	NA	NA	NA	NA	NA	NA	NA	NA	NA	NA	NA	NA	NA	NA	NA	NA	NA	NA	NA	NA	NA	NA	NA	NA	NA	NA	NA	NA	NA	NA	NA
CCPG1	CCPG1	NA	NA	NA	NA	NA	NA	NA	NA	NA	NA	NA	NA	NA	NA	NA	NA	NA	NA	NA	NA	NA	NA	NA	NA	NA	NA	NA	NA	NA	NA	NA	NA	NA	NA	NA	NA	NA	NA	NA	NA	NA	NA	NA	NA	NA	NA	NA	NA
CCS	CCS	NA	NA	NA	16.4427	17.7992	16.7457	NA	NA	17.716	NA	20.1439	NA	18.0595	NA	NA	NA	NA	NA	NA	NA	NA	NA	NA	NA	18.3849	NA	NA	17.8399	NA	NA	16.8246	NA	NA	NA	19.3925	NA	NA	17.6137	NA	NA	15.9131	NA	NA	NA	16.109	17.0674	16.8589	15.0496
CCT2	CCT2	17.0124	17.7364	20.1723	21.0444	19.5134	20.2787	19.7273	17.993	19.5967	19.63	18.2947	19.0756	19.0629	22.3465	20.9266	17.9816	21.926	16.003	19.388	14.5816	18.7447	14.8465	18.8889	18.8972	20.7634	17.3989	21.4454	19.2011	18.0433	16.5537	21.0209	16.9679	19.7551	20.2021	19.6366	20.1023	20.9045	20.0219	16.536	20.8714	21.3641	23.5935	19.663	24.4308	20.7149	20.1735	19.8144	19.7434
CCT3	CCT3	16.8744	19.8654	16.9029	20.1099	18.5316	16.3836	16.465	12.6344	14.0641	19.2765	NA	19.9597	15.1037	21.5351	18.154	17.435	18.8686	14.2512	18.0443	18.8128	17.8798	NA	NA	NA	17.4553	16.932	17.034	16.5675	16.2975	16.6685	18.6531	18.2565	16.2926	NA	18.2673	18.6496	20.1937	18.7601	NA	15.6702	20.779	18.3756	15.2086	22.3578	19.846	19.6831	18.8729	20.0284
CCT4	CCT4	15.1664	16.5786	NA	20.3581	18.326	18.9673	18.6706	NA	17.9288	19.3124	17.7157	15.5364	18.2536	20.9568	19.9836	16.623	17.0166	NA	14.4371	14.5597	16.5212	14.9949	18.7729	15.2551	19.2609	14.0056	18.553	17.1239	17.8168	14.8257	20.071	16.4606	17.3393	17.3626	18.5448	18.7591	20.7504	18.5554	NA	17.8611	19.6814	16.6934	18.6275	22.5787	19.9584	18.6707	17.7865	19.1163
CCT5	CCT5	19.1373	17.8827	NA	20.6024	18.1457	19.5134	19.6792	16.8904	17.0646	19.929	16.5744	16.5737	17.3404	22.0024	19.8641	16.6358	16.9344	12.4777	20.4143	18.367	NA	15.2092	15.4794	18.9232	19.3998	NA	20.762	19.6009	19.0138	16.6039	18.4317	NA	17.6929	19.3166	18.6598	19.7114	19.8135	19.4686	13.7921	16.2104	21.1502	15.5799	18.0549	23.7807	18.9258	19.0742	19.7671	19.6232
CCT6A	CCT6A	18.3487	17.9255	18.516	21.4479	20.2956	17.808	20.1626	16.974	18.3684	19.9188	20.435	17.5547	19.6943	22.3138	20.8968	20.2191	20.7031	19.1066	20.1983	17.5256	15.1866	19.801	15.3612	18.6404	21.5738	16.9001	21.6122	21.1096	14.369	17.0489	21.1617	20.4204	18.8929	19.7793	19.923	19.0618	20.8473	19.0087	18.9327	19.6261	20.515	21.6666	20.502	21.8215	19.5025	19.0144	19.5387	20.6789
CCT6B	CCT6B	NA	NA	NA	NA	9.12009	13.3322	NA	NA	11.0234	NA	NA	NA	NA	NA	10.0181	NA	NA	NA	12.6318	NA	NA	NA	NA	NA	NA	NA	NA	NA	NA	NA	NA	NA	NA	NA	10.6594	NA	11.6161	NA	NA	NA	13.352	NA	NA	17.1898	16.129	14.6034	NA	NA
CCT7	CCT7	19.333	21.2001	16.1822	20.2155	18.8588	18.9402	17.1946	17.5422	NA	18.2354	17.7076	17.5469	18.2147	21.9776	19.6164	16.001	19.6131	NA	16.8586	NA	NA	15.9248	18.3963	NA	19.6229	14.4148	19.9542	18.527	NA	15.4111	19.0235	16.6554	14.9012	18.6344	18.6569	20.0336	20.347	17.9712	15.939	17.9301	19.7919	17.7112	18.539	22.0352	19.5432	17.1357	14.5299	NA
CCT8	CCT8	16.3087	20.8648	19.5317	20.6095	19.8896	19.3385	19.841	NA	20.0165	19.0031	17.5977	16.5576	17.1973	21.7482	19.9249	20.7507	17.7608	17.4881	18.2651	19.8122	16.8716	21.6991	20.0394	18.5911	20.1524	20.9866	20.5524	19.6546	17.7684	15.2104	19.5543	21.1705	17.989	21.6072	20.7665	18.5928	20.4578	18.314	15.3277	19.297	20.7673	15.6311	21.4387	23.349	19.2254	18.9011	18.835	17.9039
CCZ1;CCZ1B	CCZ1	NA	NA	NA	NA	NA	NA	NA	NA	NA	NA	NA	NA	NA	NA	NA	NA	NA	NA	NA	NA	NA	NA	NA	NA	NA	NA	NA	NA	NA	NA	NA	NA	NA	NA	NA	NA	NA	NA	NA	NA	NA	NA	NA	NA	NA	NA	NA	NA
CD101	CD101	NA	NA	NA	NA	NA	NA	NA	NA	NA	NA	NA	NA	NA	NA	NA	NA	NA	NA	NA	NA	NA	NA	NA	NA	NA	NA	NA	NA	NA	NA	NA	NA	NA	NA	NA	NA	NA	NA	NA	NA	NA	NA	NA	NA	NA	NA	NA	NA
CD109	CD109	16.7039	16.6417	14.8879	22.5616	19.6666	20.8019	15.5373	NA	18.9653	22.9493	18.6632	21.4534	23.3386	21.7716	21.3926	18.2206	20.7692	17.1214	16.8014	14.2837	NA	11.7295	18.2002	18.9734	19.6216	16.7715	23.1706	16.785	19.3799	16.226	21.2486	16.7748	23.7497	13.7749	18.2112	19.9979	22.9774	20.5391	17.0199	16.4304	19.5164	17.9862	18.1445	16.2417	18.3731	15.3739	17.8025	17.883
CD14	CD14	29.5651	27.3385	29.1278	27.5916	28.7066	30.2196	30.5936	29.6989	28.4504	25.9931	30.9385	28.7058	29.9465	26.0017	29.4467	30.1049	29.5497	29.8432	29.4664	28.3473	29.3993	30.0809	31.5069	27.7273	28.6411	29.3436	30.2945	28.7631	28.2848	29.8735	24.3473	28.9125	29.7201	27.8597	27.8826	27.5062	27.006	28.3644	29.996	29.2435	28.0518	29.8985	29.5638	28.6451	28.4319	29.9613	29.771	28.9275
CD151	CD151	NA	NA	NA	NA	NA	NA	NA	NA	NA	NA	NA	NA	NA	NA	NA	NA	NA	NA	NA	NA	NA	NA	NA	NA	NA	NA	NA	NA	NA	NA	NA	NA	NA	NA	NA	NA	NA	NA	NA	NA	NA	NA	NA	NA	NA	NA	NA	NA
CD160	CD160	NA	19.156	19.0611	21.9379	20.3871	NA	21.1614	20.4877	21.1073	17.4135	22.9318	19.987	20.7448	19.3712	21.9268	21.3646	21.1615	20.7197	21.3179	22.4986	19.5072	NA	NA	22.5069	16.3836	21.0395	NA	17.6459	NA	22.3301	20.0163	NA	NA	19.9381	21.2118	18.4941	19.5231	20.7434	22.9004	18.5612	20.9968	18.6585	NA	NA	20.9447	15.8563	NA	21.635
CD163	CD163	19.1535	15.3881	18.596	20.4846	16.2275	19.4567	18.2263	16.5728	14.3391	15.8299	19.1105	18.7634	20.684	17.212	20.9087	17.855	16.1335	14.0306	16.5225	20.3231	17.4489	17.9304	18.5188	17.6953	NA	NA	19.3616	18.5442	18.1939	18.7157	16.8108	14.7707	NA	15.2337	17.0574	19.6776	NA	19.7492	19.9685	18.9269	17.4232	20.113	18.1451	11.4953	18.6611	12.2936	17.7466	17.0825
CD164L2	CD164L2	NA	NA	NA	NA	NA	NA	NA	NA	NA	NA	NA	NA	NA	NA	NA	NA	NA	NA	NA	NA	NA	NA	NA	NA	NA	NA	NA	NA	NA	NA	NA	NA	NA	NA	NA	NA	NA	NA	NA	NA	NA	NA	NA	NA	NA	NA	NA	NA
CD177	CD177	23.9691	22.3493	15.4504	27.9592	28.0135	29.2695	25.0861	22.7404	24.7634	28.9656	26.3411	20.2055	28.6486	29.4515	25.7437	25.8677	25.1215	24.1232	24.4397	24.3626	25.7283	24.2614	22.9627	25.9814	22.9057	25.7527	29.1138	23.3562	22.0954	23.2127	25.902	23.438	25.9038	26.9306	26.6626	25.7872	26.4855	26.7173	NA	22.0184	26.1465	23.448	22.0561	19.6347	24.6598	21.8373	23.5515	22.8322
CD180	CD180	NA	NA	NA	NA	NA	NA	NA	NA	NA	NA	NA	NA	NA	NA	NA	NA	NA	NA	NA	NA	NA	NA	NA	NA	NA	NA	NA	NA	NA	NA	NA	NA	NA	NA	NA	NA	NA	NA	NA	NA	NA	NA	NA	NA	NA	NA	NA	NA
CD200	CD200	20.8344	19.9792	19.4887	20.873	19.6024	20.3138	18.9518	20.0751	20.8045	18.2418	20.9731	19.2734	19.6755	NA	19.5078	19.6579	21.4731	20.6966	19.6969	20.8696	19.6306	20.2594	20.5463	20.6756	19.5653	21.6564	19.477	19.9093	17.8178	20.7714	18.8741	17.6839	19.8929	17.9799	21.1175	17.1305	19.5854	20.9197	20.5015	19.4194	NA	20.2358	21.8106	NA	20.9241	17.2288	20.8112	21.5127
CD200R1	CD200R1	NA	NA	NA	NA	NA	NA	NA	NA	NA	NA	NA	NA	NA	NA	NA	NA	NA	NA	NA	NA	NA	NA	NA	NA	NA	NA	NA	NA	NA	NA	NA	NA	NA	NA	NA	NA	NA	NA	NA	NA	NA	NA	NA	NA	NA	NA	NA	NA
CD209	CD209	20.6944	19.1854	19.8949	18.9216	18.4932	19.5471	20.8895	21.723	18.7309	15.8046	22.1019	19.8791	20.386	16.4675	20.0202	19.5553	19.8177	21.5	22.0977	23.1533	18.9435	21.6056	20.3375	20.524	18.2133	17.4889	19.2076	21.0006	19.2565	21.0956	NA	17.9611	18.9644	17.5728	21.2568	NA	18.7092	18.9748	21.3685	20.8524	18.2577	22.0566	17.2301	19.0842	18.4727	18.4588	18.994	19.9292
CD248	CD248	24.2954	24.7317	24.9463	25.1388	25.3694	25.5481	25.4594	24.7821	24.5523	24.4512	26.9856	26.2648	24.1066	22.6716	25.0904	25.9978	24.2738	26.8667	26.2862	27.0341	26.003	27.0334	24.1223	26.033	23.7195	26.3006	24.6621	24.9618	25.9036	26.2149	26.1812	25.821	24.7191	25.412	25.6947	24.5588	23.8115	25.7699	26.4375	24.8619	24.2481	25.5761	26.3353	24.4815	24.9854	25.6152	26.0693	25.6333
CD27	CD27	24.7247	25.5815	26.2682	25.1139	25.8601	24.9651	26.4972	26.4386	25.6393	24.5925	26.1298	26.824	26.0374	23.194	25.8972	27.4594	22.828	26.1131	27.229	27.0745	26.0316	27.4883	24.3274	25.8464	24.2107	26.5358	18.3644	26.234	24.0635	26.6166	23.5693	26.9529	23.5393	25.7162	25.8171	21.9587	23.5937	24.4205	24.521	25.4431	24.8542	26.465	26.145	23.1467	25.6264	24.8145	26.1004	26.4529
CD276	CD276	22.3008	22.2384	21.9548	22.7454	22.7297	22.3761	22.5652	20.9742	21.9249	22.9325	23.1844	23.1782	23.0761	20.7416	20.9086	21.9938	23.8501	23.083	22.5079	23.1539	22.1566	23.2375	21.6483	21.8179	19.8708	22.9888	21.7297	22.148	20.6926	23.2789	21.6964	23.5807	21.1585	21.1005	21.8307	23.0405	21.338	22.3846	22.519	19.1764	18.004	21.4034	20.0619	18.5257	23.3631	27.0169	19.8424	27.6673
CD2AP	CD2AP	NA	17.3818	15.2013	18.2599	13.9149	17.7262	13.4029	NA	NA	15.8233	15.7965	15.6245	17.226	18.185	18.2778	15.6224	16.8048	17.0496	NA	14.9876	NA	NA	NA	14.9458	17.1543	NA	17.612	NA	NA	17.0159	17.6099	NA	15.7345	NA	17.6515	17.9953	17.1192	17.1381	NA	17.865	16.6648	14.8544	17.7354	18.2874	20.1338	17.6153	17.4304	16.8243
CD2BP2	CD2BP2	NA	NA	NA	NA	NA	NA	NA	NA	NA	NA	NA	NA	NA	NA	NA	NA	NA	NA	NA	NA	NA	NA	NA	NA	NA	NA	NA	NA	NA	NA	NA	NA	NA	NA	NA	NA	NA	NA	NA	NA	NA	NA	NA	NA	NA	NA	NA	NA
CD300A	CD300A	25.3425	24.732	25.0011	24.1834	24.1043	25.4621	26.3854	24.8721	24.7471	24.4011	26.7875	25.9105	26.8346	20.9587	25.4999	24.8017	25.8804	26.0542	26.1662	25.7897	25.3236	25.7433	24.9767	25.9216	23.0128	25.8349	24.9382	24.893	26.2056	26.2181	25.0011	25.3466	24.3846	24.0942	25.1886	23.5333	23.0184	25.6634	26.5155	25.1524	24.4183	26.6047	27.159	24.3737	24.9759	26.3458	26.6289	24.8681
CD300E	CD300E	21.7553	22.8403	21.9407	21.9546	21.6437	22.3853	23.0498	21.2854	23.1359	22.992	24.666	23.9433	23.2901	21.1467	24.025	23.554	23.544	22.1957	24.3978	24.2883	22.8723	24.4653	21.7002	23.3255	19.6194	24.4756	21.3843	22.5771	23.609	23.9028	22.918	22.6221	21.369	20.4462	23.2247	22.0155	20.2229	23.3495	23.6157	23.1091	21.7838	23.82	24.8063	22.2215	23.4461	22.7216	22.4245	22.9464
CD300LF	CD300LF	22.4529	NA	21.6358	NA	22.4991	20.3207	21.5048	19.1863	18.8423	NA	19.5838	NA	19.4045	NA	18.3969	21.796	18.5495	19.4085	21.7238	19.9216	16.7008	NA	18.5951	17.3355	NA	NA	NA	NA	NA	20.459	NA	18.8785	20.4055	NA	NA	NA	NA	NA	14.4006	21.3322	20.197	21.5346	NA	NA	19.5116	18.5751	18.2315	20.8863
CD300LG	CD300LG	23.4614	26.3138	25.1607	25.4545	26.2609	25.1403	25.8162	23.7581	25.865	27.2514	26.246	27.7305	25.1993	24.1561	25.4803	26.7274	26.3601	26.5185	27.2166	28.0141	25.8016	27.2065	23.2737	27.088	23.8866	27.9866	23.5216	24.9891	23.9841	27.0509	26.4819	25.7989	24.7083	25.6679	26.5224	25.0974	24.3329	26.145	26.3457	23.5273	23.6617	23.5066	25.6663	23.9199	25.4681	24.9696	25.8575	26.3824
CD320	CD320	15.667	23.4799	22.2445	22.5219	23.8928	19.2961	22.8713	21.1382	20.7178	23.9759	20.605	24.9457	20.6884	19.7859	20.9912	24.2516	20.8483	23.8313	24.9768	25.6	24.949	25.2341	19.5103	23.9078	NA	26.062	15.8472	22.8004	24.2201	25.567	24.42	23.8087	18.3602	23.6273	22.3752	18.8722	21.111	23.311	24.7485	22.2652	22.202	21.6848	25.3695	21.5589	22.7352	24.0801	24.2682	24.0577
CD33	CD33	15.6553	19.8538	20.9142	21.464	17.6369	19.2626	21.5587	18.302	20.3392	16.4985	22.1437	18.3223	19.1414	16.6928	22.4746	20.4529	20.2663	21.0385	NA	19.345	NA	18.0334	21.4802	20.8297	NA	22.3968	20.5856	22.2334	20.1086	21.8342	NA	18.4196	18.8447	18.7172	21.5623	15.1922	19.3768	20.4484	19.1772	18.4954	23.0535	20.6533	22.8152	18.2281	22.2604	20.4489	21.9399	20.7879
CD34	CD34	NA	NA	NA	NA	NA	NA	NA	NA	NA	NA	NA	NA	NA	NA	NA	NA	NA	NA	NA	NA	NA	NA	NA	NA	NA	NA	NA	NA	NA	NA	NA	NA	NA	NA	NA	NA	NA	NA	NA	NA	NA	NA	NA	NA	NA	NA	NA	NA
CD36	CD36	NA	NA	NA	NA	NA	NA	NA	NA	NA	NA	NA	NA	NA	NA	NA	NA	NA	NA	NA	NA	NA	NA	NA	NA	NA	NA	NA	NA	NA	NA	NA	NA	NA	NA	NA	NA	NA	NA	NA	NA	NA	NA	NA	NA	NA	NA	NA	NA
CD37	CD37	NA	NA	NA	NA	NA	NA	NA	NA	NA	NA	NA	NA	NA	NA	NA	NA	NA	NA	NA	NA	NA	NA	NA	NA	NA	NA	NA	NA	NA	NA	NA	NA	NA	NA	NA	NA	NA	NA	NA	NA	NA	NA	NA	NA	NA	NA	NA	NA
CD38	CD38	17.7294	19.1071	19.1671	25.8559	23.822	24.2929	14.8382	16.3929	22.2045	23.8636	22.5741	23.6272	25.5018	26.016	24.8792	18.5403	22.6711	15.1261	19.2393	NA	22.122	NA	22.5893	23.6011	23.428	20.6932	24.9015	21.3971	24.5711	18.6821	25.6573	21.5338	25.5163	20.9756	22.8145	21.1997	25.2464	25.506	21.3534	16.5422	20.0841	NA	17.5965	17.3349	22.4404	16.3356	18.2227	19.2117
CD3EAP	CD3EAP	NA	NA	NA	NA	NA	NA	NA	NA	NA	NA	NA	NA	NA	NA	NA	NA	NA	NA	NA	NA	NA	NA	NA	NA	NA	NA	NA	NA	NA	NA	NA	NA	NA	NA	NA	NA	NA	NA	NA	NA	NA	NA	NA	NA	NA	NA	NA	NA
CD40	CD40	21.6077	18.6472	20.1508	20.5837	20.803	NA	NA	21.7202	16.212	NA	20.0311	21.9828	20.3429	NA	18.9152	17.3301	15.6701	22.8092	21.63	21.9141	21.6584	NA	NA	20.6815	NA	17.2713	NA	20.1221	20.4799	21.8202	NA	NA	NA	16.4282	20.0932	NA	17.4376	21.523	14.4966	22.0207	19.1675	21.626	22.594	NA	21.5526	20.0494	20.809	20.6898
CD44	CD44	26.5155	28.0342	27.3058	27.9885	27.0697	28.0146	28.4308	27.244	28.6968	26.9897	28.6289	28.9258	28.0164	25.6843	28.3749	27.9892	28.2392	29.5472	28.1396	28.738	27.7181	30.0109	27.7492	27.9428	25.4403	29.464	27.0799	28.1549	28.9597	29.023	28.8667	27.3658	27.0222	27.5448	28.0613	27.5961	26.5473	28.7904	29.4383	27.7013	27.1321	29.0672	29.2706	26.7654	27.4013	27.2098	28.9718	27.7389
CD46	CD46	18.7177	16.5848	15.489	19.7623	20.6359	19.3988	17.4662	18.9876	17.2763	17.7493	18.0449	18.653	19.4245	19.9067	20.4771	18.6305	19.9437	15.9152	18.7278	NA	NA	NA	20.9836	NA	NA	NA	17.2617	19.4384	NA	NA	NA	16.9714	20.038	NA	14.7616	18.8602	18.9826	NA	NA	19.2542	13.3748	18.4763	13.936	NA	18.796	NA	15.1571	17.8904
CD47	CD47	NA	NA	16.6842	21.2624	21.4943	21.3075	18.4995	NA	18.1592	20.1392	NA	20.2761	15.9682	21.8322	20.5171	19.0244	NA	NA	18.1355	NA	NA	NA	NA	NA	23.2179	18.0728	20.3929	19.1109	NA	NA	20.4683	19.4915	21.0543	20.2312	19.4943	19.3695	21.947	19.3818	NA	18.2132	20.0746	17.9119	NA	17.7126	18.6461	18.2087	18.3039	18.8425
CD48	CD48	NA	NA	NA	NA	NA	NA	NA	NA	NA	NA	NA	NA	NA	NA	NA	NA	NA	NA	NA	NA	NA	NA	NA	NA	NA	NA	NA	NA	NA	NA	NA	NA	NA	NA	NA	NA	NA	NA	NA	NA	NA	NA	NA	NA	NA	NA	NA	NA
CD5	CD5	NA	NA	NA	NA	NA	NA	NA	NA	NA	NA	NA	NA	NA	NA	NA	NA	NA	NA	NA	NA	NA	NA	NA	NA	NA	NA	NA	NA	NA	NA	NA	NA	NA	NA	NA	NA	NA	NA	NA	NA	NA	NA	NA	NA	NA	NA	NA	NA
CD55	CD55	25.567	26.0103	25.2356	25.2796	26.1902	26.5285	27.6896	26.16	26.0598	25.1599	27.2338	26.6003	26.5886	23.9493	25.9978	27.3428	27.3073	26.9225	27.1067	26.9941	26.8138	28.4325	26.512	26.1462	25.8908	26.5385	25.1265	27.1536	26.2957	27.384	24.2714	27.1764	26.3744	26.3095	26.6033	23.9448	25.065	26.3335	27.6989	25.7308	24.5841	26.2035	25.5458	20.8923	25.9282	23.7694	25.144	25.4886
CD58	CD58	19.8207	21.7522	20.9428	21.9393	20.3111	19.3488	NA	20.1384	21.0057	20.015	19.7312	22.1901	20.6685	16.557	20.7741	19.2411	21.1773	22.1721	21.5122	20.834	NA	22.3277	20.0873	20.205	20.1788	21.9633	17.6114	NA	21.1739	22.2687	21.5488	21.4692	19.6476	19.981	21.3561	21.0678	20.0818	NA	22.2099	22.0525	21.1438	22.8214	22.6183	19.4845	22.3331	21.8269	22.5389	21.5114
CD59	CD59	33.0373	31.6188	32.5044	31.5736	34.2174	34.2606	33.0609	32.2396	32.3889	32.4569	33.7923	32.4467	31.2748	30.7096	32.1315	33.2379	31.3326	32.3367	33.7872	34.4741	34.2452	34.6449	33.3748	33.0491	33.3367	34.5736	31.2908	31.6084	31.9984	32.2645	32.1511	35.0706	34.1555	33.0598	32.3163	31.0425	30.6841	32.18	33.8484	33.1303	32.2614	33.183	33.1325	28.9694	31.3314	30.0421	32.6778	32.3349
CD5L	CD5L	23.5335	20.879	22.8486	21.051	21.37	21.4163	21.4054	22.063	22.0902	21.8335	23.4303	21.0462	21.7638	20.4849	21.4443	23.3038	18.5399	22.5017	22.6892	23.7198	23.7452	23.852	22.1472	21.6569	17.3452	22.9454	20.7162	20.5771	22.1824	24.0065	19.1092	21.5425	22.4455	21.7969	21.7629	20.4333	22.6122	23.6142	22.9534	23.2843	21.8384	24.9575	22.3906	17.7239	22.7168	19.6528	21.4716	21.4018
CD63	CD63	NA	18.2619	18.0362	20.0922	19.577	NA	NA	17.9623	19.7186	NA	NA	18.4837	17.1879	18.7462	19.2838	19.4917	NA	NA	NA	20.1622	NA	NA	NA	19.6573	NA	NA	NA	17.6518	NA	NA	18.3095	NA	NA	NA	NA	21.2113	20.5544	16.6912	NA	20.3265	16.1377	19.668	NA	17.7218	20.4458	18.6666	20.3041	19.6266
CD68	CD68	NA	NA	NA	NA	NA	NA	NA	NA	NA	NA	NA	NA	NA	NA	NA	NA	NA	NA	NA	NA	NA	NA	NA	NA	NA	NA	NA	NA	NA	NA	NA	NA	NA	NA	NA	NA	NA	NA	NA	NA	NA	NA	NA	NA	NA	NA	NA	NA
CD7	CD7	24.5386	26.3894	25.3518	25.8317	26.5356	25.8663	27.182	25.9209	26.21	24.4245	27.648	26.6773	26.7553	24.0085	25.2399	25.6036	27.0041	26.3623	26.6515	26.7452	25.559	27.305	26.7415	26.8272	24.0029	26.4235	26.4719	25.7828	27.2828	26.7036	26.338	25.934	26.0466	25.1846	26.7139	25.9037	24.6485	26.6684	25.8688	26.0159	23.7126	26.1672	28.1597	23.053	25.6938	24.9265	26.5328	24.4624
CD74	CD74	24.0627	23.5753	22.2928	20.6303	20.832	22.8179	23.3895	23.4726	22.242	21.7892	23.7995	23.5155	23.7712	20.0415	21.0516	23.099	NA	23.4913	22.6712	23.052	23.817	23.1234	23.3111	19.8142	22.4219	21.2122	19.699	24.1054	23.1408	24.4262	20.9763	21.0729	21.8926	22.1389	22.4403	21.487	20.5143	23.3858	22.0216	22.7631	22.3605	23.2373	23.0233	19.1799	23.8666	19.5247	22.6187	23.4299
CD81	CD81	NA	20.4434	20.1754	22.1314	22.8928	23.6262	19.5475	20.1599	19.2995	19.876	NA	NA	20.466	22.5032	21.0875	21.1718	NA	NA	NA	21.2952	20.93	19.91	19.9841	20.8235	21.15	20.5301	NA	21.4357	NA	NA	18.2337	NA	19.4538	20.1714	20.9323	19.3128	22.786	NA	NA	22.435	22.4913	17.575	17.4831	20.0161	23.7807	NA	18.5037	21.7988
CD82	CD82	NA	NA	NA	NA	NA	NA	NA	NA	NA	NA	NA	NA	NA	NA	NA	NA	NA	NA	NA	NA	NA	NA	NA	NA	NA	NA	NA	NA	NA	NA	NA	NA	NA	NA	NA	NA	NA	NA	NA	NA	NA	NA	NA	NA	NA	NA	NA	NA
CD83	CD83	NA	18.0134	18.4206	19.4625	19.0493	18.5605	19.3349	18.038	16.916	19.0836	19.8593	19.3396	19.3649	16.8355	19.3735	19.0505	NA	20.3973	NA	NA	18.9766	14.6885	18.8074	19.1164	NA	18.7458	NA	18.6701	19.8684	19.0704	NA	18.5752	18.5053	NA	19.8821	18.0274	18.6041	20.6179	18.7267	NA	NA	NA	15.8596	NA	18.5851	NA	NA	18.3528
CD84	CD84	20.7323	23.9091	22.3288	24.1897	22.8605	21.6486	23.6175	21.2319	22.6338	21.8264	24.632	23.7322	24.3216	20.8877	23.3247	23.4116	23.9045	24.6091	23.6215	24.0019	23.5727	24.5758	23.0996	22.8038	20.7937	24.0535	21.9386	23.976	24.4332	24.587	23.6358	22.8554	20.6918	22.6077	23.6957	22.5936	21.518	24.3758	24.6842	23.1236	22.2691	24.6304	24.6564	21.3242	23.9331	23.6609	24.8751	23.9363
CD9	CD9	22.3245	21.2346	24.1884	25.2945	27.4139	27.759	20.9713	23.7329	25.8377	26.029	22.8807	23.4507	25.4661	25.4399	23.1057	25.3354	22.4098	NA	25.5754	24.7773	24.8382	16.7575	23.3259	25.1579	26.012	23.024	24.92	22.5162	20.165	18.3282	24.8475	25.5904	26.9274	22.3578	23.959	24.0757	25.9118	23.0527	21.092	25.0417	26.5029	17.2707	21.1571	20.1999	24.779	19.7246	19.2291	22.8536
CD93	CD93	22.2831	18.3183	17.3627	18.4929	14.0675	17.3572	20.4053	18.9919	17.1966	NA	20.3942	18.5647	16.8141	18.9769	22.9009	19.8097	20.998	20.952	19.7428	20.2139	20.6045	21.2144	18.7562	18.7556	NA	18.7124	NA	20.1245	18.1737	20.3171	17.3395	12.8879	19.2513	19.1782	19.7703	17.63	NA	16.9552	19.1102	21.4049	19.3162	18.5245	21.0146	12.3973	19.3235	20.0818	19.7321	20.7069
CD97	CD97	18.4557	19.7155	20.2974	19.7993	19.5979	19.6765	21.0577	20.5019	20.1918	20.6036	20.4489	20.937	20.4304	19.2956	19.6077	20.4245	18.0448	21.1671	21.6155	22.1305	20.8988	21.776	21.1353	21.9465	NA	20.987	19.0285	20.326	20.9161	21.165	NA	20.6883	19.7552	20.6813	20.4847	19.5882	19.2595	21.8997	18.3962	20.7409	17.8691	21.403	22.2948	NA	20.8721	NA	21.28	21.237
CD99	CD99	NA	NA	NA	NA	NA	NA	NA	NA	NA	NA	NA	NA	NA	NA	NA	NA	NA	NA	NA	NA	NA	NA	NA	NA	NA	NA	NA	NA	NA	NA	NA	NA	NA	NA	NA	NA	NA	NA	NA	NA	NA	NA	NA	18.224	NA	NA	NA	16.8303
CD99L2	CD99L2	NA	NA	NA	NA	NA	NA	NA	NA	NA	NA	NA	NA	NA	NA	NA	NA	NA	NA	NA	NA	NA	NA	NA	NA	NA	NA	NA	NA	NA	NA	NA	NA	NA	NA	NA	NA	NA	NA	NA	NA	NA	NA	NA	NA	NA	NA	NA	NA
CDA	CDA	NA	22.3054	NA	NA	NA	16.7821	NA	NA	NA	22.1082	NA	NA	NA	NA	NA	NA	NA	NA	18.6191	NA	NA	NA	NA	NA	NA	NA	15.1968	NA	NA	NA	NA	22.2547	NA	21.4441	NA	NA	20.1149	NA	NA	NA	NA	NA	NA	NA	NA	NA	NA	NA
CDAN1	CDAN1	NA	NA	NA	NA	NA	NA	NA	NA	NA	NA	NA	NA	NA	NA	NA	NA	NA	NA	NA	NA	NA	NA	NA	NA	NA	NA	NA	NA	NA	NA	NA	NA	NA	NA	NA	NA	NA	NA	NA	NA	NA	NA	NA	NA	NA	NA	NA	NA
CDC16	CDC16	NA	NA	NA	NA	NA	NA	NA	NA	NA	NA	NA	NA	NA	NA	NA	NA	NA	NA	NA	NA	NA	NA	NA	NA	NA	NA	NA	NA	NA	NA	NA	NA	NA	NA	NA	NA	NA	NA	NA	NA	NA	NA	NA	NA	NA	NA	NA	NA
CDC23	CDC23	NA	NA	NA	NA	NA	NA	NA	NA	NA	NA	NA	NA	NA	NA	NA	NA	NA	NA	NA	NA	NA	NA	NA	NA	NA	NA	NA	NA	NA	NA	NA	NA	NA	NA	NA	NA	NA	NA	NA	NA	NA	NA	NA	NA	NA	NA	NA	NA
CDC26	CDC26	NA	NA	NA	NA	NA	NA	NA	NA	NA	NA	NA	NA	NA	NA	NA	NA	NA	NA	NA	NA	NA	NA	NA	NA	NA	NA	NA	NA	NA	NA	NA	NA	NA	NA	NA	NA	NA	NA	NA	NA	NA	NA	NA	NA	NA	NA	NA	NA
CDC27	CDC27	NA	NA	NA	NA	NA	NA	NA	NA	NA	NA	NA	NA	NA	NA	NA	NA	NA	NA	NA	NA	NA	NA	NA	NA	NA	NA	NA	NA	NA	NA	NA	NA	NA	NA	NA	NA	NA	NA	NA	NA	NA	NA	NA	NA	NA	NA	NA	NA
CDC37	CDC37	NA	NA	NA	NA	NA	NA	NA	NA	NA	NA	NA	NA	NA	NA	NA	NA	NA	NA	NA	NA	NA	NA	NA	NA	NA	NA	NA	NA	NA	NA	NA	NA	NA	NA	NA	NA	NA	NA	NA	NA	NA	NA	NA	NA	NA	NA	NA	NA
CDC37L1	CDC37L1	NA	NA	NA	NA	NA	NA	NA	NA	NA	NA	NA	NA	NA	NA	NA	NA	NA	NA	NA	NA	NA	NA	NA	NA	NA	NA	NA	NA	NA	NA	NA	NA	NA	NA	NA	NA	NA	NA	NA	NA	NA	NA	NA	NA	NA	NA	NA	NA
CDC40	CDC40	NA	NA	NA	NA	NA	NA	NA	NA	NA	NA	NA	NA	NA	NA	NA	NA	NA	NA	NA	NA	NA	NA	NA	NA	NA	NA	NA	NA	NA	NA	NA	NA	NA	NA	NA	NA	NA	NA	NA	NA	NA	NA	NA	NA	NA	NA	NA	NA
CDC42	CDC42	20.4007	22.9664	21.7919	24.1031	25.0459	25.3641	23.7189	21.4148	23.0165	24.2194	23.317	28.3021	24.877	25.5754	24.4352	23.0551	23.7923	22.7401	23.8239	22.9359	22.3487	21.8762	21.2388	22.9895	24.7355	23.1514	25.6866	23.2387	22.8772	29.2882	24.3147	23.0218	24.3796	23.2911	23.0694	23.7815	24.3408	23.7241	23.0779	21.8325	23.0635	23.5933	22.5393	23.3795	23.7227	23.5889	21.9509	23.1552
CDC42BPA	CDC42BPA	NA	NA	NA	NA	NA	NA	NA	NA	NA	NA	NA	NA	NA	NA	NA	NA	NA	NA	NA	NA	NA	NA	NA	NA	NA	NA	NA	NA	NA	NA	NA	NA	NA	NA	NA	NA	NA	NA	NA	NA	NA	NA	NA	NA	NA	NA	NA	NA
CDC42BPB	CDC42BPB	NA	NA	NA	NA	NA	NA	NA	NA	NA	NA	NA	NA	NA	NA	NA	NA	NA	NA	NA	NA	NA	NA	NA	NA	NA	NA	NA	NA	NA	NA	NA	NA	NA	NA	NA	NA	NA	NA	NA	NA	NA	NA	NA	NA	NA	NA	NA	NA
CDC42BPG	CDC42BPG	NA	NA	NA	NA	NA	NA	NA	NA	NA	NA	NA	NA	NA	NA	NA	NA	NA	NA	NA	NA	NA	NA	NA	NA	NA	NA	NA	NA	NA	NA	NA	NA	NA	NA	NA	NA	NA	NA	NA	NA	NA	NA	NA	NA	NA	NA	NA	NA
CDC42EP1	CDC42EP1	NA	NA	NA	NA	NA	NA	NA	NA	NA	NA	NA	NA	NA	NA	NA	NA	NA	NA	NA	NA	NA	NA	NA	NA	NA	NA	NA	NA	NA	NA	NA	NA	NA	NA	NA	NA	NA	NA	NA	NA	NA	NA	NA	NA	NA	NA	NA	NA
CDC42EP3	CDC42EP3	NA	NA	NA	NA	NA	NA	NA	NA	NA	NA	NA	NA	NA	NA	NA	NA	NA	NA	NA	NA	NA	NA	NA	NA	NA	NA	NA	NA	NA	NA	NA	NA	NA	NA	NA	NA	NA	NA	NA	NA	NA	NA	NA	NA	NA	NA	NA	NA
CDC42EP4	CDC42EP4	NA	NA	NA	NA	NA	NA	NA	NA	NA	NA	NA	NA	NA	NA	NA	NA	NA	NA	NA	NA	NA	NA	NA	NA	NA	NA	NA	NA	NA	NA	NA	NA	NA	NA	NA	NA	NA	NA	NA	NA	NA	NA	NA	NA	NA	NA	NA	NA
CDC42EP5	CDC42EP5	NA	NA	NA	NA	NA	NA	NA	NA	NA	NA	NA	NA	NA	NA	NA	NA	NA	NA	NA	NA	NA	NA	NA	NA	NA	NA	NA	NA	NA	NA	NA	NA	NA	NA	NA	NA	NA	NA	NA	NA	NA	NA	NA	NA	NA	NA	NA	NA
CDC42SE2	CDC42SE2	NA	NA	NA	NA	NA	NA	NA	NA	NA	NA	NA	NA	NA	NA	NA	NA	NA	NA	NA	NA	NA	NA	NA	NA	NA	NA	NA	NA	NA	NA	NA	NA	NA	NA	NA	NA	NA	NA	NA	NA	NA	NA	NA	NA	NA	NA	NA	NA
CDC5L	CDC5L	NA	NA	NA	NA	NA	NA	NA	NA	NA	NA	NA	NA	NA	NA	NA	NA	NA	NA	NA	NA	NA	NA	NA	NA	NA	NA	NA	NA	NA	NA	NA	NA	NA	NA	NA	NA	NA	NA	NA	NA	NA	NA	NA	NA	NA	NA	NA	NA
CDC73	CDC73	NA	NA	NA	NA	NA	NA	NA	NA	NA	NA	NA	NA	NA	NA	NA	NA	NA	NA	NA	NA	NA	NA	NA	NA	NA	NA	NA	NA	NA	NA	NA	NA	NA	NA	NA	NA	NA	NA	NA	NA	NA	NA	NA	NA	NA	NA	NA	NA
CDCP1	CDCP1	NA	NA	NA	NA	NA	NA	NA	NA	NA	NA	NA	NA	NA	NA	NA	NA	NA	NA	NA	NA	NA	NA	NA	NA	NA	NA	NA	NA	NA	NA	NA	NA	NA	NA	NA	NA	NA	NA	NA	NA	NA	NA	NA	NA	NA	NA	NA	NA
CDH1	CDH1	25.7299	25.7515	25.6547	22.8401	27.6665	25.7333	28.7808	24.329	25.2406	26.4969	27.8302	27.3798	27.9265	24.4368	27.3107	27.8682	27.8088	28.0856	27.2378	27.2551	26.8893	27.8848	29.2247	26.3778	25.2718	26.4915	27.9489	28.5683	26.7411	28.456	25.415	27.6597	23.9306	26.7216	27.2746	24.2244	25.1518	26.1623	28.9013	26.5221	22.7396	27.1567	27.6888	27.3589	25.4647	26.9129	25.7682	26.5127
CDH11	CDH11	24.681	23.2822	23.0193	23.2812	24.019	24.2319	24.77	24.7142	24.821	22.7687	26.074	24.7187	24.4891	20.7901	24.6626	25.4163	24.6643	25.2256	25.6154	24.9261	25.0461	26.1649	25.5871	23.8324	23.6763	24.0685	23.8086	24.5826	23.6201	26.0199	17.1142	24.4217	24.5181	23.4242	23.3409	22.9214	22.911	24.3655	24.7335	24.5984	22.5674	25.4081	24.0984	23.5897	24.3648	24.6537	25.8477	24.1544
CDH13	CDH13	27.6391	25.3619	26.004	25.6104	25.6596	26.9974	27.2942	25.9596	26.1992	24.53	28.4972	25.9844	26.6326	23.8853	26.473	26.0251	26.5833	26.9811	26.8241	27.4754	26.796	27.3996	26.75	25.9552	25.1617	26.5206	25.946	26.7849	25.7929	27.1348	23.4973	26.0518	27.1838	25.8145	26.3187	24.6332	24.7829	25.8554	26.9547	26.799	25.9885	26.751	26.5191	25.8653	25.3597	26.4036	26.2526	26.6714
CDH15	CDH15	22.0739	20.3576	17.7997	22.3529	17.6848	19.8245	19.3181	21.5216	21.0987	19.1027	22.0582	20.0059	22.7342	14.2364	20.486	19.8451	23.7669	23.6611	24.5982	20.1128	18.6502	19.996	20.7759	20.9506	19.527	18.8495	18.76	21.0214	22.4632	22.2967	18.4756	22.6801	19.8926	20.07	19.1673	19.2911	19.222	24.6021	21.4983	21.5469	20.7712	24.008	21.9791	20.0629	23.2538	21.9518	22.0597	20.7233
CDH16	CDH16	19.7868	18.5189	20.1084	21.1805	17.5846	21.5906	21.0967	21.3003	17.8587	18.1421	21.6058	21.0244	19.8269	15.0719	21.2915	20.9389	20.7026	22.3234	20.5342	20.8074	20.4581	20.3944	20.5669	20.1447	18.8998	20.1882	19.1371	19.0339	20.7816	21.0069	19.469	18.7423	20.9473	19.3137	20.3768	21.1038	17.7129	21.2744	20.637	19.9227	19.9718	20.8011	21.5276	18.5689	20.9696	20.6756	20.5952	20.3392
CDH17	CDH17	NA	18.6013	NA	17.6483	18.6139	NA	16.8396	16.998	14.6689	14.8774	18.5033	16.8057	NA	NA	NA	18.0957	19.4035	17.7374	15.804	NA	16.2674	16.7236	19.0272	18.31	NA	17.1857	11.9514	18.5762	18.526	15.3781	15.7175	NA	NA	16.9211	17.6696	NA	NA	NA	17.7256	16.3541	NA	15.2622	16.9711	14.9975	17.4022	16.4127	15.0055	17.7016
CDH19	CDH19	15.8223	19.772	23.1436	20.1453	16.6264	18.5756	15.8746	15.3035	19.9827	NA	15.2049	19.7973	18.3289	NA	18.6404	19.4648	19.7793	19.4408	19.4869	20.5108	18.2005	20.4954	NA	19.1899	15.8348	21.2163	21.4926	19.4523	19.5607	20.4781	17.3442	NA	NA	18.6554	18.7883	19.7974	17.7956	15.4883	18.0599	18.9351	20.7442	22.3726	22.5723	16.5902	20.5846	20.9251	21.6965	20.3753
CDH2	CDH2	21.5655	25.219	24.6849	21.4286	24.3302	23.9525	25.0742	22.933	24.9062	24.9518	25.3529	25.9984	26.7869	22.8327	25.2538	25.8184	24.9777	26.0455	26.0845	26.5505	25.2348	26.1313	24.7812	25.0036	23.4752	26.7374	24.2078	24.9366	26.002	26.3107	25.1849	25.5719	22.5344	24.9582	24.586	22.9328	22.3438	24.631	27.3419	24.4688	22.75	25.6048	27.4408	24.4631	25.1228	25.3582	25.6816	25.8922
CDH3	CDH3	21.1326	19.0481	21.071	19.7006	15.6415	20.0287	20.4306	21.5446	19.5278	19.1912	21.9237	20.1033	18.7356	NA	20.0525	20.4851	19.6893	20.0164	19.82	18.5996	19.1264	20.5695	21.0689	NA	21.2467	20.5463	19.4656	20.9969	18.0065	20.5819	NA	18.5295	18.7071	17.2213	19.2763	20.286	18.431	19.7693	19.3803	20.2691	17.0497	21.5646	18.6344	17.653	21.0742	20.5092	21.2821	18.8665
CDH5	CDH5	21.3073	NA	17.2983	17.7019	20.3082	19.4172	18.7102	18.7905	16.7289	19.0084	19.3865	17.3086	NA	19.2774	20.6801	18.7434	19.0164	18.8203	15.7273	15.8786	18.5503	20.1574	20.947	NA	17.2338	NA	20.0872	NA	NA	18.3586	14.7248	17.3752	19.1109	16.5375	16.8291	17.2187	NA	13.4319	NA	20.7018	15.7798	16.8236	12.9608	15.2577	19.0793	17.6993	18.6492	15.986
CDH6	CDH6	21.3012	19.8218	21.7341	21.3656	21.0905	20.4428	21.709	20.1406	21.7932	19.5772	23.1591	23.2457	20.9216	16.1382	21.2616	22.6918	19.9903	22.6663	22.6544	23.1686	22.1754	23.0569	23.2529	22.5196	17.8362	22.5094	18.8878	21.8696	21.6241	23.2554	20.7017	23.0326	20.7912	22.1034	21.9122	19.8029	20.1322	21.6249	20.5757	22.1334	21.9544	21.5118	23.3977	18.0026	22.1669	22.0175	23.324	21.1501
CDHR2	CDHR2	17.6828	21.1409	21.2534	19.9233	19.0007	20.4629	21.6551	21.0485	20.8874	20.0646	22.3721	21.3654	23.5028	17.8389	21.4562	21.548	22.9015	22.1175	21.5864	22.6793	20.8634	22.2245	21.9716	22.345	17.6324	22.1042	22.2529	22.9148	22.3235	22.1667	20.499	21.1602	17.6469	20.7006	20.8845	15.9704	19.7331	20.6397	23.715	21.1379	19.9078	20.9162	20.1494	19.8044	21.7439	21.4483	21.8356	21.2226
CDHR5	CDHR5	18.3496	21.8017	20.9035	22.7477	22.0904	21.4819	20.2048	20.3196	22.7324	21.8873	22.007	22.9617	22.5056	19.426	22.2062	23.0537	23.417	23.0151	23.2041	24.5393	21.7617	23.3266	21.5867	23.3173	18.0085	24.4746	21.1727	21.1506	23.6676	24.2787	22.9346	23.8952	20.0005	22.0439	22.6054	22.3272	21.5017	22.5621	22.6462	21.2811	20.3199	22.0234	24.221	20.1703	23.704	22.4924	23.4135	23.0076
CDIP1	CDIP1	NA	NA	NA	NA	NA	NA	NA	NA	NA	NA	NA	NA	NA	NA	NA	NA	NA	NA	NA	NA	NA	NA	NA	NA	NA	NA	NA	NA	NA	NA	NA	NA	NA	NA	NA	NA	NA	NA	NA	NA	NA	NA	NA	NA	NA	NA	NA	NA
CDIPT	CDIPT	NA	NA	NA	NA	NA	NA	NA	NA	NA	NA	NA	NA	NA	NA	NA	NA	NA	NA	NA	NA	NA	NA	NA	NA	NA	NA	NA	NA	NA	NA	NA	NA	NA	NA	NA	NA	NA	NA	NA	NA	NA	NA	NA	NA	NA	NA	NA	NA
CDK1	CDK1	NA	NA	NA	NA	NA	NA	NA	NA	NA	NA	NA	NA	NA	NA	NA	NA	NA	NA	NA	NA	NA	NA	NA	NA	NA	NA	NA	NA	NA	NA	NA	NA	NA	NA	NA	NA	NA	NA	NA	NA	NA	NA	NA	NA	NA	NA	NA	NA
CDK11B	CDK11B	NA	NA	NA	NA	NA	NA	NA	NA	NA	NA	NA	NA	NA	NA	NA	NA	NA	NA	NA	NA	NA	NA	NA	NA	NA	NA	NA	NA	NA	NA	NA	NA	NA	NA	NA	NA	NA	NA	NA	NA	NA	NA	NA	NA	NA	NA	NA	NA
CDK12	CDK12	NA	NA	NA	NA	NA	NA	NA	NA	NA	NA	NA	NA	NA	NA	NA	NA	NA	NA	NA	NA	NA	NA	NA	NA	NA	NA	NA	NA	NA	NA	NA	NA	NA	NA	NA	NA	NA	NA	NA	NA	NA	NA	NA	NA	NA	NA	NA	NA
CDK13	CDK13	NA	NA	NA	NA	NA	NA	NA	NA	NA	NA	NA	NA	NA	NA	NA	NA	NA	NA	NA	NA	NA	NA	NA	NA	NA	NA	NA	NA	NA	NA	NA	NA	NA	NA	NA	NA	NA	NA	NA	NA	NA	NA	NA	NA	NA	NA	NA	NA
CDK16	CDK16	NA	NA	NA	NA	NA	NA	NA	NA	NA	NA	NA	NA	NA	NA	NA	NA	NA	NA	NA	NA	NA	NA	NA	NA	NA	NA	NA	NA	NA	NA	NA	NA	NA	NA	NA	NA	NA	NA	NA	NA	NA	NA	NA	NA	NA	NA	NA	NA
CDK17	CDK17	NA	NA	NA	NA	NA	NA	NA	NA	NA	NA	NA	NA	NA	NA	NA	NA	NA	NA	NA	NA	NA	NA	NA	NA	NA	NA	NA	NA	NA	NA	NA	NA	NA	NA	NA	NA	NA	NA	NA	NA	NA	NA	NA	NA	NA	NA	NA	NA
CDK18	CDK18	NA	NA	NA	NA	NA	NA	NA	NA	NA	NA	NA	NA	NA	NA	NA	NA	NA	NA	NA	NA	NA	NA	NA	NA	NA	NA	NA	NA	NA	NA	NA	NA	NA	NA	NA	NA	NA	NA	NA	NA	NA	NA	NA	NA	NA	NA	NA	NA
CDK19	CDK19	NA	NA	NA	NA	NA	NA	NA	NA	NA	NA	NA	NA	NA	NA	NA	NA	NA	NA	NA	NA	NA	NA	NA	NA	NA	NA	NA	NA	NA	NA	NA	NA	NA	NA	NA	NA	NA	NA	NA	NA	NA	NA	NA	NA	NA	NA	NA	NA
CDK2	CDK2	NA	NA	NA	NA	NA	NA	NA	NA	NA	NA	NA	NA	NA	NA	NA	NA	NA	NA	NA	NA	NA	NA	NA	NA	NA	NA	NA	NA	NA	NA	NA	NA	NA	NA	NA	NA	NA	NA	NA	NA	NA	NA	NA	NA	NA	NA	NA	NA
CDK2AP1	CDK2AP1	NA	NA	NA	NA	NA	NA	NA	NA	NA	NA	NA	NA	NA	NA	NA	NA	NA	NA	NA	NA	NA	NA	NA	NA	NA	NA	NA	NA	NA	NA	NA	NA	NA	NA	NA	NA	NA	NA	NA	NA	NA	NA	NA	NA	NA	NA	NA	NA
CDK4	CDK4	NA	NA	NA	NA	NA	NA	NA	NA	NA	NA	NA	NA	NA	NA	NA	NA	NA	NA	NA	NA	NA	NA	NA	NA	NA	NA	NA	NA	NA	NA	NA	NA	NA	NA	NA	NA	NA	NA	NA	NA	NA	NA	NA	NA	NA	NA	NA	NA
CDK5	CDK5	NA	NA	NA	NA	NA	NA	NA	NA	NA	NA	NA	NA	NA	NA	NA	NA	NA	NA	NA	NA	NA	NA	NA	NA	NA	NA	NA	NA	NA	NA	NA	NA	NA	NA	NA	NA	NA	NA	NA	NA	NA	NA	NA	NA	NA	NA	NA	NA
CDK5RAP3	CDK5RAP3	NA	NA	NA	NA	NA	NA	NA	NA	NA	NA	NA	NA	NA	NA	NA	NA	NA	NA	NA	NA	NA	NA	NA	NA	NA	NA	NA	NA	NA	NA	NA	NA	NA	NA	NA	NA	NA	NA	NA	NA	NA	NA	NA	NA	NA	NA	NA	NA
CDK6	CDK6	NA	NA	NA	NA	NA	NA	NA	NA	NA	NA	NA	NA	NA	NA	NA	NA	NA	NA	NA	NA	NA	NA	NA	NA	NA	NA	NA	NA	NA	NA	NA	NA	NA	NA	NA	NA	NA	NA	NA	NA	NA	NA	NA	NA	NA	NA	NA	NA
CDK7	CDK7	NA	NA	NA	NA	NA	NA	NA	NA	NA	NA	NA	NA	NA	NA	NA	NA	NA	NA	NA	NA	NA	NA	NA	NA	NA	NA	NA	NA	NA	NA	NA	NA	NA	NA	NA	NA	NA	NA	NA	NA	NA	NA	NA	NA	NA	NA	NA	NA
CDK9	CDK9	NA	NA	NA	NA	NA	NA	NA	NA	NA	NA	NA	NA	NA	NA	NA	NA	NA	NA	NA	NA	NA	NA	NA	NA	NA	NA	NA	NA	NA	NA	NA	NA	NA	NA	NA	NA	NA	NA	NA	NA	NA	NA	NA	NA	NA	NA	NA	NA
CDKN1B	CDKN1B	NA	NA	NA	NA	NA	NA	NA	NA	NA	NA	NA	NA	NA	NA	NA	NA	NA	NA	NA	NA	NA	NA	NA	NA	NA	NA	NA	NA	NA	NA	NA	NA	NA	NA	NA	NA	NA	NA	NA	NA	NA	NA	NA	NA	NA	NA	NA	NA
CDKN2A	CDKN2A	NA	NA	NA	NA	NA	NA	NA	NA	NA	NA	NA	NA	NA	NA	NA	NA	NA	NA	NA	NA	NA	NA	NA	NA	NA	NA	NA	NA	NA	NA	NA	NA	NA	NA	NA	NA	NA	NA	NA	NA	NA	NA	NA	21.2643	NA	NA	NA	NA
CDKN2AIP	CDKN2AIP	NA	NA	NA	NA	NA	NA	NA	NA	NA	NA	NA	NA	NA	NA	NA	NA	NA	NA	NA	NA	NA	NA	NA	NA	NA	NA	NA	NA	NA	NA	NA	NA	NA	NA	NA	NA	NA	NA	NA	NA	NA	NA	NA	NA	NA	NA	NA	NA
CDKN2AIPNL	CDKN2AIPNL	NA	NA	NA	NA	NA	NA	NA	NA	NA	NA	NA	NA	NA	NA	NA	NA	NA	NA	NA	NA	NA	NA	NA	NA	NA	NA	NA	NA	NA	NA	NA	NA	NA	NA	NA	NA	NA	NA	NA	NA	NA	NA	NA	NA	NA	NA	NA	NA
CDKN2B	CDKN2B	NA	NA	NA	NA	NA	NA	NA	NA	NA	NA	NA	NA	NA	NA	NA	NA	NA	NA	NA	NA	NA	NA	NA	NA	NA	NA	NA	NA	NA	NA	NA	NA	NA	NA	NA	NA	NA	NA	NA	NA	NA	NA	NA	NA	NA	NA	NA	NA
CDKN2C	CDKN2C	NA	NA	NA	NA	NA	NA	NA	NA	NA	NA	NA	NA	NA	NA	NA	NA	NA	NA	NA	NA	NA	NA	NA	NA	NA	NA	NA	NA	NA	NA	NA	NA	NA	NA	NA	NA	NA	NA	NA	NA	NA	NA	NA	NA	NA	NA	NA	NA
CDR2	CDR2	NA	NA	NA	NA	NA	NA	NA	NA	NA	NA	NA	NA	NA	NA	NA	NA	NA	NA	NA	NA	NA	NA	NA	NA	NA	NA	NA	NA	NA	NA	NA	NA	NA	NA	NA	NA	NA	NA	NA	NA	NA	NA	NA	NA	NA	NA	NA	NA
CDS1	CDS1	NA	NA	NA	NA	NA	NA	NA	NA	NA	NA	NA	NA	NA	NA	NA	NA	NA	NA	NA	NA	NA	NA	NA	NA	NA	NA	NA	NA	NA	NA	NA	NA	NA	NA	NA	NA	NA	NA	NA	NA	NA	NA	NA	NA	NA	NA	NA	NA
CDS2	CDS2	NA	NA	NA	NA	NA	NA	NA	NA	NA	NA	NA	NA	NA	NA	NA	NA	NA	NA	NA	NA	NA	NA	NA	NA	NA	NA	NA	NA	NA	NA	NA	NA	NA	NA	NA	NA	NA	NA	NA	NA	NA	NA	NA	NA	NA	NA	NA	NA
CDSN	CDSN	NA	17.2898	16.7754	NA	19.0689	NA	NA	18.2084	NA	18.8273	NA	20.7013	18.1567	17.6072	18.0218	19.9065	17.928	19.6671	21.9064	21.4786	21.981	18.9767	NA	20.8029	NA	20.7127	NA	19.0677	NA	19.775	19.0925	21.2134	NA	NA	NA	NA	NA	NA	19.8923	15.3148	16.2288	15.2564	18.2964	17.9809	NA	20.8578	19.6975	21.8961
CDV3	CDV3	NA	NA	NA	NA	NA	NA	NA	NA	NA	NA	NA	NA	NA	NA	NA	NA	NA	NA	NA	NA	NA	NA	NA	NA	NA	NA	NA	NA	NA	NA	NA	NA	NA	NA	NA	NA	NA	NA	NA	NA	NA	NA	NA	NA	NA	NA	NA	NA
CDYL2	CDYL2	NA	NA	NA	NA	NA	NA	NA	NA	NA	NA	NA	NA	NA	NA	NA	NA	NA	NA	NA	NA	NA	NA	NA	NA	NA	NA	NA	NA	NA	NA	NA	NA	NA	NA	NA	NA	NA	NA	NA	NA	NA	NA	NA	NA	NA	NA	NA	NA
CEACAM1	CEACAM1	15.745	NA	NA	18.332	14.6321	16.3928	15.6078	15.6103	NA	17.0504	16.4254	NA	18.545	17.9813	17.5662	16.7961	NA	15.941	18.5802	19.4805	15.7658	16.1278	NA	17.7732	17.111	13.7622	18.1054	NA	18.4915	NA	19.0289	15.0848	NA	16.4505	14.7279	NA	NA	16.9502	17.6667	13.7578	15.8494	13.0866	13.9143	10.9644	17.3469	12.1212	14.2123	NA
CEACAM20	CEACAM20	NA	NA	NA	NA	NA	NA	NA	NA	NA	NA	NA	NA	NA	NA	NA	NA	NA	NA	NA	NA	NA	NA	NA	NA	NA	NA	NA	NA	NA	NA	NA	NA	NA	NA	NA	NA	NA	NA	NA	NA	NA	NA	NA	NA	NA	NA	NA	NA
CEACAM21	CEACAM21	NA	NA	NA	NA	NA	NA	NA	NA	NA	NA	NA	NA	NA	NA	NA	NA	NA	NA	NA	NA	NA	NA	NA	NA	NA	NA	NA	NA	NA	NA	NA	NA	NA	NA	NA	NA	NA	NA	NA	NA	NA	NA	NA	NA	NA	NA	NA	NA
CEACAM5	CEACAM5	14.9331	19.882	NA	16.1939	13.7635	15.5187	14.7648	14.8395	15.9017	17.5805	15.5953	NA	14.2065	13.5969	16.8952	10.9444	NA	15.1319	17.528	17.5278	NA	15.234	NA	NA	NA	19.7446	15.7858	NA	17.3115	15.1198	NA	22.3404	NA	19.2919	NA	NA	NA	17.5316	18.7788	13.0134	15.0808	12.3048	13.0925	17.2625	16.6189	11.3239	13.4361	12.7593
CEACAM6	CEACAM6	NA	19.5145	NA	12.7141	21.213	15.9618	NA	NA	17.3007	20.4615	16.8136	21.832	16.3517	13.5983	13.3608	20.6894	NA	17.3363	21.793	21.2256	21.1633	21.2416	NA	18.5248	NA	22.0408	NA	NA	20.2952	21.1049	18.8081	21.6453	NA	17.9533	NA	NA	NA	NA	21.3361	16.3244	NA	NA	NA	18.0654	19.4014	18.2315	NA	22.3201
CEACAM7	CEACAM7	NA	18.2228	NA	NA	NA	NA	NA	16.9035	NA	NA	NA	NA	NA	13.8151	NA	NA	NA	NA	NA	NA	NA	NA	NA	17.6621	NA	NA	NA	NA	NA	NA	NA	21.7869	NA	18.4974	NA	NA	NA	NA	NA	NA	NA	NA	NA	NA	15.0645	NA	NA	NA
CEACAM8	CEACAM8	16.0864	21.7751	17.809	19.174	19.2843	19.623	17.5327	15.9345	20.4276	24.1588	17.9993	24.051	20.0615	17.7813	18.9799	22.7796	20.0472	21.0633	24.9244	25.7515	24.0715	20.236	NA	23.4585	19.182	21.7397	18.1326	NA	20.8404	21.1227	24.4658	24.1831	13.4419	21.7912	NA	NA	17.2815	16.2312	22.4764	18.4749	18.4385	19.3008	14.2598	20.8988	18.7063	24.4192	17.6247	23.6977
CEBPZ	CEBPZ	NA	NA	NA	NA	NA	14.7241	NA	NA	NA	NA	NA	16.7907	17.7621	NA	NA	19.1361	NA	16.4808	18.0501	16.1519	16.4342	NA	NA	NA	17.4485	NA	14.0769	NA	NA	17.2648	NA	NA	NA	NA	17.7106	14.815	NA	NA	18.526	17.3325	NA	18.8151	17.1994	15.5952	NA	NA	17.638	NA
CECR1	CECR1	NA	19.4552	NA	NA	17.9134	NA	NA	NA	NA	NA	NA	NA	NA	15.4825	NA	NA	NA	NA	NA	NA	NA	NA	NA	NA	NA	NA	NA	NA	NA	NA	14.7506	NA	NA	18.4212	15.3088	NA	NA	13.2492	NA	NA	NA	NA	NA	NA	NA	NA	NA	NA
CECR5	CECR5	NA	NA	NA	NA	NA	NA	NA	NA	NA	NA	NA	NA	NA	NA	NA	NA	NA	NA	NA	NA	NA	NA	NA	NA	NA	NA	NA	NA	NA	NA	NA	NA	NA	NA	NA	NA	NA	NA	NA	NA	NA	NA	NA	NA	NA	NA	NA	NA
CEL	CEL	21.2499	23.6864	24.3162	24.9957	22.778	22.153	22.3913	22.5097	24.2265	22.0335	26.0811	25.9819	24.006	22.1565	25.0636	22.8993	22.5105	26.5677	25.1871	24.4996	24.3616	25.1347	21.8541	23.2228	22.7485	26.3836	23.3977	23.1457	26.474	26.3359	25.2444	24.4107	22.9104	23.1223	24.7248	26.1432	23.3283	25.4054	25.8103	24.5902	24.9796	26.3539	25.2944	24.2482	24.7446	25.9937	27.0767	25.3764
CELA2A;CELA2B	CELA2A	NA	NA	NA	NA	NA	NA	NA	NA	NA	NA	NA	NA	NA	NA	NA	NA	NA	NA	NA	NA	NA	NA	NA	NA	NA	NA	NA	NA	NA	NA	NA	NA	NA	NA	NA	NA	NA	NA	NA	NA	NA	NA	NA	NA	NA	NA	NA	NA
CELF1	CELF1	NA	NA	NA	NA	NA	NA	NA	NA	NA	NA	NA	NA	NA	NA	NA	NA	NA	NA	NA	NA	NA	NA	NA	NA	NA	NA	NA	NA	NA	NA	NA	NA	NA	NA	NA	NA	NA	NA	NA	NA	NA	NA	NA	NA	NA	NA	NA	NA
CELF2	CELF2	NA	NA	NA	NA	NA	NA	NA	NA	NA	NA	NA	NA	NA	NA	NA	NA	NA	NA	NA	NA	NA	NA	NA	NA	NA	NA	NA	NA	NA	NA	NA	NA	NA	NA	NA	NA	NA	NA	NA	NA	NA	NA	NA	NA	NA	NA	NA	NA
CELSR2	CELSR2	NA	NA	NA	NA	NA	NA	NA	NA	NA	NA	NA	NA	NA	NA	NA	NA	NA	NA	NA	NA	NA	NA	NA	NA	NA	NA	NA	NA	NA	NA	NA	NA	NA	NA	NA	NA	NA	NA	NA	NA	NA	NA	NA	NA	NA	NA	NA	NA
CENPC	CENPC	NA	NA	NA	NA	NA	NA	NA	NA	NA	NA	NA	NA	NA	NA	NA	NA	NA	NA	NA	NA	NA	NA	NA	NA	NA	NA	NA	NA	NA	NA	NA	NA	NA	NA	NA	NA	NA	NA	NA	NA	NA	NA	NA	NA	NA	NA	NA	NA
CENPF	CENPF	NA	NA	NA	NA	NA	NA	NA	NA	NA	NA	NA	NA	NA	NA	NA	NA	NA	NA	NA	NA	NA	NA	NA	NA	NA	NA	NA	NA	NA	NA	NA	NA	NA	NA	NA	NA	NA	NA	NA	NA	NA	NA	NA	NA	NA	NA	NA	NA
CENPV	CENPV	NA	NA	NA	NA	NA	NA	NA	NA	NA	NA	NA	NA	NA	NA	NA	NA	NA	NA	NA	NA	NA	NA	NA	NA	NA	NA	NA	NA	NA	NA	NA	NA	NA	NA	NA	NA	NA	NA	NA	NA	NA	NA	NA	NA	NA	NA	NA	NA
CEP104	CEP104	NA	NA	NA	NA	NA	NA	NA	NA	NA	NA	NA	NA	NA	NA	NA	NA	NA	NA	NA	NA	NA	NA	NA	NA	NA	NA	NA	NA	NA	NA	NA	NA	NA	NA	NA	NA	NA	NA	NA	NA	NA	NA	NA	NA	NA	NA	NA	NA
CEP135	CEP135	NA	NA	NA	NA	NA	NA	NA	NA	NA	NA	NA	NA	NA	NA	NA	NA	NA	NA	NA	NA	NA	NA	NA	NA	NA	NA	NA	NA	NA	NA	NA	NA	NA	NA	NA	NA	NA	NA	NA	NA	NA	NA	NA	NA	NA	NA	NA	NA
CEP170B	CEP170B	NA	NA	NA	NA	NA	NA	NA	NA	NA	NA	NA	NA	NA	NA	NA	NA	NA	NA	NA	NA	NA	NA	NA	NA	NA	NA	NA	NA	NA	NA	NA	NA	NA	NA	NA	NA	NA	NA	NA	NA	NA	NA	NA	NA	NA	NA	NA	NA
CEP192	CEP192	NA	NA	NA	NA	NA	NA	NA	NA	NA	NA	NA	NA	NA	NA	NA	NA	NA	NA	NA	NA	NA	NA	NA	NA	NA	NA	NA	NA	NA	NA	NA	NA	NA	NA	NA	NA	NA	NA	NA	NA	NA	NA	NA	NA	NA	NA	NA	NA
CEP250	CEP250	NA	NA	NA	NA	NA	NA	NA	NA	NA	NA	NA	NA	NA	NA	NA	NA	NA	NA	NA	NA	NA	NA	NA	NA	NA	NA	NA	NA	NA	NA	NA	NA	NA	NA	NA	NA	NA	NA	NA	NA	NA	NA	NA	NA	NA	NA	NA	NA
CEP290	CEP290	NA	NA	NA	NA	NA	NA	NA	NA	NA	NA	NA	NA	NA	NA	NA	NA	NA	NA	NA	NA	NA	NA	NA	NA	NA	NA	NA	NA	NA	NA	NA	NA	NA	NA	NA	NA	NA	NA	NA	NA	NA	NA	NA	NA	NA	NA	NA	NA
CEP41	CEP41	NA	NA	NA	NA	NA	NA	NA	NA	NA	NA	NA	NA	NA	NA	NA	NA	NA	NA	NA	NA	NA	NA	NA	NA	NA	NA	NA	NA	NA	NA	NA	NA	NA	NA	NA	NA	NA	NA	NA	NA	NA	NA	NA	NA	NA	NA	NA	NA
CEP44	CEP44	NA	NA	NA	NA	NA	NA	NA	NA	NA	NA	NA	NA	NA	NA	NA	NA	NA	NA	NA	NA	NA	NA	NA	NA	NA	NA	NA	NA	NA	NA	NA	NA	NA	NA	NA	NA	NA	NA	NA	NA	NA	NA	NA	NA	NA	NA	NA	NA
CEP63	CEP63	NA	NA	NA	15.6798	NA	NA	18.6102	19.6344	NA	23.1632	NA	NA	15.2996	NA	NA	16.9086	15.2651	NA	NA	NA	NA	NA	16.8429	17.3307	NA	NA	NA	16.7646	NA	21.2116	21.1657	NA	NA	NA	NA	NA	14.2538	NA	NA	16.6891	NA	22.031	NA	NA	15.315	NA	NA	NA
CEP68	CEP68	NA	NA	NA	NA	NA	NA	NA	NA	NA	NA	NA	NA	NA	NA	NA	NA	NA	NA	NA	NA	NA	NA	NA	NA	NA	NA	NA	NA	NA	NA	NA	NA	NA	NA	NA	NA	NA	NA	NA	NA	NA	NA	NA	NA	NA	NA	NA	NA
CEPT1	CEPT1	NA	NA	NA	NA	NA	NA	NA	NA	NA	NA	NA	NA	NA	NA	NA	NA	NA	NA	NA	NA	NA	NA	NA	NA	NA	NA	NA	NA	NA	NA	NA	NA	NA	NA	NA	NA	NA	NA	NA	NA	NA	NA	NA	NA	NA	NA	NA	NA
CERS2	CERS2	NA	NA	NA	NA	NA	NA	NA	NA	NA	NA	NA	NA	NA	NA	NA	NA	NA	NA	NA	NA	NA	NA	NA	NA	NA	NA	NA	NA	NA	NA	NA	NA	NA	NA	NA	NA	NA	NA	NA	NA	NA	NA	NA	NA	NA	NA	NA	NA
CERS4	CERS4	NA	NA	NA	NA	NA	NA	NA	NA	NA	NA	NA	NA	NA	NA	NA	NA	NA	NA	NA	NA	NA	NA	NA	NA	NA	NA	NA	NA	NA	NA	NA	NA	NA	NA	NA	NA	NA	NA	NA	NA	NA	NA	NA	NA	NA	NA	NA	NA
CERS6	CERS6	NA	NA	NA	NA	NA	NA	NA	NA	NA	NA	NA	NA	NA	NA	NA	NA	NA	NA	NA	NA	NA	NA	NA	NA	NA	NA	NA	NA	NA	NA	NA	NA	NA	NA	NA	NA	NA	NA	NA	NA	NA	NA	NA	NA	NA	NA	NA	NA
CES1	CES1	NA	NA	NA	NA	NA	NA	NA	NA	NA	NA	NA	NA	NA	NA	NA	NA	NA	NA	NA	NA	NA	NA	NA	NA	NA	NA	NA	NA	NA	NA	NA	NA	NA	NA	NA	NA	NA	NA	NA	NA	NA	NA	NA	NA	NA	NA	NA	NA
CES2	CES2	NA	NA	NA	NA	NA	NA	NA	NA	NA	NA	NA	NA	NA	NA	16.13	14.4907	NA	NA	NA	NA	NA	NA	NA	NA	NA	NA	NA	NA	NA	NA	NA	NA	NA	NA	NA	NA	19.7856	NA	NA	NA	NA	NA	NA	13.9563	NA	17.089	NA	15.5253
CES5A	CES5A	NA	NA	NA	NA	NA	14.8041	NA	NA	15.1489	NA	NA	13.0791	NA	NA	NA	NA	NA	13.2515	NA	NA	NA	NA	NA	NA	NA	NA	NA	NA	NA	NA	14.7811	NA	NA	NA	17.1199	NA	NA	NA	14.9685	13.4719	20.4334	NA	NA	NA	NA	NA	NA	13.0991
CETN2	CETN2	NA	NA	NA	NA	NA	NA	NA	NA	NA	NA	NA	NA	NA	NA	NA	NA	NA	NA	NA	NA	NA	NA	NA	NA	NA	NA	NA	NA	NA	NA	NA	NA	NA	NA	NA	NA	NA	NA	NA	NA	NA	NA	NA	NA	NA	NA	NA	NA
CETP	CETP	23.0586	20.1953	22.9231	21.1117	20.9752	22.4446	23.7107	21.4813	21.2278	18.9543	23.0462	22.7966	20.5851	19.0793	24.4599	21.7499	22.6059	22.8323	22.5553	21.7005	20.5444	21.4405	23.0964	19.7044	20.4786	18.9222	23.0453	22.9841	21.4534	22.7221	16.303	22.6693	20.6653	21.631	23.6569	19.8075	20.8646	22.3305	22.299	21.1271	20.2382	24.2488	23.245	21.3759	20.023	22.4604	21.1299	21.3306
CFAP20	CFAP20	NA	NA	NA	NA	NA	NA	NA	NA	NA	NA	NA	NA	NA	NA	NA	NA	NA	NA	NA	NA	NA	NA	NA	NA	NA	NA	NA	NA	NA	NA	NA	NA	NA	NA	NA	NA	NA	NA	NA	NA	NA	NA	NA	NA	NA	NA	NA	NA
CFAP36	CFAP36	NA	NA	NA	NA	NA	NA	NA	NA	NA	NA	NA	NA	NA	NA	NA	NA	NA	NA	NA	NA	NA	NA	NA	NA	NA	NA	NA	NA	NA	NA	NA	NA	NA	NA	NA	NA	NA	NA	NA	NA	NA	NA	NA	NA	NA	NA	NA	NA
CFB	CFB	29.9509	28.4973	25.8448	24.6806	26.6474	25.3778	26.4533	26.8153	24.9104	24.6071	26.3554	23.3477	23.7264	23.746	27.004	25.929	24.2657	25.2951	25.6516	23.175	25.0473	24.9873	26.9512	25.5485	26.1858	25.5049	25.6471	25.2061	23.7636	24.658	24.2032	26.3116	26.8833	28.507	27.5644	26.3054	25.4572	25.7112	23.8336	25.0564	26.4235	24.8323	25.2445	23.3619	24.5343	25.6752	24.8479	24.3028
CFC1	CFC1	NA	NA	NA	NA	NA	NA	NA	NA	NA	NA	NA	NA	NA	NA	NA	NA	NA	NA	NA	NA	NA	NA	NA	NA	NA	NA	NA	NA	NA	NA	NA	NA	NA	NA	NA	NA	NA	NA	NA	NA	NA	NA	NA	NA	NA	NA	NA	NA
CFD	CFD	27.5289	22.6803	21.2852	20.3073	23.7297	21.3606	20.7609	25.0176	21.9571	17.8961	21.2007	20.6569	15.8694	19.6369	20.4591	22.7308	21.0771	21.8557	22.0012	22.5626	22.5614	21.3113	19.8355	23.7437	21.7109	25.1772	NA	20.1917	18.6171	23.8674	19.3455	21.482	24.9864	20.5545	22.8708	22.3821	22.5068	20.6728	17.3108	25.1648	23.783	23.8333	24.7252	22.915	24.7249	24.8682	25.666	25.1378
CFDP1	CFDP1	NA	NA	NA	NA	NA	NA	NA	NA	NA	NA	NA	NA	NA	NA	NA	NA	NA	NA	NA	NA	NA	NA	NA	NA	NA	NA	NA	NA	NA	NA	NA	NA	NA	NA	NA	NA	NA	NA	NA	NA	NA	NA	NA	NA	NA	NA	NA	NA
CFH	CFH	22.991	23.7293	20.6816	19.178	22.8257	20.6567	18.5639	20.9242	21.3973	19.1385	19.9239	21.6762	15.7604	19.8723	18.8649	23.9809	19.0905	19.6843	20.4657	18.8855	18.8082	18.961	20.827	19.6826	22.2214	21.0352	16.5885	21.5885	19.4104	21.4315	20.8211	24.0442	21.047	23.1714	22.423	24.5556	24.297	20.4807	20.0793	20.8763	22.6912	21.9045	22.3511	19.4091	22.1841	21.8472	22.7447	21.9947
CFHR1	CFHR1	22.8778	22.3116	23.4838	20.2655	23.0548	18.2985	22.6691	22.8043	21.9728	19.7246	22.446	23.0806	18.7671	18.0954	18.6399	23.7035	19.2063	23.4495	23.3129	21.3121	23.2984	23.2231	23.4834	21.4744	22.5694	23.1972	21.4579	20.7592	23.4407	23.8102	21.7593	21.5961	23.1694	23.9084	22.458	24.4205	24.0357	23.2515	23.5189	22.2085	22.02	24.4525	22.4737	21.3742	21.8723	22.8643	24.4448	23.5595
CFHR2	CFHR2	23.4588	21.0348	22.8824	18.6923	20.5629	17.572	21.8401	22.6638	20.5979	19.6735	22.8365	21.0014	18.8594	19.0251	19.2539	22.7449	19.296	23.3912	21.7292	20.7676	21.892	22.61	22.7917	19.8794	13.8294	22.3651	20.8432	21.5754	22.1263	23.574	18.2354	19.9865	21.051	21.9189	22.3217	23.2088	23.1966	23.1979	21.8682	21.5915	21.6825	23.8596	22.3203	18.8301	21.3935	21.7685	24.1343	22.7215
CFHR3	CFHR3	21.2927	13.3944	7.28627	NA	6.26644	NA	20.0438	19.0814	NA	NA	20.3342	14.1682	NA	15.8069	14.0948	17.6854	NA	11.1264	16.1803	13.9324	15.3548	17.6503	19.928	NA	14.3599	16.5242	NA	18.7673	NA	15.7554	NA	17.1792	20.0094	16.1657	16.7307	10.0068	16.7067	16.7683	18.0283	12.1435	13.8034	17.1359	16.0433	15.3771	17.3791	17.4477	NA	15.3867
CFHR4	CFHR4	20.8902	NA	NA	NA	16.0189	NA	21.8234	20.8384	NA	NA	18.8292	16.9587	NA	14.9847	17.8783	19.5822	NA	16.2616	18.6693	NA	NA	20.4925	19.5501	NA	13.9515	13.6537	NA	20.323	NA	16.976	NA	NA	19.6152	NA	14.1697	NA	11.4839	17.5881	17.4283	18.6547	16.7596	19.0623	15.6638	12.2314	18.4089	16.4114	17.4101	12.1326
CFHR5	CFHR5	NA	NA	NA	NA	NA	NA	NA	NA	NA	NA	NA	NA	NA	NA	NA	NA	NA	NA	NA	NA	NA	NA	NA	NA	NA	NA	NA	NA	NA	NA	NA	NA	NA	NA	NA	NA	NA	NA	NA	NA	NA	NA	NA	NA	NA	NA	NA	NA
CFI	CFI	24.0331	24.7885	24.8123	24.2444	24.3522	24.9367	24.7291	24.4205	24.2946	22.8205	24.207	24.9593	23.5198	22.062	23.0195	24.9042	23.8921	25.174	24.9172	25.1113	23.7521	25.8907	22.9451	23.9064	22.8292	26.1798	22.2423	23.8553	24.9698	25.2538	24.4237	24.3098	23.8078	24.0748	24.6192	25.6547	23.7873	24.6589	25.2926	24.6341	24.739	24.9737	26.051	22.1033	25.0442	23.7447	24.552	23.8988
CFL1	CFL1	23.4548	24.6625	20.9836	25.8599	25.4575	25.5093	25.1105	21.9972	24.9584	25.334	25.0643	24.3479	24.3453	26.3571	25.5788	23.6602	24.6817	24.5662	23.6598	21.974	23.9435	22.7983	23.0503	23.4897	26.4829	23.4516	25.7682	23.4756	24.3403	22.8571	25.3382	24.5686	24.8086	25.3149	24.8836	24.5133	25.8481	24.806	24.0283	23.1102	24.6681	25.832	25.8058	25.6992	24.7178	24.101	25.1214	24.8388
CFL2	CFL2	19.8533	20.266	21.8182	22.1903	21.2409	19.2148	20.5033	16.3553	21.6523	20.9685	19.8557	20.6266	20.1853	23.6803	22.3994	18.8636	19.5748	19.6304	20.9757	18.1559	18.9673	17.0712	18.4031	19.3245	22.9402	15.9802	22.4925	19.5646	20.6358	19.8957	22.1989	20.1767	20.07	21.7002	21.5295	19.2607	21.9862	22.0892	19.6263	21.0089	23.2679	21.1472	20.9018	20.9353	19.9445	21.7794	19.9015	18.5856
CFP	CFP	18.0909	19.0253	NA	16.9646	16.6225	14.8391	NA	15.445	NA	NA	NA	NA	15.242	NA	NA	NA	NA	15.5694	17.1669	NA	NA	NA	NA	NA	14.1173	NA	NA	17.1793	NA	NA	NA	16.3655	NA	18.9517	16.9797	18.6665	18.2698	15.5227	NA	15.9492	NA	14.0595	17.4378	NA	NA	17.9165	18.2712	15.81
CGGBP1	CGGBP1	NA	NA	NA	NA	NA	NA	NA	NA	NA	NA	NA	NA	NA	NA	NA	NA	NA	NA	NA	NA	NA	NA	NA	NA	NA	NA	NA	NA	NA	NA	NA	NA	NA	NA	NA	NA	NA	NA	NA	NA	NA	NA	NA	NA	NA	NA	NA	NA
CGN	CGN	NA	NA	NA	NA	NA	NA	NA	NA	NA	NA	NA	NA	NA	NA	NA	NA	NA	NA	NA	NA	NA	NA	NA	NA	NA	NA	NA	NA	NA	NA	NA	NA	NA	NA	NA	NA	NA	NA	NA	NA	NA	NA	NA	NA	NA	NA	NA	NA
CGNL1	CGNL1	NA	NA	NA	NA	NA	NA	NA	NA	NA	NA	NA	NA	NA	NA	NA	NA	NA	NA	NA	NA	NA	NA	NA	NA	NA	NA	NA	NA	NA	NA	NA	NA	NA	NA	NA	NA	NA	NA	NA	NA	NA	NA	NA	NA	NA	NA	NA	NA
CGREF1	CGREF1	18.9487	NA	NA	NA	NA	NA	NA	NA	NA	NA	NA	NA	NA	NA	NA	NA	13.9083	18.2623	NA	NA	NA	NA	NA	NA	NA	NA	NA	NA	NA	NA	NA	NA	NA	15.7878	NA	NA	NA	NA	NA	NA	NA	NA	NA	NA	NA	NA	NA	NA
CHAD	CHAD	NA	NA	NA	NA	NA	NA	NA	NA	NA	NA	NA	NA	NA	NA	NA	NA	NA	NA	NA	NA	NA	NA	NA	NA	NA	NA	NA	NA	NA	NA	NA	NA	NA	NA	NA	NA	NA	NA	NA	NA	NA	NA	NA	NA	NA	NA	NA	NA
CHADL	CHADL	NA	NA	NA	NA	NA	NA	NA	NA	NA	NA	NA	NA	NA	NA	NA	NA	NA	NA	NA	NA	NA	NA	NA	NA	NA	NA	NA	NA	NA	NA	NA	NA	NA	NA	NA	NA	NA	NA	NA	NA	NA	NA	NA	NA	NA	NA	NA	NA
CHAMP1	CHAMP1	NA	NA	NA	NA	NA	NA	NA	NA	NA	NA	NA	NA	NA	NA	NA	NA	NA	NA	NA	NA	NA	NA	NA	NA	NA	NA	NA	NA	NA	NA	NA	NA	NA	NA	NA	NA	NA	NA	NA	NA	NA	NA	NA	NA	NA	NA	NA	NA
CHCHD1	CHCHD1	NA	NA	NA	NA	NA	NA	NA	NA	NA	NA	NA	NA	NA	NA	NA	NA	NA	NA	NA	NA	NA	NA	NA	NA	NA	NA	NA	NA	NA	NA	NA	NA	NA	NA	NA	NA	NA	NA	NA	NA	NA	NA	NA	NA	NA	NA	NA	NA
CHCHD2	CHCHD2	NA	NA	NA	NA	NA	NA	NA	NA	NA	NA	NA	NA	NA	NA	NA	NA	NA	NA	NA	NA	NA	NA	NA	NA	NA	NA	NA	NA	NA	NA	NA	NA	NA	NA	NA	NA	NA	NA	NA	NA	NA	NA	NA	NA	NA	NA	NA	NA
CHCHD3	CHCHD3	NA	NA	NA	NA	NA	NA	NA	NA	NA	NA	NA	NA	NA	NA	NA	NA	NA	NA	NA	NA	NA	NA	NA	NA	NA	NA	NA	NA	NA	NA	NA	NA	NA	NA	NA	NA	NA	NA	NA	NA	NA	NA	NA	NA	NA	NA	NA	NA
CHCHD4	CHCHD4	NA	NA	NA	NA	NA	NA	NA	NA	NA	NA	NA	NA	NA	NA	NA	NA	NA	NA	NA	NA	NA	NA	NA	NA	NA	NA	NA	NA	NA	NA	NA	NA	NA	NA	NA	NA	NA	NA	NA	NA	NA	NA	NA	NA	NA	NA	NA	NA
CHCHD5	CHCHD5	NA	NA	NA	NA	NA	NA	NA	NA	NA	NA	NA	NA	NA	NA	NA	NA	NA	NA	NA	NA	NA	NA	NA	NA	NA	NA	NA	NA	NA	NA	NA	NA	NA	NA	NA	NA	NA	NA	NA	NA	NA	NA	NA	NA	NA	NA	NA	NA
CHCHD6	CHCHD6	NA	NA	NA	NA	NA	NA	NA	NA	NA	NA	NA	NA	NA	NA	NA	NA	NA	NA	NA	NA	NA	NA	NA	NA	NA	NA	NA	NA	NA	NA	NA	NA	NA	NA	NA	NA	NA	NA	NA	NA	NA	NA	NA	NA	NA	NA	NA	NA
CHD1L	CHD1L	NA	NA	NA	NA	NA	NA	NA	NA	NA	NA	NA	NA	NA	NA	NA	NA	NA	NA	NA	NA	NA	NA	NA	NA	NA	NA	NA	NA	NA	NA	NA	NA	NA	NA	NA	NA	NA	NA	NA	NA	NA	NA	NA	NA	NA	NA	NA	NA
CHD2	CHD2	NA	NA	NA	NA	NA	NA	NA	NA	NA	NA	NA	NA	NA	NA	NA	NA	NA	NA	NA	NA	NA	NA	NA	NA	NA	NA	NA	NA	NA	NA	NA	NA	NA	NA	NA	NA	NA	NA	NA	NA	NA	NA	NA	NA	NA	NA	NA	NA
CHD3	CHD3	NA	NA	NA	NA	NA	NA	NA	NA	NA	NA	NA	NA	NA	NA	NA	NA	NA	NA	NA	NA	NA	NA	NA	NA	NA	NA	NA	NA	NA	NA	NA	NA	NA	NA	NA	NA	NA	NA	NA	NA	NA	NA	NA	NA	NA	NA	NA	NA
CHD4	CHD4	NA	NA	NA	NA	NA	NA	NA	NA	NA	NA	NA	NA	NA	NA	NA	NA	NA	NA	NA	NA	NA	NA	NA	NA	NA	NA	NA	NA	NA	NA	NA	NA	NA	NA	NA	NA	NA	NA	NA	NA	NA	NA	NA	NA	NA	NA	NA	NA
CHD6	CHD6	NA	NA	NA	NA	NA	NA	NA	NA	NA	NA	NA	NA	NA	NA	NA	NA	NA	NA	NA	NA	NA	NA	NA	NA	NA	NA	NA	NA	NA	NA	NA	NA	NA	NA	NA	NA	NA	NA	NA	NA	NA	NA	NA	NA	NA	NA	NA	NA
CHD7	CHD7	NA	NA	NA	NA	NA	NA	NA	NA	NA	NA	NA	NA	NA	NA	NA	NA	NA	NA	NA	NA	NA	NA	NA	NA	NA	NA	NA	NA	NA	NA	NA	NA	NA	NA	NA	NA	NA	NA	NA	NA	NA	NA	NA	NA	NA	NA	NA	NA
CHD8	CHD8	NA	NA	NA	NA	NA	NA	NA	NA	NA	NA	NA	NA	NA	NA	NA	NA	NA	NA	NA	NA	NA	NA	NA	NA	NA	NA	NA	NA	NA	NA	NA	NA	NA	NA	NA	NA	NA	NA	NA	NA	NA	NA	NA	NA	NA	NA	NA	NA
CHD9	CHD9	NA	NA	NA	NA	NA	NA	NA	NA	NA	NA	NA	NA	NA	NA	NA	NA	NA	NA	NA	NA	NA	NA	NA	NA	NA	NA	NA	NA	NA	NA	NA	NA	NA	NA	NA	NA	NA	NA	NA	NA	NA	NA	NA	NA	NA	NA	NA	NA
CHDH	CHDH	NA	NA	NA	NA	NA	NA	NA	NA	NA	NA	NA	NA	NA	NA	NA	NA	NA	NA	NA	NA	NA	NA	NA	NA	NA	NA	NA	NA	NA	NA	NA	NA	NA	NA	NA	NA	NA	NA	NA	NA	NA	NA	NA	NA	NA	NA	NA	NA
CHERP	CHERP	NA	NA	NA	NA	NA	NA	NA	NA	NA	NA	NA	NA	NA	NA	NA	NA	NA	NA	NA	NA	NA	NA	NA	NA	NA	NA	NA	NA	NA	NA	NA	NA	NA	NA	NA	NA	NA	NA	NA	NA	NA	NA	NA	NA	NA	NA	NA	NA
CHGA	CHGA	21.9035	20.9883	19.353	19.4182	21.9795	NA	20.8772	20.5733	19.4813	19.304	21.1463	22.7023	19.7695	19.1612	19.5102	20.3159	NA	21.9405	21.8587	22.1908	21.5304	21.8511	17.9769	21.9923	18.965	21.0924	19.5013	21.8846	22.8294	23.7976	19.5981	19.8859	19.8474	21.1804	20.0521	16.644	19.3165	20.5824	23.3381	17.4838	NA	18.4956	16.7386	NA	20.0152	18.2682	21.7574	24.0711
CHGB	CHGB	12.3222	17.2045	17.27	16.2889	NA	15.4991	13.7395	NA	17.4735	18.5363	17.2277	13.244	19.1168	NA	15.9469	16.4127	18.9656	19.4989	18.8951	15.5165	14.5821	NA	18.675	NA	NA	16.6091	17.3636	19.0189	NA	17.4433	16.1869	NA	NA	14.1624	NA	17.6701	17.0533	NA	NA	17.6244	16.3827	18.5262	17.6795	14.615	17.5879	17.0678	NA	17.7359
CHI3L1	CHI3L1	NA	22.1865	NA	14.2987	22.9686	14.1692	17.3489	NA	NA	NA	NA	NA	NA	16.2043	16.9634	18.4595	NA	NA	17.4083	NA	13.3356	NA	NA	17.4451	20.8106	17.218	NA	18.4652	NA	16.2521	NA	21.0726	NA	22.6218	NA	17.9973	15.7105	15.8211	NA	16.1932	20.2849	18.2591	18.243	17.9083	18.6595	20.5806	21.4053	20.8659
CHI3L2	CHI3L2	NA	NA	NA	NA	NA	NA	NA	NA	NA	NA	NA	NA	NA	NA	NA	NA	NA	NA	NA	NA	NA	NA	NA	NA	NA	NA	NA	NA	NA	NA	NA	NA	NA	NA	NA	NA	NA	NA	NA	NA	NA	NA	NA	NA	NA	NA	NA	NA
CHID1	CHID1	NA	NA	NA	NA	NA	NA	NA	NA	NA	NA	NA	NA	NA	NA	NA	NA	NA	NA	NA	NA	NA	NA	NA	NA	NA	NA	NA	NA	NA	NA	NA	NA	NA	NA	NA	NA	NA	NA	NA	NA	21.3948	NA	14.4939	NA	NA	NA	NA	NA
CHIT1	CHIT1	22.8863	26.1852	17.051	17.2453	21.451	18.3227	18.9773	20.3585	19.3656	15.1822	NA	16.364	19.9629	22.3319	21.5489	15.2268	14.5772	NA	18.508	NA	NA	15.773	17.8771	NA	23.4012	16.0891	17.4226	17.5865	18.0513	17.2909	17.122	NA	23.9403	25.9384	19.7289	21.2546	18.4449	18.4488	17.4692	NA	15.3155	NA	NA	17.5331	19.5711	19.6533	NA	20.5149
CHKB	CHKB	NA	NA	NA	NA	NA	NA	NA	NA	NA	NA	NA	NA	NA	NA	NA	NA	NA	NA	NA	NA	NA	NA	NA	NA	NA	NA	NA	NA	NA	NA	NA	NA	NA	NA	NA	NA	NA	NA	NA	NA	NA	NA	NA	NA	NA	NA	NA	NA
CHL1	CHL1	19.2311	21.6996	22.3863	21.188	17.5717	20.6714	20.5293	17.6331	20.8015	20.6714	22.0829	21.373	21.1979	20.4015	21.6391	21.2507	20.9497	19.769	22.6904	22.6508	19.9241	22.2988	14.9211	22.881	17.8218	23.6794	15.607	20.333	19.892	21.8411	20.628	20.8866	16.9327	19.1327	22.7024	21.9959	20.6711	21.8781	21.5125	22.2368	21.8771	23.9454	24.2886	20.6486	23.475	21.6316	22.0159	21.2311
CHM	CHM	NA	NA	NA	NA	NA	NA	NA	NA	NA	NA	NA	NA	NA	NA	NA	NA	NA	NA	NA	NA	NA	NA	NA	NA	NA	NA	NA	NA	NA	NA	NA	NA	NA	NA	NA	NA	NA	NA	NA	NA	NA	NA	NA	NA	NA	NA	NA	NA
CHMP1A	CHMP1A	NA	17.5067	NA	21.119	18.5746	19.3417	NA	17.1325	NA	NA	20.0937	17.2424	18.1459	17.9928	19.2202	18.7719	17.7084	19.2546	19.4719	18.8077	NA	NA	NA	17.4834	19.2494	19.7112	17.9586	NA	18.2962	19.7198	18.7626	NA	17.7337	NA	18.6783	20.1437	19.388	18.5605	19.824	17.4522	20.327	NA	16.2447	NA	18.6247	18.7342	17.6429	16.5561
CHMP1B	CHMP1B	NA	NA	NA	NA	NA	NA	NA	NA	NA	NA	NA	NA	NA	NA	NA	NA	NA	NA	NA	NA	NA	NA	NA	NA	NA	NA	NA	NA	NA	NA	NA	NA	NA	NA	NA	NA	NA	NA	NA	NA	NA	NA	NA	NA	NA	NA	NA	NA
CHMP2A	CHMP2A	NA	20.8269	18.1394	20.824	19.6802	NA	20.7498	NA	21.1712	21.6842	20.0328	22.178	20.1403	18.4668	21.6102	20.9531	20.7389	20.8855	21.9906	22.5638	20.0746	19.3894	NA	19.994	20.3468	22.496	15.7775	18.6064	22.82	21.3482	21.9408	17.1668	NA	18.2436	20.8858	21.0339	20.9167	20.7491	22.3062	20.6913	18.7419	17.2527	21.0066	19.4072	20.0162	21.4187	22.9177	22.8147
CHMP2B	CHMP2B	NA	19.1247	18.1391	21.4529	17.0828	15.9513	NA	NA	18.3269	19.0267	NA	19.3773	18.1757	18.6599	19.4505	20.5236	17.5093	19.2117	20.9148	20.4056	15.6036	NA	NA	15.5933	NA	20.342	NA	16.1676	20.7739	19.4845	18.2361	NA	NA	16.6555	18.8808	19.0193	19.6543	17.515	20.2021	17.5692	17.2491	20.2794	19.1543	17.8963	19.9269	19.1513	19.9999	20.9293
CHMP3	CHMP3	NA	NA	NA	NA	NA	NA	NA	NA	NA	NA	NA	NA	NA	NA	NA	NA	NA	NA	NA	NA	NA	NA	NA	NA	NA	NA	NA	NA	NA	NA	NA	NA	NA	NA	NA	NA	NA	NA	NA	NA	NA	NA	NA	NA	NA	NA	NA	NA
CHMP4A	CHMP4A	NA	NA	NA	19.677	15.0461	NA	14.6112	20.1215	NA	NA	NA	NA	18.1226	18.4226	18.3415	17.1161	15.9506	NA	13.0971	NA	NA	NA	NA	NA	18.7833	NA	14.7944	NA	16.3312	NA	16.843	14.0223	NA	NA	17.7454	NA	17.111	17.9779	NA	16.0404	18.0482	15.8413	13.3862	NA	21.054	NA	NA	17.5905
CHMP4B	CHMP4B	18.8462	19.9151	19.7113	22.2321	19.5112	19.0195	19.3334	18.8124	17.7815	21.0685	20.1761	20.2748	21.5741	20.9374	22.1053	19.415	16.7989	19.6212	20.3502	20.3658	19.213	17.9015	18.4591	19.1095	21.3986	20.7379	21.7451	20.7335	20.9451	20.101	20.4168	20.186	19.9549	15.4105	21.0747	21.403	21.4619	20.238	20.8324	19.6812	20.2864	20.7719	20.3741	19.7692	21.7077	21.101	19.9152	21.3223
CHMP4C	CHMP4C	NA	NA	NA	NA	16.3222	NA	NA	NA	NA	NA	16.846	NA	NA	NA	NA	NA	NA	NA	NA	NA	NA	NA	NA	NA	NA	NA	NA	NA	NA	NA	NA	NA	NA	NA	NA	17.4907	NA	NA	NA	13.7707	NA	15.633	18.6204	NA	19.1665	17.6534	16.1354	18.1399
CHMP5	CHMP5	20.6457	24.61	23.7802	25.4726	23.1937	22.3827	23.7931	22.5861	22.6544	24.7933	24.1716	24.6312	24.8117	23.8009	24.5451	24.5126	22.7189	24.6329	25.1647	25.8887	23.3747	23.1531	22.1016	24.2935	22.0605	25.2588	24.3526	22.8209	25.2917	25.2268	25.1197	24.5072	22.4593	22.7218	24.6487	25.0505	23.1131	24.8174	25.4766	23.6761	23.2457	24.4372	25.0204	25.3603	23.8545	25.4321	23.8567	24.3876
CHMP6	CHMP6	NA	NA	18.0976	19.182	NA	NA	NA	NA	17.8138	NA	NA	NA	NA	19.999	NA	NA	NA	NA	NA	NA	NA	NA	NA	NA	NA	NA	19.705	NA	NA	NA	NA	NA	NA	NA	18.229	18.9802	18.5045	17.4444	NA	16.8532	17.07	18.1301	NA	15.9701	19.2682	17.9078	NA	NA
CHMP7	CHMP7	NA	NA	NA	NA	NA	NA	NA	NA	NA	NA	NA	NA	NA	NA	NA	NA	NA	NA	NA	NA	NA	NA	NA	NA	NA	NA	NA	NA	NA	NA	NA	NA	NA	NA	NA	NA	NA	NA	NA	NA	NA	NA	NA	NA	NA	NA	NA	NA
CHN1	CHN1	NA	NA	NA	NA	NA	NA	NA	NA	NA	NA	NA	NA	NA	NA	NA	NA	NA	NA	NA	NA	NA	NA	NA	NA	NA	NA	NA	NA	NA	NA	NA	NA	NA	NA	NA	NA	NA	NA	NA	NA	NA	NA	NA	NA	NA	NA	NA	NA
CHN2	CHN2	NA	NA	NA	NA	NA	NA	NA	NA	NA	NA	NA	NA	NA	NA	NA	NA	NA	NA	NA	NA	NA	NA	NA	NA	NA	NA	NA	NA	NA	NA	NA	NA	NA	NA	NA	NA	NA	NA	NA	NA	NA	NA	NA	NA	NA	NA	NA	NA
CHODL	CHODL	22.4664	22.3392	20.5283	21.3587	18.8671	20.99	18.8425	19.4181	20.2332	19.884	21.4887	20.7475	20.2852	18.0917	22.345	21.329	21.1056	22.9222	20.3012	22.9814	19.4296	21.3754	19.6568	20.7176	17.3849	21.7463	22.0314	19.9371	20.2482	22.1989	17.9573	20.7396	19.7615	18.8827	19.8152	22.5535	19.6568	21.6903	22.0967	21.0386	19.8142	22.0747	22.955	18.849	21.7848	19.7574	22.8294	21.8187
CHORDC1	CHORDC1	NA	NA	NA	NA	NA	NA	NA	NA	NA	NA	NA	NA	NA	NA	NA	NA	NA	NA	NA	NA	NA	NA	NA	NA	NA	NA	NA	NA	NA	NA	NA	NA	NA	NA	NA	NA	NA	NA	NA	NA	NA	NA	NA	NA	NA	NA	NA	NA
CHP1	CHP1	NA	NA	NA	NA	NA	NA	NA	NA	NA	NA	NA	NA	NA	NA	NA	NA	NA	NA	NA	NA	NA	NA	NA	NA	NA	NA	NA	NA	NA	NA	NA	NA	NA	NA	NA	NA	NA	NA	NA	NA	NA	NA	NA	NA	NA	NA	NA	NA
CHPF	CHPF	NA	NA	NA	NA	NA	NA	NA	NA	NA	NA	NA	NA	NA	NA	NA	NA	NA	NA	NA	NA	NA	NA	NA	NA	NA	NA	NA	NA	NA	NA	NA	NA	NA	NA	NA	NA	NA	NA	NA	NA	NA	NA	NA	NA	NA	NA	NA	NA
CHPF2	CHPF2	NA	NA	NA	NA	NA	NA	NA	NA	NA	NA	NA	NA	NA	NA	NA	NA	NA	NA	NA	NA	NA	NA	NA	NA	NA	NA	NA	NA	NA	NA	NA	NA	NA	NA	NA	NA	NA	NA	NA	NA	NA	NA	NA	NA	NA	NA	NA	NA
CHPT1	CHPT1	NA	NA	NA	NA	NA	NA	NA	NA	NA	NA	NA	NA	NA	NA	NA	NA	NA	NA	NA	NA	NA	NA	NA	NA	NA	NA	NA	NA	NA	NA	NA	NA	NA	NA	NA	NA	NA	NA	NA	NA	NA	NA	NA	NA	NA	NA	NA	NA
CHRD	CHRD	NA	NA	NA	NA	NA	NA	NA	NA	NA	NA	NA	NA	NA	NA	NA	NA	NA	NA	NA	NA	NA	NA	NA	NA	NA	NA	NA	NA	NA	NA	NA	NA	NA	NA	NA	NA	NA	NA	NA	NA	NA	NA	NA	NA	NA	NA	NA	NA
CHRDL2	CHRDL2	NA	NA	NA	NA	NA	NA	NA	NA	NA	NA	NA	NA	NA	NA	NA	NA	NA	NA	NA	NA	NA	NA	NA	NA	NA	NA	NA	NA	NA	NA	NA	NA	NA	NA	NA	NA	17.2145	NA	NA	NA	NA	NA	NA	NA	NA	NA	NA	NA
CHRM1	CHRM1	NA	NA	NA	NA	NA	NA	NA	NA	NA	NA	NA	NA	NA	NA	NA	NA	NA	NA	NA	NA	NA	NA	NA	NA	NA	NA	NA	NA	NA	NA	NA	NA	NA	NA	NA	NA	NA	NA	NA	NA	NA	NA	NA	NA	NA	NA	NA	NA
CHRM3	CHRM3	NA	NA	NA	NA	NA	NA	NA	NA	NA	NA	NA	NA	NA	NA	NA	NA	NA	NA	NA	NA	NA	NA	NA	NA	NA	NA	NA	NA	NA	NA	NA	NA	NA	NA	NA	NA	NA	NA	NA	NA	NA	NA	NA	NA	NA	NA	NA	NA
CHST12	CHST12	NA	NA	NA	NA	NA	NA	NA	NA	NA	NA	NA	NA	NA	NA	NA	NA	NA	NA	NA	NA	NA	NA	NA	NA	NA	NA	NA	NA	NA	NA	NA	NA	NA	NA	NA	NA	NA	NA	NA	NA	NA	NA	NA	NA	NA	NA	NA	NA
CHST14	CHST14	NA	NA	NA	NA	NA	NA	NA	NA	NA	NA	NA	NA	NA	NA	NA	NA	NA	NA	NA	NA	NA	NA	NA	NA	NA	NA	NA	NA	NA	NA	NA	NA	NA	NA	NA	NA	NA	NA	NA	NA	NA	NA	NA	NA	NA	NA	NA	NA
CHST3	CHST3	NA	NA	NA	NA	NA	NA	NA	NA	NA	NA	NA	NA	NA	NA	NA	NA	NA	NA	NA	NA	NA	NA	NA	NA	NA	NA	NA	NA	NA	NA	NA	NA	NA	NA	NA	NA	NA	NA	NA	NA	NA	NA	NA	NA	NA	NA	NA	NA
CHSY1	CHSY1	NA	NA	NA	NA	NA	NA	NA	NA	NA	NA	NA	NA	NA	NA	NA	NA	NA	NA	NA	NA	NA	NA	NA	NA	NA	NA	NA	NA	NA	NA	NA	NA	NA	NA	NA	NA	NA	NA	NA	NA	NA	NA	NA	NA	NA	NA	NA	NA
CHTF8	CHTF8	NA	NA	NA	NA	NA	NA	NA	NA	NA	NA	NA	NA	NA	NA	NA	NA	NA	NA	NA	NA	NA	NA	NA	NA	NA	NA	NA	NA	NA	NA	NA	NA	NA	NA	NA	NA	NA	NA	NA	NA	NA	NA	NA	NA	NA	NA	NA	NA
CHTOP	CHTOP	NA	NA	NA	NA	NA	NA	NA	NA	NA	NA	NA	NA	NA	NA	NA	NA	NA	NA	NA	NA	NA	NA	NA	NA	NA	NA	NA	NA	NA	NA	NA	NA	NA	NA	NA	NA	NA	NA	NA	NA	NA	NA	NA	NA	NA	NA	NA	NA
CHUK	CHUK	NA	NA	NA	NA	NA	NA	NA	NA	NA	NA	NA	NA	NA	NA	NA	NA	NA	NA	NA	NA	NA	NA	NA	NA	NA	NA	NA	NA	NA	NA	NA	NA	NA	NA	NA	NA	NA	NA	NA	NA	NA	NA	NA	NA	NA	NA	NA	NA
CIAO1	CIAO1	NA	NA	NA	NA	NA	NA	NA	NA	NA	NA	NA	NA	NA	NA	NA	NA	NA	NA	NA	NA	NA	NA	NA	NA	NA	NA	NA	NA	NA	NA	NA	NA	NA	NA	NA	NA	NA	NA	NA	NA	NA	NA	NA	NA	NA	NA	NA	NA
CIAPIN1	CIAPIN1	NA	NA	NA	NA	NA	NA	NA	NA	NA	NA	NA	NA	NA	NA	NA	NA	NA	NA	NA	NA	NA	NA	NA	NA	NA	NA	NA	NA	NA	NA	NA	NA	NA	NA	NA	NA	NA	NA	NA	NA	NA	NA	NA	NA	NA	NA	NA	NA
CIB1	CIB1	16.1461	18.3061	23.5044	21.5488	21.9601	19.9464	18.7794	NA	NA	22.373	19.5193	17.8119	22.5102	22.1333	21.0746	17.7678	20.8263	20.0607	19.3402	NA	16.8583	15.4443	18.063	19.8991	23.1455	NA	23.2287	18.4849	17.7112	NA	20.8053	19.2622	20.3942	18.5191	19.1403	17.5672	21.0964	20.7251	15.0625	18.6642	19.474	NA	NA	NA	20.4847	NA	NA	NA
CILP	CILP	21.1302	21.5268	18.7738	23.4223	21.8681	22.2745	24.5868	17.84	19.2512	22.0386	24.0847	22.6964	22.4506	23.0282	23.7459	21.3722	22.1406	23.705	22.1532	22.746	23.0614	24.4717	22.0803	22.771	21.2047	22.9395	22.5627	22.4197	22.4317	23.2669	20.8764	23.6746	22.9993	24.0553	22.9341	18.7143	20.6922	23.3054	22.582	21.494	19.8545	21.4868	22.551	20.4715	21.0275	22.7756	22.8712	24.4937
CILP2	CILP2	18.7879	21.4326	20.9045	22.1009	20.8786	19.252	20.6506	16.1344	19.9285	19.593	21.3336	22.8177	18.7672	18.5302	20.5775	21.4951	21.3988	22.8979	20.9821	22.3706	21.1974	21.5786	19.0426	22.4545	16.7335	22.7798	19.883	21.811	20.7727	22.8992	21.2433	20.5286	20.6458	19.6052	21.2594	21.0159	20.2432	21.6282	21.9797	21.2783	20.8872	20.3246	24.2613	16.3893	22.0561	21.1536	22.9472	21.1608
CINP	CINP	NA	NA	NA	NA	NA	NA	NA	NA	NA	NA	NA	NA	NA	NA	NA	NA	NA	NA	NA	NA	NA	NA	NA	NA	NA	NA	NA	NA	NA	NA	NA	NA	NA	NA	NA	NA	NA	NA	NA	NA	NA	NA	NA	NA	NA	NA	NA	NA
CIRBP	CIRBP	NA	NA	NA	NA	NA	NA	NA	NA	NA	NA	NA	NA	NA	NA	NA	NA	NA	NA	NA	NA	NA	NA	NA	NA	NA	NA	NA	NA	NA	NA	NA	NA	NA	NA	NA	NA	NA	NA	NA	NA	NA	NA	NA	NA	NA	NA	NA	NA
CIRH1A	CIRH1A	NA	NA	NA	NA	NA	NA	NA	NA	NA	NA	NA	NA	NA	NA	NA	NA	NA	NA	NA	NA	NA	NA	NA	NA	NA	NA	NA	NA	NA	NA	NA	NA	NA	NA	NA	NA	NA	NA	NA	NA	NA	NA	NA	NA	NA	NA	NA	NA
CISD1	CISD1	19.9681	NA	NA	NA	NA	NA	NA	NA	NA	NA	NA	NA	NA	NA	NA	NA	NA	18.4169	NA	NA	NA	NA	NA	NA	NA	NA	NA	NA	NA	NA	NA	NA	NA	NA	NA	NA	NA	NA	NA	NA	NA	18.2546	18.7514	19.2462	17.8679	NA	NA	NA
CISD2	CISD2	NA	NA	NA	NA	NA	NA	NA	NA	NA	NA	NA	NA	NA	NA	NA	NA	NA	NA	NA	NA	NA	NA	NA	NA	NA	NA	NA	NA	NA	NA	NA	NA	NA	NA	NA	NA	NA	NA	NA	NA	NA	NA	NA	NA	NA	NA	NA	NA
CISD3	CISD3	NA	NA	NA	NA	NA	NA	NA	NA	NA	NA	NA	NA	NA	NA	NA	NA	NA	NA	NA	NA	NA	NA	NA	NA	NA	NA	NA	NA	NA	NA	NA	NA	NA	NA	NA	NA	NA	NA	NA	NA	NA	NA	NA	NA	NA	NA	NA	NA
CIT	CIT	NA	NA	NA	NA	NA	NA	NA	NA	NA	NA	NA	NA	NA	NA	NA	NA	NA	NA	NA	NA	NA	NA	NA	NA	NA	NA	NA	NA	NA	NA	NA	NA	NA	NA	NA	NA	NA	NA	NA	NA	NA	NA	NA	NA	NA	NA	NA	NA
CIZ1	CIZ1	NA	NA	NA	NA	NA	NA	NA	NA	NA	NA	NA	NA	NA	NA	NA	NA	NA	NA	NA	NA	NA	NA	NA	NA	NA	NA	NA	NA	NA	NA	NA	NA	NA	NA	NA	NA	NA	NA	NA	NA	NA	NA	NA	NA	NA	NA	NA	NA
CKAP4	CKAP4	NA	NA	NA	NA	NA	NA	NA	NA	15.7894	NA	NA	NA	NA	NA	NA	NA	NA	NA	NA	14.3713	NA	NA	NA	NA	NA	NA	NA	NA	NA	NA	NA	14.6014	NA	NA	14.3272	NA	NA	14.9923	NA	NA	NA	NA	NA	18.8056	16.3053	NA	NA	NA
CKAP5	CKAP5	NA	NA	NA	18.0031	14.9639	13.2665	NA	NA	12.5405	12.146	NA	NA	17.2229	18.6251	16.9784	NA	12.4654	NA	NA	NA	NA	NA	NA	NA	16.259	NA	17.2771	16.753	12.6153	NA	16.0861	NA	15.3391	NA	14.9359	13.2478	17.7549	14.9771	12.1723	NA	14.3926	NA	NA	17.4762	14.9281	NA	NA	NA
CKB	CKB	24.7647	22.8842	22.8239	27.6629	27.4548	27.247	26.5867	22.9062	25.6087	26.505	25.9462	25.8662	27.5216	28.4095	27.3737	25.0107	26.5346	22.3195	25.769	22.5733	25.6232	21.6767	24.9654	25.8335	28.1101	24.3344	28.2947	25.2691	25.5669	23.5872	28.5668	25.1523	27.8034	25.381	25.4936	25.6468	27.0279	25.4802	24.5312	23.2383	25.9701	23.8589	24.1999	26.8765	25.8195	23.9336	22.8537	24.4588
CKM	CKM	NA	NA	NA	NA	NA	NA	NA	NA	NA	NA	NA	NA	NA	NA	NA	NA	NA	NA	NA	NA	NA	NA	NA	NA	NA	NA	NA	NA	NA	NA	NA	NA	NA	NA	NA	NA	NA	NA	NA	NA	NA	NA	NA	NA	NA	NA	NA	NA
CKMT1A	CKMT1A	18.7392	NA	NA	NA	14.72	18.0521	NA	NA	18.0127	NA	NA	NA	NA	15.828	18.0781	13.7314	NA	NA	NA	NA	NA	NA	NA	NA	NA	NA	NA	17.8351	NA	NA	NA	NA	NA	NA	NA	17.6494	NA	17.2107	NA	NA	NA	NA	16.1695	20.4841	NA	NA	17.3682	NA
CKMT2	CKMT2	NA	NA	NA	NA	NA	NA	NA	NA	NA	NA	NA	NA	NA	NA	NA	NA	NA	NA	NA	NA	NA	NA	NA	NA	NA	NA	NA	NA	NA	NA	NA	NA	NA	NA	NA	NA	NA	NA	NA	NA	NA	NA	NA	NA	NA	NA	NA	NA
CLASP1	CLASP1	NA	NA	NA	NA	NA	NA	NA	NA	NA	NA	NA	NA	NA	NA	NA	NA	NA	NA	NA	NA	NA	NA	NA	NA	NA	NA	NA	NA	NA	NA	NA	NA	NA	NA	NA	NA	NA	NA	NA	NA	NA	NA	NA	NA	NA	NA	NA	NA
CLASP2	CLASP2	NA	NA	NA	NA	NA	NA	NA	NA	NA	NA	NA	NA	NA	NA	NA	NA	NA	NA	NA	NA	NA	NA	NA	NA	NA	NA	NA	NA	NA	NA	NA	NA	NA	NA	NA	NA	NA	NA	NA	NA	NA	NA	NA	NA	NA	NA	NA	NA
CLC	CLC	NA	NA	NA	NA	NA	NA	NA	NA	NA	NA	NA	NA	NA	NA	NA	NA	NA	NA	NA	NA	NA	NA	NA	NA	NA	NA	NA	NA	NA	NA	NA	NA	NA	NA	NA	NA	NA	NA	NA	NA	NA	NA	NA	NA	NA	NA	NA	NA
CLCA4	CLCA4	NA	14.1566	NA	17.6374	NA	NA	NA	NA	NA	NA	NA	NA	NA	16.3814	14.1344	NA	NA	NA	NA	NA	NA	NA	NA	NA	NA	15.184	NA	NA	13.9497	NA	NA	20.4145	NA	NA	18.3372	16.2921	16.167	16.88	NA	NA	13.3239	18.9233	NA	NA	16.8263	15.1926	15.6129	15.1382
CLCC1	CLCC1	NA	NA	NA	NA	NA	NA	NA	NA	NA	NA	NA	NA	NA	NA	NA	NA	NA	NA	NA	NA	NA	NA	NA	NA	NA	NA	NA	NA	NA	NA	NA	NA	NA	NA	NA	NA	NA	NA	NA	NA	NA	NA	NA	NA	NA	NA	NA	NA
CLCN3	CLCN3	NA	NA	NA	NA	NA	NA	NA	NA	NA	NA	NA	NA	NA	NA	NA	NA	NA	NA	NA	NA	NA	NA	NA	NA	NA	NA	NA	NA	NA	NA	NA	NA	NA	NA	NA	NA	NA	NA	NA	NA	NA	NA	NA	NA	NA	NA	NA	NA
CLCN5	CLCN5	NA	NA	NA	NA	NA	NA	NA	NA	NA	NA	NA	NA	NA	NA	NA	NA	NA	NA	NA	NA	NA	NA	NA	NA	NA	NA	NA	NA	NA	NA	NA	NA	NA	NA	NA	NA	NA	NA	NA	NA	NA	NA	NA	NA	NA	NA	NA	NA
CLCN7	CLCN7	NA	NA	NA	NA	NA	NA	NA	NA	NA	NA	NA	NA	NA	NA	NA	NA	NA	NA	NA	NA	NA	NA	NA	NA	NA	NA	NA	NA	NA	NA	NA	NA	NA	NA	NA	NA	NA	NA	NA	NA	NA	NA	NA	NA	NA	NA	NA	NA
CLCNKB	CLCNKB	NA	NA	NA	NA	NA	NA	NA	NA	NA	NA	NA	NA	NA	NA	NA	NA	NA	NA	NA	NA	NA	NA	NA	NA	NA	NA	NA	NA	NA	NA	NA	NA	NA	NA	NA	NA	NA	NA	NA	NA	NA	NA	NA	NA	NA	NA	NA	NA
CLDN10	CLDN10	NA	NA	NA	NA	NA	NA	NA	NA	NA	NA	NA	NA	NA	NA	NA	NA	NA	NA	NA	NA	NA	NA	NA	NA	NA	NA	NA	NA	NA	NA	NA	NA	NA	NA	NA	NA	NA	NA	NA	NA	NA	NA	NA	NA	NA	NA	NA	NA
CLDN14	CLDN14	NA	NA	NA	NA	NA	NA	NA	NA	NA	NA	NA	NA	NA	NA	NA	NA	NA	NA	NA	NA	NA	NA	NA	NA	NA	NA	NA	NA	NA	NA	NA	NA	NA	NA	NA	NA	NA	NA	NA	NA	NA	NA	NA	NA	NA	NA	NA	NA
CLDN2	CLDN2	NA	NA	NA	NA	NA	NA	NA	NA	NA	NA	NA	NA	NA	NA	NA	NA	NA	NA	NA	NA	NA	NA	NA	NA	NA	NA	NA	NA	NA	NA	NA	NA	NA	NA	NA	NA	NA	NA	NA	NA	NA	NA	NA	NA	NA	NA	NA	NA
CLDN23	CLDN23	NA	NA	NA	NA	NA	NA	NA	NA	NA	NA	NA	NA	NA	NA	NA	NA	NA	NA	NA	NA	NA	NA	NA	NA	NA	NA	NA	NA	NA	NA	NA	NA	NA	NA	NA	NA	NA	NA	NA	NA	NA	NA	NA	NA	NA	NA	NA	NA
CLDN3	CLDN3	NA	NA	NA	NA	NA	NA	NA	NA	NA	NA	NA	NA	NA	NA	NA	NA	NA	NA	NA	NA	NA	NA	NA	NA	NA	NA	NA	NA	NA	NA	NA	NA	NA	NA	NA	NA	NA	NA	NA	NA	NA	NA	NA	NA	NA	NA	NA	NA
CLDN4	CLDN4	NA	NA	NA	NA	NA	NA	NA	NA	NA	NA	NA	NA	NA	NA	NA	NA	NA	NA	NA	NA	NA	NA	NA	NA	NA	NA	NA	NA	NA	NA	NA	NA	NA	NA	NA	NA	NA	NA	NA	NA	NA	NA	NA	NA	NA	NA	NA	NA
CLDN5	CLDN5	NA	NA	NA	NA	NA	NA	NA	NA	NA	NA	NA	NA	NA	NA	NA	NA	NA	NA	NA	NA	NA	NA	NA	NA	NA	NA	NA	NA	NA	NA	NA	NA	NA	NA	NA	NA	NA	NA	NA	NA	NA	NA	NA	NA	NA	NA	NA	NA
CLDN7	CLDN7	NA	NA	NA	NA	NA	NA	NA	NA	NA	NA	NA	NA	NA	NA	NA	NA	NA	NA	NA	NA	NA	NA	NA	NA	NA	NA	NA	NA	NA	NA	NA	NA	NA	NA	NA	NA	NA	NA	NA	NA	NA	NA	NA	NA	NA	NA	NA	NA
CLEC11A	CLEC11A	NA	NA	NA	NA	NA	NA	NA	NA	NA	NA	NA	NA	NA	NA	NA	NA	NA	NA	NA	NA	NA	NA	NA	NA	NA	NA	NA	NA	NA	NA	NA	NA	NA	NA	NA	NA	NA	NA	NA	NA	NA	NA	NA	NA	NA	NA	NA	NA
CLEC12A	CLEC12A	NA	NA	NA	NA	NA	NA	NA	NA	NA	NA	NA	NA	NA	NA	NA	NA	NA	NA	NA	NA	NA	NA	NA	NA	NA	NA	NA	NA	NA	NA	NA	NA	NA	NA	NA	NA	NA	NA	NA	NA	NA	NA	NA	NA	NA	NA	NA	NA
CLEC14A	CLEC14A	22.9742	22.771	23.1503	23.8526	22.6642	23.6188	23.5093	22.51	22.004	21.6917	24.7926	24.4799	23.783	21.3158	23.7761	23.761	24.1088	24.947	24.0498	24.2998	23.6719	24.9899	23.1261	23.771	19.3856	24.2176	22.597	23.6509	23.6015	24.5127	22.3463	22.2814	23.5857	22.9771	24.146	22.3731	22.4297	23.8785	23.689	23.6304	22.5313	23.6915	25.1915	24.4475	23.6973	22.9668	23.8216	25.4262
CLEC16A	CLEC16A	NA	NA	NA	NA	NA	NA	NA	NA	NA	NA	NA	NA	NA	NA	NA	NA	NA	NA	NA	NA	NA	NA	NA	NA	NA	NA	NA	NA	NA	NA	NA	NA	NA	NA	NA	NA	NA	NA	NA	NA	NA	NA	NA	NA	NA	NA	NA	NA
CLEC18A;CLEC18B;CLEC18C	CLEC18A	NA	NA	NA	NA	NA	NA	NA	NA	NA	NA	NA	NA	NA	NA	NA	NA	NA	NA	NA	NA	NA	NA	NA	NA	NA	NA	NA	NA	NA	NA	NA	NA	NA	NA	NA	NA	NA	NA	NA	NA	NA	NA	NA	NA	NA	NA	NA	NA
CLEC3B	CLEC3B	24.8724	25.6682	27.1685	26.6947	26.2537	26.3522	25.139	23.8888	26.1146	23.7575	27.8925	26.9358	26.8907	24.7059	27.1307	26.0057	27.1859	27.8805	25.7882	25.762	25.8202	27.8113	25.1838	26.4861	24.483	27.766	24.992	26.4271	27.4326	27.0469	25.555	25.4137	26.5574	25.3779	26.8213	27.8293	25.5494	27.2018	26.8146	26.2991	25.9937	26.8289	27.5261	23.8951	26.576	25.8545	27.0368	27.2006
CLEC4D	CLEC4D	NA	NA	NA	NA	NA	NA	NA	NA	NA	NA	NA	NA	NA	NA	NA	NA	NA	NA	NA	NA	NA	NA	NA	NA	NA	NA	NA	NA	NA	NA	NA	NA	NA	NA	NA	NA	NA	NA	NA	NA	NA	NA	NA	NA	NA	NA	NA	NA
CLEC4G	CLEC4G	24.0882	22.5937	23.5855	24.056	21.461	23.3861	23.1175	24.2255	21.9971	22.929	24.7072	23.6624	24.3518	22.8831	23.282	23.6146	24.507	24.8781	22.7643	23.8982	23.1132	23.6456	23.0868	23.1973	21.1276	24.0087	21.9647	22.3127	22.7692	24.2928	23.5143	18.0215	23.8196	22.6235	23.6794	23.5967	22.6317	24.3542	25.3596	19.9239	21.8759	22.3631	22.9111	21.9281	23.4082	22.7172	21.9145	23.8202
CLEC5A	CLEC5A	16.5052	20.2948	17.6315	20.6127	NA	17.758	17.6415	NA	18.1162	17.9587	22.7232	20.4471	18.5686	NA	20.647	19.6544	18.9933	17.8032	21.433	18.8383	NA	18.2038	NA	18.4665	NA	NA	18.837	NA	19.2472	19.3417	18.5267	NA	17.9631	18.5793	19.6669	18.0207	NA	16.9837	20.1129	18.115	19.3389	21.4498	18.9939	NA	22.8307	19.7775	19.2181	20.2155
CLEC7A	CLEC7A	19.2084	22.5361	20.4056	17.7357	20.1825	19.0028	NA	19.3341	19.8133	NA	19.5438	22.2088	20.3878	NA	21.1587	21.3998	21.8661	21.054	22.3584	22.1211	20.7016	19.8489	NA	20.4879	NA	20.3625	20.6616	19.0317	NA	20.7154	21.279	20.3802	17.3293	18.2522	18.3734	17.5922	NA	20.5561	20.1974	20.6892	20.3329	21.8056	21.356	17.5542	22.5445	19.5601	21.0327	22.2388
CLEC9A	CLEC9A	NA	NA	NA	NA	NA	NA	NA	NA	NA	NA	NA	NA	NA	NA	NA	NA	NA	NA	NA	NA	NA	NA	NA	NA	NA	NA	NA	NA	NA	NA	NA	NA	NA	NA	NA	NA	NA	NA	NA	NA	NA	NA	NA	NA	NA	NA	NA	NA
CLGN	CLGN	NA	NA	NA	NA	NA	NA	NA	NA	NA	NA	NA	NA	NA	NA	NA	NA	NA	NA	NA	NA	NA	NA	NA	NA	NA	NA	NA	NA	NA	NA	NA	NA	NA	NA	NA	NA	NA	NA	NA	NA	NA	NA	NA	NA	NA	NA	NA	NA
CLIC1	CLIC1	20.7174	22.7029	21.5243	24.8183	25.1273	25.1711	24.4264	23.4115	23.392	24.9935	23.4022	23.9043	24.2553	26.1204	24.6885	23.2968	23.3142	21.9513	24.0181	22.5929	22.8589	21.7094	22.5147	23.5593	25.601	23.9062	25.4645	23.745	23.6439	22.6405	25.685	23.8033	24.4902	24.6993	24.0208	24.3429	24.7739	24.012	22.8275	22.0095	24.1667	23.1201	22.9551	23.2682	24.2017	22.985	23.4252	23.2918
CLIC2	CLIC2	NA	NA	NA	NA	NA	NA	NA	NA	NA	NA	NA	NA	NA	NA	NA	NA	NA	NA	NA	NA	NA	NA	NA	NA	NA	NA	NA	NA	NA	NA	NA	NA	NA	NA	NA	NA	NA	NA	NA	NA	NA	NA	NA	NA	NA	NA	NA	NA
CLIC3	CLIC3	NA	NA	NA	NA	NA	NA	NA	NA	NA	NA	NA	NA	NA	NA	NA	NA	NA	NA	NA	NA	NA	NA	NA	NA	NA	NA	NA	NA	NA	NA	NA	NA	NA	NA	NA	NA	NA	NA	NA	NA	NA	NA	NA	NA	NA	NA	NA	NA
CLIC4	CLIC4	23.0842	20.2109	20.468	20.4622	20.1454	18.5836	21.7641	21.0431	20.343	22.7308	20.0178	19.2946	17.1739	19.2272	20.9457	19.7551	NA	18.3525	19.0315	19.1434	19.0738	16.9523	NA	18.5408	20.1514	18.3797	17.4144	20.926	19.4969	20.5575	19.9997	16.3821	NA	21.8017	NA	23.6827	18.7848	18.339	18.9063	21.2306	18.7752	24.733	20.783	20.2263	22.1602	22.5907	17.6397	19.681
CLIC5	CLIC5	NA	NA	NA	NA	NA	NA	NA	NA	NA	NA	NA	NA	NA	NA	NA	NA	NA	NA	NA	NA	NA	NA	NA	NA	NA	NA	NA	NA	NA	NA	NA	NA	NA	NA	NA	NA	NA	NA	NA	NA	NA	NA	NA	NA	NA	NA	NA	NA
CLIC6	CLIC6	NA	14.0775	NA	NA	NA	NA	NA	12.1983	NA	NA	NA	NA	NA	NA	11.582	NA	NA	NA	NA	NA	NA	NA	NA	NA	NA	NA	NA	NA	NA	NA	NA	NA	NA	11.982	NA	13.7862	NA	NA	NA	NA	NA	NA	NA	13.0689	18.329	NA	NA	NA
CLINT1	CLINT1	NA	NA	NA	NA	NA	NA	NA	NA	NA	NA	NA	NA	NA	15.4502	NA	NA	NA	NA	NA	NA	NA	NA	NA	NA	NA	NA	NA	NA	NA	NA	NA	NA	NA	NA	NA	NA	14.6853	NA	NA	NA	NA	NA	NA	NA	15.0753	NA	NA	13.8049
CLIP1	CLIP1	NA	NA	NA	NA	NA	NA	NA	NA	NA	NA	NA	NA	NA	NA	NA	NA	NA	NA	NA	NA	NA	NA	NA	NA	NA	NA	NA	NA	NA	NA	NA	NA	NA	NA	NA	NA	NA	NA	NA	NA	NA	NA	NA	NA	NA	NA	NA	NA
CLIP2	CLIP2	NA	NA	NA	NA	NA	NA	NA	NA	NA	NA	NA	NA	NA	NA	NA	NA	NA	NA	NA	NA	NA	NA	NA	NA	NA	NA	NA	NA	NA	NA	NA	NA	NA	NA	NA	NA	NA	NA	NA	NA	NA	NA	NA	NA	NA	NA	NA	NA
CLK3	CLK3	NA	NA	NA	NA	NA	NA	NA	NA	NA	NA	NA	NA	NA	NA	NA	NA	NA	NA	NA	NA	NA	NA	NA	NA	NA	NA	NA	NA	NA	NA	NA	NA	NA	NA	NA	NA	NA	NA	NA	NA	NA	NA	NA	NA	NA	NA	NA	NA
CLK4	CLK4	NA	NA	NA	NA	NA	NA	NA	NA	NA	NA	NA	NA	NA	NA	NA	NA	NA	NA	NA	NA	NA	NA	NA	NA	NA	NA	NA	NA	NA	NA	NA	NA	NA	NA	NA	NA	NA	NA	NA	NA	NA	NA	NA	NA	NA	NA	NA	NA
CLMN	CLMN	NA	NA	NA	NA	NA	NA	NA	NA	NA	NA	NA	NA	NA	NA	NA	NA	NA	NA	NA	NA	NA	NA	NA	NA	NA	NA	NA	NA	NA	NA	NA	NA	NA	NA	NA	NA	NA	NA	NA	NA	NA	NA	NA	NA	NA	NA	NA	NA
CLMP	CLMP	23.1591	21.0805	18.6088	20.8701	21.6968	23.3998	23.913	23.3959	21.6619	19.5073	22.908	21.833	21.5486	18.5095	17.7805	23.112	22.8011	22.8221	22.2772	22.6407	22.5183	22.0488	23.2888	21.6959	20.95	20.5768	20.0568	23.0921	20.5798	23.8294	17.9543	20.8378	23.913	20.4632	21.9336	20.4559	21.0397	22.4947	22.6054	24.0834	22.0676	25.0057	22.3483	20.1956	23.7932	21.9487	23.4937	24.6069
CLN3	CLN3	NA	NA	NA	NA	NA	NA	NA	NA	NA	NA	NA	NA	NA	NA	NA	NA	NA	NA	NA	NA	NA	NA	NA	NA	NA	NA	NA	NA	NA	NA	NA	NA	NA	NA	NA	NA	NA	NA	NA	NA	NA	NA	NA	NA	NA	NA	NA	NA
CLN5	CLN5	21.5784	21.4352	19.0836	22.7382	20.1265	20.9519	20.7852	22.3711	19.7195	19.5385	22.4399	21.5032	23.2253	21.9276	22.1845	21.6657	20.8474	22.8389	21.9613	21.1442	20.1113	19.3711	21.1558	21.4598	20.166	22.6639	20.5417	21.48	22.7344	21.1303	21.8848	19.4447	20.0366	20.7228	22.6617	22.6325	21.7457	22.0708	22.702	20.2809	21.7383	21.7879	21.2106	19.4051	22.6156	21.2363	20.1926	21.1888
CLN6	CLN6	NA	NA	NA	NA	NA	NA	NA	NA	NA	NA	NA	NA	NA	NA	NA	NA	NA	NA	NA	NA	NA	NA	NA	NA	NA	NA	NA	NA	NA	NA	NA	NA	NA	NA	NA	NA	NA	NA	NA	NA	NA	NA	NA	NA	NA	NA	NA	NA
CLNK	CLNK	NA	NA	NA	NA	NA	NA	NA	NA	NA	NA	NA	NA	NA	NA	NA	NA	NA	NA	NA	NA	NA	NA	NA	NA	NA	NA	NA	NA	NA	NA	NA	NA	NA	NA	NA	NA	NA	NA	NA	NA	NA	NA	NA	NA	NA	NA	NA	NA
CLNS1A	CLNS1A	NA	NA	NA	NA	NA	NA	NA	NA	NA	NA	NA	NA	NA	NA	NA	NA	NA	NA	NA	NA	NA	NA	NA	NA	NA	NA	NA	NA	NA	NA	NA	NA	NA	NA	NA	NA	NA	NA	NA	NA	NA	NA	NA	NA	NA	NA	NA	NA
CLP1	CLP1	NA	NA	NA	NA	NA	NA	NA	NA	NA	NA	NA	NA	NA	NA	NA	NA	NA	NA	NA	NA	NA	NA	NA	NA	NA	NA	NA	NA	NA	NA	NA	NA	NA	NA	NA	NA	NA	NA	NA	NA	NA	NA	NA	NA	NA	NA	NA	NA
CLPB	CLPB	NA	NA	NA	NA	NA	NA	NA	NA	NA	NA	NA	NA	NA	NA	NA	NA	NA	NA	NA	NA	NA	NA	NA	NA	NA	NA	NA	NA	NA	NA	NA	NA	NA	NA	NA	NA	NA	NA	NA	NA	NA	NA	NA	NA	NA	NA	NA	NA
CLPP	CLPP	NA	NA	NA	NA	NA	NA	NA	NA	NA	NA	NA	NA	NA	NA	NA	NA	NA	NA	NA	NA	NA	NA	NA	NA	NA	NA	NA	NA	NA	NA	NA	NA	NA	NA	NA	NA	NA	NA	NA	NA	NA	NA	NA	NA	NA	NA	NA	NA
CLPS	CLPS	22.4838	19.1106	18.3803	17.0826	21.3527	NA	19.7505	22.1828	18.1815	19.5709	20.8547	NA	NA	NA	20.7745	20.116	NA	17.2583	21.4806	NA	NA	17.4769	17.082	NA	16.1194	19.067	NA	21.2821	22.1484	16.0555	14.7415	NA	20.0212	NA	20.9172	NA	16.6282	19.4533	21.7788	14.1287	NA	NA	NA	NA	20.955	NA	17.1742	21.4902
CLPTM1	CLPTM1	NA	NA	NA	NA	NA	NA	NA	NA	NA	NA	NA	NA	NA	NA	NA	NA	NA	NA	NA	NA	NA	NA	NA	NA	NA	NA	NA	NA	NA	NA	NA	NA	NA	NA	NA	NA	NA	NA	NA	NA	NA	NA	NA	NA	NA	NA	NA	NA
CLPTM1L	CLPTM1L	NA	NA	NA	NA	NA	NA	NA	NA	NA	NA	NA	NA	NA	NA	NA	NA	NA	NA	NA	NA	NA	NA	NA	NA	NA	NA	NA	NA	NA	NA	NA	NA	NA	NA	NA	NA	NA	NA	NA	NA	NA	NA	NA	NA	NA	NA	NA	NA
CLPX	CLPX	NA	NA	NA	NA	NA	NA	NA	NA	NA	NA	NA	NA	NA	NA	NA	NA	NA	NA	NA	NA	NA	NA	NA	NA	NA	NA	NA	NA	NA	NA	NA	NA	NA	NA	NA	NA	NA	NA	NA	NA	NA	NA	NA	NA	NA	NA	NA	NA
CLRN3	CLRN3	NA	NA	NA	NA	NA	NA	NA	NA	NA	NA	NA	NA	NA	NA	NA	NA	NA	NA	NA	NA	NA	NA	NA	NA	NA	NA	NA	NA	NA	NA	NA	NA	NA	NA	NA	NA	NA	NA	NA	NA	NA	NA	NA	NA	NA	NA	NA	NA
CLSTN1	CLSTN1	12.5362	14.9574	16.3467	20.8688	20.5168	19.5014	18.8656	NA	16.6028	19.2819	18.4553	19.9882	20.3743	21.8147	20.0473	16.8732	19.9731	18.3814	18.5746	18.6659	19.9369	15.0762	17.1401	19.8396	16.3186	19.417	19.2302	16.0063	19.8777	16.5355	19.808	18.9518	20.5555	17.2658	18.9738	19.0133	21.8095	20.7077	19.9193	18.8938	20.3064	NA	17.949	14.0325	19.8949	14.6587	18.1099	18.0873
CLSTN2	CLSTN2	NA	NA	NA	NA	NA	NA	NA	NA	NA	NA	NA	NA	NA	NA	NA	NA	NA	NA	NA	NA	NA	NA	NA	NA	NA	NA	NA	NA	NA	NA	NA	NA	NA	NA	NA	NA	NA	NA	NA	NA	NA	NA	NA	NA	NA	NA	NA	NA
CLSTN3	CLSTN3	12.4823	NA	NA	17.3449	17.5284	14.9525	NA	NA	NA	NA	16.9094	NA	15.9728	NA	16.2008	15.5731	NA	NA	14.4078	13.6431	NA	12.1161	NA	15.2283	18.3864	14.9062	17.1038	NA	16.4896	17.5031	16.2031	13.5434	13.2782	NA	16.7342	16.4974	14.9788	17.3031	15.6601	16.0377	14.8679	15.8192	NA	12.4946	18.5958	NA	14.3338	NA
CLTA	CLTA	NA	NA	NA	20.799	16.923	18.6818	NA	NA	NA	16.627	20.0005	NA	18.753	19.8299	20.9514	NA	NA	NA	NA	NA	NA	NA	NA	NA	18.3368	NA	18.6754	19.9267	NA	NA	17.9955	19.0547	14.8892	16.4343	NA	20.2401	12.9918	18.6147	17.3281	NA	NA	NA	18.2043	21.2948	19.2274	NA	NA	15.7432
CLTB	CLTB	NA	NA	NA	NA	NA	NA	NA	NA	NA	NA	NA	NA	NA	NA	NA	NA	NA	NA	NA	NA	NA	NA	NA	NA	NA	NA	NA	NA	NA	NA	NA	NA	NA	NA	NA	NA	NA	NA	NA	NA	NA	NA	NA	NA	NA	NA	NA	NA
CLTC	CLTC	16.6232	18.4109	18.7061	21.3032	19.7757	20.3732	19.4687	15.1953	18.5735	19.0564	17.764	18.5062	18.3295	22.9785	20.6114	17.5611	19.4009	17.2588	18.8835	14.8172	16.3	17.4273	16.6736	17.0966	20.6321	17.5721	21.2666	20.0937	16.8848	17.3328	19.5813	15.5915	19.0678	18.9811	19.7426	18.9957	20.5178	18.6444	13.8194	17.3809	20.6631	18.8746	18.5027	21.7271	20.5729	19.6538	19.1399	18.9447
CLTCL1	CLTCL1	12.233	15.6509	8.77482	17.5729	14.8982	15.6815	14.5762	10.6999	13.5463	16.0378	11.7696	14.4824	14.6994	17.7255	16.4044	7.98105	15.6029	NA	14.1527	12.2028	12.6776	15.9693	11.7193	12.6623	16.3911	8.36336	16.0731	13.3108	NA	13.2461	14.8182	15.0623	15.2042	14.7988	15.1304	14.9233	17.5209	15.1991	13.0774	14.8819	17.0318	15.426	15.0429	15.8126	13.6424	15.0975	14.1657	15.2219
CLU	CLU	26.9008	26.6973	26.6744	27.4234	26.5748	27.0582	27.5699	25.7973	28.4091	25.7032	27.4662	27.3308	25.846	24.9091	27.3409	27.6264	26.4746	27.8766	27.167	27.0065	26.4191	27.68	26.8067	26.3706	26.308	27.8024	26.798	27.1746	27.4668	28.1416	27.6537	26.6306	27.1748	26.5526	28.0556	28.4409	26.5967	26.9129	28.7649	26.8441	31.6263	28.2422	29.4216	27.7958	27.4887	28.1975	27.4401	27.6308
CLUAP1	CLUAP1	NA	NA	NA	NA	NA	NA	NA	NA	NA	NA	NA	NA	NA	NA	NA	NA	NA	NA	NA	NA	NA	NA	NA	NA	NA	NA	NA	NA	NA	NA	NA	NA	NA	NA	NA	NA	NA	NA	NA	NA	NA	NA	NA	NA	NA	NA	NA	NA
CLUH	CLUH	NA	NA	NA	NA	NA	NA	NA	NA	NA	NA	NA	NA	NA	NA	NA	NA	NA	NA	NA	NA	NA	NA	NA	NA	NA	NA	NA	NA	NA	NA	NA	NA	NA	NA	NA	NA	NA	NA	NA	NA	NA	NA	NA	NA	NA	NA	NA	NA
CLUL1	CLUL1	NA	NA	NA	NA	NA	NA	NA	NA	NA	NA	NA	NA	NA	NA	NA	NA	NA	NA	NA	NA	NA	NA	NA	NA	NA	NA	NA	NA	NA	NA	NA	NA	NA	NA	NA	NA	NA	NA	NA	NA	NA	NA	NA	NA	NA	NA	NA	NA
CLYBL	CLYBL	NA	NA	NA	NA	NA	NA	NA	NA	NA	NA	NA	NA	NA	NA	NA	NA	NA	NA	NA	NA	NA	NA	NA	NA	NA	NA	NA	NA	NA	NA	NA	NA	NA	NA	NA	NA	NA	NA	NA	NA	NA	NA	NA	NA	NA	NA	NA	NA
CMA1	CMA1	NA	NA	NA	NA	NA	NA	NA	NA	NA	NA	NA	NA	NA	NA	NA	NA	NA	NA	NA	NA	NA	NA	NA	NA	NA	NA	NA	NA	NA	NA	NA	NA	NA	NA	NA	NA	NA	NA	NA	NA	NA	NA	NA	NA	NA	NA	NA	NA
CMAS	CMAS	NA	NA	NA	NA	NA	NA	NA	NA	NA	NA	NA	NA	NA	NA	NA	NA	NA	NA	NA	NA	NA	NA	NA	NA	NA	NA	NA	NA	NA	NA	NA	NA	NA	NA	NA	NA	NA	NA	NA	NA	NA	NA	NA	NA	NA	NA	NA	NA
CMBL	CMBL	21.595	22.4755	20.0511	22.6143	19.7544	20.1055	21.7711	21.1416	NA	21.4065	18.3928	21.0271	21.5291	22.7859	22.1077	17.1658	20.4648	20.3421	20.6127	21.3156	NA	NA	18.3553	21.1615	21.6032	16.8767	23.3599	21.0068	19.4525	20.6505	20.9713	17.877	21.857	19.7714	22.663	23.0535	22.7263	22.2487	21.1032	22.6101	21.5901	24.6337	23.0677	19.6948	23.0964	22.3542	22.1632	22.8501
CMC1	CMC1	NA	NA	NA	NA	NA	NA	NA	NA	NA	NA	NA	NA	NA	NA	NA	NA	NA	NA	NA	NA	NA	NA	NA	NA	NA	NA	NA	NA	NA	NA	NA	NA	NA	NA	NA	NA	NA	NA	NA	NA	NA	NA	NA	NA	NA	NA	NA	NA
CMC2	CMC2	NA	NA	NA	NA	NA	NA	NA	NA	NA	NA	NA	NA	NA	NA	NA	NA	NA	NA	NA	NA	NA	NA	NA	NA	NA	NA	NA	NA	NA	NA	NA	NA	NA	NA	NA	NA	NA	NA	NA	NA	NA	NA	NA	NA	NA	NA	NA	NA
CMIP	CMIP	NA	NA	NA	NA	NA	NA	NA	NA	NA	NA	NA	NA	NA	NA	NA	NA	NA	NA	NA	NA	NA	NA	NA	NA	NA	NA	NA	NA	NA	NA	NA	NA	NA	NA	NA	NA	NA	NA	NA	NA	NA	NA	NA	NA	NA	NA	NA	NA
CMPK1	CMPK1	19.9263	18.8031	20.5707	23.6291	22.7959	21.3264	21.685	19.664	20.0773	21.9367	19.9032	21.5175	22.422	24.1532	23.1572	20.6467	23.3907	19.4395	22.1547	18.4033	20.9129	20.0452	19.838	21.7831	23.0915	21.1437	23.6408	21.4771	21.4267	20.6911	22.8127	18.9519	21.5766	22.7362	22.0049	21.2431	23.4522	21.8521	19.9829	19.9435	22.6787	21.0294	21.1794	21.6742	22.2734	20.8733	20.8073	20.4575
CMPK2	CMPK2	NA	NA	NA	NA	NA	NA	NA	NA	NA	NA	NA	NA	NA	NA	NA	NA	NA	NA	NA	NA	NA	NA	NA	NA	NA	NA	NA	NA	NA	NA	NA	NA	NA	NA	NA	NA	NA	NA	NA	NA	NA	NA	NA	NA	NA	NA	NA	NA
CMSS1	CMSS1	NA	NA	NA	NA	NA	NA	NA	NA	NA	NA	NA	NA	NA	NA	NA	NA	NA	NA	NA	NA	NA	NA	NA	NA	NA	NA	NA	NA	NA	NA	NA	NA	NA	NA	NA	NA	NA	NA	NA	NA	NA	NA	NA	NA	NA	NA	NA	NA
CMTM4	CMTM4	NA	NA	NA	NA	NA	NA	NA	NA	NA	NA	NA	NA	NA	NA	NA	NA	NA	NA	NA	NA	NA	NA	NA	NA	NA	NA	NA	NA	NA	NA	NA	NA	NA	NA	NA	NA	NA	NA	NA	NA	NA	NA	NA	NA	NA	NA	NA	NA
CMTM6	CMTM6	NA	NA	NA	NA	NA	NA	NA	NA	NA	NA	NA	NA	NA	NA	NA	NA	NA	NA	NA	NA	NA	NA	NA	NA	NA	NA	NA	NA	NA	NA	NA	NA	NA	NA	NA	NA	NA	NA	NA	NA	NA	NA	NA	NA	NA	NA	NA	NA
CMTR1	CMTR1	NA	NA	NA	NA	NA	NA	NA	NA	NA	NA	NA	NA	NA	NA	NA	NA	NA	NA	NA	NA	NA	NA	NA	NA	NA	NA	NA	NA	NA	NA	NA	NA	NA	NA	NA	NA	NA	NA	NA	NA	NA	NA	NA	NA	NA	NA	NA	NA
CNBP	CNBP	NA	NA	NA	15.2059	15.4402	NA	NA	NA	NA	12.9647	NA	NA	NA	17.5633	NA	14.1263	NA	NA	15.1237	NA	NA	NA	NA	15.1018	NA	17.6857	NA	NA	16.5031	11.8229	18.2786	15.3592	NA	14.3102	16.0201	NA	NA	NA	NA	13.7907	NA	19.5007	16.6918	21.3692	NA	13.051	15.0226	15.4508
CNDP1	CNDP1	20.5946	16.5651	20.6166	19.2738	17.082	21.6069	17.7118	19.8672	19.8903	18.9701	NA	19.1309	16.2101	16.8575	17.464	21.9869	19.7722	17.0017	19.994	17.1931	20.5143	17.5527	22.5223	NA	20.2212	18.7579	18.0433	19.5011	NA	13.9543	17.6001	17	18.4921	17.442	16.3075	21.8235	19.4774	18.8105	20.259	15.8125	18.8724	21.5413	17.3111	15.6988	20.8983	17.9096	20.0487	18.0891
CNDP2	CNDP2	23.3728	22.2305	22.7817	25.7193	25.1836	24.7819	24.2882	21.7012	24.0509	25.3906	23.8563	24.1726	24.7959	26.5922	25.3582	23.2631	24.1308	22.8612	23.9304	21.6814	22.8617	19.7764	23.002	24.4429	25.3999	23.4831	25.4169	22.6706	24.0233	22.6955	25.7963	23.5237	25.2195	24.5309	24.7297	24.6544	25.2261	25.1366	23.0698	23.7441	24.1071	24.2268	24.2714	21.8064	25.165	24.0066	23.7108	24.1571
CNFN	CNFN	NA	NA	NA	NA	NA	NA	NA	NA	NA	NA	NA	NA	NA	NA	NA	NA	NA	NA	NA	NA	NA	NA	NA	NA	NA	NA	NA	NA	NA	NA	NA	NA	NA	NA	NA	NA	NA	NA	NA	NA	NA	NA	NA	NA	NA	NA	NA	NA
CNIH1	CNIH1	NA	NA	NA	NA	NA	NA	NA	NA	NA	NA	NA	NA	NA	NA	NA	NA	NA	NA	NA	NA	NA	NA	NA	NA	NA	NA	NA	NA	NA	NA	NA	NA	NA	NA	NA	NA	NA	NA	NA	NA	NA	NA	NA	NA	NA	NA	NA	NA
CNKSR1	CNKSR1	NA	NA	NA	NA	NA	NA	NA	NA	NA	NA	NA	NA	NA	NA	NA	NA	NA	NA	NA	NA	NA	NA	NA	NA	NA	NA	NA	NA	NA	NA	NA	NA	NA	NA	NA	NA	NA	NA	NA	NA	NA	NA	NA	NA	NA	NA	NA	NA
CNN1	CNN1	NA	NA	NA	NA	NA	NA	NA	NA	NA	NA	NA	NA	NA	NA	NA	NA	NA	NA	NA	NA	NA	NA	NA	NA	NA	NA	NA	NA	NA	NA	NA	NA	NA	NA	NA	NA	NA	NA	NA	NA	NA	NA	NA	NA	NA	NA	NA	NA
CNN2	CNN2	NA	NA	NA	NA	NA	NA	NA	NA	NA	NA	NA	NA	NA	NA	NA	NA	NA	NA	NA	NA	NA	NA	NA	NA	NA	NA	NA	NA	NA	NA	NA	NA	NA	NA	NA	NA	NA	NA	NA	NA	NA	NA	NA	NA	NA	NA	NA	NA
CNN3	CNN3	NA	NA	NA	NA	NA	NA	NA	NA	NA	NA	NA	NA	NA	NA	NA	NA	NA	NA	NA	NA	NA	NA	NA	NA	NA	NA	NA	NA	NA	NA	NA	NA	NA	NA	NA	NA	NA	NA	NA	NA	NA	NA	NA	NA	NA	NA	NA	NA
CNNM2	CNNM2	NA	NA	NA	NA	NA	NA	NA	NA	NA	NA	NA	NA	NA	NA	NA	NA	NA	NA	NA	NA	NA	NA	NA	NA	NA	NA	NA	NA	NA	NA	NA	NA	NA	NA	NA	NA	NA	NA	NA	NA	NA	NA	NA	NA	NA	NA	NA	NA
CNNM3	CNNM3	NA	14.2396	NA	16.6733	NA	NA	NA	NA	NA	NA	13.9302	15.6675	13.0235	NA	NA	NA	14.0157	NA	16.28	NA	14.9198	14.7062	NA	15.9376	NA	16.6516	NA	NA	16.7299	15.536	NA	16.3144	NA	NA	15.6013	17.4276	15.6084	17.7728	15.3473	18.1726	17.0112	15.2066	16.0466	NA	16.3044	NA	14.9448	16.8324
CNNM4	CNNM4	NA	NA	NA	NA	NA	NA	NA	NA	NA	NA	NA	NA	NA	NA	NA	NA	NA	NA	NA	NA	NA	NA	NA	NA	NA	NA	NA	NA	NA	NA	NA	NA	NA	NA	NA	NA	NA	NA	NA	NA	NA	NA	NA	NA	NA	NA	NA	NA
CNOT1	CNOT1	NA	NA	NA	NA	NA	NA	NA	NA	NA	NA	NA	NA	NA	NA	NA	NA	NA	NA	NA	NA	NA	NA	NA	NA	NA	NA	NA	NA	NA	NA	NA	NA	NA	NA	NA	NA	NA	NA	NA	NA	NA	NA	NA	NA	NA	NA	NA	NA
CNOT10	CNOT10	NA	NA	NA	NA	NA	NA	NA	NA	NA	NA	NA	NA	NA	NA	NA	NA	NA	NA	NA	NA	NA	NA	NA	NA	NA	NA	NA	NA	NA	NA	NA	NA	NA	NA	NA	NA	NA	NA	NA	NA	NA	NA	NA	NA	NA	NA	NA	NA
CNOT11	CNOT11	NA	NA	NA	NA	NA	NA	NA	NA	NA	NA	NA	NA	NA	NA	NA	NA	NA	NA	NA	NA	NA	NA	NA	NA	NA	NA	NA	NA	NA	NA	NA	NA	NA	NA	NA	NA	NA	NA	NA	NA	NA	NA	NA	NA	NA	NA	NA	NA
CNOT2	CNOT2	NA	NA	NA	NA	NA	NA	NA	NA	NA	NA	NA	NA	NA	NA	NA	NA	NA	NA	NA	NA	NA	NA	NA	NA	NA	NA	NA	NA	NA	NA	NA	NA	NA	NA	NA	NA	NA	NA	NA	NA	NA	NA	NA	NA	NA	NA	NA	NA
CNOT3	CNOT3	NA	NA	NA	NA	NA	NA	NA	NA	NA	NA	NA	NA	NA	NA	NA	NA	NA	NA	NA	NA	NA	NA	NA	NA	NA	NA	NA	NA	NA	NA	NA	NA	NA	NA	NA	NA	NA	NA	NA	NA	NA	NA	NA	NA	NA	NA	NA	NA
CNOT6L	CNOT6L	NA	NA	NA	NA	NA	NA	NA	NA	NA	NA	NA	NA	NA	NA	NA	NA	NA	NA	NA	NA	NA	NA	NA	NA	NA	NA	NA	NA	NA	NA	NA	NA	NA	NA	NA	NA	NA	NA	NA	NA	NA	NA	NA	NA	NA	NA	NA	NA
CNOT7	CNOT7	NA	NA	NA	NA	NA	NA	NA	NA	NA	NA	NA	NA	NA	NA	NA	NA	NA	NA	NA	NA	NA	NA	NA	NA	NA	NA	NA	NA	NA	NA	NA	NA	NA	NA	NA	NA	NA	NA	NA	NA	NA	NA	NA	NA	NA	NA	NA	NA
CNP	CNP	18.1398	19.6708	17.2849	23.3614	22.0291	21.4931	22.1022	18.3021	20.258	22.5634	20.8254	21.7178	22.4835	24.1567	23.2953	21.6381	22.3267	20.1032	22.1762	19.5075	20.5535	18.0263	16.9156	21.6732	23.5565	19.2764	23.1959	21.5363	22.3828	20.5698	23.5813	19.4532	22.8456	20.9936	21.9633	22.2828	22.725	22.4456	21.0834	20.5139	21.6025	22.1902	21.7022	20.8407	21.6799	21.8315	19.7554	22.1778
CNPY2	CNPY2	NA	NA	NA	NA	NA	NA	NA	NA	NA	NA	NA	NA	NA	NA	NA	NA	NA	NA	NA	NA	NA	NA	NA	NA	15.8742	NA	NA	NA	NA	NA	NA	NA	NA	NA	NA	NA	NA	NA	NA	NA	NA	NA	NA	22.2079	NA	NA	NA	18.2464
CNPY3	CNPY3	NA	NA	NA	NA	NA	NA	NA	NA	NA	NA	NA	NA	NA	NA	NA	NA	NA	NA	NA	NA	NA	NA	NA	NA	NA	NA	NA	NA	NA	NA	NA	NA	NA	NA	NA	NA	NA	NA	NA	NA	NA	NA	NA	NA	NA	NA	NA	NA
CNPY4	CNPY4	NA	NA	NA	NA	NA	NA	NA	NA	NA	NA	NA	NA	NA	NA	NA	NA	NA	NA	NA	NA	NA	NA	NA	NA	NA	NA	NA	NA	NA	NA	NA	NA	NA	NA	NA	NA	NA	NA	NA	NA	NA	NA	NA	NA	NA	NA	NA	NA
CNRIP1	CNRIP1	NA	NA	NA	NA	NA	NA	NA	NA	NA	NA	NA	NA	NA	NA	NA	NA	NA	NA	NA	NA	NA	NA	NA	NA	NA	NA	NA	NA	NA	NA	NA	NA	NA	NA	NA	NA	NA	NA	NA	NA	NA	NA	NA	NA	NA	NA	NA	NA
CNTFR	CNTFR	23.5883	24.5271	25.0819	25.4887	24.6603	25.4132	25.8503	23.3557	24.46	22.9962	26.4209	24.9278	25.5854	21.4655	25.194	24.5282	26.339	25.8644	24.6868	25.413	23.1858	24.9797	25.0432	24.675	22.6274	25.0877	23.4284	25.1838	25.4041	25.6674	21.9249	24.9352	23.511	24.0295	25.0654	22.9138	23.8905	25.2345	26.1108	24.5462	23.6917	25.6286	25.8253	23.5624	25.7591	24.9836	25.5063	26.1504
CNTN1	CNTN1	18.9758	21.8098	21.2165	22.7923	20.785	19.9524	19.6076	19.7227	20.7136	18.5369	22.0403	22.4076	21.2381	19.9809	21.9851	21.8019	21.9292	23.0511	22.1865	22.923	20.5395	21.8655	21.019	21.7973	17.8124	22.4857	19.307	21.5976	23.1198	22.5036	22.041	21.7574	19.7575	20.2398	22.7957	23.04	20.9262	22.9676	23.457	21.3872	21.82	21.8963	24.1676	19.4085	22.6882	22.3424	22.636	22.3286
CNTNAP2	CNTNAP2	20.2691	20.4064	20.0469	23.5637	21.4874	23.0576	22.2592	20.9533	21.6031	20.436	22.5795	21.1486	22.6357	23.0206	20.5006	20.8228	21.1362	22.28	20.5547	21.0548	20.6455	21.3902	23.1436	21.5288	21.5506	20.4835	23.5282	21.9804	23.3149	21.7903	23.0536	18.5333	23.0229	20.1914	22.1626	21.3058	22.7123	21.3798	23.3727	20.4583	20.9562	20.6594	20.5749	20.3256	20.4091	21.1245	20.6234	21.5617
COA3	COA3	NA	NA	NA	NA	NA	NA	NA	NA	NA	NA	NA	NA	NA	NA	NA	NA	NA	NA	NA	NA	NA	NA	NA	NA	NA	NA	NA	NA	NA	NA	NA	NA	NA	NA	NA	NA	NA	NA	NA	NA	NA	NA	NA	NA	NA	NA	NA	NA
COA4	COA4	NA	NA	NA	NA	NA	NA	NA	NA	NA	NA	NA	NA	NA	NA	NA	NA	NA	NA	NA	NA	NA	NA	NA	NA	NA	NA	NA	NA	NA	NA	NA	NA	NA	NA	NA	NA	NA	NA	NA	NA	NA	NA	NA	NA	NA	NA	NA	NA
COA5	COA5	NA	NA	NA	NA	NA	NA	NA	NA	NA	NA	NA	NA	NA	NA	NA	NA	NA	NA	NA	NA	NA	NA	NA	NA	NA	NA	NA	NA	NA	NA	NA	NA	NA	NA	NA	NA	NA	NA	NA	NA	NA	NA	NA	NA	NA	NA	NA	NA
COA6	COA6	NA	NA	NA	NA	NA	NA	NA	NA	NA	NA	NA	NA	NA	NA	NA	NA	NA	NA	NA	NA	NA	NA	NA	NA	NA	NA	NA	NA	NA	NA	NA	NA	NA	NA	NA	NA	NA	NA	NA	NA	NA	NA	NA	NA	NA	NA	NA	NA
COA7	COA7	NA	NA	NA	NA	NA	NA	NA	NA	NA	NA	NA	NA	NA	NA	NA	NA	NA	NA	NA	NA	NA	NA	NA	NA	NA	NA	NA	NA	NA	NA	NA	NA	NA	NA	NA	NA	NA	NA	NA	NA	NA	NA	NA	NA	NA	NA	NA	NA
COASY	COASY	14.0281	NA	NA	18.8075	15.1731	15.2727	NA	NA	15.8971	NA	NA	14.1059	NA	17.5719	NA	NA	NA	NA	NA	NA	NA	NA	NA	NA	NA	NA	17.2674	NA	NA	NA	16.3118	NA	13.7566	NA	NA	15.9268	18.4445	15.1182	NA	NA	NA	15.4531	13.1507	16.6875	14.2317	NA	17.1516	NA
COBL	COBL	NA	NA	NA	NA	NA	NA	NA	NA	NA	NA	NA	NA	NA	NA	NA	NA	NA	NA	NA	NA	NA	NA	NA	NA	NA	NA	NA	NA	NA	NA	NA	NA	NA	NA	NA	NA	NA	NA	NA	NA	NA	NA	NA	NA	NA	NA	NA	NA
COBLL1	COBLL1	NA	NA	NA	NA	NA	NA	NA	NA	NA	NA	NA	NA	NA	NA	NA	NA	NA	NA	NA	NA	NA	NA	NA	NA	NA	NA	NA	NA	NA	NA	NA	NA	NA	NA	NA	NA	NA	NA	NA	NA	NA	NA	NA	NA	NA	NA	NA	NA
COCH	COCH	24.4474	20.7356	20.7322	22.3724	22.2633	22.4422	24.3568	23.2917	20.1939	21.0258	25.283	23.2291	22.8893	19.8715	23.3387	21.7463	22.0133	24.0593	22.8076	22.9989	22.8598	24.7707	24.2983	23.4481	21.6283	21.8497	22.7935	23.7468	22.8809	23.8349	20.4108	21.4791	24.5622	22.5644	23.1837	21.6012	21.1876	22.5014	24.3709	22.6347	22.1968	22.8774	22.3043	23.2339	21.6742	23.8579	22.667	23.1974
COG1	COG1	NA	NA	NA	NA	NA	NA	NA	NA	NA	NA	NA	NA	NA	NA	NA	NA	NA	NA	NA	NA	NA	NA	NA	NA	NA	NA	NA	NA	NA	NA	NA	NA	NA	NA	NA	NA	NA	NA	NA	NA	NA	NA	NA	NA	NA	NA	NA	NA
COG2	COG2	NA	NA	NA	NA	NA	NA	NA	NA	NA	NA	NA	NA	NA	NA	NA	NA	NA	NA	NA	NA	NA	NA	NA	NA	NA	NA	NA	NA	NA	NA	NA	NA	NA	NA	NA	NA	NA	NA	NA	NA	NA	NA	NA	NA	NA	NA	NA	NA
COG3	COG3	NA	NA	NA	NA	NA	NA	NA	NA	NA	NA	NA	NA	NA	NA	NA	NA	NA	NA	NA	NA	NA	NA	NA	NA	NA	NA	NA	NA	NA	NA	NA	NA	NA	NA	NA	NA	NA	NA	NA	NA	NA	NA	NA	NA	NA	NA	NA	NA
COG4	COG4	NA	NA	NA	NA	NA	NA	NA	NA	NA	NA	NA	NA	NA	NA	NA	NA	NA	NA	NA	NA	NA	NA	NA	NA	NA	NA	NA	NA	NA	NA	NA	NA	NA	NA	NA	NA	NA	NA	NA	NA	NA	NA	NA	NA	NA	NA	NA	NA
COG5	COG5	NA	NA	NA	NA	NA	NA	NA	NA	NA	NA	NA	NA	NA	NA	NA	NA	NA	NA	NA	NA	NA	NA	NA	NA	NA	NA	NA	NA	NA	NA	NA	NA	NA	NA	NA	NA	NA	NA	NA	NA	NA	NA	NA	NA	NA	NA	NA	NA
COG6	COG6	NA	NA	NA	NA	NA	NA	NA	NA	NA	NA	NA	NA	NA	NA	NA	NA	NA	NA	NA	NA	NA	NA	NA	NA	NA	NA	NA	NA	NA	NA	NA	NA	NA	NA	NA	NA	NA	NA	NA	NA	NA	NA	NA	NA	NA	NA	NA	NA
COG7	COG7	NA	NA	NA	NA	NA	NA	NA	NA	NA	NA	NA	NA	NA	NA	NA	NA	NA	NA	NA	NA	NA	NA	NA	NA	NA	NA	NA	NA	NA	NA	NA	NA	NA	NA	NA	NA	NA	NA	NA	NA	NA	NA	NA	NA	NA	NA	NA	NA
COG8	COG8	NA	NA	NA	NA	NA	NA	NA	NA	NA	NA	NA	NA	NA	NA	NA	NA	NA	NA	NA	NA	NA	NA	NA	NA	NA	NA	NA	NA	NA	NA	NA	NA	NA	NA	NA	NA	NA	NA	NA	NA	NA	NA	NA	NA	NA	NA	NA	NA
COIL	COIL	NA	NA	NA	NA	NA	NA	NA	NA	NA	NA	NA	NA	NA	NA	NA	NA	NA	NA	NA	NA	NA	NA	NA	NA	NA	NA	NA	NA	NA	NA	NA	NA	NA	NA	NA	NA	NA	NA	NA	NA	NA	NA	NA	NA	NA	NA	NA	NA
COL10A1	COL10A1	NA	NA	NA	NA	NA	NA	NA	NA	NA	NA	NA	NA	NA	NA	NA	NA	NA	NA	NA	NA	NA	NA	NA	NA	NA	NA	NA	NA	NA	NA	NA	NA	NA	NA	NA	NA	NA	NA	NA	NA	NA	NA	NA	NA	NA	NA	NA	NA
COL11A1	COL11A1	NA	NA	NA	NA	NA	NA	NA	NA	NA	NA	NA	NA	NA	NA	NA	NA	NA	NA	NA	NA	NA	NA	NA	NA	NA	NA	NA	NA	NA	NA	NA	NA	NA	NA	NA	NA	NA	NA	NA	NA	NA	NA	NA	NA	NA	NA	NA	NA
COL11A2	COL11A2	NA	12.9688	NA	NA	14.0611	NA	NA	11.3852	NA	NA	NA	14.6351	NA	NA	NA	NA	NA	NA	16.3684	18.2581	17.5855	17.3901	NA	17.6133	NA	NA	NA	13.8889	NA	15.3642	14.3449	NA	NA	16.1632	NA	NA	NA	NA	NA	12.0188	NA	NA	NA	13.8677	NA	18.1964	11.5535	18.1781
COL12A1	COL12A1	19.0095	21.8319	20.2336	19.3916	21.3786	21.5372	22.4539	20.4949	20.3332	21.1373	21.1425	21.9949	21.3614	18.7643	20.0004	21.2945	22.4213	22.497	22.7106	22.0687	22.1901	21.6886	20.2011	22.2875	19.3969	21.2357	19.871	21.7211	22.5976	22.8729	22.2443	21.4389	19.6708	21.7741	20.2465	16.6099	20.202	21.7963	22.9345	22.9089	19.5984	22.9032	23.0393	21.0962	19.3743	22.595	23.9704	22.5632
COL14A1	COL14A1	15.9024	18.5225	16.3597	19.2056	18.313	15.7371	16.0241	17.0063	14.0626	19.0864	18.9367	20.2453	16.8964	13.7668	16.5171	18.8838	18.1333	20.5291	19.916	18.6833	17.0904	16.7611	14.2681	16.7432	18.8844	18.7217	16.3148	19.1503	17.8723	20.4192	18.8824	19.1125	15.2649	17.9232	16.6151	18.5801	15.8081	19.0898	19.4225	18.5396	17.5647	16.641	19.4925	15.5155	17.7382	17.377	19.112	18.2063
COL15A1	COL15A1	22.7106	23.905	23.4968	23.9147	20.9654	24.3118	21.9378	23.1329	23.2941	20.7856	25.3064	23.7411	23.4798	21.4399	22.2822	22.4155	23.5947	23.8473	22.7006	24.2324	22.0421	21.8767	21.9289	23.1831	19.2499	24.4767	22.7604	23.5332	22.2654	24.8006	23.765	21.1976	22.6231	21.9101	23.6911	24.1849	22.0603	24.6314	24.71	21.8959	20.3244	23.9498	25.0677	19.0991	22.7634	22.0673	23.8588	23.8762
COL16A1	COL16A1	NA	NA	NA	NA	NA	NA	NA	NA	NA	NA	NA	NA	NA	NA	NA	NA	NA	NA	NA	NA	NA	NA	NA	NA	NA	NA	NA	NA	NA	NA	NA	NA	NA	NA	NA	NA	NA	NA	NA	NA	NA	NA	NA	NA	NA	NA	NA	NA
COL17A1	COL17A1	NA	NA	NA	NA	NA	NA	NA	NA	NA	NA	NA	NA	NA	NA	NA	NA	NA	NA	NA	NA	NA	NA	NA	NA	NA	NA	NA	NA	NA	NA	NA	NA	NA	NA	NA	NA	NA	NA	NA	NA	NA	NA	NA	NA	NA	NA	NA	NA
COL18A1	COL18A1	21.8992	23.2756	21.7518	23.1853	21.7283	21.4032	21.2473	22.0524	20.7356	21.4818	23.18	23.239	22.8269	19.8426	23.1576	21.7856	22.9527	24.2808	22.3175	23.7054	21.9295	23.2716	22.333	23.257	20.1009	24.1388	22.2812	22.6851	22.9759	23.6094	22.5772	21.4631	20.7532	22.1918	22.8728	23.7971	22.3227	23.575	23.9267	24.1186	22.9781	24.2209	25.8178	24.2359	23.4064	23.7706	24.6889	23.9773
COL1A1	COL1A1	13.0832	21.5961	20.7474	19.4367	20.3008	16.3113	19.5625	21.4921	19.4077	20.4882	19.2759	21.8547	18.9942	18.0143	15.3425	19.3597	18.4101	21.6456	22.1843	22.1756	20.3806	20.5697	17.6826	22.5533	13.2431	21.3582	NA	21.6776	21.1891	21.6796	22.1035	18.8687	NA	21.384	20.1049	17.7727	17.4142	19.0135	22.4857	21.4171	21.0059	18.5232	21.465	21.5853	15.7632	23.0878	20.9317	23.0023
COL1A2	COL1A2	NA	16.7465	16.1592	17.9851	18.2158	14.0043	NA	18.3498	18.789	15.1743	17.345	19.8872	16.367	15.9447	18.5497	16.6979	13.9554	19.8479	17.9872	19.9955	17.4057	19.3854	17.4736	19.1322	NA	18.4668	16.3322	20.0929	19.449	19.5231	18.922	18.1264	NA	17.6657	19.5449	18.1933	17.0216	17.0206	20.9289	20.7483	17.5238	18.3942	20.4717	19.076	19.4657	21.3376	20.4938	20.5901
COL21A1	COL21A1	NA	NA	NA	NA	NA	NA	NA	NA	NA	NA	NA	NA	NA	NA	NA	NA	NA	NA	NA	NA	NA	NA	NA	NA	NA	NA	NA	NA	NA	NA	NA	NA	NA	NA	NA	NA	NA	NA	NA	NA	NA	NA	NA	NA	NA	NA	NA	NA
COL28A1	COL28A1	16.7218	18.6528	17.4195	20.0191	NA	NA	19.1495	18.2879	15.4863	17.5222	19.8503	19.3099	17.3133	17.3901	19.2204	18.3655	18.1764	19.1522	19.1217	20.3099	NA	19.7697	20.0285	20.4569	16.119	19.6459	18.282	19.9059	19.6125	19.9978	19.1587	18.8098	19.677	18.3583	20.2862	17.078	18.4727	19.5987	19.4234	18.8327	18.3326	20.6129	20.6247	16.154	20.3301	19.0914	20.4007	20.2906
COL2A1	COL2A1	NA	NA	NA	NA	NA	14.2965	NA	NA	14.2599	13.9216	NA	12.9046	21.3788	15.0855	NA	12.4048	NA	NA	NA	14.5975	6.4343	7.97706	NA	NA	NA	NA	NA	13.458	NA	12.1564	NA	NA	NA	13.0409	NA	NA	NA	NA	NA	16.2069	9.72321	16.4243	16.2912	14.0985	16.1345	12.843	11.7892	18.436
COL3A1	COL3A1	14.0493	16.4332	13.5932	14.7965	17.8283	12.9949	16.9941	16.2966	15.7326	15.932	16.0123	15.9666	16.0077	18.2242	16.34	18.9607	15.3579	NA	19.5401	17.9963	19.7867	17.9378	17.7896	17.1503	NA	17.0483	NA	18.2227	14.4852	15.0987	18.6502	17.6893	NA	20.0374	15.8474	14.2399	13.9984	10.4301	17.8568	13.8922	NA	11.4938	NA	18.6697	14.7998	19.1099	14.7673	21.1491
COL4A1	COL4A1	NA	NA	NA	16.4369	NA	NA	14.9956	10.6226	14.7576	NA	14.8533	13.772	13.2322	NA	14.1954	12.7006	12.7702	14.062	13.7783	15.2688	NA	14.6689	12.8324	16.5046	NA	NA	NA	NA	17.5866	12.7327	14.577	NA	NA	NA	16.8026	15.4922	12.6662	14.1381	16.4868	12.7261	9.95375	15.0269	15.9201	12.0216	16.987	15.7444	14.3049	16.2865
COL4A2	COL4A2	19.8129	19.1405	19.3335	21.1399	18.9957	19.4474	20.5157	18.306	19.5422	18.0433	21.5208	20.7947	20.3385	17.1932	20.9222	19.8353	21.2865	22.1644	20.6845	20.9833	19.7267	20.7745	19.0887	20.5659	14.2511	21.9997	16.7241	19.3851	21.3634	21.5347	19.7325	15.2032	20.3203	19.5938	21.0288	21.9215	19.6387	20.5075	21.7232	20.5505	19.5043	21.3126	21.9529	17.7417	21.6692	20.9714	21.5895	20.6606
COL4A3	COL4A3	NA	NA	NA	NA	NA	NA	NA	NA	NA	NA	NA	NA	NA	NA	NA	NA	NA	NA	NA	NA	NA	NA	NA	NA	NA	NA	NA	NA	NA	NA	NA	NA	NA	NA	NA	NA	NA	NA	NA	NA	NA	NA	NA	NA	NA	NA	NA	NA
COL4A3BP	COL4A3BP	NA	NA	NA	NA	NA	NA	NA	NA	NA	NA	NA	NA	NA	NA	NA	NA	NA	NA	NA	NA	NA	NA	NA	NA	NA	NA	NA	NA	NA	NA	NA	NA	NA	NA	NA	NA	NA	NA	NA	NA	NA	NA	NA	NA	NA	NA	NA	NA
COL4A4	COL4A4	NA	NA	NA	NA	NA	NA	NA	NA	NA	NA	NA	NA	NA	NA	NA	NA	NA	NA	NA	NA	NA	NA	NA	NA	NA	NA	NA	NA	NA	NA	NA	NA	NA	NA	NA	NA	NA	NA	NA	NA	NA	NA	NA	NA	NA	NA	NA	NA
COL4A5	COL4A5	NA	13.096	NA	15.3821	NA	NA	8.08224	10.6768	NA	NA	12.8395	12.8888	13.3364	NA	14.3097	NA	12.8254	16.7076	13.5524	14.1215	NA	NA	NA	13.6055	NA	15.5751	NA	NA	14.9058	16.3654	NA	NA	NA	NA	NA	17.0332	NA	15.278	13.9116	12.7783	10.0068	15.0469	16.4569	NA	16.5225	14.7942	14.3594	13.972
COL4A6	COL4A6	NA	NA	NA	NA	NA	NA	NA	NA	NA	NA	NA	NA	NA	NA	NA	NA	NA	NA	NA	NA	NA	NA	NA	NA	NA	NA	NA	NA	NA	NA	NA	NA	NA	NA	NA	NA	NA	NA	NA	NA	NA	NA	NA	NA	NA	NA	NA	NA
COL5A1	COL5A1	NA	NA	NA	NA	NA	NA	NA	NA	NA	NA	NA	NA	NA	NA	NA	NA	NA	NA	NA	NA	NA	NA	NA	NA	NA	NA	NA	NA	NA	NA	NA	NA	NA	NA	NA	NA	NA	NA	NA	NA	NA	NA	NA	NA	NA	NA	NA	NA
COL5A2	COL5A2	NA	15.1345	NA	NA	NA	17.1201	NA	16.767	14.3441	24.214	13.6832	16.6814	NA	NA	NA	NA	NA	NA	NA	NA	NA	NA	NA	NA	NA	16.5919	NA	NA	NA	11.6625	NA	24.4672	13.0822	16.8157	NA	NA	20.6855	NA	NA	19.552	19.1354	16.5938	17.2652	13.7942	NA	NA	16.6224	16.2367
COL5A3	COL5A3	19.2805	21.3743	19.1903	20.5301	19.9656	18.431	19.6444	19.5485	20.1167	19.0138	21.212	21.1185	19.7695	18.1116	20.737	19.6474	21.0798	21.8167	19.6795	21.2072	19.9195	20.8409	19.3995	20.8863	16.631	21.3169	17.1436	21.3423	21.118	21.2517	20.4546	19.17	19.9547	19.2786	20.9317	21.1393	19.6615	21.2716	21.264	19.7897	20.3427	20.4417	22.3147	18.6813	21.0653	20.3762	21.4995	21.233
COL6A1	COL6A1	23.7256	24.3149	26.1839	25.8395	24.9001	24.9008	25.0351	24.3131	24.9868	23.8624	26.2388	26.0878	25.2905	23.876	26.1207	25.207	27.1795	26.6893	26.0044	26.5533	25.3447	25.6054	24.8969	25.7619	23.7708	26.7423	23.7611	24.487	26.1126	25.7999	25.1169	25.6981	25.2028	24.3582	26.5845	26.7349	24.6856	26.4149	26.9951	25.4463	25.4873	25.7514	27.0682	24.3277	26.0424	25.2036	26.255	25.672
COL6A2	COL6A2	18.3676	20.6783	20.8244	20.9539	21.7958	20.1001	21.4772	20.724	20.2297	20.8546	21.7967	21.7808	20.4213	19.5774	19.4743	21.8664	20.951	20.9969	22.011	22.0305	21.5823	22.2704	20.634	21.9243	19.873	22.3098	19.0289	21.1312	21.9711	22.1912	20.2474	22.4316	21.2905	21.3968	20.0265	18.0342	18.8688	20.7693	22.536	21.8453	19.6352	21.4506	22.2321	19.3629	19.7915	21.0538	22.8571	21.1408
COL6A3	COL6A3	24.1806	21.3929	20.8513	21.0504	21.1884	20.6646	22.0969	23.2056	20.1114	20.5828	22.9669	22.0169	21.2468	18.8319	21.2944	21.5211	22.3075	23.2127	22.0555	22.0071	22.5789	22.5355	22.4065	21.4331	17.8738	21.7337	19.7774	22.8415	22.3157	23.1288	20.3726	21.1037	21.1796	20.7311	21.9513	19.5038	20.1506	21.2969	22.5488	22.3658	21.3743	23.6686	22.0751	21.9128	21.0087	22.8532	22.5172	22.0825
COL7A1	COL7A1	NA	18.1239	15.2953	13.7666	NA	NA	13.5614	NA	NA	NA	13.5962	13.3811	NA	NA	NA	NA	NA	14.664	NA	14.4392	NA	NA	NA	NA	NA	14.5091	NA	14.4948	13.5589	14.8814	10.8051	NA	NA	NA	13.8405	NA	NA	13.5215	16.1378	16.4299	11.1328	14.5455	14.2574	11.0148	14.1607	13.8103	16.9556	13.1243
COL8A1	COL8A1	NA	NA	NA	NA	NA	NA	NA	NA	NA	NA	NA	NA	NA	NA	NA	NA	NA	NA	NA	NA	NA	NA	NA	NA	NA	NA	NA	NA	NA	NA	NA	NA	NA	NA	NA	NA	NA	NA	NA	NA	NA	NA	NA	NA	NA	NA	NA	NA
COL8A2	COL8A2	NA	NA	NA	NA	NA	NA	NA	NA	NA	NA	NA	NA	NA	NA	NA	NA	NA	NA	NA	NA	NA	NA	NA	NA	NA	NA	NA	NA	NA	NA	NA	NA	NA	NA	NA	NA	NA	NA	NA	NA	NA	NA	NA	NA	NA	NA	NA	NA
COL9A1	COL9A1	NA	NA	NA	NA	NA	NA	NA	NA	NA	NA	NA	NA	NA	NA	NA	NA	NA	NA	NA	NA	NA	NA	NA	NA	NA	NA	NA	NA	NA	NA	NA	NA	NA	NA	NA	NA	NA	NA	NA	NA	NA	NA	NA	NA	NA	NA	NA	NA
COLEC10	COLEC10	NA	NA	NA	NA	NA	NA	NA	NA	NA	NA	NA	NA	NA	NA	NA	NA	NA	NA	NA	NA	NA	NA	NA	NA	NA	NA	NA	NA	NA	NA	NA	NA	NA	NA	NA	NA	NA	NA	NA	NA	NA	NA	NA	NA	NA	NA	NA	NA
COLEC12	COLEC12	24.6266	NA	21.5407	22.3551	21.8799	23.0701	24.4007	24.4593	22.1862	20.6266	25.333	21.4931	24.1224	22.1958	24.4196	20.8898	24.884	22.2831	23.2206	24.337	23.1533	25.877	25.1774	23.9181	23.5608	20.5954	22.1799	24.1629	22.5316	21.0786	21.7395	25.256	24.7252	19.4344	25.5062	18.1869	22.4761	23.0217	21.7688	24.0705	22.869	24.2198	23.1422	20.7648	21.73	22.9184	22.0608	24.3006
COLGALT1	COLGALT1	NA	NA	NA	NA	NA	NA	NA	NA	NA	NA	NA	NA	NA	NA	NA	NA	NA	NA	NA	NA	NA	NA	NA	NA	NA	NA	NA	NA	NA	NA	NA	NA	NA	NA	NA	NA	NA	NA	NA	NA	NA	NA	NA	NA	NA	NA	NA	NA
COMMD1	COMMD1	NA	NA	NA	NA	NA	NA	NA	NA	NA	NA	NA	NA	NA	NA	NA	NA	NA	NA	NA	NA	NA	NA	NA	NA	NA	NA	NA	NA	NA	NA	NA	NA	NA	NA	NA	NA	NA	NA	NA	NA	NA	NA	NA	NA	NA	NA	NA	NA
COMMD10	COMMD10	NA	NA	NA	NA	NA	NA	NA	NA	NA	NA	NA	NA	NA	NA	NA	NA	NA	NA	NA	NA	NA	NA	NA	NA	NA	NA	NA	NA	NA	NA	NA	NA	NA	NA	NA	NA	NA	NA	NA	NA	NA	NA	NA	NA	NA	NA	NA	NA
COMMD2	COMMD2	NA	NA	NA	NA	NA	NA	NA	NA	NA	NA	NA	NA	NA	NA	NA	NA	NA	NA	NA	NA	NA	NA	NA	NA	NA	NA	NA	NA	NA	NA	NA	NA	NA	NA	NA	NA	NA	NA	NA	NA	NA	NA	NA	NA	NA	NA	NA	NA
COMMD3	COMMD3	NA	NA	NA	NA	NA	NA	NA	NA	NA	NA	NA	NA	NA	NA	NA	NA	NA	NA	NA	NA	NA	NA	NA	NA	NA	NA	NA	NA	NA	NA	NA	NA	NA	NA	NA	NA	NA	NA	NA	NA	NA	NA	NA	NA	NA	NA	NA	NA
COMMD4	COMMD4	NA	NA	NA	NA	NA	NA	NA	NA	NA	NA	NA	NA	NA	NA	NA	NA	NA	NA	NA	NA	NA	NA	NA	NA	NA	NA	NA	NA	NA	NA	NA	NA	NA	NA	NA	NA	NA	NA	NA	NA	NA	NA	NA	NA	NA	NA	NA	NA
COMMD5	COMMD5	NA	NA	NA	NA	NA	NA	NA	NA	NA	NA	NA	NA	NA	NA	NA	NA	NA	NA	NA	NA	NA	NA	NA	NA	NA	NA	NA	NA	NA	NA	NA	NA	NA	NA	NA	NA	NA	NA	NA	NA	NA	NA	NA	NA	NA	NA	NA	NA
COMMD6	COMMD6	NA	NA	NA	NA	NA	NA	NA	NA	NA	NA	NA	NA	NA	NA	NA	NA	NA	NA	NA	NA	NA	NA	NA	NA	NA	NA	NA	NA	NA	NA	NA	NA	NA	NA	NA	NA	NA	NA	NA	NA	NA	NA	NA	NA	NA	NA	NA	NA
COMMD7	COMMD7	NA	NA	NA	NA	NA	NA	NA	NA	NA	NA	NA	NA	NA	NA	NA	NA	NA	NA	NA	NA	NA	NA	NA	NA	NA	NA	NA	NA	NA	NA	NA	NA	NA	NA	NA	NA	NA	NA	NA	NA	NA	NA	NA	NA	NA	NA	NA	NA
COMMD8	COMMD8	NA	NA	NA	NA	NA	NA	NA	NA	NA	NA	NA	NA	NA	NA	NA	NA	NA	NA	NA	NA	NA	NA	NA	NA	NA	NA	NA	NA	NA	NA	NA	NA	NA	NA	NA	NA	NA	NA	NA	NA	NA	NA	NA	NA	NA	NA	NA	NA
COMMD9	COMMD9	NA	NA	NA	NA	NA	NA	NA	NA	NA	NA	NA	NA	NA	NA	NA	NA	NA	NA	NA	NA	NA	NA	NA	NA	NA	NA	NA	NA	NA	NA	NA	NA	NA	NA	NA	NA	NA	NA	NA	NA	NA	NA	NA	NA	NA	NA	NA	NA
COMP	COMP	24.0225	23.5522	22.6999	23.3	23.1047	21.2164	23.2151	21.3583	22.64	21.5926	23.6366	25.1304	21.0527	21.1644	22.6807	22.1273	22.3329	23.3634	22.8469	24.1962	22.2992	20.9306	21.5658	22.8524	19.427	23.7108	22.049	23.883	22.4018	23.4399	21.0671	23.4836	24.5954	22.1686	23	23.3711	22.8532	23.4371	21.2024	24.5585	22.7155	23.5937	23.6937	20.674	23.3744	22.1523	24.3845	23.3611
COMT	COMT	NA	16.6379	NA	22.9659	21.5686	19.895	NA	16.8427	19.6747	17.6105	19.2766	20.3539	20.0758	22.7255	20.651	17.4263	19.8194	20.1082	18.7717	18.0756	17.3066	NA	NA	19.4418	20.3381	18.7018	21.2816	15.8193	16.7871	19.3188	19.7321	15.7624	20.1604	19.3803	19.9017	19.0655	21.4094	20.2539	18.5527	17.9378	19.8597	19.4608	18.3696	15.4969	22.3231	17.5708	21.5387	20.7764
COMTD1	COMTD1	NA	NA	NA	NA	NA	NA	NA	NA	NA	NA	NA	NA	NA	NA	NA	NA	NA	NA	NA	NA	NA	NA	NA	NA	NA	NA	NA	NA	NA	NA	NA	NA	NA	NA	NA	NA	NA	NA	NA	NA	NA	NA	NA	NA	NA	NA	NA	NA
COPA	COPA	NA	NA	NA	17.647	14.9247	14.4057	10.5912	13.6587	16.5812	17.2494	NA	NA	12.2501	18.4047	15.6188	NA	NA	NA	NA	NA	NA	NA	15.1606	NA	NA	17.4018	13.5703	17.6053	NA	15.5429	13.733	NA	NA	13.3471	14.7406	14.3155	17.1002	17.1977	NA	NA	13.1012	NA	17.2507	15.341	18.9486	13.5517	NA	12.6256
COPB1	COPB1	NA	NA	NA	16.5043	13.2011	15.0849	NA	NA	NA	NA	NA	NA	NA	18.5107	15.9944	NA	14.0192	16.772	NA	NA	NA	NA	NA	NA	19.378	NA	15.5935	NA	13.9192	14.905	11.8255	NA	NA	NA	NA	NA	15.5967	NA	NA	NA	NA	NA	12.1994	15.0474	15.9623	12.9059	NA	11.2904
COPB2	COPB2	14.2553	21.4956	17.1257	18.5584	15.4885	NA	16.7078	16.0664	17.6472	NA	NA	15.2198	18.2838	20.3095	18.2672	17.1316	NA	15.3354	14.8857	NA	NA	NA	NA	16.5635	15.2888	17.1638	18.6285	17.7818	NA	16.6741	16.301	15.2408	NA	15.134	17.2358	NA	18.2756	17.912	16.3985	17.4812	16.0762	19.0163	17.423	NA	18.2117	15.9022	17.2562	18.4504
COPE	COPE	NA	NA	NA	17.0942	NA	NA	NA	NA	NA	NA	NA	NA	NA	17.2184	NA	NA	NA	NA	NA	NA	NA	NA	NA	NA	NA	NA	NA	16.1802	NA	NA	NA	NA	NA	NA	NA	NA	17.2393	NA	NA	NA	17.6832	NA	NA	18.2755	NA	NA	NA	NA
COPG1	COPG1	14.9418	NA	13.0857	18.4562	16.9607	17.0833	15.517	14.4611	NA	16.409	15.0051	NA	15.9806	19.7551	16.8489	15.0694	19.7173	NA	15.715	NA	15.2343	NA	13.133	15.6648	16.0997	15.2572	18.0719	15.7053	15.4478	13.9767	16.3607	13.5906	15.8457	16.0291	16.5115	16.2051	18.1541	15.8269	14.9643	15.7178	17.7791	15.7587	15.2622	16.3152	18.2004	16.0595	NA	16.8913
COPG2	COPG2	NA	NA	NA	11.2431	10.5263	9.82371	NA	NA	NA	11.2719	NA	NA	NA	14.7354	NA	NA	NA	NA	NA	NA	NA	NA	NA	NA	NA	NA	8.23665	NA	NA	NA	13.0376	NA	NA	NA	10.9543	NA	NA	NA	NA	NA	15.2238	NA	NA	NA	NA	NA	NA	NA
COPRS	COPRS	NA	NA	NA	NA	NA	NA	NA	NA	NA	NA	NA	NA	NA	NA	NA	NA	NA	NA	NA	NA	NA	NA	NA	NA	NA	NA	NA	NA	NA	NA	NA	NA	NA	NA	NA	NA	NA	NA	NA	NA	NA	NA	NA	NA	NA	NA	NA	NA
COPS2	COPS2	NA	17.1832	NA	16.0145	NA	NA	NA	NA	18.2795	16.8196	NA	16.1902	19.7445	18.2206	15.4164	NA	18.5716	16.0928	NA	14.8412	NA	17.5865	NA	15.524	18.4337	NA	16.5015	NA	NA	16.305	NA	NA	NA	NA	NA	16.568	16.8462	19.3569	NA	NA	18.174	NA	NA	NA	NA	NA	21.5437	17.7282
COPS3	COPS3	NA	NA	NA	18.4956	NA	NA	NA	NA	15.375	16.7511	NA	NA	NA	19.5264	16.3754	NA	NA	NA	NA	NA	NA	NA	NA	16.9871	18.2995	NA	18.6989	NA	NA	NA	18.0983	NA	14.5615	17.6393	NA	NA	NA	17.3405	NA	NA	15.8695	NA	NA	18.3899	18.1366	15.9447	NA	16.1322
COPS4	COPS4	NA	NA	NA	16.52	NA	NA	NA	16.8171	NA	14.9421	NA	NA	NA	17.5207	NA	14.2628	NA	NA	NA	NA	NA	NA	NA	NA	19.2717	NA	19.2569	16.5623	NA	NA	16.7175	NA	NA	NA	NA	NA	NA	NA	NA	NA	NA	NA	NA	15.4919	15.0422	NA	NA	NA
COPS5	COPS5	NA	NA	NA	NA	NA	NA	NA	NA	NA	NA	NA	NA	NA	NA	NA	NA	NA	NA	NA	NA	NA	NA	NA	NA	NA	NA	NA	NA	NA	NA	NA	NA	NA	NA	NA	NA	NA	NA	NA	NA	NA	NA	NA	NA	NA	NA	NA	NA
COPS6	COPS6	NA	NA	NA	NA	NA	NA	NA	NA	NA	NA	NA	NA	NA	NA	NA	NA	NA	NA	NA	NA	NA	NA	NA	NA	NA	NA	NA	NA	NA	NA	NA	NA	NA	NA	NA	NA	NA	NA	NA	NA	NA	NA	NA	NA	NA	NA	NA	NA
COPS7A	COPS7A	NA	NA	NA	NA	NA	NA	NA	NA	NA	NA	NA	NA	NA	NA	NA	NA	NA	NA	NA	NA	NA	NA	NA	NA	NA	NA	NA	NA	NA	NA	NA	NA	NA	NA	NA	NA	NA	NA	NA	NA	NA	NA	NA	NA	NA	NA	NA	NA
COPS7B	COPS7B	NA	NA	NA	NA	NA	NA	NA	NA	NA	NA	NA	NA	NA	NA	NA	NA	NA	NA	NA	NA	NA	NA	NA	NA	NA	NA	NA	NA	NA	NA	NA	NA	NA	NA	NA	NA	NA	NA	NA	NA	NA	NA	NA	NA	NA	NA	NA	NA
COPS8	COPS8	NA	NA	NA	NA	NA	NA	NA	NA	NA	NA	NA	NA	NA	NA	NA	NA	NA	NA	NA	NA	NA	NA	NA	NA	NA	NA	NA	NA	NA	NA	NA	NA	NA	NA	NA	NA	NA	NA	NA	NA	NA	NA	NA	NA	NA	NA	NA	NA
COPZ1	COPZ1	18.2455	NA	NA	19.2617	20.2363	20.3721	20.2899	NA	NA	20.2063	18.4339	16.9975	19.3722	21.4185	20.3874	18.3088	19.5361	NA	18.197	NA	17.4666	NA	NA	19.5816	19.6515	18.7798	20.195	16.7304	NA	NA	19.8626	17.9214	19.2326	18.9546	19.312	19.4565	19.7452	19.9901	17.4295	NA	20.0603	NA	15.6129	20.7349	18.3146	NA	NA	17.5078
COPZ2	COPZ2	NA	NA	NA	NA	NA	NA	NA	NA	NA	NA	NA	NA	NA	NA	NA	NA	NA	NA	NA	NA	NA	NA	NA	NA	NA	NA	NA	NA	NA	NA	NA	NA	NA	NA	NA	NA	NA	NA	NA	NA	NA	NA	NA	NA	NA	NA	NA	NA
COQ10B	COQ10B	NA	NA	NA	NA	NA	NA	NA	NA	NA	NA	NA	NA	NA	NA	NA	NA	NA	NA	NA	NA	NA	NA	NA	NA	NA	NA	NA	NA	NA	NA	NA	NA	NA	NA	NA	NA	NA	NA	NA	NA	NA	NA	NA	NA	NA	NA	NA	NA
COQ3	COQ3	NA	NA	NA	NA	NA	NA	NA	NA	NA	NA	NA	NA	NA	NA	NA	NA	NA	NA	NA	NA	NA	NA	NA	NA	NA	NA	NA	NA	NA	NA	NA	NA	NA	NA	NA	NA	NA	NA	NA	NA	NA	NA	NA	NA	NA	NA	NA	NA
COQ5	COQ5	NA	NA	NA	NA	NA	NA	NA	NA	NA	NA	NA	NA	NA	NA	NA	NA	NA	NA	NA	NA	NA	NA	NA	NA	NA	NA	NA	NA	NA	NA	NA	NA	NA	NA	NA	NA	NA	NA	NA	NA	NA	NA	NA	NA	NA	NA	NA	NA
COQ6	COQ6	NA	NA	NA	NA	NA	NA	NA	NA	NA	NA	NA	NA	NA	NA	NA	NA	NA	NA	NA	NA	NA	NA	NA	NA	NA	NA	NA	NA	NA	NA	NA	NA	NA	NA	NA	NA	NA	NA	NA	NA	NA	NA	NA	NA	NA	NA	NA	NA
COQ7	COQ7	NA	NA	NA	NA	NA	NA	NA	NA	NA	NA	NA	NA	NA	NA	NA	NA	NA	NA	NA	NA	NA	NA	NA	NA	NA	NA	NA	NA	NA	NA	NA	NA	NA	NA	NA	NA	NA	NA	NA	NA	NA	NA	NA	NA	NA	NA	NA	NA
COQ9	COQ9	NA	NA	NA	NA	NA	NA	NA	NA	NA	NA	NA	NA	NA	NA	NA	NA	NA	NA	NA	NA	NA	NA	NA	NA	NA	NA	NA	NA	NA	NA	NA	NA	NA	NA	NA	NA	NA	NA	NA	NA	NA	NA	NA	NA	NA	NA	NA	NA
CORIN	CORIN	NA	NA	NA	NA	NA	NA	NA	NA	NA	NA	NA	NA	NA	NA	NA	NA	NA	NA	NA	NA	NA	NA	NA	NA	NA	NA	NA	NA	NA	NA	NA	NA	NA	NA	NA	NA	NA	NA	NA	NA	NA	NA	NA	NA	NA	NA	NA	NA
CORO1A	CORO1A	20.1071	23.3427	20.2307	17.6079	22.3001	19.9041	20.0236	19.6452	17.4187	22.5156	16.4457	16.6186	17.3602	19.6248	17.2345	20.2227	17.6659	NA	20.4285	19.1756	18.1085	18.4039	16.3358	17.6953	21.4822	19.6733	16.5405	19.8769	16.6692	16.6336	15.4933	24.2084	NA	23.2364	21.8866	18.5014	19.6208	14.5305	18.8036	15.4807	22.578	13.6973	NA	19.0634	20.8771	20.0213	18.8817	19.2992
CORO1B	CORO1B	15.9638	20.1291	18.7144	21.8824	21.081	21.0322	18.2972	14.9697	16.2083	21.1068	17.5633	18.461	16.9456	23.3147	21.6025	19.0608	19.3232	NA	19.7867	18.4884	17.997	NA	NA	20.3178	22.019	18.2142	21.8005	17.7468	20.018	NA	22.127	16.1499	20.1096	19.3254	21.3185	18.7132	21.5356	20.2452	18.4476	17.6821	18.3741	23.3272	18.2505	17.0533	20.167	18.7649	18.0278	17.8097
CORO1C	CORO1C	NA	NA	NA	NA	NA	NA	NA	NA	NA	NA	NA	NA	NA	NA	NA	NA	NA	NA	NA	NA	NA	NA	NA	NA	NA	NA	NA	NA	NA	NA	NA	NA	NA	NA	NA	14.3396	NA	NA	NA	NA	13.9711	15.0621	NA	20.012	14.3	NA	16.8308	14.2918
CORO2A	CORO2A	NA	NA	NA	NA	NA	NA	NA	NA	NA	NA	NA	NA	NA	NA	NA	NA	NA	NA	NA	NA	NA	NA	NA	NA	NA	NA	NA	NA	NA	NA	NA	NA	NA	NA	NA	NA	NA	NA	NA	NA	NA	NA	NA	NA	NA	NA	NA	NA
CORO2B	CORO2B	NA	NA	NA	NA	NA	NA	NA	NA	NA	NA	NA	NA	NA	NA	NA	NA	NA	NA	NA	NA	NA	NA	NA	NA	NA	NA	NA	NA	NA	NA	NA	NA	NA	NA	NA	NA	NA	NA	NA	NA	NA	NA	NA	NA	NA	NA	NA	NA
CORO7	CORO7	NA	NA	NA	NA	NA	NA	14.8433	NA	NA	NA	NA	NA	NA	NA	NA	NA	NA	NA	NA	NA	NA	NA	NA	NA	NA	NA	NA	NA	NA	NA	NA	NA	NA	NA	NA	NA	NA	NA	NA	NA	NA	NA	NA	NA	NA	NA	NA	NA
COTL1	COTL1	26.3079	24.6694	20.7313	22.5674	22.2126	19.9565	24.0248	23.886	20.7865	21.6306	24.3001	19.6694	21.8342	21.5094	24.0677	22.7561	20.4502	24.6739	23.4245	20.2176	18.8551	21.0917	24.7532	22.7429	NA	15.8277	21.3011	22.5621	21.4504	23.1937	20.9332	21.558	19.9143	23.1264	22.4841	23.572	22.8999	21.4559	22.2394	22.1671	21.8682	24.5237	24.535	25.8065	23.3645	24.7649	22.513	24.7748
COX11	COX11	NA	NA	NA	NA	NA	NA	NA	NA	NA	NA	NA	NA	NA	NA	NA	NA	NA	NA	NA	NA	NA	NA	NA	NA	NA	NA	NA	NA	NA	NA	NA	NA	NA	NA	NA	NA	NA	NA	NA	NA	NA	NA	NA	NA	NA	NA	NA	NA
COX15	COX15	NA	NA	NA	NA	NA	NA	NA	NA	NA	NA	NA	NA	NA	NA	NA	NA	NA	NA	NA	NA	NA	NA	NA	NA	NA	NA	NA	NA	NA	NA	NA	NA	NA	NA	NA	NA	NA	NA	NA	NA	NA	NA	NA	NA	NA	NA	NA	NA
COX17	COX17	NA	NA	NA	NA	NA	NA	NA	NA	NA	NA	NA	NA	NA	NA	NA	NA	NA	NA	NA	NA	NA	NA	NA	NA	NA	NA	NA	NA	NA	NA	NA	NA	NA	NA	NA	NA	NA	NA	NA	NA	NA	NA	NA	NA	NA	NA	NA	NA
COX18	COX18	NA	NA	NA	NA	NA	NA	NA	NA	NA	NA	NA	NA	NA	NA	NA	NA	NA	NA	NA	NA	NA	NA	NA	NA	NA	NA	NA	NA	NA	NA	NA	NA	NA	NA	NA	NA	NA	NA	NA	NA	NA	NA	NA	NA	NA	NA	NA	NA
COX20	COX20	NA	NA	NA	NA	NA	NA	NA	NA	NA	NA	NA	NA	NA	NA	NA	NA	NA	NA	NA	NA	NA	NA	NA	NA	NA	NA	NA	NA	NA	NA	NA	NA	NA	NA	NA	NA	NA	NA	NA	NA	NA	NA	NA	NA	NA	NA	NA	NA
COX4I1	COX4I1	NA	NA	NA	NA	NA	NA	NA	NA	NA	NA	NA	NA	NA	13.7857	NA	NA	NA	NA	NA	NA	NA	NA	NA	NA	NA	NA	NA	NA	NA	NA	NA	NA	NA	NA	NA	NA	NA	NA	NA	17.6573	19.1982	17.8843	17.7018	22.2917	NA	19.902	NA	NA
COX5A	COX5A	NA	NA	NA	NA	NA	NA	19.3684	NA	NA	NA	NA	NA	NA	NA	17.2417	NA	19.5623	NA	NA	NA	NA	NA	16.0545	NA	NA	16.5627	NA	NA	NA	16.7074	15.1941	21.3336	NA	NA	NA	NA	NA	NA	NA	17.1857	19.1292	18.09	18.127	21.6605	17.4648	18.4168	NA	NA
COX5B	COX5B	NA	NA	NA	NA	NA	NA	NA	NA	NA	NA	NA	NA	NA	NA	NA	NA	NA	NA	NA	NA	NA	NA	NA	NA	NA	NA	NA	NA	NA	NA	NA	NA	NA	NA	NA	NA	NA	NA	NA	NA	NA	NA	NA	NA	NA	NA	NA	NA
COX6A1	COX6A1	NA	NA	NA	NA	NA	NA	NA	NA	NA	NA	NA	NA	NA	NA	NA	NA	NA	NA	NA	NA	NA	NA	NA	NA	NA	NA	NA	NA	NA	NA	NA	NA	NA	NA	NA	NA	NA	NA	NA	NA	NA	NA	NA	NA	NA	NA	NA	NA
COX6B1	COX6B1	NA	NA	NA	21.0031	NA	NA	NA	NA	NA	NA	18.3822	NA	NA	NA	19.2446	NA	NA	NA	NA	NA	NA	NA	NA	NA	NA	19.8117	NA	NA	19.4332	NA	20.0321	NA	NA	18.4822	NA	22.0968	18.1823	NA	NA	NA	NA	NA	NA	23.0943	NA	NA	NA	21.3267
COX6C	COX6C	NA	NA	NA	NA	NA	NA	NA	NA	NA	NA	NA	NA	NA	NA	NA	NA	NA	NA	NA	NA	NA	NA	NA	NA	NA	NA	NA	NA	NA	NA	NA	NA	NA	NA	NA	NA	NA	NA	NA	NA	NA	NA	NA	NA	NA	NA	NA	NA
COX7A1	COX7A1	NA	NA	NA	NA	NA	NA	NA	NA	NA	NA	NA	NA	NA	NA	NA	NA	NA	NA	NA	NA	NA	NA	NA	NA	NA	NA	NA	NA	NA	NA	NA	NA	NA	NA	NA	NA	NA	NA	NA	NA	NA	NA	NA	NA	NA	NA	NA	NA
COX7A2	COX7A2	NA	NA	NA	NA	NA	NA	NA	NA	NA	NA	NA	NA	NA	NA	NA	NA	NA	NA	NA	NA	NA	NA	NA	NA	NA	NA	NA	NA	NA	NA	NA	NA	NA	NA	NA	NA	NA	NA	NA	NA	NA	NA	NA	NA	NA	NA	NA	NA
COX7A2L	COX7A2L	NA	NA	NA	NA	NA	NA	NA	NA	NA	NA	NA	NA	NA	NA	NA	NA	NA	NA	NA	NA	NA	NA	NA	NA	NA	NA	NA	NA	NA	NA	NA	NA	NA	NA	NA	NA	NA	NA	NA	NA	NA	NA	NA	NA	NA	NA	NA	NA
COX7C	COX7C	NA	NA	NA	NA	NA	NA	NA	NA	NA	NA	NA	NA	NA	NA	NA	NA	NA	NA	NA	NA	NA	NA	NA	NA	NA	NA	NA	NA	NA	NA	NA	NA	NA	NA	NA	NA	NA	NA	NA	NA	NA	NA	NA	NA	NA	NA	NA	NA
COX8A	COX8A	NA	NA	NA	NA	NA	NA	NA	NA	NA	NA	NA	NA	NA	NA	NA	NA	NA	NA	NA	NA	NA	NA	NA	NA	NA	NA	NA	NA	NA	NA	NA	NA	NA	NA	NA	NA	NA	NA	NA	NA	NA	NA	NA	NA	NA	NA	NA	NA
CP	CP	29.4281	28.7029	29.6465	26.1182	26.9161	29.5197	28.0147	28.2149	29.0561	27.2075	25.8285	27.17	29.5585	24.8494	27.5674	29.5754	26.0038	26.79	26.5236	26.1375	26.7036	26.9345	28.6185	25.5509	27.6929	27.6	27.0949	28.9737	25.092	27.2064	25.1745	27.9492	26.5895	27.6333	27.0021	27.7336	26.1268	25.6445	27.1501	27.1867	26.3892	29.8152	27.3093	27.5905	26.7671	27.9675	28.277	27.4094
CPA1	CPA1	18.9775	NA	NA	11.6898	12.2489	13.2644	NA	21.3441	NA	NA	16.4762	NA	NA	12.3884	NA	NA	13.3427	NA	13.5059	NA	NA	NA	17.017	12.5312	9.05335	NA	NA	14.6092	14.2508	NA	NA	NA	NA	13.7749	NA	12.6994	NA	NA	NA	NA	NA	NA	NA	14.8055	NA	15.134	NA	NA
CPA3	CPA3	NA	NA	NA	NA	NA	NA	NA	NA	NA	NA	NA	NA	NA	NA	NA	NA	NA	NA	NA	NA	NA	NA	NA	NA	NA	NA	NA	NA	NA	NA	NA	NA	NA	NA	NA	NA	NA	NA	NA	NA	NA	NA	NA	NA	NA	NA	NA	NA
CPA4	CPA4	NA	19.7905	17.2525	NA	NA	NA	20.1234	15.9679	16.9971	23.8045	NA	NA	NA	NA	NA	NA	NA	NA	16.2105	NA	NA	16.8896	19.679	NA	NA	16.9569	NA	NA	NA	NA	22.7482	21.8163	NA	NA	NA	NA	19.0457	16.3572	NA	19.9601	18.0931	19.4799	19.7546	NA	14.3065	NA	20.064	22.5717
CPA6	CPA6	NA	NA	NA	NA	NA	NA	NA	NA	NA	NA	NA	NA	NA	NA	NA	NA	NA	NA	NA	NA	NA	NA	NA	NA	NA	NA	NA	NA	NA	NA	NA	NA	NA	NA	NA	NA	NA	NA	NA	NA	NA	NA	NA	NA	NA	NA	NA	NA
CPAMD8	CPAMD8	NA	NA	NA	16.8581	16.7148	11.6862	NA	18.7719	17.3601	NA	18.0259	15.5784	18.2495	16.4353	NA	NA	18.1365	14.5341	13.6278	NA	13.2517	17.7015	13.3774	13.4544	NA	15.8335	NA	NA	16.081	18.0603	13.1217	NA	15.1548	16.0435	17.2634	16.6264	17.1848	16.8266	NA	11.7528	18.167	NA	15.859	NA	NA	17.0565	NA	16.8245
CPB1	CPB1	NA	17.9643	NA	18.3374	20.915	20.8785	NA	NA	17.7417	NA	17.2085	NA	12.4718	20.2231	17.997	13.244	17.3141	NA	20.8411	NA	19.0924	18.3287	15.7131	17.9162	25.9014	16.6494	20.0817	16.2443	NA	15.1835	18.369	15.2643	18.3159	22.554	19.4792	17.3972	19.0506	NA	13.1176	13.3743	19.5184	NA	NA	15.0242	14.891	19.8618	16.1243	20.8943
CPB2	CPB2	NA	17.415	20.2062	14.9836	NA	15.0696	14.629	16.0136	NA	NA	NA	17.5417	NA	NA	NA	18.0404	NA	NA	14.5689	16.7573	NA	NA	NA	NA	NA	19.8208	NA	17.0471	NA	NA	NA	NA	17.1253	NA	15.3861	22.3705	17.3815	NA	14.6684	16.7588	NA	20.5768	19.1378	17.6121	19.2434	NA	19.1264	17.3759
CPD	CPD	NA	NA	NA	18.7584	16.1618	15.9539	NA	NA	15.6567	17.6822	14.3807	16.3224	17.7911	19.6348	18.058	13.8689	17.8096	16.3044	16.9057	13.9511	16.9715	NA	NA	18.9933	17.1411	15.714	18.9583	13.7275	16.4158	NA	18.1162	14.2455	13.9169	14.5278	15.5779	NA	18.1185	18.0248	NA	15.158	17.9789	14.6953	17.5327	17.6284	18.5958	16.6438	17.3293	13.9921
CPE	CPE	24.159	23.8112	24.6127	28.1614	26.654	27.6749	26.939	25.4084	26.0154	26.7499	26.7845	25.6403	29.306	27.3012	27.1625	25.4412	27.6179	24.0475	25.4846	24.015	26.7037	24.7012	26.8845	27.5059	26.2783	26.3437	28.496	25.0763	26.3599	25.3153	28.4868	26.0402	28.9277	25.9082	26.9316	25.5649	27.5126	27.2506	26.097	22.7804	25.7388	23.629	25.1711	22.0787	25.4383	24.3192	24.435	24.2025
CPEB3	CPEB3	NA	NA	NA	NA	NA	NA	NA	NA	NA	NA	NA	NA	NA	NA	NA	NA	NA	NA	NA	NA	NA	NA	NA	NA	NA	NA	NA	NA	NA	NA	NA	NA	NA	NA	NA	NA	NA	NA	NA	NA	NA	NA	NA	NA	NA	NA	NA	NA
CPEB4	CPEB4	NA	NA	NA	NA	NA	NA	NA	NA	NA	NA	NA	NA	NA	NA	NA	NA	NA	NA	NA	NA	NA	NA	NA	NA	NA	NA	NA	NA	NA	NA	NA	NA	NA	NA	NA	NA	NA	NA	NA	NA	NA	NA	NA	NA	NA	NA	NA	NA
CPM	CPM	22.3263	24.2976	24.3529	25.6697	26.6541	25.7707	24.2392	23.1282	25.2223	26.3227	25.1235	25.5844	26.3881	25.8361	25.9604	25.6003	25.1441	25.4444	25.363	25.9938	25.6189	25.771	23.1453	25.6397	24.8755	25.9594	25.648	24.3941	25.3522	24.9337	26.4568	25.1032	25.3828	24.1822	24.9598	24.8863	24.6911	26.0567	26.2686	23.9988	24.4263	24.17	25.2341	22.1189	24.9734	24.3406	24.3527	24.6367
CPN1	CPN1	NA	16.7867	16.4005	15.2096	NA	NA	NA	14.7804	NA	NA	NA	14.9919	19.9902	NA	16.1565	NA	16.225	NA	NA	NA	NA	19.8495	NA	NA	NA	NA	NA	14.143	NA	NA	NA	NA	13.4898	NA	NA	19.0477	17.3756	NA	NA	NA	NA	17.458	14.1117	16.8346	19.6934	15.4286	16.0966	18.352
CPN2	CPN2	22.3934	24.9978	24.0821	24.8875	23.1996	24.5983	23.1345	21.4779	24.3898	23.1494	25.2204	25.4725	25.8946	21.3681	24.325	24.9139	24.4538	24.6505	25.546	26.0223	24.8143	24.9612	24.702	24.0699	23.5996	24.3919	23.5377	22.3723	24.0361	25.6323	23.9707	24.8701	24.3098	23.5142	24.9955	24.9083	23.6848	25.3885	25.4377	23.5693	24.0802	26.3433	24.3953	22.7747	24.203	24.1348	25.3973	24.5697
CPNE1	CPNE1	NA	NA	NA	17.6223	17.1474	16.5288	17.6698	NA	NA	NA	NA	NA	19.6886	19.8956	18.3327	NA	18.3895	16.2814	NA	NA	NA	NA	NA	16.73	17.0351	NA	14.5467	NA	16.7918	NA	18.4492	18.9376	16.142	NA	16.9286	16.0803	17.9319	NA	NA	NA	17.0757	NA	17.0013	19.0176	16.7419	16.3426	16.2789	NA
CPNE2	CPNE2	NA	NA	NA	NA	NA	NA	NA	NA	NA	NA	NA	NA	NA	NA	NA	NA	NA	NA	NA	NA	NA	NA	NA	NA	NA	NA	NA	NA	NA	NA	NA	NA	NA	NA	NA	NA	NA	NA	NA	NA	NA	NA	NA	NA	NA	NA	NA	NA
CPNE3	CPNE3	15.8777	20.363	20.6734	21.473	20.5761	20.5153	18.8872	19.5667	17.4687	19.9122	19.7128	20.2853	20.7667	21.7349	21.466	20.3001	20.4918	17.6135	20.7741	18.6011	19.0315	18.7068	NA	19.5274	21.9776	19.7702	21.7395	18.4108	20.4374	18.8346	21.6218	17.8032	20.4416	19.8393	21.2713	19.3141	20.6209	20.2304	18.136	18.6673	NA	20.9864	19.6917	20.821	19.9437	20.5671	19.4992	20.5577
CPNE4	CPNE4	NA	NA	NA	NA	NA	NA	NA	NA	NA	NA	NA	NA	NA	NA	NA	NA	NA	NA	NA	NA	NA	NA	NA	NA	NA	NA	NA	NA	NA	NA	NA	NA	NA	NA	NA	NA	NA	NA	NA	NA	NA	NA	NA	NA	NA	NA	NA	NA
CPNE5	CPNE5	NA	NA	NA	NA	NA	NA	NA	NA	NA	NA	NA	NA	NA	NA	NA	NA	NA	NA	NA	NA	NA	NA	NA	NA	NA	NA	NA	NA	NA	NA	NA	NA	NA	NA	NA	NA	NA	NA	NA	NA	NA	NA	NA	NA	NA	NA	NA	NA
CPNE6	CPNE6	NA	NA	NA	NA	NA	NA	NA	NA	NA	NA	NA	NA	NA	NA	NA	NA	NA	NA	NA	NA	NA	NA	NA	NA	NA	NA	NA	NA	NA	NA	NA	NA	NA	NA	NA	NA	NA	NA	NA	NA	NA	NA	NA	NA	NA	NA	NA	NA
CPNE8	CPNE8	15.7721	16.689	16.377	16.3955	12.1007	15.5355	12.1622	NA	16.4687	14.593	14.9083	12.28	15.8135	15.2215	17.4816	11.5475	16.3064	11.9914	12.175	16.6242	NA	12.4114	NA	NA	14.0381	12.6496	17.1133	16.5042	16.7344	NA	10.7618	NA	NA	NA	12.2919	16.5087	17.122	14.8437	NA	10.6325	NA	NA	NA	15.9528	15.9981	17.3167	17.838	18.241
CPOX	CPOX	NA	NA	NA	NA	NA	NA	NA	NA	NA	NA	NA	NA	NA	NA	NA	NA	NA	NA	NA	NA	NA	NA	NA	NA	NA	NA	NA	NA	NA	NA	NA	NA	NA	NA	NA	NA	NA	NA	NA	NA	NA	NA	NA	NA	NA	NA	NA	NA
CPPED1	CPPED1	NA	16.928	15.9032	18.7005	20.4605	16.4306	17.7684	NA	18.4897	16.708	16.8004	NA	17.3525	20.3801	19.7498	17.4043	15.3581	16.4833	18.2094	NA	NA	NA	NA	16.0653	17.3314	NA	15.5703	NA	20.1275	NA	NA	16.9253	NA	16.4715	20.3154	19.2795	19.6973	15.8822	15.1395	NA	17.5547	NA	15.5235	15.7993	18.5291	18.147	NA	16.8238
CPQ	CPQ	20.7943	22.8051	22.5166	21.8067	22.5832	24.1703	23.5597	25.6177	23.4393	24.0446	21.882	23.661	20.4232	22.343	21.2184	24.4853	22.6721	22.9793	24.0165	23.3795	23.2711	23.5026	17.6906	24.1302	16.4981	23.5533	15.9772	21.9186	23.7275	23.5787	24.3871	23.3993	18.3178	22.6954	22.3176	22.6165	20.4203	21.1696	23.6971	23.4449	24.1214	21.1177	22.5719	23.1628	22.5883	23.9084	22.4025	23.3087
CPS1	CPS1	NA	NA	NA	NA	NA	NA	NA	NA	NA	NA	NA	NA	NA	NA	NA	NA	NA	NA	NA	NA	NA	NA	NA	NA	NA	NA	NA	NA	NA	NA	NA	NA	NA	NA	NA	NA	NA	NA	NA	NA	NA	NA	NA	NA	NA	NA	NA	NA
CPSF1	CPSF1	NA	NA	NA	NA	NA	NA	NA	NA	NA	NA	NA	NA	NA	NA	NA	NA	NA	NA	NA	NA	NA	NA	NA	NA	NA	NA	NA	NA	NA	NA	NA	NA	NA	NA	NA	NA	NA	NA	NA	NA	NA	NA	NA	NA	NA	NA	NA	NA
CPSF2	CPSF2	NA	NA	NA	NA	NA	NA	NA	NA	NA	NA	NA	NA	NA	NA	NA	NA	NA	NA	NA	NA	NA	NA	NA	NA	NA	NA	NA	NA	NA	NA	NA	NA	NA	NA	NA	NA	NA	NA	NA	NA	NA	NA	NA	NA	NA	NA	NA	NA
CPSF3	CPSF3	NA	NA	NA	NA	NA	NA	NA	NA	NA	NA	NA	NA	NA	NA	NA	NA	NA	NA	NA	NA	NA	NA	NA	NA	NA	NA	NA	NA	NA	NA	NA	NA	NA	NA	NA	NA	NA	NA	NA	NA	NA	NA	NA	NA	NA	NA	NA	NA
CPSF3L	CPSF3L	NA	NA	NA	NA	NA	NA	NA	NA	NA	NA	NA	NA	NA	NA	NA	NA	NA	NA	NA	NA	NA	NA	NA	NA	NA	NA	NA	NA	NA	NA	NA	NA	NA	NA	NA	NA	NA	NA	NA	NA	NA	NA	NA	NA	NA	NA	NA	NA
CPSF4	CPSF4	NA	NA	NA	NA	NA	NA	NA	NA	NA	NA	NA	NA	NA	NA	NA	NA	NA	NA	NA	NA	NA	NA	NA	NA	NA	NA	NA	NA	NA	NA	NA	NA	NA	NA	NA	NA	NA	NA	NA	NA	NA	NA	NA	NA	NA	NA	NA	NA
CPSF6	CPSF6	NA	NA	NA	NA	NA	NA	NA	NA	NA	NA	NA	NA	NA	NA	NA	NA	NA	NA	NA	NA	NA	NA	NA	NA	NA	NA	NA	NA	NA	NA	NA	NA	NA	NA	NA	NA	NA	NA	NA	NA	16.8893	NA	NA	19.7473	NA	NA	NA	NA
CPSF7	CPSF7	NA	NA	NA	NA	NA	NA	NA	NA	NA	NA	NA	NA	NA	NA	NA	NA	NA	NA	NA	NA	NA	NA	NA	NA	NA	NA	NA	NA	NA	NA	NA	NA	NA	NA	NA	NA	NA	NA	NA	NA	NA	NA	NA	NA	NA	NA	NA	NA
CPT1A	CPT1A	NA	NA	NA	NA	NA	NA	NA	NA	NA	NA	NA	NA	NA	NA	NA	NA	NA	NA	NA	NA	NA	NA	NA	NA	NA	NA	NA	NA	NA	NA	NA	NA	NA	NA	NA	NA	NA	NA	NA	NA	NA	NA	NA	NA	NA	NA	NA	NA
CPT1B	CPT1B	NA	NA	NA	NA	NA	NA	NA	NA	NA	NA	NA	NA	NA	NA	NA	NA	NA	NA	NA	NA	NA	NA	NA	NA	NA	NA	NA	NA	NA	NA	NA	NA	NA	NA	NA	NA	NA	NA	NA	NA	NA	NA	NA	NA	NA	NA	NA	NA
CPT2	CPT2	NA	NA	NA	NA	NA	NA	NA	NA	NA	NA	NA	NA	NA	NA	NA	NA	NA	NA	NA	NA	NA	NA	NA	NA	NA	NA	NA	NA	NA	NA	NA	NA	NA	NA	NA	NA	NA	NA	NA	NA	NA	NA	NA	NA	NA	NA	NA	NA
CPTP	CPTP	NA	NA	NA	NA	NA	NA	NA	NA	NA	NA	NA	NA	NA	NA	NA	NA	NA	NA	NA	NA	NA	NA	NA	NA	NA	NA	NA	NA	NA	NA	NA	NA	NA	NA	NA	NA	NA	NA	NA	NA	NA	NA	NA	NA	NA	NA	NA	NA
CPVL	CPVL	20.2595	23.9789	21.2967	22.272	20.8298	23.6912	23.7877	22.7131	22.7037	20.2723	20.7982	23.9234	21.2768	17.7524	14.7846	23.0713	21.9074	20.3236	22.4245	23.5293	22.8484	21.5739	21.1675	22.3821	17.8076	23.2755	18.6434	23.1991	22.685	24.168	22.2793	19.9426	22.3676	19.7319	24.0164	24.1894	23.1412	23.3756	22.8117	23.5363	23.0372	24.7304	24.6558	22.4078	24.8242	24.0631	25.5903	24.0868
CPXM2	CPXM2	NA	NA	NA	15.5243	16.0221	NA	NA	NA	NA	NA	16.7002	NA	NA	NA	NA	16.9888	NA	NA	NA	17.9291	NA	NA	NA	NA	NA	NA	NA	16.952	NA	15.8247	NA	NA	NA	NA	NA	18.9624	14.3731	NA	NA	NA	NA	NA	19.2249	14.3754	15.0204	NA	17.5324	16.2792
CPZ	CPZ	18.2922	18.3123	18.3932	21.2538	21.8693	20.3034	18.4123	20.2578	18.6535	18.1045	20.0659	19.646	17.8357	17.2401	19.2801	21.1372	NA	20.2125	19.6924	17.8738	20.3263	16.7958	16.6068	20.887	NA	19.2375	18.0235	19.5843	18.1717	21.5105	17.8831	NA	20.138	18.6623	16.9839	20.7699	16.1188	20.8868	19.7911	21.1596	23.3089	19.3331	20.6202	NA	20.4309	15.3463	20.5584	17.5038
CR1	CR1	NA	17.1382	15.8793	12.7459	16.2374	16.7028	13.3336	12.7667	15.7102	16.1082	13.5793	18.0246	NA	12.261	14.7829	17.1168	13.9073	NA	17.7175	16.6741	NA	15.36	17.1702	15.9675	10.9758	18.7296	NA	13.9504	NA	15.9763	17.0089	11.8682	NA	15.3831	16.8959	15.6177	17.2443	NA	17.6697	20.3095	16.787	18.5704	21.2778	15.8434	20.6887	19.37	20.0344	20.2726
CR1L	CR1L	NA	14.6758	15.9164	NA	NA	NA	NA	14.6409	NA	NA	NA	NA	NA	12.4195	NA	NA	15.8169	NA	NA	NA	NA	NA	NA	12.5961	NA	13.5719	NA	NA	NA	13.2861	NA	NA	NA	NA	9.20163	NA	NA	NA	NA	16.6404	NA	15.2907	17.0209	16.5087	16.5691	12.7001	17.69	16.1577
CRABP1	CRABP1	NA	NA	NA	NA	NA	NA	NA	NA	NA	NA	NA	NA	NA	NA	NA	NA	NA	NA	NA	NA	NA	NA	NA	NA	NA	NA	NA	NA	NA	NA	NA	NA	NA	NA	NA	NA	NA	NA	NA	NA	NA	NA	NA	NA	NA	NA	NA	NA
CRABP2	CRABP2	NA	19.8202	NA	20.3848	21.0518	15.6197	20.1967	20.5869	18.3751	NA	NA	22.9422	NA	20.6997	24.0803	24.3473	21.3529	NA	NA	NA	NA	NA	20.2325	16.5721	18.2019	17.4376	NA	19.344	17.7619	NA	18.6122	23.7473	18.0408	18.6856	NA	19.7627	24.8146	17.8159	NA	19.4176	14.9758	20.9934	23.6686	NA	21.9555	NA	NA	NA
CRACR2A	CRACR2A	NA	15.366	NA	20.5187	17.749	18.6158	14.3108	NA	20.2516	NA	13.933	14.6419	21.2877	21.4916	18.1163	18.0669	18.0551	18.5871	NA	NA	16.1237	NA	18.4742	NA	19.1643	NA	NA	20.0253	17.058	17.7231	20.248	NA	19.436	16.3474	NA	NA	19.6813	18.0299	11.8572	20.9925	19.9677	20.0852	NA	NA	17.2425	17.9719	18.0692	24.7458
CRADD	CRADD	NA	NA	NA	NA	NA	NA	NA	NA	NA	NA	NA	NA	NA	NA	NA	NA	NA	NA	NA	NA	NA	NA	NA	NA	NA	NA	NA	NA	NA	NA	NA	NA	NA	NA	NA	NA	NA	NA	NA	NA	NA	NA	NA	NA	NA	NA	NA	NA
CRAT	CRAT	NA	NA	NA	NA	NA	NA	NA	NA	NA	NA	NA	NA	NA	NA	NA	NA	NA	NA	NA	NA	NA	NA	NA	NA	NA	NA	NA	NA	NA	NA	NA	NA	NA	NA	NA	NA	NA	NA	NA	NA	NA	NA	NA	NA	NA	NA	NA	NA
CRB2	CRB2	NA	18.5389	17.3709	18.4628	16.0345	14.5192	17.8259	16.1008	16.3356	18.3965	18.0866	19.6466	19.0757	NA	19.1467	18.0813	19.6227	19.7295	19.037	19.4099	17.4086	17.4089	15.7813	18.9194	NA	20.1362	14.4977	16.8439	20.1926	19.5059	19.2687	18.0253	16.5207	15.1599	18.2932	19.0953	18.2129	18.8317	20.0819	19.3782	18.8693	19.663	20.5061	16.1682	20.3327	19.1516	19.7919	20.3407
CRB3	CRB3	NA	NA	NA	17.1873	18.5224	NA	15.1652	NA	NA	NA	NA	NA	18.015	19.0421	18.012	17.2662	NA	NA	16.8617	NA	16.4364	NA	NA	NA	NA	NA	18.2604	17.6014	17.1097	NA	16.9018	NA	NA	16.0538	NA	16.0901	NA	18.216	17.466	NA	NA	NA	NA	NA	NA	NA	NA	16.129
CRBN	CRBN	NA	NA	NA	NA	NA	NA	NA	NA	NA	NA	NA	NA	NA	NA	NA	NA	NA	NA	NA	NA	NA	NA	NA	NA	NA	NA	NA	NA	NA	NA	NA	NA	NA	NA	NA	NA	NA	NA	NA	NA	NA	NA	NA	NA	NA	NA	NA	NA
CRCT1	CRCT1	NA	NA	NA	NA	NA	NA	NA	NA	NA	NA	NA	NA	NA	NA	NA	NA	NA	NA	NA	NA	NA	NA	NA	NA	NA	NA	NA	NA	NA	NA	NA	NA	NA	NA	NA	NA	NA	NA	NA	NA	NA	NA	NA	NA	NA	NA	NA	NA
CREB1	CREB1	NA	NA	NA	NA	NA	NA	NA	NA	NA	NA	NA	NA	NA	NA	NA	NA	NA	NA	NA	NA	NA	NA	NA	NA	NA	NA	NA	NA	NA	NA	NA	NA	NA	NA	NA	NA	NA	NA	NA	NA	NA	NA	NA	NA	NA	NA	NA	NA
CREB3L3	CREB3L3	18.6927	17.3174	17.4655	NA	16.3824	NA	NA	19.3267	18.5795	NA	NA	18.88	NA	NA	NA	NA	NA	18.294	18.0564	NA	NA	NA	NA	NA	NA	NA	NA	NA	NA	NA	NA	NA	NA	NA	NA	NA	NA	NA	17.3576	18.5273	NA	15.2695	NA	17.5458	NA	19.7023	19.8393	19.5378
CREB3L4	CREB3L4	NA	NA	NA	NA	NA	NA	NA	NA	NA	NA	NA	NA	NA	NA	NA	NA	NA	NA	NA	NA	NA	NA	NA	NA	NA	NA	NA	NA	NA	NA	NA	NA	NA	NA	NA	NA	NA	NA	NA	NA	NA	NA	NA	NA	NA	NA	NA	NA
CREBBP	CREBBP	NA	NA	NA	NA	NA	NA	NA	NA	NA	NA	NA	NA	NA	NA	NA	NA	NA	NA	NA	NA	NA	NA	NA	NA	NA	NA	NA	NA	NA	NA	NA	NA	NA	NA	NA	NA	NA	NA	NA	NA	NA	NA	NA	NA	NA	NA	NA	NA
CREG1	CREG1	NA	22.1599	19.5824	23.0481	23.3936	24.0601	23.9407	22.0386	20.286	20.6559	21.7279	21.7135	22.8077	22.3371	20.3237	22.0858	18.3536	22.1541	21.9058	19.9974	22.2291	20.8787	20.0496	22.7837	23.6621	21.7373	20.9508	22.0024	22.3586	22.6246	22.5756	19.4839	21.499	24.945	22.5237	20.7792	21.7432	20.965	23.1386	21.2923	22.4394	22.8619	24.0985	24.728	22.9947	22.7886	23.3231	23.2549
CRELD1	CRELD1	NA	NA	16.236	18.1032	NA	17.025	17.6983	20.2548	16.4675	NA	17.3266	17.6886	NA	16.0572	16.7551	16.043	NA	15.6557	NA	18.4461	NA	17.7471	16.5697	NA	NA	NA	NA	NA	16.8786	14.2856	13.4041	NA	NA	NA	NA	18.1205	18.3542	NA	NA	17.4941	NA	NA	14.8869	NA	17.421	NA	NA	18.3617
CRELD2	CRELD2	NA	NA	NA	NA	NA	NA	NA	NA	NA	NA	NA	NA	NA	NA	NA	NA	NA	NA	NA	NA	NA	NA	NA	NA	NA	NA	NA	NA	NA	NA	NA	NA	NA	NA	NA	NA	NA	NA	NA	NA	NA	NA	NA	NA	NA	NA	NA	NA
CRHBP	CRHBP	NA	NA	NA	NA	NA	NA	NA	NA	NA	NA	NA	NA	NA	NA	NA	NA	NA	NA	NA	NA	NA	NA	NA	NA	NA	NA	NA	NA	NA	NA	NA	NA	NA	NA	NA	NA	NA	NA	NA	NA	NA	NA	NA	NA	NA	NA	NA	NA
CRIM1	CRIM1	NA	18.5388	18.9131	19.0361	20.2256	19.4167	16.0263	16.3941	17.703	19.9096	15.2538	20.4957	18.3992	18.5607	18.3671	19.1689	NA	18.7229	19.5483	20.0488	19.1484	20.1047	NA	18.9743	19.0112	19.9231	16.7337	14.5321	15.9784	18.0783	17.9736	19.0867	18.3297	18.9223	17.8627	18.5098	19.5566	19.068	17.3309	19.9693	17.5149	18.2157	20.4419	12.9572	19.8133	17.9077	19.5685	18.6919
CRIP1	CRIP1	NA	NA	NA	NA	NA	NA	NA	NA	NA	NA	NA	NA	NA	NA	NA	NA	NA	NA	NA	NA	NA	NA	NA	NA	NA	NA	NA	NA	NA	NA	NA	NA	NA	NA	NA	NA	NA	NA	NA	NA	NA	NA	NA	NA	NA	NA	NA	NA
CRIP2	CRIP2	NA	19.775	NA	18.974	17.1974	NA	17.4331	NA	18.8794	19.0235	16.6262	20.8003	17.2997	19.188	17.4555	18.6524	NA	16.0388	19.4293	18.9694	19.5699	17.951	NA	19.2719	NA	NA	18.4658	NA	20.485	18.5735	21.083	18.0701	19.0446	NA	18.1757	20.8015	19.7947	19.1764	20.2601	NA	NA	18.4998	20.0281	NA	18.8149	18.9152	18.3873	19.4935
CRISP1	CRISP1	NA	NA	16.8466	NA	NA	NA	NA	16.804	23.3405	NA	NA	NA	NA	NA	NA	NA	NA	NA	15.8271	NA	NA	NA	NA	NA	18.2424	NA	16.4499	25.1247	NA	NA	NA	NA	NA	17.5076	NA	NA	NA	NA	NA	NA	30.3527	18.3224	22.0602	19.7319	17.1945	17.8467	NA	NA
CRISP3	CRISP3	20.1862	20.8448	21.4821	19.1064	24.1006	21.9868	21.4829	22.3465	24.1445	22.1575	18.2989	20.1085	14.0413	19.1061	11.786	23.3677	12.6744	18.2418	23.4378	25.3785	21.6178	20.8186	19.0576	23.6671	22.5846	21.6262	NA	21.1794	19.6389	19.7867	21.1077	24.1995	20.9955	22.201	19.1234	17.9064	20.4591	18.2121	22.1062	20.8802	27.6916	20.033	18.0152	16.8344	21.9193	19.6058	19.2509	20.7034
CRISPLD1	CRISPLD1	17.6798	NA	15.9255	20.8729	23.6545	22.6397	19.6653	18.1528	21.636	22.4186	20.7143	19.2844	20.6305	22.2635	19.9595	21.7574	18.2423	NA	21.985	NA	19.8815	19.0949	NA	22.5965	25.3589	19.3634	17.0922	19.9457	20.4798	18.6005	24.7678	18.9555	22.7283	20.871	19.755	19.6829	19.9451	19.7897	20.6333	NA	22.0115	NA	NA	16.9599	20.0362	16.9432	15.5317	17.1837
CRISPLD2	CRISPLD2	22.3029	19.9997	20.1178	26.2848	25.6572	25.6739	22.4959	23.7881	23.5143	25.0461	24.4686	23.5825	24.4733	26.4295	24.4604	23.9304	25.0033	NA	23.1943	20.938	21.9979	22.1412	21.16	24.5561	26.1783	19.7346	24.7977	21.7708	23.2342	19.3055	25.82	22.4884	27.4658	24.162	23.6447	23.0515	25.7627	24.4175	23.5126	14.5097	21.678	16.4832	20.7578	14.2992	21.5784	17.4891	19.3271	20.7296
CRK	CRK	19.8426	NA	16.3429	19.069	18.0031	NA	18.0913	16.6186	NA	NA	19.055	19.2587	NA	20.5846	NA	NA	NA	16.7086	17.5135	17.2821	18.8316	NA	18.9723	NA	19.2183	17.0623	NA	17.9855	NA	NA	15.9498	16.9598	15.4583	18.6521	NA	NA	16.5789	15.284	NA	NA	18.0269	NA	15.8573	18.0911	19.1927	18.636	17.1707	18.7744
CRKL	CRKL	NA	NA	NA	NA	NA	NA	NA	NA	NA	NA	NA	NA	NA	NA	NA	NA	NA	NA	NA	NA	NA	NA	NA	NA	NA	NA	NA	NA	NA	NA	NA	NA	NA	NA	NA	NA	NA	NA	NA	NA	NA	NA	NA	NA	NA	NA	NA	NA
CRLF1	CRLF1	14.5775	20.6307	NA	16.7964	NA	14.4801	15.0879	14.6452	NA	NA	16.0759	17.1129	NA	NA	NA	14.6577	NA	NA	15.0883	15.1213	NA	NA	14.7893	NA	NA	NA	NA	NA	16.6934	17.204	NA	NA	16.3375	NA	14.3869	15.5557	15.3023	16.8822	NA	NA	18.7477	NA	NA	17.339	16.3132	NA	NA	NA
CRLF3	CRLF3	NA	NA	NA	NA	NA	NA	NA	NA	NA	NA	NA	NA	NA	NA	NA	NA	NA	NA	NA	NA	NA	NA	NA	NA	NA	NA	NA	NA	NA	NA	NA	NA	NA	NA	NA	NA	NA	NA	NA	NA	NA	NA	NA	NA	NA	NA	NA	NA
CRMP1	CRMP1	NA	NA	NA	NA	NA	NA	NA	NA	NA	NA	NA	NA	NA	NA	NA	NA	NA	NA	NA	NA	NA	NA	NA	NA	NA	NA	NA	NA	NA	NA	NA	NA	NA	NA	NA	NA	NA	NA	NA	NA	NA	NA	NA	NA	NA	NA	NA	NA
CRNKL1	CRNKL1	NA	NA	NA	NA	NA	NA	NA	NA	NA	NA	NA	NA	NA	NA	NA	NA	NA	NA	NA	NA	NA	NA	NA	NA	NA	NA	NA	NA	NA	NA	NA	NA	NA	NA	NA	NA	NA	NA	NA	NA	NA	NA	NA	NA	NA	NA	NA	NA
CRNN	CRNN	NA	19.0115	NA	NA	22.2942	13.9426	NA	22.5657	NA	NA	NA	NA	17.7076	15.6596	20.4394	18.8858	22.6075	NA	NA	NA	16.4938	NA	20.3943	15.4812	NA	NA	NA	20.5248	14.1822	NA	NA	15.6331	NA	21.3537	17.5075	16.4538	26.1443	15.1151	15.4384	16.8714	18.6977	24.4274	18.7787	18.243	17.1807	15.082	16.6779	19.3302
CROCC	CROCC	NA	NA	NA	16.6047	NA	NA	NA	NA	15.2832	NA	NA	NA	NA	NA	NA	NA	NA	NA	NA	NA	16.553	NA	NA	17.3939	NA	NA	NA	NA	16.3278	NA	NA	NA	NA	NA	17.6353	16.2574	NA	NA	NA	15.3028	16.9537	18.4169	15.2652	16.6221	16.9449	17.1835	13.5613	15.8807
CROT	CROT	NA	NA	NA	NA	NA	NA	NA	NA	NA	NA	NA	NA	NA	NA	NA	NA	NA	NA	NA	NA	NA	NA	NA	NA	NA	NA	NA	NA	NA	NA	NA	NA	NA	NA	NA	NA	NA	NA	NA	NA	NA	NA	NA	NA	NA	NA	NA	NA
CRP	CRP	NA	NA	NA	NA	NA	NA	NA	NA	NA	NA	NA	NA	NA	NA	NA	NA	NA	NA	NA	NA	NA	NA	NA	NA	NA	NA	NA	NA	NA	NA	NA	NA	NA	NA	NA	NA	NA	NA	NA	NA	NA	NA	NA	NA	NA	NA	NA	NA
CRTAC1	CRTAC1	18.5125	17.317	17.99	19.7581	20.1031	17.869	NA	16.8581	20.0209	15.6754	NA	19.901	19.598	14.494	21.9345	20.7759	19.1227	17.9532	18.2335	19.78	NA	17.3849	15.6201	19.3995	16.2966	18.7975	16.6111	19.1943	18.7047	21.2474	19.4816	16.5639	18.1358	18.6553	17.9618	22.2128	20.0025	18.0785	18.4361	19.5211	25.2774	17.2759	21.8204	21.969	20.7308	20.399	20.4287	20.9342
CRTAP	CRTAP	NA	NA	NA	NA	NA	NA	NA	NA	NA	NA	NA	NA	NA	NA	NA	NA	NA	NA	NA	NA	NA	NA	NA	NA	NA	NA	NA	NA	NA	NA	NA	NA	NA	NA	NA	NA	NA	NA	NA	NA	NA	NA	NA	NA	NA	NA	NA	NA
CRTC1	CRTC1	NA	NA	NA	NA	NA	NA	NA	NA	NA	NA	NA	NA	NA	NA	NA	NA	NA	NA	NA	NA	NA	NA	NA	NA	NA	NA	NA	NA	NA	NA	NA	NA	NA	NA	NA	NA	NA	NA	NA	NA	NA	NA	NA	NA	NA	NA	NA	NA
CRTC2	CRTC2	NA	NA	NA	NA	NA	NA	NA	NA	NA	NA	NA	NA	NA	NA	NA	NA	NA	NA	NA	NA	NA	NA	NA	NA	NA	NA	NA	NA	NA	NA	NA	NA	NA	NA	NA	NA	NA	NA	NA	NA	NA	NA	NA	NA	NA	NA	NA	NA
CRTC3	CRTC3	NA	NA	NA	NA	NA	NA	NA	NA	NA	NA	NA	NA	NA	NA	NA	NA	NA	NA	NA	NA	NA	NA	NA	NA	NA	NA	NA	NA	NA	NA	NA	NA	NA	NA	NA	NA	NA	NA	NA	NA	NA	NA	NA	NA	NA	NA	NA	NA
CRYAA	CRYAA	NA	13.5868	NA	NA	NA	NA	NA	NA	NA	NA	NA	NA	NA	17.4379	NA	NA	NA	15.6541	NA	NA	NA	NA	NA	NA	NA	NA	NA	16.0486	NA	14.675	NA	NA	NA	NA	NA	NA	NA	NA	NA	13.094	14.1239	15.6345	15.9927	NA	18.4041	15.6443	NA	16.1618
CRYAB	CRYAB	21.5058	22.2777	21.3145	22.6834	NA	20.8041	17.5224	20.3309	NA	22.3711	NA	22.2186	20.4965	22.5773	20.4936	18.6206	NA	21.0035	20.0543	26.7384	16.3576	17.2199	15.9573	19.5847	20.1263	18.2538	19.9799	21.9436	21.0867	21.1519	21.5344	17.7292	NA	17.0478	21.7103	22.4496	22.4021	21.9381	18.6849	21.3098	22.1858	23.2128	22.4629	22.0381	24.0338	24.2008	23.1236	21.3408
CRYBG3	CRYBG3	NA	NA	NA	NA	NA	NA	NA	NA	NA	NA	NA	NA	NA	NA	NA	NA	NA	NA	NA	NA	NA	NA	NA	NA	NA	NA	NA	NA	NA	NA	NA	NA	NA	NA	NA	NA	NA	NA	NA	NA	NA	NA	NA	NA	NA	NA	NA	NA
CRYL1	CRYL1	21.2963	22.2276	22.2819	22.5341	19.0128	20.1835	20.0989	19.9526	20.943	20.6682	19.4035	21.2039	20.5822	22.3434	22.2236	19.7269	20.934	20.2172	20.6165	17.5243	NA	NA	NA	19.3761	20.382	19.9087	20.834	19.2357	18.8829	20.8802	22.2373	NA	18.5449	19.2777	20.2837	24.0431	21.4877	20.9445	23.3824	19.7054	19.4096	21.6933	19.5517	17.4674	23.107	21.6293	18.7333	21.7259
CRYM	CRYM	20.4838	19.1239	22.2731	22.9319	21.2161	21.487	21.3203	NA	19.2402	21.3963	21.9487	21.1993	22.4694	23.4438	23.2465	18.7265	22.6238	20.2375	20.3907	18.3614	20.6728	17.4774	20.1464	20.962	22.5034	NA	23.5861	21.9554	18.6311	20.9464	21.8597	15.047	20.4309	19.0321	22.5116	22.4998	22.9339	21.6129	19.1116	19.1702	20.6403	21.9441	20.0827	20.1906	22.5372	19.7556	20.3368	20.6722
CRYZ	CRYZ	19.388	16.4151	19.7603	19.5077	NA	15.8403	19.1039	15.4777	16.2837	18.4978	NA	15.3412	18.7931	21.1757	19.1013	18.3929	19.1676	19.0574	15.7236	NA	NA	NA	NA	17.95	NA	21.3743	19.0635	19.5483	16.9139	17.7289	18.1161	14.8719	NA	19.1042	21.0352	21.837	19.305	21.2245	17.6719	20.6922	20.3297	20.1672	21.1194	20.0696	22.9612	19.9583	18.7098	19.7404
CRYZL1	CRYZL1	NA	NA	NA	NA	NA	NA	NA	NA	NA	NA	NA	NA	NA	NA	NA	NA	NA	NA	NA	NA	NA	NA	NA	NA	NA	NA	NA	NA	NA	NA	NA	NA	NA	NA	NA	NA	NA	NA	NA	NA	NA	NA	NA	NA	NA	NA	NA	NA
CS	CS	NA	NA	NA	NA	NA	12.6703	NA	13.0001	16.4554	NA	NA	NA	NA	15.3919	NA	NA	NA	NA	NA	NA	NA	NA	NA	NA	NA	16.6525	NA	15.4609	NA	16.0079	NA	NA	NA	14.5669	NA	16.728	15.2949	NA	NA	18.6121	18.6378	15.9242	16.7747	22.8138	16.226	NA	NA	NA
CSAD	CSAD	NA	NA	NA	NA	NA	NA	NA	NA	NA	NA	NA	NA	NA	NA	NA	NA	NA	NA	NA	NA	NA	NA	NA	NA	NA	NA	NA	NA	NA	NA	NA	NA	NA	NA	NA	NA	NA	NA	NA	NA	NA	NA	NA	NA	NA	NA	NA	NA
CSDE1	CSDE1	NA	NA	NA	NA	NA	NA	NA	NA	NA	NA	NA	NA	NA	NA	NA	NA	NA	NA	NA	NA	NA	NA	NA	NA	NA	NA	NA	NA	NA	NA	NA	NA	NA	NA	NA	NA	NA	NA	NA	NA	NA	NA	NA	NA	NA	NA	NA	NA
CSE1L	CSE1L	13.225	NA	17.9691	18.1607	15.7187	NA	17.029	14.2159	NA	16.7492	NA	16.5243	NA	17.2578	NA	NA	16.4973	NA	NA	NA	NA	NA	14.5586	NA	NA	NA	15.8611	NA	15.0901	NA	15.582	NA	NA	16.1904	16.32	NA	17.6135	16.1096	NA	NA	14.4513	20.4718	14.3869	19.434	16.4397	NA	20.814	NA
CSF1	CSF1	25.8324	24.8781	24.6351	24.0387	24.355	24.3476	25.1685	24.4095	25.553	24.5076	25.7224	26.0308	25.675	23.5253	24.2167	25.2016	25.16	25.8905	26.194	26.0513	25.5893	26.0773	24.5668	24.9082	24.8091	26.7805	23.8538	24.9946	25.4978	26.1069	24.7874	25.1624	24.4543	24.7255	24.4252	23.441	23.2636	24.8185	26.7916	24.1461	23.2444	24.6712	24.0525	23.5882	24.9615	24.9986	25.307	25.1082
CSF1R	CSF1R	16.9159	NA	17.1487	17.6805	15.9592	15.6984	19.0848	16.6829	17.3143	15.702	17.1769	13.952	20.8049	NA	16.9642	13.0693	18.1182	17.1532	NA	16.7599	15.4604	14.6501	16.9119	15.6138	NA	15.3024	NA	18.2746	NA	16.595	15.976	NA	NA	NA	17.1495	14.8763	14.9602	15.9036	16.7142	17.3553	16.0726	19.354	19.1365	NA	19.5279	17.2203	19.5296	NA
CSGALNACT1	CSGALNACT1	NA	NA	NA	NA	NA	NA	NA	NA	NA	NA	NA	NA	NA	NA	NA	NA	NA	NA	NA	NA	NA	NA	NA	NA	NA	NA	NA	NA	NA	NA	NA	NA	NA	NA	NA	NA	NA	NA	NA	NA	NA	NA	NA	NA	NA	NA	NA	NA
CSK	CSK	NA	NA	NA	NA	NA	NA	NA	NA	NA	NA	NA	NA	NA	NA	NA	NA	NA	NA	NA	NA	NA	NA	NA	NA	NA	NA	NA	NA	NA	NA	NA	NA	NA	NA	NA	NA	NA	NA	NA	NA	NA	NA	NA	NA	NA	NA	NA	NA
CSNK1A1	CSNK1A1	17.9842	26.1524	NA	NA	23.4225	21.8828	NA	NA	NA	16.3652	14.7959	NA	13.9899	14.0514	NA	NA	22.8233	NA	19.1874	NA	NA	17.6056	NA	NA	NA	17.8014	NA	NA	NA	NA	NA	NA	NA	20.1716	NA	NA	NA	16.7107	NA	21.3937	21.2034	25.9485	21.9753	19.9521	NA	24.4162	NA	22.2653
CSNK1D	CSNK1D	NA	NA	NA	NA	NA	NA	NA	NA	NA	NA	NA	NA	NA	NA	NA	NA	NA	NA	NA	NA	NA	NA	NA	NA	NA	NA	NA	NA	NA	NA	NA	NA	NA	NA	NA	NA	NA	NA	NA	NA	NA	NA	NA	NA	NA	NA	NA	NA
CSNK1E	CSNK1E	NA	NA	NA	NA	NA	NA	NA	NA	NA	NA	NA	NA	NA	NA	NA	NA	NA	NA	NA	NA	NA	NA	NA	NA	NA	NA	NA	NA	NA	NA	NA	NA	NA	NA	NA	NA	NA	NA	NA	NA	NA	NA	NA	NA	NA	NA	NA	NA
CSNK1G1	CSNK1G1	NA	NA	NA	NA	NA	NA	NA	NA	NA	NA	NA	NA	NA	NA	NA	NA	NA	NA	NA	NA	NA	NA	NA	NA	NA	NA	NA	NA	NA	NA	NA	NA	NA	NA	NA	NA	NA	NA	NA	NA	NA	NA	NA	NA	NA	NA	NA	NA
CSNK1G2	CSNK1G2	NA	NA	NA	NA	NA	NA	NA	NA	NA	NA	NA	NA	NA	NA	NA	NA	NA	NA	NA	NA	NA	NA	NA	NA	NA	NA	NA	NA	NA	NA	NA	NA	NA	NA	NA	NA	NA	NA	NA	NA	NA	NA	NA	NA	NA	NA	NA	NA
CSNK1G3	CSNK1G3	NA	NA	NA	NA	NA	NA	NA	NA	NA	NA	NA	NA	NA	NA	NA	NA	NA	NA	NA	NA	NA	NA	NA	NA	NA	NA	NA	NA	NA	NA	NA	NA	NA	NA	NA	NA	NA	NA	NA	NA	NA	NA	NA	NA	NA	NA	NA	NA
CSNK2A1	CSNK2A1	17.9579	NA	NA	15.9967	14.8698	15.5713	NA	NA	NA	NA	NA	16.449	NA	19.6621	18.2425	NA	NA	NA	NA	NA	NA	NA	NA	17.9839	NA	NA	17.7388	NA	NA	NA	16.2518	NA	NA	18.6729	NA	NA	16.2305	17.0399	NA	NA	17.6755	NA	NA	21.5523	NA	NA	NA	NA
CSNK2A2	CSNK2A2	NA	NA	NA	NA	NA	NA	NA	NA	NA	NA	NA	NA	NA	NA	NA	NA	NA	NA	NA	NA	NA	NA	NA	NA	NA	NA	NA	NA	NA	NA	NA	NA	NA	NA	NA	NA	NA	NA	NA	NA	NA	NA	NA	NA	NA	NA	NA	NA
CSNK2B	CSNK2B	NA	NA	NA	NA	NA	NA	NA	NA	NA	NA	NA	NA	NA	NA	NA	NA	NA	NA	NA	NA	NA	NA	NA	NA	NA	NA	NA	NA	NA	NA	NA	NA	NA	NA	NA	NA	NA	NA	NA	NA	NA	NA	NA	NA	NA	NA	NA	NA
CSPG4	CSPG4	19.2496	22.209	20.6188	22.0933	21.5327	19.2047	21.7148	19.6379	20.9107	19.8008	21.8462	21.6835	21.4848	18.6555	20.7492	21.8078	21.8486	22.5829	21.6067	22.3401	21.3135	21.7784	20.785	21.7494	18.4964	21.6613	18.3746	22.1051	21.7424	22.1632	21.3473	20.7543	20.8656	20.7499	22.5448	21.4376	20.9697	22.2897	22.6063	21.8413	20.6143	21.9943	22.3949	20.4475	22.3141	21.0139	22.7127	21.1056
CSPP1	CSPP1	NA	NA	NA	NA	NA	NA	NA	NA	NA	NA	NA	NA	NA	NA	NA	NA	NA	NA	NA	NA	NA	NA	NA	NA	NA	NA	NA	NA	NA	NA	NA	NA	NA	NA	NA	NA	NA	NA	NA	NA	NA	NA	NA	NA	NA	NA	NA	NA
CSRP1	CSRP1	16.9296	NA	NA	20.0086	16.0613	17.9694	15.0803	NA	NA	NA	14.0619	17.6614	NA	19.782	19.2892	NA	NA	NA	NA	NA	NA	NA	15.8313	18.0845	18.647	NA	18.6632	16.2361	17.4648	NA	18.887	NA	18.2031	17.8739	18.953	19.0936	19.3005	19.4808	18.3383	18.1964	NA	NA	18.2718	NA	17.769	NA	17.5785	17.8363
CSRP2	CSRP2	NA	NA	NA	NA	NA	NA	NA	NA	NA	NA	NA	NA	NA	NA	NA	NA	NA	NA	NA	NA	NA	NA	NA	NA	NA	NA	NA	NA	NA	NA	NA	NA	NA	NA	NA	NA	NA	NA	NA	NA	NA	NA	NA	NA	NA	NA	NA	NA
CSRP3	CSRP3	NA	NA	NA	NA	NA	NA	NA	NA	NA	NA	NA	NA	NA	NA	NA	NA	NA	NA	NA	NA	NA	NA	NA	NA	NA	NA	NA	NA	NA	NA	NA	NA	NA	NA	NA	NA	NA	NA	NA	NA	NA	NA	NA	NA	NA	NA	NA	NA
CST1	CST1	23.4766	NA	22.6315	21.4167	23.2249	23.3935	23.0666	20.2447	21.7721	21.3736	21.0004	19.0639	26.2873	25.8271	26.4411	22.4752	16.7191	20.093	21.1587	22.9773	20.8847	24.4461	21.6232	22.6428	20.5278	20.173	16.9791	25.8121	22.438	21.348	22.9216	11.8977	22.6502	22.8285	24.2256	20.3867	24.3767	21.9479	23.5168	22.552	23.9873	17.78	20.6366	22.6216	22.3943	13.0323	18.7032	20.0758
CST2	CST2	20.6822	NA	20.9696	17.5639	20.6818	23.5948	19.0842	19.6381	20.0498	16.1689	10.2371	23.4476	22.6459	20.4455	21.4298	22.1375	NA	18.4852	19.7642	19.6388	18.0899	22.0041	20.4174	20.0408	10.4919	19.7096	NA	20.8953	17.9262	17.0497	17.7902	23.1439	20.2723	20.641	21.1695	19.9796	21.0902	19.9025	21.5723	22.3992	22.8988	19.6133	17.2274	15.91	22.6934	16.8547	14.2853	18.8871
CST3	CST3	27.8475	28.127	26.9069	28.919	28.7553	27.359	28.1579	28.0432	28.273	27.5222	29.9995	28.5688	27.7778	27.9741	29.1847	27.9214	29.2453	29.267	28.3558	28.5775	28.7725	29.3389	26.7968	28.4962	28.1318	29.8319	27.0819	26.7553	29.4966	29.5294	29.6714	28.9756	28.807	28.0927	28.2578	28.7452	27.3879	28.9242	29.2538	28.1911	28.885	27.9479	30.0555	25.777	27.655	27.0116	28.1007	26.1361
CST4	CST4	24.0462	20.099	25.2418	21.3331	24.6939	24.7811	23.6034	22.269	22.8346	16.6616	23.7255	21.951	23.2234	23.2787	24.0607	23.3717	20.3989	24.3061	24.114	24.8272	23.3202	28.2308	24.6644	22.6102	23.0224	21.9151	21.8209	25.5295	24.1717	21.4626	24.6552	23.8957	23.4149	21.7835	23.4514	19.9796	23.3206	23.7547	27.1929	25.6281	25.5414	22.1885	24.3169	25.7492	23.3942	22.5606	22.7105	23.3925
CST6	CST6	30.8605	23.3194	27.0584	25.8781	26.3915	26.5152	29.3013	27.9577	26.3975	23.9962	30.0816	26.8947	26.2938	25.792	26.8436	26.6145	24.4725	28.1384	27.6619	28.2349	28.8246	29.7279	29.6939	27.1598	27.7159	27.0687	25.8958	29.2679	27.6087	28.3902	25.3277	26.1841	30.1016	26.6826	26.8654	23.7266	24.9917	26.8744	29.5645	27.7128	26.5651	25.5623	26.3996	25.5939	25.1487	28.4309	26.5202	26.6842
CSTA	CSTA	19.5363	24.0309	NA	20.1651	24.9928	NA	24.3564	23.4693	25.0788	27.2143	24.0844	27.9426	17.4997	23.8638	20.6671	26.9817	23.1594	22.3031	28.3112	28.0391	27.333	27.5181	17.7773	27.1951	20.8483	27.915	18.1938	22.7491	24.368	27.5031	25.9835	27.7173	NA	27.4393	21.5732	NA	23.6483	21.362	27.199	24.1253	21.0073	22.5691	21.64	23.8902	20.6546	26.8568	23.9343	27.7925
CSTB	CSTB	26.4615	25.9278	21.0339	25.237	26.9454	23.9214	25.3401	26.7696	24.3086	24.8353	25.3618	24.783	23.846	25.2309	25.5972	24.9338	25.8453	23.2179	24.7011	23.7584	24.1182	21.4208	25.825	24.2668	24.7448	23.6977	24.7567	24.4782	24.6582	22.0728	25.8457	26.7553	23.8813	27.6078	24.7953	22.1683	28.8753	24.2084	24.02	21.6257	23.0883	25.537	23.192	23.3756	23.8734	23.5828	23.5943	23.5024
CSTF1	CSTF1	NA	NA	NA	NA	NA	NA	NA	NA	NA	NA	NA	NA	NA	NA	NA	NA	NA	NA	NA	NA	NA	NA	NA	NA	NA	NA	NA	NA	NA	NA	NA	NA	NA	NA	NA	NA	NA	NA	NA	NA	NA	NA	NA	NA	NA	NA	NA	NA
CSTF2	CSTF2	NA	NA	NA	NA	NA	NA	NA	NA	NA	NA	NA	NA	NA	NA	NA	NA	NA	NA	NA	NA	NA	NA	NA	NA	NA	NA	NA	NA	NA	NA	NA	NA	NA	NA	NA	NA	NA	NA	NA	NA	NA	NA	NA	NA	NA	NA	NA	NA
CSTF2T	CSTF2T	NA	NA	NA	NA	NA	NA	NA	NA	NA	NA	NA	NA	NA	NA	NA	NA	NA	NA	NA	NA	NA	NA	NA	NA	NA	NA	NA	NA	NA	NA	NA	NA	NA	NA	NA	NA	NA	NA	NA	NA	NA	NA	NA	NA	NA	NA	NA	NA
CSTF3	CSTF3	NA	NA	NA	NA	NA	NA	NA	NA	NA	NA	NA	NA	NA	NA	NA	NA	NA	NA	NA	NA	NA	NA	NA	NA	NA	NA	NA	NA	NA	NA	NA	NA	NA	NA	NA	NA	NA	NA	NA	NA	NA	NA	NA	NA	NA	NA	NA	NA
CT45A1;CT45A2;CT45A3;CT45A4	CT45A1	NA	NA	NA	NA	NA	NA	NA	NA	NA	NA	NA	NA	NA	NA	NA	NA	NA	NA	NA	NA	NA	NA	NA	NA	NA	NA	NA	NA	NA	NA	NA	NA	NA	NA	NA	NA	NA	NA	NA	NA	NA	NA	NA	NA	NA	NA	NA	NA
CTAGE5	CTAGE5	NA	NA	NA	NA	NA	NA	NA	NA	NA	NA	NA	NA	NA	NA	NA	NA	NA	NA	NA	NA	NA	NA	NA	NA	NA	NA	NA	NA	NA	NA	NA	NA	NA	NA	NA	NA	NA	NA	NA	NA	NA	NA	NA	NA	NA	NA	NA	NA
CTBP1	CTBP1	NA	NA	NA	NA	NA	NA	NA	NA	NA	NA	NA	NA	NA	NA	NA	NA	NA	NA	NA	NA	NA	NA	NA	NA	NA	NA	NA	NA	NA	NA	NA	NA	NA	NA	NA	NA	NA	NA	NA	NA	NA	NA	NA	NA	NA	NA	NA	NA
CTBP2	CTBP2	NA	NA	NA	NA	NA	NA	NA	NA	NA	NA	NA	NA	NA	NA	NA	NA	NA	NA	NA	NA	NA	NA	NA	NA	NA	NA	NA	NA	NA	NA	NA	NA	NA	NA	NA	NA	NA	NA	NA	NA	NA	NA	NA	NA	NA	NA	NA	NA
CTBS	CTBS	25.1472	26.0506	25.13	26.0515	25.4839	27.4508	27.8163	26.0644	25.9488	25.2827	27.1557	25.9737	26.9543	25.8363	25.7174	27.163	27.3384	26.744	26.8716	25.4932	25.6532	26.6869	26.3987	25.5894	25.7104	26.1477	27.3329	26.0739	25.6728	26.4812	25.8495	26.0386	25.3188	25.1513	26.1177	25.5484	25.5521	26.0826	27.1634	25.1059	24.4428	26.2363	25.162	23.4172	26.2466	23.9102	26.0201	25.2165
CTCF	CTCF	NA	NA	NA	NA	NA	NA	NA	NA	NA	NA	NA	NA	NA	NA	NA	NA	NA	NA	NA	NA	NA	NA	NA	NA	NA	NA	NA	NA	NA	NA	NA	NA	NA	NA	NA	NA	NA	NA	NA	NA	NA	NA	NA	NA	NA	NA	NA	NA
CTDP1	CTDP1	NA	NA	NA	NA	NA	NA	NA	NA	NA	NA	NA	NA	NA	NA	NA	NA	NA	NA	NA	NA	NA	NA	NA	NA	NA	NA	NA	NA	NA	NA	NA	NA	NA	NA	NA	NA	NA	NA	NA	NA	NA	NA	NA	NA	NA	NA	NA	NA
CTDSP1	CTDSP1	NA	NA	NA	NA	NA	NA	NA	NA	NA	NA	NA	NA	NA	NA	NA	NA	NA	NA	NA	NA	NA	NA	NA	NA	NA	NA	NA	NA	NA	NA	NA	NA	NA	NA	NA	NA	NA	NA	NA	NA	NA	NA	NA	NA	NA	NA	NA	NA
CTDSP2	CTDSP2	NA	NA	NA	NA	NA	NA	NA	NA	NA	NA	NA	NA	NA	NA	NA	NA	NA	NA	NA	NA	NA	NA	NA	NA	NA	NA	NA	NA	NA	NA	NA	NA	NA	NA	NA	NA	NA	NA	NA	NA	NA	NA	NA	NA	NA	NA	NA	NA
CTDSPL	CTDSPL	NA	NA	NA	NA	NA	NA	NA	NA	NA	NA	NA	NA	NA	NA	NA	NA	NA	NA	NA	NA	NA	NA	NA	NA	NA	NA	NA	NA	NA	NA	NA	NA	NA	NA	NA	NA	NA	NA	NA	NA	NA	NA	NA	NA	NA	NA	NA	NA
CTF1	CTF1	NA	NA	NA	NA	NA	NA	NA	NA	NA	NA	NA	NA	NA	NA	NA	NA	NA	NA	NA	NA	NA	NA	NA	NA	NA	NA	NA	NA	NA	NA	NA	NA	NA	NA	NA	NA	NA	NA	NA	NA	NA	NA	NA	NA	NA	NA	NA	NA
CTGF	CTGF	23.5617	19.4475	20.2961	21.2691	19.1359	20.9039	21.5779	19.635	20.6865	20.3473	22.6285	22.2366	20.4937	19.8439	22.3187	20.3016	20.8394	22.376	21.6199	21.5652	15.3645	22.8986	20.1599	21.9133	NA	21.7861	20.471	21.5333	22.2969	21.6897	19.2205	19.7551	21.7479	20.6095	20.0837	20.8655	19.7995	20.9431	21.4566	22.6886	21.7861	22.1745	23.08	19.4437	21.2959	22.3241	21.4019	21.8023
CTH	CTH	NA	NA	NA	NA	NA	NA	NA	NA	NA	NA	NA	NA	NA	NA	NA	NA	NA	NA	NA	NA	NA	NA	NA	NA	NA	NA	NA	NA	NA	NA	NA	NA	NA	NA	NA	NA	NA	NA	NA	NA	NA	NA	NA	NA	NA	NA	NA	NA
CTIF	CTIF	NA	NA	NA	NA	NA	NA	NA	NA	NA	NA	NA	NA	NA	NA	NA	NA	NA	NA	NA	NA	NA	NA	NA	NA	NA	NA	NA	NA	NA	NA	NA	NA	NA	NA	NA	NA	NA	NA	NA	NA	NA	NA	NA	NA	NA	NA	NA	NA
CTNNA1	CTNNA1	16.6636	NA	17.4057	NA	NA	NA	NA	18.8479	14.3256	NA	15.7996	NA	15.0375	17.7627	15.8997	12.3865	NA	NA	NA	NA	NA	NA	18.6136	NA	16.1146	NA	NA	NA	NA	NA	14.2297	NA	NA	15.1209	NA	13.8512	15.7839	NA	NA	NA	NA	NA	NA	18.5476	14.4083	20.5247	NA	NA
CTNNA2	CTNNA2	NA	NA	NA	NA	NA	NA	NA	NA	NA	NA	NA	NA	NA	10.0768	NA	NA	NA	NA	NA	NA	NA	NA	NA	NA	NA	NA	NA	NA	NA	NA	NA	NA	NA	NA	NA	NA	NA	NA	NA	NA	NA	NA	NA	11.324	12.7326	NA	NA	NA
CTNNAL1	CTNNAL1	NA	NA	NA	NA	NA	NA	NA	NA	NA	NA	NA	NA	NA	NA	NA	NA	NA	NA	NA	NA	NA	NA	NA	NA	NA	NA	NA	NA	NA	NA	NA	NA	NA	NA	NA	NA	NA	NA	NA	NA	NA	NA	NA	NA	NA	NA	NA	NA
CTNNB1	CTNNB1	16.6262	18.1374	16.8149	18.1816	19.461	16.2834	17.7176	23.3587	16.6676	16.2253	15.7817	17.0852	18.2925	19.2866	17.9202	18.1504	NA	19.6632	17.2399	NA	NA	23.0716	15.2096	21.9844	19.2379	NA	17.7352	14.2814	NA	NA	18.2846	17.7659	16.096	18.5906	16.6623	16.6711	19.156	16.832	NA	NA	15.0191	13.7205	NA	NA	16.4398	NA	22.8812	NA
CTNNBIP1	CTNNBIP1	NA	NA	NA	NA	NA	NA	NA	NA	NA	NA	NA	NA	NA	NA	NA	NA	NA	NA	NA	NA	NA	NA	NA	NA	NA	NA	NA	NA	NA	NA	NA	NA	NA	NA	NA	NA	NA	NA	NA	NA	NA	NA	NA	NA	NA	NA	NA	NA
CTNNBL1	CTNNBL1	NA	NA	NA	NA	NA	NA	NA	NA	NA	NA	NA	NA	NA	NA	NA	NA	NA	NA	NA	NA	NA	NA	NA	NA	NA	NA	NA	NA	NA	NA	NA	NA	NA	NA	NA	NA	NA	NA	NA	NA	NA	NA	NA	NA	NA	NA	NA	NA
CTNND1	CTNND1	NA	NA	NA	19.2224	20.2642	17.2224	NA	16.743	NA	20.7392	16.99	19.4012	NA	18.7966	NA	19.6993	20.0775	NA	19.7927	NA	18.9246	NA	15.5532	19.1206	18.087	17.0557	NA	16.7622	NA	NA	19.4251	NA	NA	13.3867	18.8864	NA	19.3746	NA	NA	NA	NA	NA	16.3621	14.5394	12.2705	NA	NA	NA
CTNND2	CTNND2	NA	NA	NA	NA	NA	NA	NA	NA	NA	NA	NA	NA	NA	NA	NA	NA	NA	NA	NA	NA	NA	NA	NA	NA	NA	NA	NA	NA	NA	NA	NA	NA	NA	NA	NA	NA	NA	NA	NA	NA	NA	NA	NA	NA	NA	NA	NA	NA
CTPS1	CTPS1	NA	NA	NA	NA	NA	NA	NA	NA	NA	NA	NA	NA	NA	NA	NA	NA	NA	NA	NA	NA	NA	NA	NA	NA	NA	NA	NA	NA	NA	NA	NA	NA	NA	NA	NA	NA	NA	NA	NA	NA	NA	NA	NA	19.2389	NA	NA	NA	NA
CTPS2	CTPS2	NA	NA	NA	NA	NA	NA	NA	NA	NA	NA	NA	NA	NA	NA	NA	NA	NA	NA	NA	NA	NA	NA	NA	NA	NA	NA	NA	NA	NA	NA	NA	NA	NA	NA	NA	NA	NA	NA	NA	NA	NA	NA	NA	NA	NA	NA	NA	NA
CTR9	CTR9	NA	NA	NA	NA	NA	NA	NA	NA	NA	NA	NA	NA	NA	NA	NA	NA	NA	NA	NA	NA	NA	NA	NA	NA	NA	NA	NA	NA	NA	NA	NA	NA	NA	NA	NA	NA	NA	NA	NA	NA	NA	NA	NA	NA	NA	NA	NA	NA
CTSA	CTSA	24.6368	25.656	24.1876	25.2333	20.1468	27.4863	26.1381	27.0059	24.4159	24.4007	25.088	24.4276	25.9214	21.63	24.0919	25.3199	26.3397	26.3876	23.8514	23.4323	24.1271	22.8819	24.7975	23.3923	21.233	23.7721	25.3019	24.3585	24.8351	25.2397	24.0313	22.9572	23.1518	24.4069	24.9417	26.7672	23.7159	25.6172	23.9908	24.3223	24.8051	27.1631	26.0456	26.9178	25.8851	24.5393	26.1474	24.752
CTSB	CTSB	26.1222	26.6211	24.524	26.6159	24.4421	28.2483	26.6622	26.3787	25.058	25.8679	27.5559	25.8533	27.1996	25.1349	24.9711	25.9411	26.503	27.122	25.6841	23.6767	25.6427	25.3575	26.7938	24.9397	23.6316	25.3294	26.3896	26.1378	25.8478	26.1981	25.0954	26.0136	25.7707	26.143	26.3624	25.7977	25.4436	26.1599	26.2221	23.9783	25.5378	26.8865	26.48	25.1698	26.5419	25.4243	26.7247	26.0589
CTSC	CTSC	25.9391	25.8492	25.0744	24.662	23.5521	28.1966	26.0562	27.4418	25.2339	25.0717	25.4712	24.8791	25.7058	22.5346	23.7176	25.5385	24.1247	26.0576	24.5844	24.0747	24.6561	24.3996	25.4043	24.3711	23.4636	25.5251	24.0255	24.6565	25.1638	25.011	25.0839	23.4531	23.357	24.6362	24.7019	26.1464	22.7402	24.5413	25.3682	23.6262	25.159	25.7821	25.3249	26.0862	26.4956	24.8357	27.1588	24.8335
CTSD	CTSD	27.0173	26.8487	26.479	25.9128	26.4273	28.078	28.4525	28.1664	26.124	25.1164	27.6787	26.257	28.8081	25.1689	27.0899	26.8607	28.3956	28.0405	26.5639	25.3906	24.5493	26.3242	26.6498	25.3636	24.0403	27.2236	26.3477	26.2654	26.6476	26.9294	26.8121	25.6574	25.5657	26.0243	26.1825	27.1615	25.4486	26.3073	27.4753	25.6056	27.381	26.257	27.0136	27.1955	26.736	26.1297	25.9084	26.24
CTSF	CTSF	NA	16.7151	NA	19.984	13.5185	NA	18.4511	15.4596	16.5276	NA	18.1468	15.8034	15.4274	17.3072	17.1242	17.5924	16.24	18.8574	14.9246	16.1965	NA	14.103	NA	17.13	NA	15.7922	15.7039	NA	18.5517	16.6369	18.575	13.4068	NA	NA	19.5733	18.2598	18.0541	19.3244	19.3686	NA	19.7258	NA	19.1788	NA	17.0295	NA	NA	NA
CTSG	CTSG	NA	22.0478	18.3209	NA	NA	19.0684	24.3405	17.452	NA	20.1065	16.7085	16.9826	14.8859	17.4529	16.7041	16.5964	17.2017	NA	19.194	NA	NA	NA	20.197	17.1538	21.983	NA	19.6023	17.4684	17.3644	NA	NA	21.6355	NA	22.7279	16.6875	18.4382	NA	NA	NA	NA	19.8617	NA	NA	18.3418	17.8292	19.5445	18.7418	15.3978
CTSH	CTSH	25.4579	24.9946	23.4857	21.0017	24.6489	27.967	26.3207	27.0503	22.3394	24.7401	24.3327	24.4946	25.9231	24.4741	24.493	25.8686	26.428	26.7157	25.1691	23.6626	23.6782	23.2375	23.7451	24.4492	24.5043	24.8242	25.0566	21.7637	23.9547	25.9256	23.7051	22.9515	24.6014	22.5301	24.2614	26.5147	23.5323	25.6436	23.2119	24.1782	24.9583	25.44	24.8813	19.6678	25.0376	22.9456	23.2914	23.6605
CTSL	CTSL	25.1753	22.9664	23.3592	22.3143	22.9362	25.5265	22.9311	24.6575	23.6645	23.395	21.9653	24.1992	22.322	23.6331	21.1587	23.8854	21.9586	23.3815	22.8683	23.1656	23.4539	23.4719	20.2524	23.0798	21.5333	23.6599	21.0952	21.5625	23.044	23.2283	24.114	21.9182	23.4939	22.8358	21.0986	23.0923	21.8024	21.3679	24.3293	22.8063	23.6378	21.7426	22.1812	23.5025	24.2922	23.5451	21.5167	23.4838
CTSO	CTSO	19.5765	16.6532	17.7602	21.5981	21.0012	20.5329	20.1107	18.5675	18.8034	20.3462	20.242	19.449	22.2605	22.7303	21.3206	20.5602	21.8748	18.4754	19.1655	NA	19.0513	15.5935	19.4843	19.7992	20.2008	18.5781	21.824	20.0022	18.7747	17.119	19.6218	19.7915	19.2408	18.8282	20.9391	21.4593	21.7506	19.592	14.51	19.2531	18.599	16.6661	19.2111	NA	20.4276	18.23	18.015	NA
CTSS	CTSS	19.6175	21.8087	16.0642	15.962	20.6968	22.3812	20.347	21.7093	16.841	19.1964	18.993	NA	NA	19.6766	17.2268	19.9477	19.3409	20.7052	19.6146	NA	18.5107	NA	NA	19.6925	22.0514	NA	20.0834	17.3252	18.4833	17.352	NA	18.7733	NA	21.9394	18.8214	19.5392	NA	19.5664	NA	19.0275	22.2619	20.1397	17.5396	18.6065	20.6117	21.4894	20.2068	20.6297
[truncated: 7,156 more rows]
[truncated: 598 more columns]

## Sheet: 2b
Supplementary Data 2b: Protein abundances (iBAQ) for urines, EVs and tissues (Validation)
[truncated: 4,511 more rows]
[truncated: 310 more columns]

[truncated: 1 more sheets: 2c]
