# Supplementary material for: Prostate cancer reshapes the secreted and extracellular vesicle urinary proteomes
Source: Nat Commun. 2024 Jun 13;15:5069. doi: 10.1038/s41467-024-49424-5 (PMC11176296; doi:10.1038/s41467-024-49424-5)
Supplement: Supplementary file 6 — Supplementary Data 3 [file 41467_2024_49424_MOESM6_ESM.xlsx]

## Sheet: Summary
Supplementary Data 3: Results from pathway analysis
Table	Description
3a	Results from GO:CC pathway enrichment analysis. Related to Figure 3e.
3b	Subcellular annotation for sample type-enriched proteins
3c	STRING Pathway results. Related to Supplementary Fig. 7b-d.

## Sheet: 3a
Supplementary Data 3a: Results from GO:CC pathway enrichment analysis
Enrichment analysis was performed in gProfiler2 using gost() with default parameters. P-values were determined using Fisher’s one-tailed test and adjusted for multiple correction using the g_SCS method as in the default parameters.
			Group				Intersection size (# Proteins)
Term ID	Term name	P-value	Tissue	uSP	uEV-P20	uEV-P150	Tissue	uSP	uEV-P20	uEV-P150
GO:0031983	vesicle lumen	3.75084e-48	1	1	1	1	151	245	195	203
GO:0034774	secretory granule lumen	6.85792e-48	1	1	1	1	151	243	195	203
GO:0060205	cytoplasmic vesicle lumen	8.51591e-48	1	1	1	1	151	244	195	203
GO:0072562	blood microparticle	1.53596e-40	1	1	1	1	61	66	59	18
GO:0005775	vacuolar lumen	1.15078e-35	1	1	1	1	64	97	97	105
GO:0062023	collagen-containing extracellular matrix	9.91094e-29	1	1	1	0	71	142	59	NA
GO:0030312	external encapsulating structure	6.2632e-24	1	1	1	0	71	155	69	NA
GO:0031012	extracellular matrix	6.2632e-24	1	1	1	0	71	155	69	NA
GO:0005766	primary lysosome	6.11021e-23	1	1	1	1	65	87	110	79
GO:0042582	azurophil granule	6.11021e-23	1	1	1	1	65	87	110	79
GO:0005840	ribosome	5.78738e-21	1	0	0	0	75	NA	NA	NA
GO:1904813	ficolin-1-rich granule lumen	6.16739e-21	1	1	1	1	88	98	93	101
GO:0035578	azurophil granule lumen	3.47736e-20	1	1	1	1	44	56	69	70
GO:0043202	lysosomal lumen	4.60013e-19	0	1	1	0	NA	56	60	NA
GO:0101002	ficolin-1-rich granule	9.99615e-19	1	1	1	1	90	125	120	131
GO:0036452	ESCRT complex	7.83137e-13	0	0	0	1	NA	NA	NA	19
GO:0031093	platelet alpha granule lumen	7.29219e-12	1	1	1	0	16	25	22	NA
GO:0015935	small ribosomal subunit	3.17816e-11	1	0	0	0	27	NA	NA	NA
GO:0015934	large ribosomal subunit	1.47825e-10	1	0	0	0	42	NA	NA	NA
GO:0099512	supramolecular fiber	2.90633e-10	1	0	0	0	44	NA	NA	NA
GO:0031091	platelet alpha granule	3.7465e-10	0	1	1	0	NA	27	16	NA
GO:0099081	supramolecular polymer	4.90291e-10	1	0	0	0	44	NA	NA	NA
GO:0022626	cytosolic ribosome	1.97007e-09	1	0	1	1	73	NA	73	64
GO:1904724	tertiary granule lumen	2.05228e-09	1	1	1	1	21	20	37	23
GO:0005765	lysosomal membrane	2.34072e-09	0	0	1	1	NA	NA	55	76
GO:0098852	lytic vacuole membrane	2.34072e-09	0	0	1	1	NA	NA	55	76
GO:0005774	vacuolar membrane	2.68892e-09	0	0	0	1	NA	NA	NA	80
GO:0010008	endosome membrane	1.0543e-08	0	0	0	1	NA	NA	NA	77
GO:0005788	endoplasmic reticulum lumen	1.09247e-08	1	1	0	0	54	79	NA	NA
GO:0035580	specific granule lumen	1.24828e-08	0	1	1	1	NA	40	42	39
GO:0001725	stress fiber	2.82847e-08	1	0	0	0	28	NA	NA	NA
GO:0097517	contractile actin filament bundle	2.82847e-08	1	0	0	0	28	NA	NA	NA
GO:1990904	ribonucleoprotein complex	3.44115e-08	1	0	0	0	118	NA	NA	NA
GO:0005925	focal adhesion	4.20999e-08	1	1	1	1	131	159	122	180
GO:0042581	specific granule	6.28303e-08	0	1	1	1	NA	92	113	96
GO:0000323	lytic vacuole	6.33892e-08	0	1	1	1	NA	162	231	136
GO:0005764	lysosome	6.33892e-08	0	1	1	1	NA	162	231	136
GO:1905360	GTPase complex	7.00175e-08	0	0	0	1	NA	NA	NA	18
GO:0042641	actomyosin	7.11374e-08	1	0	0	0	28	NA	NA	NA
GO:0005746	mitochondrial respirasome	8.07934e-08	1	0	1	0	51	NA	53	NA
GO:0070820	tertiary granule	9.04374e-08	0	1	1	1	NA	31	120	87
GO:0030055	cell-substrate junction	1.4365e-07	1	1	1	1	130	160	122	159
GO:0042788	polysomal ribosome	1.61795e-07	1	0	0	0	20	NA	NA	NA
GO:0070469	respirasome	2.58629e-07	1	0	1	0	51	NA	53	NA
GO:0016324	apical plasma membrane	2.6108e-07	0	0	0	1	NA	NA	NA	71
GO:0005834	heterotrimeric G-protein complex	2.98412e-07	0	0	0	1	NA	NA	NA	17
GO:0098803	respiratory chain complex	3.93216e-07	1	0	1	0	51	NA	50	NA
GO:0032432	actin filament bundle	5.13797e-07	1	0	0	0	27	NA	NA	NA
GO:1990204	oxidoreductase complex	5.70368e-07	1	0	1	0	62	NA	60	NA
GO:0043292	contractile fiber	1.04871e-06	1	0	0	0	21	NA	NA	NA
GO:0009986	cell surface	1.22275e-06	0	1	0	0	NA	113	NA	NA
GO:0031902	late endosome membrane	4.85411e-06	0	0	0	1	NA	NA	NA	29
GO:0045177	apical part of cell	7.35336e-06	0	0	0	1	NA	NA	NA	75
GO:0031234	extrinsic component of cytoplasmic side of plasma membrane	1.27649e-05	0	0	0	1	NA	NA	NA	26
GO:0005771	multivesicular body	1.42727e-05	0	0	0	1	NA	NA	NA	17
GO:0030016	myofibril	2.54258e-05	1	0	0	0	19	NA	NA	NA
GO:0098562	cytoplasmic side of membrane	3.30942e-05	0	0	0	1	NA	NA	NA	37
GO:0032994	protein-lipid complex	5.7559e-05	0	1	0	0	NA	23	NA	NA
GO:0070161	anchoring junction	7.29888e-05	1	0	1	1	144	NA	98	84
GO:0034358	plasma lipoprotein particle	8.63357e-05	0	1	0	0	NA	21	NA	NA
GO:1990777	lipoprotein particle	8.63357e-05	0	1	0	0	NA	21	NA	NA
GO:0015629	actin cytoskeleton	0.000122549	1	0	0	0	29	NA	NA	NA
GO:0009898	cytoplasmic side of plasma membrane	0.00015466	0	0	0	1	NA	NA	NA	33
GO:0000502	proteasome complex	0.000159257	1	1	1	1	45	39	31	39
GO:0005768	endosome	0.000282888	0	0	0	1	NA	NA	NA	114
GO:0005844	polysome	0.000653723	1	0	0	0	26	NA	NA	NA
GO:0005770	late endosome	0.000775386	0	0	0	1	NA	NA	NA	44
GO:0071013	catalytic step 2 spliceosome	0.00129767	1	0	0	0	50	NA	NA	NA
GO:0022625	cytosolic large ribosomal subunit	0.00275976	1	0	1	1	45	NA	39	34
GO:0005747	mitochondrial respiratory chain complex I	0.00293503	1	0	1	0	31	NA	31	NA
GO:0030964	NADH dehydrogenase complex	0.00293503	1	0	1	0	31	NA	31	NA
GO:0045271	respiratory chain complex I	0.00293503	1	0	1	0	31	NA	31	NA
GO:0055038	recycling endosome membrane	0.003463	0	0	0	1	NA	NA	NA	27
GO:0030496	midbody	0.00358273	0	0	0	1	NA	NA	NA	21
GO:1905369	endopeptidase complex	0.00379405	1	1	1	0	49	47	35	NA
GO:0045335	phagocytic vesicle	0.00486917	0	0	0	1	NA	NA	NA	51
GO:0030667	secretory granule membrane	0.00586053	0	1	1	1	NA	84	169	68
GO:0099513	polymeric cytoskeletal fiber	0.00609731	1	0	0	0	18	NA	NA	NA
GO:0030017	sarcomere	0.0068575	1	0	0	0	8	NA	NA	NA
GO:0022627	cytosolic small ribosomal subunit	0.00805795	1	0	1	1	29	NA	33	30
GO:0005884	actin filament	0.00854585	1	0	0	0	5	NA	NA	NA
GO:0044391	ribosomal subunit	0.0102879	1	0	1	0	73	NA	66	NA
GO:0035577	azurophil granule membrane	0.0118437	0	0	1	1	NA	NA	39	29
GO:0005838	proteasome regulatory particle	0.0247297	1	0	1	1	20	NA	18	18
GO:0022624	proteasome accessory complex	0.0247297	1	0	1	1	20	NA	18	18
GO:0008180	COP9 signalosome	0.0400045	1	0	0	0	20	NA	NA	NA
GO:0035579	specific granule membrane	0.0411727	0	0	1	0	NA	NA	58	NA

## Sheet: 3b
Supplementary Data 3b: Subcellular annotation for sample type-enriched proteins
Genes detected in prostate samples (Tissue, uSP, uEV-P20, uEV-P150) and annotated to Human Protein Atlas subcellular localization data
Gene	Cytosol	Endoplasmic reticulum	Golgi apparatus	Mitochondria	Plasma membrane	Secreted	Vesicles	Nucleus	Structural	No annotation
A1BG	NA	NA	NA	NA	NA	1	NA	NA	NA	NA
A1CF	NA	NA	NA	NA	NA	NA	NA	1	NA	NA
A2M	NA	NA	NA	NA	NA	1	NA	NA	NA	NA
A2ML1	NA	NA	NA	NA	NA	1	NA	NA	NA	NA
AAAS	1	NA	NA	NA	NA	NA	NA	1	1	NA
AACS	NA	NA	NA	NA	NA	NA	1	NA	NA	NA
AADAT	NA	NA	NA	NA	1	NA	1	NA	NA	NA
AAGAB	1	NA	NA	NA	NA	NA	NA	1	NA	NA
AAK1	1	NA	NA	NA	1	NA	1	NA	NA	NA
AAMDC	1	NA	NA	NA	NA	NA	NA	1	NA	NA
AAMP	1	NA	NA	NA	NA	NA	NA	NA	1	NA
AAR2	1	NA	NA	NA	NA	NA	NA	NA	NA	NA
AARS	NA	NA	NA	NA	NA	NA	NA	NA	NA	1
AARS2	NA	NA	NA	1	NA	NA	NA	NA	NA	NA
AARSD1	1	NA	NA	NA	NA	NA	NA	1	NA	NA
AASDHPPT	NA	NA	NA	NA	NA	NA	NA	NA	NA	1
AASS	NA	NA	NA	1	NA	NA	1	1	NA	NA
AATF	NA	NA	NA	NA	NA	NA	NA	1	NA	NA
ABAT	NA	NA	NA	1	NA	NA	NA	NA	NA	NA
ABCA1	NA	NA	NA	NA	NA	NA	1	1	NA	NA
ABCA12	1	NA	NA	NA	1	NA	1	1	NA	NA
ABCA2	NA	NA	NA	NA	NA	NA	1	NA	NA	NA
ABCA5	NA	NA	NA	NA	NA	NA	NA	1	NA	NA
ABCA7	NA	NA	1	NA	1	NA	NA	NA	NA	NA
ABCA8	1	NA	NA	NA	NA	NA	NA	1	NA	NA
ABCB1	NA	NA	NA	NA	1	NA	NA	NA	NA	NA
ABCB10	NA	NA	NA	NA	NA	NA	NA	NA	NA	1
ABCB11	1	NA	NA	NA	1	NA	NA	1	NA	NA
ABCB5	NA	NA	NA	NA	NA	NA	NA	NA	NA	1
ABCB6	1	NA	1	1	1	NA	NA	1	NA	NA
ABCB7	NA	NA	NA	1	NA	NA	NA	NA	NA	NA
ABCB8	NA	NA	NA	1	NA	NA	NA	1	NA	NA
ABCC1	NA	NA	NA	NA	1	NA	NA	NA	NA	NA
ABCC2	NA	NA	NA	NA	NA	NA	NA	NA	NA	1
ABCC3	NA	NA	NA	NA	1	NA	NA	NA	NA	NA
ABCC4	NA	NA	1	NA	1	NA	NA	1	NA	NA
ABCC5	NA	NA	NA	NA	1	NA	NA	1	NA	NA
ABCC9	1	NA	NA	NA	NA	NA	NA	1	NA	NA
ABCD1	NA	NA	NA	NA	NA	NA	NA	NA	NA	1
ABCD3	NA	NA	NA	NA	NA	NA	1	NA	NA	NA
ABCD4	NA	NA	NA	NA	NA	NA	NA	NA	NA	1
ABCE1	1	NA	NA	NA	NA	NA	NA	NA	NA	NA
ABCF1	1	NA	NA	NA	NA	NA	NA	NA	NA	NA
ABCF2	1	NA	NA	NA	NA	NA	NA	NA	NA	NA
ABCF3	1	NA	NA	NA	NA	NA	NA	1	NA	NA
ABCG2	NA	NA	NA	NA	1	NA	NA	1	NA	NA
ABHD10	NA	NA	NA	1	NA	NA	NA	NA	NA	NA
ABHD11	NA	NA	NA	1	NA	NA	NA	NA	NA	NA
ABHD12	NA	NA	NA	NA	NA	NA	NA	NA	NA	1
ABHD14A	NA	NA	NA	NA	NA	NA	1	NA	NA	NA
ABHD14B	1	NA	NA	NA	NA	NA	NA	1	NA	NA
ABHD16A	NA	NA	NA	NA	NA	NA	NA	NA	NA	1
ABHD17A	NA	NA	NA	NA	NA	NA	1	1	NA	NA
ABHD17B	NA	NA	NA	NA	NA	NA	NA	NA	NA	1
ABHD17C	NA	NA	NA	NA	NA	NA	NA	NA	NA	1
ABHD3	NA	NA	NA	NA	1	NA	1	1	NA	NA
ABHD4	NA	NA	NA	NA	NA	NA	NA	1	NA	NA
ABHD5	1	NA	NA	NA	NA	NA	1	1	NA	NA
ABHD6	NA	NA	NA	NA	NA	NA	1	1	NA	NA
ABI1	NA	NA	NA	NA	1	NA	NA	NA	NA	NA
ABI2	1	NA	NA	NA	NA	NA	1	1	NA	NA
ABI3	NA	NA	NA	NA	NA	NA	NA	NA	NA	1
ABI3BP	NA	NA	NA	NA	NA	1	NA	NA	NA	NA
ABL1	NA	NA	NA	NA	NA	NA	NA	1	NA	NA
ABL2	NA	NA	NA	NA	NA	NA	1	1	NA	NA
ABLIM1	1	NA	NA	NA	NA	NA	NA	NA	NA	NA
ABLIM3	NA	NA	NA	NA	1	NA	NA	1	NA	NA
ABO	NA	NA	NA	NA	NA	1	NA	NA	NA	NA
ABR	1	NA	NA	NA	NA	NA	NA	1	NA	NA
ABRACL	1	NA	NA	NA	NA	NA	NA	1	NA	NA
ABT1	NA	NA	NA	NA	NA	NA	1	NA	NA	NA
ABTB2	NA	NA	NA	NA	NA	NA	1	1	NA	NA
ACAA1	NA	NA	NA	NA	NA	NA	1	NA	NA	NA
ACAA2	NA	NA	NA	1	NA	NA	NA	NA	NA	NA
ACACA	1	NA	NA	NA	NA	NA	NA	1	1	NA
ACAD10	NA	NA	NA	NA	NA	NA	NA	NA	NA	1
ACAD11	NA	NA	NA	NA	NA	NA	NA	NA	NA	1
ACAD8	NA	NA	NA	NA	NA	NA	NA	NA	NA	1
ACAD9	NA	NA	NA	1	NA	NA	NA	NA	NA	NA
ACADL	NA	NA	NA	NA	NA	NA	NA	NA	NA	1
ACADM	NA	NA	NA	1	NA	NA	NA	NA	NA	NA
ACADS	NA	NA	NA	1	NA	NA	NA	NA	NA	NA
ACADSB	NA	NA	NA	1	NA	NA	NA	NA	NA	NA
ACADVL	NA	NA	NA	1	NA	NA	NA	1	NA	NA
ACAN	NA	NA	NA	NA	NA	1	NA	NA	NA	NA
ACAP1	NA	NA	1	NA	NA	NA	NA	NA	NA	NA
ACAP2	NA	NA	NA	NA	NA	NA	1	NA	NA	NA
ACAT1	NA	NA	NA	1	NA	NA	NA	NA	NA	NA
ACAT2	1	NA	NA	NA	NA	NA	NA	1	NA	NA
ACBD3	NA	NA	1	NA	NA	NA	NA	NA	NA	NA
ACBD5	NA	NA	NA	NA	NA	NA	1	NA	NA	NA
ACBD7	1	NA	NA	NA	NA	NA	1	NA	NA	NA
ACE	NA	NA	NA	NA	NA	1	1	NA	NA	NA
ACE2	NA	NA	NA	NA	NA	1	NA	NA	NA	NA
ACHE	NA	NA	1	NA	NA	NA	1	NA	NA	NA
ACIN1	1	NA	NA	NA	1	NA	NA	1	NA	NA
ACKR3	NA	NA	NA	NA	1	NA	1	NA	NA	NA
ACLY	1	NA	NA	NA	NA	NA	NA	1	NA	NA
ACMSD	1	NA	NA	NA	NA	NA	NA	NA	NA	NA
ACN9	NA	NA	NA	NA	NA	NA	NA	NA	NA	1
ACO1	1	NA	NA	1	NA	NA	NA	NA	NA	NA
ACO2	NA	NA	NA	1	NA	NA	NA	NA	NA	NA
ACOT1	NA	NA	NA	1	NA	NA	NA	NA	NA	NA
ACOT11	1	NA	NA	NA	NA	NA	NA	NA	NA	NA
ACOT13	NA	NA	NA	NA	1	NA	NA	NA	NA	NA
ACOT2	NA	NA	NA	1	NA	NA	NA	NA	NA	NA
ACOT7	1	NA	NA	NA	NA	NA	NA	1	NA	NA
ACOT8	NA	NA	NA	1	NA	NA	1	NA	NA	NA
ACOT9	1	NA	NA	NA	1	NA	NA	1	NA	NA
ACOX1	NA	NA	NA	NA	NA	NA	1	1	NA	NA
ACOX2	1	NA	NA	NA	NA	NA	1	NA	NA	NA
ACOX3	NA	NA	NA	NA	NA	NA	1	NA	NA	NA
ACP1	1	NA	NA	NA	NA	NA	NA	1	NA	NA
ACP2	NA	NA	NA	NA	NA	NA	NA	NA	NA	1
ACP5	1	NA	NA	NA	NA	NA	NA	NA	NA	NA
ACP6	NA	NA	NA	NA	NA	NA	NA	NA	NA	1
ACP3	NA	NA	NA	NA	NA	1	NA	NA	NA	NA
ACR	NA	NA	NA	NA	NA	1	NA	NA	NA	NA
ACRBP	NA	NA	NA	NA	NA	1	1	1	NA	NA
ACRV1	NA	NA	NA	NA	NA	1	NA	NA	NA	NA
ACSBG2	1	NA	NA	NA	NA	NA	NA	NA	NA	NA
ACSF2	1	NA	NA	NA	NA	NA	NA	1	1	NA
ACSF3	NA	NA	NA	1	NA	NA	NA	1	NA	NA
ACSL1	NA	NA	NA	NA	NA	NA	1	NA	NA	NA
ACSL3	NA	NA	NA	NA	NA	NA	1	1	NA	NA
ACSL4	NA	NA	1	1	NA	NA	NA	NA	NA	NA
ACSL5	NA	NA	NA	1	NA	NA	NA	1	NA	NA
ACSL6	NA	NA	NA	NA	NA	NA	NA	NA	NA	1
ACSM1	NA	NA	NA	NA	NA	NA	NA	NA	NA	1
ACSM2A	NA	NA	NA	NA	NA	NA	NA	NA	NA	1
ACSM2B	NA	NA	NA	NA	NA	NA	NA	NA	NA	1
ACSM3	NA	NA	NA	NA	NA	NA	NA	NA	NA	1
ACSS1	NA	NA	NA	NA	NA	NA	NA	NA	NA	1
ACSS2	NA	NA	NA	NA	NA	NA	NA	NA	NA	1
ACSS3	NA	NA	NA	1	NA	NA	NA	NA	NA	NA
ACTA1	NA	NA	NA	NA	NA	NA	NA	NA	NA	1
ACTA2	NA	NA	NA	NA	NA	NA	NA	NA	1	NA
ACTB	NA	NA	NA	NA	NA	NA	NA	NA	NA	1
ACTBL2	NA	NA	NA	NA	NA	NA	NA	NA	NA	1
ACTG1	NA	NA	NA	NA	NA	NA	NA	NA	NA	1
ACTG2	NA	NA	NA	NA	NA	NA	NA	NA	NA	1
ACTL6A	1	NA	NA	NA	NA	NA	NA	1	NA	NA
ACTL7A	NA	NA	NA	NA	NA	NA	NA	NA	NA	1
ACTN1	1	NA	NA	NA	1	NA	NA	NA	1	NA
ACTN2	1	NA	NA	NA	NA	NA	NA	NA	1	NA
ACTN3	1	NA	NA	NA	NA	NA	NA	NA	1	NA
ACTN4	1	NA	NA	NA	NA	NA	NA	NA	1	NA
ACTR10	NA	NA	NA	NA	1	NA	1	NA	1	NA
ACTR1A	NA	NA	NA	NA	NA	NA	NA	NA	1	NA
ACTR1B	NA	NA	NA	NA	NA	NA	NA	NA	1	NA
ACTR2	1	NA	NA	NA	NA	NA	NA	NA	NA	NA
ACTR3	NA	NA	NA	NA	NA	NA	NA	NA	NA	1
ACTR3B	NA	NA	NA	NA	NA	NA	NA	NA	NA	1
ACTR5	NA	NA	NA	NA	NA	NA	NA	NA	NA	1
ACTR8	NA	NA	NA	NA	NA	NA	NA	1	1	NA
ACTRT2	NA	NA	NA	NA	NA	NA	NA	NA	NA	1
ACTRT3	NA	NA	NA	NA	NA	NA	NA	1	NA	NA
ACVR1	1	NA	NA	NA	NA	NA	NA	1	NA	NA
ACVR1B	1	NA	NA	NA	NA	NA	NA	NA	NA	NA
ACY1	NA	NA	NA	NA	NA	NA	1	NA	NA	NA
ACY3	NA	NA	NA	NA	NA	NA	NA	NA	NA	1
ACYP1	1	NA	NA	NA	NA	NA	NA	1	NA	NA
ACYP2	NA	NA	NA	NA	NA	NA	NA	1	NA	NA
ADA	1	NA	NA	NA	1	NA	NA	NA	NA	NA
ADAM10	NA	NA	NA	NA	1	NA	1	NA	NA	NA
ADAM15	NA	NA	NA	NA	NA	NA	1	NA	NA	NA
ADAM17	1	NA	NA	NA	NA	NA	NA	NA	NA	NA
ADAM19	NA	NA	NA	NA	NA	NA	1	NA	NA	NA
ADAM22	NA	NA	NA	NA	1	NA	NA	NA	NA	NA
ADAM28	NA	NA	NA	1	1	1	NA	NA	NA	NA
ADAM33	NA	NA	NA	NA	1	NA	NA	1	NA	NA
ADAM7	NA	NA	NA	NA	NA	NA	NA	NA	NA	1
ADAM8	NA	NA	NA	NA	NA	NA	NA	NA	NA	1
ADAM9	NA	1	NA	NA	NA	1	1	NA	NA	NA
ADAMDEC1	NA	NA	NA	NA	NA	1	NA	NA	NA	NA
ADAMTS1	NA	NA	NA	NA	1	1	NA	NA	NA	NA
ADAMTS5	NA	NA	NA	NA	NA	1	NA	1	NA	NA
ADAMTSL1	NA	NA	NA	NA	NA	1	1	NA	NA	NA
ADAMTSL2	NA	NA	NA	NA	NA	1	1	NA	NA	NA
ADAMTSL3	NA	NA	NA	NA	NA	1	1	NA	NA	NA
ADAMTSL4	1	NA	NA	NA	1	1	NA	NA	NA	NA
ADAR	NA	NA	NA	NA	NA	NA	NA	1	NA	NA
ADARB1	1	NA	NA	NA	NA	NA	NA	1	NA	NA
ADAT2	1	NA	1	NA	NA	NA	NA	1	NA	NA
ADCK1	NA	NA	NA	NA	NA	1	NA	1	NA	NA
ADCK3	NA	NA	NA	NA	NA	NA	NA	NA	NA	1
ADCK4	NA	NA	NA	NA	NA	NA	NA	NA	NA	1
ADCK5	1	NA	NA	NA	1	NA	NA	NA	NA	NA
ADCY2	NA	NA	NA	NA	NA	NA	NA	NA	NA	1
ADCY3	NA	NA	NA	NA	NA	NA	NA	NA	NA	1
ADCY5	NA	NA	NA	NA	NA	NA	1	NA	1	NA
ADCY6	NA	NA	1	NA	NA	NA	NA	NA	NA	NA
ADCY7	NA	NA	NA	NA	1	NA	NA	NA	NA	NA
ADD1	NA	NA	NA	NA	1	NA	NA	1	NA	NA
ADD2	1	NA	NA	NA	1	NA	NA	1	NA	NA
ADD3	NA	NA	NA	NA	1	NA	NA	NA	NA	NA
ADH1B	1	NA	NA	NA	1	NA	NA	NA	NA	NA
ADH1C	1	NA	NA	NA	1	NA	NA	NA	NA	NA
ADH5	NA	NA	NA	NA	NA	NA	NA	NA	NA	1
ADH6	NA	NA	NA	NA	NA	NA	NA	NA	NA	1
ADHFE1	NA	NA	NA	NA	NA	NA	NA	NA	NA	1
ADI1	NA	NA	1	NA	NA	NA	NA	1	NA	NA
ADIPOQ	NA	NA	NA	NA	NA	1	NA	NA	NA	NA
ADIPOR1	NA	NA	NA	NA	NA	NA	NA	NA	NA	1
ADIRF	1	NA	NA	NA	NA	NA	NA	1	NA	NA
ADK	1	NA	NA	NA	1	NA	NA	1	NA	NA
ADM	NA	NA	NA	NA	NA	1	NA	NA	NA	NA
ADNP	NA	NA	NA	NA	NA	NA	NA	1	NA	NA
ADO	NA	NA	NA	NA	NA	NA	NA	NA	NA	1
ADPGK	NA	NA	NA	NA	NA	NA	NA	NA	1	NA
ADPRH	NA	NA	NA	NA	NA	NA	NA	1	NA	NA
ADPRHL1	NA	NA	NA	NA	1	NA	NA	1	NA	NA
ADPRHL2	NA	NA	NA	NA	NA	NA	NA	NA	NA	1
ADRA2A	NA	NA	NA	NA	NA	NA	NA	NA	NA	1
ADRB2	1	NA	NA	NA	NA	NA	NA	NA	NA	NA
ADRBK1	NA	NA	NA	NA	NA	NA	NA	NA	NA	1
ADRBK2	NA	NA	NA	NA	NA	NA	NA	NA	NA	1
ADRM1	1	NA	NA	NA	1	NA	NA	1	NA	NA
ADSL	1	NA	NA	NA	NA	NA	NA	NA	NA	NA
ADSS	NA	NA	NA	NA	NA	NA	NA	NA	NA	1
ADSSL1	NA	NA	NA	NA	NA	NA	NA	NA	NA	1
AEBP1	1	NA	NA	NA	NA	1	1	1	NA	NA
AES	NA	NA	NA	NA	NA	NA	NA	NA	NA	1
AFAP1	1	NA	NA	NA	NA	NA	NA	NA	1	NA
AFAP1L1	NA	NA	NA	NA	NA	NA	NA	NA	NA	1
AFAP1L2	1	NA	NA	NA	1	NA	NA	NA	NA	NA
AFF4	NA	NA	NA	NA	NA	NA	NA	1	NA	NA
AFG3L2	NA	NA	NA	1	NA	NA	NA	NA	NA	NA
AFM	NA	NA	NA	NA	1	1	NA	NA	NA	NA
AFMID	NA	NA	NA	1	NA	NA	NA	NA	NA	NA
AFP	1	NA	1	NA	NA	1	NA	NA	NA	NA
AFTPH	1	NA	1	NA	NA	NA	1	NA	NA	NA
AGA	NA	NA	NA	NA	NA	NA	NA	NA	NA	1
AGAP1	NA	NA	NA	NA	NA	NA	NA	NA	NA	1
AGAP3	NA	NA	NA	NA	NA	NA	NA	NA	NA	1
AGER	NA	NA	NA	NA	1	1	NA	1	NA	NA
AGFG1	NA	NA	NA	NA	NA	NA	1	NA	NA	NA
AGFG2	1	NA	NA	NA	NA	NA	NA	NA	NA	NA
AGK	NA	NA	NA	1	NA	NA	1	NA	NA	NA
AGL	1	NA	NA	NA	NA	NA	NA	1	NA	NA
AGMAT	NA	NA	NA	NA	NA	NA	NA	NA	NA	1
AGO1	1	NA	NA	NA	NA	NA	NA	NA	NA	NA
AGO2	1	NA	NA	NA	NA	NA	NA	NA	NA	NA
AGO3	1	NA	NA	NA	NA	NA	NA	1	NA	NA
AGPAT1	1	1	NA	NA	NA	NA	NA	NA	NA	NA
AGPAT3	NA	NA	NA	NA	NA	NA	NA	NA	NA	1
AGPAT4	NA	NA	1	NA	NA	NA	1	1	NA	NA
AGPAT5	NA	NA	NA	1	NA	NA	NA	NA	NA	NA
AGPAT6	NA	NA	NA	NA	NA	NA	NA	NA	NA	1
AGPAT9	NA	NA	NA	NA	NA	NA	NA	NA	NA	1
AGPS	NA	NA	NA	NA	NA	NA	1	NA	NA	NA
AGR2	NA	1	NA	NA	NA	NA	NA	NA	NA	NA
AGR3	NA	1	NA	NA	NA	NA	1	NA	NA	NA
AGRN	1	NA	NA	NA	1	1	NA	NA	NA	NA
AGRP	NA	NA	NA	NA	NA	1	NA	NA	NA	NA
AGT	NA	NA	NA	NA	NA	1	NA	NA	NA	NA
AGTPBP1	NA	NA	NA	NA	NA	NA	1	1	NA	NA
AGTR1	NA	NA	NA	NA	NA	NA	1	NA	NA	NA
AGTRAP	NA	NA	1	NA	NA	NA	1	NA	NA	NA
AGXT2	NA	NA	NA	NA	NA	NA	NA	NA	NA	1
AHCTF1	NA	NA	NA	NA	NA	NA	NA	1	NA	NA
AHCY	1	NA	NA	NA	NA	NA	NA	NA	NA	NA
AHCYL1	1	NA	NA	NA	NA	NA	NA	NA	NA	NA
AHCYL2	1	NA	NA	NA	NA	NA	NA	1	NA	NA
AHDC1	NA	NA	NA	NA	NA	NA	NA	1	NA	NA
AHNAK	1	NA	NA	NA	1	NA	NA	NA	NA	NA
AHNAK2	1	NA	NA	NA	1	NA	NA	NA	NA	NA
AHR	1	NA	NA	NA	NA	NA	NA	1	NA	NA
AHSA1	1	NA	NA	NA	NA	NA	NA	NA	NA	NA
AHSG	NA	NA	1	NA	NA	1	NA	NA	NA	NA
AIDA	1	NA	NA	NA	NA	NA	NA	NA	1	NA
AIF1	1	NA	NA	NA	NA	NA	NA	NA	NA	NA
AIF1L	NA	NA	NA	NA	NA	NA	NA	NA	NA	1
AIFM1	NA	NA	NA	1	NA	NA	NA	NA	NA	NA
AIFM2	1	NA	NA	NA	1	NA	1	NA	NA	NA
AIG1	NA	NA	1	NA	NA	NA	NA	NA	NA	NA
AIM1	NA	NA	NA	NA	NA	NA	NA	NA	NA	1
AIMP1	1	NA	NA	NA	NA	1	NA	NA	NA	NA
AIMP2	1	NA	NA	NA	NA	NA	NA	NA	NA	NA
AIP	1	NA	NA	NA	NA	NA	NA	NA	NA	NA
AJUBA	NA	NA	1	NA	NA	NA	NA	1	NA	NA
AK1	1	NA	NA	NA	NA	NA	NA	NA	NA	NA
AK2	NA	NA	NA	1	NA	NA	NA	NA	NA	NA
AK3	NA	NA	NA	1	NA	NA	NA	NA	NA	NA
AK4	NA	NA	NA	1	NA	NA	NA	NA	NA	NA
AK5	1	NA	NA	NA	NA	NA	NA	NA	1	NA
AK6	NA	NA	NA	NA	NA	NA	NA	1	1	NA
AKAP1	NA	NA	NA	1	NA	NA	NA	NA	NA	NA
AKAP10	1	NA	NA	NA	1	NA	NA	NA	NA	NA
AKAP11	1	NA	NA	NA	1	NA	NA	1	NA	NA
AKAP12	1	NA	NA	NA	1	NA	NA	NA	NA	NA
AKAP13	1	NA	NA	NA	NA	NA	NA	NA	NA	NA
AKAP17A	1	NA	NA	NA	NA	NA	NA	1	NA	NA
AKAP2	NA	NA	NA	NA	NA	NA	NA	NA	NA	1
AKAP3	NA	NA	NA	NA	NA	NA	NA	NA	NA	1
AKAP4	NA	NA	NA	NA	NA	NA	NA	NA	NA	1
AKAP5	NA	NA	NA	NA	NA	NA	NA	1	NA	NA
AKAP6	NA	NA	NA	NA	NA	NA	NA	NA	NA	1
AKAP7	NA	NA	NA	NA	NA	NA	1	NA	NA	NA
AKAP8	NA	NA	NA	NA	NA	NA	NA	1	NA	NA
AKAP8L	NA	NA	NA	NA	NA	NA	NA	1	NA	NA
AKAP9	NA	NA	1	NA	NA	NA	1	NA	1	NA
AKR1A1	1	NA	NA	NA	NA	NA	NA	1	NA	NA
AKR1B1	1	NA	NA	NA	NA	NA	NA	1	NA	NA
AKR1B10	1	NA	NA	NA	1	1	NA	NA	NA	NA
AKR1C1	1	1	NA	NA	NA	NA	NA	NA	NA	NA
AKR1C2	1	1	NA	NA	NA	NA	NA	1	NA	NA
AKR1C3	1	1	NA	NA	NA	NA	NA	1	NA	NA
AKR1C4	1	1	NA	NA	NA	NA	NA	1	NA	NA
AKR1D1	1	NA	NA	NA	NA	NA	NA	1	NA	NA
AKR7A2	1	NA	1	NA	NA	NA	NA	NA	NA	NA
AKR7A3	1	NA	1	NA	NA	NA	NA	NA	NA	NA
AKR7L	NA	NA	NA	NA	NA	NA	NA	NA	NA	1
AKT1	NA	NA	NA	NA	NA	NA	NA	1	1	NA
AKT1S1	1	NA	NA	NA	NA	NA	NA	NA	NA	NA
AKT2	1	NA	NA	NA	NA	NA	1	1	NA	NA
AKT3	1	NA	1	NA	NA	NA	NA	NA	NA	NA
AKTIP	NA	NA	NA	NA	NA	NA	NA	NA	NA	1
ALAD	1	NA	NA	NA	NA	NA	NA	NA	NA	NA
ALAS1	NA	NA	NA	1	NA	NA	NA	1	NA	NA
ALB	NA	1	1	NA	NA	1	NA	NA	NA	NA
ALCAM	NA	NA	NA	NA	NA	1	1	NA	NA	NA
ALDH16A1	NA	NA	NA	NA	NA	NA	NA	NA	NA	1
ALDH18A1	NA	NA	NA	1	NA	NA	NA	NA	NA	NA
ALDH1A1	1	NA	NA	NA	NA	NA	NA	NA	NA	NA
ALDH1A2	NA	NA	NA	NA	NA	NA	NA	NA	NA	1
ALDH1A3	1	NA	NA	NA	NA	NA	NA	1	NA	NA
ALDH1B1	NA	NA	NA	1	NA	NA	NA	NA	NA	NA
ALDH1L1	1	NA	NA	NA	NA	NA	NA	NA	NA	NA
ALDH1L2	NA	NA	NA	1	NA	NA	NA	NA	NA	NA
ALDH2	NA	NA	NA	NA	NA	NA	NA	NA	NA	1
ALDH3A1	1	NA	NA	NA	1	NA	1	1	NA	NA
ALDH3A2	1	1	NA	NA	NA	NA	NA	NA	NA	NA
ALDH3B1	NA	NA	NA	NA	NA	NA	NA	NA	NA	1
ALDH4A1	NA	NA	NA	1	NA	NA	NA	NA	NA	NA
ALDH5A1	NA	NA	NA	1	NA	NA	NA	NA	NA	NA
ALDH6A1	NA	NA	NA	1	NA	NA	NA	NA	NA	NA
ALDH7A1	1	NA	NA	1	NA	NA	NA	NA	NA	NA
ALDH8A1	NA	NA	NA	NA	NA	NA	NA	1	1	NA
ALDH9A1	1	NA	NA	NA	NA	NA	NA	NA	NA	NA
ALDOA	1	NA	NA	NA	NA	NA	NA	NA	NA	NA
ALDOB	NA	NA	NA	NA	NA	NA	NA	NA	NA	1
ALDOC	1	NA	NA	NA	NA	NA	1	1	NA	NA
ALG1	NA	1	NA	NA	NA	NA	NA	1	NA	NA
ALG11	NA	NA	NA	NA	NA	NA	NA	NA	NA	1
ALG12	NA	1	NA	NA	NA	NA	NA	NA	NA	NA
ALG13	1	NA	NA	NA	NA	NA	1	NA	NA	NA
ALG14	NA	NA	NA	NA	NA	NA	NA	1	NA	NA
ALG2	NA	NA	1	NA	NA	NA	NA	NA	NA	NA
ALG3	NA	NA	NA	NA	NA	NA	NA	NA	NA	1
ALG5	1	NA	NA	NA	NA	NA	NA	NA	NA	NA
ALG6	NA	1	NA	NA	NA	NA	NA	NA	NA	NA
ALG8	NA	NA	NA	NA	NA	NA	NA	1	NA	NA
ALG9	NA	1	NA	NA	NA	NA	NA	NA	NA	NA
ALKBH4	NA	NA	NA	NA	NA	NA	NA	NA	NA	1
ALKBH5	1	NA	1	NA	NA	NA	NA	1	NA	NA
ALKBH6	NA	NA	NA	NA	NA	NA	NA	1	1	NA
ALKBH7	NA	NA	NA	1	NA	NA	NA	NA	NA	NA
ALMS1	1	NA	NA	NA	NA	NA	NA	1	1	NA
ALOX12	1	NA	NA	NA	NA	NA	1	1	NA	NA
ALOX12B	1	NA	NA	NA	NA	NA	1	NA	NA	NA
ALOX15	NA	NA	NA	NA	NA	NA	NA	NA	NA	1
ALOX15B	1	NA	NA	NA	1	NA	NA	NA	NA	NA
ALOX5	NA	NA	NA	NA	NA	NA	NA	1	NA	NA
ALOX5AP	NA	NA	NA	NA	NA	NA	NA	NA	NA	1
ALOXE3	1	NA	NA	NA	1	NA	NA	NA	NA	NA
ALPI	NA	NA	NA	NA	1	NA	NA	NA	NA	NA
ALPK3	NA	NA	NA	NA	NA	NA	NA	1	NA	NA
ALPL	1	NA	NA	NA	NA	NA	NA	NA	NA	NA
ALPP	NA	NA	NA	NA	1	NA	NA	NA	NA	NA
ALPPL2	NA	NA	NA	NA	NA	NA	NA	NA	NA	1
ALYREF	NA	NA	NA	NA	NA	NA	NA	1	NA	NA
AMACR	NA	NA	NA	NA	1	NA	1	NA	NA	NA
AMBP	1	NA	1	NA	NA	1	1	NA	NA	NA
AMD1	NA	NA	NA	NA	NA	NA	NA	1	NA	NA
AMDHD2	1	NA	NA	NA	NA	NA	NA	1	NA	NA
AMER3	1	NA	NA	NA	NA	NA	NA	1	NA	NA
AMFR	NA	1	1	NA	NA	NA	NA	NA	NA	NA
AMICA1	NA	NA	NA	NA	NA	NA	NA	NA	NA	1
AMIGO2	1	NA	1	NA	1	NA	NA	NA	NA	NA
AMN	NA	NA	NA	NA	NA	1	NA	NA	NA	NA
AMOTL1	1	NA	NA	NA	1	NA	NA	NA	NA	NA
AMPD1	NA	NA	NA	NA	NA	NA	NA	NA	NA	1
AMPD2	1	NA	NA	NA	NA	NA	NA	NA	NA	NA
AMPD3	NA	NA	NA	NA	NA	NA	NA	1	NA	NA
AMPH	1	NA	NA	NA	1	NA	NA	NA	NA	NA
AMT	NA	NA	NA	1	NA	NA	NA	1	NA	NA
AMY1A	NA	NA	NA	NA	NA	1	NA	NA	NA	NA
AMY2A	NA	NA	NA	NA	NA	1	NA	NA	NA	NA
AMY2B	NA	NA	NA	NA	NA	1	NA	NA	NA	NA
ANAPC1	NA	NA	NA	NA	NA	NA	1	NA	NA	NA
ANAPC2	NA	NA	NA	NA	NA	NA	NA	1	NA	NA
ANAPC4	NA	NA	NA	NA	NA	NA	NA	NA	1	NA
ANAPC5	NA	NA	NA	NA	NA	NA	NA	1	NA	NA
ANAPC7	1	NA	NA	NA	NA	NA	NA	1	NA	NA
ANG	NA	NA	NA	NA	NA	1	NA	1	1	NA
ANGEL2	NA	NA	NA	1	NA	NA	NA	1	NA	NA
ANGPT1	NA	NA	NA	NA	NA	1	NA	NA	NA	NA
ANGPTL1	NA	NA	NA	NA	NA	1	NA	NA	NA	NA
ANGPTL2	NA	NA	1	NA	NA	1	NA	NA	NA	NA
ANGPTL3	NA	NA	NA	NA	NA	1	NA	NA	NA	NA
ANGPTL4	NA	NA	NA	NA	NA	1	1	1	NA	NA
ANGPTL6	NA	NA	NA	NA	NA	1	NA	NA	NA	NA
ANGPTL7	NA	NA	NA	NA	NA	1	NA	NA	NA	NA
ANK1	NA	NA	NA	NA	NA	NA	NA	NA	NA	1
ANK2	NA	NA	NA	NA	1	NA	NA	NA	NA	NA
ANK3	NA	NA	NA	NA	1	NA	NA	NA	NA	NA
ANKEF1	1	NA	NA	NA	1	NA	NA	1	NA	NA
ANKFY1	NA	NA	NA	NA	NA	NA	1	NA	NA	NA
ANKH	1	NA	NA	NA	NA	NA	NA	NA	NA	NA
ANKHD1	NA	NA	NA	NA	NA	NA	NA	NA	NA	1
ANKIB1	1	NA	NA	NA	1	NA	NA	NA	NA	NA
ANKLE2	NA	1	NA	NA	1	NA	NA	NA	NA	NA
ANKMY2	1	NA	NA	NA	NA	NA	NA	1	NA	NA
ANKRD11	1	NA	NA	NA	NA	NA	NA	1	NA	NA
ANKRD13A	NA	NA	NA	NA	1	NA	NA	NA	NA	NA
ANKRD13D	NA	NA	NA	1	NA	NA	NA	1	NA	NA
ANKRD16	NA	1	NA	NA	NA	NA	NA	NA	NA	NA
ANKRD17	NA	NA	NA	NA	NA	NA	NA	1	NA	NA
ANKRD2	NA	NA	NA	NA	NA	NA	1	NA	NA	NA
ANKRD22	NA	NA	NA	NA	NA	NA	NA	1	NA	NA
ANKRD28	NA	NA	NA	NA	NA	NA	NA	NA	NA	1
ANKRD35	NA	NA	NA	NA	1	NA	NA	1	NA	NA
ANKRD44	NA	NA	NA	1	NA	NA	NA	1	NA	NA
ANKRD46	1	NA	NA	NA	NA	NA	NA	NA	NA	NA
ANKRD52	NA	NA	NA	1	NA	NA	NA	1	NA	NA
ANKRD54	NA	NA	NA	NA	NA	NA	NA	1	1	NA
ANKS1A	1	NA	NA	NA	NA	NA	NA	1	NA	NA
ANKS4B	1	NA	NA	NA	NA	NA	NA	1	NA	NA
ANKZF1	1	NA	NA	NA	NA	NA	NA	1	NA	NA
ANLN	NA	NA	NA	NA	NA	NA	NA	1	1	NA
ANO1	NA	NA	NA	NA	1	NA	NA	1	NA	NA
ANO10	NA	NA	NA	NA	1	NA	1	NA	NA	NA
ANO6	1	NA	NA	NA	1	NA	NA	NA	NA	NA
ANO7	NA	NA	NA	NA	NA	NA	NA	NA	NA	1
ANP32A	1	NA	NA	NA	NA	NA	NA	1	1	NA
ANP32B	1	NA	NA	NA	NA	NA	NA	1	1	NA
ANP32E	1	NA	NA	NA	NA	NA	NA	1	1	NA
ANPEP	NA	NA	NA	NA	1	NA	NA	NA	NA	NA
ANTXR1	NA	NA	NA	NA	NA	NA	1	NA	NA	NA
ANTXR2	NA	NA	NA	NA	NA	NA	NA	NA	NA	1
ANXA1	1	NA	NA	NA	1	1	NA	1	NA	NA
ANXA10	NA	NA	NA	NA	NA	NA	1	1	NA	NA
ANXA11	1	NA	NA	NA	NA	NA	NA	1	NA	NA
ANXA13	NA	NA	NA	NA	1	NA	NA	1	NA	NA
ANXA2	1	NA	NA	NA	1	1	NA	NA	NA	NA
ANXA2P2	NA	NA	NA	NA	NA	NA	NA	NA	NA	1
ANXA3	NA	NA	NA	NA	1	NA	NA	NA	NA	NA
ANXA4	1	NA	NA	NA	NA	NA	NA	NA	NA	NA
ANXA5	NA	NA	NA	NA	NA	NA	NA	1	NA	NA
ANXA6	1	NA	NA	NA	NA	NA	NA	NA	NA	NA
ANXA7	NA	NA	NA	NA	NA	NA	NA	NA	NA	1
ANXA8	NA	NA	NA	NA	NA	NA	NA	1	NA	NA
ANXA8L2	NA	NA	NA	NA	NA	NA	NA	NA	NA	1
ANXA9	1	NA	NA	NA	NA	NA	NA	1	NA	NA
AOC1	NA	NA	NA	NA	NA	1	NA	NA	NA	NA
AOC2	NA	NA	NA	NA	NA	NA	NA	NA	NA	1
AOC3	1	NA	1	NA	NA	1	NA	NA	NA	NA
AOX1	NA	NA	NA	NA	NA	NA	NA	NA	NA	1
AP1B1	1	NA	1	NA	NA	NA	1	NA	NA	NA
AP1G1	1	NA	1	NA	NA	NA	1	NA	NA	NA
AP1G2	NA	NA	NA	NA	NA	NA	NA	NA	NA	1
AP1M1	1	NA	NA	NA	NA	NA	1	NA	NA	NA
AP1M2	1	NA	NA	NA	NA	NA	1	NA	NA	NA
AP1S1	NA	NA	1	NA	NA	NA	1	NA	NA	NA
AP1S2	NA	NA	1	NA	NA	NA	1	NA	NA	NA
AP2A1	NA	NA	NA	NA	NA	NA	1	NA	NA	NA
AP2A2	NA	NA	NA	NA	NA	NA	1	1	NA	NA
AP2B1	NA	NA	NA	NA	NA	NA	1	NA	NA	NA
AP2M1	NA	NA	NA	NA	1	NA	NA	NA	NA	NA
AP2S1	NA	NA	NA	NA	NA	NA	NA	NA	NA	1
AP3B1	NA	NA	1	NA	NA	NA	NA	1	NA	NA
AP3D1	1	NA	NA	NA	NA	NA	NA	NA	NA	NA
AP3M1	NA	NA	NA	NA	NA	NA	NA	NA	NA	1
AP3M2	NA	NA	NA	NA	NA	NA	NA	NA	NA	1
AP3S1	NA	NA	NA	NA	NA	NA	1	NA	NA	NA
AP3S2	NA	NA	NA	NA	NA	NA	1	NA	NA	NA
AP4B1	NA	NA	NA	NA	NA	NA	1	NA	NA	NA
AP5B1	NA	NA	1	NA	NA	NA	1	1	NA	NA
AP5S1	1	NA	NA	NA	NA	NA	NA	1	NA	NA
AP5Z1	NA	NA	NA	NA	NA	NA	NA	1	NA	NA
APAF1	1	NA	1	NA	NA	NA	NA	1	NA	NA
APBB1	NA	NA	NA	NA	1	NA	NA	NA	NA	NA
APBB1IP	1	NA	NA	NA	1	NA	NA	NA	NA	NA
APBB2	NA	NA	NA	1	NA	NA	NA	NA	NA	NA
APCDD1	NA	NA	NA	NA	NA	NA	NA	NA	NA	1
APCS	NA	NA	NA	NA	NA	1	NA	NA	NA	NA
APEH	1	NA	NA	NA	NA	NA	NA	NA	NA	NA
APEX1	NA	NA	NA	NA	NA	NA	NA	1	NA	NA
APH1A	NA	NA	NA	NA	NA	NA	NA	NA	NA	1
APH1B	NA	NA	NA	NA	NA	NA	NA	NA	NA	1
API5	NA	NA	NA	NA	NA	NA	NA	1	NA	NA
APIP	1	NA	NA	NA	NA	NA	NA	1	NA	NA
APLF	NA	NA	NA	NA	NA	NA	NA	1	NA	NA
APLP1	NA	NA	1	NA	1	NA	NA	1	NA	NA
APLP2	NA	NA	1	NA	NA	NA	1	NA	NA	NA
APMAP	NA	NA	NA	NA	1	NA	NA	NA	NA	NA
APOA1	1	NA	NA	NA	NA	1	1	NA	NA	NA
APOA1BP	NA	NA	NA	NA	NA	NA	NA	NA	NA	1
APOA2	NA	NA	NA	NA	NA	1	NA	NA	NA	NA
APOA4	NA	NA	NA	NA	NA	1	1	NA	NA	NA
APOA5	NA	NA	NA	NA	NA	1	NA	NA	NA	NA
APOB	1	NA	NA	NA	NA	1	1	NA	NA	NA
APOBEC2	NA	NA	NA	NA	NA	NA	NA	1	NA	NA
APOBEC3A	NA	NA	NA	NA	NA	NA	NA	1	NA	NA
APOBEC3B	NA	NA	NA	NA	NA	NA	NA	1	NA	NA
APOBEC3C	NA	NA	NA	NA	NA	NA	NA	NA	1	NA
APOBEC3F	1	NA	NA	NA	NA	NA	NA	1	NA	NA
APOBR	NA	NA	NA	NA	NA	NA	NA	NA	NA	1
APOC1	NA	NA	NA	NA	NA	1	NA	NA	NA	NA
APOC2	NA	NA	NA	NA	NA	1	NA	NA	NA	NA
APOC3	NA	NA	NA	NA	1	1	NA	1	NA	NA
APOD	NA	NA	NA	NA	1	1	NA	NA	NA	NA
APOE	NA	NA	NA	NA	NA	1	1	NA	NA	NA
APOF	NA	NA	NA	NA	NA	1	NA	NA	NA	NA
APOH	NA	NA	1	NA	NA	1	NA	NA	NA	NA
APOL1	NA	NA	NA	NA	NA	1	NA	NA	NA	NA
APOL2	NA	NA	NA	NA	NA	NA	NA	NA	NA	1
APOL3	NA	NA	NA	NA	NA	NA	NA	NA	NA	1
APOM	NA	NA	1	NA	NA	1	NA	NA	NA	NA
APOO	1	NA	NA	1	NA	1	NA	NA	NA	NA
APOOL	NA	NA	NA	1	NA	NA	NA	NA	NA	NA
APP	NA	NA	1	NA	NA	1	1	NA	NA	NA
APPL1	NA	NA	NA	NA	1	NA	1	NA	NA	NA
APPL2	1	NA	NA	NA	NA	NA	1	NA	NA	NA
APRT	1	NA	NA	NA	NA	NA	NA	1	NA	NA
APTX	NA	NA	NA	NA	NA	NA	NA	1	NA	NA
AQP1	NA	NA	NA	NA	1	NA	NA	NA	NA	NA
AQP2	NA	NA	NA	NA	NA	NA	NA	NA	NA	1
AQP5	NA	NA	NA	NA	1	NA	NA	NA	NA	NA
AQP7	NA	NA	NA	NA	NA	NA	NA	NA	NA	1
AQR	NA	NA	NA	NA	NA	NA	NA	1	NA	NA
AR	1	NA	NA	NA	NA	NA	NA	NA	NA	NA
ARAF	NA	NA	NA	NA	1	NA	NA	NA	NA	NA
ARAP1	1	NA	NA	NA	1	NA	1	1	NA	NA
ARAP3	NA	NA	NA	NA	NA	NA	NA	NA	NA	1
ARCN1	1	NA	1	NA	NA	NA	1	NA	NA	NA
AREG	NA	NA	NA	1	NA	NA	NA	NA	NA	NA
ARF1	1	NA	NA	NA	1	NA	NA	NA	NA	NA
ARF3	NA	NA	NA	NA	NA	NA	NA	NA	NA	1
ARF4	NA	NA	NA	NA	NA	NA	NA	NA	NA	1
ARF5	NA	NA	NA	NA	NA	NA	NA	NA	NA	1
ARF6	1	NA	NA	NA	NA	NA	NA	NA	NA	NA
ARFGAP1	1	NA	1	NA	NA	NA	1	1	NA	NA
ARFGAP2	NA	NA	1	NA	NA	NA	NA	NA	NA	NA
ARFGAP3	1	NA	1	NA	NA	NA	NA	NA	NA	NA
ARFGEF1	1	NA	1	NA	NA	NA	NA	1	NA	NA
ARFGEF2	1	NA	1	NA	NA	NA	1	NA	NA	NA
ARFGEF3	NA	NA	NA	NA	NA	NA	NA	NA	NA	1
ARFIP1	NA	NA	1	NA	NA	NA	1	1	NA	NA
ARFIP2	NA	NA	1	NA	NA	NA	NA	1	NA	NA
ARFRP1	NA	NA	1	NA	NA	NA	NA	NA	NA	NA
ARG1	NA	NA	NA	NA	NA	NA	NA	NA	NA	1
ARG2	NA	NA	NA	1	NA	NA	NA	NA	NA	NA
ARGLU1	1	NA	NA	1	NA	NA	NA	1	NA	NA
ARHGAP1	NA	NA	NA	NA	NA	NA	1	NA	NA	NA
ARHGAP10	1	NA	NA	NA	NA	NA	NA	1	NA	NA
ARHGAP12	NA	NA	NA	NA	NA	NA	NA	NA	NA	1
ARHGAP15	NA	NA	1	NA	NA	NA	1	1	NA	NA
ARHGAP17	1	NA	NA	NA	1	NA	NA	NA	NA	NA
ARHGAP18	1	NA	NA	NA	1	NA	NA	1	NA	NA
ARHGAP23	1	NA	NA	NA	1	NA	NA	1	NA	NA
ARHGAP25	NA	NA	NA	NA	NA	NA	1	1	NA	NA
ARHGAP27	1	NA	NA	NA	NA	NA	NA	1	NA	NA
ARHGAP28	NA	NA	NA	NA	1	NA	NA	1	NA	NA
ARHGAP29	1	NA	NA	NA	1	NA	NA	1	1	NA
ARHGAP30	NA	NA	NA	NA	NA	NA	1	NA	NA	NA
ARHGAP31	NA	NA	NA	NA	NA	NA	NA	NA	NA	1
ARHGAP35	1	NA	NA	NA	NA	NA	NA	1	NA	NA
ARHGAP39	1	NA	NA	NA	NA	NA	NA	1	1	NA
ARHGAP4	1	NA	NA	NA	NA	NA	NA	NA	NA	NA
ARHGAP44	NA	NA	NA	NA	NA	NA	NA	NA	NA	1
ARHGAP5	1	1	NA	NA	NA	NA	NA	NA	NA	NA
ARHGAP6	1	NA	NA	NA	NA	NA	NA	NA	NA	NA
ARHGAP8	NA	NA	NA	NA	NA	NA	NA	NA	NA	1
ARHGAP9	NA	NA	NA	NA	1	NA	NA	NA	NA	NA
ARHGDIA	1	NA	NA	NA	NA	NA	NA	NA	NA	NA
ARHGDIB	1	NA	NA	NA	NA	NA	NA	NA	NA	NA
ARHGEF1	1	NA	NA	NA	1	NA	NA	NA	NA	NA
ARHGEF10	NA	NA	NA	NA	NA	NA	NA	1	NA	NA
ARHGEF10L	1	NA	1	NA	NA	NA	1	NA	NA	NA
ARHGEF11	NA	NA	NA	NA	1	NA	NA	1	NA	NA
ARHGEF12	1	NA	NA	NA	1	NA	NA	1	NA	NA
ARHGEF16	NA	NA	NA	NA	NA	NA	NA	NA	NA	1
ARHGEF17	1	NA	NA	NA	NA	NA	NA	NA	NA	NA
ARHGEF18	1	NA	NA	NA	NA	NA	NA	NA	NA	NA
ARHGEF2	NA	NA	NA	NA	NA	NA	NA	NA	NA	1
ARHGEF26	1	NA	NA	NA	1	NA	NA	1	NA	NA
ARHGEF28	1	NA	NA	NA	1	NA	NA	NA	1	NA
ARHGEF35	NA	NA	NA	NA	NA	NA	NA	NA	NA	1
ARHGEF37	1	NA	NA	NA	NA	NA	NA	NA	NA	NA
ARHGEF38	NA	NA	NA	NA	NA	NA	NA	1	1	NA
ARHGEF39	NA	NA	NA	NA	NA	NA	NA	NA	NA	1
ARHGEF40	1	NA	NA	NA	1	NA	NA	NA	NA	NA
ARHGEF5	1	NA	NA	NA	1	NA	NA	1	NA	NA
ARHGEF6	1	NA	NA	NA	1	NA	NA	NA	NA	NA
ARHGEF7	NA	NA	NA	NA	NA	NA	NA	NA	NA	1
ARID1A	NA	NA	NA	NA	NA	NA	NA	1	NA	NA
ARID1B	NA	NA	NA	NA	NA	NA	NA	1	NA	NA
ARID2	NA	NA	NA	NA	1	NA	NA	1	NA	NA
ARID4A	NA	NA	NA	NA	NA	NA	NA	1	NA	NA
ARID4B	1	NA	NA	1	NA	NA	NA	1	NA	NA
ARID5B	1	1	NA	NA	1	NA	NA	1	NA	NA
ARIH1	NA	NA	NA	NA	NA	NA	NA	1	NA	NA
ARIH2	NA	NA	NA	NA	NA	NA	NA	1	NA	NA
ARL1	NA	NA	1	NA	NA	NA	NA	NA	NA	NA
ARL13B	1	NA	NA	NA	NA	NA	NA	NA	1	NA
ARL15	NA	NA	1	NA	1	NA	NA	NA	NA	NA
ARL2	1	NA	1	NA	NA	NA	NA	1	1	NA
ARL3	NA	NA	NA	NA	NA	NA	NA	1	1	NA
ARL6	NA	NA	NA	NA	NA	NA	NA	NA	1	NA
ARL6IP1	NA	1	NA	NA	NA	NA	NA	NA	NA	NA
ARL6IP4	NA	NA	NA	1	NA	NA	NA	1	NA	NA
ARL6IP5	NA	1	NA	NA	NA	NA	NA	NA	NA	NA
ARL6IP6	1	NA	NA	NA	NA	NA	NA	1	NA	NA
ARL8A	NA	NA	NA	NA	NA	NA	NA	NA	NA	1
ARL8B	NA	NA	NA	NA	NA	NA	NA	NA	NA	1
ARMC1	NA	NA	NA	1	NA	NA	NA	NA	NA	NA
ARMC10	NA	NA	NA	1	NA	NA	NA	NA	NA	NA
ARMC12	NA	NA	NA	NA	1	NA	NA	1	NA	NA
ARMC5	1	NA	NA	NA	NA	NA	NA	1	1	NA
ARMC6	1	NA	NA	NA	NA	NA	NA	NA	NA	NA
ARMC8	1	NA	NA	NA	NA	NA	1	1	NA	NA
ARMC9	NA	NA	NA	NA	NA	NA	NA	NA	NA	1
ARMCX1	1	NA	NA	1	NA	NA	NA	1	NA	NA
ARMCX2	NA	NA	NA	1	NA	NA	NA	1	NA	NA
ARMCX3	1	NA	1	NA	NA	NA	NA	1	NA	NA
ARPC1A	1	NA	NA	NA	1	NA	NA	NA	NA	NA
ARPC1B	1	NA	NA	NA	NA	NA	1	NA	NA	NA
ARPC2	NA	NA	NA	NA	NA	NA	NA	1	NA	NA
ARPC3	NA	NA	NA	NA	NA	NA	NA	1	NA	NA
ARPC4	NA	NA	NA	NA	NA	NA	NA	NA	NA	1
ARPC5	1	NA	NA	NA	1	NA	1	NA	NA	NA
ARPC5L	NA	NA	NA	NA	NA	NA	NA	NA	NA	1
ARPIN	NA	NA	NA	NA	NA	NA	NA	NA	NA	1
ARPP19	NA	NA	NA	NA	NA	NA	NA	NA	NA	1
ARR3	NA	NA	1	NA	NA	NA	NA	NA	NA	NA
ARRB1	NA	NA	NA	NA	NA	NA	NA	1	NA	NA
ARRB2	1	NA	NA	NA	1	NA	NA	1	NA	NA
ARRDC1	NA	NA	NA	NA	NA	NA	NA	NA	NA	1
ARRDC3	NA	NA	NA	NA	NA	NA	NA	NA	NA	1
ARSA	1	NA	1	NA	NA	NA	NA	NA	NA	NA
ARSB	NA	NA	1	NA	NA	NA	NA	NA	NA	NA
ARSD	NA	NA	NA	NA	NA	NA	1	NA	NA	NA
ARSE	NA	NA	NA	NA	NA	NA	NA	NA	NA	1
ARSF	1	NA	NA	NA	NA	1	1	NA	NA	NA
ART1	NA	NA	NA	NA	NA	NA	NA	NA	NA	1
ART3	NA	NA	NA	NA	NA	NA	NA	NA	NA	1
ART4	1	NA	NA	NA	NA	1	NA	NA	NA	NA
ARVCF	NA	NA	NA	NA	1	NA	NA	NA	NA	NA
AS3MT	NA	NA	NA	1	NA	NA	NA	NA	NA	NA
ASAH1	NA	NA	NA	NA	NA	NA	NA	NA	NA	1
ASAP1	1	NA	NA	NA	1	NA	NA	NA	1	NA
ASAP2	1	NA	NA	NA	1	NA	NA	NA	NA	NA
ASAP3	NA	NA	NA	NA	NA	NA	1	1	NA	NA
ASB9	NA	NA	NA	NA	NA	NA	NA	NA	NA	1
ASCC1	1	NA	NA	NA	NA	NA	NA	1	NA	NA
ASCC2	1	NA	NA	NA	NA	NA	NA	1	1	NA
ASCC3	1	NA	1	NA	NA	NA	NA	NA	NA	NA
ASF1A	NA	NA	NA	NA	NA	NA	NA	1	NA	NA
ASF1B	NA	NA	NA	NA	NA	NA	NA	1	NA	NA
ASGR1	NA	NA	NA	NA	1	1	1	NA	NA	NA
ASGR2	NA	1	NA	NA	1	NA	NA	NA	NA	NA
ASH2L	NA	NA	NA	NA	1	NA	NA	1	NA	NA
ASL	1	NA	NA	NA	NA	NA	NA	NA	NA	NA
ASMTL	1	NA	NA	NA	NA	NA	NA	NA	NA	NA
ASNA1	NA	NA	NA	NA	NA	NA	NA	NA	NA	1
ASNS	1	NA	NA	NA	NA	NA	NA	NA	NA	NA
ASPA	1	NA	NA	NA	NA	NA	NA	NA	NA	NA
ASPDH	1	NA	NA	NA	NA	NA	NA	1	NA	NA
ASPH	NA	1	NA	NA	NA	NA	NA	NA	NA	NA
ASPN	1	NA	NA	NA	NA	1	NA	1	NA	NA
ASPRV1	1	NA	NA	NA	NA	NA	NA	NA	NA	NA
ASPSCR1	NA	NA	NA	NA	1	NA	1	1	NA	NA
ASRGL1	NA	NA	NA	NA	NA	NA	NA	1	1	NA
ASS1	1	NA	NA	NA	NA	NA	NA	1	NA	NA
ASUN	NA	NA	NA	NA	NA	NA	NA	NA	NA	1
ATAD1	NA	NA	NA	1	NA	NA	NA	1	NA	NA
ATAD2	NA	NA	NA	NA	NA	NA	NA	1	NA	NA
ATAD2B	NA	NA	NA	NA	NA	NA	NA	1	NA	NA
ATAD3A	NA	NA	NA	1	NA	NA	NA	NA	NA	NA
ATAD3B	NA	NA	NA	1	NA	NA	NA	NA	NA	NA
ATE1	NA	NA	NA	NA	NA	NA	NA	1	NA	NA
ATF6	NA	NA	NA	NA	NA	NA	NA	NA	NA	1
ATF6B	NA	NA	NA	NA	NA	NA	NA	1	NA	NA
ATF7	1	NA	NA	NA	NA	NA	NA	1	NA	NA
ATF7IP	NA	NA	NA	NA	NA	NA	NA	1	NA	NA
ATG13	1	NA	NA	NA	1	NA	NA	1	NA	NA
ATG16L1	1	NA	NA	NA	NA	NA	NA	NA	NA	NA
ATG2A	NA	NA	NA	NA	NA	NA	1	1	NA	NA
ATG2B	NA	NA	NA	NA	NA	NA	NA	NA	NA	1
ATG3	1	NA	NA	NA	1	NA	NA	NA	NA	NA
ATG4A	NA	NA	NA	NA	NA	NA	NA	NA	1	NA
ATG4B	1	NA	NA	NA	NA	NA	NA	1	NA	NA
ATG4C	1	NA	NA	NA	NA	NA	NA	1	NA	NA
ATG5	NA	NA	NA	NA	NA	NA	NA	NA	1	NA
ATG7	1	NA	NA	NA	1	NA	NA	1	NA	NA
ATG9A	NA	NA	NA	NA	NA	NA	1	NA	NA	NA
ATIC	1	NA	NA	NA	1	NA	NA	NA	NA	NA
ATL1	NA	NA	NA	NA	NA	NA	NA	NA	NA	1
ATL2	NA	1	NA	NA	NA	NA	NA	NA	NA	NA
ATL3	NA	1	NA	NA	NA	NA	NA	NA	NA	NA
ATM	NA	NA	NA	NA	NA	NA	1	1	NA	NA
ATN1	NA	NA	NA	NA	NA	NA	NA	1	NA	NA
ATOX1	NA	NA	NA	NA	1	NA	NA	1	NA	NA
ATP10A	NA	NA	NA	NA	NA	NA	NA	NA	NA	1
ATP10D	NA	NA	NA	NA	1	NA	NA	1	NA	NA
ATP11A	NA	NA	1	NA	NA	NA	1	NA	NA	NA
ATP11B	1	NA	NA	NA	NA	NA	NA	NA	1	NA
ATP11C	NA	NA	NA	NA	NA	NA	NA	NA	NA	1
ATP12A	1	NA	NA	NA	1	NA	NA	NA	1	NA
ATP13A1	NA	NA	NA	NA	NA	NA	1	NA	NA	NA
ATP13A2	NA	NA	NA	NA	NA	NA	NA	NA	NA	1
ATP13A3	1	NA	NA	NA	1	NA	NA	1	NA	NA
ATP1A1	NA	NA	NA	NA	NA	NA	NA	NA	NA	1
ATP1A2	NA	NA	NA	NA	NA	NA	NA	NA	NA	1
ATP1A3	NA	NA	NA	NA	NA	NA	NA	NA	NA	1
ATP1A4	NA	NA	NA	NA	NA	NA	NA	NA	NA	1
ATP1B1	NA	NA	NA	NA	NA	NA	NA	NA	NA	1
ATP1B3	NA	NA	NA	NA	1	NA	NA	NA	NA	NA
ATP2A1	NA	1	NA	NA	NA	NA	NA	NA	NA	NA
ATP2A2	NA	NA	NA	NA	NA	NA	NA	NA	NA	1
ATP2A3	NA	NA	NA	NA	NA	NA	NA	NA	NA	1
ATP2B1	NA	NA	NA	NA	1	NA	NA	NA	NA	NA
ATP2B2	NA	NA	NA	NA	NA	NA	NA	NA	NA	1
ATP2B3	NA	NA	NA	NA	NA	NA	NA	NA	NA	1
ATP2B4	NA	NA	NA	NA	1	NA	NA	NA	NA	NA
ATP2C1	NA	NA	1	NA	NA	NA	NA	NA	NA	NA
ATP4A	NA	NA	NA	NA	NA	NA	NA	NA	NA	1
ATP5A1	NA	NA	NA	NA	NA	NA	NA	NA	NA	1
ATP5B	NA	NA	NA	NA	NA	NA	NA	NA	NA	1
ATP5C1	NA	NA	NA	NA	NA	NA	NA	NA	NA	1
ATP5D	NA	NA	NA	NA	NA	NA	NA	NA	NA	1
ATP5E;ATP5EP2	NA	NA	NA	NA	NA	NA	NA	NA	NA	1
ATP5F1	NA	NA	NA	NA	NA	NA	NA	NA	NA	1
ATP5H	NA	NA	NA	NA	NA	NA	NA	NA	NA	1
ATP5I	NA	NA	NA	NA	NA	NA	NA	NA	NA	1
ATP5J	NA	NA	NA	NA	NA	NA	NA	NA	NA	1
ATP5J2	NA	NA	NA	NA	NA	NA	NA	NA	NA	1
ATP5L	NA	NA	NA	NA	NA	NA	NA	NA	NA	1
ATP5O	NA	NA	NA	NA	NA	NA	NA	NA	NA	1
ATP5S	NA	NA	NA	NA	NA	NA	NA	NA	NA	1
ATP5SL	NA	NA	NA	NA	NA	NA	NA	NA	NA	1
ATP6AP1	NA	NA	NA	NA	NA	NA	NA	NA	NA	1
ATP6AP2	NA	NA	NA	NA	NA	NA	NA	NA	NA	1
ATP6V0A1	1	NA	1	NA	NA	NA	1	1	NA	NA
ATP6V0A2	NA	NA	NA	NA	1	NA	1	NA	1	NA
ATP6V0A4	1	NA	NA	NA	NA	NA	NA	NA	NA	NA
ATP6V0C	NA	NA	NA	NA	NA	NA	1	NA	NA	NA
ATP6V0D1	NA	NA	NA	NA	NA	NA	NA	NA	NA	1
ATP6V0D2	NA	NA	NA	NA	NA	NA	1	NA	NA	NA
ATP6V1A	1	NA	NA	NA	NA	NA	1	1	NA	NA
ATP6V1B1	NA	NA	NA	NA	NA	NA	NA	1	NA	NA
ATP6V1B2	NA	NA	NA	NA	NA	NA	1	NA	NA	NA
ATP6V1C1	1	NA	NA	NA	NA	NA	NA	1	NA	NA
ATP6V1C2	NA	NA	NA	1	NA	NA	NA	NA	NA	NA
ATP6V1D	NA	NA	NA	NA	1	NA	NA	1	NA	NA
ATP6V1E1	NA	NA	NA	NA	NA	NA	NA	NA	NA	1
ATP6V1F	NA	NA	NA	NA	NA	NA	NA	NA	NA	1
ATP6V1G1	NA	NA	NA	NA	NA	NA	NA	1	NA	NA
ATP6V1G2	NA	NA	NA	NA	NA	NA	NA	NA	NA	1
ATP6V1G3	NA	NA	NA	NA	NA	NA	NA	NA	NA	1
ATP6V1H	1	NA	NA	NA	1	NA	NA	NA	1	NA
ATP7A	NA	NA	1	NA	NA	NA	NA	NA	NA	NA
ATP8A1	1	NA	NA	NA	NA	NA	1	NA	NA	NA
ATP8A2	NA	NA	NA	NA	1	NA	NA	1	NA	NA
ATP8B1	1	NA	NA	NA	1	NA	NA	1	NA	NA
ATP8B2	1	NA	NA	NA	1	NA	NA	1	NA	NA
ATP9A	NA	NA	NA	NA	NA	NA	NA	NA	NA	1
ATP9B	NA	NA	NA	NA	NA	NA	NA	NA	NA	1
ATPAF1	NA	NA	NA	1	NA	NA	NA	NA	NA	NA
ATPAF2	1	NA	NA	NA	NA	NA	NA	NA	NA	NA
ATPIF1	NA	NA	NA	NA	NA	NA	NA	NA	NA	1
ATR	NA	NA	1	NA	NA	NA	NA	1	NA	NA
ATRN	1	NA	NA	NA	NA	1	NA	NA	NA	NA
ATRX	NA	NA	NA	NA	NA	NA	NA	1	NA	NA
ATXN10	1	NA	NA	NA	1	NA	NA	NA	NA	NA
ATXN2	1	NA	NA	NA	NA	NA	NA	NA	NA	NA
ATXN2L	1	NA	NA	NA	NA	NA	NA	NA	NA	NA
ATXN3	NA	NA	NA	NA	1	NA	NA	1	NA	NA
ATXN7L3B	NA	NA	NA	NA	NA	NA	NA	1	NA	NA
AUH	NA	NA	NA	NA	NA	NA	NA	NA	NA	1
AUP1	NA	NA	NA	NA	NA	NA	1	1	NA	NA
AURKA	1	NA	NA	NA	NA	NA	NA	1	1	NA
AURKB	NA	NA	NA	NA	NA	NA	NA	1	1	NA
AVEN	NA	NA	NA	NA	1	NA	NA	NA	1	NA
AVIL	NA	NA	NA	NA	NA	NA	NA	NA	NA	1
AVL9	NA	1	NA	NA	NA	NA	NA	NA	NA	NA
AXL	NA	NA	NA	NA	1	NA	1	NA	1	NA
AZGP1	NA	NA	NA	NA	NA	1	1	1	NA	NA
AZU1	NA	NA	NA	NA	NA	1	1	NA	NA	NA
B2M	1	NA	1	NA	1	1	NA	NA	NA	NA
B3GALNT1	NA	NA	NA	NA	NA	NA	1	NA	NA	NA
B3GALT6	NA	NA	NA	NA	NA	NA	NA	NA	NA	1
B3GALTL	NA	NA	NA	NA	NA	NA	NA	NA	NA	1
B3GAT3	NA	NA	NA	NA	NA	NA	NA	NA	NA	1
B3GNT1	NA	NA	NA	NA	NA	NA	NA	NA	NA	1
B3GNT2	NA	NA	NA	NA	NA	NA	1	NA	NA	NA
B3GNT3	NA	NA	NA	NA	NA	NA	NA	NA	NA	1
B3GNT6	NA	NA	NA	NA	NA	NA	NA	NA	NA	1
B3GNT8	NA	NA	NA	NA	NA	NA	NA	NA	NA	1
B3GNT9	NA	NA	1	NA	NA	NA	NA	1	NA	NA
B4GALT1	NA	NA	1	NA	NA	NA	NA	NA	NA	NA
B4GALT3	1	NA	1	NA	NA	NA	NA	NA	NA	NA
B4GALT4	NA	NA	1	NA	NA	NA	NA	NA	NA	NA
B4GALT5	NA	NA	NA	NA	NA	NA	1	NA	NA	NA
B4GALT7	NA	NA	NA	NA	NA	NA	NA	NA	NA	1
BABAM1	1	NA	NA	NA	NA	NA	NA	1	NA	NA
BACE2	NA	NA	NA	NA	NA	NA	NA	NA	NA	1
BAD	NA	NA	NA	1	NA	NA	NA	NA	NA	NA
BAG1	1	NA	NA	NA	NA	NA	NA	1	NA	NA
BAG2	1	NA	NA	NA	NA	NA	NA	NA	1	NA
BAG3	1	NA	NA	NA	NA	NA	NA	1	NA	NA
BAG4	NA	NA	NA	NA	NA	NA	NA	NA	NA	1
BAG5	NA	NA	NA	NA	NA	NA	1	NA	NA	NA
BAG6	1	NA	NA	NA	NA	NA	NA	1	NA	NA
BAI3	NA	NA	NA	NA	NA	NA	NA	NA	NA	1
BAIAP2	1	NA	NA	NA	1	NA	NA	NA	NA	NA
BAIAP2L1	1	NA	NA	NA	1	NA	NA	NA	NA	NA
BAIAP2L2	NA	NA	NA	NA	NA	NA	NA	NA	NA	1
BAMBI	NA	NA	NA	NA	NA	NA	1	1	NA	NA
BANF1	1	NA	NA	NA	NA	NA	NA	1	NA	NA
BANF2	NA	NA	NA	NA	NA	NA	NA	NA	NA	1
BANK1	1	NA	NA	NA	1	NA	NA	1	NA	NA
BANP	NA	NA	NA	NA	NA	NA	NA	1	NA	NA
BAP1	1	NA	NA	NA	NA	NA	NA	1	NA	NA
BAP18	NA	NA	NA	NA	NA	NA	NA	NA	NA	1
BARD1	1	NA	NA	NA	NA	NA	NA	1	NA	NA
BASP1	NA	NA	NA	NA	1	NA	NA	NA	NA	NA
BAX	NA	NA	NA	NA	NA	NA	NA	NA	NA	1
BAZ1A	NA	NA	NA	NA	NA	NA	NA	NA	NA	1
BAZ1B	NA	NA	NA	NA	NA	NA	NA	1	NA	NA
BAZ2A	NA	NA	NA	NA	NA	NA	NA	1	NA	NA
BBC3	1	NA	NA	NA	NA	NA	NA	NA	NA	NA
BBOX1	NA	NA	NA	NA	NA	NA	1	NA	1	NA
BBS1	NA	NA	NA	NA	NA	NA	NA	NA	1	NA
BBS2	NA	NA	NA	NA	NA	NA	1	NA	NA	NA
BBS5	NA	NA	NA	NA	NA	NA	NA	NA	NA	1
BBS7	NA	NA	NA	NA	NA	NA	NA	NA	NA	1
BBX	1	NA	NA	NA	NA	NA	NA	1	NA	NA
BCAM	NA	NA	NA	NA	NA	NA	NA	1	NA	NA
BCAN	NA	NA	NA	NA	NA	1	NA	NA	NA	NA
BCAP29	1	NA	NA	NA	NA	NA	NA	NA	NA	NA
BCAP31	NA	1	NA	NA	NA	NA	NA	NA	NA	NA
BCAR1	1	NA	NA	NA	1	NA	NA	NA	NA	NA
BCAR3	1	NA	NA	NA	1	NA	NA	NA	1	NA
BCAS1	NA	NA	NA	NA	NA	NA	1	NA	NA	NA
BCAS2	NA	NA	NA	NA	NA	NA	NA	1	1	NA
BCAS3	NA	NA	NA	NA	NA	NA	NA	1	NA	NA
BCAT1	NA	NA	NA	NA	NA	NA	NA	NA	NA	1
BCAT2	NA	NA	NA	1	NA	NA	NA	1	NA	NA
BCCIP	1	NA	NA	NA	NA	NA	NA	1	NA	NA
BCHE	NA	NA	NA	NA	NA	1	NA	NA	NA	NA
BCKDHA	NA	NA	NA	NA	NA	NA	NA	NA	NA	1
BCKDHB	NA	NA	NA	1	NA	NA	NA	1	NA	NA
BCKDK	NA	NA	NA	1	NA	NA	NA	NA	NA	NA
BCL10	NA	NA	NA	NA	NA	NA	NA	NA	NA	1
BCL2	NA	NA	NA	1	NA	NA	NA	NA	NA	NA
BCL2L1	NA	NA	NA	1	NA	NA	NA	NA	NA	NA
BCL2L12	NA	NA	NA	NA	1	NA	1	NA	NA	NA
BCL2L13	NA	NA	NA	1	NA	NA	NA	NA	NA	NA
BCL2L2	NA	NA	NA	NA	NA	NA	NA	1	NA	NA
BCL7B	NA	NA	NA	NA	NA	NA	NA	1	NA	NA
BCL7C	NA	NA	NA	NA	NA	NA	NA	1	NA	NA
BCL9	NA	NA	NA	NA	NA	NA	NA	1	NA	NA
BCL9L	NA	NA	NA	NA	NA	NA	NA	1	NA	NA
BCLAF1	NA	NA	NA	NA	NA	NA	NA	1	NA	NA
BCOR	NA	NA	NA	NA	NA	NA	NA	1	NA	NA
BCR	1	NA	NA	NA	1	NA	NA	1	NA	NA
BCS1L	NA	NA	NA	NA	NA	NA	NA	NA	NA	1
BDH1	NA	NA	NA	1	NA	NA	NA	NA	NA	NA
BDH2	1	NA	NA	NA	NA	NA	NA	NA	NA	NA
BDKRB2	NA	NA	1	NA	1	NA	1	NA	NA	NA
BDP1	NA	NA	NA	NA	NA	NA	NA	1	NA	NA
BECN1	1	NA	NA	NA	NA	NA	NA	1	NA	NA
BEND3	NA	NA	NA	NA	NA	NA	NA	1	NA	NA
BET1L	NA	NA	1	NA	NA	NA	NA	1	NA	NA
BGN	NA	1	1	NA	NA	1	NA	NA	NA	NA
BHLHA15	NA	NA	1	NA	NA	NA	NA	1	NA	NA
BHMT	1	NA	NA	NA	NA	NA	NA	NA	NA	NA
BHMT2	NA	NA	NA	NA	NA	NA	NA	NA	NA	1
BICD1	NA	NA	NA	NA	NA	NA	1	NA	NA	NA
BICD2	1	NA	1	NA	1	NA	NA	NA	NA	NA
BID	1	NA	NA	NA	NA	NA	NA	NA	NA	NA
BIN1	1	NA	NA	NA	NA	NA	NA	NA	NA	NA
BIN2	NA	NA	NA	NA	1	NA	NA	NA	NA	NA
BIN3	NA	NA	NA	NA	NA	NA	NA	NA	NA	1
BIRC2	1	NA	NA	NA	NA	NA	NA	1	NA	NA
BIRC5	NA	NA	NA	NA	NA	NA	NA	NA	1	NA
BIRC6	NA	NA	1	NA	NA	NA	1	NA	1	NA
BLM	1	NA	NA	NA	NA	NA	NA	1	NA	NA
BLMH	1	NA	NA	NA	NA	NA	NA	1	NA	NA
BLNK	NA	NA	NA	NA	1	NA	1	NA	NA	NA
BLOC1S1	NA	NA	NA	NA	NA	NA	NA	NA	NA	1
BLOC1S2	NA	NA	NA	NA	NA	NA	NA	NA	NA	1
BLOC1S3	NA	NA	1	NA	NA	NA	NA	NA	NA	NA
BLOC1S4	1	NA	NA	NA	NA	NA	1	NA	NA	NA
BLOC1S5	NA	NA	NA	NA	NA	NA	1	NA	NA	NA
BLOC1S6	NA	NA	NA	NA	NA	NA	NA	NA	NA	1
BLVRA	1	NA	NA	NA	NA	NA	NA	NA	NA	NA
BLVRB	1	NA	NA	NA	1	NA	1	1	NA	NA
BMI1	1	NA	NA	NA	NA	NA	NA	1	NA	NA
BMP1	NA	NA	NA	NA	NA	1	NA	NA	NA	NA
BMP2K	NA	NA	NA	NA	NA	NA	NA	1	NA	NA
BMP6	NA	NA	NA	1	NA	1	NA	NA	NA	NA
BMP8A;BMP8B	NA	NA	NA	NA	NA	NA	NA	NA	NA	1
BMPER	NA	NA	NA	NA	NA	1	NA	NA	NA	NA
BMPR1A	1	NA	NA	NA	NA	NA	NA	NA	NA	NA
BMPR2	NA	NA	NA	NA	1	NA	NA	1	NA	NA
BMS1	NA	NA	NA	NA	NA	NA	NA	1	NA	NA
BMX	NA	NA	NA	NA	1	NA	NA	1	NA	NA
BNC1	NA	NA	NA	NA	NA	NA	NA	1	NA	NA
BNIP1	NA	1	NA	NA	NA	NA	NA	NA	NA	NA
BNIP2	1	NA	NA	NA	NA	NA	NA	1	NA	NA
BNIP3	NA	NA	NA	NA	NA	NA	NA	NA	NA	1
BNIP3L	NA	NA	NA	1	NA	NA	NA	1	NA	NA
BNIPL	1	NA	NA	NA	NA	NA	NA	NA	NA	NA
BOD1L1	NA	NA	NA	NA	NA	NA	NA	1	NA	NA
BOK	NA	NA	NA	NA	NA	NA	NA	NA	NA	1
BOLA1	NA	NA	NA	NA	NA	NA	NA	NA	NA	1
BOLA2	NA	NA	NA	NA	NA	NA	NA	1	NA	NA
BOP1	NA	NA	NA	NA	NA	NA	NA	1	NA	NA
BPGM	NA	NA	NA	NA	NA	NA	NA	1	NA	NA
BPHL	NA	NA	NA	1	NA	NA	NA	NA	NA	NA
BPI	NA	NA	NA	NA	NA	1	NA	NA	NA	NA
BPIFB1	NA	NA	NA	NA	NA	1	NA	NA	NA	NA
BPIFB2	NA	NA	NA	NA	NA	1	1	NA	NA	NA
BPNT1	NA	NA	NA	NA	NA	NA	NA	1	NA	NA
BPTF	NA	NA	NA	NA	NA	NA	NA	1	NA	NA
BRAF	1	NA	NA	NA	NA	NA	1	NA	NA	NA
BRAP	1	NA	NA	NA	NA	NA	NA	1	NA	NA
BRAT1	NA	NA	NA	NA	NA	NA	NA	1	NA	NA
BRCA1	NA	NA	NA	NA	NA	NA	NA	1	NA	NA
BRCA2	1	NA	NA	NA	NA	NA	NA	1	NA	NA
BRCC3	NA	NA	NA	NA	NA	NA	NA	1	NA	NA
BRD1	NA	NA	NA	NA	NA	NA	NA	1	NA	NA
BRD2	NA	NA	NA	NA	NA	NA	NA	1	NA	NA
BRD3	NA	NA	NA	NA	NA	NA	NA	1	NA	NA
BRD4	NA	NA	NA	NA	NA	NA	NA	1	NA	NA
BRD7	1	NA	NA	NA	NA	NA	NA	1	NA	NA
BRD8	NA	NA	NA	1	NA	NA	NA	1	NA	NA
BRD9	NA	NA	NA	NA	NA	NA	NA	1	NA	NA
BRE	NA	NA	NA	NA	NA	NA	NA	NA	NA	1
BRI3	NA	NA	NA	NA	NA	NA	NA	NA	NA	1
BRI3BP	NA	NA	NA	1	NA	NA	NA	1	NA	NA
BRIX1	NA	NA	NA	NA	NA	NA	NA	1	NA	NA
BRK1	NA	NA	NA	NA	1	NA	NA	1	NA	NA
BRMS1	NA	NA	NA	NA	NA	NA	NA	NA	1	NA
BRMS1L	NA	NA	NA	NA	NA	NA	NA	1	NA	NA
BROX	1	NA	1	NA	NA	NA	NA	1	NA	NA
BRPF1	1	NA	NA	NA	1	NA	NA	NA	NA	NA
BRPF3	NA	NA	NA	1	NA	NA	NA	1	NA	NA
BRWD1	1	NA	NA	NA	NA	NA	NA	1	NA	NA
BSCL2	NA	NA	NA	NA	NA	NA	NA	NA	NA	1
BSDC1	NA	NA	1	NA	1	NA	NA	NA	NA	NA
BSG	NA	NA	NA	NA	NA	NA	1	NA	NA	NA
BSPH1	NA	NA	NA	NA	NA	1	NA	NA	NA	NA
BSPRY	1	NA	NA	NA	NA	NA	NA	1	NA	NA
BST1	NA	NA	NA	NA	NA	NA	NA	NA	NA	1
BST2	NA	NA	1	NA	NA	NA	1	NA	NA	NA
BTAF1	NA	NA	NA	NA	NA	NA	1	1	NA	NA
BTBD1	1	NA	NA	NA	NA	NA	NA	1	NA	NA
BTBD11	1	NA	NA	NA	NA	NA	NA	1	NA	NA
BTBD2	NA	NA	NA	NA	NA	NA	NA	NA	NA	1
BTD	NA	NA	NA	NA	NA	1	NA	NA	NA	NA
BTF3	1	NA	NA	NA	NA	NA	NA	NA	NA	NA
BTF3L4	1	NA	NA	NA	NA	NA	NA	1	NA	NA
BTK	1	NA	NA	NA	1	NA	NA	NA	NA	NA
BTLA	NA	NA	NA	NA	NA	NA	NA	NA	NA	1
BTN2A1	NA	NA	NA	NA	1	NA	NA	NA	NA	NA
BTN2A2	NA	NA	NA	1	NA	NA	NA	NA	NA	NA
BTN3A2	NA	NA	NA	NA	NA	NA	NA	NA	NA	1
BTN3A3	NA	NA	NA	NA	NA	NA	NA	NA	NA	1
BTNL3	NA	NA	NA	NA	NA	NA	NA	NA	NA	1
BUB1B	1	NA	NA	NA	NA	NA	NA	NA	NA	NA
BUB3	NA	NA	NA	NA	NA	NA	NA	1	NA	NA
BUD13	NA	NA	NA	NA	NA	NA	NA	1	NA	NA
BUD31	NA	NA	NA	NA	NA	NA	NA	1	1	NA
BYSL	NA	NA	NA	NA	NA	NA	NA	1	NA	NA
BZW1	NA	NA	NA	NA	NA	NA	1	NA	NA	NA
BZW2	1	NA	NA	NA	1	NA	NA	NA	1	NA
C10orf12	NA	NA	NA	NA	NA	NA	NA	NA	NA	1
C10orf32	NA	NA	NA	NA	NA	NA	NA	NA	NA	1
C10orf35	NA	NA	NA	NA	NA	NA	NA	NA	NA	1
C10orf54	NA	NA	NA	NA	NA	NA	NA	NA	NA	1
C10orf76	NA	NA	NA	NA	NA	NA	NA	NA	NA	1
C10orf82	NA	NA	NA	1	NA	NA	NA	NA	NA	NA
C10orf88	NA	NA	NA	NA	NA	NA	NA	NA	NA	1
C10orf90	1	NA	NA	NA	1	NA	NA	1	NA	NA
C11orf52	NA	NA	NA	NA	1	NA	NA	NA	NA	NA
C11orf54	NA	NA	NA	NA	NA	NA	NA	1	NA	NA
C11orf68	NA	NA	NA	NA	NA	NA	NA	1	NA	NA
C11orf73	NA	NA	NA	NA	NA	NA	NA	NA	NA	1
C11orf84	NA	NA	NA	NA	NA	NA	NA	NA	NA	1
C11orf96	1	NA	NA	NA	NA	NA	NA	1	1	NA
C12orf10	NA	NA	NA	NA	NA	NA	NA	NA	NA	1
C12orf29	NA	NA	NA	NA	NA	NA	1	NA	NA	NA
C12orf4	NA	NA	NA	NA	NA	NA	NA	1	NA	NA
C12orf43	NA	NA	1	NA	NA	NA	NA	1	NA	NA
C12orf49	NA	NA	NA	NA	NA	NA	NA	NA	NA	1
C12orf57	NA	NA	NA	NA	NA	NA	NA	1	NA	NA
C12orf73	NA	NA	NA	1	1	NA	NA	NA	1	NA
C14orf1	NA	NA	NA	NA	NA	NA	NA	NA	NA	1
C14orf105	NA	NA	NA	NA	NA	NA	NA	NA	NA	1
C14orf142	NA	NA	NA	NA	NA	NA	NA	NA	NA	1
C14orf159	NA	NA	NA	NA	NA	NA	NA	NA	NA	1
C14orf166	NA	NA	NA	NA	NA	NA	NA	NA	NA	1
C14orf37	NA	NA	NA	NA	NA	NA	NA	NA	NA	1
C15orf27	NA	NA	NA	NA	NA	NA	NA	NA	NA	1
C15orf52	NA	NA	NA	NA	NA	NA	NA	NA	NA	1
C16orf13	NA	NA	NA	NA	NA	NA	NA	NA	NA	1
C16orf45	NA	NA	NA	NA	NA	NA	NA	NA	NA	1
C16orf54	NA	NA	NA	NA	NA	NA	NA	NA	NA	1
C16orf58	NA	NA	NA	NA	NA	NA	NA	NA	NA	1
C16orf62	NA	NA	NA	NA	NA	NA	NA	NA	NA	1
C16orf70	1	NA	NA	NA	NA	NA	NA	1	NA	NA
C16orf89	NA	NA	NA	NA	NA	1	NA	NA	NA	NA
C17orf58	1	NA	NA	NA	1	NA	NA	NA	NA	NA
C17orf59	NA	NA	NA	NA	NA	NA	NA	NA	NA	1
C17orf62	NA	NA	NA	NA	NA	NA	NA	NA	NA	1
C17orf75	1	NA	1	NA	NA	NA	NA	NA	NA	NA
C17orf80	NA	NA	NA	NA	NA	NA	1	1	NA	NA
C17orf85	NA	NA	NA	NA	NA	NA	NA	NA	NA	1
C18orf8	NA	NA	NA	NA	NA	NA	NA	NA	NA	1
C19orf10	NA	NA	NA	NA	NA	NA	NA	NA	NA	1
C19orf25	NA	NA	NA	NA	NA	NA	NA	NA	1	NA
C19orf35	NA	NA	NA	NA	NA	NA	NA	NA	NA	1
C19orf43	NA	NA	NA	NA	NA	NA	NA	NA	NA	1
C19orf52	NA	NA	NA	NA	NA	NA	NA	NA	NA	1
C19orf66	NA	NA	NA	NA	NA	NA	NA	NA	NA	1
C19orf71	1	1	NA	NA	1	NA	NA	NA	NA	NA
C19orf80	NA	NA	NA	NA	NA	NA	NA	NA	NA	1
C1GALT1C1	NA	NA	NA	NA	NA	NA	1	NA	NA	NA
C1orf123	NA	NA	NA	NA	NA	NA	NA	NA	NA	1
C1orf131	NA	NA	NA	NA	NA	NA	NA	NA	NA	1
C1orf168	NA	NA	NA	NA	NA	NA	NA	NA	NA	1
C1orf174	NA	NA	NA	NA	NA	NA	NA	1	NA	NA
C1orf198	1	NA	NA	NA	NA	NA	NA	NA	NA	NA
C1orf21	1	NA	NA	NA	NA	NA	NA	1	NA	NA
C1orf210	NA	NA	NA	NA	NA	NA	NA	1	NA	NA
C1orf226	NA	NA	NA	NA	NA	NA	NA	1	NA	NA
C1orf43	1	NA	NA	1	NA	NA	NA	NA	NA	NA
C1orf50	NA	NA	NA	NA	NA	NA	NA	NA	NA	1
C1orf52	NA	NA	NA	NA	NA	NA	NA	1	NA	NA
C1orf85	NA	NA	NA	NA	NA	NA	NA	NA	NA	1
C1orf95	NA	NA	NA	NA	NA	NA	NA	NA	NA	1
C1QA	NA	NA	NA	NA	NA	1	NA	NA	NA	NA
C1QB	NA	NA	NA	NA	NA	1	NA	NA	NA	NA
C1QBP	NA	NA	NA	1	1	1	NA	NA	NA	NA
C1QC	NA	NA	NA	NA	NA	1	NA	NA	NA	NA
C1QTNF1	1	NA	NA	NA	NA	1	NA	1	NA	NA
C1QTNF3	NA	NA	1	NA	NA	1	NA	NA	NA	NA
C1QTNF5	NA	NA	NA	NA	NA	1	NA	NA	NA	NA
C1QTNF7	NA	NA	NA	NA	NA	1	1	NA	NA	NA
C1R	1	NA	NA	NA	NA	NA	NA	1	NA	NA
C1RL	NA	NA	NA	NA	NA	1	NA	NA	NA	NA
C1S	1	NA	NA	NA	NA	1	NA	1	NA	NA
C2	NA	NA	NA	NA	NA	1	NA	NA	NA	NA
C20orf27	1	NA	NA	NA	NA	NA	NA	1	NA	NA
C21orf2	NA	NA	NA	NA	NA	NA	NA	NA	NA	1
C21orf33	NA	NA	NA	NA	NA	NA	NA	NA	NA	1
C21orf59	NA	NA	NA	NA	NA	NA	NA	NA	NA	1
C2CD2	NA	NA	NA	NA	NA	NA	NA	1	NA	NA
C2CD2L	NA	NA	NA	NA	1	NA	NA	NA	NA	NA
C2CD5	1	NA	NA	NA	NA	NA	NA	NA	1	NA
C2orf43	NA	NA	NA	NA	NA	NA	NA	NA	NA	1
C2orf44	NA	NA	NA	NA	NA	NA	NA	NA	NA	1
C2orf47	NA	NA	NA	NA	NA	NA	NA	NA	NA	1
C2orf49	NA	NA	NA	1	NA	NA	NA	1	NA	NA
C2orf54	NA	NA	NA	NA	NA	NA	NA	NA	NA	1
C2orf69	NA	NA	NA	NA	NA	1	NA	NA	NA	NA
C2orf72	NA	NA	NA	NA	1	NA	NA	1	NA	NA
C3	NA	NA	NA	NA	NA	1	NA	NA	NA	NA
C3AR1	NA	NA	NA	NA	NA	NA	NA	NA	NA	1
C3orf17	NA	NA	NA	NA	NA	NA	NA	NA	NA	1
C3orf38	1	NA	NA	NA	1	NA	NA	1	NA	NA
C3orf58	NA	NA	NA	NA	NA	NA	NA	NA	NA	1
C4A	NA	NA	NA	NA	NA	1	NA	NA	NA	NA
C4B	NA	NA	NA	NA	NA	1	NA	NA	NA	NA
C4BPA	NA	NA	NA	NA	NA	1	NA	NA	NA	NA
C4BPB	NA	NA	1	NA	NA	1	NA	NA	NA	NA
C4orf19	NA	NA	NA	NA	1	NA	NA	1	NA	NA
C4orf27	NA	NA	NA	NA	NA	NA	NA	NA	NA	1
C4orf32	NA	NA	NA	NA	NA	NA	NA	NA	NA	1
C4orf33	NA	NA	1	NA	NA	NA	NA	1	NA	NA
C5	NA	NA	NA	NA	NA	1	NA	NA	NA	NA
C5AR1	NA	NA	1	NA	NA	NA	1	NA	NA	NA
C5orf22	NA	NA	NA	NA	NA	NA	NA	1	NA	NA
C5orf24	NA	NA	NA	NA	NA	NA	NA	1	NA	NA
C5orf28	NA	NA	NA	NA	NA	NA	NA	NA	NA	1
C5orf42	NA	NA	NA	NA	NA	NA	NA	NA	NA	1
C5orf51	1	NA	NA	NA	NA	NA	NA	1	NA	NA
C6	NA	NA	NA	NA	NA	1	NA	NA	NA	NA
C6orf120	NA	NA	NA	NA	NA	1	NA	NA	NA	NA
C6orf132	1	NA	1	NA	NA	NA	NA	NA	NA	NA
C6orf203	NA	NA	NA	NA	NA	NA	NA	NA	NA	1
C6orf211	NA	NA	NA	NA	NA	NA	NA	NA	NA	1
C6orf47	1	NA	NA	NA	NA	NA	NA	NA	NA	NA
C6orf89	NA	NA	NA	NA	NA	NA	NA	NA	NA	1
C7	NA	NA	NA	NA	NA	1	NA	NA	NA	NA
C7orf26	1	NA	NA	NA	NA	NA	NA	1	1	NA
C7orf31	1	NA	NA	1	NA	NA	NA	1	NA	NA
C7orf50	NA	NA	NA	NA	NA	NA	NA	1	NA	NA
C7orf55	NA	NA	NA	NA	NA	NA	NA	NA	NA	1
C7orf61	NA	NA	NA	NA	NA	NA	1	NA	NA	NA
C8A	NA	NA	NA	NA	NA	1	NA	NA	NA	NA
C8B	NA	NA	NA	NA	NA	1	NA	NA	NA	NA
C8G	NA	NA	NA	NA	NA	1	NA	NA	NA	NA
C8orf33	NA	NA	NA	NA	1	NA	NA	1	NA	NA
C8orf37	1	NA	NA	NA	1	NA	NA	NA	NA	NA
C8orf4	NA	NA	NA	NA	NA	NA	NA	NA	NA	1
C8orf82	NA	NA	NA	NA	NA	NA	NA	1	NA	NA
C9	NA	NA	NA	NA	NA	1	NA	NA	NA	NA
C9orf114	NA	NA	NA	NA	NA	NA	NA	NA	NA	1
C9orf142	NA	NA	NA	NA	NA	NA	NA	NA	NA	1
C9orf152	NA	NA	NA	NA	NA	NA	NA	1	NA	NA
C9orf16	NA	NA	NA	NA	NA	NA	NA	NA	1	NA
C9orf41	NA	NA	NA	NA	NA	NA	NA	NA	NA	1
C9orf64	NA	NA	1	NA	NA	NA	NA	NA	NA	NA
C9orf72	1	NA	NA	NA	NA	NA	1	NA	1	NA
C9orf78	NA	NA	NA	NA	NA	NA	NA	1	NA	NA
C9orf89	NA	NA	NA	NA	NA	NA	NA	NA	NA	1
C9orf9	NA	NA	NA	NA	NA	NA	NA	NA	NA	1
C9orf91	NA	NA	NA	NA	NA	NA	NA	NA	NA	1
CA1	NA	NA	NA	NA	NA	NA	NA	NA	NA	1
CA12	NA	NA	NA	NA	NA	NA	NA	NA	NA	1
CA13	NA	NA	NA	NA	NA	NA	1	1	NA	NA
CA14	NA	NA	NA	NA	1	NA	NA	NA	NA	NA
CA2	NA	NA	NA	NA	NA	NA	NA	NA	NA	1
CA3	NA	NA	NA	NA	NA	NA	NA	NA	NA	1
CA4	1	NA	NA	NA	NA	NA	1	NA	NA	NA
CA5B	NA	NA	NA	1	NA	NA	NA	NA	NA	NA
CAAP1	NA	NA	NA	NA	NA	NA	1	NA	NA	NA
CAB39	1	NA	NA	NA	NA	NA	NA	1	NA	NA
CAB39L	NA	NA	NA	NA	NA	NA	1	NA	NA	NA
CABIN1	1	NA	NA	NA	NA	NA	NA	1	NA	NA
CABS1	NA	NA	NA	NA	NA	NA	NA	NA	NA	1
CABYR	1	NA	NA	NA	NA	NA	NA	1	NA	NA
CACHD1	NA	NA	NA	NA	NA	NA	NA	1	NA	NA
CACNA1A	NA	1	NA	NA	NA	NA	NA	NA	NA	NA
CACNA2D1	NA	NA	NA	NA	NA	NA	NA	NA	NA	1
CACNA2D2	NA	NA	NA	NA	NA	NA	1	NA	NA	NA
CACTIN	1	NA	NA	NA	NA	NA	NA	1	NA	NA
CACUL1	NA	NA	NA	NA	NA	NA	NA	1	NA	NA
CACYBP	1	NA	NA	NA	NA	NA	NA	1	NA	NA
CAD	1	NA	NA	NA	NA	NA	NA	NA	NA	NA
CADM1	NA	NA	NA	NA	1	NA	NA	NA	NA	NA
CADM2	NA	NA	NA	NA	NA	NA	NA	NA	NA	1
CADM3	NA	NA	NA	NA	NA	NA	NA	NA	NA	1
CADM4	NA	NA	NA	NA	NA	NA	NA	1	NA	NA
CADPS	NA	NA	NA	NA	NA	NA	1	NA	NA	NA
CADPS2	NA	NA	NA	NA	NA	NA	1	1	NA	NA
CALB1	NA	NA	NA	NA	NA	NA	1	NA	NA	NA
CALCA	NA	NA	NA	NA	NA	1	NA	NA	NA	NA
CALCOCO1	1	NA	NA	NA	NA	NA	1	NA	NA	NA
CALCOCO2	1	NA	NA	NA	NA	NA	1	NA	NA	NA
CALD1	NA	NA	NA	NA	1	NA	NA	NA	1	NA
CALM1	1	NA	NA	NA	NA	NA	NA	NA	NA	NA
CALML3	NA	NA	NA	NA	NA	NA	NA	NA	NA	1
CALML4	1	NA	1	NA	NA	NA	NA	1	NA	NA
CALML5	1	NA	NA	NA	1	NA	NA	NA	NA	NA
CALR	NA	1	NA	NA	NA	NA	NA	NA	NA	NA
CALU	NA	1	NA	NA	NA	NA	NA	NA	NA	NA
CAMK1	1	NA	NA	NA	NA	NA	NA	NA	NA	NA
CAMK1D	1	NA	NA	NA	NA	NA	NA	1	NA	NA
CAMK2B	1	NA	NA	NA	1	NA	NA	NA	NA	NA
CAMK2D	1	NA	NA	NA	1	NA	NA	NA	NA	NA
CAMK2G	1	NA	NA	NA	1	NA	NA	NA	NA	NA
CAMK2N1	NA	NA	NA	NA	NA	NA	NA	NA	NA	1
CAMK4	NA	NA	NA	NA	NA	NA	NA	1	NA	NA
CAMKK2	1	NA	NA	NA	NA	NA	NA	NA	NA	NA
CAMLG	NA	NA	NA	NA	NA	NA	1	1	NA	NA
CAMP	NA	NA	NA	NA	NA	1	NA	NA	NA	NA
CAMSAP1	1	NA	NA	NA	NA	NA	NA	NA	1	NA
CAMSAP2	1	NA	NA	NA	NA	NA	NA	NA	1	NA
CAMSAP3	NA	NA	NA	NA	NA	NA	NA	NA	NA	1
CAND1	1	NA	1	NA	NA	NA	NA	1	NA	NA
CAND2	1	NA	NA	NA	NA	NA	NA	1	NA	NA
CANT1	NA	NA	1	NA	NA	NA	NA	NA	NA	NA
CANX	NA	1	NA	NA	NA	NA	NA	NA	NA	NA
CAP1	1	NA	NA	NA	NA	NA	NA	NA	NA	NA
CAP2	1	NA	NA	NA	1	NA	NA	1	NA	NA
CAPG	NA	NA	NA	NA	NA	NA	NA	1	NA	NA
CAPN1	1	NA	NA	NA	NA	NA	NA	NA	NA	NA
CAPN13	NA	NA	NA	NA	NA	NA	NA	1	NA	NA
CAPN15	NA	NA	NA	NA	NA	NA	NA	1	NA	NA
CAPN2	1	NA	NA	NA	NA	NA	NA	NA	NA	NA
CAPN5	1	NA	NA	NA	NA	NA	NA	1	NA	NA
CAPN6	NA	NA	NA	NA	NA	NA	1	NA	1	NA
CAPN7	1	NA	NA	NA	NA	NA	NA	NA	1	NA
CAPNS1	1	NA	NA	NA	NA	NA	NA	1	NA	NA
CAPNS2	1	NA	NA	NA	NA	NA	NA	NA	NA	NA
CAPRIN1	1	NA	NA	NA	NA	NA	NA	NA	NA	NA
CAPS	1	NA	NA	NA	1	NA	NA	1	NA	NA
CAPZA1	NA	NA	NA	NA	NA	NA	NA	NA	NA	1
CAPZA2	1	NA	NA	NA	NA	NA	NA	NA	NA	NA
CAPZA3	NA	NA	NA	NA	NA	NA	NA	NA	NA	1
CAPZB	1	NA	NA	NA	NA	NA	1	1	NA	NA
CARD6	NA	NA	NA	NA	NA	NA	NA	NA	NA	1
CARHSP1	NA	NA	NA	NA	NA	NA	NA	NA	NA	1
CARKD	NA	NA	NA	NA	NA	NA	NA	NA	NA	1
CARM1	NA	NA	NA	NA	NA	NA	NA	1	NA	NA
CARS	NA	NA	NA	NA	NA	NA	NA	NA	NA	1
CARS2	NA	NA	NA	1	NA	NA	NA	1	NA	NA
CASC3	NA	NA	NA	NA	NA	NA	NA	1	NA	NA
CASC4	NA	NA	NA	NA	NA	NA	NA	NA	NA	1
CASC5	NA	NA	NA	NA	NA	NA	NA	NA	NA	1
CASD1	NA	NA	NA	NA	NA	NA	NA	1	NA	NA
CASK	1	NA	NA	NA	NA	NA	NA	1	NA	NA
CASKIN2	NA	NA	NA	NA	1	NA	NA	NA	NA	NA
CASP1	1	NA	NA	NA	NA	NA	NA	1	NA	NA
CASP10	NA	NA	1	NA	NA	NA	1	NA	NA	NA
CASP14	1	NA	NA	1	NA	NA	NA	1	NA	NA
CASP3	NA	NA	NA	1	NA	NA	NA	1	NA	NA
CASP4	1	NA	NA	NA	1	NA	NA	NA	NA	NA
CASP6	1	NA	NA	NA	NA	NA	NA	1	NA	NA
CASP7	NA	NA	NA	NA	NA	NA	NA	NA	NA	1
CASP8	1	NA	NA	NA	NA	NA	NA	1	NA	NA
CASP9	NA	NA	NA	1	NA	NA	NA	NA	NA	NA
CASQ1	NA	NA	NA	1	NA	NA	NA	1	NA	NA
CASQ2	NA	NA	NA	NA	NA	NA	NA	NA	NA	1
CAST	1	1	NA	NA	1	NA	NA	NA	NA	NA
CASZ1	1	NA	NA	NA	NA	NA	NA	1	NA	NA
CAT	NA	NA	NA	NA	NA	NA	1	NA	NA	NA
CAV1	NA	NA	1	NA	NA	NA	NA	NA	NA	NA
CAV2	NA	NA	NA	NA	NA	NA	1	NA	NA	NA
CBFB	1	NA	NA	NA	NA	NA	NA	1	NA	NA
CBL	1	NA	NA	NA	NA	NA	NA	NA	NA	NA
CBLB	1	NA	NA	NA	NA	NA	NA	1	NA	NA
CBLC	1	NA	NA	NA	NA	NA	NA	1	NA	NA
CBLL1	NA	NA	NA	NA	NA	NA	NA	1	NA	NA
CBR1	1	NA	NA	NA	NA	NA	NA	1	NA	NA
CBR3	1	NA	NA	NA	NA	NA	NA	1	NA	NA
CBR4	NA	NA	NA	NA	NA	NA	NA	NA	NA	1
CBS	NA	NA	NA	NA	NA	NA	1	1	NA	NA
CBWD1	NA	NA	NA	NA	1	NA	NA	NA	NA	NA
CBX1	NA	NA	NA	NA	NA	NA	NA	1	NA	NA
CBX3	NA	NA	NA	NA	NA	NA	NA	1	NA	NA
CBX4	NA	NA	NA	NA	NA	NA	NA	1	NA	NA
CBX5	NA	NA	NA	NA	NA	NA	NA	1	NA	NA
CBX8	NA	NA	NA	NA	NA	NA	NA	1	NA	NA
CC2D1A	1	NA	NA	NA	1	NA	NA	1	NA	NA
CC2D1B	NA	NA	NA	NA	NA	NA	1	1	NA	NA
CC2D2A	NA	NA	NA	NA	NA	NA	NA	NA	NA	1
CCAR1	NA	NA	1	NA	NA	NA	NA	1	NA	NA
CCAR2	NA	NA	NA	NA	NA	NA	NA	1	NA	NA
CCBE1	1	NA	NA	NA	1	1	NA	NA	NA	NA
CCBL1	NA	NA	NA	NA	NA	NA	NA	NA	NA	1
CCBL2	NA	NA	NA	NA	NA	NA	NA	NA	NA	1
CCDC101	NA	NA	NA	NA	NA	NA	NA	NA	NA	1
CCDC106	1	NA	NA	NA	NA	NA	NA	1	NA	NA
CCDC115	NA	NA	NA	NA	1	NA	1	NA	NA	NA
CCDC116	NA	NA	NA	NA	NA	NA	NA	NA	NA	1
CCDC12	NA	NA	NA	NA	NA	NA	NA	1	NA	NA
CCDC124	1	NA	NA	NA	1	NA	NA	NA	NA	NA
CCDC125	NA	NA	NA	NA	NA	NA	NA	1	1	NA
CCDC126	NA	NA	1	NA	NA	1	NA	NA	NA	NA
CCDC127	NA	NA	NA	NA	NA	NA	NA	1	NA	NA
CCDC132	NA	NA	NA	NA	NA	NA	NA	NA	NA	1
CCDC134	1	NA	NA	NA	NA	1	1	NA	NA	NA
CCDC136	NA	NA	1	NA	1	NA	1	1	NA	NA
CCDC137	NA	NA	NA	NA	NA	NA	NA	1	NA	NA
CCDC142	NA	NA	NA	NA	NA	NA	NA	NA	NA	1
CCDC149	NA	NA	NA	NA	NA	NA	NA	1	NA	NA
CCDC158	NA	NA	NA	NA	NA	NA	NA	NA	NA	1
CCDC180	NA	NA	NA	NA	NA	NA	NA	NA	NA	1
CCDC186	NA	NA	1	NA	NA	NA	NA	NA	NA	NA
CCDC22	NA	1	NA	NA	NA	NA	1	NA	NA	NA
CCDC25	1	NA	1	NA	NA	NA	NA	1	NA	NA
CCDC27	1	NA	NA	NA	NA	NA	NA	1	NA	NA
CCDC43	1	NA	NA	NA	NA	NA	NA	NA	NA	NA
CCDC47	NA	1	NA	NA	NA	NA	NA	NA	NA	NA
CCDC50	1	NA	NA	NA	NA	NA	NA	NA	NA	NA
CCDC51	NA	NA	NA	1	NA	NA	NA	1	1	NA
CCDC53	NA	NA	NA	NA	NA	NA	NA	NA	NA	1
CCDC58	NA	NA	NA	1	NA	NA	NA	1	NA	NA
CCDC59	NA	NA	NA	NA	1	NA	NA	1	NA	NA
CCDC6	1	NA	NA	NA	NA	NA	NA	NA	NA	NA
CCDC64B	NA	NA	NA	NA	NA	NA	NA	NA	NA	1
CCDC71L	1	NA	1	NA	NA	NA	NA	NA	1	NA
CCDC8	1	NA	NA	NA	1	NA	NA	1	NA	NA
CCDC85C	NA	NA	NA	NA	1	NA	NA	1	NA	NA
CCDC86	NA	NA	NA	NA	NA	NA	NA	1	NA	NA
CCDC88A	NA	NA	NA	NA	NA	NA	NA	NA	NA	1
CCDC88B	1	NA	NA	NA	NA	NA	NA	1	1	NA
CCDC88C	NA	NA	NA	NA	NA	NA	NA	1	NA	NA
CCDC9	1	NA	NA	NA	NA	NA	NA	NA	NA	NA
CCDC90B	NA	NA	NA	1	NA	NA	NA	NA	NA	NA
CCDC91	NA	NA	1	NA	NA	NA	NA	1	NA	NA
CCDC92	NA	NA	NA	NA	NA	NA	NA	1	1	NA
CCDC93	NA	NA	NA	NA	1	NA	1	NA	NA	NA
CCDC94	NA	NA	NA	NA	NA	NA	NA	NA	NA	1
CCDC97	1	NA	NA	NA	1	NA	NA	1	NA	NA
CCIN	NA	NA	NA	NA	NA	NA	NA	NA	NA	1
CCL14	NA	NA	NA	NA	NA	1	NA	NA	NA	NA
CCL15	NA	NA	1	NA	NA	1	1	NA	NA	NA
CCL18	NA	NA	NA	NA	NA	1	NA	NA	NA	NA
CCM2	NA	NA	NA	1	NA	NA	NA	NA	NA	NA
CCNB1	1	NA	NA	NA	NA	NA	NA	NA	NA	NA
CCND3	NA	NA	NA	NA	NA	NA	NA	1	NA	NA
CCNDBP1	NA	NA	NA	NA	NA	NA	NA	1	NA	NA
CCNH	NA	NA	NA	NA	NA	NA	NA	1	NA	NA
CCNK	NA	NA	NA	NA	NA	NA	NA	1	NA	NA
CCNL1	NA	NA	NA	NA	NA	NA	NA	1	NA	NA
CCNT1	NA	NA	NA	NA	NA	NA	NA	1	NA	NA
CCNY	NA	NA	NA	NA	NA	NA	NA	1	NA	NA
CCNYL1	NA	NA	NA	NA	1	NA	NA	NA	NA	NA
CCPG1	NA	1	1	NA	NA	NA	NA	NA	NA	NA
CCRL2	NA	NA	NA	NA	NA	NA	NA	NA	NA	1
CCS	NA	NA	NA	NA	NA	NA	NA	NA	NA	1
CCSMST1	NA	NA	NA	NA	NA	NA	NA	NA	NA	1
CCT2	1	NA	NA	NA	NA	NA	NA	NA	NA	NA
CCT3	1	NA	NA	NA	1	NA	NA	NA	NA	NA
CCT4	1	NA	NA	NA	NA	NA	NA	1	NA	NA
CCT5	NA	NA	NA	NA	NA	NA	NA	NA	NA	1
CCT6A	1	NA	NA	NA	NA	NA	NA	NA	NA	NA
CCT6B	1	NA	NA	NA	NA	NA	NA	NA	NA	NA
CCT7	1	NA	NA	NA	NA	NA	NA	NA	NA	NA
CCT8	1	NA	NA	NA	NA	NA	NA	1	1	NA
CCZ1;CCZ1B	NA	NA	NA	NA	NA	NA	NA	NA	NA	1
CD101	NA	NA	NA	1	NA	NA	NA	NA	NA	NA
CD109	1	NA	NA	NA	1	NA	NA	NA	NA	NA
CD14	NA	NA	NA	NA	NA	1	1	NA	NA	NA
CD151	NA	NA	NA	NA	NA	NA	NA	NA	NA	1
CD160	NA	NA	NA	NA	NA	1	NA	NA	NA	NA
CD163	NA	NA	NA	NA	1	1	NA	NA	NA	NA
CD164L2	1	NA	NA	NA	1	NA	NA	NA	NA	NA
CD177	NA	NA	NA	NA	NA	NA	NA	NA	NA	1
CD180	NA	NA	NA	NA	1	NA	NA	1	1	NA
CD200	NA	NA	NA	NA	NA	NA	NA	NA	NA	1
CD200R1	NA	NA	NA	NA	1	NA	NA	NA	NA	NA
CD209	NA	NA	NA	NA	NA	NA	NA	NA	NA	1
CD248	NA	NA	NA	NA	1	NA	NA	NA	NA	NA
CD27	NA	NA	NA	NA	NA	NA	NA	NA	NA	1
CD274	NA	NA	NA	NA	1	NA	NA	1	1	NA
CD276	NA	NA	NA	NA	NA	NA	1	NA	NA	NA
CD2AP	NA	NA	NA	NA	1	NA	NA	NA	1	NA
CD2BP2	1	NA	NA	NA	NA	NA	NA	1	NA	NA
CD300A	1	NA	NA	NA	1	NA	1	NA	NA	NA
CD300E	NA	NA	NA	NA	NA	NA	NA	NA	NA	1
CD300LF	NA	NA	NA	NA	NA	NA	NA	NA	NA	1
CD300LG	NA	NA	NA	NA	NA	NA	NA	NA	NA	1
CD320	1	NA	NA	NA	NA	NA	NA	NA	NA	NA
CD33	NA	NA	NA	NA	1	NA	NA	1	NA	NA
CD34	NA	NA	NA	NA	1	NA	NA	1	NA	NA
CD36	NA	NA	1	NA	NA	NA	NA	NA	NA	NA
CD37	NA	NA	1	NA	1	NA	NA	NA	NA	NA
CD38	NA	NA	NA	NA	1	NA	NA	NA	NA	NA
CD3EAP	NA	NA	NA	NA	NA	NA	NA	NA	NA	1
CD40	NA	NA	NA	NA	NA	1	NA	NA	NA	NA
CD44	NA	NA	1	NA	1	1	NA	NA	NA	NA
CD46	NA	NA	NA	NA	1	NA	NA	NA	NA	NA
CD47	NA	NA	NA	NA	1	NA	1	NA	NA	NA
CD48	1	NA	NA	NA	1	NA	NA	1	NA	NA
CD5	NA	NA	NA	NA	NA	NA	NA	NA	NA	1
CD55	NA	NA	NA	NA	NA	1	NA	NA	NA	NA
CD58	NA	NA	NA	NA	NA	NA	NA	NA	NA	1
CD59	NA	NA	1	NA	NA	NA	1	NA	NA	NA
CD5L	NA	NA	NA	NA	NA	1	NA	NA	NA	NA
CD63	NA	NA	NA	NA	NA	NA	1	NA	NA	NA
CD68	NA	NA	1	NA	NA	NA	1	NA	NA	NA
CD7	NA	NA	NA	NA	NA	NA	NA	NA	NA	1
CD70	NA	NA	NA	NA	NA	NA	NA	1	NA	NA
CD74	NA	NA	1	NA	NA	NA	NA	NA	NA	NA
CD81	1	NA	NA	NA	1	NA	NA	NA	NA	NA
CD82	NA	NA	NA	NA	NA	NA	1	NA	NA	NA
CD83	NA	NA	1	NA	NA	NA	1	NA	NA	NA
CD84	NA	NA	NA	NA	1	NA	1	NA	NA	NA
CD9	NA	NA	NA	NA	1	NA	NA	NA	NA	NA
CD93	NA	NA	NA	NA	1	NA	1	NA	NA	NA
CD97	NA	NA	NA	NA	NA	NA	NA	NA	NA	1
CD99	NA	NA	1	NA	NA	NA	NA	NA	NA	NA
CD99L2	NA	NA	NA	NA	1	NA	NA	NA	NA	NA
CDA	NA	NA	NA	NA	NA	NA	NA	1	NA	NA
CDAN1	1	NA	NA	NA	1	NA	NA	NA	NA	NA
CDC123	1	NA	1	NA	NA	NA	NA	1	NA	NA
CDC16	NA	NA	NA	NA	NA	NA	NA	NA	NA	1
CDC23	NA	NA	NA	NA	NA	NA	NA	NA	NA	1
CDC26	NA	NA	NA	NA	NA	NA	NA	1	NA	NA
CDC27	NA	NA	NA	NA	NA	NA	NA	1	NA	NA
CDC34	1	NA	NA	NA	NA	NA	NA	1	NA	NA
CDC37	1	NA	NA	NA	NA	NA	NA	NA	NA	NA
CDC37L1	1	NA	NA	NA	NA	NA	NA	NA	NA	NA
CDC40	NA	NA	NA	NA	NA	NA	NA	1	NA	NA
CDC42	NA	NA	NA	NA	NA	NA	NA	NA	1	NA
CDC42BPA	1	NA	NA	NA	1	NA	NA	NA	NA	NA
CDC42BPB	NA	NA	NA	NA	NA	NA	NA	NA	NA	1
CDC42BPG	1	NA	NA	NA	NA	NA	NA	NA	NA	NA
CDC42EP1	NA	NA	NA	NA	1	NA	NA	1	1	NA
CDC42EP2	1	NA	NA	NA	NA	NA	NA	NA	1	NA
CDC42EP3	NA	NA	NA	NA	1	NA	NA	NA	1	NA
CDC42EP4	NA	NA	NA	NA	1	NA	NA	NA	1	NA
CDC42EP5	NA	NA	NA	NA	NA	NA	NA	NA	NA	1
CDC42SE2	NA	NA	NA	NA	NA	NA	NA	NA	NA	1
CDC5L	NA	NA	NA	NA	NA	NA	NA	1	NA	NA
CDC73	1	NA	NA	NA	NA	NA	NA	1	NA	NA
CDCA2	NA	NA	NA	NA	NA	NA	NA	1	NA	NA
CDCA3	1	NA	NA	NA	NA	NA	NA	NA	NA	NA
CDCA5	NA	NA	NA	NA	NA	NA	NA	1	NA	NA
CDCA8	NA	NA	NA	NA	NA	NA	NA	1	1	NA
CDCP1	NA	NA	NA	NA	NA	NA	NA	NA	NA	1
CDH1	NA	NA	1	NA	1	NA	NA	NA	NA	NA
CDH11	NA	NA	NA	NA	NA	NA	NA	NA	NA	1
CDH13	NA	NA	NA	NA	1	NA	NA	NA	NA	NA
CDH15	NA	NA	1	NA	1	NA	NA	NA	NA	NA
CDH16	NA	NA	NA	NA	NA	NA	NA	NA	NA	1
CDH17	NA	NA	NA	NA	1	NA	NA	1	NA	NA
CDH19	NA	NA	NA	NA	NA	NA	NA	NA	NA	1
CDH2	NA	NA	NA	NA	1	NA	NA	NA	NA	NA
CDH3	NA	NA	NA	NA	1	NA	NA	NA	NA	NA
CDH5	NA	NA	NA	NA	1	NA	NA	1	NA	NA
CDH6	NA	NA	NA	NA	1	NA	NA	NA	NA	NA
CDHR2	NA	NA	NA	NA	NA	NA	NA	NA	NA	1
CDHR5	NA	NA	NA	NA	NA	NA	NA	NA	NA	1
CDIP1	NA	NA	NA	NA	NA	NA	NA	1	1	NA
CDIPT	NA	NA	NA	NA	1	NA	NA	1	NA	NA
CDK1	1	NA	NA	NA	NA	NA	NA	1	NA	NA
CDK11B	NA	NA	NA	NA	NA	NA	NA	1	NA	NA
CDK12	NA	NA	NA	NA	NA	NA	NA	1	NA	NA
CDK13	1	NA	1	NA	NA	NA	NA	1	NA	NA
CDK16	1	NA	NA	NA	1	NA	NA	NA	1	NA
CDK17	1	NA	NA	NA	NA	NA	NA	1	NA	NA
CDK18	NA	NA	NA	NA	NA	NA	NA	NA	1	NA
CDK19	1	NA	NA	NA	NA	NA	NA	1	NA	NA
CDK2	1	NA	NA	NA	NA	NA	NA	1	1	NA
CDK2AP1	NA	NA	NA	NA	NA	NA	NA	1	NA	NA
CDK4	1	NA	NA	NA	NA	NA	NA	1	NA	NA
CDK5	NA	NA	NA	NA	1	NA	NA	1	NA	NA
CDK5RAP1	1	NA	NA	1	NA	NA	NA	1	NA	NA
CDK5RAP2	NA	NA	NA	NA	1	NA	NA	NA	1	NA
CDK5RAP3	1	NA	NA	NA	NA	NA	1	1	NA	NA
CDK6	1	NA	NA	NA	NA	NA	NA	1	NA	NA
CDK7	1	NA	NA	NA	1	NA	NA	1	NA	NA
CDK9	1	NA	NA	NA	NA	NA	NA	1	NA	NA
CDKAL1	NA	NA	NA	NA	NA	NA	NA	NA	NA	1
CDKN1A	NA	NA	NA	NA	NA	NA	NA	1	NA	NA
CDKN1B	NA	NA	NA	NA	NA	NA	1	1	NA	NA
CDKN2A	1	NA	NA	NA	NA	NA	NA	1	NA	NA
CDKN2AIP	NA	NA	NA	NA	NA	NA	NA	1	NA	NA
CDKN2AIPNL	NA	NA	NA	NA	NA	NA	NA	NA	NA	1
CDKN2B	1	NA	NA	NA	NA	NA	NA	1	NA	NA
CDKN2C	1	NA	NA	NA	NA	NA	NA	1	NA	NA
CDR2	NA	NA	NA	NA	NA	NA	NA	1	NA	NA
CDS1	NA	NA	NA	NA	NA	NA	NA	NA	NA	1
CDS2	NA	1	NA	NA	NA	NA	NA	NA	NA	NA
CDSN	NA	NA	NA	NA	NA	1	NA	NA	NA	NA
CDV3	1	NA	NA	NA	1	NA	NA	1	NA	NA
CDYL	NA	NA	NA	NA	NA	NA	NA	1	NA	NA
CDYL2	NA	NA	NA	NA	NA	NA	NA	NA	NA	1
CEACAM1	NA	NA	NA	NA	NA	NA	NA	NA	NA	1
CEACAM20	NA	NA	NA	NA	NA	NA	NA	NA	NA	1
CEACAM21	NA	NA	NA	NA	NA	NA	NA	NA	NA	1
CEACAM5	NA	NA	NA	NA	1	NA	NA	NA	NA	NA
CEACAM6	NA	NA	NA	NA	NA	NA	NA	NA	NA	1
CEACAM7	1	NA	NA	NA	1	NA	NA	NA	NA	NA
CEACAM8	NA	NA	NA	NA	NA	NA	NA	NA	NA	1
CEBPB	NA	NA	NA	NA	NA	NA	NA	1	NA	NA
CEBPD	NA	NA	NA	NA	NA	NA	NA	1	NA	NA
CEBPZ	NA	NA	NA	NA	NA	NA	1	1	NA	NA
CECR1	NA	NA	NA	NA	NA	NA	NA	NA	NA	1
CECR5	NA	NA	NA	NA	NA	NA	NA	NA	NA	1
CEL	NA	NA	NA	NA	NA	1	NA	NA	NA	NA
CELA2A;CELA2B	NA	NA	NA	NA	NA	NA	NA	NA	NA	1
CELF1	NA	NA	NA	NA	NA	NA	NA	1	NA	NA
CELF2	NA	NA	NA	NA	NA	NA	1	1	1	NA
CELSR1	NA	NA	NA	NA	1	NA	NA	1	NA	NA
CELSR2	1	NA	NA	NA	NA	NA	NA	NA	NA	NA
CENPB	NA	NA	NA	NA	NA	NA	NA	1	NA	NA
CENPC	NA	NA	NA	NA	NA	NA	NA	1	1	NA
CENPE	NA	NA	NA	NA	NA	NA	NA	NA	1	NA
CENPF	1	NA	NA	NA	NA	NA	NA	1	NA	NA
CENPH	NA	NA	NA	NA	NA	NA	NA	1	NA	NA
CENPM	NA	NA	NA	NA	NA	NA	NA	NA	NA	1
CENPN	NA	NA	NA	NA	NA	NA	NA	1	NA	NA
CENPO	NA	NA	NA	NA	NA	NA	NA	1	NA	NA
CENPP	NA	NA	NA	NA	NA	NA	NA	1	NA	NA
CENPQ	NA	NA	NA	NA	NA	NA	NA	1	NA	NA
CENPT	NA	NA	NA	NA	NA	NA	NA	1	NA	NA
CENPU	NA	NA	NA	NA	NA	NA	NA	1	1	NA
CENPV	1	NA	NA	NA	NA	NA	NA	1	1	NA
CEP104	NA	NA	NA	NA	NA	NA	NA	NA	NA	1
CEP131	NA	NA	NA	NA	NA	NA	NA	1	1	NA
CEP135	NA	NA	NA	NA	NA	NA	NA	NA	NA	1
CEP164	NA	NA	NA	NA	NA	NA	1	1	1	NA
CEP170	1	NA	NA	NA	NA	NA	NA	NA	1	NA
CEP170B	1	NA	NA	NA	NA	NA	NA	NA	1	NA
CEP192	1	NA	NA	NA	NA	NA	NA	NA	1	NA
CEP250	NA	NA	NA	NA	NA	NA	NA	NA	1	NA
CEP290	NA	NA	NA	NA	NA	NA	NA	NA	1	NA
CEP41	NA	NA	NA	NA	NA	NA	NA	NA	NA	1
CEP44	NA	NA	NA	NA	NA	NA	NA	NA	NA	1
CEP55	NA	NA	NA	NA	1	NA	NA	NA	1	NA
CEP63	NA	NA	NA	NA	1	NA	NA	NA	1	NA
CEP68	NA	NA	NA	NA	NA	NA	NA	1	1	NA
CEP97	1	NA	NA	NA	NA	NA	NA	NA	1	NA
CEPT1	NA	NA	NA	NA	NA	NA	NA	NA	NA	1
CERS1	NA	1	NA	NA	NA	NA	NA	NA	NA	NA
CERS2	NA	1	NA	NA	NA	NA	NA	1	NA	NA
CERS4	NA	NA	NA	NA	NA	NA	1	1	NA	NA
CERS6	NA	NA	NA	NA	NA	NA	NA	NA	NA	1
CES1	NA	1	NA	NA	NA	NA	NA	NA	NA	NA
CES2	1	1	1	NA	NA	NA	NA	NA	NA	NA
CES5A	NA	NA	NA	NA	NA	1	NA	NA	NA	NA
CETN2	1	NA	NA	NA	NA	NA	NA	1	1	NA
CETP	NA	NA	NA	NA	NA	1	NA	NA	NA	NA
CFAP20	NA	NA	NA	NA	NA	NA	NA	1	NA	NA
CFAP36	NA	NA	NA	NA	NA	NA	NA	1	NA	NA
CFB	NA	1	NA	NA	1	1	1	NA	NA	NA
CFC1	NA	NA	NA	NA	NA	1	NA	NA	NA	NA
CFD	NA	NA	NA	NA	NA	1	NA	NA	NA	NA
CFDP1	NA	NA	NA	NA	NA	NA	1	1	NA	NA
CFH	NA	NA	NA	NA	NA	1	1	NA	NA	NA
CFHR1	NA	NA	NA	NA	NA	1	1	NA	NA	NA
CFHR2	NA	NA	NA	NA	NA	1	NA	NA	NA	NA
CFHR3	NA	NA	NA	NA	NA	1	NA	NA	NA	NA
CFHR4	NA	NA	NA	NA	NA	1	NA	NA	NA	NA
CFHR5	NA	NA	NA	NA	NA	1	NA	NA	NA	NA
CFI	NA	NA	NA	NA	NA	1	NA	NA	NA	NA
CFL1	NA	NA	NA	NA	1	NA	NA	NA	NA	NA
CFL2	1	NA	NA	NA	1	NA	NA	1	NA	NA
CFP	NA	NA	NA	NA	NA	1	1	NA	NA	NA
CGGBP1	NA	NA	NA	NA	NA	NA	NA	1	NA	NA
CGN	NA	NA	NA	NA	1	NA	NA	NA	NA	NA
CGNL1	NA	NA	NA	NA	1	NA	NA	1	NA	NA
CGREF1	NA	NA	1	NA	NA	1	NA	NA	NA	NA
CHAD	NA	NA	NA	NA	NA	1	NA	NA	NA	NA
CHADL	NA	NA	NA	NA	NA	1	NA	NA	NA	NA
CHAF1A	1	NA	NA	NA	NA	NA	NA	1	NA	NA
CHAF1B	NA	NA	NA	NA	NA	NA	NA	1	NA	NA
CHAMP1	NA	NA	NA	NA	NA	NA	NA	1	NA	NA
CHCHD1	1	NA	NA	1	NA	NA	NA	1	NA	NA
CHCHD2	NA	NA	NA	1	NA	NA	NA	NA	NA	NA
CHCHD3	NA	NA	NA	1	NA	NA	NA	NA	NA	NA
CHCHD4	NA	NA	NA	1	NA	NA	NA	NA	NA	NA
CHCHD5	NA	NA	NA	1	NA	NA	NA	NA	NA	NA
CHCHD6	NA	NA	NA	1	NA	NA	NA	NA	NA	NA
CHD1	NA	NA	NA	NA	NA	NA	NA	1	NA	NA
CHD1L	NA	NA	NA	NA	NA	NA	NA	1	NA	NA
CHD2	NA	NA	NA	NA	NA	NA	NA	1	NA	NA
CHD3	NA	NA	NA	NA	NA	NA	NA	1	1	NA
CHD4	NA	NA	NA	NA	NA	NA	NA	1	NA	NA
CHD6	NA	NA	NA	NA	NA	NA	NA	1	NA	NA
CHD7	NA	NA	NA	NA	NA	NA	NA	1	NA	NA
CHD8	NA	NA	NA	NA	NA	NA	NA	1	NA	NA
CHD9	1	NA	NA	NA	NA	NA	NA	1	NA	NA
CHDH	NA	NA	NA	NA	NA	NA	NA	NA	NA	1
CHEK2	NA	NA	1	NA	NA	NA	NA	1	NA	NA
CHERP	NA	NA	NA	NA	NA	NA	NA	NA	NA	1
CHGA	NA	NA	NA	NA	NA	NA	1	NA	NA	NA
CHGB	NA	NA	NA	NA	NA	NA	1	NA	NA	NA
CHI3L1	NA	NA	1	NA	NA	1	1	NA	NA	NA
CHI3L2	NA	NA	NA	NA	NA	1	NA	NA	NA	NA
CHIC2	NA	NA	NA	NA	1	NA	1	NA	NA	NA
CHID1	NA	NA	NA	NA	NA	NA	NA	1	1	NA
CHIT1	NA	NA	NA	NA	NA	1	NA	NA	NA	NA
CHKB	1	NA	NA	NA	NA	NA	NA	NA	NA	NA
CHL1	NA	NA	NA	NA	NA	1	NA	NA	NA	NA
CHM	1	NA	NA	NA	NA	NA	NA	1	NA	NA
CHML	1	NA	NA	NA	NA	NA	NA	1	NA	NA
CHMP1A	1	NA	NA	NA	NA	NA	NA	1	1	NA
CHMP1B	NA	NA	NA	NA	NA	NA	NA	1	1	NA
CHMP2A	1	NA	NA	NA	1	NA	NA	1	NA	NA
CHMP2B	1	NA	NA	NA	NA	NA	NA	NA	NA	NA
CHMP3	NA	NA	NA	NA	NA	NA	NA	NA	NA	1
CHMP4A	NA	NA	NA	NA	NA	NA	NA	NA	NA	1
CHMP4B	NA	NA	NA	NA	NA	NA	NA	NA	NA	1
CHMP4C	NA	NA	NA	NA	NA	NA	NA	NA	1	NA
CHMP5	1	NA	NA	NA	NA	NA	NA	NA	1	NA
CHMP6	NA	NA	NA	NA	NA	NA	NA	NA	NA	1
CHMP7	1	NA	NA	NA	NA	NA	NA	1	NA	NA
CHN1	1	NA	NA	NA	NA	NA	NA	NA	NA	NA
CHN2	NA	NA	NA	NA	NA	NA	NA	1	NA	NA
CHODL	1	NA	NA	NA	NA	NA	NA	NA	1	NA
CHORDC1	1	NA	NA	NA	NA	NA	NA	NA	NA	NA
CHP1	NA	NA	NA	NA	NA	NA	1	NA	NA	NA
CHPF	1	NA	NA	NA	NA	NA	1	NA	1	NA
CHPF2	1	NA	NA	NA	NA	NA	NA	1	NA	NA
CHPT1	NA	NA	NA	NA	NA	NA	1	NA	NA	NA
CHRAC1	NA	NA	NA	NA	NA	NA	NA	1	NA	NA
CHRD	NA	NA	NA	NA	NA	1	NA	NA	NA	NA
CHRDL2	NA	NA	NA	NA	NA	1	1	NA	NA	NA
CHRM1	NA	NA	NA	NA	NA	NA	NA	NA	NA	1
CHRM3	NA	NA	NA	NA	1	NA	NA	NA	NA	NA
CHST12	NA	NA	1	NA	NA	NA	NA	NA	NA	NA
CHST14	NA	NA	1	NA	NA	NA	NA	NA	NA	NA
CHST3	1	NA	1	NA	NA	NA	NA	NA	NA	NA
CHSY1	NA	NA	NA	NA	NA	1	NA	NA	NA	NA
CHTF18	1	NA	NA	NA	NA	NA	NA	1	NA	NA
CHTF8	NA	NA	NA	NA	NA	NA	NA	NA	NA	1
CHTOP	NA	NA	NA	NA	NA	NA	NA	1	NA	NA
CHUK	1	NA	NA	NA	NA	NA	NA	1	NA	NA
CIAO1	1	NA	NA	NA	NA	NA	NA	1	NA	NA
CIAPIN1	NA	NA	NA	1	NA	NA	NA	1	NA	NA
CIB1	NA	NA	NA	NA	1	NA	NA	1	NA	NA
CIC	NA	NA	NA	NA	NA	NA	1	1	NA	NA
CILP	NA	NA	NA	NA	NA	1	NA	NA	NA	NA
CILP2	NA	NA	NA	NA	NA	1	NA	NA	NA	NA
CINP	NA	NA	NA	NA	NA	NA	NA	NA	NA	1
CIRBP	NA	NA	NA	NA	NA	NA	NA	1	NA	NA
CIRH1A	NA	NA	NA	NA	NA	NA	NA	NA	NA	1
CISD1	NA	NA	NA	1	NA	NA	NA	NA	NA	NA
CISD2	NA	1	NA	NA	NA	NA	NA	NA	NA	NA
CISD3	NA	NA	NA	NA	NA	NA	NA	NA	NA	1
CIT	1	NA	NA	NA	NA	NA	NA	NA	NA	NA
CIZ1	NA	NA	NA	NA	NA	NA	NA	1	NA	NA
CKAP2	NA	NA	NA	NA	NA	NA	NA	NA	1	NA
CKAP4	NA	NA	NA	NA	NA	NA	NA	NA	NA	1
CKAP5	NA	NA	NA	NA	1	NA	NA	1	1	NA
CKB	1	NA	NA	NA	NA	NA	NA	NA	NA	NA
CKM	NA	NA	NA	NA	NA	NA	NA	NA	NA	1
CKMT1A	NA	NA	NA	NA	NA	NA	NA	NA	NA	1
CKMT2	NA	NA	NA	NA	NA	NA	NA	NA	NA	1
CKS1B	1	NA	NA	1	NA	NA	1	1	NA	NA
CKS2	1	NA	NA	1	NA	NA	1	1	NA	NA
CLASP1	NA	NA	NA	NA	NA	NA	NA	NA	NA	1
CLASP2	1	NA	1	NA	NA	NA	NA	NA	NA	NA
CLASRP	NA	NA	NA	NA	NA	NA	NA	1	NA	NA
CLC	NA	NA	NA	NA	NA	NA	NA	NA	NA	1
CLCA4	1	NA	NA	NA	1	NA	NA	1	NA	NA
CLCC1	NA	1	NA	NA	NA	NA	NA	NA	NA	NA
CLCN3	NA	NA	NA	NA	NA	NA	1	NA	NA	NA
CLCN5	1	NA	1	NA	1	NA	NA	NA	NA	NA
CLCN7	NA	NA	NA	NA	NA	NA	NA	NA	NA	1
CLCNKB	NA	NA	NA	NA	NA	NA	NA	NA	NA	1
CLDN1	NA	NA	NA	NA	NA	NA	NA	NA	NA	1
CLDN10	NA	NA	NA	NA	NA	NA	NA	NA	NA	1
CLDN12	NA	NA	NA	NA	NA	NA	NA	NA	NA	1
CLDN14	NA	NA	NA	NA	NA	NA	1	NA	NA	NA
CLDN2	NA	NA	NA	NA	1	NA	NA	1	NA	NA
CLDN23	NA	NA	NA	NA	1	NA	1	NA	NA	NA
CLDN3	NA	NA	NA	NA	1	NA	NA	NA	NA	NA
CLDN4	NA	NA	NA	NA	1	NA	NA	NA	NA	NA
CLDN5	NA	NA	NA	NA	NA	NA	NA	NA	NA	1
CLDN7	NA	NA	NA	NA	1	NA	1	NA	NA	NA
CLDND1	1	NA	NA	NA	NA	NA	NA	1	NA	NA
CLEC11A	NA	NA	NA	NA	NA	1	NA	NA	1	NA
CLEC12A	NA	NA	NA	NA	NA	NA	NA	NA	NA	1
CLEC14A	NA	1	1	NA	NA	NA	NA	NA	NA	NA
CLEC16A	NA	NA	NA	NA	NA	NA	1	1	NA	NA
CLEC18A;CLEC18B;CLEC18C	NA	NA	NA	NA	NA	NA	NA	NA	NA	1
CLEC3B	NA	NA	NA	NA	NA	1	NA	NA	NA	NA
CLEC4D	NA	NA	NA	NA	NA	NA	NA	NA	NA	1
CLEC4G	NA	NA	NA	NA	NA	NA	NA	NA	NA	1
CLEC5A	1	NA	NA	NA	1	NA	NA	NA	NA	NA
CLEC7A	NA	NA	NA	NA	NA	NA	NA	NA	NA	1
CLEC9A	NA	NA	NA	NA	NA	NA	NA	NA	NA	1
CLGN	NA	1	NA	NA	NA	NA	NA	NA	NA	NA
CLIC1	1	NA	NA	NA	NA	NA	NA	NA	NA	NA
CLIC2	1	NA	NA	NA	1	NA	NA	1	NA	NA
CLIC3	NA	NA	NA	NA	NA	NA	NA	1	NA	NA
CLIC4	NA	NA	NA	NA	1	NA	NA	NA	1	NA
CLIC5	NA	NA	NA	NA	1	NA	NA	1	NA	NA
CLIC6	NA	NA	NA	NA	NA	NA	NA	NA	NA	1
CLINT1	NA	NA	NA	NA	NA	NA	1	1	NA	NA
CLIP1	1	NA	NA	NA	NA	NA	NA	NA	1	NA
CLIP2	NA	NA	NA	NA	NA	NA	NA	NA	NA	1
CLK3	NA	NA	NA	NA	NA	NA	NA	1	1	NA
CLK4	NA	NA	NA	NA	NA	NA	NA	NA	1	NA
CLMN	1	NA	NA	NA	NA	NA	NA	1	NA	NA
CLMP	NA	NA	NA	NA	NA	NA	NA	NA	NA	1
CLN3	NA	NA	NA	NA	NA	NA	NA	NA	NA	1
CLN5	NA	NA	NA	NA	NA	NA	NA	NA	NA	1
CLN6	NA	1	NA	NA	NA	NA	1	1	NA	NA
CLNK	NA	NA	NA	NA	NA	NA	1	NA	NA	NA
CLNS1A	1	NA	NA	NA	NA	NA	NA	1	1	NA
CLOCK	NA	NA	NA	NA	NA	NA	1	1	NA	NA
CLP1	1	NA	NA	NA	NA	NA	NA	1	NA	NA
CLPB	NA	NA	NA	NA	NA	NA	NA	NA	NA	1
CLPP	NA	NA	NA	1	NA	NA	NA	NA	NA	NA
CLPS	NA	NA	NA	NA	NA	1	NA	NA	NA	NA
CLPTM1	NA	1	NA	NA	NA	NA	NA	NA	NA	NA
CLPTM1L	NA	1	NA	NA	NA	NA	NA	NA	NA	NA
CLPX	1	NA	NA	1	NA	NA	NA	1	NA	NA
CLRN3	NA	NA	NA	NA	NA	NA	NA	NA	NA	1
CLSTN1	NA	NA	NA	NA	NA	NA	NA	NA	NA	1
CLSTN2	NA	NA	NA	NA	NA	NA	1	NA	1	NA
CLSTN3	NA	NA	NA	NA	NA	NA	NA	NA	NA	1
CLTA	NA	NA	NA	NA	NA	NA	1	NA	NA	NA
CLTB	1	NA	NA	NA	1	NA	1	NA	NA	NA
CLTC	1	NA	NA	NA	NA	NA	1	NA	1	NA
CLTCL1	NA	NA	NA	NA	NA	NA	1	NA	NA	NA
CLU	1	NA	NA	NA	NA	1	NA	NA	NA	NA
CLUAP1	NA	NA	NA	NA	NA	NA	1	1	NA	NA
CLUH	NA	NA	NA	NA	NA	NA	1	1	NA	NA
CLUL1	NA	1	NA	NA	1	1	NA	NA	NA	NA
CLYBL	NA	NA	NA	NA	NA	NA	NA	NA	NA	1
CMA1	1	NA	NA	NA	NA	1	NA	NA	NA	NA
CMAS	1	NA	NA	NA	NA	NA	NA	1	NA	NA
CMBL	NA	NA	NA	NA	NA	NA	NA	NA	NA	1
CMC1	NA	NA	NA	NA	NA	NA	NA	NA	NA	1
CMC2	NA	NA	NA	1	NA	NA	NA	NA	NA	NA
CMIP	1	NA	NA	NA	NA	NA	NA	1	NA	NA
CMPK1	NA	NA	NA	NA	NA	NA	NA	1	NA	NA
CMPK2	NA	NA	NA	1	NA	NA	NA	1	NA	NA
CMSS1	NA	NA	NA	1	NA	NA	NA	1	NA	NA
CMTM4	NA	NA	1	NA	1	NA	1	NA	NA	NA
CMTM6	NA	NA	NA	NA	NA	NA	1	NA	NA	NA
CMTM7	NA	NA	NA	NA	1	NA	NA	NA	NA	NA
CMTR1	NA	NA	NA	NA	NA	NA	1	1	NA	NA
CNBP	1	NA	NA	NA	NA	NA	NA	1	NA	NA
CNDP1	NA	NA	NA	NA	NA	1	NA	NA	NA	NA
CNDP2	1	NA	NA	NA	NA	NA	NA	1	NA	NA
CNFN	NA	NA	NA	NA	NA	NA	NA	NA	1	NA
CNIH1	NA	NA	NA	NA	NA	NA	1	NA	NA	NA
CNKSR1	1	NA	NA	NA	NA	NA	NA	NA	NA	NA
CNN1	NA	NA	NA	NA	NA	NA	NA	NA	1	NA
CNN2	1	NA	NA	NA	NA	NA	NA	1	1	NA
CNN3	1	NA	NA	NA	NA	NA	NA	NA	1	NA
CNNM2	NA	NA	NA	NA	NA	NA	1	NA	NA	NA
CNNM3	1	NA	NA	NA	NA	NA	NA	NA	NA	NA
CNNM4	NA	NA	NA	NA	1	NA	NA	NA	1	NA
CNOT1	1	NA	NA	NA	NA	NA	NA	NA	NA	NA
CNOT10	1	NA	NA	NA	NA	NA	NA	1	1	NA
CNOT11	NA	NA	NA	NA	NA	NA	NA	1	NA	NA
CNOT2	1	NA	NA	NA	NA	NA	NA	1	NA	NA
CNOT3	1	NA	NA	NA	NA	NA	NA	NA	NA	NA
CNOT6L	1	NA	NA	NA	NA	NA	NA	NA	NA	NA
CNOT7	NA	NA	NA	NA	NA	NA	NA	1	NA	NA
CNP	NA	NA	NA	NA	1	NA	NA	NA	NA	NA
CNPY2	1	NA	NA	NA	NA	NA	NA	NA	NA	NA
CNPY3	NA	NA	NA	NA	NA	NA	NA	NA	NA	1
CNPY4	NA	NA	NA	NA	NA	NA	1	NA	NA	NA
CNRIP1	1	NA	NA	NA	NA	NA	NA	NA	NA	NA
CNST	NA	NA	NA	NA	NA	NA	1	NA	NA	NA
CNTFR	NA	NA	NA	NA	NA	NA	NA	NA	NA	1
CNTN1	NA	NA	NA	NA	NA	NA	NA	NA	NA	1
CNTNAP1	NA	NA	NA	NA	NA	NA	NA	1	NA	NA
CNTNAP2	NA	NA	NA	NA	NA	NA	NA	NA	NA	1
COA1	NA	NA	NA	1	NA	NA	NA	NA	NA	NA
COA3	NA	NA	NA	1	NA	NA	NA	NA	NA	NA
COA4	NA	NA	NA	1	NA	NA	NA	1	NA	NA
COA5	NA	NA	NA	1	NA	NA	NA	NA	NA	NA
COA6	NA	NA	NA	1	NA	NA	NA	1	NA	NA
COA7	NA	NA	NA	1	NA	NA	NA	1	NA	NA
COASY	NA	NA	NA	NA	NA	NA	NA	NA	NA	1
COBL	NA	NA	NA	NA	1	NA	NA	NA	NA	NA
COBLL1	NA	NA	NA	NA	1	NA	NA	NA	NA	NA
COCH	NA	NA	NA	NA	NA	1	1	NA	NA	NA
COG1	NA	NA	NA	NA	NA	NA	NA	NA	NA	1
COG2	NA	NA	1	NA	NA	NA	NA	NA	NA	NA
COG3	1	NA	1	NA	1	NA	NA	1	NA	NA
COG4	NA	NA	1	NA	NA	NA	1	NA	NA	NA
COG5	NA	NA	1	NA	NA	NA	NA	1	NA	NA
COG6	NA	NA	1	NA	NA	NA	NA	1	NA	NA
COG7	NA	NA	1	NA	NA	NA	NA	NA	NA	NA
COG8	NA	NA	1	NA	NA	NA	NA	NA	NA	NA
COIL	NA	NA	NA	NA	NA	NA	NA	1	NA	NA
COL10A1	NA	1	NA	NA	NA	1	NA	NA	NA	NA
COL11A1	NA	1	NA	NA	NA	1	NA	NA	NA	NA
COL11A2	NA	NA	NA	NA	NA	1	NA	NA	NA	NA
COL12A1	1	NA	NA	NA	NA	1	1	NA	NA	NA
COL14A1	NA	NA	NA	NA	NA	1	1	NA	NA	NA
COL15A1	NA	1	NA	NA	NA	1	NA	NA	NA	NA
COL16A1	1	NA	1	NA	NA	1	NA	NA	NA	NA
COL17A1	NA	NA	1	NA	1	1	NA	NA	NA	NA
COL18A1	NA	NA	1	NA	NA	1	NA	NA	NA	NA
COL1A1	NA	1	NA	NA	NA	1	1	NA	NA	NA
COL1A2	NA	1	NA	NA	NA	1	NA	NA	NA	NA
COL21A1	1	NA	NA	NA	NA	1	NA	NA	NA	NA
COL28A1	1	NA	NA	NA	NA	1	NA	1	NA	NA
COL2A1	NA	NA	NA	NA	NA	1	NA	1	NA	NA
COL3A1	NA	1	NA	NA	NA	1	NA	NA	NA	NA
COL4A1	NA	NA	NA	NA	NA	1	NA	NA	NA	NA
COL4A2	NA	NA	NA	NA	NA	1	1	NA	NA	NA
COL4A3	NA	1	NA	NA	NA	1	1	NA	NA	NA
COL4A3BP	NA	NA	NA	NA	NA	NA	NA	NA	NA	1
COL4A4	NA	NA	NA	NA	NA	1	NA	NA	NA	NA
COL4A5	NA	NA	NA	NA	1	1	1	NA	NA	NA
COL4A6	NA	1	NA	NA	NA	1	NA	NA	NA	NA
COL5A1	NA	NA	NA	NA	NA	1	1	NA	NA	NA
COL5A2	NA	NA	NA	NA	NA	1	NA	NA	NA	NA
COL5A3	NA	NA	NA	NA	1	1	NA	NA	NA	NA
COL6A1	1	NA	NA	NA	NA	1	NA	NA	NA	NA
COL6A2	1	NA	NA	NA	1	1	NA	NA	NA	NA
COL6A3	NA	1	NA	NA	NA	1	1	NA	NA	NA
COL7A1	NA	1	NA	NA	NA	1	1	NA	NA	NA
COL8A1	NA	NA	NA	NA	NA	1	1	NA	NA	NA
COL8A2	NA	NA	1	NA	NA	1	NA	NA	NA	NA
COL9A1	NA	NA	NA	NA	NA	1	NA	NA	NA	NA
COLEC10	NA	NA	NA	NA	NA	1	NA	NA	NA	NA
COLEC12	NA	NA	1	NA	1	NA	1	NA	NA	NA
COLGALT1	NA	NA	NA	NA	NA	NA	1	NA	NA	NA
COMMD1	1	NA	NA	NA	NA	NA	NA	1	NA	NA
COMMD10	NA	NA	NA	NA	NA	NA	NA	1	NA	NA
COMMD2	NA	NA	NA	NA	NA	NA	1	NA	NA	NA
COMMD3	NA	NA	NA	NA	NA	NA	NA	NA	NA	1
COMMD4	1	NA	NA	NA	1	NA	1	NA	NA	NA
COMMD5	1	NA	NA	NA	NA	NA	NA	1	NA	NA
COMMD6	NA	NA	NA	NA	NA	NA	NA	NA	NA	1
COMMD7	NA	NA	NA	NA	NA	NA	1	NA	NA	NA
COMMD8	1	NA	NA	NA	NA	NA	NA	1	NA	NA
COMMD9	1	NA	1	NA	NA	NA	NA	1	NA	NA
COMP	NA	NA	1	NA	NA	1	NA	NA	NA	NA
COMT	NA	1	NA	NA	NA	NA	1	NA	NA	NA
COMTD1	1	NA	1	NA	1	NA	NA	NA	NA	NA
COPA	1	NA	1	NA	NA	1	NA	1	NA	NA
COPB1	1	NA	1	NA	NA	NA	1	NA	NA	NA
COPB2	NA	1	1	NA	NA	NA	NA	NA	NA	NA
COPE	NA	NA	1	NA	NA	NA	NA	NA	NA	NA
COPG1	1	NA	1	NA	NA	NA	NA	1	NA	NA
COPG2	NA	NA	NA	NA	NA	NA	NA	NA	NA	1
COPRS	1	NA	NA	NA	1	NA	NA	1	NA	NA
COPS2	NA	NA	NA	NA	NA	NA	1	NA	1	NA
COPS3	1	NA	NA	NA	NA	NA	NA	1	NA	NA
COPS4	NA	NA	NA	NA	NA	NA	NA	1	NA	NA
COPS5	NA	NA	NA	NA	NA	NA	NA	1	NA	NA
COPS6	NA	NA	NA	NA	NA	NA	NA	1	NA	NA
COPS7A	1	NA	NA	NA	NA	NA	NA	1	NA	NA
COPS7B	NA	NA	NA	NA	NA	NA	NA	1	NA	NA
COPS8	1	NA	NA	NA	NA	NA	NA	1	NA	NA
COPZ1	NA	NA	NA	NA	NA	NA	NA	NA	NA	1
COPZ2	NA	NA	NA	NA	NA	NA	NA	NA	NA	1
COQ10B	1	NA	NA	NA	NA	NA	NA	NA	NA	NA
COQ3	NA	NA	NA	1	NA	NA	NA	1	NA	NA
COQ5	NA	NA	NA	1	NA	NA	NA	1	NA	NA
COQ6	NA	NA	NA	NA	NA	NA	NA	NA	NA	1
COQ7	NA	NA	NA	NA	1	NA	NA	1	NA	NA
COQ9	1	NA	NA	1	NA	NA	NA	NA	NA	NA
CORIN	NA	NA	NA	NA	1	NA	NA	1	1	NA
CORO1A	1	NA	NA	NA	NA	NA	NA	NA	NA	NA
CORO1B	1	NA	NA	NA	1	NA	NA	NA	NA	NA
CORO1C	NA	NA	NA	NA	NA	NA	NA	NA	NA	1
CORO2A	1	NA	NA	NA	1	NA	NA	NA	NA	NA
CORO2B	NA	NA	NA	NA	1	NA	NA	NA	1	NA
CORO7	NA	NA	NA	NA	NA	NA	NA	NA	NA	1
COTL1	1	NA	NA	NA	NA	NA	NA	NA	NA	NA
COX11	NA	NA	NA	NA	NA	NA	NA	NA	NA	1
COX15	NA	NA	NA	1	NA	NA	NA	1	NA	NA
COX17	NA	NA	NA	1	NA	NA	NA	NA	NA	NA
COX18	NA	NA	NA	NA	NA	NA	NA	NA	NA	1
COX19	1	NA	NA	NA	NA	NA	NA	NA	NA	NA
COX20	NA	NA	NA	1	NA	NA	NA	NA	NA	NA
COX4I1	NA	NA	NA	1	NA	NA	NA	NA	NA	NA
COX5A	NA	NA	NA	NA	NA	NA	NA	NA	NA	1
COX5B	NA	NA	NA	1	NA	NA	NA	NA	NA	NA
COX6A1	NA	NA	NA	1	NA	NA	NA	NA	NA	NA
COX6B1	NA	NA	NA	1	NA	NA	NA	NA	NA	NA
COX6C	NA	NA	NA	1	NA	NA	NA	NA	NA	NA
COX7A1	NA	NA	NA	NA	NA	NA	NA	NA	NA	1
COX7A2	NA	NA	NA	NA	NA	NA	NA	NA	NA	1
COX7A2L	NA	NA	NA	1	NA	NA	NA	1	NA	NA
COX7C	NA	NA	NA	NA	NA	NA	NA	NA	NA	1
COX8A	NA	NA	NA	NA	NA	NA	NA	NA	NA	1
CP	NA	NA	NA	NA	NA	1	NA	NA	NA	NA
CPA1	NA	NA	NA	NA	NA	1	NA	NA	NA	NA
CPA3	NA	NA	1	NA	NA	1	NA	1	NA	NA
CPA4	1	NA	NA	NA	NA	1	NA	1	1	NA
CPA6	NA	NA	NA	NA	NA	1	NA	NA	NA	NA
CPAMD8	NA	NA	NA	NA	NA	1	NA	NA	1	NA
CPB1	NA	NA	NA	NA	NA	1	NA	NA	NA	NA
CPB2	NA	NA	NA	NA	NA	1	NA	NA	NA	NA
CPD	1	NA	NA	NA	NA	NA	NA	NA	NA	NA
CPE	NA	NA	NA	NA	NA	NA	1	NA	1	NA
CPEB3	1	NA	NA	NA	1	NA	NA	1	1	NA
CPEB4	NA	NA	1	NA	NA	NA	1	1	NA	NA
CPM	NA	NA	NA	NA	NA	NA	1	NA	NA	NA
CPN1	NA	NA	NA	NA	NA	1	NA	NA	NA	NA
CPN2	NA	NA	NA	NA	NA	1	NA	NA	NA	NA
CPNE1	NA	NA	NA	NA	NA	NA	NA	1	NA	NA
CPNE2	1	NA	NA	1	NA	NA	NA	1	NA	NA
CPNE3	1	NA	NA	NA	NA	NA	NA	1	NA	NA
CPNE4	1	NA	NA	NA	NA	NA	NA	1	NA	NA
CPNE5	1	NA	NA	NA	NA	NA	NA	NA	NA	NA
CPNE6	NA	NA	1	NA	NA	NA	1	NA	NA	NA
CPNE7	NA	NA	NA	NA	NA	NA	NA	NA	NA	1
CPNE8	NA	NA	NA	NA	NA	NA	NA	NA	NA	1
CPOX	NA	NA	NA	1	NA	NA	NA	NA	NA	NA
CPPED1	1	NA	NA	NA	1	NA	NA	NA	NA	NA
CPQ	NA	NA	1	NA	NA	1	1	NA	NA	NA
CPS1	NA	NA	NA	NA	NA	NA	NA	1	NA	NA
CPSF1	NA	NA	NA	NA	NA	NA	NA	1	NA	NA
CPSF2	NA	NA	NA	NA	NA	NA	1	1	NA	NA
CPSF3	NA	NA	NA	NA	NA	NA	NA	NA	NA	1
CPSF3L	NA	NA	NA	NA	NA	NA	NA	NA	NA	1
CPSF4	NA	NA	NA	NA	NA	NA	1	1	NA	NA
CPSF6	NA	NA	NA	NA	NA	NA	NA	1	NA	NA
CPSF7	1	NA	NA	NA	NA	NA	NA	1	NA	NA
CPT1A	NA	NA	NA	1	NA	NA	NA	NA	NA	NA
CPT1B	NA	NA	NA	NA	NA	NA	NA	NA	NA	1
CPT2	NA	NA	NA	1	NA	NA	NA	1	NA	NA
CPTP	1	NA	NA	NA	NA	NA	NA	NA	NA	NA
CPVL	NA	1	NA	NA	NA	NA	NA	NA	NA	NA
CPXM2	NA	NA	NA	NA	NA	1	NA	NA	NA	NA
CPZ	NA	NA	NA	NA	1	1	NA	NA	NA	NA
CR1	NA	NA	NA	NA	NA	NA	NA	NA	NA	1
CR1L	NA	NA	NA	NA	NA	1	NA	NA	NA	NA
CRABP1	NA	NA	NA	NA	NA	NA	NA	NA	NA	1
CRABP2	1	NA	NA	NA	NA	NA	NA	1	NA	NA
CRACR2A	NA	NA	NA	NA	NA	NA	NA	NA	NA	1
CRADD	1	NA	NA	NA	NA	NA	NA	1	NA	NA
CRAT	1	NA	1	NA	NA	NA	NA	NA	NA	NA
CRB2	NA	NA	NA	NA	NA	NA	NA	NA	NA	1
CRB3	NA	NA	NA	NA	1	NA	NA	NA	NA	NA
CRBN	NA	NA	NA	NA	NA	NA	NA	NA	NA	1
CRCP	NA	NA	NA	NA	1	NA	NA	1	NA	NA
CRCT1	NA	NA	NA	NA	NA	NA	NA	NA	NA	1
CREB1	NA	NA	NA	NA	NA	NA	NA	1	NA	NA
CREB3L3	NA	NA	NA	NA	NA	NA	NA	NA	NA	1
CREB3L4	NA	NA	NA	1	NA	NA	NA	1	NA	NA
CREBBP	NA	NA	NA	NA	NA	NA	NA	1	NA	NA
CREG1	NA	NA	NA	NA	NA	1	1	NA	1	NA
CRELD1	1	NA	NA	NA	NA	NA	NA	1	NA	NA
CRELD2	NA	NA	NA	NA	NA	NA	NA	NA	NA	1
CRHBP	NA	NA	NA	NA	NA	1	NA	NA	NA	NA
CRIM1	NA	NA	NA	NA	NA	NA	NA	NA	NA	1
CRIP1	1	NA	NA	NA	1	NA	NA	1	1	NA
CRIP2	NA	NA	NA	NA	1	NA	NA	1	NA	NA
CRIPT	NA	NA	NA	NA	NA	NA	NA	1	NA	NA
CRISP1	NA	NA	NA	NA	NA	1	NA	NA	NA	NA
CRISP3	NA	NA	NA	NA	NA	1	NA	NA	NA	NA
CRISPLD1	NA	NA	NA	NA	NA	1	NA	NA	NA	NA
CRISPLD2	NA	NA	NA	NA	NA	1	1	NA	NA	NA
CRK	NA	NA	NA	NA	1	NA	NA	NA	NA	NA
CRKL	1	NA	NA	NA	NA	NA	NA	1	NA	NA
CRLF1	NA	NA	NA	NA	NA	1	NA	NA	NA	NA
CRLF3	1	NA	NA	NA	1	NA	NA	NA	NA	NA
CRMP1	1	NA	NA	NA	NA	NA	NA	NA	1	NA
CRNKL1	NA	NA	NA	NA	NA	NA	NA	NA	NA	1
CRNN	NA	NA	NA	NA	NA	NA	NA	NA	NA	1
CROCC	1	NA	NA	NA	1	NA	NA	NA	1	NA
CROCC2	NA	NA	NA	NA	NA	NA	NA	NA	NA	1
CROT	NA	NA	NA	NA	NA	NA	1	NA	NA	NA
CRP	NA	NA	NA	NA	NA	1	1	1	1	NA
CRTAC1	NA	NA	NA	NA	NA	1	NA	NA	NA	NA
CRTAP	1	NA	NA	NA	NA	1	NA	NA	1	NA
CRTC1	1	NA	NA	NA	1	NA	NA	1	NA	NA
CRTC2	NA	NA	NA	NA	NA	NA	NA	1	NA	NA
CRTC3	1	NA	NA	NA	NA	NA	NA	1	NA	NA
CRYAA	1	NA	NA	NA	NA	NA	NA	1	NA	NA
CRYAB	1	NA	NA	NA	1	NA	NA	NA	NA	NA
CRYBG3	NA	NA	NA	NA	1	NA	NA	NA	NA	NA
CRYL1	NA	NA	1	NA	1	NA	NA	1	NA	NA
CRYM	1	NA	NA	NA	NA	NA	NA	NA	NA	NA
CRYZ	1	NA	NA	NA	NA	NA	NA	NA	NA	NA
CRYZL1	1	NA	NA	NA	NA	NA	NA	1	NA	NA
CS	NA	NA	NA	1	NA	NA	NA	NA	NA	NA
CSAD	NA	1	NA	NA	1	NA	1	NA	NA	NA
CSDE1	1	NA	1	NA	1	NA	NA	NA	NA	NA
CSE1L	1	NA	NA	NA	NA	NA	NA	1	NA	NA
CSF1	NA	NA	NA	NA	1	1	NA	1	NA	NA
CSF1R	NA	NA	NA	NA	1	NA	1	NA	NA	NA
CSF2RA	NA	NA	NA	NA	NA	1	NA	NA	NA	NA
CSGALNACT1	1	NA	1	NA	NA	NA	NA	NA	NA	NA
CSK	1	NA	NA	NA	NA	NA	1	NA	NA	NA
CSNK1A1	1	NA	NA	NA	NA	NA	NA	NA	NA	NA
CSNK1D	NA	NA	NA	NA	NA	NA	NA	1	NA	NA
CSNK1E	1	NA	NA	NA	NA	NA	NA	1	NA	NA
CSNK1G1	1	NA	NA	NA	NA	NA	NA	NA	NA	NA
CSNK1G2	NA	NA	NA	NA	NA	NA	1	NA	NA	NA
CSNK1G3	NA	NA	NA	NA	NA	NA	NA	NA	NA	1
CSNK2A1	NA	NA	NA	NA	NA	NA	NA	1	NA	NA
CSNK2A2	NA	NA	NA	NA	NA	NA	NA	NA	NA	1
CSNK2B	NA	NA	NA	NA	NA	NA	NA	NA	NA	1
CSPG4	NA	NA	NA	NA	1	NA	NA	NA	NA	NA
CSPG5	NA	NA	NA	1	NA	NA	NA	1	NA	NA
CSPP1	NA	NA	NA	NA	NA	NA	NA	NA	1	NA
CSRP1	NA	NA	NA	NA	NA	NA	NA	NA	NA	1
CSRP2	NA	NA	NA	NA	NA	NA	NA	NA	NA	1
CSRP3	1	NA	NA	NA	NA	NA	NA	1	NA	NA
CST1	NA	NA	NA	NA	NA	1	NA	NA	NA	NA
CST2	NA	NA	NA	NA	NA	1	NA	NA	NA	NA
CST3	NA	NA	1	NA	NA	1	1	NA	NA	NA
CST4	NA	NA	NA	NA	NA	1	NA	NA	NA	NA
CST6	1	NA	NA	NA	1	1	NA	NA	NA	NA
CSTA	1	NA	NA	NA	NA	NA	NA	1	NA	NA
CSTB	1	NA	NA	NA	NA	NA	NA	1	NA	NA
CSTF1	NA	NA	NA	NA	NA	NA	NA	1	NA	NA
CSTF2	NA	NA	NA	NA	NA	NA	NA	1	NA	NA
CSTF2T	NA	NA	NA	NA	NA	NA	1	1	NA	NA
CSTF3	NA	NA	NA	NA	NA	NA	NA	1	NA	NA
CT45A1;CT45A2;CT45A3;CT45A4	NA	NA	NA	NA	NA	NA	NA	NA	NA	1
CTAG1A	NA	NA	NA	NA	NA	NA	NA	NA	NA	1
CTAG2	NA	NA	NA	NA	NA	NA	1	1	NA	NA
CTAGE5	NA	NA	NA	NA	NA	NA	NA	NA	NA	1
CTBP1	NA	NA	NA	NA	NA	NA	NA	1	NA	NA
CTBP2	NA	NA	NA	NA	NA	NA	NA	1	NA	NA
CTBS	1	NA	NA	NA	NA	NA	NA	NA	NA	NA
CTCF	NA	NA	NA	NA	NA	NA	NA	1	NA	NA
CTDP1	NA	NA	NA	NA	NA	NA	1	1	NA	NA
CTDSP1	NA	NA	NA	NA	NA	NA	NA	1	NA	NA
CTDSP2	NA	NA	NA	1	NA	NA	NA	1	NA	NA
CTDSPL	NA	NA	NA	NA	NA	NA	1	1	NA	NA
CTDSPL2	NA	NA	NA	NA	NA	NA	NA	1	NA	NA
CTF1	NA	NA	NA	NA	NA	1	NA	NA	NA	NA
CTGF	NA	NA	NA	NA	NA	NA	NA	NA	NA	1
CTH	NA	NA	NA	NA	NA	NA	NA	NA	NA	1
CTHRC1	NA	NA	NA	NA	NA	1	NA	1	NA	NA
CTIF	1	NA	NA	NA	NA	NA	NA	NA	NA	NA
CTNNA1	NA	NA	NA	NA	1	NA	NA	NA	NA	NA
CTNNA2	NA	NA	NA	NA	NA	NA	NA	NA	NA	1
CTNNAL1	NA	NA	NA	NA	NA	NA	NA	NA	NA	1
CTNNB1	NA	NA	NA	NA	1	NA	NA	NA	NA	NA
CTNNBIP1	1	NA	NA	NA	NA	NA	NA	1	NA	NA
CTNNBL1	1	NA	NA	NA	NA	NA	NA	1	1	NA
CTNND1	NA	NA	NA	NA	1	NA	NA	NA	NA	NA
CTNND2	1	NA	NA	NA	1	NA	NA	1	NA	NA
CTPS1	1	NA	NA	NA	NA	NA	NA	NA	1	NA
[truncated: 7,971 more rows]

## Sheet: 3c
Supplementary Data 3c: STRING Pathway results
Related to Supplementary Fig. 7b-d
Fraction	Cluster	Number of background genes	Number of genes	%Overlap (#genes/ background)	Term name	FDR	Term ID	Database
P150	C1	2099	88	4.19247	Extracellular exosome	1.85e-69	GO:0070062	GO Cellular Component
P150	C1	166	27	16.2651	Prenylation	3.51e-29	KW-0636	UniProt Keywords
P150	C1	368	31	8.42391	Extracellular exosome	1.1e-25	GOCC:0070062	COMPARTMENTS
P150	C1	1805	51	2.82548	Vesicle-mediated transport	9.9e-23	GO:0016192	GO Biological Process
P150	C1	405	29	7.16049	Focal adhesion	1.38e-22	GO:0005925	GO Cellular Component
P150	C1	391	27	6.90537	Blood plasma	1.47e-19	BTO:0000131	TISSUES
P150	C1	74	16	21.6216	GDP binding	1.59e-18	GO:0019003	GO Molecular Function
P150	C1	796	32	4.0201	Membrane organization	7.98e-17	GO:0061024	GO Biological Process
P150	C1	622	29	4.66238	Membrane Trafficking	1.02e-16	HSA-199991	Reactome Pathways
P150	C1	334	22	6.58683	Cadherin binding	7.23e-16	GO:0045296	GO Molecular Function
P150	C1	241	19	7.88382	Endocytosis	1.19e-14	hsa04144	KEGG Pathways
P150	C1	1776	41	2.30856	Regulation of transport	1.32e-14	GO:0051049	GO Biological Process
P150	C1	2805	49	1.74688	Anion binding	1.5e-14	GO:0043168	GO Molecular Function
P150	C1	2645	48	1.81474	Digestive gland	1.59e-14	BTO:0000345	TISSUES
P150	C1	2593	47	1.81257	Internal female genital organ	2.76e-14	BTO:0003099	TISSUES
P150	C1	871	29	3.32951	Connective tissue	4.87e-14	BTO:0000421	TISSUES
P150	C1	1306	35	2.67994	Regulation of organelle organization	7.97e-14	GO:0033043	GO Biological Process
P150	C1	145	15	10.3448	Brain cell line	3.77e-13	BTO:0000255	TISSUES
P150	C1	342	20	5.84795	Positive regulation of cellular protein localization	8.81e-13	GO:1903829	GO Biological Process
P150	C1	260	18	6.92308	Platelet activation, signaling and aggregation	1.59e-12	HSA-76002	Reactome Pathways
P150	C1	104	13	12.5	Melanosome	1.86e-12	GO:0042470	GO Cellular Component
P150	C1	70	12	17.1429	Translocation of SLC2A4 (GLUT4) to the plasma membrane	3.96e-12	HSA-1445148	Reactome Pathways
P150	C1	1025	29	2.82927	Innate Immune System	7.37e-12	HSA-168249	Reactome Pathways
P150	C1	64	11	17.1875	RAB geranylgeranylation	3.09e-11	HSA-8873719	Reactome Pathways
P150	C1	1069	28	2.61927	Skin	3.6e-11	BTO:0001253	TISSUES
P150	C1	1162	29	2.4957	Lung	3.77e-11	BTO:0000763	TISSUES
P150	C1	770	24	3.11688	Cytoplasmic vesicle membrane	5.01e-11	GO:0030659	GO Cellular Component
P150	C1	1216	29	2.38487	Protein-containing complex binding	1.42e-10	GO:0044877	GO Molecular Function
P150	C1	301	16	5.31561	Endocytic vesicle	2.68e-10	GO:0030139	GO Cellular Component
P150	C1	12	7	58.3333	RalA downstream regulated genes	9.99e-10	WP2290	WikiPathways
P150	C1	716	22	3.07263	Protein domain specific binding	1.11e-09	GO:0019904	GO Molecular Function
P150	C1	2919	43	1.47311	Cellular response to chemical stimulus	1.65e-09	GO:0070887	GO Biological Process
P150	C1	516	19	3.68217	Actin cytoskeleton organization	3.1e-09	GO:0030036	GO Biological Process
P150	C1	296	15	5.06757	Ubiquitin protein ligase binding	4.19e-09	GO:0031625	GO Molecular Function
P150	C1	727	21	2.88858	Perinuclear region of cytoplasm	5.28e-09	GO:0048471	GO Cellular Component
P150	C1	289	15	5.19031	RHO GTPase Effectors	5.56e-09	HSA-195258	Reactome Pathways
P150	C1	18	7	38.8889	Inhibition of exosome biogenesis and secretion by Manumycin A in CRPC cells	5.58e-09	WP4301	WikiPathways
P150	C1	148	12	8.10811	Calcium regulation in cardiac cells	5.58e-09	WP536	WikiPathways
P150	C1	202	13	6.43564	Rap1 signaling pathway	5.9e-09	hsa04015	KEGG Pathways
P150	C1	64	9	14.0625	Interstitial cell	7.72e-09	BTO:0004238	TISSUES
P150	C1	550	19	3.45455	Regulation of vesicle-mediated transport	8.26e-09	GO:0060627	GO Biological Process
P150	C1	2239	36	1.60786	Enzyme binding	8.34e-09	GO:0019899	GO Molecular Function
P150	C1	202	13	6.43564	Viral life cycle	9.39e-09	GO:0019058	GO Biological Process
P150	C1	2783	40	1.4373	Female reproductive gland	9.42e-09	BTO:0000254	TISSUES
P150	C1	60	9	15	Positive regulation of establishment of protein localization to mitochondrion	9.89e-09	GO:1903749	GO Biological Process
P150	C1	2359	37	1.56846	Cellular component assembly	1.33e-08	GO:0022607	GO Biological Process
P150	C1	3553	46	1.29468	Regulation of signaling	1.33e-08	GO:0023051	GO Biological Process
P150	C1	100	10	10	ADP-ribosylation	1.55e-08	KW-0013	UniProt Keywords
P150	C1	959	23	2.39833	Endosome	2.02e-08	GO:0005768	GO Cellular Component
P150	C1	1351	27	1.99852	Synapse	2.22e-08	GO:0045202	GO Cellular Component
P150	C1	245	13	5.30612	MAPK signaling pathway	6.83e-08	WP382	WikiPathways
P150	C1	53	8	15.0943	Cortical cytoskeleton organization	9.03e-08	GO:0030865	GO Biological Process
P150	C1	63	8	12.6984	Mitophagy - animal	1.12e-07	hsa04137	KEGG Pathways
P150	C1	133	10	7.5188	Estrogen signaling pathway	1.12e-07	hsa04915	KEGG Pathways
P150	C1	55	8	14.5455	Chaperone-mediated protein folding	1.14e-07	GO:0061077	GO Biological Process
P150	C1	94	9	9.57447	Extrinsic component of cytoplasmic side of plasma membrane	1.15e-07	GO:0031234	GO Cellular Component
P150	C1	339	14	4.12979	Palmitate	1.58e-07	KW-0564	UniProt Keywords
P150	C1	598	18	3.01003	Organelle localization	1.59e-07	GO:0051640	GO Biological Process
P150	C1	542	17	3.13653	Positive regulation of cellular component biogenesis	2.5e-07	GO:0044089	GO Biological Process
P150	C1	409	15	3.66748	Regulation of apoptotic signaling pathway	3.13e-07	GO:2001233	GO Biological Process
P150	C1	232	12	5.17241	Endosomal transport	3.47e-07	GO:0016197	GO Biological Process
P150	C1	368	14	3.80435	Regulation of supramolecular fiber organization	6.79e-07	GO:1902903	GO Biological Process
P150	C1	308	13	4.22078	Vesicle organization	7.48e-07	GO:0016050	GO Biological Process
P150	C1	696	18	2.58621	Regulation of cell projection organization	1.32e-06	GO:0031344	GO Biological Process
P150	C1	164	10	6.09756	Chemokine signaling pathway	1.38e-06	WP3929	WikiPathways
P150	C1	178	10	5.61798	Midbody	1.48e-06	GO:0030496	GO Cellular Component
P150	C1	1489	26	1.74614	Positive regulation of catalytic activity	1.52e-06	GO:0043085	GO Biological Process
P150	C1	54	7	12.963	Pathogenic Escherichia coli infection	1.62e-06	WP2272	WikiPathways
P150	C1	28	6	21.4286	Budding and maturation of HIV virion	1.71e-06	HSA-162588	Reactome Pathways
P150	C1	1020	21	2.05882	Uterus	1.72e-06	BTO:0001424	TISSUES
P150	C1	933	20	2.14362	Hematopoietic cell	1.98e-06	BTO:0000574	TISSUES
P150	C1	13	5	38.4615	p38MAPK events	2.23e-06	HSA-171007	Reactome Pathways
P150	C1	908	20	2.20264	Negative regulation of programmed cell death	2.39e-06	GO:0043069	GO Biological Process
P150	C1	428	14	3.27103	VEGFA-VEGFR2 signaling pathway	2.47e-06	WP3888	WikiPathways
P150	C1	3246	39	1.20148	Cell membrane	2.68e-06	KW-1003	UniProt Keywords
P150	C1	826	19	2.30024	Infectious disease	2.91e-06	HSA-5663205	Reactome Pathways
P150	C1	1899	29	1.52712	Interspecies interaction between organisms	3.12e-06	GO:0044419	GO Biological Process
P150	C1	743	18	2.42261	Adaptive Immune System	3.16e-06	HSA-1280218	Reactome Pathways
P150	C1	34	6	17.6471	GPVI-mediated activation cascade	3.53e-06	HSA-114604	Reactome Pathways
P150	C1	145	9	6.2069	Melanoma cell line	3.72e-06	BTO:0000849	TISSUES
P150	C1	136	9	6.61765	Membrane fusion	4.02e-06	GO:0061025	GO Biological Process
P150	C1	433	14	3.23326	Endocytosis	4.05e-06	GO:0006897	GO Biological Process
P150	C1	142	9	6.33803	Beta-catenin independent WNT signaling	4.81e-06	HSA-3858494	Reactome Pathways
P150	C1	1098	21	1.91257	Blood cancer cell	5.43e-06	BTO:0000580	TISSUES
P150	C1	252	11	4.36508	Secretory granule membrane	5.58e-06	GOCC:0030667	COMPARTMENTS
P150	C1	115	9	7.82609	50S ribosome-binding GTPase	6.63e-06	PF01926	Pfam
P150	C1	115	8	6.95652	Blood microparticle	6.77e-06	GO:0072562	GO Cellular Component
P150	C1	76	7	9.21053	Prolactin signaling pathway	9.77e-06	WP2037	WikiPathways
P150	C1	55	6	10.9091	Legionellosis	1.09e-05	hsa05134	KEGG Pathways
P150	C1	84	7	8.33333	Recycling endosome membrane	1.25e-05	GO:0055038	GO Cellular Component
P150	C1	80	7	8.75	Selective autophagy	1.52e-05	HSA-9663891	Reactome Pathways
P150	C1	147	8	5.44218	Phospholipase D signaling pathway	1.72e-05	hsa04072	KEGG Pathways
P150	C1	209	9	4.30622	Salmonella infection	2.1e-05	hsa05132	KEGG Pathways
P150	C1	8	4	50	Plasma membrane to endosome transport	2.19e-05	GO:0048227	GO Biological Process
P150	C1	129	8	6.20155	Fc epsilon receptor (FCERI) signaling	2.22e-05	HSA-2454202	Reactome Pathways
P150	C1	109	7	6.42202	Leukocyte transendothelial migration	2.29e-05	hsa04670	KEGG Pathways
P150	C1	3485	39	1.11908	Response to stress	2.34e-05	GO:0006950	GO Biological Process
P150	C1	509	14	2.75049	Regulation of body fluid levels	2.44e-05	GO:0050878	GO Biological Process
P150	C1	33	6	18.1818	Rho protein signal transduction, and Guanine-nucleotide dissociation stimulator, CDC24, conserved site	2.84e-05	CL:17601	STRING Clusters
P150	C1	324	11	3.39506	Membrane raft	2.97e-05	GO:0045121	GO Cellular Component
P150	C1	547	14	2.55941	Axon guidance	3.29e-05	HSA-422475	Reactome Pathways
P150	C1	973	19	1.95272	Cytoskeletal protein binding	3.36e-05	GO:0008092	GO Molecular Function
P150	C1	1611	24	1.48976	Mitochondrion	3.57e-05	GO:0005739	GO Cellular Component
P150	C1	450	13	2.88889	Cell projection assembly	3.75e-05	GO:0030031	GO Biological Process
P150	C1	647	15	2.31839	Cell Cycle	4.03e-05	HSA-1640170	Reactome Pathways
P150	C1	12	4	33.3333	Regulation of localization of FOXO transcription factors	4.21e-05	HSA-9614399	Reactome Pathways
P150	C1	713	16	2.24404	Negative regulation of cellular component organization	4.39e-05	GO:0051129	GO Biological Process
P150	C1	941	18	1.91286	Kidney	4.6e-05	BTO:0000671	TISSUES
P150	C1	5	4	80	14-3-3 domain	4.65e-05	CL:9282	STRING Clusters
P150	C1	812	17	2.0936	Regulation of protein kinase activity	4.76e-05	GO:0045859	GO Biological Process
P150	C1	37	5	13.5135	Immunological synapse	5.97e-05	GO:0001772	GO Cellular Component
P150	C1	14	4	28.5714	DCC mediated attractive signaling	6.09e-05	HSA-418885	Reactome Pathways
P150	C1	14	4	28.5714	PTK6 Regulates RHO GTPases, RAS GTPase and MAP kinases	6.09e-05	HSA-8849471	Reactome Pathways
P150	C1	66	6	9.09091	AGE/RAGE pathway	6.66e-05	WP2324	WikiPathways
P150	C1	361	11	3.04709	Glutamatergic synapse	7.1e-05	GO:0098978	GO Cellular Component
P150	C1	196	8	4.08163	Proteoglycans in cancer	7.95e-05	hsa05205	KEGG Pathways
P150	C1	440	12	2.72727	Signaling by Interleukins	8.17e-05	HSA-449147	Reactome Pathways
P150	C1	16	4	25	TGF-beta receptor signaling in EMT (epithelial to mesenchymal transition)	8.2e-05	HSA-2173791	Reactome Pathways
P150	C1	64	6	9.375	Vesicle docking	8.9e-05	GO:0048278	GO Biological Process
P150	C1	75	6	8	Phagocytic vesicle membrane	8.92e-05	GO:0030670	GO Cellular Component
P150	C1	116	7	6.03448	Spinal cord injury	9.24e-05	WP2431	WikiPathways
P150	C1	865	17	1.96532	Regulation of cell migration	0.0001	GO:0030334	GO Biological Process
P150	C1	79	6	7.59494	Downstream signaling events of B Cell Receptor (BCR)	0.00011	HSA-1168372	Reactome Pathways
P150	C1	125	7	5.6	ficolin-1-rich granule lumen	0.00012	GO:1904813	GO Cellular Component
P150	C1	392	11	2.80612	Diseases of signal transduction by growth factor receptors and second messengers	0.00013	HSA-5663202	Reactome Pathways
P150	C1	356	11	3.08989	Protein targeting	0.00014	GO:0006605	GO Biological Process
P150	C1	477	12	2.51572	Actin cytoskeleton	0.00015	GO:0015629	GO Cellular Component
P150	C1	896	17	1.89732	Regulation of immune response	0.00016	GO:0050776	GO Biological Process
P150	C1	72	6	8.33333	Myosin binding	0.0002	GO:0017022	GO Molecular Function
P150	C1	23	4	17.3913	Response of Mtb to phagocytosis	0.0002	HSA-9637690	Reactome Pathways
P150	C1	16	4	25	MHC class II protein complex binding	0.00021	GO:0023026	GO Molecular Function
P150	C1	49	5	10.2041	IL-3 signaling pathway	0.00021	WP286	WikiPathways
P150	C1	2371	29	1.22311	Nervous system development	0.00022	GO:0007399	GO Biological Process
P150	C1	24	4	16.6667	Sema4D in semaphorin signaling	0.00022	HSA-400685	Reactome Pathways
P150	C1	114	6	5.26316	Neurotrophin signaling pathway	0.00023	hsa04722	KEGG Pathways
P150	C1	1251	20	1.59872	Locomotion	0.00024	GO:0040011	GO Biological Process
P150	C1	96	6	6.25	p75 NTR receptor-mediated signalling	0.00024	HSA-193704	Reactome Pathways
P150	C1	182	8	4.3956	Myristate	0.00026	KW-0519	UniProt Keywords
P150	C1	735	15	2.04082	Organelle assembly	0.00027	GO:0070925	GO Biological Process
P150	C1	125	7	5.6	Regulation of protein localization to cell periphery	0.00027	GO:1904375	GO Biological Process
P150	C1	792	15	1.89394	Vacuole	0.00028	GO:0005773	GO Cellular Component
P150	C1	425	11	2.58824	Cell leading edge	0.00029	GO:0031252	GO Cellular Component
P150	C1	45	5	11.1111	Substantia nigra development	0.0003	GO:0021762	GO Biological Process
P150	C1	140	7	5	B-cell lymphoma cell	0.00032	BTO:0001690	TISSUES
P150	C1	28	4	14.2857	Adrenaline,noradrenaline inhibits insulin secretion	0.00035	HSA-400042	Reactome Pathways
P150	C1	188	8	4.25532	Regulation of reactive oxygen species metabolic process	0.00036	GO:2000377	GO Biological Process
P150	C1	187	7	3.74332	Pathogenic Escherichia coli infection	0.00038	hsa05130	KEGG Pathways
P150	C1	2287	27	1.18059	Cell projection	0.0004	GO:0042995	GO Cellular Component
P150	C1	50	5	10	Establishment or maintenance of apical/basal cell polarity	0.00045	GO:0035088	GO Biological Process
P150	C1	9	3	33.3333	Downregulation of ERBB4 signaling	0.00046	HSA-1253288	Reactome Pathways
P150	C1	223	8	3.58744	Exocytic vesicle	0.0005	GO:0070382	GO Cellular Component
P150	C1	134	7	5.22388	Ion channel binding	0.0005	GO:0044325	GO Molecular Function
P150	C1	198	7	3.53535	Focal adhesion	0.0005	hsa04510	KEGG Pathways
P150	C1	32	4	12.5	G-protein beta:gamma signalling	0.00052	HSA-397795	Reactome Pathways
P150	C1	164	7	4.26829	Tertiary granule	0.00057	GO:0070820	GO Cellular Component
P150	C1	1977	24	1.21396	Metabolism of proteins	0.00058	HSA-392499	Reactome Pathways
P150	C1	270	9	3.33333	Autophagy	0.00059	GO:0006914	GO Biological Process
P150	C1	424	11	2.59434	Endomembrane system organization	0.00059	GO:0010256	GO Biological Process
P150	C1	24	4	16.6667	Regulation of long-term neuronal synaptic plasticity	0.00059	GO:0048169	GO Biological Process
P150	C1	696	14	2.01149	Regulation of ion transport	0.0006	GO:0043269	GO Biological Process
P150	C1	209	8	3.82775	Regulation of leukocyte migration	0.00069	GO:0002685	GO Biological Process
P150	C1	7	3	42.8571	Positive regulation of NAD(P)H oxidase activity	0.00073	GO:0033864	GO Biological Process
P150	C1	57	5	8.77193	Actin polymerization or depolymerization	0.00075	GO:0008154	GO Biological Process
P150	C1	359	10	2.78552	Golgi vesicle transport	0.00079	GO:0048193	GO Biological Process
P150	C1	37	4	10.8108	Gene and protein expression by JAK-STAT signaling after Interleukin-12 stimulation	0.00081	HSA-8950505	Reactome Pathways
P150	C1	34	4	11.7647	Overview of leukocyte-intrinsic Hippo pathway functions	0.00082	WP4542	WikiPathways
P150	C1	1038	17	1.63776	Regulation of catabolic process	0.00084	GO:0009894	GO Biological Process
P150	C1	4880	43	0.881148	Intracellular non-membrane-bounded organelle	0.00085	GO:0043232	GO Cellular Component
P150	C1	446	11	2.46637	Modulation of chemical synaptic transmission	0.00086	GO:0050804	GO Biological Process
P150	C1	726	14	1.92837	Cell morphogenesis	0.00087	GO:0000902	GO Biological Process
P150	C1	725	14	1.93103	Regulation of MAPK cascade	0.00087	GO:0043408	GO Biological Process
P150	C1	219	8	3.65297	Antigen processing and presentation	0.00088	GO:0019882	GO Biological Process
P150	C1	159	7	4.40252	Positive regulation of cell morphogenesis involved in differentiation	0.00095	GO:0010770	GO Biological Process
P150	C1	106	6	5.66038	Negative regulation of extrinsic apoptotic signaling pathway	0.00099	GO:2001237	GO Biological Process
P150	C1	62	5	8.06452	Negative regulation of protein dephosphorylation	0.001	GO:0035308	GO Biological Process
P150	C1	739	14	1.89445	Regulation of cellular response to stress	0.001	GO:0080135	GO Biological Process
P150	C1	1070	17	1.58879	Response to nitrogen compound	0.0011	GO:1901698	GO Biological Process
P150	C1	235	8	3.40426	Lymphoblast	0.0011	BTO:0000772	TISSUES
P150	C1	14	3	21.4286	SEMA3A-Plexin repulsion signaling by inhibiting Integrin adhesion	0.0011	HSA-399955	Reactome Pathways
P150	C1	3227	33	1.02262	Regulation of multicellular organismal process	0.0012	GO:0051239	GO Biological Process
P150	C1	138	6	4.34783	Cell surface interactions at the vascular wall	0.0012	HSA-202733	Reactome Pathways
P150	C1	169	7	4.14201	Cellular response to insulin stimulus	0.0013	GO:0032869	GO Biological Process
P150	C1	31	4	12.9032	Multivesicular body assembly	0.0013	GO:0036258	GO Biological Process
P150	C1	34	4	11.7647	Neutrophil	0.0013	BTO:0000130	TISSUES
P150	C1	85	5	5.88235	Regulation of mRNA stability by proteins that bind AU-rich elements	0.0013	HSA-450531	Reactome Pathways
P150	C1	13	3	23.0769	Anchored component of synaptic vesicle membrane	0.0014	GO:0098993	GO Cellular Component
P150	C1	87	5	5.74713	Regulation of PLK1 Activity at G2/M Transition	0.0014	HSA-2565942	Reactome Pathways
P150	C1	294	9	3.06122	G protein-coupled receptor binding	0.0015	GO:0001664	GO Molecular Function
P150	C1	1215	18	1.48148	Cytoskeleton	0.0015	KW-0206	UniProt Keywords
P150	C1	145	6	4.13793	Clathrin-mediated endocytosis	0.0015	HSA-8856828	Reactome Pathways
P150	C1	676	13	1.92308	Plasma membrane region	0.0016	GOCC:0098590	COMPARTMENTS
P150	C1	70	5	7.14286	Mitotic cytokinesis	0.0016	GO:0000281	GO Biological Process
P150	C1	74	5	6.75676	Atrium	0.0016	BTO:0000903	TISSUES
P150	C1	22	4	18.1818	RAB GEFs exchange GTP for GDP on RABs, and Rab geranylgeranyltransferase activity	0.0016	CL:8465	STRING Clusters
P150	C1	35	4	11.4286	Regulation of lamellipodium assembly	0.0019	GO:0010591	GO Biological Process
P150	C1	788	14	1.77665	Head development	0.0019	GO:0060322	GO Biological Process
P150	C1	1382	19	1.37482	Negative regulation of cell communication	0.0023	GO:0010648	GO Biological Process
P150	C1	1581	21	1.32827	Signaling receptor binding	0.0023	GO:0005102	GO Molecular Function
P150	C1	47	5	10.6383	Signal recognition particle receptor beta subunit	0.0023	PF09439	Pfam
P150	C1	128	6	4.6875	Positive regulation of protein polymerization	0.0024	GO:0032273	GO Biological Process
P150	C1	340	9	2.64706	Positive regulation of secretion	0.0025	GO:0051047	GO Biological Process
P150	C1	191	7	3.66492	Regulation of organelle assembly	0.0025	GO:1902115	GO Biological Process
P150	C1	39	4	10.2564	Regulation of actin cytoskeleton reorganization	0.0025	GO:2000249	GO Biological Process
P150	C1	761	13	1.70828	Microtubule organizing center	0.0025	GO:0005815	GO Cellular Component
P150	C1	34	4	11.7647	Disordered domain specific binding	0.0025	GO:0097718	GO Molecular Function
P150	C1	20	3	15	Signaling by Hippo	0.0025	HSA-2028269	Reactome Pathways
P150	C1	54	4	7.40741	HuSP90 chaperone cycle for steroid hormone receptors (SHR)	0.0025	HSA-3371497	Reactome Pathways
P150	C1	712	13	1.82584	Regulation of cell adhesion	0.0026	GO:0030155	GO Biological Process
P150	C1	271	8	2.95203	Cervical carcinoma cell	0.0026	BTO:0000180	TISSUES
P150	C1	7	3	42.8571	Mixed, incl. p38MAPK events, and doxorubicin transport	0.0026	CL:16118	STRING Clusters
P150	C1	40	4	10	Cleavage furrow	0.0027	GOCC:0032154	COMPARTMENTS
P150	C1	21	3	14.2857	RHO GTPases activate PAKs	0.0027	HSA-5627123	Reactome Pathways
P150	C1	719	13	1.80807	Positive regulation of cell death	0.0028	GO:0010942	GO Biological Process
P150	C1	133	6	4.51128	Negative regulation of protein-containing complex assembly	0.0028	GO:0031333	GO Biological Process
P150	C1	70	4	5.71429	Bacterial invasion of epithelial cells	0.0028	hsa05100	KEGG Pathways
P150	C1	15	3	20	Colonic adenocarcinoma cell line	0.0029	BTO:0001913	TISSUES
P150	C1	102	6	5.88235	SNARE complex, and Retrograde transport at the Trans-Golgi-Network	0.0029	CL:8088	STRING Clusters
P150	C1	135	6	4.44444	Platelet activation	0.003	GO:0030168	GO Biological Process
P150	C1	1293	18	1.39211	Protein-containing complex assembly	0.003	GO:0065003	GO Biological Process
P150	C1	2	2	100	UBC13-UEV1A complex	0.003	GO:0035370	GO Cellular Component
P150	C1	155	6	3.87097	Azurophil granule	0.0031	GO:0042582	GO Cellular Component
P150	C1	84	5	5.95238	Regulation of protein targeting	0.0032	GO:1903533	GO Biological Process
P150	C1	105	6	5.71429	RHO GTPases Activate WAuSPs and WAVEs, and actin filament organization	0.0032	CL:17048	STRING Clusters
P150	C1	141	6	4.25532	Vacuolar transport	0.0036	GO:0007034	GO Biological Process
P150	C1	534	11	2.05993	Host-virus interaction	0.0036	KW-0945	UniProt Keywords
P150	C1	743	13	1.74966	Protein localization to organelle	0.0037	GO:0033365	GO Biological Process
P150	C1	280	8	2.85714	Cell junction assembly	0.0037	GO:0034329	GO Biological Process
P150	C1	101	5	4.9505	Actin filament	0.0037	GO:0005884	GO Cellular Component
P150	C1	144	6	4.16667	Stress-activated protein kinase signaling cascade	0.0039	GO:0031098	GO Biological Process
P150	C1	4	2	50	Axonal growth stimulation	0.004	HSA-209563	Reactome Pathways
P150	C1	25	3	12	ADP signalling through P2Y purinoceptor 1	0.004	HSA-418592	Reactome Pathways
P150	C1	212	7	3.30189	Regulation of neuron apoptotic process	0.0042	GO:0043523	GO Biological Process
P150	C1	1249	17	1.36109	Intestine	0.0044	BTO:0000648	TISSUES
P150	C1	568	11	1.93662	Pancreas	0.0044	BTO:0000988	TISSUES
P150	C1	544	10	1.83824	Cellular responses to stress	0.0047	HSA-2262752	Reactome Pathways
P150	C1	49	4	8.16327	Substrate adhesion-dependent cell spreading	0.0051	GO:0034446	GO Biological Process
P150	C1	127	5	3.93701	Platelet degranulation	0.0054	HSA-114608	Reactome Pathways
P150	C1	129	5	3.87597	Host Interactions of HIV factors	0.0055	HSA-162909	Reactome Pathways
P150	C1	29	3	10.3448	EPHA-mediated growth cone collapse	0.0055	HSA-3928663	Reactome Pathways
P150	C1	226	7	3.09735	Regulation of protein kinase B signaling	0.0058	GO:0051896	GO Biological Process
P150	C1	3	2	66.6667	NIH-3T3 cell	0.0061	BTO:0000944	TISSUES
P150	C1	45	4	8.88889	Oxidoreductase activity, acting on peroxide as acceptor	0.0063	GO:0016684	GO Molecular Function
P150	C1	89	5	5.61798	ATPase binding	0.0064	GO:0051117	GO Molecular Function
P150	C1	1147	16	1.39494	Response to abiotic stimulus	0.0065	GO:0009628	GO Biological Process
P150	C1	20	3	15	Polarized epithelial cell differentiation	0.0066	GO:0030859	GO Biological Process
P150	C1	94	4	4.25532	Progesterone-mediated oocyte maturation	0.0067	hsa04914	KEGG Pathways
P150	C1	1284	17	1.32399	Regulation of hydrolase activity	0.0072	GO:0051336	GO Biological Process
P150	C1	168	5	2.97619	Tuberculosis	0.0076	hsa05152	KEGG Pathways
P150	C1	602	11	1.82724	Negative regulation of protein modification process	0.0077	GO:0031400	GO Biological Process
P150	C1	3	2	66.6667	Negative regulation of protein tyrosine phosphatase activity	0.0079	GO:1903614	GO Biological Process
P150	C1	108	5	4.62963	Movement in host environment	0.0082	GO:0052126	GO Biological Process
P150	C1	191	6	3.14136	Clathrin-coated vesicle	0.0084	GO:0030136	GO Cellular Component
P150	C1	56	4	7.14286	S-nitrosylation	0.0086	KW-0702	UniProt Keywords
P150	C1	1313	17	1.29474	Cell cycle	0.009	GO:0007049	GO Biological Process
P150	C1	23	3	13.0435	Bone resorption	0.009	GO:0045453	GO Biological Process
P150	C1	275	7	2.54545	Late endosome	0.0095	GO:0005770	GO Cellular Component
P150	C1	29	3	10.3448	Podosome	0.0096	GO:0002102	GO Cellular Component
P150	C1	61	4	6.55738	Purine ribonucleoside triphosphate metabolic process	0.0097	GO:0009205	GO Biological Process
P150	C1	63	4	6.34921	Cytoplasmic microtubule organization	0.0107	GO:0031122	GO Biological Process
P150	C1	181	6	3.31492	Negative regulation of cell projection organization	0.0107	GO:0031345	GO Biological Process
P150	C1	4	2	50	Myoblast fusion involved in skeletal muscle regeneration	0.011	GO:0014905	GO Biological Process
P150	C1	4	2	50	Actin filament fragmentation	0.011	GO:0030043	GO Biological Process
P150	C1	31	3	9.67742	Flemming body	0.011	GO:0090543	GO Cellular Component
P150	C1	9	2	22.2222	Calcineurin activates NFAT	0.0111	HSA-2025928	Reactome Pathways
P150	C1	66	4	6.06061	Actin cytoskeleton reorganization	0.0123	GO:0031532	GO Biological Process
P150	C1	55	3	5.45455	Viral myocarditis	0.0124	hsa05416	KEGG Pathways
P150	C1	2042	22	1.07738	Catabolic process	0.0129	GO:0009056	GO Biological Process
P150	C1	68	4	5.88235	Protein targeting to peroxisome	0.0133	GO:0006625	GO Biological Process
P150	C1	786	12	1.52672	Eye	0.0134	BTO:0000439	TISSUES
P150	C1	100	4	4	COPI-mediated anterograde transport	0.0139	HSA-6807878	Reactome Pathways
P150	C1	194	6	3.09278	Positive regulation of I-kappaB kinase/NF-kappaB signaling	0.0141	GO:0043123	GO Biological Process
P150	C1	5	2	40	Golgi vesicle fusion to target membrane	0.0144	GO:0048210	GO Biological Process
P150	C1	490	9	1.83673	Cell-cell junction	0.0146	GO:0005911	GO Cellular Component
P150	C1	7	2	28.5714	Cell tip	0.0146	GO:0051286	GO Cellular Component
P150	C1	29	3	10.3448	Regulation of oxidative phosphorylation	0.0151	GO:0002082	GO Biological Process
P150	C1	197	6	3.04569	Signal release	0.0151	GO:0023061	GO Biological Process
P150	C1	1389	17	1.2239	Positive regulation of developmental process	0.0152	GO:0051094	GO Biological Process
P150	C1	12	2	16.6667	GP1b-IX-V activation signalling	0.0158	HSA-430116	Reactome Pathways
P150	C1	200	6	3	Establishment of vesicle localization	0.0161	GO:0051650	GO Biological Process
P150	C1	17	2	11.7647	Phenylalanine metabolism	0.0161	hsa00360	KEGG Pathways
P150	C1	30	3	10	Regulation of ruffle assembly	0.0162	GO:1900027	GO Biological Process
P150	C1	84	4	4.7619	Schaffer collateral - CA1 synapse	0.0162	GO:0098685	GO Cellular Component
P150	C1	482	9	1.86722	Ovary	0.0165	BTO:0000975	TISSUES
P150	C1	127	5	3.93701	Endocytic vesicle membrane	0.0169	GOCC:0030666	COMPARTMENTS
P150	C1	159	5	3.14465	Insulin signaling	0.0173	WP481	WikiPathways
P150	C1	8	2	25	F-actin capping protein complex	0.0176	GO:0008290	GO Cellular Component
P150	C1	8	2	25	Clathrin-sculpted gamma-aminobutyric acid transport vesicle membrane	0.0176	GO:0061202	GO Cellular Component
P150	C1	75	4	5.33333	Regulation of mitochondrial membrane potential	0.0177	GO:0051881	GO Biological Process
P150	C1	6	2	33.3333	Viral release from host cell	0.0181	GO:0019076	GO Biological Process
P150	C1	6	2	33.3333	Regulation of T cell activation via T cell receptor contact with antigen bound to MHC molecule on antigen presenting cell	0.0181	GO:2001188	GO Biological Process
P150	C1	595	10	1.68067	Thorax	0.0184	BTO:0001368	TISSUES
P150	C1	395	8	2.02532	Bone marrow cancer cell	0.0192	BTO:0000583	TISSUES
P150	C1	904	13	1.43805	Golgi apparatus	0.0193	GOCC:0005794	COMPARTMENTS
P150	C1	2383	24	1.00713	Ubl conjugation	0.0194	KW-0832	UniProt Keywords
P150	C1	293	7	2.38908	Regulation of protein stability	0.0197	GO:0031647	GO Biological Process
P150	C1	807	12	1.48699	Negative regulation of catalytic activity	0.0197	GO:0043086	GO Biological Process
P150	C1	212	6	2.83019	Regulation of protein ubiquitination	0.02	GO:0031396	GO Biological Process
P150	C1	79	4	5.06329	Regulation of cellular response to heat	0.0201	GO:1900034	GO Biological Process
P150	C1	742	12	1.61725	Kinase binding	0.0207	GO:0019900	GO Molecular Function
P150	C1	4	2	50	Protein-disulfide reductase activity	0.0207	GO:0047134	GO Molecular Function
P150	C1	11	2	18.1818	Glycolysis in senescence	0.0216	WP5049	WikiPathways
P150	C1	38	3	7.89474	Adipocyte	0.0224	BTO:0000443	TISSUES
P150	C1	1896	21	1.10759	Identical protein binding	0.0227	GO:0042802	GO Molecular Function
P150	C1	59	3	5.08475	Arachidonic acid metabolism	0.0229	HSA-2142753	Reactome Pathways
P150	C1	495	9	1.81818	Protein localization to membrane	0.0232	GO:0072657	GO Biological Process
P150	C1	2310	23	0.995671	Response to external stimulus	0.0235	GO:0009605	GO Biological Process
P150	C1	39	3	7.69231	Erythrocyte	0.0237	BTO:0000424	TISSUES
P150	C1	36	3	8.33333	Positive regulation of RNA splicing	0.024	GO:0033120	GO Biological Process
P150	C1	36	3	8.33333	Protein localization to lysosome	0.024	GO:0061462	GO Biological Process
P150	C1	2325	23	0.989247	Cell surface receptor signaling pathway	0.0253	GO:0007166	GO Biological Process
P150	C1	86	4	4.65116	Retrograde transport, endosome to Golgi	0.0261	GO:0042147	GO Biological Process
P150	C1	8	2	25	Establishment of Golgi localization	0.0262	GO:0051683	GO Biological Process
P150	C1	8	2	25	Extracellular vesicle biogenesis	0.0262	GO:0140112	GO Biological Process
P150	C1	5	2	40	Carbonyl reductase (NADPH) activity	0.0265	GO:0004090	GO Molecular Function
P150	C1	152	5	3.28947	Peptide secretion	0.0271	GO:0002790	GO Biological Process
P150	C1	39	3	7.69231	Positive regulation of lipid kinase activity	0.0282	GO:0090218	GO Biological Process
P150	C1	154	5	3.24675	Regulation of calcium ion transmembrane transport	0.0282	GO:1903169	GO Biological Process
P150	C1	1230	15	1.21951	Regulation of cell cycle	0.0288	GO:0051726	GO Biological Process
P150	C1	75	4	5.33333	Syntaxin binding	0.0331	GO:0019905	GO Molecular Function
P150	C1	88	4	4.54545	Stress response	0.0334	KW-0346	UniProt Keywords
P150	C1	43	3	6.97674	Regulation of mast cell activation	0.035	GO:0033003	GO Biological Process
P150	C1	72	3	4.16667	trans-Golgi Network Vesicle Budding	0.035	HSA-199992	Reactome Pathways
P150	C1	10	2	20	Dendritic spine maintenance	0.0351	GO:0097062	GO Biological Process
P150	C1	2107	21	0.996678	Phosphate-containing compound metabolic process	0.0361	GO:0006796	GO Biological Process
P150	C1	435	8	1.83908	Morphogenesis of an epithelium	0.037	GO:0002009	GO Biological Process
P150	C1	293	7	2.38908	Molecular adaptor activity	0.0372	GO:0060090	GO Molecular Function
P150	C1	23	2	8.69565	mTORC1-mediated signalling	0.0372	HSA-166208	Reactome Pathways
P150	C1	99	4	4.0404	Negative regulation of intrinsic apoptotic signaling pathway	0.0385	GO:2001243	GO Biological Process
P150	C1	1145	14	1.22271	Cell-cell signaling	0.0387	GO:0007267	GO Biological Process
P150	C1	90	3	3.33333	Fc gamma R-mediated phagocytosis	0.0394	hsa04666	KEGG Pathways
P150	C1	11	2	18.1818	Regulation of histone ubiquitination	0.0401	GO:0033182	GO Biological Process
P150	C1	11	2	18.1818	Maintenance of epithelial cell apical/basal polarity	0.0401	GO:0045199	GO Biological Process
P150	C1	443	8	1.80587	Negative regulation of transport	0.0401	GO:0051051	GO Biological Process
P150	C1	101	4	3.9604	Response to heat	0.0402	GO:0009408	GO Biological Process
P150	C1	588	9	1.53061	Cell body	0.0411	GO:0044297	GO Cellular Component
P150	C1	47	3	6.38298	Regulation of filopodium assembly	0.0418	GO:0051489	GO Biological Process
P150	C1	48	3	6.25	Negative regulation of epidermal growth factor receptor signaling pathway	0.0436	GO:0042059	GO Biological Process
P150	C1	15	2	13.3333	Zymogen granule	0.044	GO:0042588	GO Cellular Component
P150	C1	352	7	1.98864	Multicellular organismal homeostasis	0.0441	GO:0048871	GO Biological Process
P150	C1	12	2	16.6667	Positive regulation of inflammatory response to antigenic stimulus	0.0444	GO:0002863	GO Biological Process
P150	C1	12	2	16.6667	Response to mercury ion	0.0444	GO:0046689	GO Biological Process
P150	C1	12	2	16.6667	Actin filament severing	0.0444	GO:0051014	GO Biological Process
P150	C1	49	3	6.12245	Regulation of postsynaptic membrane neurotransmitter receptor levels	0.0455	GO:0099072	GO Biological Process
P150	C1	302	6	1.98675	Focal adhesion: PI3K-Akt-mTOR-signaling pathway	0.0455	WP3932	WikiPathways
P150	C1	209	5	2.39234	Ciliary landscape	0.0455	WP4352	WikiPathways
P150	C1	16	2	12.5	Phagophore assembly site membrane	0.0489	GO:0034045	GO Cellular Component
P150	C1	13	2	15.3846	Viral RNA genome replication	0.0499	GO:0039694	GO Biological Process
P150	C1	13	2	15.3846	Ketone catabolic process	0.0499	GO:0042182	GO Biological Process
P150	C1	13	2	15.3846	Actin crosslink formation	0.0499	GO:0051764	GO Biological Process
P150	C10	165	3	1.81818	Protein processing in endoplasmic reticulum	0.00083	hsa04141	KEGG Pathways
P150	C10	535	4	0.747664	Ubiquitin-dependent protein catabolic process	0.0073	GO:0006511	GO Biological Process
P150	C10	1021	4	0.391773	Protein modification by small protein conjugation or removal	0.012	GO:0070647	GO Biological Process
P150	C10	315	3	0.952381	Protein polyubiquitination	0.0196	GO:0000209	GO Biological Process
P150	C10	286	3	1.04895	Ubiquitin ligase complex	0.0214	GO:0000151	GO Cellular Component
P150	C10	1328	4	0.301205	Catalytic complex	0.0214	GO:1902494	GO Cellular Component
P150	C10	37	2	5.40541	Positive regulation of ubiquitin-protein transferase activity	0.0229	GO:0051443	GO Biological Process
P150	C10	92	2	2.17391	Toll Like Receptor 3 (TLR3) Cascade	0.0328	HSA-168164	Reactome Pathways
P150	C10	91	2	2.1978	Downstream TCR signaling	0.0328	HSA-202424	Reactome Pathways
P150	C10	80	2	2.5	FCERI mediated NF-kB activation	0.0328	HSA-2871837	Reactome Pathways
P150	C10	96	2	2.08333	CLEC7A (Dectin-1) signaling	0.0328	HSA-5607764	Reactome Pathways
P150	C10	1390	4	0.28777	Post-translational protein modification	0.0328	HSA-597592	Reactome Pathways
P150	C10	30	2	6.66667	Synthesis of active ubiquitin: roles of E1 and E2 enzymes	0.0328	HSA-8866652	Reactome Pathways
P150	C10	54	2	3.7037	E3 ubiquitin ligases ubiquitinate target proteins	0.0328	HSA-8866654	Reactome Pathways
P150	C10	96	2	2.08333	TRIF(TICAM1)-mediated TLR4 signaling	0.0328	HSA-937061	Reactome Pathways
P150	C10	304	3	0.986842	Antigen processing: Ubiquitination & Proteasome degradation	0.0328	HSA-983168	Reactome Pathways
P150	C10	135	2	1.48148	Ubiquitin mediated proteolysis	0.0486	hsa04120	KEGG Pathways
P150	C11	15	3	20	Mixed, incl. Glomerulosclerosis, and diaphragm development	2.97e-06	CL:16385	STRING Clusters
P150	C11	45	3	6.66667	Nephrotic syndrome	9.39e-06	WP4758	WikiPathways
P150	C11	72	3	4.16667	Primary focal segmental glomerulosclerosis (FSGS)	1.83e-05	WP2572	WikiPathways
P150	C11	44	3	6.81818	Focal segmental glomerulosclerosis	0.00013	HP:0000097	Monarch Phenotype
P150	C11	5	2	40	Glomerulosclerosis	0.0005	CL:16389	STRING Clusters
P150	C11	4	2	50	Podocyte foot	0.00054	GOCC:0098846	COMPARTMENTS
P150	C11	6	2	33.3333	Podocyte	0.00084	BTO:0002295	TISSUES
P150	C11	10	2	20	Slit diaphragm	0.0012	GOCC:0036057	COMPARTMENTS
P150	C11	225	3	1.33333	Proteinuria	0.0022	HP:0000093	Monarch Phenotype
P150	C11	44	2	4.54545	Genes controlling nephrogenesis	0.0037	WP4823	WikiPathways
P150	C11	10	2	20	Focal segmental glomerulosclerosis	0.0045	DOID:1312	DISEASES
P150	C11	11	2	18.1818	Familial nephrotic syndrome	0.0045	DOID:2590	DISEASES
P150	C11	23	2	8.69565	Nephrin family interactions	0.0102	HSA-373753	Reactome Pathways
P150	C11	941	3	0.31881	Kidney	0.0266	BTO:0000671	TISSUES
P150	C11	558	3	0.537634	Abnormal renal physiology	0.029	HP:0012211	Monarch Phenotype
P150	C11	18	2	11.1111	Glomerular visceral epithelial cell differentiation	0.0382	GO:0072112	GO Biological Process
P150	C11	66	2	3.0303	Hypoalbuminemia	0.0385	HP:0003073	Monarch Phenotype
P150	C12	9	3	33.3333	Benzo(a)pyrene metabolism	1.19e-07	WP696	WikiPathways
P150	C12	5	3	60	Ketosteroid monooxygenase activity	1.45e-07	GO:0047086	GO Molecular Function
P150	C12	7	3	42.8571	Androsterone dehydrogenase activity	1.56e-07	GO:0047023	GO Molecular Function
P150	C12	10	3	30	Bile acid binding	2.47e-07	GO:0032052	GO Molecular Function
P150	C12	12	3	25	alditol:NADP+ 1-oxidoreductase activity	2.95e-07	GO:0004032	GO Molecular Function
P150	C12	4	3	75	Cellular response to jasmonic acid stimulus	3.6e-07	GO:0071395	GO Biological Process
P150	C12	9	3	33.3333	Daunorubicin metabolic process	7.55e-07	GO:0044597	GO Biological Process
P150	C12	9	3	33.3333	Doxorubicin metabolic process	7.55e-07	GO:0044598	GO Biological Process
P150	C12	14	3	21.4286	Progesterone metabolic process	8.75e-07	GO:0042448	GO Biological Process
P150	C12	14	3	21.4286	Synthesis of bile acids and bile salts via 24-hydroxycholesterol	1.18e-06	HSA-193775	Reactome Pathways
P150	C12	15	3	20	Synthesis of bile acids and bile salts via 27-hydroxycholesterol	1.18e-06	HSA-193807	Reactome Pathways
P150	C12	10	3	30	Aldo/keto reductase, conserved site	1.55e-06	IPR018170	InterPro Domains
P150	C12	10	3	30	Aldo/keto reductase	1.55e-06	IPR020471	InterPro Domains
P150	C12	24	3	12.5	Synthesis of bile acids and bile salts via 7alpha-hydroxycholesterol	1.7e-06	HSA-193368	Reactome Pathways
P150	C12	16	3	18.75	NADP-dependent oxidoreductase domain	1.75e-06	IPR023210	InterPro Domains
P150	C12	16	3	18.75	NADP-dependent oxidoreductase domain superfamily	1.75e-06	IPR036812	InterPro Domains
P150	C12	16	3	18.75	Aldo/keto reductase family	2.67e-06	PF00248	Pfam
P150	C12	39	3	7.69231	Prostaglandin metabolic process	9.84e-06	GO:0006693	GO Biological Process
P150	C12	59	3	5.08475	Steroid hormone biosynthesis	1.02e-05	hsa00140	KEGG Pathways
P150	C12	61	3	4.91803	Oxidoreductase activity, acting on NAD(P)H, quinone or similar compound as acceptor	1.08e-05	GO:0016655	GO Molecular Function
P150	C12	31	3	9.67742	Steroid hormone biosynthesis	2.18e-05	CL:12790	STRING Clusters
P150	C12	3	2	66.6667	Phenanthrene 9,10-monooxygenase activity	3.9e-05	GO:0018636	GO Molecular Function
P150	C12	4	2	50	trans-1,2-dihydrobenzene-1,2-diol dehydrogenase activity	4.75e-05	GO:0047115	GO Molecular Function
P150	C12	180	3	1.66667	Metapathway biotransformation Phase I and II	0.00027	WP702	WikiPathways
P150	C12	11	2	18.1818	Alternative pathway of fetal androgen synthesis	0.00028	WP4524	WikiPathways
P150	C12	5	2	40	Phenanthrene 9,10-monooxygenase activity, and cholestenone 5-alpha-reductase activity	0.0003	CL:12805	STRING Clusters
P150	C12	168	3	1.78571	NADP	0.00044	KW-0521	UniProt Keywords
P150	C12	45	2	4.44444	Prostaglandin synthesis and regulation	0.0029	WP98	WikiPathways
P150	C12	30	2	6.66667	Bile acid and bile salt transport	0.0037	GO:0015721	GO Biological Process
P150	C12	44	2	4.54545	Retinoid metabolism and transport	0.005	HSA-975634	Reactome Pathways
P150	C12	37	2	5.40541	Bile acid metabolic process	0.0053	GO:0008206	GO Biological Process
P150	C12	568	3	0.528169	Oxidoreductase	0.0084	KW-0560	UniProt Keywords
P150	C12	12	2	16.6667	Sex reversal	0.0141	HP:0012245	Monarch Phenotype
P150	C12	108	2	1.85185	Retinoid metabolic process	0.0344	GO:0001523	GO Biological Process
P150	C12	113	2	1.76991	Digestion	0.0365	GO:0007586	GO Biological Process
P150	C12	40	2	5	Male pseudohermaphroditism	0.0445	HP:0000037	Monarch Phenotype
P150	C13	1159	11	0.949094	Urinary tract	1.87e-08	BTO:0001244	TISSUES
P150	C13	1155	11	0.952381	Urinary system	1.87e-08	BTO:0003092	TISSUES
P150	C13	2099	12	0.571701	Extracellular exosome	3.01e-07	GO:0070062	GO Cellular Component
P150	C13	3879	13	0.335138	Vesicle	3.61e-06	GO:0031982	GO Cellular Component
P150	C13	3	3	100	Ureter	3.69e-06	BTO:0001409	TISSUES
P150	C13	3	3	100	Uroepithelial cell	3.69e-06	BTO:0005781	TISSUES
P150	C13	4166	13	0.31205	Extracellular region	7.17e-06	GO:0005576	GO Cellular Component
P150	C13	941	8	0.850159	Kidney	2.17e-05	BTO:0000671	TISSUES
P150	C13	350	6	1.71429	Apical plasma membrane	2.23e-05	GO:0016324	GO Cellular Component
P150	C13	5	3	60	Apical plasma membrane urothelial plaque	2.35e-05	GOCC:0120001	COMPARTMENTS
P150	C13	4	3	75	Fusiform vesicle	2.35e-05	GOCC:0120002	COMPARTMENTS
P150	C13	5	3	60	Apical plasma membrane urothelial plaque, and Uroplakin-2	7.39e-05	CL:36128	STRING Clusters
P150	C13	232	5	2.15517	Apical part of cell	0.00035	GOCC:0045177	COMPARTMENTS
P150	C13	15	3	20	Mixed, incl. Glomerulosclerosis, and diaphragm development	0.00054	CL:16385	STRING Clusters
P150	C13	1623	8	0.492914	Integral component of plasma membrane	0.00082	GO:0005887	GO Cellular Component
P150	C13	3	2	66.6667	Apical plasma membrane urothelial plaque	0.00082	GO:0120001	GO Cellular Component
P150	C13	5020	12	0.239044	Viscus	0.001	BTO:0001491	TISSUES
P150	C13	163	4	2.45399	Apical plasma membrane	0.0028	GOCC:0016324	COMPARTMENTS
P150	C13	6	2	33.3333	Podocyte	0.0028	BTO:0002295	TISSUES
P150	C13	9072	14	0.154321	Membrane	0.003	GO:0016020	GO Cellular Component
P150	C13	4	2	50	Podocyte foot	0.0033	GOCC:0098846	COMPARTMENTS
P150	C13	45	3	6.66667	Nephrotic syndrome	0.0033	WP4758	WikiPathways
P150	C13	72	3	4.16667	Primary focal segmental glomerulosclerosis (FSGS)	0.0065	WP2572	WikiPathways
P150	C13	624	5	0.801282	Epithelium	0.0078	BTO:0000416	TISSUES
P150	C13	6976	13	0.186353	Membrane	0.0096	KW-0472	UniProt Keywords
P150	C13	5	2	40	Glomerulosclerosis	0.0113	CL:16389	STRING Clusters
P150	C13	5	2	40	Meprin A complex, and Defective SLC6A19 causes Hartnup disorder (HND)	0.0113	CL:24734	STRING Clusters
P150	C13	10	2	20	Slit diaphragm	0.012	GOCC:0036057	COMPARTMENTS
P150	C13	5314	11	0.207	Plasma membrane	0.0121	GO:0005886	GO Cellular Component
P150	C13	931	7	0.75188	Abnormality of the urinary system physiology	0.0143	HP:0011277	Monarch Phenotype
P150	C13	638	6	0.940439	Abnormality of urine homeostasis	0.0147	HP:0003110	Monarch Phenotype
P150	C13	44	3	6.81818	Focal segmental glomerulosclerosis	0.0153	HP:0000097	Monarch Phenotype
P150	C13	100	3	3	Protein digestion and absorption	0.0166	hsa04974	KEGG Pathways
P150	C13	6	2	33.3333	Prolinuria	0.0329	HP:0003137	Monarch Phenotype
P150	C13	836	6	0.717703	Abnormal renal morphology	0.0329	HP:0012210	Monarch Phenotype
P150	C13	8	2	25	Hydroxyprolinuria	0.0352	HP:0003080	Monarch Phenotype
P150	C13	8	2	25	Calcium oxalate nephrolithiasis	0.0352	HP:0008672	Monarch Phenotype
P150	C13	3531	9	0.254885	Plasma membrane	0.0442	GOCC:0005886	COMPARTMENTS
P150	C13	782	5	0.639386	Integral component of plasma membrane	0.0442	GOCC:0005887	COMPARTMENTS
P150	C13	12	2	16.6667	Hyperglycinuria	0.0474	HP:0003108	Monarch Phenotype
P150	C14	48	2	4.16667	Phagocytic vesicle membrane	0.0443	GOCC:0030670	COMPARTMENTS
P150	C14	54	2	3.7037	Recycling endosome membrane	0.0443	GOCC:0055038	COMPARTMENTS
P150	C15	5	2	40	Retinitis pigmentosa 12, and MPP5, SH3 domain	0.0015	CL:21587	STRING Clusters
P150	C15	10	2	20	L27 domain	0.0036	PF02828	Pfam
P150	C15	13	2	15.3846	L27 domain	0.007	IPR004172	InterPro Domains
P150	C15	10	2	20	L27 domain, C-terminal	0.007	IPR014775	InterPro Domains
P150	C15	13	2	15.3846	L27 domain superfamily	0.007	IPR036892	InterPro Domains
P150	C15	197	3	1.52284	Establishment or maintenance of cell polarity	0.0135	GO:0007163	GO Biological Process
P150	C15	11	2	18.1818	Maintenance of epithelial cell apical/basal polarity	0.0135	GO:0045199	GO Biological Process
P150	C15	51	2	3.92157	Morphogenesis of an epithelial sheet	0.0444	GO:0002011	GO Biological Process
P150	C15	561	3	0.534759	Tissue morphogenesis	0.0444	GO:0048729	GO Biological Process
P150	C16	3	2	66.6667	Serine-threonine protein phosphatase N-terminal domain	0.00054	PF16891	Pfam
P150	C16	7	2	28.5714	PTW/PP1 phosphatase complex	0.00096	GO:0072357	GO Cellular Component
P150	C16	3	2	66.6667	Serine-threonine protein phosphatase, N-terminal	0.0011	IPR031675	InterPro Domains
P150	C16	9	2	22.2222	Protein phosphatase type 1 complex	0.0013	GOCC:0000164	COMPARTMENTS
P150	C16	7	2	28.5714	PTW/PP1 phosphatase complex	0.0013	GOCC:0072357	COMPARTMENTS
P150	C16	15	2	13.3333	Protein phosphatase type 1 complex	0.0018	GO:0000164	GO Cellular Component
P150	C16	24	2	8.33333	Glycogen metabolism	0.0034	KW-0321	UniProt Keywords
P150	C16	361	3	0.831025	Glutamatergic synapse	0.0036	GO:0098978	GO Cellular Component
P150	C16	13	2	15.3846	Serine/threonine-specific protein phosphatase/bis(5-nucleosyl)-tetraphosphatase	0.0056	IPR006186	InterPro Domains
P150	C16	14	2	14.2857	Protein phosphatase type 1 complex, and PTW/PP1 phosphatase complex	0.0085	CL:7559	STRING Clusters
P150	C16	41	2	4.87805	Common pathways underlying drug addiction	0.0096	WP2636	WikiPathways
P150	C16	46	2	4.34783	Endoplasmic reticulum stress response in coronavirus infection	0.0096	WP4861	WikiPathways
P150	C16	643	3	0.466563	Postsynapse	0.0101	GO:0098794	GO Cellular Component
P150	C16	24	2	8.33333	Triglyceride catabolism	0.0111	HSA-163560	Reactome Pathways
P150	C16	26	2	7.69231	Downregulation of TGF-beta receptor signaling	0.0111	HSA-2173788	Reactome Pathways
P150	C16	93	2	2.15054	mRNA surveillance pathway	0.0113	hsa03015	KEGG Pathways
P150	C16	162	2	1.23457	cGMP-PKG signaling pathway	0.0113	hsa04022	KEGG Pathways
P150	C16	208	2	0.961538	cAMP signaling pathway	0.0113	hsa04024	KEGG Pathways
P150	C16	120	2	1.66667	Oocyte meiosis	0.0113	hsa04114	KEGG Pathways
P150	C16	150	2	1.33333	Cellular senescence	0.0113	hsa04218	KEGG Pathways
P150	C16	147	2	1.36054	Adrenergic signaling in cardiomyocytes	0.0113	hsa04261	KEGG Pathways
P150	C16	133	2	1.50376	Vascular smooth muscle contraction	0.0113	hsa04270	KEGG Pathways
P150	C16	153	2	1.30719	Hippo signaling pathway	0.0113	hsa04390	KEGG Pathways
P150	C16	198	2	1.0101	Focal adhesion	0.0113	hsa04510	KEGG Pathways
P150	C16	122	2	1.63934	Platelet activation	0.0113	hsa04611	KEGG Pathways
P150	C16	64	2	3.125	Long-term potentiation	0.0113	hsa04720	KEGG Pathways
P150	C16	128	2	1.5625	Dopaminergic synapse	0.0113	hsa04728	KEGG Pathways
P150	C16	94	2	2.12766	Inflammatory mediator regulation of TRP channels	0.0113	hsa04750	KEGG Pathways
P150	C16	209	2	0.956938	Regulation of actin cytoskeleton	0.0113	hsa04810	KEGG Pathways
P150	C16	133	2	1.50376	Insulin signaling pathway	0.0113	hsa04910	KEGG Pathways
P150	C16	149	2	1.34228	Oxytocin signaling pathway	0.0113	hsa04921	KEGG Pathways
P150	C16	107	2	1.86916	Insulin resistance	0.0113	hsa04931	KEGG Pathways
P150	C16	66	2	3.0303	Amphetamine addiction	0.0113	hsa05031	KEGG Pathways
P150	C16	144	2	1.38889	Alcoholism	0.0113	hsa05034	KEGG Pathways
P150	C16	196	2	1.02041	Proteoglycans in cancer	0.0113	hsa05205	KEGG Pathways
P150	C16	28	2	7.14286	Calcineurin-like phosphoesterase	0.0117	PF00149	Pfam
P150	C16	540	3	0.555556	Anchoring junction	0.0142	GOCC:0070161	COMPARTMENTS
P150	C16	28	2	7.14286	Calcineurin-like phosphoesterase domain, ApaH type	0.0154	IPR004843	InterPro Domains
P150	C16	29	2	6.89655	Metallo-dependent phosphatase-like	0.0154	IPR029052	InterPro Domains
P150	C16	67	2	2.98507	Circadian Clock	0.0159	HSA-400253	Reactome Pathways
P150	C16	733	3	0.409277	Metabolism of lipids	0.0164	HSA-556833	Reactome Pathways
P150	C16	820	3	0.365854	Anchoring junction	0.018	GO:0070161	GO Cellular Component
P150	C16	29	2	6.89655	Protein phosphatase 1 binding	0.0236	GO:0008157	GO Molecular Function
P150	C16	119	2	1.68067	Hippo-Merlin signaling dysregulation	0.0256	WP4541	WikiPathways
P150	C16	140	2	1.42857	Neuroinflammation and glutamatergic signaling	0.0265	WP5083	WikiPathways
P150	C16	479	2	0.417537	Herpes simplex virus 1 infection	0.0285	hsa05168	KEGG Pathways
P150	C16	128	2	1.5625	Protein phosphatase	0.0295	KW-0904	UniProt Keywords
P150	C16	196	2	1.02041	Focal adhesion	0.0412	WP306	WikiPathways
P150	C16	199	2	1.00503	Circadian rhythm genes	0.0412	WP3594	WikiPathways
P150	C17	2099	46	2.19152	Extracellular exosome	8.18e-26	GO:0070062	GO Cellular Component
P150	C17	3879	52	1.34055	Vesicle	2.09e-21	GO:0031982	GO Cellular Component
P150	C17	3195	47	1.47105	Extracellular space	7.94e-20	GO:0005615	GO Cellular Component
P150	C17	4166	49	1.17619	Extracellular region	5.76e-17	GO:0005576	GO Cellular Component
P150	C17	2051	27	1.31643	Vesicle	5.42e-07	GOCC:0031982	COMPARTMENTS
P150	C17	5432	42	0.773196	Cell periphery	6.95e-07	GO:0071944	GO Cellular Component
P150	C17	5314	41	0.771547	Plasma membrane	1.3e-06	GO:0005886	GO Cellular Component
P150	C17	9072	52	0.573192	Membrane	3.45e-05	GO:0016020	GO Cellular Component
P150	C17	12619	62	0.491323	Whole body	0.00019	BTO:0001489	TISSUES
P150	C17	444	11	2.47748	Extracellular vesicle	0.00042	GOCC:1903561	COMPARTMENTS
P150	C17	6602	42	0.636171	Gland	0.0012	BTO:0000522	TISSUES
P150	C17	14895	65	0.436388	Animal	0.0018	BTO:0000042	TISSUES
P150	C17	46	4	8.69565	Myelin sheath	0.0043	GO:0043209	GO Cellular Component
P150	C17	2035	20	0.982801	Extracellular region	0.0059	GOCC:0005576	COMPARTMENTS
P150	C17	5657	36	0.63638	Membrane	0.0086	GOCC:0016020	COMPARTMENTS
P150	C17	6329	38	0.600411	Head	0.0118	BTO:0000282	TISSUES
P150	C17	1159	14	1.20794	Urinary tract	0.0118	BTO:0001244	TISSUES
P150	C17	6036	37	0.612989	Endocrine gland	0.0118	BTO:0001488	TISSUES
P150	C17	1155	14	1.21212	Urinary system	0.0118	BTO:0003092	TISSUES
P150	C17	12427	57	0.458679	Membrane-bounded organelle	0.0133	GO:0043227	GO Cellular Component
P150	C17	420	8	1.90476	Apical part of cell	0.0143	GO:0045177	GO Cellular Component
P150	C17	214	6	2.80374	Actin-based cell projection	0.0143	GO:0098858	GO Cellular Component
P150	C17	13853	61	0.440338	Cellular anatomical entity	0.0224	GOCC:0110165	COMPARTMENTS
P150	C17	216	6	2.77778	Throat	0.0232	BTO:0000828	TISSUES
P150	C17	263	8	3.04183	EF-hand domain pair	0.0259	IPR011992	InterPro Domains
P150	C17	1219	13	1.06645	Plasma membrane region	0.0282	GO:0098590	GO Cellular Component
P150	C17	86	4	4.65116	Microvillus	0.0288	GO:0005902	GO Cellular Component
P150	C17	13515	59	0.436552	Organelle	0.0288	GO:0043226	GO Cellular Component
P150	C17	78	5	6.41026	phosphatidylinositol-4,5-bisphosphate binding	0.0304	GO:0005546	GO Molecular Function
P150	C17	5020	31	0.61753	Viscus	0.0381	BTO:0001491	TISSUES
P150	C2	61	13	21.3115	Amino acids regulate mTORC1, and proton-transporting V-type ATPase complex	3.62e-24	CL:9050	STRING Clusters
P150	C2	55	12	21.8182	Amino acids regulate mTORC1	1.69e-22	CL:9051	STRING Clusters
P150	C2	26	10	38.4615	Proton-transporting V-type ATPase complex	1.85e-20	CL:9053	STRING Clusters
P150	C2	24	10	41.6667	Insulin receptor recycling	2.28e-20	HSA-77387	Reactome Pathways
P150	C2	53	11	20.7547	Amino acids regulate mTORC1	3.26e-20	HSA-9639288	Reactome Pathways
P150	C2	29	10	34.4828	Transferrin endocytosis and recycling	3.67e-20	HSA-917977	Reactome Pathways
P150	C2	34	10	29.4118	ROS and RNS production in phagocytes	1.07e-19	HSA-1222556	Reactome Pathways
P150	C2	54	11	20.3704	ATPase-coupled cation transmembrane transporter activity	1.17e-19	GO:0019829	GO Molecular Function
P150	C2	145	13	8.96552	Monovalent inorganic cation homeostasis	3.52e-19	GO:0055067	GO Biological Process
P150	C2	28	10	35.7143	Phagosome acidification	3.52e-19	GO:0090383	GO Biological Process
P150	C2	115	12	10.4348	Cellular monovalent inorganic cation homeostasis	1.39e-18	GO:0030004	GO Biological Process
P150	C2	36	10	27.7778	Transferrin transport	1.39e-18	GO:0033572	GO Biological Process
P150	C2	25	9	36	Collecting duct acid secretion	1.39e-18	hsa04966	KEGG Pathways
P150	C2	48	10	20.8333	Vibrio cholerae infection	1.39e-18	hsa05110	KEGG Pathways
P150	C2	50	10	20	Hydrogen ion transport	4.03e-18	KW-0375	UniProt Keywords
P150	C2	67	10	14.9254	Epithelial cell signaling in Helicobacter pylori infection	9.63e-18	hsa05120	KEGG Pathways
P150	C2	50	10	20	Proton-transporting two-sector ATPase complex	1.01e-17	GO:0016469	GO Cellular Component
P150	C2	26	9	34.6154	Proton-transporting V-type ATPase complex	1.01e-17	GO:0033176	GO Cellular Component
P150	C2	74	10	13.5135	Synaptic vesicle cycle	1.81e-17	hsa04721	KEGG Pathways
P150	C2	130	11	8.46154	Oxidative phosphorylation	1.93e-17	hsa00190	KEGG Pathways
P150	C2	180	12	6.66667	Ion channel transport	2.37e-17	HSA-983712	Reactome Pathways
P150	C2	31	9	29.0323	Pyrophosphate hydrolysis-driven proton transmembrane transporter activity	3.06e-17	GO:0009678	GO Molecular Function
P150	C2	85	10	11.7647	Rheumatoid arthritis	4.4e-17	hsa05323	KEGG Pathways
P150	C2	104	11	10.5769	Regulation of pH	4.52e-17	GO:0006885	GO Biological Process
P150	C2	16	8	50	Insulin receptor recycling	1.11e-16	CL:9059	STRING Clusters
P150	C2	87	10	11.4943	Insulin receptor signaling pathway	1.26e-15	GO:0008286	GO Biological Process
P150	C2	150	11	7.33333	Proton transmembrane transport	1.38e-15	GO:1902600	GO Biological Process
P150	C2	381	13	3.41207	Monovalent inorganic cation transmembrane transporter activity	2.67e-15	GO:0015077	GO Molecular Function
P150	C2	142	10	7.04225	Phagosome	4.87e-15	hsa04145	KEGG Pathways
P150	C2	151	10	6.62252	mTOR signaling pathway	7.68e-15	hsa04150	KEGG Pathways
P150	C2	427	13	3.0445	Vacuolar membrane	1.19e-14	GO:0005774	GO Cellular Component
P150	C2	125	10	8	Proton transmembrane transporter activity	1.39e-14	GO:0015078	GO Molecular Function
P150	C2	629	14	2.22576	Cation transmembrane transporter activity	1.92e-14	GO:0008324	GO Molecular Function
P150	C2	17	7	41.1765	Vacuolar proton-transporting V-type ATPase complex	5.15e-14	GO:0016471	GO Cellular Component
P150	C2	721	14	1.94175	Transport of small molecules	8.31e-14	HSA-382551	Reactome Pathways
P150	C2	20	7	35	Proton-transporting ATPase activity, rotational mechanism	1.01e-13	GO:0046961	GO Molecular Function
P150	C2	174	10	5.74713	Regulation of macroautophagy	5.09e-13	GO:0016241	GO Biological Process
P150	C2	56	8	14.2857	Proximal tubule transport	6.84e-13	WP4917	WikiPathways
P150	C2	1181	15	1.27011	Transporter activity	1.5e-12	GO:0005215	GO Molecular Function
P150	C2	33	7	21.2121	Ion transmembrane transporter activity, phosphorylative mechanism	1.5e-12	GO:0015662	GO Molecular Function
P150	C2	628	13	2.07006	Inorganic cation transmembrane transport	1.86e-12	GO:0098662	GO Biological Process
P150	C2	10	6	60	Proton-transporting ATPase activity, rotational mechanism	1.99e-12	CL:9062	STRING Clusters
P150	C2	657	13	1.97869	Cellular ion homeostasis	3.02e-12	GO:0006873	GO Biological Process
P150	C2	325	10	3.07692	Human papillomavirus infection	1.11e-11	hsa05165	KEGG Pathways
P150	C2	1344	15	1.11607	Ion transport	1.97e-11	GO:0006811	GO Biological Process
P150	C2	590	12	2.0339	Cellular response to organonitrogen compound	2.66e-11	GO:0071417	GO Biological Process
P150	C2	622	12	1.92926	Ion transport	4.01e-11	KW-0406	UniProt Keywords
P150	C2	1141	14	1.22699	Membrane protein complex	4.48e-11	GO:0098796	GO Cellular Component
P150	C2	1124	14	1.24555	Chemical homeostasis	5.18e-11	GO:0048878	GO Biological Process
P150	C2	256	10	3.90625	Lysosomal membrane	6.83e-11	GOCC:0005765	COMPARTMENTS
P150	C2	1181	14	1.18544	Cellular response to endogenous stimulus	9.01e-11	GO:0071495	GO Biological Process
P150	C2	666	12	1.8018	Metal ion transport	9.13e-11	GO:0030001	GO Biological Process
P150	C2	720	12	1.66667	Enzyme linked receptor protein signaling pathway	2.09e-10	GO:0007167	GO Biological Process
P150	C2	518	11	2.12355	Transmembrane receptor protein tyrosine kinase signaling pathway	2.13e-10	GO:0007169	GO Biological Process
P150	C2	373	10	2.68097	Lysosomal membrane	2.74e-10	GO:0005765	GO Cellular Component
P150	C2	1715	15	0.874636	Whole membrane	2.8e-10	GO:0098805	GO Cellular Component
P150	C2	569	11	1.93322	Cellular response to hormone stimulus	5.51e-10	GO:0032870	GO Biological Process
P150	C2	36	6	16.6667	Proton-transporting two-sector ATPase complex	1.47e-09	GOCC:0016469	COMPARTMENTS
P150	C2	17	5	29.4118	Proton-transporting two-sector ATPase complex, catalytic domain	2.86e-09	GO:0033178	GO Cellular Component
P150	C2	17	5	29.4118	Proton-exporting ATPase activity, phosphorylative mechanism	2.87e-09	GO:0008553	GO Molecular Function
P150	C2	1567	14	0.893427	Response to oxygen-containing compound	3.21e-09	GO:1901700	GO Biological Process
P150	C2	2121	15	0.707214	Extracellular vesicle	4.93e-09	GO:1903561	GO Cellular Component
P150	C2	1025	12	1.17073	Innate Immune System	7.01e-09	HSA-168249	Reactome Pathways
P150	C2	1055	12	1.13744	Cellular response to oxygen-containing compound	1.39e-08	GO:1901701	GO Biological Process
P150	C2	420	9	2.14286	Apical part of cell	1.89e-08	GO:0045177	GO Cellular Component
P150	C2	1823	14	0.767965	Nitrogen compound transport	2.16e-08	GO:0071705	GO Biological Process
P150	C2	2369	15	0.633179	Cellular response to organic substance	3.71e-08	GO:0071310	GO Biological Process
P150	C2	875	11	1.25714	Regulation of cellular catabolic process	4.12e-08	GO:0031329	GO Biological Process
P150	C2	1971	14	0.710299	Transport	5.59e-08	KW-0813	UniProt Keywords
P150	C2	9	4	44.4444	Proton-transporting V-type ATPase, V1 domain	5.97e-08	GO:0033180	GO Cellular Component
P150	C2	2099	14	0.666984	Extracellular exosome	5.97e-08	GO:0070062	GO Cellular Component
P150	C2	3879	17	0.438257	Vesicle	6.72e-08	GO:0031982	GO Cellular Component
P150	C2	350	8	2.28571	Apical plasma membrane	1.07e-07	GO:0016324	GO Cellular Component
P150	C2	2173	14	0.644271	Organic substance transport	2.08e-07	GO:0071702	GO Biological Process
P150	C2	13	4	30.7692	Proton-transporting V-type ATPase complex	5.39e-07	GOCC:0033176	COMPARTMENTS
P150	C2	1553	12	0.772698	Amide transport	9.74e-07	GO:0042886	GO Biological Process
P150	C2	4353	17	0.390535	Transport	9.89e-07	GO:0006810	GO Biological Process
P150	C2	2473	14	0.566114	Macromolecule localization	1.04e-06	GO:0033036	GO Biological Process
P150	C2	2139	13	0.607761	Protein localization	2.43e-06	GO:0008104	GO Biological Process
P150	C2	5591	18	0.321946	Localization	3.29e-06	GO:0051179	GO Biological Process
P150	C2	1321	11	0.832702	Membrane protein complex	3.36e-06	GOCC:0098796	COMPARTMENTS
P150	C2	3548	15	0.422773	Organelle membrane	3.82e-06	GO:0031090	GO Cellular Component
P150	C2	4042	16	0.395844	Regulation of biological quality	4.48e-06	GO:0065008	GO Biological Process
P150	C2	1219	10	0.820345	Plasma membrane region	7.29e-06	GO:0098590	GO Cellular Component
P150	C2	1486	11	0.740242	Protein transport	8.47e-06	GO:0015031	GO Biological Process
P150	C2	1447	10	0.691085	Metabolic pathways	1.56e-05	hsa01100	KEGG Pathways
P150	C2	232	6	2.58621	Apical part of cell	2.18e-05	GOCC:0045177	COMPARTMENTS
P150	C2	5	3	60	Proton-transporting V-type ATPase, V1 domain	2.31e-05	CL:9066	STRING Clusters
P150	C2	2386	12	0.502934	Cytoplasmic vesicle	3.66e-05	GO:0031410	GO Cellular Component
P150	C2	9	3	33.3333	Vacuolar proton-transporting V-type ATPase complex	3.83e-05	GOCC:0016471	COMPARTMENTS
P150	C2	5657	17	0.300513	Membrane	5.46e-05	GOCC:0016020	COMPARTMENTS
P150	C2	5314	16	0.301091	Plasma membrane	8.35e-05	GO:0005886	GO Cellular Component
P150	C2	163	5	3.06748	Apical plasma membrane	9.41e-05	GOCC:0016324	COMPARTMENTS
P150	C2	8	3	37.5	Osteoclastoma cell	0.00028	BTO:0000969	TISSUES
P150	C2	9072	19	0.209436	Membrane	0.0003	GO:0016020	GO Cellular Component
P150	C2	89	4	4.49438	ATPase binding	0.00035	GO:0051117	GO Molecular Function
P150	C2	2219	11	0.495719	Organelle membrane	0.00037	GOCC:0031090	COMPARTMENTS
P150	C2	2741	12	0.437796	Signal Transduction	0.00038	HSA-162582	Reactome Pathways
P150	C2	23	3	13.0435	Vacuolar acidification	0.00042	GO:0007035	GO Biological Process
P150	C2	770	7	0.909091	Cytoplasmic vesicle membrane	0.00042	GO:0030659	GO Cellular Component
P150	C2	3	2	66.6667	Vacuolar proton-transporting V-type ATPase, V1 domain	0.00052	GO:0000221	GO Cellular Component
P150	C2	29	3	10.3448	Potassium ion homeostasis	0.00078	GO:0055075	GO Biological Process
P150	C2	33	3	9.09091	Sodium ion homeostasis	0.0011	GO:0055078	GO Biological Process
P150	C2	5	2	40	Ragulator complex	0.0011	GO:0071986	GO Cellular Component
P150	C2	3	2	66.6667	Vacuolar proton-transporting V-type ATPase, V1 domain	0.0013	GOCC:0000221	COMPARTMENTS
P150	C2	5239	15	0.286314	Signaling	0.0017	GO:0023052	GO Biological Process
P150	C2	3	2	66.6667	Regulation of calcium:sodium antiporter activity	0.0017	GO:1903279	GO Biological Process
P150	C2	5320	15	0.281955	Cell communication	0.002	GO:0007154	GO Biological Process
P150	C2	10	2	20	Proton-transporting V-type ATPase, V0 domain	0.0032	GO:0033179	GO Cellular Component
P150	C2	6489	16	0.246571	Cellular response to stimulus	0.0039	GO:0051716	GO Biological Process
P150	C2	12	2	16.6667	Sodium:potassium-exchanging ATPase complex	0.0042	GO:0005890	GO Cellular Component
P150	C2	2919	11	0.376841	Cytosol	0.0043	GOCC:0005829	COMPARTMENTS
P150	C2	7	2	28.5714	Sodium:potassium-exchanging ATPase complex	0.0043	GOCC:0005890	COMPARTMENTS
P150	C2	237	4	1.68776	Basolateral plasma membrane	0.0043	GO:0016323	GO Cellular Component
P150	C2	86	3	3.48837	Microvillus	0.0044	GO:0005902	GO Cellular Component
P150	C2	4876	14	0.287121	Signal transduction	0.0047	GO:0007165	GO Biological Process
P150	C2	10	2	20	Ragulator complex	0.0068	GOCC:0071986	COMPARTMENTS
P150	C2	204	4	1.96078	ATP metabolic process	0.0084	GO:0046034	GO Biological Process
P150	C2	5	2	40	Sodium/potassium transport	0.0086	CL:23487	STRING Clusters
P150	C2	126	3	2.38095	Lysosome	0.009	hsa04142	KEGG Pathways
P150	C2	23	2	8.69565	Proximal tubule bicarbonate reclamation	0.009	hsa04964	KEGG Pathways
P150	C2	10	2	20	Sodium:potassium-exchanging ATPase activity	0.01	GO:0005391	GO Molecular Function
P150	C2	6	2	33.3333	Ragulator complex	0.0105	CL:9139	STRING Clusters
P150	C2	10	2	20	Sodium/potassium transport	0.011	KW-0740	UniProt Keywords
P150	C2	959	6	0.625652	Endosome	0.0125	GO:0005768	GO Cellular Component
P150	C2	324	4	1.23457	Membrane raft	0.0125	GO:0045121	GO Cellular Component
P150	C2	5193	13	0.250337	Cytosol	0.0134	GO:0005829	GO Cellular Component
P150	C2	1010	6	0.594059	Secretory vesicle	0.0144	GO:0099503	GO Cellular Component
P150	C2	524	5	0.954198	Cytoplasmic vesicle membrane	0.015	GOCC:0030659	COMPARTMENTS
P150	C2	13	2	15.3846	Relaxation of cardiac muscle	0.0164	GO:0055119	GO Biological Process
P150	C2	5447	14	0.257022	Cellular component organization	0.0171	GO:0016043	GO Biological Process
P150	C2	37	2	5.40541	Aldosterone-regulated sodium reabsorption	0.0173	hsa04960	KEGG Pathways
P150	C2	168	3	1.78571	Tuberculosis	0.0173	hsa05152	KEGG Pathways
P150	C2	14	2	14.2857	Cellular potassium ion homeostasis	0.0182	GO:0030007	GO Biological Process
P150	C2	14	2	14.2857	Cellular response to increased oxygen levels	0.0182	GO:0036295	GO Biological Process
P150	C2	14	2	14.2857	Sodium ion export across plasma membrane	0.0182	GO:0036376	GO Biological Process
P150	C2	176	4	2.27273	Bone cancer cell	0.0189	BTO:0000372	TISSUES
P150	C2	3531	11	0.311526	Plasma membrane	0.0198	GOCC:0005886	COMPARTMENTS
P150	C2	16	2	12.5	Cell communication by electrical coupling involved in cardiac conduction	0.0222	GO:0086064	GO Biological Process
P150	C2	44	2	4.54545	Carbohydrate digestion and absorption	0.0224	hsa04973	KEGG Pathways
P150	C2	322	4	1.24224	Endosome membrane	0.0253	GOCC:0010008	COMPARTMENTS
P150	C2	2	2	100	Autosomal recessive cutis laxa type IID	0.0259	DOID:0070129	DISEASES
P150	C2	3450	11	0.318841	Organelle organization	0.026	GO:0006996	GO Biological Process
P150	C2	18	2	11.1111	Cellular sodium ion homeostasis	0.0266	GO:0006883	GO Biological Process
P150	C2	7871	16	0.203278	Cytoplasm	0.0275	GOCC:0005737	COMPARTMENTS
P150	C2	53	2	3.77358	Endocrine and other factor-regulated calcium reabsorption	0.0299	hsa04961	KEGG Pathways
P150	C2	58	2	3.44828	Mineral absorption	0.0334	hsa04978	KEGG Pathways
P150	C2	3	2	66.6667	Vacuolar (H+)-ATPase G subunit	0.0341	PF03179	Pfam
P150	C2	5	2	40	ATP synthase alpha/beta family, nucleotide-binding domain	0.0357	PF00006	Pfam
P150	C2	5	2	40	ATP synthase alpha/beta family, beta-barrel domain	0.0357	PF02874	Pfam
P150	C2	22	2	9.09091	Membrane repolarization	0.0373	GO:0086009	GO Biological Process
P150	C2	203	3	1.47783	Synaptic vesicle	0.0405	GO:0008021	GO Cellular Component
P150	C2	33	2	6.06061	Lateral plasma membrane	0.0417	GOCC:0016328	COMPARTMENTS
P150	C2	23	2	8.69565	mTORC1-mediated signalling	0.0424	HSA-166208	Reactome Pathways
P150	C2	6	2	33.3333	Renal tubular acidosis	0.0453	DOID:14219	DISEASES
P150	C2	51	2	3.92157	Intercalated disc	0.0459	GO:0014704	GO Cellular Component
P150	C2	12427	19	0.152893	Membrane-bounded organelle	0.0477	GO:0043227	GO Cellular Component
P150	C2	499	4	0.801603	Endosome membrane	0.0482	GO:0010008	GO Cellular Component
P150	C2	54	2	3.7037	T-tubule	0.0482	GO:0030315	GO Cellular Component
P150	C2	13	2	15.3846	Collecting duct	0.0491	BTO:0000761	TISSUES
P150	C2	74	2	2.7027	Thyroid hormone synthesis	0.0491	hsa04918	KEGG Pathways
P150	C2	73	2	2.73973	Gastric acid secretion	0.0491	hsa04971	KEGG Pathways
P150	C2	629	5	0.794913	Metal ion homeostasis	0.0495	GO:0055065	GO Biological Process
P150	C2	26	2	7.69231	Regulation of cardiac muscle contraction by calcium ion signaling	0.0498	GO:0010882	GO Biological Process
P150	C3	2099	17	0.809909	Extracellular exosome	8.25e-12	GO:0070062	GO Cellular Component
P150	C3	368	10	2.71739	Extracellular exosome	1.17e-09	GOCC:0070062	COMPARTMENTS
P150	C3	3879	18	0.464037	Vesicle	1.52e-09	GO:0031982	GO Cellular Component
P150	C3	2051	15	0.731351	Vesicle	3.6e-09	GOCC:0031982	COMPARTMENTS
P150	C3	69	6	8.69565	Mixed, incl. Tetraspanin family, and Annexin	3.05e-07	CL:17852	STRING Clusters
P150	C3	155	6	3.87097	Azurophil granule	1.69e-06	GO:0042582	GO Cellular Component
P150	C3	155	6	3.87097	Azurophil granule	3.07e-06	GOCC:0042582	COMPARTMENTS
P150	C3	535	8	1.49533	Vesicle membrane	5.53e-06	GOCC:0012506	COMPARTMENTS
P150	C3	3080	14	0.454545	Endomembrane system	7.94e-06	GOCC:0012505	COMPARTMENTS
P150	C3	63	5	7.93651	Mixed, incl. Tetraspanin family, and Annexin	1.11e-05	CL:17853	STRING Clusters
P150	C3	63	5	7.93651	Calcium-dependent protein binding	1.57e-05	GO:0048306	GO Molecular Function
P150	C3	1709	11	0.643651	Cytoplasmic vesicle	2.09e-05	GOCC:0031410	COMPARTMENTS
P150	C3	793	8	1.00883	Vesicle membrane	7.22e-05	GO:0012506	GO Cellular Component
P150	C3	524	7	1.33588	Cytoplasmic vesicle membrane	7.57e-05	GOCC:0030659	COMPARTMENTS
P150	C3	4542	15	0.330251	Endomembrane system	7.7e-05	GO:0012505	GO Cellular Component
P150	C3	543	7	1.28913	Lysosome	8.85e-05	GOCC:0005764	COMPARTMENTS
P150	C3	1219	9	0.73831	Whole membrane	0.00012	GOCC:0098805	COMPARTMENTS
P150	C3	7	3	42.8571	Mixed, incl. Annexin repeats, and Protein S100-A6	0.00014	CL:17947	STRING Clusters
P150	C3	441	7	1.5873	Phospholipid binding	0.0002	GO:0005543	GO Molecular Function
P150	C3	4353	16	0.367563	Transport	0.00023	GO:0006810	GO Biological Process
P150	C3	796	9	1.13065	Membrane organization	0.00023	GO:0061024	GO Biological Process
P150	C3	12	3	25	Annexin repeats	0.00025	SM00335	SMART Domains
P150	C3	53	4	7.54717	Calcium-dependent phospholipid binding	0.00026	GO:0005544	GO Molecular Function
P150	C3	764	8	1.04712	Lipid binding	0.00026	GO:0008289	GO Molecular Function
P150	C3	5020	16	0.318725	Viscus	0.00029	BTO:0001491	TISSUES
P150	C3	14	3	21.4286	Annexin	0.00035	KW-0041	UniProt Keywords
P150	C3	15	3	20	Calcium/phospholipid-binding	0.00035	KW-0111	UniProt Keywords
P150	C3	704	7	0.994318	Secretory granule	0.00038	GOCC:0030141	COMPARTMENTS
P150	C3	698	7	1.00287	Lysosome	0.00041	GO:0005764	GO Cellular Component
P150	C3	1805	11	0.609418	Vesicle-mediated transport	0.00051	GO:0016192	GO Biological Process
P150	C3	770	7	0.909091	Cytoplasmic vesicle membrane	0.00065	GO:0030659	GO Cellular Component
P150	C3	150	5	3.33333	Response to calcium ion	0.0008	GO:0051592	GO Biological Process
P150	C3	845	7	0.828402	Secretory granule	0.001	GO:0030141	GO Cellular Component
P150	C3	9072	18	0.198413	Membrane	0.0011	GO:0016020	GO Cellular Component
P150	C3	1715	9	0.524781	Whole membrane	0.0013	GO:0098805	GO Cellular Component
P150	C3	2219	10	0.450653	Organelle membrane	0.0014	GOCC:0031090	COMPARTMENTS
P150	C3	3548	12	0.338219	Organelle membrane	0.0017	GO:0031090	GO Cellular Component
P150	C3	703	7	0.995733	Calcium ion binding	0.0018	GO:0005509	GO Molecular Function
P150	C3	14	3	21.4286	Annexin	0.0018	PF00191	Pfam
P150	C3	2386	10	0.419111	Cytoplasmic vesicle	0.0021	GO:0031410	GO Cellular Component
P150	C3	57	3	5.26316	Azurophil granule membrane	0.0021	GO:0035577	GO Cellular Component
P150	C3	5314	14	0.263455	Plasma membrane	0.0024	GO:0005886	GO Cellular Component
P150	C3	57	3	5.26316	Azurophil granule membrane	0.0028	GOCC:0035577	COMPARTMENTS
P150	C3	1416	8	0.564972	Bounding membrane of organelle	0.0029	GOCC:0098588	COMPARTMENTS
P150	C3	7	2	28.5714	Extracellular exosome complex	0.0032	GOCC:1990563	COMPARTMENTS
P150	C3	14	3	21.4286	Annexin	0.0035	IPR001464	InterPro Domains
P150	C3	14	3	21.4286	Annexin repeat, conserved site	0.0035	IPR018252	InterPro Domains
P150	C3	14	3	21.4286	Annexin repeat	0.0035	IPR018502	InterPro Domains
P150	C3	14	3	21.4286	Annexin superfamily	0.0035	IPR037104	InterPro Domains
P150	C3	2107	9	0.427148	Bounding membrane of organelle	0.0045	GO:0098588	GO Cellular Component
P150	C3	472	5	1.05932	Nuclear envelope	0.0048	GO:0005635	GO Cellular Component
P150	C3	8685	17	0.19574	Membrane-bounded organelle	0.0057	GOCC:0043227	COMPARTMENTS
P150	C3	5657	14	0.247481	Membrane	0.0065	GOCC:0016020	COMPARTMENTS
P150	C3	15	2	13.3333	COPII vesicle coat	0.0076	GO:0030127	GO Cellular Component
P150	C3	252	4	1.5873	Secretory granule membrane	0.0084	GOCC:0030667	COMPARTMENTS
P150	C3	256	4	1.5625	Lysosomal membrane	0.0086	GOCC:0005765	COMPARTMENTS
P150	C3	14	2	14.2857	COPII vesicle coat	0.0086	GOCC:0030127	COMPARTMENTS
P150	C3	104	3	2.88462	Melanosome	0.0087	GO:0042470	GO Cellular Component
P150	C3	300	4	1.33333	Secretory granule membrane	0.0102	GO:0030667	GO Cellular Component
P150	C3	12427	19	0.152893	Membrane-bounded organelle	0.0102	GO:0043227	GO Cellular Component
P150	C3	58	3	5.17241	Phosphatidylserine binding	0.0145	GO:0001786	GO Molecular Function
P150	C3	56	3	5.35714	Proximal tubule transport	0.0165	WP4917	WikiPathways
P150	C3	28	2	7.14286	Endoplasmic reticulum exit site	0.0203	GO:0070971	GO Cellular Component
P150	C3	130	3	2.30769	Basolateral plasma membrane	0.0204	GOCC:0016323	COMPARTMENTS
P150	C3	373	4	1.07239	Lysosomal membrane	0.0214	GO:0005765	GO Cellular Component
P150	C3	26	2	7.69231	Endoplasmic reticulum exit site	0.024	GOCC:0070971	COMPARTMENTS
P150	C3	396	4	1.0101	Collagen-containing extracellular matrix	0.0253	GO:0062023	GO Cellular Component
P150	C3	34	2	5.88235	Cul3-RING ubiquitin ligase complex	0.026	GO:0031463	GO Cellular Component
P150	C3	676	5	0.739645	Plasma membrane region	0.0272	GOCC:0098590	COMPARTMENTS
P150	C3	150	3	2	Coated vesicle membrane	0.0275	GOCC:0030662	COMPARTMENTS
P150	C3	174	3	1.72414	Vacuolar lumen	0.029	GO:0005775	GO Cellular Component
P150	C3	176	3	1.70455	Coated vesicle membrane	0.0292	GO:0030662	GO Cellular Component
P150	C3	875	6	0.685714	Calcium	0.0301	KW-0106	UniProt Keywords
P150	C3	11	2	18.1818	Phosphatidylethanolamine binding	0.032	GO:0008429	GO Molecular Function
P150	C3	5	2	40	Positive regulation of protein monoubiquitination	0.0343	GO:1902527	GO Biological Process
P150	C3	2375	10	0.421053	Establishment of localization in cell	0.0361	GO:0051649	GO Biological Process
P150	C3	1028	7	0.680934	Export from cell	0.0379	GO:0140352	GO Biological Process
P150	C3	64	3	4.6875	COPII vesicle coating	0.0382	GO:0048208	GO Biological Process
P150	C3	14	2	14.2857	Ubiquitin ligase-substrate adaptor activity	0.0385	GO:1990756	GO Molecular Function
P150	C3	36	2	5.55556	Cul3-RING ubiquitin ligase complex	0.0394	GOCC:0031463	COMPARTMENTS
P150	C3	824	5	0.606796	Cell surface	0.0394	GO:0009986	GO Cellular Component
P150	C3	1097	7	0.638104	Secretion	0.0395	GO:0046903	GO Biological Process
P150	C3	7871	15	0.190573	Cytoplasm	0.0432	GOCC:0005737	COMPARTMENTS
P150	C3	433	4	0.923788	Cell surface	0.0441	GOCC:0009986	COMPARTMENTS
P150	C3	11	2	18.1818	Neural crest formation	0.0467	GO:0014029	GO Biological Process
P150	C3	7026	15	0.213493	Protein binding	0.0489	GO:0005515	GO Molecular Function
P150	C3	17	2	11.7647	Sodium-independent organic anion transmembrane transporter activity	0.0489	GO:0015347	GO Molecular Function
P150	C4	41	5	12.1951	Multivesicular body assembly, and UMA domain	2.6e-10	CL:11123	STRING Clusters
P150	C4	28	4	14.2857	Multivesicular body assembly	3.34e-08	CL:11128	STRING Clusters
P150	C4	31	4	12.9032	Endosomal Sorting Complex Required For Transport (ESCRT)	9.29e-08	HSA-917729	Reactome Pathways
P150	C4	17	3	17.6471	ESCRT complex	6.9e-06	CL:11131	STRING Clusters
P150	C4	28	3	10.7143	Budding and maturation of HIV virion	3.9e-05	HSA-162588	Reactome Pathways
P150	C4	241	4	1.65975	Endocytosis	3.99e-05	hsa04144	KEGG Pathways
P150	C4	27	3	11.1111	ESCRT complex	5.51e-05	GO:0036452	GO Cellular Component
P150	C4	27	3	11.1111	ESCRT complex	7.49e-05	GOCC:0036452	COMPARTMENTS
P150	C4	16	3	18.75	Late endosome to vacuole transport via multivesicular body sorting pathway	9.95e-05	GO:0032511	GO Biological Process
P150	C4	31	3	9.67742	Multivesicular body assembly	0.00015	GO:0036258	GO Biological Process
P150	C4	26	3	11.5385	Viral budding	0.00015	GO:0046755	GO Biological Process
P150	C4	232	4	1.72414	Endosomal transport	0.00018	GO:0016197	GO Biological Process
P150	C4	6	2	33.3333	ESCRT-0 complex	0.0017	GOCC:0033565	COMPARTMENTS
P150	C4	499	4	0.801603	Endosome membrane	0.0018	GO:0010008	GO Cellular Component
P150	C4	611	4	0.654664	Protein transport	0.0024	KW-0653	UniProt Keywords
P150	C4	568	4	0.704225	Endosome	0.0024	KW-0967	UniProt Keywords
P150	C4	1486	5	0.336474	Protein transport	0.003	GO:0015031	GO Biological Process
P150	C4	11	2	18.1818	ESCRT I complex	0.0031	GOCC:0000813	COMPARTMENTS
P150	C4	656	4	0.609756	Endosome	0.0036	GOCC:0005768	COMPARTMENTS
P150	C4	826	4	0.484262	Infectious disease	0.0048	HSA-5663205	Reactome Pathways
P150	C4	198	3	1.51515	Late endosome	0.0049	GOCC:0005770	COMPARTMENTS
P150	C4	18	2	11.1111	Midbody abscission	0.0071	GO:0061952	GO Biological Process
P150	C4	191	3	1.57068	Regulation of organelle assembly	0.0071	GO:1902115	GO Biological Process
P150	C4	34	2	5.88235	Late endosomal microautophagy	0.0079	HSA-9615710	Reactome Pathways
P150	C4	23	2	8.69565	Ubiquitin-dependent protein catabolic process via the multivesicular body sorting pathway	0.0096	GO:0043162	GO Biological Process
P150	C4	275	3	1.09091	Late endosome	0.0157	GO:0005770	GO Cellular Component
P150	C4	13	2	15.3846	Snf7	0.0189	PF03357	Pfam
P150	C4	47	2	4.25532	Multivesicular body	0.0235	GOCC:0005771	COMPARTMENTS
P150	C4	44	2	4.54545	Mitotic metaphase plate congression	0.0256	GO:0007080	GO Biological Process
P150	C4	12	2	16.6667	Snf7 family	0.0321	IPR005024	InterPro Domains
P150	C4	62	2	3.22581	Multivesicular body	0.0355	GO:0005771	GO Cellular Component
P150	C4	82	2	2.43902	HCMV Late Events	0.0392	HSA-9610379	Reactome Pathways
P150	C5	41	5	12.1951	Multivesicular body assembly, and UMA domain	2.6e-10	CL:11123	STRING Clusters
P150	C5	28	4	14.2857	Multivesicular body assembly	3.34e-08	CL:11128	STRING Clusters
P150	C5	31	4	12.9032	Endosomal Sorting Complex Required For Transport (ESCRT)	9.29e-08	HSA-917729	Reactome Pathways
P150	C5	17	3	17.6471	ESCRT complex	6.9e-06	CL:11131	STRING Clusters
P150	C5	28	3	10.7143	Budding and maturation of HIV virion	3.9e-05	HSA-162588	Reactome Pathways
P150	C5	241	4	1.65975	Endocytosis	3.99e-05	hsa04144	KEGG Pathways
P150	C5	27	3	11.1111	ESCRT complex	5.51e-05	GO:0036452	GO Cellular Component
P150	C5	27	3	11.1111	ESCRT complex	7.49e-05	GOCC:0036452	COMPARTMENTS
P150	C5	16	3	18.75	Late endosome to vacuole transport via multivesicular body sorting pathway	9.95e-05	GO:0032511	GO Biological Process
P150	C5	31	3	9.67742	Multivesicular body assembly	0.00015	GO:0036258	GO Biological Process
P150	C5	26	3	11.5385	Viral budding	0.00015	GO:0046755	GO Biological Process
P150	C5	232	4	1.72414	Endosomal transport	0.00018	GO:0016197	GO Biological Process
P150	C5	6	2	33.3333	ESCRT-0 complex	0.0017	GOCC:0033565	COMPARTMENTS
P150	C5	499	4	0.801603	Endosome membrane	0.0018	GO:0010008	GO Cellular Component
P150	C5	611	4	0.654664	Protein transport	0.0024	KW-0653	UniProt Keywords
P150	C5	568	4	0.704225	Endosome	0.0024	KW-0967	UniProt Keywords
P150	C5	1486	5	0.336474	Protein transport	0.003	GO:0015031	GO Biological Process
P150	C5	11	2	18.1818	ESCRT I complex	0.0031	GOCC:0000813	COMPARTMENTS
P150	C5	656	4	0.609756	Endosome	0.0036	GOCC:0005768	COMPARTMENTS
P150	C5	826	4	0.484262	Infectious disease	0.0048	HSA-5663205	Reactome Pathways
P150	C5	198	3	1.51515	Late endosome	0.0049	GOCC:0005770	COMPARTMENTS
P150	C5	18	2	11.1111	Midbody abscission	0.0071	GO:0061952	GO Biological Process
P150	C5	191	3	1.57068	Regulation of organelle assembly	0.0071	GO:1902115	GO Biological Process
P150	C5	34	2	5.88235	Late endosomal microautophagy	0.0079	HSA-9615710	Reactome Pathways
P150	C5	23	2	8.69565	Ubiquitin-dependent protein catabolic process via the multivesicular body sorting pathway	0.0096	GO:0043162	GO Biological Process
P150	C5	275	3	1.09091	Late endosome	0.0157	GO:0005770	GO Cellular Component
P150	C5	13	2	15.3846	Snf7	0.0189	PF03357	Pfam
P150	C5	47	2	4.25532	Multivesicular body	0.0235	GOCC:0005771	COMPARTMENTS
P150	C5	44	2	4.54545	Mitotic metaphase plate congression	0.0256	GO:0007080	GO Biological Process
P150	C5	12	2	16.6667	Snf7 family	0.0321	IPR005024	InterPro Domains
P150	C5	62	2	3.22581	Multivesicular body	0.0355	GO:0005771	GO Cellular Component
P150	C5	82	2	2.43902	HCMV Late Events	0.0392	HSA-9610379	Reactome Pathways
P150	C6	15	3	20	Glycolysis	1.19e-05	CL:11586	STRING Clusters
P150	C6	31	3	9.67742	Glycolysis	1.29e-05	KW-0324	UniProt Keywords
P150	C6	65	3	4.61538	Glycolysis / Gluconeogenesis	5.38e-05	hsa00010	KEGG Pathways
P150	C6	73	3	4.10959	Biosynthesis of amino acids	5.38e-05	hsa01230	KEGG Pathways
P150	C6	117	3	2.5641	Carbon metabolism	0.0001	hsa01200	KEGG Pathways
P150	C6	40	3	7.5	Glycolytic process	0.00051	GO:0006096	GO Biological Process
P150	C6	515	4	0.776699	Monocarboxylic acid metabolic process	0.00057	GO:0032787	GO Biological Process
P150	C6	8	2	25	Enolase, conserved site, and Phosphoglycerate mutase 1	0.0008	CL:11589	STRING Clusters
P150	C6	4	2	50	Bisphosphoglycerate mutase activity	0.0015	GO:0004082	GO Molecular Function
P150	C6	4	2	50	Phosphoglycerate mutase activity	0.0015	GO:0004619	GO Molecular Function
P150	C6	38	2	5.26316	Glycine, serine and threonine metabolism	0.002	hsa00260	KEGG Pathways
P150	C6	1447	4	0.276434	Metabolic pathways	0.002	hsa01100	KEGG Pathways
P150	C6	22	2	9.09091	Glycogen storage disease	0.0029	KW-0322	UniProt Keywords
P150	C6	4	2	50	Phosphoglycerate mutase 1	0.0032	IPR005952	InterPro Domains
P150	C6	69	2	2.89855	Central carbon metabolism in cancer	0.0043	hsa05230	KEGG Pathways
P150	C6	9	2	22.2222	Phosphoglycerate/bisphosphoglycerate mutase, active site	0.0058	IPR001345	InterPro Domains
P150	C6	12	2	16.6667	Histidine phosphatase superfamily, clade-1	0.0064	IPR013078	InterPro Domains
P150	C6	101	2	1.9802	Glucagon signaling pathway	0.0078	hsa04922	KEGG Pathways
P150	C6	27	2	7.40741	Canonical glycolysis	0.0096	GO:0061621	GO Biological Process
P150	C6	12	2	16.6667	Histidine phosphatase superfamily (branch 1)	0.0098	PF00300	Pfam
P150	C6	20	2	10	Histidine phosphatase superfamily	0.0122	IPR029033	InterPro Domains
P150	C6	46	2	4.34783	Gluconeogenesis	0.0151	GO:0006094	GO Biological Process
P150	C6	424	3	0.707547	Small molecule catabolic process	0.016	GO:0044282	GO Biological Process
P150	C6	1750	4	0.228571	Organic substance catabolic process	0.0202	GO:1901575	GO Biological Process
P150	C6	45	2	4.44444	Glycolysis and gluconeogenesis	0.0229	WP534	WikiPathways
P150	C6	34	2	5.88235	Gluconeogenesis	0.0428	HSA-70263	Reactome Pathways
P150	C7	163	4	2.45399	Apical plasma membrane	1.18e-05	GOCC:0016324	COMPARTMENTS
P150	C7	32	3	9.375	Brush border membrane	2.38e-05	GOCC:0031526	COMPARTMENTS
P150	C7	56	3	5.35714	Proximal tubule transport	7.04e-05	WP4917	WikiPathways
P150	C7	350	4	1.14286	Apical plasma membrane	0.00018	GO:0016324	GO Cellular Component
P150	C7	58	3	5.17241	Brush border membrane	0.00018	GO:0031526	GO Cellular Component
P150	C7	12	2	16.6667	Erythrocytes take up carbon dioxide and release oxygen	0.0031	HSA-1237044	Reactome Pathways
P150	C7	8	2	25	Erythrocytes take up oxygen and release carbon dioxide	0.0031	HSA-1247673	Reactome Pathways
P150	C7	721	4	0.554785	Transport of small molecules	0.0031	HSA-382551	Reactome Pathways
P150	C7	23	2	8.69565	Proximal tubule bicarbonate reclamation	0.0032	hsa04964	KEGG Pathways
P150	C7	3	2	66.6667	Transepithelial water transport	0.004	GO:0035377	GO Biological Process
P150	C7	368	3	0.815217	Extracellular exosome	0.0077	GOCC:0070062	COMPARTMENTS
P150	C7	14	2	14.2857	Water transmembrane transporter activity	0.0079	GO:0005372	GO Molecular Function
P150	C7	11	2	18.1818	Polyol transmembrane transporter activity	0.0079	GO:0015166	GO Molecular Function
P150	C7	1703	4	0.23488	Intrinsic component of plasma membrane	0.0123	GO:0031226	GO Cellular Component
P150	C7	89	2	2.24719	Bile secretion	0.0214	hsa04976	KEGG Pathways
P150	C7	2099	4	0.190567	Extracellular exosome	0.0251	GO:0070062	GO Cellular Component
P150	C7	381	3	0.787402	Monovalent inorganic cation transmembrane transporter activity	0.0263	GO:0015077	GO Molecular Function
P150	C7	38	2	5.26316	Carbohydrate transmembrane transporter activity	0.0263	GO:0015144	GO Molecular Function
P150	C7	427	3	0.702576	Metal ion transmembrane transporter activity	0.0263	GO:0046873	GO Molecular Function
P150	C7	29	2	6.89655	Cell volume homeostasis	0.0304	GO:0006884	GO Biological Process
P150	C7	1344	4	0.297619	Ion transport	0.036	GO:0006811	GO Biological Process
P150	C7	71	2	2.8169	Solute:sodium symporter activity	0.0379	GO:0015370	GO Molecular Function
P150	C7	43	2	4.65116	Bicarbonate transport	0.0442	GO:0015701	GO Biological Process
P150	C8	171	6	3.50877	ADP-ribosylation factor family	7.69e-07	PF00025	Pfam
P150	C8	337	6	1.78042	GTP-binding	8.03e-06	KW-0342	UniProt Keywords
P150	C8	136	5	3.67647	Cytoplasmic side of membrane	1.86e-05	GOCC:0098562	COMPARTMENTS
P150	C8	318	6	1.88679	GTPase activity	2.74e-05	GO:0003924	GO Molecular Function
P150	C8	370	6	1.62162	GTP binding	3.33e-05	GO:0005525	GO Molecular Function
P150	C8	2805	10	0.356506	Anion binding	3.33e-05	GO:0043168	GO Molecular Function
P150	C8	375	6	1.6	Early endosome	3.78e-05	GO:0005769	GO Cellular Component
P150	C8	183	5	2.73224	Cytoplasmic side of membrane	3.78e-05	GO:0098562	GO Cellular Component
P150	C8	499	6	1.2024	Endosome membrane	4.87e-05	GO:0010008	GO Cellular Component
P150	C8	94	4	4.25532	Extrinsic component of cytoplasmic side of plasma membrane	4.87e-05	GO:0031234	GO Cellular Component
P150	C8	2099	9	0.428776	Extracellular exosome	4.87e-05	GO:0070062	GO Cellular Component
P150	C8	70	4	5.71429	Extrinsic component of cytoplasmic side of plasma membrane	7.03e-05	GOCC:0031234	COMPARTMENTS
P150	C8	20	3	15	G-protein beta/gamma-subunit complex binding	7.52e-05	GO:0031683	GO Molecular Function
P150	C8	100	4	4	ADP-ribosylation	8.15e-05	KW-0013	UniProt Keywords
P150	C8	568	6	1.05634	Endosome	8.15e-05	KW-0967	UniProt Keywords
P150	C8	91	4	4.3956	G protein signaling pathways	0.00011	WP35	WikiPathways
P150	C8	33	3	9.09091	Heterotrimeric G-protein complex	0.00018	GO:0005834	GO Cellular Component
P150	C8	3879	10	0.257798	Vesicle	0.00018	GO:0031982	GO Cellular Component
P150	C8	656	6	0.914634	Endosome	0.00022	GOCC:0005768	COMPARTMENTS
P150	C8	27	3	11.1111	Heterotrimeric G-protein complex	0.00022	GOCC:0005834	COMPARTMENTS
P150	C8	322	5	1.5528	Endosome membrane	0.00022	GOCC:0010008	COMPARTMENTS
P150	C8	162	4	2.46914	Early endosome membrane	0.00022	GO:0031901	GO Cellular Component
P150	C8	16	3	18.75	G-protein alpha subunit	0.00022	PF00503	Pfam
P150	C8	1219	7	0.574241	Whole membrane	0.00023	GOCC:0098805	COMPARTMENTS
P150	C8	5657	11	0.194449	Membrane	0.00025	GOCC:0016020	COMPARTMENTS
P150	C8	179	4	2.23464	Ruffle	0.00028	GO:0001726	GO Cellular Component
P150	C8	2051	8	0.390054	Vesicle	0.00035	GOCC:0031982	COMPARTMENTS
P150	C8	16	3	18.75	Mixed, incl. FIP domain , and Golgi to lysosome transport	0.00058	CL:8667	STRING Clusters
P150	C8	16	3	18.75	Guanine nucleotide binding protein (G-protein), alpha subunit	0.00086	IPR001019	InterPro Domains
P150	C8	16	3	18.75	G protein alpha subunit, helical insertion	0.00086	IPR011025	InterPro Domains
P150	C8	1715	7	0.408163	Whole membrane	0.00091	GO:0098805	GO Cellular Component
P150	C8	7	2	28.5714	Macropinosome	0.00092	GO:0044354	GO Cellular Component
P150	C8	242	4	1.65289	Early endosome	0.0012	GOCC:0005769	COMPARTMENTS
P150	C8	6	2	33.3333	Macropinosome	0.0012	GOCC:0044354	COMPARTMENTS
P150	C8	1709	7	0.409596	Cytoplasmic vesicle	0.0013	GOCC:0031410	COMPARTMENTS
P150	C8	301	4	1.3289	Endocytic vesicle	0.0014	GO:0030139	GO Cellular Component
P150	C8	209	4	1.91388	Salmonella infection	0.0014	hsa05132	KEGG Pathways
P150	C8	1760	7	0.397727	Nucleotide-binding	0.0019	KW-0547	UniProt Keywords
P150	C8	611	5	0.818331	Protein transport	0.0019	KW-0653	UniProt Keywords
P150	C8	7	2	28.5714	G protein-coupled serotonin receptor binding	0.0022	GO:0031821	GO Molecular Function
P150	C8	14	2	14.2857	Early phagosome	0.0024	GO:0032009	GO Cellular Component
P150	C8	2107	7	0.332226	Bounding membrane of organelle	0.0026	GO:0098588	GO Cellular Component
P150	C8	1799	7	0.389105	Purine ribonucleoside triphosphate binding	0.0027	GO:0035639	GO Molecular Function
P150	C8	105	3	2.85714	Ruffle	0.0032	GOCC:0001726	COMPARTMENTS
P150	C8	1864	7	0.375536	Purine ribonucleotide binding	0.0032	GO:0032555	GO Molecular Function
P150	C8	13	2	15.3846	Early phagosome	0.0035	GOCC:0032009	COMPARTMENTS
P150	C8	137	3	2.18978	Phagocytic vesicle	0.0037	GO:0045335	GO Cellular Component
P150	C8	100	3	3	Amoebiasis	0.0038	hsa05146	KEGG Pathways
P150	C8	4542	9	0.198151	Endomembrane system	0.0042	GO:0012505	GO Cellular Component
P150	C8	2386	7	0.293378	Cytoplasmic vesicle	0.005	GO:0031410	GO Cellular Component
P150	C8	127	3	2.3622	Endocytosis	0.0051	KW-0254	UniProt Keywords
P150	C8	817	5	0.611995	Lipoprotein	0.0051	KW-0449	UniProt Keywords
P150	C8	1416	6	0.423729	Bounding membrane of organelle	0.0054	GOCC:0098588	COMPARTMENTS
P150	C8	2219	7	0.315457	Organelle membrane	0.0056	GOCC:0031090	COMPARTMENTS
P150	C8	3548	8	0.225479	Organelle membrane	0.0063	GO:0031090	GO Cellular Component
P150	C8	861	6	0.696864	P-loop containing nucleoside triphosphate hydrolase	0.0064	IPR027417	InterPro Domains
P150	C8	4	2	50	G-protein alpha subunit, group Q	0.0073	IPR000654	InterPro Domains
P150	C8	3531	8	0.226565	Plasma membrane	0.0111	GOCC:0005886	COMPARTMENTS
P150	C8	114	3	2.63158	Gastrin signaling pathway	0.0112	WP4659	WikiPathways
P150	C8	9072	11	0.121252	Membrane	0.0113	GO:0016020	GO Cellular Component
P150	C8	6	2	33.3333	Mixed, incl. EH domain-containing protein 1/3, and slow endocytic recycling	0.0122	CL:8684	STRING Clusters
P150	C8	5314	9	0.169364	Plasma membrane	0.0131	GO:0005886	GO Cellular Component
P150	C8	22	2	9.09091	PKC-gamma calcium signaling pathway in ataxia	0.016	WP4760	WikiPathways
P150	C8	148	3	2.02703	Calcium regulation in cardiac cells	0.016	WP536	WikiPathways
P150	C8	86	3	3.48837	Mixed, incl. GTPase complex, and Signal transduction inhibitor	0.0166	CL:23779	STRING Clusters
P150	C8	590	4	0.677966	Cytoplasmic vesicle	0.0197	KW-0968	UniProt Keywords
P150	C8	53	2	3.77358	Cleavage furrow	0.0204	GO:0032154	GO Cellular Component
P150	C8	605	5	0.826446	Hemostasis	0.0215	HSA-109582	Reactome Pathways
P150	C8	10	2	20	Acetylcholine regulates insulin secretion	0.0215	HSA-399997	Reactome Pathways
P150	C8	8	2	25	Fatty Acids bound to GPR40 (FFAR1) regulate insulin secretion	0.0215	HSA-434316	Reactome Pathways
P150	C8	260	4	1.53846	Platelet activation, signaling and aggregation	0.0215	HSA-76002	Reactome Pathways
P150	C8	40	2	5	Cleavage furrow	0.0226	GOCC:0032154	COMPARTMENTS
P150	C8	145	3	2.06897	Clathrin-mediated endocytosis	0.0242	HSA-8856828	Reactome Pathways
P150	C8	2193	6	0.273598	Plasma membrane bounded cell projection	0.0263	GO:0120025	GO Cellular Component
P150	C8	25	2	8	ADP signalling through P2Y purinoceptor 1	0.0287	HSA-418592	Reactome Pathways
P150	C8	24	2	8.33333	Thromboxane signalling through TP receptor	0.0287	HSA-428930	Reactome Pathways
P150	C8	256	3	1.17188	Endocytic vesicle	0.0299	GOCC:0030139	COMPARTMENTS
P150	C8	793	4	0.504414	Vesicle membrane	0.0322	GO:0012506	GO Cellular Component
P150	C8	241	3	1.24481	Endocytosis	0.0328	hsa04144	KEGG Pathways
P150	C8	3080	7	0.227273	Endomembrane system	0.0364	GOCC:0012505	COMPARTMENTS
P150	C8	1321	5	0.378501	Membrane protein complex	0.0364	GOCC:0098796	COMPARTMENTS
P150	C8	1094	5	0.457038	GPCR downstream signalling	0.0385	HSA-388396	Reactome Pathways
P150	C8	214	3	1.40187	G alpha (q) signalling events	0.0385	HSA-416476	Reactome Pathways
P150	C8	32	2	6.25	Thrombin signalling through proteinase activated receptors (PARs)	0.0385	HSA-456926	Reactome Pathways
P150	C8	1216	5	0.411184	Protein-containing complex binding	0.0408	GO:0044877	GO Molecular Function
P150	C8	252	3	1.19048	Phosphatidylinositol binding	0.0415	GO:0035091	GO Molecular Function
P150	C8	59	2	3.38983	Long-term depression	0.0433	hsa04730	KEGG Pathways
P150	C8	84	2	2.38095	Recycling endosome membrane	0.0434	GO:0055038	GO Cellular Component
P150	C8	44	2	4.54545	TBC/RABGAPs	0.0455	HSA-8854214	Reactome Pathways
P150	C9	265	4	1.50943	Actin-binding	2.36e-05	KW-0009	UniProt Keywords
P150	C9	26	3	11.5385	RHO GTPases Activate WAuSPs and WAVEs	5.31e-05	CL:17054	STRING Clusters
P150	C9	36	3	8.33333	RHO GTPases Activate WAuSPs and WAVEs	6.35e-05	HSA-5663213	Reactome Pathways
P150	C9	70	3	4.28571	Bacterial invasion of epithelial cells	6.67e-05	hsa05100	KEGG Pathways
P150	C9	90	3	3.33333	Fc gamma R-mediated phagocytosis	6.96e-05	hsa04666	KEGG Pathways
P150	C9	173	4	2.31214	Regulation of actin filament polymerization	8.31e-05	GO:0030833	GO Biological Process
P150	C9	62	3	4.83871	Regulation of actin dynamics for phagocytic cup formation	0.00014	HSA-2029482	Reactome Pathways
P150	C9	60	3	5	FCGR3A-mediated phagocytosis	0.00014	HSA-9664422	Reactome Pathways
P150	C9	355	4	1.12676	Actin cytoskeleton	0.00026	GOCC:0015629	COMPARTMENTS
P150	C9	73	3	4.10959	Fc-gamma receptor signaling pathway involved in phagocytosis	0.00029	GO:0038096	GO Biological Process
P150	C9	91	3	3.2967	Positive regulation of actin filament polymerization	0.00037	GO:0030838	GO Biological Process
P150	C9	516	4	0.775194	Actin cytoskeleton organization	0.0004	GO:0030036	GO Biological Process
P150	C9	187	3	1.60428	Pathogenic Escherichia coli infection	0.0004	hsa05130	KEGG Pathways
P150	C9	241	3	1.24481	Endocytosis	0.00042	hsa04144	KEGG Pathways
P150	C9	209	3	1.43541	Regulation of actin cytoskeleton	0.00042	hsa04810	KEGG Pathways
P150	C9	218	3	1.37615	Shigellosis	0.00042	hsa05131	KEGG Pathways
P150	C9	477	4	0.838574	Actin cytoskeleton	0.00061	GO:0015629	GO Cellular Component
P150	C9	438	4	0.913242	Actin binding	0.00083	GO:0003779	GO Molecular Function
P150	C9	10	2	20	Arp2/3 protein complex	0.001	CL:17084	STRING Clusters
P150	C9	9	2	22.2222	Arp2/3 protein complex	0.002	GOCC:0005885	COMPARTMENTS
P150	C9	11	2	18.1818	Arp2/3 protein complex	0.0021	GO:0005885	GO Cellular Component
P150	C9	1025	4	0.390244	Innate Immune System	0.0024	HSA-168249	Reactome Pathways
P150	C9	19	2	10.5263	Arp2/3 complex-mediated actin nucleation	0.0032	GO:0034314	GO Biological Process
P150	C9	42	2	4.7619	EPHB-mediated forward signaling	0.0064	HSA-3928662	Reactome Pathways
P150	C9	518	3	0.579151	Transmembrane receptor protein tyrosine kinase signaling pathway	0.026	GO:0007169	GO Biological Process
P150	C9	1805	4	0.221607	Vesicle-mediated transport	0.026	GO:0016192	GO Biological Process
P150	C9	54	2	3.7037	Pathogenic Escherichia coli infection	0.0326	WP2272	WikiPathways
P150	C9	209	2	0.956938	Salmonella infection	0.0328	hsa05132	KEGG Pathways
P150	C9	86	2	2.32558	Ephrin receptor signaling pathway	0.0388	GO:0048013	GO Biological Process
P20	C1	235	16	6.80851	Lymphoblast	7.12e-21	BTO:0000772	TISSUES
P20	C1	24	10	41.6667	Formation of tubulin folding intermediates by CCT/TriC	1.03e-18	HSA-389960	Reactome Pathways
P20	C1	826	16	1.93705	Infectious disease	2.67e-13	HSA-5663205	Reactome Pathways
P20	C1	871	13	1.49254	Connective tissue	2.6e-09	BTO:0000421	TISSUES
P20	C1	129	7	5.42636	Host Interactions of HIV factors	3.46e-08	HSA-162909	Reactome Pathways
P20	C1	391	9	2.30179	Blood plasma	1.17e-07	BTO:0000131	TISSUES
P20	C1	8	4	50	Zona pellucida receptor complex	1.49e-07	GO:0002199	GO Cellular Component
P20	C1	25	5	20	Tubulin/FtsZ family, GTPase domain	5.56e-07	PF00091	Pfam
P20	C1	2132	15	0.703565	Embryonic structure	9.56e-07	BTO:0000174	TISSUES
P20	C1	949	11	1.15911	Leukemia cell	1.2e-06	BTO:0001271	TISSUES
P20	C1	73	5	6.84932	Nuclear Envelope (NE) Reassembly	1.63e-06	HSA-2995410	Reactome Pathways
P20	C1	154	6	3.8961	Influenza Infection	1.67e-06	HSA-168255	Reactome Pathways
P20	C1	249	7	2.81124	Colonic cancer cell	2.08e-06	BTO:0000586	TISSUES
P20	C1	1020	10	0.980392	Sense organ	2.48e-05	BTO:0000202	TISSUES
P20	C1	9	3	33.3333	Proteasome regulatory particle, base subcomplex	2.84e-05	GO:0008540	GO Cellular Component
P20	C1	231	6	2.5974	Cytoplasmic ribonucleoprotein granule	3.74e-05	GO:0036464	GO Cellular Component
P20	C1	697	9	1.29125	Regulated exocytosis	4.46e-05	GO:0045055	GO Biological Process
P20	C1	2583	14	0.542005	Cellular component biogenesis	0.0002	GO:0044085	GO Biological Process
P20	C1	1036	9	0.868726	Multi-organism process	0.00062	GO:0051704	GO Biological Process
P20	C1	22	3	13.6364	TBP-class protein binding	0.00071	GO:0017025	GO Molecular Function
P20	C1	677	7	1.03397	Ribonucleoprotein complex	0.0011	GO:1990904	GO Cellular Component
P20	C1	145	4	2.75862	Brain cell line	0.0018	BTO:0000255	TISSUES
P20	C1	3	2	66.6667	RNA-binding S4 domain	0.0062	IPR002942	InterPro Domains
P20	C1	27	2	7.40741	Postmitotic nuclear pore complex (NPC) reformation	0.0071	HSA-9615933	Reactome Pathways
P20	C1	941	7	0.743889	Kidney	0.0074	BTO:0000671	TISSUES
P20	C1	92	3	3.26087	Azurophil granule lumen	0.0081	GO:0035578	GO Cellular Component
P20	C1	104	3	2.88462	Melanosome	0.0108	GO:0042470	GO Cellular Component
P20	C1	2419	11	0.454733	Hydrolase activity	0.0172	GO:0016787	GO Molecular Function
P20	C1	124	3	2.41935	Lung cancer cell	0.0203	BTO:0000551	TISSUES
P20	C1	3947	14	0.3547	Nucleic acid binding	0.0211	GO:0003676	GO Molecular Function
P20	C1	140	3	2.14286	B-cell lymphoma cell	0.0266	BTO:0001690	TISSUES
P20	C1	60	2	3.33333	rRNA modification in the nucleus and cytosol	0.0301	HSA-6790901	Reactome Pathways
P20	C1	170	3	1.76471	Lymph	0.0454	BTO:0000855	TISSUES
P20	C10	15	5	33.3333	Glycogen breakdown (glycogenolysis)	1.41e-12	HSA-70221	Reactome Pathways
P20	C10	32	5	15.625	Starch and sucrose metabolism	6.12e-12	hsa00500	KEGG Pathways
P20	C10	19	5	26.3158	Glycogen metabolism	8.08e-12	CL:11741	STRING Clusters
P20	C10	38	5	13.1579	Glycogen synthesis and degradation	2.73e-11	WP500	WikiPathways
P20	C10	7	4	57.1429	Carbohydrate phosphorylase, and phosphoglucomutase activity	4.09e-10	CL:11744	STRING Clusters
P20	C10	49	5	10.2041	Glycogen metabolic process	1.7e-09	GO:0005977	GO Biological Process
P20	C10	22	4	18.1818	Glycogen storage disease	8.26e-09	KW-0322	UniProt Keywords
P20	C10	18	4	22.2222	Glycogen catabolic process	1.1e-08	GO:0005980	GO Biological Process
P20	C10	28	4	14.2857	Glycogen storage disease	1.28e-07	DOID:2747	DISEASES
P20	C10	3	3	100	Glycogen phosphorylase activity	3.35e-07	GO:0008184	GO Molecular Function
P20	C10	194	5	2.57732	Transferase activity, transferring hexosyl groups	3.35e-07	GO:0016758	GO Molecular Function
P20	C10	3	3	100	Linear malto-oligosaccharide phosphorylase activity	3.35e-07	GO:0102250	GO Molecular Function
P20	C10	3	3	100	SHG alpha-glucan phosphorylase activity	3.35e-07	GO:0102499	GO Molecular Function
P20	C10	3	3	100	Carbohydrate phosphorylase	5.52e-07	PF00343	Pfam
P20	C10	3	3	100	Glycosyl transferase, family 35	1.08e-06	IPR000811	InterPro Domains
P20	C10	3	3	100	Glycogen/starch/alpha-glucan phosphorylase	1.08e-06	IPR011833	InterPro Domains
P20	C10	3	3	100	Phosphorylase pyridoxal-phosphate attachment site	1.08e-06	IPR035090	InterPro Domains
P20	C10	24	3	12.5	Glycogen metabolism	7.9e-06	KW-0321	UniProt Keywords
P20	C10	226	4	1.76991	Glycosyltransferase	2.07e-05	KW-0328	UniProt Keywords
P20	C10	47	3	6.38298	Allosteric enzyme	2.64e-05	KW-0021	UniProt Keywords
P20	C10	59	3	5.08475	Pyridoxal phosphate	4.07e-05	KW-0663	UniProt Keywords
P20	C10	54	3	5.55556	Pyridoxal phosphate binding	0.00011	GO:0030170	GO Molecular Function
P20	C10	8	2	25	Glycogen biosynthesis	0.00023	KW-0320	UniProt Keywords
P20	C10	1447	5	0.345543	Metabolic pathways	0.00024	hsa01100	KEGG Pathways
P20	C10	133	3	2.25564	Insulin signaling pathway	0.00024	hsa04910	KEGG Pathways
P20	C10	101	3	2.9703	Glucagon signaling pathway	0.00024	hsa04922	KEGG Pathways
P20	C10	107	3	2.80374	Insulin resistance	0.00024	hsa04931	KEGG Pathways
P20	C10	149	3	2.01342	Necroptosis	0.00025	hsa04217	KEGG Pathways
P20	C10	1808	5	0.276549	Transferase	0.00057	KW-0808	UniProt Keywords
P20	C10	324	4	1.23457	Secretory granule lumen	0.00065	GO:0034774	GO Cellular Component
P20	C10	473	4	0.845666	Neutrophil degranulation	0.00093	HSA-6798695	Reactome Pathways
P20	C10	125	3	2.4	ficolin-1-rich granule lumen	0.0011	GO:1904813	GO Cellular Component
P20	C10	484	4	0.826446	Neutrophil degranulation	0.0013	GO:0043312	GO Biological Process
P20	C10	20	2	10	Glycogen biosynthetic process	0.005	GO:0005978	GO Biological Process
P20	C10	125	3	2.4	ficolin-1-rich granule lumen	0.0063	GOCC:1904813	COMPARTMENTS
P20	C10	704	4	0.568182	Secretory granule	0.0064	GOCC:0030141	COMPARTMENTS
P20	C10	452	4	0.884956	Cardiomyopathy	0.0142	HP:0001638	Monarch Phenotype
P20	C10	12	2	16.6667	Exercise-induced muscle cramps	0.0157	HP:0003710	Monarch Phenotype
P20	C10	12	2	16.6667	Abnormal muscle glycogen content	0.0157	HP:0012269	Monarch Phenotype
P20	C10	13	2	15.3846	Postexertional malaise	0.0157	HP:0030973	Monarch Phenotype
P20	C11	100	5	5	COPI-mediated anterograde transport	8.77e-09	HSA-6807878	Reactome Pathways
P20	C11	27	4	14.8148	COPI-coated vesicle membrane, and spectrin	1.17e-07	CL:8376	STRING Clusters
P20	C11	187	5	2.6738	Endoplasmic reticulum to Golgi vesicle-mediated transport, and SNARE complex	1.7e-07	CL:8086	STRING Clusters
P20	C11	195	5	2.5641	Endoplasmic reticulum to Golgi vesicle-mediated transport	1.36e-06	GO:0006888	GO Biological Process
P20	C11	90	4	4.44444	ER-Golgi transport	1.68e-06	KW-0931	UniProt Keywords
P20	C11	10	3	30	COPI vesicle coat	2.08e-06	CL:8378	STRING Clusters
P20	C11	13	3	23.0769	COPI vesicle coat	7.61e-06	GO:0030126	GO Cellular Component
P20	C11	109	4	3.66972	Golgi-associated vesicle membrane	7.61e-06	GO:0030660	GO Cellular Component
P20	C11	13	3	23.0769	COPI vesicle coat	1.03e-05	GOCC:0030126	COMPARTMENTS
P20	C11	129	4	3.10078	Golgi-associated vesicle	1.17e-05	GOCC:0005798	COMPARTMENTS
P20	C11	176	4	2.27273	Coated vesicle membrane	1.46e-05	GO:0030662	GO Cellular Component
P20	C11	221	4	1.80995	Transport vesicle	3.89e-05	GOCC:0030133	COMPARTMENTS
P20	C11	222	4	1.8018	Coated vesicle	3.89e-05	GOCC:0030135	COMPARTMENTS
P20	C11	322	4	1.24224	Golgi membrane	0.00011	GOCC:0000139	COMPARTMENTS
P20	C11	407	4	0.982801	Transport vesicle	0.00018	GO:0030133	GO Cellular Component
P20	C11	97	3	3.09278	COPI-dependent Golgi-to-ER retrograde traffic	0.0004	HSA-6811434	Reactome Pathways
P20	C11	5	2	40	COPI vesicle coat	0.00071	CL:8381	STRING Clusters
P20	C11	761	4	0.525624	Golgi membrane	0.0016	GO:0000139	GO Cellular Component
P20	C11	611	4	0.654664	Protein transport	0.0016	KW-0653	UniProt Keywords
P20	C11	84	3	3.57143	Retrograde vesicle-mediated transport, Golgi to endoplasmic reticulum	0.0036	GO:0006890	GO Biological Process
P20	C11	869	4	0.460299	Golgi apparatus	0.0043	KW-0333	UniProt Keywords
P20	C11	1882	5	0.265675	Liver	0.0158	BTO:0000759	TISSUES
P20	C11	17	2	11.7647	Clathrin adaptor complex small chain	0.0307	PF01217	Pfam
P20	C11	590	3	0.508475	Cytoplasmic vesicle	0.0447	KW-0968	UniProt Keywords
P20	C12	17	3	17.6471	Amino sugar biosynthetic process, and N-acylneuraminate cytidylyltransferase activity	1.66e-05	CL:11796	STRING Clusters
P20	C12	46	3	6.52174	Amino sugar and nucleotide sugar metabolism	1.98e-05	hsa00520	KEGG Pathways
P20	C12	16	3	18.75	UDP-N-acetylglucosamine metabolic process	2.3e-05	GO:0006047	GO Biological Process
P20	C12	13	3	23.0769	Amino sugar biosynthetic process	2.3e-05	GO:0046349	GO Biological Process
P20	C12	508	4	0.787402	Nucleobase-containing small molecule metabolic process	0.0012	GO:0055086	GO Biological Process
P20	C12	11	2	18.1818	UDP-N-acetylglucosamine biosynthetic process	0.0032	CL:11797	STRING Clusters
P20	C12	1447	4	0.276434	Metabolic pathways	0.0051	hsa01100	KEGG Pathways
P20	C12	11	2	18.1818	UDP-N-acetylglucosamine biosynthetic process	0.0052	GO:0006048	GO Biological Process
P20	C12	11	2	18.1818	N-acetylneuraminate metabolic process	0.0052	GO:0006054	GO Biological Process
P20	C12	19	2	10.5263	N-acetylglucosamine metabolic process	0.0105	GO:0006044	GO Biological Process
P20	C12	987	4	0.405268	Carbohydrate derivative metabolic process	0.0105	GO:1901135	GO Biological Process
P20	C12	18	2	11.1111	Diseases associated with glycosylation precursor biosynthesis	0.0129	HSA-5609975	Reactome Pathways
P20	C12	47	2	4.25532	Allosteric enzyme	0.0248	KW-0021	UniProt Keywords
P20	C13	9	3	33.3333	Hemoglobin binding	5.7e-07	GO:0030492	GO Molecular Function
P20	C13	19	3	15.7895	Hemoglobin complex, and Glycophorin A	5.6e-06	CL:21831	STRING Clusters
P20	C13	5	2	40	Hemoglobin alpha binding, and Haemoglobin, zeta	0.00025	CL:21845	STRING Clusters
P20	C13	5	2	40	Hemoglobin alpha binding	0.00053	GO:0031721	GO Molecular Function
P20	C13	14	2	14.2857	Oxygen carrier activity	0.002	GO:0005344	GO Molecular Function
P20	C13	12	2	16.6667	Hemoglobin complex	0.0021	GO:0005833	GO Cellular Component
P20	C13	11	2	18.1818	Haptoglobin-hemoglobin complex	0.0021	GO:0031838	GO Cellular Component
P20	C13	11	2	18.1818	Haptoglobin-hemoglobin complex	0.0028	GOCC:0031838	COMPARTMENTS
P20	C13	135	3	2.22222	Pallor	0.0034	HP:0000980	Monarch Phenotype
P20	C13	22	2	9.09091	Hemoglobin complex	0.005	GOCC:0005833	COMPARTMENTS
P20	C13	13	2	15.3846	Globin	0.0057	PF00042	Pfam
P20	C13	36	2	5.55556	Oxygen binding	0.0089	GO:0019825	GO Molecular Function
P20	C13	37	2	5.40541	Hematologic disease	0.0272	EFO:0005803	Monarch Phenotype
P20	C13	383	3	0.78329	Splenomegaly	0.0272	HP:0001744	Monarch Phenotype
P20	C13	426	3	0.704225	Anemia	0.0272	HP:0001903	Monarch Phenotype
P20	C13	38	2	5.26316	Reticulocytosis	0.0272	HP:0001923	Monarch Phenotype
P20	C13	25	2	8	Persistence of hemoglobin F	0.0272	HP:0011904	Monarch Phenotype
P20	C13	303	3	0.990099	Blood coagulation	0.0274	GO:0007596	GO Biological Process
P20	C13	28	2	7.14286	Hydrogen peroxide catabolic process	0.0274	GO:0042744	GO Biological Process
P20	C13	544	3	0.551471	Hepatomegaly	0.0308	HP:0002240	Monarch Phenotype
P20	C14	1882	26	1.38151	Liver	2.03e-08	BTO:0000759	TISSUES
P20	C14	2099	27	1.28633	Extracellular exosome	3.08e-08	GO:0070062	GO Cellular Component
P20	C14	11428	57	0.498775	Cytoplasm	5.79e-08	GO:0005737	GO Cellular Component
P20	C14	3195	31	0.970266	Extracellular space	1.17e-07	GO:0005615	GO Cellular Component
P20	C14	3879	33	0.850735	Vesicle	5.49e-07	GO:0031982	GO Cellular Component
P20	C14	2645	28	1.0586	Digestive gland	5.79e-07	BTO:0000345	TISSUES
P20	C14	3341	31	0.927866	Acetylation	7.2e-07	KW-0007	UniProt Keywords
P20	C14	7871	48	0.609834	Cytoplasm	8.88e-07	GOCC:0005737	COMPARTMENTS
P20	C14	6602	43	0.651318	Gland	1.52e-06	BTO:0000522	TISSUES
P20	C14	5020	36	0.717131	Viscus	1.02e-05	BTO:0001491	TISSUES
P20	C14	4166	32	0.768123	Extracellular region	1.35e-05	GO:0005576	GO Cellular Component
P20	C14	6036	39	0.646123	Endocrine gland	2.16e-05	BTO:0001488	TISSUES
P20	C14	568	12	2.11268	Oxidoreductase	5.14e-05	KW-0560	UniProt Keywords
P20	C14	5462	34	0.622483	Brain	0.00093	BTO:0000142	TISSUES
P20	C14	13515	56	0.414354	Organelle	0.0011	GO:0043226	GO Cellular Component
P20	C14	6716	38	0.565813	Urogenital system	0.0012	BTO:0003091	TISSUES
P20	C14	939	15	1.59744	Oxidation-reduction process	0.0016	GO:0055114	GO Biological Process
P20	C14	1684	19	1.12827	Small molecule metabolic process	0.0025	GO:0044281	GO Biological Process
P20	C14	12427	53	0.426491	Membrane-bounded organelle	0.0026	GO:0043227	GO Cellular Component
P20	C14	5486	35	0.637988	Catalytic activity	0.003	GO:0003824	GO Molecular Function
P20	C14	726	12	1.65289	Oxidoreductase activity	0.0032	GO:0016491	GO Molecular Function
P20	C14	2089	20	0.957396	Metabolism	0.005	HSA-1430728	Reactome Pathways
P20	C14	6329	35	0.55301	Head	0.0056	BTO:0000282	TISSUES
P20	C14	12619	53	0.420002	Whole body	0.0056	BTO:0001489	TISSUES
P20	C14	1447	15	1.03663	Metabolic pathways	0.0082	hsa01100	KEGG Pathways
P20	C14	5799	32	0.551819	Female reproductive system	0.0173	BTO:0000083	TISSUES
P20	C14	11202	50	0.446349	Intracellular	0.0189	GOCC:0005622	COMPARTMENTS
P20	C14	5028	29	0.57677	Cytoplasm	0.0313	KW-0963	UniProt Keywords
P20	C14	5193	29	0.558444	Cytosol	0.0392	GO:0005829	GO Cellular Component
P20	C14	853	12	1.4068	Carboxylic acid metabolic process	0.0423	GO:0019752	GO Biological Process
P20	C14	104	4	3.84615	Melanosome	0.0472	GO:0042470	GO Cellular Component
P20	C2	2099	26	1.23869	Extracellular exosome	9.2e-16	GO:0070062	GO Cellular Component
P20	C2	156	7	4.48718	Tight junction	3.62e-06	hsa04530	KEGG Pathways
P20	C2	2132	16	0.750469	Embryonic structure	2.76e-05	BTO:0000174	TISSUES
P20	C2	642	9	1.40187	Colorectum	0.00017	BTO:0001613	TISSUES
P20	C2	391	7	1.79028	Blood plasma	0.00048	BTO:0000131	TISSUES
P20	C2	1447	12	0.829302	Metabolic pathways	0.00054	hsa01100	KEGG Pathways
P20	C2	38	4	10.5263	Glycogen synthesis and degradation	0.00055	WP500	WikiPathways
P20	C2	2375	17	0.715789	Establishment of localization in cell	0.0011	GO:0051649	GO Biological Process
P20	C2	1436	11	0.766017	Respiratory system	0.0016	BTO:0000203	TISSUES
P20	C2	985	9	0.913706	Muscle	0.0024	BTO:0000887	TISSUES
P20	C2	56	4	7.14286	Iron uptake and transport	0.0037	HSA-917937	Reactome Pathways
P20	C2	3	2	66.6667	Myosin II filament	0.0041	GO:0097513	GO Cellular Component
P20	C2	1069	9	0.841908	Skin	0.0043	BTO:0001253	TISSUES
P20	C2	104	4	3.84615	Melanosome	0.0047	GO:0042470	GO Cellular Component
P20	C2	704	8	1.13636	Secretory granule	0.0053	GOCC:0030141	COMPARTMENTS
P20	C2	543	7	1.28913	Lysosome	0.0065	GOCC:0005764	COMPARTMENTS
P20	C2	120	4	3.33333	AMPK signaling pathway	0.0068	hsa04152	KEGG Pathways
P20	C2	622	8	1.28617	Membrane Trafficking	0.0068	HSA-199991	Reactome Pathways
P20	C2	405	6	1.48148	Focal adhesion	0.0076	GO:0005925	GO Cellular Component
P20	C2	1020	8	0.784314	Uterus	0.0162	BTO:0001424	TISSUES
P20	C2	55	3	5.45455	Plastid	0.0168	GOCC:0009536	COMPARTMENTS
P20	C2	11	2	18.1818	Retromer complex	0.0182	GO:0030904	GO Cellular Component
P20	C2	1756	10	0.569476	Testis	0.0308	BTO:0001363	TISSUES
P20	C2	1599	10	0.625391	Catalytic complex	0.0312	GOCC:1902494	COMPARTMENTS
P20	C2	871	7	0.803674	Connective tissue	0.033	BTO:0000421	TISSUES
P20	C2	1159	8	0.69025	Urinary tract	0.0333	BTO:0001244	TISSUES
P20	C2	235	4	1.70213	Lymphoblast	0.034	BTO:0000772	TISSUES
P20	C2	102	3	2.94118	Prostate cancer cell line	0.0351	BTO:0001033	TISSUES
P20	C2	157	5	3.18471	Mixed, incl. Carbon metabolism, and Starch and sucrose metabolism	0.0378	CL:11547	STRING Clusters
P20	C3	722	29	4.01662	Mitochondrial membrane	2.96e-27	GO:0031966	GO Cellular Component
P20	C3	461	26	5.63991	Mitochondrial membrane	3.5e-27	GOCC:0031966	COMPARTMENTS
P20	C3	1149	32	2.78503	Mitochondrion	1.58e-26	GOCC:0005739	COMPARTMENTS
P20	C3	1176	32	2.72109	Mitochondrion	2.83e-26	KW-0496	UniProt Keywords
P20	C3	1611	34	2.11049	Mitochondrion	4.26e-25	GO:0005739	GO Cellular Component
P20	C3	314	22	7.00637	Mitochondrial inner membrane	1.16e-24	GOCC:0005743	COMPARTMENTS
P20	C3	298	20	6.71141	Mitochondrion inner membrane	6.45e-22	KW-0999	UniProt Keywords
P20	C3	480	22	4.58333	Mitochondrial inner membrane	4.1e-21	GO:0005743	GO Cellular Component
P20	C3	3341	38	1.13738	Acetylation	2.29e-20	KW-0007	UniProt Keywords
P20	C3	291	18	6.18557	Mitochondrial protein complex	7.37e-19	GOCC:0098798	COMPARTMENTS
P20	C3	143	15	10.4895	Inner mitochondrial membrane protein complex	1.43e-18	GOCC:0098800	COMPARTMENTS
P20	C3	240	17	7.08333	Parkinson disease	1.56e-18	hsa05012	KEGG Pathways
P20	C3	265	17	6.41509	Prion disease	3.83e-18	hsa05020	KEGG Pathways
P20	C3	262	17	6.48855	Mitochondrial protein complex	4.03e-18	GO:0098798	GO Cellular Component
P20	C3	298	17	5.7047	Huntington disease	1.69e-17	hsa05016	KEGG Pathways
P20	C3	1882	30	1.59405	Liver	5.78e-17	BTO:0000759	TISSUES
P20	C3	355	17	4.78873	Alzheimer disease	2.12e-16	hsa05010	KEGG Pathways
P20	C3	176	15	8.52273	The citric acid (TCA) cycle and respiratory electron transport	2.24e-16	HSA-1428517	Reactome Pathways
P20	C3	103	13	12.6214	Electron transport chain: OXPHOS system in mitochondria	2.29e-16	WP111	WikiPathways
P20	C3	131	13	9.92366	Inner mitochondrial membrane protein complex	1.17e-15	GO:0098800	GO Cellular Component
P20	C3	158	14	8.86076	Cellular respiration	1.58e-14	GO:0045333	GO Biological Process
P20	C3	130	12	9.23077	Oxidative phosphorylation	2.04e-14	hsa00190	KEGG Pathways
P20	C3	174	14	8.04598	Electron transport chain	2.81e-14	GO:0022900	GO Biological Process
P20	C3	2645	31	1.17202	Digestive gland	2.94e-14	BTO:0000345	TISSUES
P20	C3	405	17	4.19753	Generation of precursor metabolites and energy	8.99e-14	GO:0006091	GO Biological Process
P20	C3	103	12	11.6505	Oxidative phosphorylation	1.02e-13	CL:13339	STRING Clusters
P20	C3	74	11	14.8649	Mitochondrial ATP synthesis coupled electron transport	1.02e-13	CL:13341	STRING Clusters
P20	C3	107	12	11.215	Respiratory electron transport chain	1.1e-13	GO:0022904	GO Biological Process
P20	C3	2219	28	1.26183	Organelle membrane	1.38e-13	GOCC:0031090	COMPARTMENTS
P20	C3	125	12	9.6	Respiratory electron transport, ATP synthesis by chemiosmotic coupling, and heat production by uncoupling proteins.	2.12e-13	HSA-163200	Reactome Pathways
P20	C3	118	12	10.1695	Oxidative phosphorylation	2.63e-13	GO:0006119	GO Biological Process
P20	C3	272	15	5.51471	Acidosis	4.84e-13	HP:0001941	Monarch Phenotype
P20	C3	101	11	10.8911	Respiratory electron transport	7.96e-13	HSA-611105	Reactome Pathways
P20	C3	2089	27	1.29248	Metabolism	8.88e-13	HSA-1430728	Reactome Pathways
P20	C3	84	10	11.9048	Mitochondrial respirasome	1.85e-12	GO:0005746	GO Cellular Component
P20	C3	5020	37	0.737052	Viscus	2.08e-12	BTO:0001491	TISSUES
P20	C3	204	13	6.37255	ATP metabolic process	2.55e-12	GO:0046034	GO Biological Process
P20	C3	182	12	6.59341	Oxidoreductase complex	2.83e-12	GOCC:1990204	COMPARTMENTS
P20	C3	148	11	7.43243	Non-alcoholic fatty liver disease	3.14e-12	hsa04932	KEGG Pathways
P20	C3	88	10	11.3636	Respirasome	3.22e-12	GOCC:0070469	COMPARTMENTS
P20	C3	452	16	3.53982	Mitochondrion organization	4.72e-12	GO:0007005	GO Biological Process
P20	C3	153	12	7.84314	Abnormality of the mitochondrion	6.28e-12	HP:0012103	Monarch Phenotype
P20	C3	939	20	2.12993	Oxidation-reduction process	7.12e-12	GO:0055114	GO Biological Process
P20	C3	229	12	5.24017	Thermogenesis	8.7e-12	hsa04714	KEGG Pathways
P20	C3	64	9	14.0625	Respiratory chain	1.11e-11	KW-0679	UniProt Keywords
P20	C3	87	10	11.4943	Mitochondrial protein import, and outer mitochondrial membrane protein complex	1.14e-11	CL:13620	STRING Clusters
P20	C3	106	10	9.43396	Electron transport	1.28e-11	KW-0249	UniProt Keywords
P20	C3	107	10	9.34579	Oxidoreductase complex	1.46e-11	GO:1990204	GO Cellular Component
P20	C3	3548	31	0.873732	Organelle membrane	1.66e-11	GO:0031090	GO Cellular Component
P20	C3	87	10	11.4943	Mitochondrial ATP synthesis coupled electron transport	1.93e-11	GO:0042775	GO Biological Process
P20	C3	71	9	12.6761	Mitochondrial respirasome	2.75e-11	GOCC:0005746	COMPARTMENTS
P20	C3	155	11	7.09677	Nonalcoholic fatty liver disease	3.07e-11	WP4396	WikiPathways
P20	C3	173	12	6.93642	Mitochondrial metabolism disease	3.32e-11	DOID:700	DISEASES
P20	C3	352	13	3.69318	Amyotrophic lateral sclerosis	4.66e-11	hsa05014	KEGG Pathways
P20	C3	1447	21	1.45128	Metabolic pathways	4.88e-11	hsa01100	KEGG Pathways
P20	C3	80	9	11.25	Respiratory chain complex	5.07e-11	GO:0098803	GO Cellular Component
P20	C3	78	9	11.5385	Respiratory chain complex	5.58e-11	GOCC:0098803	COMPARTMENTS
P20	C3	46	8	17.3913	Mitochondrial respiratory chain complex I	5.9e-11	GOCC:0005747	COMPARTMENTS
P20	C3	48	8	16.6667	Mitochondrial respiratory chain complex I	5.9e-11	GO:0005747	GO Cellular Component
P20	C3	7871	41	0.5209	Cytoplasm	1.68e-10	GOCC:0005737	COMPARTMENTS
P20	C3	1321	20	1.514	Membrane protein complex	3.22e-10	GOCC:0098796	COMPARTMENTS
P20	C3	163	11	6.74847	Lactic acidosis	3.78e-10	HP:0003128	Monarch Phenotype
P20	C3	708	17	2.40113	Abnormal homeostasis	3.78e-10	HP:0012337	Monarch Phenotype
P20	C3	157	10	6.36943	Primary mitochondrial disease	4.25e-10	KW-1274	UniProt Keywords
P20	C3	726	17	2.3416	Inherited metabolic disorder	5.08e-10	DOID:655	DISEASES
P20	C3	60	8	13.3333	Oxidative phosphorylation	6.01e-10	WP623	WikiPathways
P20	C3	140	10	7.14286	B-cell lymphoma cell	6.11e-10	BTO:0001690	TISSUES
P20	C3	49	8	16.3265	Mitochondrial electron transport, NADH to ubiquinone	6.48e-10	GO:0006120	GO Biological Process
P20	C3	130	10	7.69231	Abnormality of mitochondrial metabolism	1.06e-09	HP:0003287	Monarch Phenotype
P20	C3	12	6	50	Mixed, incl. ATP:ADP antiporter activity, and Porin, eukaryotic type	1.22e-09	CL:13770	STRING Clusters
P20	C3	46	8	17.3913	NADH dehydrogenase (ubiquinone) activity	1.24e-09	GO:0008137	GO Molecular Function
P20	C3	1141	18	1.57756	Membrane protein complex	2.4e-09	GO:0098796	GO Cellular Component
P20	C3	726	16	2.20386	Oxidoreductase activity	2.43e-09	GO:0016491	GO Molecular Function
P20	C3	997	18	1.80542	Disease of metabolism	4.05e-09	DOID:0014667	DISEASES
P20	C3	1971	22	1.11618	Transport	5e-09	KW-0813	UniProt Keywords
P20	C3	543	13	2.39411	Transit peptide	1.79e-08	KW-0809	UniProt Keywords
P20	C3	52	7	13.4615	Respiratory chain	3.64e-08	CL:13343	STRING Clusters
P20	C3	55	7	12.7273	Complex I biogenesis	3.99e-08	HSA-6799198	Reactome Pathways
P20	C3	27	6	22.2222	NADH dehydrogenase complex	5.51e-08	CL:13347	STRING Clusters
P20	C3	473	13	2.74841	Abnormal cellular physiology	5.69e-08	HP:0011017	Monarch Phenotype
P20	C3	145	8	5.51724	Retrograde endocannabinoid signaling	6.48e-08	hsa04723	KEGG Pathways
P20	C3	194	9	4.63918	Mitochondrial outer membrane	6.56e-08	GO:0005741	GO Cellular Component
P20	C3	369	11	2.98103	Mitochondrial matrix	8.13e-08	GOCC:0005759	COMPARTMENTS
P20	C3	102	8	7.84314	Mitochondrial respiratory chain complex assembly	1.36e-07	GO:0033108	GO Biological Process
P20	C3	101	8	7.92079	Leukodystrophy	1.41e-07	HP:0002415	Monarch Phenotype
P20	C3	1684	20	1.18765	Small molecule metabolic process	1.88e-07	GO:0044281	GO Biological Process
P20	C3	145	8	5.51724	Mitochondrial outer membrane	2.12e-07	GOCC:0005741	COMPARTMENTS
P20	C3	66	7	10.6061	Mitochondrial respiratory chain complex I assembly	2.56e-07	GO:0032981	GO Biological Process
P20	C3	172	9	5.23256	Increased serum lactate	2.63e-07	HP:0002151	Monarch Phenotype
P20	C3	6036	34	0.563287	Endocrine gland	2.93e-07	BTO:0001488	TISSUES
P20	C3	116	8	6.89655	Abnormal CSF metabolite concentration	3.25e-07	HP:0025454	Monarch Phenotype
P20	C3	36	6	16.6667	Decreased activity of the pyruvate dehydrogenase complex	4.21e-07	HP:0002928	Monarch Phenotype
P20	C3	190	9	4.73684	Abnormal CNS myelination	4.69e-07	HP:0011400	Monarch Phenotype
P20	C3	6602	35	0.530142	Gland	5.27e-07	BTO:0000522	TISSUES
P20	C3	276	10	3.62319	Encephalopathy	5.36e-07	HP:0001298	Monarch Phenotype
P20	C3	72	7	9.72222	Leigh disease	5.75e-07	DOID:3652	DISEASES
P20	C3	479	11	2.29645	Mitochondrial matrix	7.71e-07	GO:0005759	GO Cellular Component
P20	C3	235	9	3.82979	Lymphoblast	8.8e-07	BTO:0000772	TISSUES
P20	C3	41	6	14.6341	Mitochondrial complex I deficiency	9.02e-07	DOID:0060536	DISEASES
P20	C3	56	6	10.7143	Mitochondrial complex I assembly model OXPHOS system	9.77e-07	WP4324	WikiPathways
P20	C3	11428	43	0.376269	Cytoplasm	1.26e-06	GO:0005737	GO Cellular Component
P20	C3	9	4	44.4444	Transmembrane beta strand	1.28e-06	KW-1134	UniProt Keywords
P20	C3	225	9	4	Mitochondrial transport	1.86e-06	GO:0006839	GO Biological Process
P20	C3	48	6	12.5	Inner mitochondrial membrane organization	1.86e-06	GO:0007007	GO Biological Process
P20	C3	6	4	66.6667	Vpr-mediated induction of apoptosis by mitochondrial outer membrane permeabilization, and Porin, eukaryotic type	1.9e-06	CL:13773	STRING Clusters
P20	C3	1344	17	1.26488	Ion transport	2.1e-06	GO:0006811	GO Biological Process
P20	C3	95	7	7.36842	Increased CSF lactate	2.13e-06	HP:0002490	Monarch Phenotype
P20	C3	865	14	1.6185	Ion transmembrane transporter activity	2.51e-06	GO:0015075	GO Molecular Function
P20	C3	1010	15	1.48515	Ion transmembrane transport	2.71e-06	GO:0034220	GO Biological Process
P20	C3	5657	31	0.547994	Membrane	3.36e-06	GOCC:0016020	COMPARTMENTS
P20	C3	8685	38	0.437536	Membrane-bounded organelle	3.36e-06	GOCC:0043227	COMPARTMENTS
P20	C3	57	6	10.5263	Decreased activity of mitochondrial respiratory chain	3.71e-06	HP:0008972	Monarch Phenotype
P20	C3	13	4	30.7692	SAM complex	3.99e-06	GO:0001401	GO Cellular Component
P20	C3	64	6	9.375	Mitochondrial protein import	4.39e-06	HSA-1268020	Reactome Pathways
P20	C3	8	4	50	Hydroxymethyl-, formyl- and related transferase activity	4.78e-06	GO:0016742	GO Molecular Function
P20	C3	13	4	30.7692	SAM complex	5e-06	GOCC:0001401	COMPARTMENTS
P20	C3	13	4	30.7692	MIB complex	5e-06	GOCC:0140275	COMPARTMENTS
P20	C3	31	5	16.129	Cristae formation	5.61e-06	HSA-8949613	Reactome Pathways
P20	C3	7476	35	0.468165	Intracellular membrane-bounded organelle	6.32e-06	GOCC:0043231	COMPARTMENTS
P20	C3	43	5	11.6279	Integral component of mitochondrial inner membrane	6.41e-06	GOCC:0031305	COMPARTMENTS
P20	C3	20	4	20	One carbon pool by folate	7.59e-06	hsa00670	KEGG Pathways
P20	C3	380	10	2.63158	Anion transmembrane transport	9.05e-06	GO:0098656	GO Biological Process
P20	C3	31	5	16.129	Cristae formation	1.06e-05	GO:0042407	GO Biological Process
P20	C3	204	8	3.92157	Abnormality of the basal ganglia	1.3e-05	HP:0002134	Monarch Phenotype
P20	C3	19	4	21.0526	One-carbon metabolism	1.4e-05	KW-0554	UniProt Keywords
P20	C3	54	6	11.1111	Mitochondrial carrier protein	1.62e-05	PF00153	Pfam
P20	C3	82	6	7.31707	Mixed, incl. alpha-amino acid biosynthetic process, and folic acid-containing compound metabolic process	1.7e-05	CL:11862	STRING Clusters
P20	C3	137	7	5.10949	Mitochondrial membrane organization	2e-05	GO:0007006	GO Biological Process
P20	C3	2099	18	0.857551	Extracellular exosome	2.44e-05	GO:0070062	GO Cellular Component
P20	C3	39	5	12.8205	One-carbon metabolic process	2.75e-05	GO:0006730	GO Biological Process
P20	C3	12427	43	0.346021	Membrane-bounded organelle	2.89e-05	GO:0043227	GO Cellular Component
P20	C3	124	6	4.83871	Mitochondrion outer membrane	3.06e-05	KW-1000	UniProt Keywords
P20	C3	54	6	11.1111	Mitochondrial substrate/solute carrier	3.19e-05	IPR018108	InterPro Domains
P20	C3	54	6	11.1111	Mitochondrial carrier domain superfamily	3.19e-05	IPR023395	InterPro Domains
P20	C3	349	9	2.5788	Anion transmembrane transporter activity	3.27e-05	GO:0008509	GO Molecular Function
P20	C3	2107	19	0.901756	Phosphate-containing compound metabolic process	3.31e-05	GO:0006796	GO Biological Process
P20	C3	5	3	60	Porin	3.53e-05	KW-0626	UniProt Keywords
P20	C3	42	5	11.9048	Focal T2 hyperintense basal ganglia lesion	3.58e-05	HP:0007183	Monarch Phenotype
P20	C3	149	6	4.02685	Necroptosis	3.91e-05	hsa04217	KEGG Pathways
P20	C3	240	8	3.33333	Hypertrophic cardiomyopathy	3.97e-05	HP:0001639	Monarch Phenotype
P20	C3	365	9	2.46575	Metabolism of amino acids and derivatives	3.98e-05	HSA-71291	Reactome Pathways
P20	C3	45	5	11.1111	Proximal tubulopathy	4.47e-05	HP:0000114	Monarch Phenotype
P20	C3	2167	19	0.876788	Abnormality of metabolism/homeostasis	4.47e-05	HP:0001939	Monarch Phenotype
P20	C3	93	6	6.45161	Dicarboxylic acid metabolic process	4.69e-05	GO:0043648	GO Biological Process
P20	C3	103	6	5.82524	Electron transfer activity	5.16e-05	GO:0009055	GO Molecular Function
P20	C3	480	10	2.08333	Dystonia	5.2e-05	HP:0001332	Monarch Phenotype
P20	C3	950	13	1.36842	Failure to thrive	5.88e-05	HP:0001508	Monarch Phenotype
P20	C3	259	8	3.0888	Vomiting	5.88e-05	HP:0002013	Monarch Phenotype
P20	C3	367	9	2.45232	Nausea and vomiting	5.88e-05	HP:0002017	Monarch Phenotype
P20	C3	19	4	21.0526	Aerobic electron transport chain, and UcrQ family	5.89e-05	CL:13450	STRING Clusters
P20	C3	813	12	1.47601	Inorganic molecular entity transmembrane transporter activity	6.11e-05	GO:0015318	GO Molecular Function
P20	C3	38	4	10.5263	Glycine, serine and threonine metabolism	6.57e-05	hsa00260	KEGG Pathways
P20	C3	20	4	20	Outer mitochondrial membrane protein complex	6.64e-05	CL:13626	STRING Clusters
P20	C3	18	4	22.2222	Tetrahydrofolate metabolic process	7.61e-05	GO:0046653	GO Biological Process
P20	C3	5486	29	0.528618	Catalytic activity	9.71e-05	GO:0003824	GO Molecular Function
P20	C3	1599	15	0.938086	Catalytic complex	0.00011	GOCC:1902494	COMPARTMENTS
P20	C3	1675	16	0.955224	Blood	0.00011	BTO:0000089	TISSUES
P20	C3	6716	32	0.476474	Urogenital system	0.00011	BTO:0003091	TISSUES
P20	C3	58	5	8.62069	Abnormal circulating carbohydrate concentration	0.00011	HP:0011013	Monarch Phenotype
P20	C3	5142	27	0.525088	Protein-containing complex	0.00012	GOCC:0032991	COMPARTMENTS
P20	C3	35	4	11.4286	Pore complex	0.00012	GOCC:0046930	COMPARTMENTS
P20	C3	538	10	1.85874	Abnormality of eye movement	0.00012	HP:0000496	Monarch Phenotype
P20	C3	853	12	1.4068	Ataxia	0.00012	HP:0001251	Monarch Phenotype
P20	C3	59	5	8.47458	Progressive spastic paraplegia	0.00012	HP:0007020	Monarch Phenotype
P20	C3	29	4	13.7931	One-carbon metabolism	0.00013	WP241	WikiPathways
P20	C3	5	3	60	Porin activity	0.00014	GO:0015288	GO Molecular Function
P20	C3	125	6	4.8	Spastic paraplegia	0.00016	HP:0001258	Monarch Phenotype
P20	C3	1687	16	0.948429	Abnormal central motor function	0.00016	HP:0011442	Monarch Phenotype
P20	C3	214	7	3.27103	Ophthalmoplegia	0.00018	HP:0000602	Monarch Phenotype
P20	C3	1275	14	1.09804	Decreased body weight	0.00018	HP:0004325	Monarch Phenotype
P20	C3	2543	19	0.747149	Hematopoietic system	0.00021	BTO:0000570	TISSUES
P20	C3	117	5	4.2735	Carbon metabolism	0.00021	hsa01200	KEGG Pathways
P20	C3	1506	15	0.996016	Hypotonia	0.00021	HP:0001252	Monarch Phenotype
P20	C3	452	9	1.99115	Cardiomyopathy	0.00022	HP:0001638	Monarch Phenotype
P20	C3	44	4	9.09091	Mitochondrial nucleoid	0.00025	GO:0042645	GO Cellular Component
P20	C3	1773	16	0.902425	Abnormal muscle tone	0.00027	HP:0003808	Monarch Phenotype
P20	C3	648	10	1.54321	Lymphocyte	0.0003	BTO:0000775	TISSUES
P20	C3	48	4	8.33333	Integral component of mitochondrial inner membrane	0.00032	GO:0031305	GO Cellular Component
P20	C3	33	4	12.1212	Focal T2 hyperintense brainstem lesion	0.00036	HP:0012748	Monarch Phenotype
P20	C3	135	5	3.7037	Spinocerebellar ataxia	0.00038	hsa05017	KEGG Pathways
P20	C3	646	10	1.54799	Ptosis	0.00042	HP:0000508	Monarch Phenotype
P20	C3	35	4	11.4286	Paroxysmal involuntary eye movements	0.00042	HP:0007704	Monarch Phenotype
P20	C3	86	5	5.81395	Progressive cerebellar ataxia	0.00044	HP:0002073	Monarch Phenotype
P20	C3	8	3	37.5	NADH dehydrogenase activity	0.00046	CL:13351	STRING Clusters
P20	C3	277	7	2.52708	Uterine cervix	0.00048	BTO:0001421	TISSUES
P20	C3	3	3	100	Porin, eukaryotic type	0.00051	IPR001925	InterPro Domains
P20	C3	1891	16	0.846113	Behavioral abnormality	0.00053	HP:0000708	Monarch Phenotype
P20	C3	73	4	5.47945	Biosynthesis of amino acids	0.00057	hsa01230	KEGG Pathways
P20	C3	150	5	3.33333	Cellular senescence	0.00057	hsa04218	KEGG Pathways
P20	C3	39	4	10.2564	Abnormal mitochondria in muscle tissue	0.00058	HP:0008316	Monarch Phenotype
P20	C3	55	4	7.27273	Mitochondrial nucleoid	0.00059	GOCC:0042645	COMPARTMENTS
P20	C3	1098	12	1.0929	Blood cancer cell	0.00065	BTO:0000580	TISSUES
P20	C3	5799	28	0.482842	Female reproductive system	0.00073	BTO:0000083	TISSUES
P20	C3	162	5	3.08642	cGMP-PKG signaling pathway	0.00073	hsa04022	KEGG Pathways
P20	C3	10	3	30	One carbon pool by folate	0.00076	CL:11959	STRING Clusters
P20	C3	10	3	30	SAM complex	0.00076	CL:13629	STRING Clusters
P20	C3	12619	42	0.332831	Whole body	0.00083	BTO:0001489	TISSUES
P20	C3	9072	35	0.385802	Membrane	0.00084	GO:0016020	GO Cellular Component
P20	C3	556	9	1.61871	Abnormal erythrocyte morphology	0.00089	HP:0001877	Monarch Phenotype
P20	C3	901	11	1.22087	Strabismus	0.00091	HP:0000486	Monarch Phenotype
P20	C3	896	11	1.22768	Spasticity	0.00091	HP:0001257	Monarch Phenotype
P20	C3	45	4	8.88889	Decreased activity of mitochondrial complex I	0.00091	HP:0011923	Monarch Phenotype
P20	C3	46	4	8.69565	Fetal distress	0.00093	HP:0025116	Monarch Phenotype
P20	C3	853	11	1.28957	Carboxylic acid metabolic process	0.0011	GO:0019752	GO Biological Process
P20	C3	169	6	3.5503	Purine-containing compound biosynthetic process	0.0011	GO:0072522	GO Biological Process
P20	C3	5	3	60	Porin domain superfamily	0.0011	IPR023614	InterPro Domains
P20	C3	5	3	60	Eukaryotic porin/Tom40	0.0011	IPR027246	InterPro Domains
P20	C3	5	3	60	Eukaryotic porin	0.0011	PF01459	Pfam
P20	C3	937	11	1.17396	Nystagmus	0.0011	HP:0000639	Monarch Phenotype
P20	C3	112	5	4.46429	Hypertrichosis	0.0011	HP:0000998	Monarch Phenotype
P20	C3	198	6	3.0303	Lethargy	0.0011	HP:0001254	Monarch Phenotype
P20	C3	1559	14	0.898012	Global developmental delay	0.0011	HP:0001263	Monarch Phenotype
P20	C3	578	9	1.55709	Respiratory insufficiency	0.0011	HP:0002093	Monarch Phenotype
P20	C3	49	4	8.16327	Increased serum pyruvate	0.0011	HP:0003542	Monarch Phenotype
P20	C3	2298	17	0.739774	Abnormality of higher mental function	0.0011	HP:0011446	Monarch Phenotype
P20	C3	587	9	1.53322	Abnormal emotion/affect behavior	0.0011	HP:0100851	Monarch Phenotype
P20	C3	6976	30	0.430046	Membrane	0.0012	KW-0472	UniProt Keywords
P20	C3	52	4	7.69231	Optic neuropathy	0.0012	HP:0001138	Monarch Phenotype
P20	C3	53	4	7.54717	Mitochondrial myopathy	0.0012	HP:0003737	Monarch Phenotype
P20	C3	23	3	13.0435	Pore complex	0.0013	GO:0046930	GO Cellular Component
P20	C3	13	3	23.0769	Carbon-nitrogen lyase activity	0.0013	GO:0016840	GO Molecular Function
P20	C3	325	7	2.15385	Reduced consciousness/confusion	0.0013	HP:0004372	Monarch Phenotype
P20	C3	13	3	23.0769	Aerobic electron transport chain	0.0013	CL:13454	STRING Clusters
P20	C3	10761	38	0.353127	Intracellular membrane-bounded organelle	0.0014	GO:0043231	GO Cellular Component
P20	C3	1854	15	0.809061	Abnormality of movement	0.0014	HP:0100022	Monarch Phenotype
P20	C3	180	6	3.33333	Cellular modified amino acid metabolic process	0.0015	GO:0006575	GO Biological Process
P20	C3	193	5	2.59067	Calcium signaling pathway	0.0016	hsa04020	KEGG Pathways
P20	C3	12	3	25	L-serine metabolic process	0.0018	GO:0006563	GO Biological Process
P20	C3	422	8	1.89573	Nucleotide metabolic process	0.0018	GO:0009117	GO Biological Process
P20	C3	13853	43	0.310402	Cellular anatomical entity	0.0019	GOCC:0110165	COMPARTMENTS
P20	C3	643	9	1.39969	Hyperreflexia	0.0019	HP:0001347	Monarch Phenotype
P20	C3	60	4	6.66667	Hyperammonemia	0.0019	HP:0001987	Monarch Phenotype
P20	C3	2181	16	0.733608	Growth abnormality	0.002	HP:0001507	Monarch Phenotype
P20	C3	8298	34	0.409737	Metabolic process	0.0022	GO:0008152	GO Biological Process
P20	C3	145	5	3.44828	Brain cell line	0.0022	BTO:0000255	TISSUES
P20	C3	211	5	2.36967	Human T-cell leukemia virus 1 infection	0.0022	hsa05166	KEGG Pathways
P20	C3	17	3	17.6471	Voltage-gated anion channel activity	0.0024	GO:0008308	GO Molecular Function
P20	C3	225	6	2.66667	Organic anion transmembrane transporter activity	0.0024	GO:0008514	GO Molecular Function
P20	C3	17	3	17.6471	C4-dicarboxylate transmembrane transporter activity	0.0024	GO:0015556	GO Molecular Function
P20	C3	5462	26	0.476016	Brain	0.0024	BTO:0000142	TISSUES
P20	C3	17	3	17.6471	Metabolism of folate and pterines	0.0025	HSA-196757	Reactome Pathways
P20	C3	1044	11	1.05364	Abnormal reflex	0.0025	HP:0031826	Monarch Phenotype
P20	C3	141	5	3.5461	Emotional lability	0.0026	HP:0000712	Monarch Phenotype
P20	C3	21	3	14.2857	Cerebral edema	0.0027	HP:0002181	Monarch Phenotype
P20	C3	15	3	20	Glycine metabolic process	0.0028	GO:0006544	GO Biological Process
P20	C3	7513	32	0.425928	Cellular metabolic process	0.0028	GO:0044237	GO Biological Process
P20	C3	2250	16	0.711111	Abnormality of brain morphology	0.0028	HP:0012443	Monarch Phenotype
P20	C3	146	5	3.42466	Optic disc pallor	0.0029	HP:0000543	Monarch Phenotype
P20	C3	239	6	2.51046	Secondary active transmembrane transporter activity	0.0031	GO:0015291	GO Molecular Function
P20	C3	185	5	2.7027	NAD	0.0035	KW-0520	UniProt Keywords
P20	C3	48	3	6.25	Cholesterol metabolism	0.0035	hsa04979	KEGG Pathways
P20	C3	154	5	3.24675	Irritability	0.0036	HP:0000737	Monarch Phenotype
P20	C3	154	5	3.24675	Metabolic acidosis	0.0036	HP:0001942	Monarch Phenotype
P20	C3	390	7	1.79487	Intellectual disability, severe	0.0036	HP:0010864	Monarch Phenotype
P20	C3	544	8	1.47059	Hepatomegaly	0.0037	HP:0002240	Monarch Phenotype
P20	C3	2322	16	0.689061	Neurodevelopmental abnormality	0.0038	HP:0012759	Monarch Phenotype
P20	C3	816	10	1.22549	Cellular protein-containing complex assembly	0.0041	GO:0034622	GO Biological Process
P20	C3	79	4	5.06329	Coma	0.0043	HP:0001259	Monarch Phenotype
P20	C3	2	2	100	Formyltetrahydrofolate dehydrogenase activity	0.0047	GO:0016155	GO Molecular Function
P20	C3	931	10	1.07411	Abnormality of the urinary system physiology	0.0047	HP:0011277	Monarch Phenotype
P20	C3	19	3	15.7895	Folic acid metabolic process	0.0048	GO:0046655	GO Biological Process
P20	C3	5	2	40	Phosphopantetheine	0.0048	KW-0596	UniProt Keywords
P20	C3	82	4	4.87805	Poor eye contact	0.0049	HP:0000817	Monarch Phenotype
P20	C3	236	6	2.54237	Nucleotide biosynthetic process	0.005	GO:0009165	GO Biological Process
P20	C3	280	6	2.14286	Abnormal urine metabolite level	0.005	HP:0033354	Monarch Phenotype
P20	C3	360	7	1.94444	Purine-containing compound metabolic process	0.0051	GO:0072521	GO Biological Process
P20	C3	23	3	13.0435	Mitochondrial calcium ion transport	0.0051	HSA-8949215	Reactome Pathways
P20	C3	14895	44	0.295401	Animal	0.0052	BTO:0000042	TISSUES
P20	C3	985	10	1.01523	Muscle	0.0052	BTO:0000887	TISSUES
P20	C3	170	5	2.94118	Pigmentary retinopathy	0.0052	HP:0000580	Monarch Phenotype
P20	C3	617	8	1.2966	Brain stem	0.0055	BTO:0000146	TISSUES
P20	C3	5	2	40	Mitochondrial crista junction	0.0058	GOCC:0044284	COMPARTMENTS
P20	C3	26	3	11.5385	ATP transmembrane transporter activity	0.0058	GO:0005347	GO Molecular Function
P20	C3	1638	13	0.793651	Abnormality of the respiratory system	0.0059	HP:0002086	Monarch Phenotype
P20	C3	147	5	3.40136	Purine ribonucleotide biosynthetic process	0.0063	GO:0009152	GO Biological Process
P20	C3	3879	20	0.515597	Vesicle	0.0064	GO:0031982	GO Cellular Component
P20	C3	881	10	1.13507	Cation transport	0.0066	GO:0006812	GO Biological Process
P20	C3	150	5	3.33333	Proton transmembrane transport	0.0066	GO:1902600	GO Biological Process
P20	C3	1328	11	0.828313	Catalytic complex	0.0067	GO:1902494	GO Cellular Component
P20	C3	8057	31	0.384759	Phosphoprotein	0.0068	KW-0597	UniProt Keywords
P20	C3	3	2	66.6667	Malate transmembrane transporter activity	0.0069	GO:0015140	GO Molecular Function
P20	C3	84	4	4.7619	Antiporter activity	0.0069	GO:0015297	GO Molecular Function
P20	C3	185	5	2.7027	Poor head control	0.0072	HP:0002421	Monarch Phenotype
P20	C3	2	2	100	10-formyltetrahydrofolate catabolic process	0.0073	GO:0009258	GO Biological Process
P20	C3	260	6	2.30769	Carboxylic acid catabolic process	0.0073	GO:0046395	GO Biological Process
P20	C3	31	3	9.67742	Anion:anion antiporter activity	0.0076	GO:0015301	GO Molecular Function
P20	C3	184	5	2.71739	Lyase activity	0.0076	GO:0016829	GO Molecular Function
P20	C3	4	2	50	Elevated plasma citrulline	0.0076	HP:0011966	Monarch Phenotype
P20	C3	4	2	50	ATP:ADP antiporter activity	0.0077	GO:0005471	GO Molecular Function
P20	C3	624	8	1.28205	Abnormal pattern of respiration	0.0081	HP:0002793	Monarch Phenotype
P20	C3	79	4	5.06329	Aerobic respiration	0.0085	GO:0009060	GO Biological Process
P20	C3	3	2	66.6667	Vpr-mediated induction of apoptosis by mitochondrial outer membrane permeabilization	0.0086	HSA-180897	Reactome Pathways
P20	C3	1069	10	0.935454	Skin	0.0087	BTO:0001253	TISSUES
P20	C3	8	2	25	MICOS complex	0.0088	GO:0061617	GO Cellular Component
P20	C3	164	5	3.04878	Inorganic anion transport	0.0089	GO:0015698	GO Biological Process
P20	C3	81	4	4.93827	Protein localization to mitochondrion	0.009	GO:0070585	GO Biological Process
P20	C3	469	7	1.49254	Intrauterine growth retardation	0.0093	HP:0001511	Monarch Phenotype
P20	C3	572	8	1.3986	Small molecule biosynthetic process	0.0095	GO:0044283	GO Biological Process
P20	C3	5	2	40	Ammonia-lyase activity	0.0102	GO:0016841	GO Molecular Function
P20	C3	35	3	8.57143	Mitochondrial complex IV assembly	0.0102	WP4922	WikiPathways
P20	C3	5	2	40	Abnormal circulating serine concentration	0.0102	HP:0012278	Monarch Phenotype
P20	C3	3153	18	0.570885	Abnormal nervous system physiology	0.0106	HP:0012638	Monarch Phenotype
P20	C3	174	4	2.29885	NOD-like receptor signaling pathway	0.0112	hsa04621	KEGG Pathways
P20	C3	2876	17	0.591099	Abnormality of the eye	0.0115	HP:0000478	Monarch Phenotype
P20	C3	212	5	2.35849	Transferase activity, transferring one-carbon groups	0.0118	GO:0016741	GO Molecular Function
P20	C3	8	2	25	MICOS complex	0.012	GOCC:0061617	COMPARTMENTS
P20	C3	524	7	1.33588	Adenocarcinoma cell	0.0121	BTO:0000604	TISSUES
P20	C3	441	7	1.5873	Monovalent inorganic cation transport	0.0122	GO:0015672	GO Biological Process
P20	C3	568	7	1.23239	Oxidoreductase	0.0123	KW-0560	UniProt Keywords
P20	C3	669	8	1.19581	Abnormality of the optic disc	0.0124	HP:0012795	Monarch Phenotype
P20	C3	1865	13	0.697051	Alimentary canal	0.0126	BTO:0000058	TISSUES
P20	C3	303	6	1.9802	Purine ribonucleotide metabolic process	0.0127	GO:0009150	GO Biological Process
P20	C3	34	3	8.82353	Gluconeogenesis	0.0129	HSA-70263	Reactome Pathways
P20	C3	6	2	33.3333	Abnormal circulating arginine concentration	0.013	HP:0010909	Monarch Phenotype
P20	C3	216	5	2.31481	Abnormal circulating carboxylic acid concentration	0.0133	HP:0004354	Monarch Phenotype
P20	C3	4	2	50	Adenine transport	0.0135	GO:0015853	GO Biological Process
P20	C3	95	4	4.21053	Mitochondrial transmembrane transport	0.0135	GO:1990542	GO Biological Process
P20	C3	2788	17	0.609756	Biosynthetic process	0.014	GO:0009058	GO Biological Process
P20	C3	191	5	2.6178	Alpha-amino acid metabolic process	0.014	GO:1901605	GO Biological Process
P20	C3	3145	17	0.540541	Disease mutation	0.014	KW-0225	UniProt Keywords
P20	C3	35	3	8.57143	ATP biosynthetic process	0.0146	GO:0006754	GO Biological Process
P20	C3	224	5	2.23214	Leukoencephalopathy	0.0154	HP:0002352	Monarch Phenotype
P20	C3	15024	44	0.292865	Cellular process	0.016	GO:0009987	GO Biological Process
P20	C3	5	2	40	Threonine metabolic process	0.0164	GO:0006566	GO Biological Process
P20	C3	228	5	2.19298	Hypoglycemia	0.0165	HP:0001943	Monarch Phenotype
P20	C3	46	3	6.52174	Athetosis	0.0168	HP:0002305	Monarch Phenotype
P20	C3	5	2	40	SAM complex	0.0168	CL:13630	STRING Clusters
P20	C3	87	3	3.44828	Cardiac muscle contraction	0.0169	hsa04260	KEGG Pathways
P20	C3	125	4	3.2	Proton transmembrane transporter activity	0.0175	GO:0015078	GO Molecular Function
P20	C3	237	5	2.1097	Active ion transmembrane transporter activity	0.0177	GO:0022853	GO Molecular Function
P20	C3	47	3	6.38298	Macrocytic anemia	0.0177	HP:0001972	Monarch Phenotype
P20	C3	1680	12	0.714286	Gastrointestinal tract	0.0184	BTO:0000511	TISSUES
P20	C3	374	6	1.60428	Peripheral neuropathy	0.0187	HP:0009830	Monarch Phenotype
P20	C3	1293	11	0.850735	Protein-containing complex assembly	0.0193	GO:0065003	GO Biological Process
P20	C3	377	6	1.59151	Ventricular septal defect	0.0193	HP:0001629	Monarch Phenotype
P20	C3	1144	10	0.874126	Abnormal posterior eye segment morphology	0.0194	HP:0004329	Monarch Phenotype
P20	C3	6	2	33.3333	L-serine catabolic process	0.0204	GO:0006565	GO Biological Process
P20	C3	1901	13	0.683851	Cognitive impairment	0.0213	HP:0100543	Monarch Phenotype
P20	C3	6	2	33.3333	Aerobic electron transport chain	0.0216	CL:13456	STRING Clusters
P20	C3	946	9	0.951374	Feeding difficulties	0.0219	HP:0011968	Monarch Phenotype
P20	C3	8	2	25	Serine metabolism	0.0222	WP4688	WikiPathways
P20	C3	9	2	22.2222	Abnormal circulating glutamine concentration	0.0225	HP:0010903	Monarch Phenotype
P20	C3	12	2	16.6667	Mitochondrial permeability transition pore complex	0.0226	GOCC:0005757	COMPARTMENTS
P20	C3	116	4	3.44828	Glucose metabolic process	0.0229	GO:0006006	GO Biological Process
P20	C3	258	5	1.93798	Alzheimers disease and miRNA effects	0.0237	WP2059	WikiPathways
P20	C3	9	2	22.2222	Urea cycle and related diseases	0.0237	WP4571	WikiPathways
P20	C3	255	5	1.96078	Alzheimers disease	0.0237	WP5124	WikiPathways
P20	C3	7	2	28.5714	Amino-acid betaine biosynthetic process	0.0253	GO:0006578	GO Biological Process
P20	C3	2516	15	0.596184	Small molecule binding	0.0254	GO:0036094	GO Molecular Function
P20	C3	1346	11	0.817236	Organonitrogen compound biosynthetic process	0.026	GO:1901566	GO Biological Process
P20	C3	46	3	6.52174	Gluconeogenesis	0.0261	GO:0006094	GO Biological Process
P20	C3	10	2	20	Delayed menarche	0.0264	HP:0012569	Monarch Phenotype
P20	C3	144	4	2.77778	Inorganic anion transmembrane transporter activity	0.0268	GO:0015103	GO Molecular Function
P20	C3	1204	10	0.830565	Abnormal heart morphology	0.0269	HP:0001627	Monarch Phenotype
P20	C3	7	2	28.5714	NADH dehydrogenase activity	0.0269	CL:13387	STRING Clusters
P20	C3	1446	11	0.760719	Abdominal symptom	0.0271	HP:0011458	Monarch Phenotype
P20	C3	714	8	1.12045	Inorganic ion transmembrane transport	0.0274	GO:0098660	GO Biological Process
P20	C3	16	2	12.5	Ubiquinone	0.0274	KW-0830	UniProt Keywords
P20	C3	46	3	6.52174	Mixed, incl. Arginine biosynthesis, and proline metabolic process	0.0274	CL:11863	STRING Clusters
P20	C3	1216	10	0.822368	Abnormality of blood and blood-forming tissues	0.0286	HP:0001871	Monarch Phenotype
P20	C3	993	9	0.906344	Visual impairment	0.0291	HP:0000505	Monarch Phenotype
P20	C3	8	2	25	Neuron-neuron synaptic transmission	0.0297	GO:0007270	GO Biological Process
P20	C3	725	8	1.10345	Cation transmembrane transport	0.0297	GO:0098655	GO Biological Process
P20	C3	5073	22	0.433668	Protein-containing complex	0.0303	GO:0032991	GO Cellular Component
P20	C3	50	3	6	Aspartate family amino acid metabolic process	0.0304	GO:0009066	GO Biological Process
P20	C3	29	2	6.89655	Citrate cycle (TCA cycle)	0.0321	hsa00020	KEGG Pathways
P20	C3	18	2	11.1111	Leigh syndrome	0.0322	KW-0431	UniProt Keywords
P20	C3	426	6	1.40845	Anemia	0.0324	HP:0001903	Monarch Phenotype
P20	C3	13	2	15.3846	Disorders of folate metabolism and transport	0.0327	WP4259	WikiPathways
P20	C3	154	4	2.5974	Carboxylic acid transmembrane transporter activity	0.0329	GO:0046943	GO Molecular Function
P20	C3	156	4	2.5641	Ligase activity	0.033	GO:0016874	GO Molecular Function
P20	C3	26	3	11.5385	Mitochondrial carrier protein	0.0348	IPR002067	InterPro Domains
P20	C3	2	2	100	10-formyltetrahydrofolate dehydrogenase	0.0348	IPR011407	InterPro Domains
P20	C3	2	2	100	Formyl transferase, C-terminal domain superfamily	0.0348	IPR037022	InterPro Domains
P20	C3	3	2	66.6667	Adult-onset type II citrullinemia	0.0373	DOID:0070342	DISEASES
P20	C3	65	3	4.61538	Abnormal circulating proteinogenic amino acid concentration	0.0377	HP:0033107	Monarch Phenotype
P20	C3	285	5	1.75439	Apnea	0.0378	HP:0002104	Monarch Phenotype
P20	C3	3	2	66.6667	Phosphoribosylglycinamide formyltransferase, active site	0.0386	IPR001555	InterPro Domains
P20	C3	3	2	66.6667	Formyl transferase, C-terminal	0.0386	IPR005793	InterPro Domains
P20	C3	871	8	0.918485	Connective tissue	0.04	BTO:0000421	TISSUES
P20	C3	56	3	5.35714	Protein targeting to mitochondrion	0.0406	GO:0006626	GO Biological Process
P20	C3	10	2	20	Tetrahydrofolate interconversion	0.0406	GO:0035999	GO Biological Process
P20	C3	773	8	1.03493	Cellular amide metabolic process	0.0419	GO:0043603	GO Biological Process
P20	C3	58	3	5.17241	Alpha-amino acid biosynthetic process	0.0432	GO:1901607	GO Biological Process
P20	C3	1538	11	0.715215	Abnormal skeletal muscle morphology	0.0433	HP:0011805	Monarch Phenotype
P20	C3	14	2	14.2857	Abnormal circulating aromatic amino acid concentration	0.0438	HP:0004338	Monarch Phenotype
P20	C3	79	3	3.79747	Colonic adenocarcinoma cell	0.0441	BTO:0000032	TISSUES
P20	C3	15	2	13.3333	Aldehyde dehydrogenase (NAD+) activity	0.0453	GO:0004029	GO Molecular Function
P20	C3	55	3	5.45455	Pyruvate metabolism and Citric Acid (TCA) cycle	0.0462	HSA-71406	Reactome Pathways
P20	C3	962	8	0.831601	Methylation	0.0473	KW-0488	UniProt Keywords
P20	C3	4	2	50	ADP/ATP carrier protein, eucaryote	0.0473	IPR002113	InterPro Domains
P20	C3	4	2	50	Formyl transferase, N-terminal	0.0473	IPR002376	InterPro Domains
P20	C3	4	2	50	Formyl transferase-like, C-terminal domain superfamily	0.0473	IPR011034	InterPro Domains
P20	C3	4	2	50	Formyl transferase, N-terminal domain superfamily	0.0473	IPR036477	InterPro Domains
P20	C3	5	2	40	Phosphopantetheine binding ACP domain	0.0484	IPR009081	InterPro Domains
P20	C3	5	2	40	ACP-like superfamily	0.0484	IPR036736	InterPro Domains
P20	C3	796	8	1.00503	Membrane organization	0.0491	GO:0061024	GO Biological Process
P20	C3	24	2	8.33333	Tricarboxylic acid cycle	0.0496	KW-0816	UniProt Keywords
P20	C3	1079	9	0.834106	Microcephaly	0.0498	HP:0000252	Monarch Phenotype
P20	C4	116	14	12.069	Cap-dependent Translation Initiation	1.52e-17	HSA-72737	Reactome Pathways
P20	C4	108	13	12.037	L13a-mediated translational silencing of Ceruloplasmin expression	1.54e-16	HSA-156827	Reactome Pathways
P20	C4	109	13	11.9266	GTP hydrolysis and joining of the 60S ribosomal subunit	1.54e-16	HSA-72706	Reactome Pathways
P20	C4	141	14	9.92908	Translational initiation	1.15e-15	GO:0006413	GO Biological Process
P20	C4	289	15	5.19031	Translation	1.5e-14	HSA-72766	Reactome Pathways
P20	C4	55	10	18.1818	Translation initiation complex formation	3.8e-14	HSA-72649	Reactome Pathways
P20	C4	55	10	18.1818	Ribosomal scanning and start codon recognition	3.8e-14	HSA-72702	Reactome Pathways
P20	C4	366	16	4.37158	Translation	2.13e-13	GO:0006412	GO Biological Process
P20	C4	93	10	10.7527	Nonsense Mediated Decay (NMD) independent of the Exon Junction Complex (EJC)	3.16e-12	HSA-975956	Reactome Pathways
P20	C4	113	10	8.84956	Nonsense Mediated Decay (NMD) enhanced by the Exon Junction Complex (EJC)	1.75e-11	HSA-975957	Reactome Pathways
P20	C4	562	16	2.84698	Ribonucleoprotein complex	5.01e-11	GOCC:1990904	COMPARTMENTS
P20	C4	2645	27	1.02079	Digestive gland	8.81e-11	BTO:0000345	TISSUES
P20	C4	1977	23	1.16338	Metabolism of proteins	1.65e-10	HSA-392499	Reactome Pathways
P20	C4	99	9	9.09091	Response of EIF2AK4 (GCN2) to amino acid deficiency	2.13e-10	HSA-9633012	Reactome Pathways
P20	C4	119	10	8.40336	Nuclear-transcribed mRNA catabolic process, nonsense-mediated decay	2.81e-10	GO:0000184	GO Biological Process
P20	C4	167	10	5.98802	Regulation of expression of SLITs and ROBOs	4.95e-10	HSA-9010553	Reactome Pathways
P20	C4	544	14	2.57353	Cellular responses to stress	7.15e-10	HSA-2262752	Reactome Pathways
P20	C4	547	14	2.55941	Axon guidance	7.2e-10	HSA-422475	Reactome Pathways
P20	C4	1649	22	1.33414	RNA binding	8.12e-10	GO:0003723	GO Molecular Function
P20	C4	131	10	7.63359	Translation regulator activity	8.12e-10	GO:0045182	GO Molecular Function
P20	C4	1436	20	1.39276	Respiratory system	2.29e-09	BTO:0000203	TISSUES
P20	C4	1882	22	1.16897	Liver	2.29e-09	BTO:0000759	TISSUES
P20	C4	49	7	14.2857	Formation of the ternary complex, and subsequently, the 43S complex	3e-09	HSA-72695	Reactome Pathways
P20	C4	1087	17	1.56394	Developmental Biology	3.44e-09	HSA-1266738	Reactome Pathways
P20	C4	91	8	8.79121	Eukaryotic Translation Termination	3.44e-09	HSA-72764	Reactome Pathways
P20	C4	5799	34	0.586308	Female reproductive system	4.37e-09	BTO:0000083	TISSUES
P20	C4	6716	36	0.536033	Urogenital system	4.37e-09	BTO:0003091	TISSUES
P20	C4	99	8	8.08081	Formation of a pool of free 40S subunits	5.76e-09	HSA-72689	Reactome Pathways
P20	C4	2919	26	0.890716	Cytosol	5.77e-09	GOCC:0005829	COMPARTMENTS
P20	C4	247	11	4.45344	RNA catabolic process	7.93e-09	GO:0006401	GO Biological Process
P20	C4	72	8	11.1111	Cytoplasmic translation	8.08e-09	GO:0002181	GO Biological Process
P20	C4	437	13	2.97483	Aromatic compound catabolic process	8.08e-09	GO:0019439	GO Biological Process
P20	C4	677	15	2.21566	Ribonucleoprotein complex	9.77e-09	GO:1990904	GO Cellular Component
P20	C4	574	14	2.43902	Posttranscriptional regulation of gene expression	1.16e-08	GO:0010608	GO Biological Process
P20	C4	472	13	2.75424	Organic cyclic compound catabolic process	1.45e-08	GO:1901361	GO Biological Process
P20	C4	6602	35	0.530142	Gland	1.47e-08	BTO:0000522	TISSUES
P20	C4	373	12	3.21716	Nucleobase-containing compound catabolic process	1.65e-08	GO:0034655	GO Biological Process
P20	C4	49	7	14.2857	Translation factors	1.78e-08	WP107	WikiPathways
P20	C4	2099	22	1.04812	Extracellular exosome	2.57e-08	GO:0070062	GO Cellular Component
P20	C4	776	15	1.93299	Viral process	3.06e-08	GO:0016032	GO Biological Process
P20	C4	3196	26	0.813517	Intracellular non-membrane-bounded organelle	3.11e-08	GOCC:0043232	COMPARTMENTS
P20	C4	10	5	50	Eukaryotic translation initiation factor 2 complex	4.81e-08	GOCC:0005850	COMPARTMENTS
P20	C4	1522	19	1.24836	Cellular nitrogen compound biosynthetic process	5.39e-08	GO:0044271	GO Biological Process
P20	C4	678	14	2.0649	mRNA metabolic process	5.55e-08	GO:0016071	GO Biological Process
P20	C4	1346	18	1.3373	Organonitrogen compound biosynthetic process	5.65e-08	GO:1901566	GO Biological Process
P20	C4	2593	23	0.887003	Internal female genital organ	5.66e-08	BTO:0003099	TISSUES
P20	C4	6036	33	0.54672	Endocrine gland	5.67e-08	BTO:0001488	TISSUES
P20	C4	131	9	6.87023	Formation of a pool of free 40S subunits, and Elongation factor	6.17e-08	CL:146	STRING Clusters
P20	C4	5142	31	0.602878	Protein-containing complex	7.05e-08	GOCC:0032991	COMPARTMENTS
P20	C4	659	13	1.97269	Metabolism of RNA	7.41e-08	HSA-8953854	Reactome Pathways
P20	C4	3341	26	0.77821	Acetylation	7.53e-08	KW-0007	UniProt Keywords
P20	C4	101	8	7.92079	Translation regulator activity, nucleic acid binding	7.65e-08	GO:0090079	GO Molecular Function
P20	C4	1098	16	1.45719	Blood cancer cell	8.27e-08	BTO:0000580	TISSUES
P20	C4	87	7	8.04598	Peptide chain elongation	9.48e-08	HSA-156902	Reactome Pathways
P20	C4	87	7	8.04598	Viral mRNA Translation	9.48e-08	HSA-192823	Reactome Pathways
P20	C4	786	14	1.78117	Eye	9.99e-08	BTO:0000439	TISSUES
P20	C4	57	7	12.2807	Cytoplasmic ribosomal proteins	1.05e-07	CL:171	STRING Clusters
P20	C4	91	7	7.69231	Selenocysteine synthesis	1.18e-07	HSA-2408557	Reactome Pathways
P20	C4	1162	16	1.37694	Lung	1.56e-07	BTO:0000763	TISSUES
P20	C4	235	9	3.82979	Lymphoblast	2.82e-07	BTO:0000772	TISSUES
P20	C4	132	8	6.06061	Viral gene expression	2.97e-07	GO:0019080	GO Biological Process
P20	C4	24	5	20.8333	Formation of tubulin folding intermediates by CCT/TriC	3.02e-07	HSA-389960	Reactome Pathways
P20	C4	5073	30	0.591366	Protein-containing complex	3.22e-07	GO:0032991	GO Cellular Component
P20	C4	86	7	8.13953	Cytoplasmic ribosomal proteins	3.43e-07	WP477	WikiPathways
P20	C4	398	11	2.76382	Regulation of translation	3.65e-07	GO:0006417	GO Biological Process
P20	C4	110	7	6.36364	SRP-dependent cotranslational protein targeting to membrane	3.69e-07	HSA-1799339	Reactome Pathways
P20	C4	88	7	7.95455	Cytosolic ribosome	3.88e-07	GOCC:0022626	COMPARTMENTS
P20	C4	140	8	5.71429	Protein localization to endoplasmic reticulum	4.25e-07	GO:0070972	GO Biological Process
P20	C4	7871	36	0.457375	Cytoplasm	4.66e-07	GOCC:0005737	COMPARTMENTS
P20	C4	47	6	12.766	Initiation factor	4.79e-07	KW-0396	UniProt Keywords
P20	C4	5193	30	0.577701	Cytosol	4.91e-07	GO:0005829	GO Cellular Component
P20	C4	97	7	7.21649	Cytosolic ribosome	5.41e-07	GO:0022626	GO Cellular Component
P20	C4	11202	41	0.366006	Intracellular	5.76e-07	GOCC:0005622	COMPARTMENTS
P20	C4	82	7	8.53659	Translation factor activity, RNA binding	5.99e-07	GO:0008135	GO Molecular Function
P20	C4	5831	32	0.548791	Heterocyclic compound binding	5.99e-07	GO:1901363	GO Molecular Function
P20	C4	5916	32	0.540906	Organic cyclic compound binding	6.21e-07	GO:0097159	GO Molecular Function
P20	C4	5020	29	0.577689	Viscus	6.65e-07	BTO:0001491	TISSUES
P20	C4	1592	18	1.13065	Cellular macromolecule biosynthetic process	6.77e-07	GO:0034645	GO Biological Process
P20	C4	2056	20	0.972763	Gene expression	6.99e-07	GO:0010467	GO Biological Process
P20	C4	160	8	5	RNA transport	7.6e-07	hsa03013	KEGG Pathways
P20	C4	5462	30	0.549249	Brain	8e-07	BTO:0000142	TISSUES
P20	C4	2783	22	0.790514	Female reproductive gland	8e-07	BTO:0000254	TISSUES
P20	C4	949	14	1.47524	Leukemia cell	8e-07	BTO:0001271	TISSUES
P20	C4	47	6	12.766	Cytoplasmic ribosomal proteins	8.05e-07	CL:173	STRING Clusters
P20	C4	2543	21	0.825796	Hematopoietic system	8.87e-07	BTO:0000570	TISSUES
P20	C4	648	12	1.85185	Lymphocyte	8.87e-07	BTO:0000775	TISSUES
P20	C4	12619	42	0.332831	Whole body	8.95e-07	BTO:0001489	TISSUES
P20	C4	50	6	12	Translation initiation factor activity	9.23e-07	GO:0003743	GO Molecular Function
P20	C4	96	7	7.29167	SRP-dependent cotranslational protein targeting to membrane	9.56e-07	GO:0006614	GO Biological Process
P20	C4	2132	19	0.891182	Embryonic structure	1.53e-06	BTO:0000174	TISSUES
P20	C4	2671	21	0.786222	Male reproductive system	1.54e-06	BTO:0000082	TISSUES
P20	C4	1675	17	1.01493	Blood	1.67e-06	BTO:0000089	TISSUES
P20	C4	278	9	3.23741	Ribonucleoprotein	1.79e-06	KW-0687	UniProt Keywords
P20	C4	128	7	5.46875	Protein biosynthesis	2.34e-06	KW-0648	UniProt Keywords
P20	C4	1496	16	1.06952	Lymphoid tissue	2.38e-06	BTO:0000753	TISSUES
P20	C4	130	7	5.38462	Ribosome	2.57e-06	hsa03010	KEGG Pathways
P20	C4	115	7	6.08696	Viral transcription	2.58e-06	GO:0019083	GO Biological Process
P20	C4	186	8	4.30108	Ribonucleoprotein complex assembly	2.58e-06	GO:0022618	GO Biological Process
P20	C4	28	5	17.8571	Cytoplasmic translational initiation	2.86e-06	GO:0002183	GO Biological Process
P20	C4	2505	20	0.798403	Male reproductive gland	2.87e-06	BTO:0000080	TISSUES
P20	C4	6329	31	0.489809	Head	2.87e-06	BTO:0000282	TISSUES
P20	C4	4880	28	0.57377	Intracellular non-membrane-bounded organelle	3.26e-06	GO:0043232	GO Cellular Component
P20	C4	3879	25	0.644496	Vesicle	3.4e-06	GO:0031982	GO Cellular Component
P20	C4	1548	16	1.03359	Disease	3.49e-06	HSA-1643685	Reactome Pathways
P20	C4	94	6	6.38298	Chaperonin-mediated protein folding	4.12e-06	HSA-390466	Reactome Pathways
P20	C4	1706	17	0.996483	Isopeptide bond	4.19e-06	KW-1017	UniProt Keywords
P20	C4	1261	15	1.18953	Supramolecular complex	4.2e-06	GO:0099080	GO Cellular Component
P20	C4	2875	22	0.765217	Negative regulation of macromolecule metabolic process	4.26e-06	GO:0010605	GO Biological Process
P20	C4	365	9	2.46575	Metabolism of amino acids and derivatives	4.56e-06	HSA-71291	Reactome Pathways
P20	C4	826	12	1.45278	Infectious disease	6.47e-06	HSA-5663205	Reactome Pathways
P20	C4	180	7	3.88889	Major pathway of rRNA processing in the nucleolus and cytosol	7.08e-06	HSA-6791226	Reactome Pathways
P20	C4	433	10	2.30947	Establishment of protein localization to organelle	7.95e-06	GO:0072594	GO Biological Process
P20	C4	3282	23	0.700792	Cellular nitrogen compound metabolic process	8.02e-06	GO:0034641	GO Biological Process
P20	C4	11428	40	0.350018	Cytoplasm	1.06e-05	GO:0005737	GO Cellular Component
P20	C4	173	7	4.04624	Ribosomal protein	1.13e-05	KW-0689	UniProt Keywords
P20	C4	59	5	8.47458	Kinesins	1.27e-05	HSA-983189	Reactome Pathways
P20	C4	2229	18	0.807537	Internal male genital organ	1.42e-05	BTO:0003096	TISSUES
P20	C4	178	7	3.93258	Ribosomal subunit	1.47e-05	GO:0044391	GO Cellular Component
P20	C4	2014	18	0.893744	Negative regulation of gene expression	1.7e-05	GO:0010629	GO Biological Process
P20	C4	166	7	4.21687	Ribosomal subunit	1.77e-05	GOCC:0044391	COMPARTMENTS
P20	C4	6407	31	0.483846	Regulation of macromolecule metabolic process	1.88e-05	GO:0060255	GO Biological Process
P20	C4	405	9	2.22222	Focal adhesion	2.08e-05	GO:0005925	GO Cellular Component
P20	C4	1584	16	1.0101	RNA metabolic process	2.2e-05	GO:0016070	GO Biological Process
P20	C4	159	7	4.40252	Structural constituent of ribosome	2.34e-05	GO:0003735	GO Molecular Function
P20	C4	17	4	23.5294	nsp1 from SARS-CoV-2 inhibits translation initiation in the host cell	2.39e-05	WP5027	WikiPathways
P20	C4	2611	20	0.76599	Cellular biosynthetic process	2.46e-05	GO:0044249	GO Biological Process
P20	C4	27	4	14.8148	Prefoldin mediated transfer of substrate to CCT/TriC	2.71e-05	HSA-389957	Reactome Pathways
P20	C4	635	11	1.73228	Structural molecule activity	2.77e-05	GO:0005198	GO Molecular Function
P20	C4	20	4	20	Eukaryotic translation initiation factor 3 complex	3.6e-05	GOCC:0005852	COMPARTMENTS
P20	C4	1176	13	1.10544	Placenta	3.63e-05	BTO:0001078	TISSUES
P20	C4	30	4	13.3333	RHO GTPases activate IQGAPs	3.88e-05	HSA-5626467	Reactome Pathways
P20	C4	2693	20	0.742666	Regulation of cellular protein metabolic process	4.03e-05	GO:0032268	GO Biological Process
P20	C4	1899	17	0.895208	Interspecies interaction between organisms	4.03e-05	GO:0044419	GO Biological Process
P20	C4	4166	24	0.576092	Extracellular region	4.34e-05	GO:0005576	GO Cellular Component
P20	C4	2734	20	0.731529	Organic substance biosynthetic process	4.97e-05	GO:1901576	GO Biological Process
P20	C4	249	7	2.81124	Colonic cancer cell	5.6e-05	BTO:0000586	TISSUES
P20	C4	337	8	2.37389	GTP-binding	5.73e-05	KW-0342	UniProt Keywords
P20	C4	3696	23	0.622294	Cellular protein metabolic process	6.16e-05	GO:0044267	GO Biological Process
P20	C4	423	9	2.12766	Ribonucleoprotein complex biogenesis	6.6e-05	GO:0022613	GO Biological Process
P20	C4	61	5	8.19672	Ribosome assembly	6.94e-05	GO:0042255	GO Biological Process
P20	C4	1520	15	0.986842	Intracellular transport	7.35e-05	GO:0046907	GO Biological Process
P20	C4	8057	33	0.409582	Phosphoprotein	7.66e-05	KW-0597	UniProt Keywords
P20	C4	917	12	1.30862	Cellular macromolecule catabolic process	8.1e-05	GO:0044265	GO Biological Process
P20	C4	743	11	1.48048	Protein localization to organelle	8.2e-05	GO:0033365	GO Biological Process
P20	C4	1069	12	1.12254	Skin	8.37e-05	BTO:0001253	TISSUES
P20	C4	170	6	3.52941	Lymph	8.95e-05	BTO:0000855	TISSUES
P20	C4	670	10	1.49254	RNA-binding	9.53e-05	KW-0694	UniProt Keywords
P20	C4	97	5	5.15464	COPI-dependent Golgi-to-ER retrograde traffic	0.00012	HSA-6811434	Reactome Pathways
P20	C4	1760	15	0.852273	Nucleotide-binding	0.00013	KW-0547	UniProt Keywords
P20	C4	2375	18	0.757895	Establishment of localization in cell	0.00014	GO:0051649	GO Biological Process
P20	C4	1799	16	0.889383	Purine ribonucleoside triphosphate binding	0.00014	GO:0035639	GO Molecular Function
P20	C4	291	7	2.4055	Stomach	0.00014	BTO:0001307	TISSUES
P20	C4	4976	26	0.522508	Cellular macromolecule metabolic process	0.00015	GO:0044260	GO Biological Process
P20	C4	75	5	6.66667	Regulation of translational initiation	0.00016	GO:0006446	GO Biological Process
P20	C4	14276	42	0.2942	Intracellular	0.00016	GO:0005622	GO Cellular Component
P20	C4	27	4	14.8148	Poly-pyrimidine tract binding	0.00016	GO:0008187	GO Molecular Function
P20	C4	39	4	10.2564	Cytosolic small ribosomal subunit	0.00018	GO:0022627	GO Cellular Component
P20	C4	1865	15	0.80429	Alimentary canal	0.00018	BTO:0000058	TISSUES
P20	C4	7	3	42.8571	Translation initiation complex	0.00019	GOCC:0070992	COMPARTMENTS
P20	C4	407	8	1.9656	Microtubule	0.00019	GO:0005874	GO Cellular Component
P20	C4	1864	16	0.858369	Purine ribonucleotide binding	0.00019	GO:0032555	GO Molecular Function
P20	C4	446	8	1.79372	Prostate gland	0.0002	BTO:0001129	TISSUES
P20	C4	258	7	2.71318	Alzheimers disease and miRNA effects	0.00022	WP2059	WikiPathways
P20	C4	255	7	2.7451	Alzheimers disease	0.00022	WP5124	WikiPathways
P20	C4	35	4	11.4286	Cytosolic small ribosomal subunit	0.00023	GOCC:0022627	COMPARTMENTS
P20	C4	2075	16	0.771084	Cell junction	0.00023	GO:0030054	GO Cellular Component
P20	C4	985	11	1.11675	Muscle	0.00023	BTO:0000887	TISSUES
P20	C4	93	5	5.37634	mRNA surveillance pathway	0.00023	hsa03015	KEGG Pathways
P20	C4	1351	13	0.96225	Synapse	0.00024	GO:0045202	GO Cellular Component
P20	C4	113	5	4.42478	EML4 and NUDC in mitotic spindle formation	0.00024	HSA-9648025	Reactome Pathways
P20	C4	939	11	1.17146	Supramolecular fiber	0.00025	GO:0099512	GO Cellular Component
P20	C4	370	8	2.16216	GTP binding	0.00025	GO:0005525	GO Molecular Function
P20	C4	1680	14	0.833333	Gastrointestinal tract	0.00026	BTO:0000511	TISSUES
P20	C4	120	5	4.16667	MHC class II antigen presentation	0.00031	HSA-2132295	Reactome Pathways
P20	C4	122	5	4.09836	Resolution of Sister Chromatid Cohesion	0.00032	HSA-2500257	Reactome Pathways
P20	C4	15	3	20	Signaling by GSK3beta mutants	0.00032	HSA-5339716	Reactome Pathways
P20	C4	15	3	20	S33 mutants of beta-catenin arent phosphorylated	0.00032	HSA-5358747	Reactome Pathways
P20	C4	15	3	20	S37 mutants of beta-catenin arent phosphorylated	0.00032	HSA-5358749	Reactome Pathways
P20	C4	15	3	20	S45 mutants of beta-catenin arent phosphorylated	0.00032	HSA-5358751	Reactome Pathways
P20	C4	15	3	20	T41 mutants of beta-catenin arent phosphorylated	0.00032	HSA-5358752	Reactome Pathways
P20	C4	4813	25	0.519427	Regulation of gene expression	0.00033	GO:0010468	GO Biological Process
P20	C4	6852	30	0.437828	Nitrogen compound metabolic process	0.00034	GO:0006807	GO Biological Process
P20	C4	5	3	60	Domain at the C-termini of GCD6, eIF-2B epsilon, eIF-4 gamma and eIF-5	0.00037	SM00515	SMART Domains
P20	C4	1758	15	0.853242	Cellular catabolic process	0.00038	GO:0044248	GO Biological Process
P20	C4	1293	13	1.00541	Protein-containing complex assembly	0.00038	GO:0065003	GO Biological Process
P20	C4	5244	26	0.495805	Organonitrogen compound metabolic process	0.00038	GO:1901564	GO Biological Process
P20	C4	17	3	17.6471	Beta-catenin phosphorylation cascade	0.00039	HSA-196299	Reactome Pathways
P20	C4	2882	19	0.659264	Cellular aromatic compound metabolic process	0.00042	GO:0006725	GO Biological Process
P20	C4	1539	14	0.909682	Protein-containing complex subunit organization	0.00042	GO:0043933	GO Biological Process
P20	C4	2583	18	0.696864	Cellular component biogenesis	0.00042	GO:0044085	GO Biological Process
P20	C4	18	3	16.6667	Microtubule-dependent trafficking of connexons from Golgi to the plasma membrane	0.00044	HSA-190840	Reactome Pathways
P20	C4	136	5	3.67647	RHO GTPases Activate Formins	0.00045	HSA-5663220	Reactome Pathways
P20	C4	820	10	1.21951	Anchoring junction	0.00049	GO:0070161	GO Cellular Component
P20	C4	6137	28	0.456249	Macromolecule metabolic process	0.00051	GO:0043170	GO Biological Process
P20	C4	2359	17	0.720644	Cellular component assembly	0.00055	GO:0022607	GO Biological Process
P20	C4	344	7	2.03488	Postsynaptic density	0.00055	GO:0014069	GO Cellular Component
P20	C4	760	10	1.31579	Nucleoside-triphosphatase activity	0.00056	GO:0017111	GO Molecular Function
P20	C4	21	3	14.2857	Post-chaperonin tubulin folding pathway	0.00064	HSA-389977	Reactome Pathways
P20	C4	54	4	7.40741	Pathogenic Escherichia coli infection	0.0008	WP2272	WikiPathways
P20	C4	2516	17	0.675676	Small molecule binding	0.00084	GO:0036094	GO Molecular Function
P20	C4	2805	18	0.641711	Anion binding	0.00084	GO:0043168	GO Molecular Function
P20	C4	24	3	12.5	Deadenylation of mRNA	0.00089	HSA-429947	Reactome Pathways
P20	C4	355	7	1.97183	Alzheimer disease	0.0009	hsa05010	KEGG Pathways
P20	C4	568	8	1.40845	Pancreas	0.00098	BTO:0000988	TISSUES
P20	C4	2383	16	0.671423	Ubl conjugation	0.001	KW-0832	UniProt Keywords
P20	C4	534	8	1.49813	Host-virus interaction	0.001	KW-0945	UniProt Keywords
P20	C4	999	11	1.1011	Intracellular protein transport	0.0011	GO:0006886	GO Biological Process
P20	C4	73	4	5.47945	Cytoplasmic stress granule	0.0012	GO:0010494	GO Cellular Component
P20	C4	429	7	1.6317	Signaling by Rho GTPases	0.0012	HSA-194315	Reactome Pathways
P20	C4	289	6	2.07612	RHO GTPase Effectors	0.0012	HSA-195258	Reactome Pathways
P20	C4	27	3	11.1111	Activation of AMPK downstream of NMDARs	0.0012	HSA-9619483	Reactome Pathways
P20	C4	55	4	7.27273	Regulation of telomere maintenance via telomerase	0.0013	GO:0032210	GO Biological Process
P20	C4	3118	19	0.609365	Organic cyclic compound metabolic process	0.0013	GO:1901360	GO Biological Process
P20	C4	605	8	1.32231	Hemostasis	0.0013	HSA-109582	Reactome Pathways
P20	C4	59	4	6.77966	Cytoplasmic stress granule	0.0014	GOCC:0010494	COMPARTMENTS
P20	C4	13853	41	0.295965	Cellular anatomical entity	0.0014	GOCC:0110165	COMPARTMENTS
P20	C4	7332	30	0.409165	Primary metabolic process	0.0014	GO:0044238	GO Biological Process
P20	C4	2840	18	0.633803	Heterocycle metabolic process	0.0014	GO:0046483	GO Biological Process
P20	C4	5633	26	0.461566	Cellular component organization or biogenesis	0.0014	GO:0071840	GO Biological Process
P20	C4	1970	14	0.71066	Integument	0.0014	BTO:0000634	TISSUES
P20	C4	30	3	10	Sealing of the nuclear envelope (NE) by ESCRT-III	0.0015	HSA-9668328	Reactome Pathways
P20	C4	1750	14	0.8	Organic substance catabolic process	0.0016	GO:1901575	GO Biological Process
P20	C4	156	5	3.20513	Hepatitis C	0.0016	hsa05160	KEGG Pathways
P20	C4	184	5	2.71739	Separation of Sister Chromatids	0.0016	HSA-2467813	Reactome Pathways
P20	C4	31	3	9.67742	Disassembly of the destruction complex and recruitment of AXIN to the membrane	0.0016	HSA-4641262	Reactome Pathways
P20	C4	12516	39	0.311601	Binding	0.0017	GO:0005488	GO Molecular Function
P20	C4	18	3	16.6667	Ribosomal small subunit assembly	0.0018	GO:0000028	GO Biological Process
P20	C4	21	3	14.2857	poly(A) binding	0.0018	GO:0008143	GO Molecular Function
P20	C4	1756	13	0.740319	Testis	0.0019	BTO:0001363	TISSUES
P20	C4	3145	18	0.572337	Disease mutation	0.0019	KW-0225	UniProt Keywords
P20	C4	1219	11	0.902379	Microtubule cytoskeleton	0.002	GO:0015630	GO Cellular Component
P20	C4	34	3	8.82353	RAF activation	0.0021	HSA-5673000	Reactome Pathways
P20	C4	7513	30	0.399308	Cellular metabolic process	0.0022	GO:0044237	GO Biological Process
P20	C4	3	2	66.6667	Centralspindlin complex	0.0022	GO:0097149	GO Cellular Component
P20	C4	58	5	8.62069	Thrombocytosis	0.0022	HP:0001894	Monarch Phenotype
P20	C4	1384	14	1.01156	Abnormality of the gastrointestinal tract	0.0022	HP:0011024	Monarch Phenotype
P20	C4	2659	17	0.639338	Nucleobase-containing compound metabolic process	0.0023	GO:0006139	GO Biological Process
P20	C4	5836	26	0.445511	Regulation of nitrogen compound metabolic process	0.0024	GO:0051171	GO Biological Process
P20	C4	87	4	4.5977	Gap junction	0.0024	hsa04540	KEGG Pathways
P20	C4	5447	25	0.458968	Cellular component organization	0.0025	GO:0016043	GO Biological Process
P20	C4	24	3	12.5	poly(U) RNA binding	0.0025	GO:0008266	GO Molecular Function
P20	C4	4353	22	0.505399	Transport	0.0027	GO:0006810	GO Biological Process
P20	C4	258	6	2.32558	Negative regulation of cellular catabolic process	0.0027	GO:0031330	GO Biological Process
P20	C4	39	3	7.69231	Association of TriC/CCT with target proteins during biosynthesis	0.0028	HSA-390471	Reactome Pathways
P20	C4	643	8	1.24417	Postsynapse	0.003	GO:0098794	GO Cellular Component
P20	C4	735	9	1.22449	Organelle assembly	0.0031	GO:0070925	GO Biological Process
P20	C4	289	6	2.07612	mRNA binding	0.0032	GO:0003729	GO Molecular Function
P20	C4	115	4	3.47826	Signaling by NTRK1 (TRKA)	0.0034	HSA-187037	Reactome Pathways
P20	C4	42	3	7.14286	Assembly and cell surface presentation of NMDA receptors	0.0034	HSA-9609736	Reactome Pathways
P20	C4	42	3	7.14286	Aggrephagy	0.0034	HSA-9646399	Reactome Pathways
P20	C4	24	3	12.5	Positive regulation of gene silencing by miRNA	0.0035	GO:2000637	GO Biological Process
P20	C4	86	4	4.65116	mRNA 3-UTR binding	0.0035	GO:0003730	GO Molecular Function
P20	C4	119	4	3.36134	L1CAM interactions	0.0035	HSA-373760	Reactome Pathways
P20	C4	43	3	6.97674	Negative regulation of MAPK pathway	0.0035	HSA-5675221	Reactome Pathways
P20	C4	43	3	6.97674	Carboxyterminal post-translational modifications of tubulin	0.0035	HSA-8955332	Reactome Pathways
P20	C4	3996	20	0.500501	Disease	0.0036	KW-9995	UniProt Keywords
P20	C4	7	3	42.8571	W2 domain	0.0037	IPR003307	InterPro Domains
P20	C4	333	8	2.4024	Armadillo-type fold	0.0037	IPR016024	InterPro Domains
P20	C4	7	3	42.8571	eIF4-gamma/eIF5/eIF2-epsilon	0.0037	PF02020	Pfam
P20	C4	376	6	1.59574	M Phase	0.0039	HSA-68886	Reactome Pathways
P20	C4	7	2	28.5714	PP2A-mediated dephosphorylation of key metabolic factors	0.004	HSA-163767	Reactome Pathways
P20	C4	1956	13	0.664622	Immune System	0.004	HSA-168256	Reactome Pathways
P20	C4	167	5	2.99401	Cytoplasmic ribonucleoprotein granule	0.0041	GOCC:0036464	COMPARTMENTS
P20	C4	7755	30	0.386847	Organic substance metabolic process	0.0041	GO:0071704	GO Biological Process
P20	C4	47	3	6.38298	Recycling pathway of L1	0.0041	HSA-437239	Reactome Pathways
P20	C4	6032	26	0.431034	Regulation of primary metabolic process	0.0042	GO:0080090	GO Biological Process
P20	C4	3450	19	0.550725	Organelle organization	0.0043	GO:0006996	GO Biological Process
P20	C4	524	7	1.33588	Adenocarcinoma cell	0.0043	BTO:0000604	TISSUES
P20	C4	2298	17	0.739774	Abnormality of higher mental function	0.0043	HP:0011446	Monarch Phenotype
P20	C4	5	2	40	Eukaryotic translation initiation factor 2 complex	0.0044	GO:0005850	GO Cellular Component
P20	C4	730	10	1.36986	Neoplasm by anatomical site	0.0045	HP:0011793	Monarch Phenotype
P20	C4	62	4	6.45161	Mixed, incl. Deadenylation-dependent mRNA decay, and eukaryotic translation initiation factor 4F complex	0.0045	CL:2275	STRING Clusters
P20	C4	32	3	9.375	Translation initiation factor binding	0.0047	GO:0031369	GO Molecular Function
P20	C4	50	3	6	COPI-independent Golgi-to-ER retrograde traffic	0.0047	HSA-6811436	Reactome Pathways
P20	C4	8	2	25	Recycling of eIF2:GDP	0.0047	HSA-72731	Reactome Pathways
P20	C4	292	6	2.05479	Ribosome biogenesis	0.0049	GO:0042254	GO Biological Process
P20	C4	318	6	1.88679	GTPase activity	0.005	GO:0003924	GO Molecular Function
P20	C4	587	9	1.53322	Abnormal emotion/affect behavior	0.0054	HP:0100851	Monarch Phenotype
P20	C4	54	3	5.55556	HuSP90 chaperone cycle for steroid hormone receptors (SHR)	0.0057	HSA-3371497	Reactome Pathways
P20	C4	183	5	2.73224	Regulation of mRNA stability	0.0061	GO:0043488	GO Biological Process
P20	C4	816	9	1.10294	Cellular protein-containing complex assembly	0.0062	GO:0034622	GO Biological Process
P20	C4	231	5	2.1645	Cytoplasmic ribonucleoprotein granule	0.0064	GO:0036464	GO Cellular Component
P20	C4	1203	10	0.831255	Skeletal system	0.0065	BTO:0001486	TISSUES
P20	C4	5389	24	0.445352	Negative regulation of biological process	0.0066	GO:0048519	GO Biological Process
P20	C4	10	2	20	Folding of actin by CCT/TriC	0.0066	HSA-390450	Reactome Pathways
P20	C4	101	4	3.9604	Wnt signaling pathway and pluripotency	0.0072	WP399	WikiPathways
P20	C4	6239	26	0.416733	Regulation of cellular metabolic process	0.0073	GO:0031323	GO Biological Process
P20	C4	317	6	1.89274	Regulation of neuron death	0.0073	GO:1901214	GO Biological Process
P20	C4	23	3	13.0435	Microtubule-dependent trafficking of connexons from Golgi to the plasma membrane, and Vasohibin	0.0075	CL:10953	STRING Clusters
P20	C4	4	2	50	Centralspindlin complex	0.0077	GOCC:0097149	COMPARTMENTS
P20	C4	24	3	12.5	Mixed, incl. RNPHF zinc finger, and negative regulation of mRNA splicing, via spliceosome	0.0078	CL:1451	STRING Clusters
P20	C4	1469	13	0.884956	Abnormality of the nose	0.0079	HP:0000366	Monarch Phenotype
P20	C4	1005	9	0.895522	Cardiovascular system	0.008	BTO:0000088	TISSUES
P20	C4	3976	20	0.503018	Regulation of macromolecule biosynthetic process	0.0081	GO:0010556	GO Biological Process
P20	C4	240	5	2.08333	Parkinson disease	0.0082	hsa05012	KEGG Pathways
P20	C4	8	2	25	Flotillin complex	0.0085	GO:0016600	GO Cellular Component
P20	C4	1020	9	0.882353	Uterus	0.0087	BTO:0001424	TISSUES
P20	C4	12	2	16.6667	Regulation of glycolysis by fructose 2,6-bisphosphate metabolism	0.009	HSA-9634600	Reactome Pathways
P20	C4	1564	12	0.767263	Establishment of protein localization	0.0092	GO:0045184	GO Biological Process
P20	C4	492	7	1.42276	Microtubule cytoskeleton organization	0.0095	GO:0000226	GO Biological Process
P20	C4	37	3	8.10811	Multicellular organism aging	0.0096	GO:0010259	GO Biological Process
P20	C4	13	2	15.3846	ERKs are inactivated	0.0102	HSA-202670	Reactome Pathways
P20	C4	5	2	40	Actomyosin contractile ring assembly	0.0103	GO:0000915	GO Biological Process
P20	C4	2429	15	0.617538	Negative regulation of nitrogen compound metabolic process	0.0103	GO:0051172	GO Biological Process
P20	C4	211	5	2.36967	Negative regulation of neuron death	0.0103	GO:1901215	GO Biological Process
P20	C4	1773	14	0.789622	Abnormal muscle tone	0.0106	HP:0003808	Monarch Phenotype
P20	C4	1610	12	0.745342	Cellular protein localization	0.0112	GO:0034613	GO Biological Process
P20	C4	70	3	4.28571	Translocation of SLC2A4 (GLUT4) to the plasma membrane	0.0112	HSA-1445148	Reactome Pathways
P20	C4	56	3	5.35714	Cytosolic large ribosomal subunit	0.0113	GO:0022625	GO Cellular Component
P20	C4	14	2	14.2857	APC truncation mutants have impaired AXIN binding	0.0115	HSA-5467337	Reactome Pathways
P20	C4	14	2	14.2857	AXIN missense mutants destabilize the destruction complex	0.0115	HSA-5467340	Reactome Pathways
P20	C4	14	2	14.2857	Truncations of AMER1 destabilize the destruction complex	0.0115	HSA-5467348	Reactome Pathways
P20	C4	10	2	20	Chaperonin-containing T-complex	0.0118	GO:0005832	GO Cellular Component
P20	C4	15	2	13.3333	Response of EIF2AK1 (HRI) to heme deficiency	0.0121	HSA-9648895	Reactome Pathways
P20	C4	75	3	4	The role of GTSE1 in G2/M progression after G2 checkpoint	0.0125	HSA-8852276	Reactome Pathways
P20	C4	45	3	6.66667	Translation inhibitors in chronically activated PDGFRA cells	0.0125	WP4566	WikiPathways
P20	C4	152	5	3.28947	Delayed puberty	0.0141	HP:0000823	Monarch Phenotype
P20	C4	2435	16	0.657084	Abnormality of the cardiovascular system	0.0141	HP:0001626	Monarch Phenotype
P20	C4	2380	16	0.672269	Abnormality of the musculature	0.0141	HP:0003011	Monarch Phenotype
P20	C4	385	7	1.81818	Abnormal ventricular septum morphology	0.0141	HP:0010438	Monarch Phenotype
P20	C4	23	3	13.0435	Erythroid hypoplasia	0.0141	HP:0012133	Monarch Phenotype
P20	C4	2389	16	0.669736	Abnormality of the digestive system	0.0141	HP:0025031	Monarch Phenotype
P20	C4	924	9	0.974026	Microtubule cytoskeleton	0.0143	GOCC:0015630	COMPARTMENTS
P20	C4	276	5	1.81159	Microtubule	0.0145	KW-0493	UniProt Keywords
P20	C4	727	8	1.10041	Microtubule-based process	0.0147	GO:0007017	GO Biological Process
P20	C4	17	2	11.7647	Platelet sensitization by LDL	0.0147	HSA-432142	Reactome Pathways
P20	C4	1168	11	0.941781	Abnormal cardiovascular system physiology	0.0148	HP:0011025	Monarch Phenotype
P20	C4	1649	13	0.788357	Abnormality of skin morphology	0.0148	HP:0011121	Monarch Phenotype
P20	C4	1925	14	0.727273	Neurodevelopmental delay	0.0148	HP:0012758	Monarch Phenotype
P20	C4	45	3	6.66667	mRNA stabilization	0.0151	GO:0048255	GO Biological Process
P20	C4	12	2	16.6667	Eukaryotic translation initiation factor 4F complex	0.0158	GO:0016281	GO Cellular Component
P20	C4	12	2	16.6667	Wnt signalosome	0.0158	GO:1990909	GO Cellular Component
P20	C4	193	4	2.07254	G2/M Transition	0.0158	HSA-69275	Reactome Pathways
P20	C4	197	4	2.03046	Cilium Assembly	0.0166	HSA-5617833	Reactome Pathways
P20	C4	47	3	6.38298	Negative regulation of oxidative stress-induced cell death	0.0168	GO:1903202	GO Biological Process
P20	C4	86	3	3.48837	Platelet homeostasis	0.0169	HSA-418346	Reactome Pathways
P20	C4	1437	11	0.765484	Regulation of response to stress	0.0171	GO:0080134	GO Biological Process
P20	C4	3878	19	0.489943	Regulation of cellular macromolecule biosynthetic process	0.0171	GO:2000112	GO Biological Process
P20	C4	7390	27	0.365359	Nucleus	0.0171	GO:0005634	GO Cellular Component
P20	C4	3470	19	0.54755	Abnormality of the nervous system	0.0171	HP:0000707	Monarch Phenotype
P20	C4	1216	11	0.904605	Abnormality of blood and blood-forming tissues	0.0171	HP:0001871	Monarch Phenotype
P20	C4	3153	18	0.570885	Abnormal nervous system physiology	0.0171	HP:0012638	Monarch Phenotype
P20	C4	68	3	4.41176	Polysome	0.0174	GO:0005844	GO Cellular Component
P20	C4	634	8	1.26183	High palate	0.0177	HP:0000218	Monarch Phenotype
P20	C4	2868	17	0.592748	Abnormality of the head	0.0177	HP:0000234	Monarch Phenotype
P20	C4	2269	15	0.661084	Abnormality of the integument	0.0177	HP:0001574	Monarch Phenotype
P20	C4	307	6	1.9544	Atrial septal defect	0.0177	HP:0001631	Monarch Phenotype
P20	C4	306	6	1.96078	Thrombocytopenia	0.0177	HP:0001873	Monarch Phenotype
P20	C4	3	2	66.6667	Deviated nasal septum	0.0177	HP:0004411	Monarch Phenotype
P20	C4	3	2	66.6667	Congenital hypoplastic anemia	0.0177	HP:0004810	Monarch Phenotype
P20	C4	312	6	1.92308	Abnormal aggressive, impulsive or violent behavior	0.0177	HP:0006919	Monarch Phenotype
P20	C4	2322	15	0.645995	Neurodevelopmental abnormality	0.0177	HP:0012759	Monarch Phenotype
P20	C4	2644	16	0.605144	Abnormality of the face	0.0179	HP:0000271	Monarch Phenotype
P20	C4	743	7	0.942127	Adaptive Immune System	0.018	HSA-1280218	Reactome Pathways
P20	C4	845	9	1.06509	Functional abnormality of the gastrointestinal tract	0.0182	HP:0012719	Monarch Phenotype
P20	C4	330	6	1.81818	Long philtrum	0.0185	HP:0000343	Monarch Phenotype
P20	C4	199	5	2.51256	Aggressive behavior	0.0185	HP:0000718	Monarch Phenotype
P20	C4	1559	12	0.769724	Global developmental delay	0.0185	HP:0001263	Monarch Phenotype
P20	C4	35	3	8.57143	Increased mean corpuscular volume	0.0185	HP:0005518	Monarch Phenotype
P20	C4	35	3	8.57143	Partial duplication of thumb phalanx	0.0185	HP:0009944	Monarch Phenotype
P20	C4	5134	23	0.447994	Phenotypic abnormality	0.0188	HP:0000118	Monarch Phenotype
P20	C4	8	2	25	Formation of translation preinitiation complex	0.0193	GO:0001731	GO Biological Process
P20	C4	8	2	25	Mitotic spindle midzone assembly	0.0193	GO:0051256	GO Biological Process
P20	C4	16	3	18.75	MIF4G-like domain superfamily	0.0195	IPR016021	InterPro Domains
P20	C4	2415	15	0.621118	Morphological central nervous system abnormality	0.0195	HP:0002011	Monarch Phenotype
P20	C4	2221	13	0.585322	Cytoskeleton	0.02	GO:0005856	GO Cellular Component
P20	C4	21	2	9.52381	CTLA4 inhibitory signaling	0.0201	HSA-389513	Reactome Pathways
P20	C4	2089	12	0.574438	Metabolism	0.0204	HSA-1430728	Reactome Pathways
P20	C4	93	3	3.22581	Recruitment of NuMA to mitotic centrosomes	0.0204	HSA-380320	Reactome Pathways
P20	C4	211	5	2.36967	Axial hypotonia	0.0204	HP:0008936	Monarch Phenotype
P20	C4	468	6	1.28205	Mental retardation	0.0205	KW-0991	UniProt Keywords
P20	C4	143	4	2.7972	Brain-derived neurotrophic factor (BDNF) signaling pathway	0.0205	WP2380	WikiPathways
P20	C4	428	6	1.40187	VEGFA-VEGFR2 signaling pathway	0.0206	WP3888	WikiPathways
P20	C4	15	2	13.3333	Eukaryotic 48S preinitiation complex	0.0211	GO:0033290	GO Cellular Component
P20	C4	1352	11	0.813609	Neurological speech impairment	0.0213	HP:0002167	Monarch Phenotype
P20	C4	2630	15	0.570342	Negative regulation of cellular metabolic process	0.0217	GO:0031324	GO Biological Process
P20	C4	51	3	5.88235	Cytosolic large ribosomal subunit	0.022	GOCC:0022625	COMPARTMENTS
[truncated: 1,272 more rows]
