# Supplementary material for: Prostate cancer reshapes the secreted and extracellular vesicle urinary proteomes
Source: Nat Commun. 2024 Jun 13;15:5069. doi: 10.1038/s41467-024-49424-5 (PMC11176296; doi:10.1038/s41467-024-49424-5)
Supplement: Supplementary file 7 — Supplementary Data 4 [file 41467_2024_49424_MOESM7_ESM.xlsx]

## Sheet: Summary
Supplementary Data 4: Results from statistical analyses
Description of tables
Table	Description
4a	Results from Pre-DRE vs Post-DRE urine comparison
4b	Urine sample-type comparisons
4c	Sample-type enriched genes in fluids
4d	EV proteins unique to this study
4e	EV proteins unique to this study and their differential abundance in prostate cancer (PCa) vs non cancer (NC)
4f	GSVA gene sets
4g	PSA expression in prostate cell lines and cEVs
4h	PCa/NC comparisons
4i	Results from machine learning models
4j	Data used for selecting uEV surface markers
4k	uEV marker gene sets
4l	uEV surface marker candidates

## Sheet: 4a
Supplementary Data 4a: Results from Pre-DRE vs Post-DRE urine comparison
Related to Figures 1C-F and Supplementary Fig. 1E
Separate paired two-sided Student's t-tests performed for each sample type (uSP, uEV-P20 and uEV-P150)
Gene	Sample type	log2FC(Post-Pre)	p-value	FDR
CYB561	uEV-P150	8.2114	1.65772e-05	0.0613521
TMSB15A	uEV-P150	7.40572	0.00369104	0.546921
NPDC1	uEV-P150	7.27329	0.000525036	0.546921
CUTA	uEV-P150	7.20826	0.0301969	0.546921
TSPAN6	uEV-P150	7.02911	0.0214051	0.546921
S100A10	uEV-P150	6.93368	0.0285101	0.546921
CD177	uEV-P150	6.91143	0.0177372	0.546921
FOLH1	uEV-P150	6.83801	0.0140321	0.546921
MLPH	uEV-P150	6.81466	0.00537629	0.546921
CD38	uEV-P150	6.69813	0.0175383	0.546921
GMPPB	uEV-P150	6.63607	0.0120869	0.546921
KLK3	uEV-P150	6.49803	0.0190763	0.546921
RAB27B	uEV-P150	6.41237	0.0224437	0.546921
TACC2	uEV-P150	6.29419	0.0176042	0.546921
FAM129A	uEV-P150	6.17473	0.0137864	0.546921
ACP3	uEV-P150	6.16018	0.0614889	0.546921
FAM177A1	uEV-P150	6.03025	0.00702422	0.546921
GABARAP	uEV-P150	5.75665	0.0299849	0.546921
ACAT2	uEV-P150	5.74675	0.0116915	0.546921
TBCA	uEV-P150	5.67768	0.0858763	0.556617
GPR143	uEV-P150	5.65999	0.0693596	0.546921
FBP2	uEV-P150	5.60192	0.047695	0.546921
VAMP3	uEV-P150	5.55564	0.0476798	0.546921
SKP1	uEV-P150	5.49328	0.0184823	0.546921
ALDH1A3	uEV-P150	5.40965	0.0321858	0.546921
STX12	uEV-P150	5.40521	0.00810458	0.546921
CRACR2A	uEV-P150	5.34601	0.00457876	0.546921
NUDT4	uEV-P150	5.33225	0.0140181	0.546921
HN1L	uEV-P150	5.28638	0.0270317	0.546921
UBE2L6	uEV-P150	5.26098	0.0192388	0.546921
PSMB4	uEV-P150	5.25338	0.0173892	0.546921
DYNLRB1	uEV-P150	5.19717	0.0278445	0.546921
ALAD	uEV-P150	5.16124	0.00243053	0.546921
SPINT1	uEV-P150	5.15967	0.00946527	0.546921
PAICS	uEV-P150	5.06404	0.0358974	0.546921
EXOC5	uEV-P150	4.96947	0.07252	0.547726
TGM4	uEV-P150	4.90815	0.0685593	0.546921
GMPR	uEV-P150	4.83659	0.0397725	0.546921
RAB3A	uEV-P150	4.81653	0.0647945	0.546921
PLIN3	uEV-P150	4.80435	0.00193598	0.546921
HN1	uEV-P150	4.79717	0.019549	0.546921
GLRX3	uEV-P150	4.78336	0.0139051	0.546921
RAB4A	uEV-P150	4.75302	0.0199625	0.546921
RAB27A	uEV-P150	4.70754	0.0214398	0.546921
SPON2	uEV-P150	4.69624	0.111938	0.557474
RASEF	uEV-P150	4.68942	0.0133237	0.546921
CTNNA1	uEV-P150	4.68547	0.0304347	0.546921
COMMD2	uEV-P150	4.68263	0.0195467	0.546921
VAMP2	uEV-P150	4.66917	0.0224496	0.546921
PSMA1	uEV-P150	4.66643	0.0597822	0.546921
DOPEY2	uEV-P150	4.6203	0.0245657	0.546921
TIMP1	uEV-P150	4.59916	0.125871	0.558468
RPL12	uEV-P150	4.58317	0.00968234	0.546921
YBX1	uEV-P150	4.54901	0.0276966	0.546921
PITHD1	uEV-P150	4.5356	0.0172561	0.546921
TPD52L2	uEV-P150	4.52912	0.0198832	0.546921
SYTL1	uEV-P150	4.52733	0.0112268	0.546921
RAB39B	uEV-P150	4.49663	0.0143147	0.546921
LGALS7	uEV-P150	4.4935	0.110451	0.557474
UFM1	uEV-P150	4.48933	0.0107563	0.546921
FSTL1	uEV-P150	4.47959	0.042435	0.546921
ATOX1	uEV-P150	4.47815	0.0945842	0.557474
GP2	uEV-P150	4.44753	0.0392358	0.546921
DENR	uEV-P150	4.41049	0.0150233	0.546921
RAD23B	uEV-P150	4.38237	0.0336644	0.546921
KLK2	uEV-P150	4.37343	0.0707775	0.546921
FIS1	uEV-P150	4.34507	0.0716468	0.547726
SCGB1A1	uEV-P150	4.34114	0.0460083	0.546921
FDPS	uEV-P150	4.33769	0.01557	0.546921
LCP1	uEV-P150	4.33631	0.024928	0.546921
PGM3	uEV-P150	4.32057	0.0163823	0.546921
LAMTOR5	uEV-P150	4.31823	0.0341766	0.546921
ECHDC1	uEV-P150	4.29764	0.0256612	0.546921
RAB2A	uEV-P150	4.28023	0.0257482	0.546921
PPCS	uEV-P150	4.27032	0.00358962	0.546921
NT5C2	uEV-P150	4.25623	0.0486817	0.546921
DYNLL1	uEV-P150	4.25523	0.0666662	0.546921
PMM2	uEV-P150	4.24054	0.0658891	0.546921
PSMB8	uEV-P150	4.22163	0.0560444	0.546921
ALDH7A1	uEV-P150	4.22091	0.029029	0.546921
GMPPA	uEV-P150	4.2191	0.0474781	0.546921
NKX3-1	uEV-P150	4.20786	0.0037385	0.546921
TROVE2	uEV-P150	4.17686	0.0525539	0.546921
ADIRF	uEV-P150	4.143	0.093324	0.557474
SOD3	uEV-P150	4.13955	0.0258732	0.546921
DCXR	uEV-P150	4.13787	0.0455279	0.546921
HOOK1	uEV-P150	4.12944	0.0692855	0.546921
PNPO	uEV-P150	4.09274	0.0730496	0.547726
VCP	uEV-P150	4.08883	0.0282936	0.546921
SEC14L2	uEV-P150	4.07494	0.0658817	0.546921
RPL7A	uEV-P150	4.05782	0.0371978	0.546921
ALOX15B	uEV-P150	4.04853	0.0768613	0.548667
PLA2G2A	uEV-P150	4.02568	0.0924507	0.557474
ARHGAP39	uEV-P150	4.01733	0.0186094	0.546921
RPS28	uEV-P150	4.00977	0.125455	0.558468
P2RX4	uEV-P150	3.98758	0.0503655	0.546921
PDAP1	uEV-P150	3.98486	0.0337587	0.546921
HTATIP2	uEV-P150	3.96603	0.021619	0.546921
HID1	uEV-P150	3.95826	0.0952551	0.557474
VILL	uEV-P150	3.95473	0.175566	0.590528
TTYH3	uEV-P150	3.95087	0.114879	0.557474
SCAMP2	uEV-P150	3.93753	0.0287072	0.546921
HOMER2	uEV-P150	3.89528	0.0462427	0.546921
THOP1	uEV-P150	3.88322	0.0125543	0.546921
AP1M2	uEV-P150	3.86965	0.0161514	0.546921
KIAA1598	uEV-P150	3.86541	0.0681607	0.546921
FKBP4	uEV-P150	3.86455	0.0209237	0.546921
ATP8A2	uEV-P150	3.85537	0.0254464	0.546921
DNAJB2	uEV-P150	3.85195	0.00421557	0.546921
PA2G4	uEV-P150	3.84753	0.0801563	0.549082
PSMC4	uEV-P150	3.84637	0.0653557	0.546921
TUBB3	uEV-P150	3.83828	0.239232	0.615439
USP14	uEV-P150	3.82254	0.0151052	0.546921
KL	uEV-P150	3.81925	0.134616	0.563794
IQGAP2	uEV-P150	3.80686	0.0504823	0.546921
IGHV3-23	uEV-P150	3.80477	0.186269	0.59651
SERPINB5	uEV-P150	3.79929	0.104056	0.557474
FADD	uEV-P150	3.79914	0.0206199	0.546921
XPNPEP1	uEV-P150	3.79603	0.0138558	0.546921
RPS4X	uEV-P150	3.78461	0.103179	0.557474
NMRAL1	uEV-P150	3.7831	0.0550464	0.546921
SYT1	uEV-P150	3.77236	0.0200233	0.546921
COPB1	uEV-P150	3.76946	0.0237978	0.546921
AKAP7	uEV-P150	3.74689	0.117255	0.557474
MAP2K2	uEV-P150	3.73959	0.0623533	0.546921
ACLY	uEV-P150	3.7359	0.00633222	0.546921
NARS	uEV-P150	3.73375	0.071248	0.547554
NAMPT	uEV-P150	3.73355	0.00482611	0.546921
ADSS	uEV-P150	3.72946	0.0184078	0.546921
LAMP2	uEV-P150	3.72922	0.0513076	0.546921
RPL13	uEV-P150	3.70424	0.0066521	0.546921
GYG1	uEV-P150	3.70308	0.0230369	0.546921
IAH1	uEV-P150	3.68922	0.0391613	0.546921
GPX2	uEV-P150	3.68325	0.0952292	0.557474
RPL8	uEV-P150	3.68197	0.0370597	0.546921
SCAMP1	uEV-P150	3.67924	0.0206968	0.546921
PIK3R1	uEV-P150	3.67876	0.213106	0.60452
MSRA	uEV-P150	3.67617	0.046463	0.546921
TXNL1	uEV-P150	3.6715	0.0252027	0.546921
WBP2	uEV-P150	3.67024	0.0571091	0.546921
PPM1A	uEV-P150	3.66944	0.0299984	0.546921
DPYSL3	uEV-P150	3.66802	0.0331148	0.546921
PSMB5	uEV-P150	3.66772	0.0371896	0.546921
G6PD	uEV-P150	3.66439	0.0468943	0.546921
MAPRE1	uEV-P150	3.66365	0.12449	0.558468
FKBP3	uEV-P150	3.65366	0.0359178	0.546921
LRRFIP1	uEV-P150	3.64799	0.00532808	0.546921
RAB2B	uEV-P150	3.64071	0.0415948	0.546921
SYT7	uEV-P150	3.63745	0.0517685	0.546921
PKLR	uEV-P150	3.6348	0.213911	0.605293
DYNLL2	uEV-P150	3.6341	0.0102988	0.546921
RAB3B	uEV-P150	3.62035	0.120301	0.557474
MYO5C	uEV-P150	3.6078	0.16793	0.58536
KLC1	uEV-P150	3.60729	0.0794951	0.549082
TC2N	uEV-P150	3.60369	0.0286157	0.546921
PEA15	uEV-P150	3.60249	0.106817	0.557474
PTTG1IP	uEV-P150	3.59675	0.109694	0.557474
PPP3CA	uEV-P150	3.59526	0.102249	0.557474
PHGDH	uEV-P150	3.58269	0.038681	0.546921
RPS18	uEV-P150	3.58045	0.0278179	0.546921
HDLBP	uEV-P150	3.57617	0.0298803	0.546921
PSMB1	uEV-P150	3.57573	0.0625682	0.546921
JCHAIN	uEV-P150	3.57547	0.233404	0.611869
BACE2	uEV-P150	3.56573	0.117047	0.557474
DNAJB1	uEV-P150	3.56257	0.0313835	0.546921
CNBP	uEV-P150	3.56016	0.0459517	0.546921
MT1H	uEV-P150	3.55608	0.134258	0.563794
CLTA	uEV-P150	3.5529	0.0617342	0.546921
IGKV3-20	uEV-P150	3.55049	0.143738	0.57032
C1orf123	uEV-P150	3.54689	0.0308245	0.546921
DES	uEV-P150	3.54463	0.0732659	0.547726
KLC4	uEV-P150	3.5288	0.0888379	0.557474
LAMP1	uEV-P150	3.52733	0.114563	0.557474
RPS11	uEV-P150	3.52723	0.0843615	0.551629
AHSA1	uEV-P150	3.51904	0.0384803	0.546921
MUC13	uEV-P150	3.51355	0.0534876	0.546921
SORD	uEV-P150	3.51075	0.010494	0.546921
HARS	uEV-P150	3.50501	0.0773435	0.549082
GSTM1	uEV-P150	3.4947	0.0736395	0.547726
GPR64	uEV-P150	3.49261	0.0578916	0.546921
DDB1	uEV-P150	3.4909	0.0899176	0.557474
TPM1	uEV-P150	3.4862	0.05456	0.546921
PRKAR2B	uEV-P150	3.48378	0.0468067	0.546921
FASN	uEV-P150	3.47515	0.00626411	0.546921
CCT4	uEV-P150	3.47193	0.0692204	0.546921
ASRGL1	uEV-P150	3.46256	0.19263	0.599766
RAD23A	uEV-P150	3.45865	0.0147705	0.546921
DDI2	uEV-P150	3.45592	0.249569	0.621828
TPM2	uEV-P150	3.44962	0.0682135	0.546921
TTLL12	uEV-P150	3.44134	0.0857634	0.556617
PSMD4	uEV-P150	3.44007	0.0672084	0.546921
SLC26A2	uEV-P150	3.43528	0.164591	0.584628
STRAP	uEV-P150	3.41945	0.0166639	0.546921
CAST	uEV-P150	3.41219	0.0138844	0.546921
GNMT	uEV-P150	3.40356	0.0080284	0.546921
RPE	uEV-P150	3.39196	0.0864642	0.557474
HSPA4	uEV-P150	3.3895	0.213322	0.60452
STIP1	uEV-P150	3.37319	0.00877343	0.546921
DYNC1H1	uEV-P150	3.36905	0.112859	0.557474
APEH	uEV-P150	3.36493	0.0725571	0.547726
IDH2	uEV-P150	3.35617	0.062185	0.546921
CDV3	uEV-P150	3.34311	0.0319865	0.546921
YARS	uEV-P150	3.33548	0.0258157	0.546921
SLC31A1	uEV-P150	3.33289	0.101477	0.557474
CSNK2B	uEV-P150	3.32628	0.0588649	0.546921
TFF3	uEV-P150	3.31367	0.146708	0.570344
PSMD10	uEV-P150	3.3136	0.0801943	0.549082
RPS3	uEV-P150	3.30065	0.109324	0.557474
COLEC12	uEV-P150	3.29984	0.0133922	0.546921
LMBRD1	uEV-P150	3.2957	0.186008	0.59651
GMDS	uEV-P150	3.29454	0.0799129	0.549082
PHKG2	uEV-P150	3.29039	0.087381	0.557474
MADD	uEV-P150	3.28738	0.0127885	0.546921
PYGB	uEV-P150	3.28663	0.0398502	0.546921
RPS20	uEV-P150	3.28565	0.0737488	0.547726
HINT1	uEV-P150	3.28532	0.128768	0.559354
CLTC	uEV-P150	3.28245	0.0260195	0.546921
TFG	uEV-P150	3.27788	0.14475	0.57032
SPAG1	uEV-P150	3.274	0.0666444	0.546921
RPS15A	uEV-P150	3.27213	0.112271	0.557474
SPOCK1	uEV-P150	3.2706	0.00612174	0.546921
PSMA4	uEV-P150	3.26948	0.0113553	0.546921
TPM4	uEV-P150	3.26925	0.0693076	0.546921
RPS5	uEV-P150	3.26493	0.252198	0.622256
NUDC	uEV-P150	3.25621	0.00932595	0.546921
GRHPR	uEV-P150	3.25525	0.0643416	0.546921
HRSP12	uEV-P150	3.25388	0.118204	0.557474
SLC2A5	uEV-P150	3.23906	0.207913	0.600519
FTH1	uEV-P150	3.23659	0.0224264	0.546921
OVCA2	uEV-P150	3.22431	0.227172	0.61002
STRADB	uEV-P150	3.22012	0.0654144	0.546921
PPAP2A	uEV-P150	3.21695	0.0746113	0.547726
SLAIN2	uEV-P150	3.21533	0.0830818	0.551136
QDPR	uEV-P150	3.20804	0.075773	0.547726
SPPL2A	uEV-P150	3.2057	0.121523	0.558468
AKR7A2	uEV-P150	3.20152	0.0630976	0.546921
KIAA0513	uEV-P150	3.19982	0.0612565	0.546921
SLC36A1	uEV-P150	3.19851	0.0251724	0.546921
RPS19	uEV-P150	3.19639	0.0878644	0.557474
EEF1B2	uEV-P150	3.19578	0.0812247	0.550328
EFHD2	uEV-P150	3.18365	0.0685586	0.546921
DNPEP	uEV-P150	3.18033	0.0710356	0.547554
LAP3	uEV-P150	3.18031	0.0215654	0.546921
S100A9	uEV-P150	3.17533	0.14172	0.568262
RPS13	uEV-P150	3.16937	0.0810591	0.550328
EXOC1	uEV-P150	3.16932	0.0764218	0.548667
MTHFD1	uEV-P150	3.16772	0.0407637	0.546921
GNG4	uEV-P150	3.16083	0.157934	0.579875
STXBP5	uEV-P150	3.16032	0.0409704	0.546921
PSMA7	uEV-P150	3.15875	0.0404081	0.546921
ARPC5	uEV-P150	3.15806	0.0767253	0.548667
OLFM4	uEV-P150	3.15805	0.186068	0.59651
GSTZ1	uEV-P150	3.15493	0.171199	0.586958
PSMB6	uEV-P150	3.14782	0.0679046	0.546921
PSMD2	uEV-P150	3.14623	0.00464207	0.546921
NOL3	uEV-P150	3.13632	0.105841	0.557474
DCTD	uEV-P150	3.13259	0.0623615	0.546921
PSMD3	uEV-P150	3.13091	0.119392	0.557474
IPO7	uEV-P150	3.12184	0.219645	0.606539
RAB31	uEV-P150	3.12123	0.0299755	0.546921
SMPDL3B	uEV-P150	3.12048	0.0753364	0.547726
GLIPR2	uEV-P150	3.11932	0.0153201	0.546921
NANS	uEV-P150	3.11625	0.115828	0.557474
NRD1	uEV-P150	3.10245	0.0497442	0.546921
VAMP8	uEV-P150	3.0999	0.00912907	0.546921
EIF2S1	uEV-P150	3.09387	0.0837549	0.551136
RTCB	uEV-P150	3.09351	0.0359969	0.546921
HDHD2	uEV-P150	3.0927	0.0566802	0.546921
MYCBP	uEV-P150	3.09195	0.17355	0.587656
NAPSA	uEV-P150	3.09159	0.175151	0.590528
SMCO3	uEV-P150	3.09158	0.0886102	0.557474
MYD88	uEV-P150	3.08348	0.100928	0.557474
DPP4	uEV-P150	3.08115	0.0836784	0.551136
PSMB3	uEV-P150	3.07374	0.0681619	0.546921
HMGB1	uEV-P150	3.07342	0.266852	0.627637
GSS	uEV-P150	3.06421	0.111684	0.557474
GNA15	uEV-P150	3.06233	0.0453303	0.546921
GNPDA2	uEV-P150	3.06025	0.0187557	0.546921
SLC35F2	uEV-P150	3.05852	0.137254	0.563794
EEF1G	uEV-P150	3.05262	0.0431138	0.546921
RPS14	uEV-P150	3.04966	0.144213	0.57032
FAM168A	uEV-P150	3.04676	0.125303	0.558468
PFDN1	uEV-P150	3.04666	0.155341	0.579283
DYNC1LI2	uEV-P150	3.03974	0.0072106	0.546921
FAM107B	uEV-P150	3.0251	0.160782	0.583387
RHEB	uEV-P150	3.02316	0.0604208	0.546921
AKR7L	uEV-P150	3.01943	0.00830257	0.546921
PAFAH1B3	uEV-P150	3.01909	0.0554505	0.546921
ARRB1	uEV-P150	3.01526	0.113429	0.557474
RPS25	uEV-P150	3.0144	0.134575	0.563794
CCT8	uEV-P150	3.0121	0.0667407	0.546921
PRPH	uEV-P150	3.01085	0.106601	0.557474
STAM2	uEV-P150	3.00767	0.00128993	0.546921
PPP2CA	uEV-P150	3.00496	0.0886842	0.557474
NPR3	uEV-P150	3.00353	0.163719	0.584628
NEDD8	uEV-P150	3.00334	0.192302	0.599766
MON2	uEV-P150	2.98296	0.0839673	0.551136
MTAP	uEV-P150	2.97785	0.117169	0.557474
ICA1	uEV-P150	2.97783	0.0521872	0.546921
ZNRF2	uEV-P150	2.97498	0.0187202	0.546921
RPS2	uEV-P150	2.97301	0.0159043	0.546921
NINL	uEV-P150	2.97267	0.119389	0.557474
RDH11	uEV-P150	2.96824	0.116527	0.557474
PDCD5	uEV-P150	2.96658	0.246073	0.618636
IGLC7	uEV-P150	2.96558	0.100062	0.557474
CRYM	uEV-P150	2.96206	0.0918395	0.557474
CD63	uEV-P150	2.96017	0.00391714	0.546921
APPL2	uEV-P150	2.95971	0.0445296	0.546921
CFD	uEV-P150	2.95813	0.141111	0.567664
RANBP1	uEV-P150	2.95639	0.0136863	0.546921
BAG2	uEV-P150	2.94608	0.207549	0.600519
KLK11	uEV-P150	2.94459	0.126906	0.559354
PLCB1	uEV-P150	2.94284	0.0304071	0.546921
UBA3	uEV-P150	2.93873	0.0736056	0.547726
BLVRA	uEV-P150	2.93676	0.0408216	0.546921
RPL29	uEV-P150	2.93417	0.148827	0.571377
MUC12	uEV-P150	2.93313	0.111113	0.557474
SUMO1	uEV-P150	2.92515	0.171096	0.586958
RPL35	uEV-P150	2.92135	0.152807	0.578647
DARS	uEV-P150	2.91785	0.0329978	0.546921
STARD5	uEV-P150	2.91577	0.0932661	0.557474
RAB23	uEV-P150	2.91442	0.0183346	0.546921
PRDX4	uEV-P150	2.91127	0.191748	0.599766
RPS16	uEV-P150	2.9095	0.105319	0.557474
MYL12B	uEV-P150	2.90896	0.0681862	0.546921
GNPDA1	uEV-P150	2.90625	0.253251	0.623066
RAB18	uEV-P150	2.90064	0.099861	0.557474
MCTS1	uEV-P150	2.8986	0.13794	0.56473
ATP9A	uEV-P150	2.89009	0.0224066	0.546921
RAB15	uEV-P150	2.88852	0.0216232	0.546921
LRRC47	uEV-P150	2.88622	0.0261043	0.546921
CA1	uEV-P150	2.88355	0.0539867	0.546921
SH3GLB2	uEV-P150	2.88176	0.059958	0.546921
LAMTOR3	uEV-P150	2.88097	0.161697	0.584152
GSTM4	uEV-P150	2.8801	0.100325	0.557474
RPL7	uEV-P150	2.87352	0.154776	0.579283
ZG16B	uEV-P150	2.86751	0.217329	0.606539
PSMA5	uEV-P150	2.86294	0.030177	0.546921
EIF5	uEV-P150	2.86111	0.0146266	0.546921
LMTK2	uEV-P150	2.85724	0.0570984	0.546921
ALDOB	uEV-P150	2.85703	0.298385	0.642162
DCTN3	uEV-P150	2.85645	0.110045	0.557474
RPLP2	uEV-P150	2.85509	0.207481	0.600519
IGLV1-47	uEV-P150	2.85145	0.146081	0.570344
RBBP9	uEV-P150	2.84854	0.0179926	0.546921
RPL5	uEV-P150	2.84293	0.10777	0.557474
ADI1	uEV-P150	2.83729	0.301028	0.643991
C9orf152	uEV-P150	2.83623	0.191101	0.599766
RPS6KA3	uEV-P150	2.8329	0.0753662	0.547726
WDR7	uEV-P150	2.83019	0.172155	0.586958
COPA	uEV-P150	2.82992	0.106762	0.557474
TALDO1	uEV-P150	2.82524	0.261894	0.627637
COPS4	uEV-P150	2.82132	0.152885	0.578647
NSF	uEV-P150	2.82097	0.0485396	0.546921
SERPINB6	uEV-P150	2.81848	0.0483402	0.546921
CPM	uEV-P150	2.81834	0.179431	0.592117
GABARAPL1	uEV-P150	2.80906	0.179134	0.592117
PFDN4	uEV-P150	2.80698	0.164242	0.584628
MYL12A	uEV-P150	2.80634	0.0993283	0.557474
TSTA3	uEV-P150	2.79991	0.0401477	0.546921
PEBP4	uEV-P150	2.79462	0.12999	0.560647
CYS1	uEV-P150	2.7946	0.251176	0.621858
DYNC1LI1	uEV-P150	2.79445	0.118906	0.557474
LXN	uEV-P150	2.78877	0.132873	0.562014
RBX1	uEV-P150	2.78711	0.0986793	0.557474
MAPK3	uEV-P150	2.77849	0.0817834	0.550328
VTCN1	uEV-P150	2.77546	0.116876	0.557474
FLII	uEV-P150	2.77489	0.0552625	0.546921
CORO1B	uEV-P150	2.771	0.0620488	0.546921
PPP2R4	uEV-P150	2.77031	0.0873507	0.557474
EIF4B	uEV-P150	2.76884	0.0116294	0.546921
GNG10	uEV-P150	2.7629	0.164898	0.584628
MAT2B	uEV-P150	2.76236	0.0202934	0.546921
RHOQ	uEV-P150	2.7613	0.0280289	0.546921
PPP1R7	uEV-P150	2.76128	0.0423335	0.546921
ARHGAP17	uEV-P150	2.75973	0.246185	0.618636
TTR	uEV-P150	2.75589	0.185041	0.59651
SEMA3C	uEV-P150	2.74655	0.156904	0.579283
PHYHD1	uEV-P150	2.74123	0.100417	0.557474
APOA1BP	uEV-P150	2.73264	0.183351	0.59651
NSFL1C	uEV-P150	2.7318	0.124687	0.558468
RPS17	uEV-P150	2.73079	0.131881	0.560647
CARKD	uEV-P150	2.72638	0.124393	0.558468
CADPS2	uEV-P150	2.71926	0.0428953	0.546921
FHIT	uEV-P150	2.71852	0.118983	0.557474
MAT2A	uEV-P150	2.71807	0.210208	0.601096
COTL1	uEV-P150	2.70978	0.159425	0.581839
STAM	uEV-P150	2.70695	0.110545	0.557474
CSE1L	uEV-P150	2.70651	0.0807078	0.550328
GSTT2B	uEV-P150	2.70636	0.27534	0.636155
LDHC	uEV-P150	2.70406	0.0677302	0.546921
MB	uEV-P150	2.70201	0.203453	0.600519
RAB14	uEV-P150	2.70189	0.0391285	0.546921
SLC3A1	uEV-P150	2.68899	0.147341	0.570799
SNX27	uEV-P150	2.68836	0.0471072	0.546921
NUDT11	uEV-P150	2.68784	0.0752876	0.547726
HEBP2	uEV-P150	2.68194	0.00780214	0.546921
EXOC4	uEV-P150	2.68037	0.102047	0.557474
ANO7	uEV-P150	2.67864	0.170666	0.586958
CMPK1	uEV-P150	2.67779	0.012639	0.546921
TRADD	uEV-P150	2.67636	0.0757127	0.547726
NEFH	uEV-P150	2.67632	0.190819	0.599766
STEAP2	uEV-P150	2.67617	0.234249	0.612088
NIPAL2	uEV-P150	2.67452	0.0990536	0.557474
ARPIN	uEV-P150	2.6719	0.105242	0.557474
SYNGR2	uEV-P150	2.66739	0.095547	0.557474
ENTPD3	uEV-P150	2.66328	0.152813	0.578647
GDF15	uEV-P150	2.66007	0.236127	0.613218
UGDH	uEV-P150	2.65866	0.110887	0.557474
PSMA6	uEV-P150	2.65508	0.107082	0.557474
NCSTN	uEV-P150	2.65502	0.153027	0.578647
MYH9	uEV-P150	2.65425	0.0299343	0.546921
AKAP12	uEV-P150	2.65368	0.114532	0.557474
NQO2	uEV-P150	2.6516	0.0811248	0.550328
CCT3	uEV-P150	2.65016	0.0741421	0.547726
LAMTOR1	uEV-P150	2.64525	0.127098	0.559354
NDRG1	uEV-P150	2.64203	0.192599	0.599766
CAMK2D	uEV-P150	2.63817	0.166693	0.585323
NUBP1	uEV-P150	2.63393	0.118953	0.557474
EEF1D	uEV-P150	2.633	0.0218429	0.546921
MRI1	uEV-P150	2.61575	0.0785629	0.549082
RPL9	uEV-P150	2.61483	0.106622	0.557474
SLPI	uEV-P150	2.60643	0.189223	0.599073
PPP6R3	uEV-P150	2.60388	0.0461954	0.546921
VNN2	uEV-P150	2.60224	0.187038	0.59705
ENOSF1	uEV-P150	2.59697	0.0628495	0.546921
SHPK	uEV-P150	2.59613	0.0874066	0.557474
MTHFS	uEV-P150	2.59514	0.0802245	0.549082
TJP2	uEV-P150	2.59312	0.00420551	0.546921
ENOPH1	uEV-P150	2.58677	0.168669	0.585594
AP1G1	uEV-P150	2.58545	0.0459009	0.546921
RABL6	uEV-P150	2.58499	0.0541336	0.546921
RNPEP	uEV-P150	2.58172	0.036173	0.546921
SLC46A1	uEV-P150	2.58172	0.150832	0.574903
UFC1	uEV-P150	2.58112	0.0918461	0.557474
AQP1	uEV-P150	2.57635	0.437679	0.717974
TMEM63A	uEV-P150	2.57375	0.166313	0.584879
NT5E	uEV-P150	2.57364	0.00432193	0.546921
PDLIM5	uEV-P150	2.5732	0.0228724	0.546921
PFDN5	uEV-P150	2.57306	0.31147	0.652917
LSR	uEV-P150	2.57262	0.0173484	0.546921
WFDC2	uEV-P150	2.56615	0.103379	0.557474
DBI	uEV-P150	2.5659	0.080263	0.549082
STK38L	uEV-P150	2.56399	0.0841373	0.551136
NUDT3	uEV-P150	2.56201	0.0523931	0.546921
NUDT9	uEV-P150	2.55757	0.148012	0.570799
DAK	uEV-P150	2.55689	0.049947	0.546921
WASH2P	uEV-P150	2.55643	0.102575	0.557474
EPHX2	uEV-P150	2.54572	0.0191366	0.546921
EXOC3	uEV-P150	2.54484	0.191318	0.599766
GPD1L	uEV-P150	2.54352	0.0746861	0.547726
SGTA	uEV-P150	2.54244	0.17104	0.586958
GCLC	uEV-P150	2.54109	0.022708	0.546921
PIR	uEV-P150	2.54079	0.0524896	0.546921
DTD1	uEV-P150	2.5389	0.0908893	0.557474
DOHH	uEV-P150	2.53872	0.159727	0.581839
MEMO1	uEV-P150	2.53309	0.258707	0.627637
PSME1	uEV-P150	2.53076	0.0635692	0.546921
SUGT1	uEV-P150	2.5281	0.157196	0.579283
WARS	uEV-P150	2.528	0.031068	0.546921
OTUB1	uEV-P150	2.52674	0.142564	0.57032
COPZ1	uEV-P150	2.52301	0.114139	0.557474
NAT1	uEV-P150	2.51965	0.179998	0.592117
LGALS3BP	uEV-P150	2.51718	0.32747	0.654764
PTGES3	uEV-P150	2.51296	0.0221623	0.546921
ABHD17C	uEV-P150	2.51221	0.173867	0.588193
PSMD12	uEV-P150	2.51206	0.194657	0.599766
PSMD7	uEV-P150	2.51125	0.201646	0.600397
USP32	uEV-P150	2.51081	0.0906816	0.557474
ST13	uEV-P150	2.50501	0.176715	0.591309
SYTL4	uEV-P150	2.50306	0.0358774	0.546921
AHCY	uEV-P150	2.50276	0.0361236	0.546921
FBXO17	uEV-P150	2.50031	0.130043	0.560647
UBQLN1	uEV-P150	2.4944	0.0594266	0.546921
EIF4A1	uEV-P150	2.49431	0.0521753	0.546921
MAPK1	uEV-P150	2.49379	0.0317751	0.546921
GAMT	uEV-P150	2.48848	0.142093	0.569141
SWAP70	uEV-P150	2.4854	0.102711	0.557474
GFPT1	uEV-P150	2.48247	0.064118	0.546921
RPLP0	uEV-P150	2.48105	0.239475	0.615439
CMBL	uEV-P150	2.47696	0.283676	0.638117
ENSA	uEV-P150	2.47665	0.17019	0.586958
CAND1	uEV-P150	2.47664	0.00661108	0.546921
BZW2	uEV-P150	2.47331	0.16512	0.584628
ORM2	uEV-P150	2.46965	0.127297	0.559354
TPMT	uEV-P150	2.46575	0.0895784	0.557474
PGM2	uEV-P150	2.46552	0.0817825	0.550328
CHORDC1	uEV-P150	2.46324	0.104799	0.557474
CDC42EP4	uEV-P150	2.45924	0.159139	0.581839
UNC13B	uEV-P150	2.45905	0.0588739	0.546921
EIF3J	uEV-P150	2.45395	0.0615041	0.546921
NDRG3	uEV-P150	2.45257	0.10338	0.557474
RAB19	uEV-P150	2.452	0.147697	0.570799
DNAJA1	uEV-P150	2.45166	0.103901	0.557474
KCNK6	uEV-P150	2.44863	0.148307	0.570799
PPP2R2A	uEV-P150	2.44759	0.0183716	0.546921
GLO1	uEV-P150	2.44646	0.0140869	0.546921
PBDC1	uEV-P150	2.44466	0.0813952	0.550328
CCT6A	uEV-P150	2.44357	0.112238	0.557474
PTP4A2	uEV-P150	2.439	0.159389	0.581839
SCRN2	uEV-P150	2.43887	0.163254	0.584628
TMEM176A	uEV-P150	2.43477	0.137249	0.563794
GOLM1	uEV-P150	2.43298	0.0631038	0.546921
PM20D2	uEV-P150	2.43089	0.048973	0.546921
LHPP	uEV-P150	2.43039	0.281219	0.638117
TPM3	uEV-P150	2.42919	0.167053	0.58536
PSME2	uEV-P150	2.42802	0.256844	0.626432
PRKG2	uEV-P150	2.42159	0.291005	0.64179
RPH3AL	uEV-P150	2.4117	0.199124	0.600397
MYH10	uEV-P150	2.4107	0.0245107	0.546921
RAB3D	uEV-P150	2.40918	0.165579	0.584879
EPDR1	uEV-P150	2.40794	0.0705024	0.546921
SYT2	uEV-P150	2.40525	0.0789328	0.549082
LTF	uEV-P150	2.40434	0.117082	0.557474
PCYT2	uEV-P150	2.40309	0.252098	0.622256
HPX	uEV-P150	2.40112	0.190462	0.599766
ARHGEF16	uEV-P150	2.39979	0.107905	0.557474
AP2B1	uEV-P150	2.39953	0.0759853	0.54819
FABP5	uEV-P150	2.3976	0.0441448	0.546921
PRKACB	uEV-P150	2.39717	0.102491	0.557474
FAM96B	uEV-P150	2.39465	0.135596	0.563794
PPP2R5D	uEV-P150	2.39247	0.123377	0.558468
TIAL1	uEV-P150	2.38995	0.0430131	0.546921
WDFY1	uEV-P150	2.38981	0.114352	0.557474
AAK1	uEV-P150	2.38859	0.0740729	0.547726
RPL36	uEV-P150	2.38581	0.218315	0.606539
CILP	uEV-P150	2.37845	0.220221	0.606539
VAC14	uEV-P150	2.37707	0.0950862	0.557474
C16orf13	uEV-P150	2.37505	0.146061	0.570344
STEAP4	uEV-P150	2.37254	0.0134641	0.546921
HEXB	uEV-P150	2.37105	0.360475	0.675916
RPL30	uEV-P150	2.37082	0.139524	0.567449
DNAJA4	uEV-P150	2.36989	0.116361	0.557474
STK38	uEV-P150	2.36796	0.0360332	0.546921
CRABP1	uEV-P150	2.36662	0.186768	0.596917
SERINC5	uEV-P150	2.36573	0.131662	0.560647
RPL14	uEV-P150	2.36376	0.227504	0.61002
CD151	uEV-P150	2.35444	0.08377	0.551136
HSP90AB4P	uEV-P150	2.35219	0.0193591	0.546921
LARS	uEV-P150	2.34996	0.279658	0.638117
PRKACA	uEV-P150	2.34459	0.100086	0.557474
RPS6KA2	uEV-P150	2.34337	0.138656	0.565783
HSPBP1	uEV-P150	2.33985	0.0312637	0.546921
C6orf211	uEV-P150	2.33803	0.0506046	0.546921
SI	uEV-P150	2.33311	0.262494	0.627637
TNFAIP2	uEV-P150	2.32739	0.130473	0.560647
UCHL5	uEV-P150	2.32478	0.0686063	0.546921
CP	uEV-P150	2.32322	0.192517	0.599766
PADI3	uEV-P150	2.31982	0.112426	0.557474
IPO4	uEV-P150	2.3159	0.112186	0.557474
APOE	uEV-P150	2.31436	0.262736	0.627637
AKT1	uEV-P150	2.30935	0.245446	0.618378
RPSA	uEV-P150	2.29954	0.204456	0.600519
PAFAH2	uEV-P150	2.2994	0.0407289	0.546921
RUVBL1	uEV-P150	2.2992	0.119569	0.557474
LCN2	uEV-P150	2.29878	0.378379	0.686124
CACYBP	uEV-P150	2.29036	0.207334	0.600519
CUBN	uEV-P150	2.28966	0.194999	0.599766
TWF2	uEV-P150	2.28869	0.0276343	0.546921
UAP1	uEV-P150	2.28818	0.152284	0.578647
CORO2A	uEV-P150	2.28698	0.143135	0.57032
MIEN1	uEV-P150	2.28622	0.302845	0.645639
VPS29	uEV-P150	2.28391	0.0954865	0.557474
PRMT5	uEV-P150	2.28031	0.245987	0.618636
PSMA2	uEV-P150	2.27662	0.123781	0.558468
NUBP2	uEV-P150	2.27334	0.233373	0.611869
PTGR2	uEV-P150	2.2733	0.180345	0.592241
DYNC1I2	uEV-P150	2.27298	0.0884101	0.557474
LPAR3	uEV-P150	2.27073	0.0935677	0.557474
ACTR10	uEV-P150	2.26752	0.135282	0.563794
GMPR2	uEV-P150	2.26454	0.187357	0.59705
SH3BGRL2	uEV-P150	2.26305	0.144204	0.57032
AMDHD2	uEV-P150	2.24817	0.118829	0.557474
HSPE1	uEV-P150	2.24691	0.0835366	0.551136
ERICH5	uEV-P150	2.2466	0.0107669	0.546921
SLC5A2	uEV-P150	2.24649	0.397328	0.699613
DDX1	uEV-P150	2.24612	0.128349	0.559354
PI16	uEV-P150	2.2411	0.266855	0.627637
SPR	uEV-P150	2.2399	0.163229	0.584628
MYO5A	uEV-P150	2.23895	0.0683815	0.546921
VASN	uEV-P150	2.23873	0.395401	0.699613
C9orf64	uEV-P150	2.23707	0.329024	0.655392
BTD	uEV-P150	2.23537	0.155643	0.579283
LGALS1	uEV-P150	2.23491	0.166019	0.584879
SLC52A3	uEV-P150	2.23035	0.142842	0.57032
HIST1H2BJ	uEV-P150	2.22624	0.215876	0.606539
ENAH	uEV-P150	2.22	0.0796262	0.549082
NIT1	uEV-P150	2.21937	0.101582	0.557474
EXOC2	uEV-P150	2.21552	0.137021	0.563794
RFK	uEV-P150	2.21316	0.0473215	0.546921
GPX1	uEV-P150	2.21264	0.0646251	0.546921
SSH3	uEV-P150	2.20592	0.0767992	0.548667
TRMT112	uEV-P150	2.2003	0.229339	0.61002
MVK	uEV-P150	2.19562	0.0584408	0.546921
EXOC6	uEV-P150	2.19323	0.100456	0.557474
GNB2L1	uEV-P150	2.19306	0.232992	0.611869
PRPSAP2	uEV-P150	2.19001	0.145315	0.57032
EFTUD1	uEV-P150	2.18799	0.150999	0.574947
AARSD1	uEV-P150	2.18682	0.139998	0.567664
TMED10	uEV-P150	2.18365	0.196343	0.599766
GSPT2	uEV-P150	2.18246	0.0348516	0.546921
EIF2S3	uEV-P150	2.182	0.289474	0.64179
MDP1	uEV-P150	2.18183	0.181025	0.593405
KIF5B	uEV-P150	2.1796	0.0516962	0.546921
NEK7	uEV-P150	2.17336	0.0531324	0.546921
SMS	uEV-P150	2.17178	0.2102	0.601096
NIT2	uEV-P150	2.16645	0.133475	0.563794
HIST1H2BA	uEV-P150	2.15993	0.332154	0.658084
ATXN10	uEV-P150	2.15724	0.0947438	0.557474
RPS27L	uEV-P150	2.15104	0.0624412	0.546921
OLA1	uEV-P150	2.14753	0.148489	0.570799
HDAC11	uEV-P150	2.14625	0.119963	0.557474
EIF5AL1	uEV-P150	2.14405	0.00606068	0.546921
MAT1A	uEV-P150	2.14032	0.064437	0.546921
NUDT10	uEV-P150	2.13932	0.0449122	0.546921
PLAC8	uEV-P150	2.1367	0.262683	0.627637
ADRBK1	uEV-P150	2.13378	0.180058	0.592117
ABCF3	uEV-P150	2.12706	0.0638552	0.546921
RCAN3	uEV-P150	2.12374	0.180868	0.593405
TSTD1	uEV-P150	2.12213	0.106532	0.557474
CD81	uEV-P150	2.12213	0.355065	0.673204
EIF4A2	uEV-P150	2.12048	0.0877142	0.557474
PSMD11	uEV-P150	2.11962	0.0756026	0.547726
EFS	uEV-P150	2.11776	0.172087	0.586958
NPHS2	uEV-P150	2.11677	0.450781	0.729489
COPS3	uEV-P150	2.11607	0.361328	0.676073
TBC1D8B	uEV-P150	2.11404	0.0874185	0.557474
AZGP1	uEV-P150	2.11039	0.0330938	0.546921
SARS	uEV-P150	2.10564	0.00747738	0.546921
UBXN1	uEV-P150	2.10506	0.12347	0.558468
ADAMTS1	uEV-P150	2.1048	0.200651	0.600397
TSC22D1	uEV-P150	2.10293	0.307239	0.650285
TATDN3	uEV-P150	2.10154	0.0532619	0.546921
ADAM10	uEV-P150	2.09913	0.04097	0.546921
EIF4A3	uEV-P150	2.09737	0.0383706	0.546921
HMGCS1	uEV-P150	2.0969	0.346692	0.668983
SMIM24	uEV-P150	2.09464	0.430823	0.71182
IGLC6	uEV-P150	2.09294	0.0880143	0.557474
DLGAP4	uEV-P150	2.09286	0.0124424	0.546921
USP5	uEV-P150	2.09204	0.0538436	0.546921
PITPNB	uEV-P150	2.08748	0.00827265	0.546921
GGCT	uEV-P150	2.08689	0.148006	0.570799
RAB33B	uEV-P150	2.08679	0.2255	0.61002
COPS6	uEV-P150	2.08426	0.291331	0.64179
EEFSEC	uEV-P150	2.07737	0.137701	0.564375
DOCK1	uEV-P150	2.07659	0.149292	0.571497
C1QC	uEV-P150	2.07551	0.0590818	0.546921
LIFR	uEV-P150	2.07027	0.113174	0.557474
SELENBP1	uEV-P150	2.06949	0.0498768	0.546921
IMPDH2	uEV-P150	2.06861	0.297357	0.642162
FUS	uEV-P150	2.06528	0.105812	0.557474
IGHG1	uEV-P150	2.06441	0.119616	0.557474
TANGO2	uEV-P150	2.06429	0.129673	0.560647
AARS	uEV-P150	2.06314	0.0832445	0.551136
GARS	uEV-P150	2.06159	0.0965707	0.557474
HYI	uEV-P150	2.06115	0.10783	0.557474
TNPO1	uEV-P150	2.06094	0.0376614	0.546921
DEFA3	uEV-P150	2.05577	0.0697287	0.546921
RPS6KA1	uEV-P150	2.05531	0.235041	0.612166
VASP	uEV-P150	2.05503	0.0428144	0.546921
AIMP1	uEV-P150	2.05356	0.149227	0.571497
NUDT5	uEV-P150	2.0528	0.391936	0.696045
SERPINB3	uEV-P150	2.0526	0.160178	0.582337
CAMK1	uEV-P150	2.05068	0.219282	0.606539
HSPH1	uEV-P150	2.04894	0.0216195	0.546921
GGACT	uEV-P150	2.04861	0.336789	0.660199
UBA6	uEV-P150	2.04798	0.201215	0.600397
NOS2	uEV-P150	2.04711	0.175905	0.590528
ASMTL	uEV-P150	2.04442	0.196186	0.599766
PAFAH1B1	uEV-P150	2.04357	0.0802624	0.549082
SLURP1	uEV-P150	2.04226	0.199609	0.600397
LPP	uEV-P150	2.04114	0.0684364	0.546921
ITFG1	uEV-P150	2.041	0.0952586	0.557474
TMEM30A	uEV-P150	2.03762	0.00959452	0.546921
BCAS1	uEV-P150	2.03704	0.0317938	0.546921
CCDC6	uEV-P150	2.03395	0.138846	0.565935
IFI30	uEV-P150	2.03268	0.23012	0.610332
SLC22A23	uEV-P150	2.02502	0.211486	0.60162
CST3	uEV-P150	2.01921	0.197044	0.599766
ATP11A	uEV-P150	2.01828	0.0457538	0.546921
UBE2V1	uEV-P150	2.01776	0.085006	0.553886
USO1	uEV-P150	2.01342	0.230214	0.610332
PSPH	uEV-P150	2.01298	0.241431	0.616658
EIF3K	uEV-P150	2.01236	0.210775	0.601449
SERPINB4	uEV-P150	2.00539	0.206482	0.600519
AASDHPPT	uEV-P150	2.00372	0.0595157	0.546921
PELI1	uEV-P150	2.00325	0.120404	0.557474
PYGL	uEV-P150	2.00256	0.0448781	0.546921
TUBAL3	uEV-P150	2.0006	0.323716	0.654657
CTPS2	uEV-P150	1.99782	0.377695	0.685893
VTN	uEV-P150	1.99322	0.367858	0.681559
CDC37	uEV-P150	1.99114	0.265968	0.627637
TECPR1	uEV-P150	1.9896	0.289386	0.64179
PPP1R2	uEV-P150	1.98716	0.354397	0.673204
VPS26A	uEV-P150	1.9858	0.17242	0.587054
ETFB	uEV-P150	1.98391	0.125389	0.558468
CDH13	uEV-P150	1.98329	0.262951	0.627637
OPHN1	uEV-P150	1.98206	0.0455246	0.546921
PSAT1	uEV-P150	1.97882	0.20923	0.601096
IMPA1	uEV-P150	1.9775	0.316332	0.653843
TOLLIP	uEV-P150	1.97607	0.207507	0.600519
GNE	uEV-P150	1.97195	0.203812	0.600519
PDZK1IP1	uEV-P150	1.97114	0.521188	0.763949
SIDT1	uEV-P150	1.96841	0.265466	0.627637
PPP1R1B	uEV-P150	1.96826	0.0958096	0.557474
NKIRAS2	uEV-P150	1.96176	0.194983	0.599766
CLDN3	uEV-P150	1.9613	0.1793	0.592117
SCAMP4	uEV-P150	1.95746	0.262381	0.627637
PRUNE2	uEV-P150	1.95597	0.229546	0.61002
DBN1	uEV-P150	1.95416	0.132073	0.560647
FLNC	uEV-P150	1.95064	0.119511	0.557474
PSMD5	uEV-P150	1.94752	0.0314797	0.546921
PCBD2	uEV-P150	1.9452	0.138396	0.565346
MVD	uEV-P150	1.94471	0.253685	0.623066
KARS	uEV-P150	1.94386	0.156837	0.579283
CASP7	uEV-P150	1.94273	0.0813527	0.550328
TMEM8A	uEV-P150	1.94264	0.159977	0.582177
RPS23	uEV-P150	1.94096	0.202212	0.600519
PSMC2	uEV-P150	1.94052	0.23295	0.611869
TLN1	uEV-P150	1.9393	0.0515617	0.546921
MYL6B	uEV-P150	1.93807	0.0578191	0.546921
UBE2V2	uEV-P150	1.93781	0.128478	0.559354
GNPNAT1	uEV-P150	1.93723	0.360067	0.675916
OTUD7B	uEV-P150	1.9366	0.0698207	0.546921
PPP2CB	uEV-P150	1.93294	0.122287	0.558468
SYT17	uEV-P150	1.93141	0.146148	0.570344
GGPS1	uEV-P150	1.931	0.307193	0.650285
RPL22	uEV-P150	1.93049	0.357556	0.675916
TCEB2	uEV-P150	1.92992	0.171226	0.586958
TCEB1	uEV-P150	1.92734	0.323296	0.654657
SLC5A11	uEV-P150	1.92659	0.117675	0.557474
DHX32	uEV-P150	1.92401	0.0300824	0.546921
GPM6B	uEV-P150	1.92206	0.259773	0.627637
SEPT7	uEV-P150	1.92063	0.067784	0.546921
CEACAM1	uEV-P150	1.92059	0.148522	0.570799
TPD52	uEV-P150	1.91982	0.236913	0.613607
SNX2	uEV-P150	1.91926	0.0698419	0.546921
COMMD3	uEV-P150	1.91849	0.187531	0.59705
CUL2	uEV-P150	1.91713	0.0459596	0.546921
ZDHHC20	uEV-P150	1.91624	0.187617	0.59705
LGALSL	uEV-P150	1.91609	0.291698	0.64184
PPM1H	uEV-P150	1.91546	0.494281	0.749316
REXO2	uEV-P150	1.915	0.179617	0.592117
PTER	uEV-P150	1.91447	0.260024	0.627637
STX11	uEV-P150	1.90967	0.189129	0.599073
PFDN2	uEV-P150	1.90525	0.271946	0.632207
FCGBP	uEV-P150	1.90026	0.0395737	0.546921
CPNE4	uEV-P150	1.89906	0.129849	0.560647
HAAO	uEV-P150	1.89772	0.164289	0.584628
CIAO1	uEV-P150	1.89766	0.473122	0.741017
RAB39A	uEV-P150	1.88608	0.103301	0.557474
CRABP2	uEV-P150	1.88591	0.0945536	0.557474
HBG1	uEV-P150	1.8825	0.203267	0.600519
HBG2	uEV-P150	1.8825	0.203267	0.600519
CLIP1	uEV-P150	1.87848	0.196934	0.599766
FN3KRP	uEV-P150	1.87774	0.156674	0.579283
DHRS11	uEV-P150	1.86914	0.118339	0.557474
COPG1	uEV-P150	1.86841	0.143719	0.57032
FLNB	uEV-P150	1.8667	0.0421338	0.546921
COG7	uEV-P150	1.86511	0.125684	0.558468
ARL1	uEV-P150	1.86338	0.399811	0.699613
TMEM192	uEV-P150	1.86321	0.427279	0.708713
FKBP15	uEV-P150	1.86295	0.123459	0.558468
QARS	uEV-P150	1.86016	0.285424	0.638554
SORBS3	uEV-P150	1.85922	0.0256419	0.546921
NAP1L4	uEV-P150	1.85518	0.178475	0.592117
DDX3X	uEV-P150	1.85475	0.110812	0.557474
OPLAH	uEV-P150	1.85178	0.331865	0.657939
SNX3	uEV-P150	1.85172	0.140073	0.567664
MISP	uEV-P150	1.84725	0.245363	0.618378
RPS3A	uEV-P150	1.84549	0.374886	0.684297
CKB	uEV-P150	1.84532	0.0922829	0.557474
APOA1	uEV-P150	1.84433	0.421445	0.706977
SLC34A2	uEV-P150	1.84175	0.135136	0.563794
NLN	uEV-P150	1.84172	0.127669	0.559354
EPPK1	uEV-P150	1.84106	0.295282	0.642162
UMPS	uEV-P150	1.84092	0.297192	0.642162
KRT4	uEV-P150	1.83655	0.365011	0.679871
NUTF2	uEV-P150	1.8355	0.103727	0.557474
RPL3	uEV-P150	1.83449	0.23767	0.614686
PIGR	uEV-P150	1.83204	0.191603	0.599766
STAT6	uEV-P150	1.83052	0.232725	0.611869
TSPAN3	uEV-P150	1.82573	0.598449	0.81071
GSR	uEV-P150	1.82283	0.00361003	0.546921
BASP1	uEV-P150	1.82225	0.0433812	0.546921
NPEPPS	uEV-P150	1.82215	0.0785221	0.549082
PLEKHF2	uEV-P150	1.8142	0.153065	0.578647
PRKAR2A	uEV-P150	1.81378	0.171493	0.586958
SCRN1	uEV-P150	1.81335	0.168256	0.58536
INF2	uEV-P150	1.81218	0.300977	0.643991
AKT2	uEV-P150	1.80878	0.233935	0.611869
CPNE1	uEV-P150	1.80873	0.120352	0.557474
NT5DC1	uEV-P150	1.80845	0.153767	0.579283
ENY2	uEV-P150	1.80824	0.296765	0.642162
PDE12	uEV-P150	1.80805	0.34078	0.663746
IGHV3-13	uEV-P150	1.80478	0.151288	0.575456
MYH14	uEV-P150	1.80412	0.414645	0.706966
ARCN1	uEV-P150	1.80329	0.229423	0.61002
COPS7A	uEV-P150	1.80242	0.208731	0.60071
TOM1L1	uEV-P150	1.80066	0.378252	0.686124
CD320	uEV-P150	1.80039	0.233519	0.611869
GTPBP1	uEV-P150	1.7995	0.172926	0.587656
USP9X	uEV-P150	1.79836	0.239794	0.615439
HBB	uEV-P150	1.79377	0.115995	0.557474
LYPLAL1	uEV-P150	1.79271	0.270931	0.631682
TIPRL	uEV-P150	1.79005	0.322543	0.654657
RAB25	uEV-P150	1.78906	0.136732	0.563794
ACYP1	uEV-P150	1.7883	0.257953	0.627637
GNL1	uEV-P150	1.78807	0.331089	0.657735
DCTPP1	uEV-P150	1.78797	0.136941	0.563794
MARCKSL1	uEV-P150	1.78743	0.13222	0.560647
C11orf68	uEV-P150	1.78389	0.342249	0.664915
PAIP1	uEV-P150	1.78027	0.244228	0.618173
CST1	uEV-P150	1.77888	0.20793	0.600519
HSPD1	uEV-P150	1.77837	0.115529	0.557474
RPS6KB1	uEV-P150	1.77733	0.223673	0.609824
GNG7	uEV-P150	1.77708	0.423079	0.707378
GLOD4	uEV-P150	1.77702	0.0664954	0.546921
CHKB	uEV-P150	1.7761	0.193851	0.599766
ATP6V0A1	uEV-P150	1.77506	0.0165541	0.546921
CLCA4	uEV-P150	1.77392	0.0154765	0.546921
CSNK2A1	uEV-P150	1.77268	0.496206	0.75032
FAM63B	uEV-P150	1.77172	0.29446	0.642162
PPP3CB	uEV-P150	1.77073	0.325555	0.654657
CLU	uEV-P150	1.76863	0.423166	0.707378
DCTN2	uEV-P150	1.76796	0.141586	0.568262
TATDN1	uEV-P150	1.76739	0.218895	0.606539
SERINC3	uEV-P150	1.76683	0.130225	0.560647
ZFYVE19	uEV-P150	1.76598	0.332342	0.658099
CARHSP1	uEV-P150	1.76555	0.27921	0.638117
MAPRE3	uEV-P150	1.76536	0.213199	0.60452
HIST2H2BF	uEV-P150	1.76529	0.340592	0.663746
MLST8	uEV-P150	1.76434	0.113264	0.557474
C11orf54	uEV-P150	1.76219	0.14614	0.570344
MAGED2	uEV-P150	1.75791	0.29135	0.64179
MUC4	uEV-P150	1.75781	0.0732793	0.547726
ARHGAP1	uEV-P150	1.75365	0.239662	0.615439
RABGGTB	uEV-P150	1.75335	0.283136	0.638117
EPS15	uEV-P150	1.75231	0.166111	0.584879
RPL10A	uEV-P150	1.75221	0.1949	0.599766
SEPT2	uEV-P150	1.75111	0.0176916	0.546921
FABP1	uEV-P150	1.75057	0.567165	0.792913
BZW1	uEV-P150	1.74986	0.311454	0.652917
PI15	uEV-P150	1.74898	0.365506	0.680018
STUB1	uEV-P150	1.74725	0.0418003	0.546921
RIC8A	uEV-P150	1.74377	0.145073	0.57032
SRSF3	uEV-P150	1.74314	0.276567	0.636155
PRKCH	uEV-P150	1.74245	0.0146958	0.546921
SERPINA1	uEV-P150	1.74186	0.364168	0.678644
LTA4H	uEV-P150	1.73967	0.0276975	0.546921
LMAN2	uEV-P150	1.73847	0.359723	0.675916
FAM21A	uEV-P150	1.73827	0.117939	0.557474
KCTD14	uEV-P150	1.73798	0.261534	0.627637
PPP2R2D	uEV-P150	1.73795	0.0846726	0.552686
DTYMK	uEV-P150	1.73655	0.034366	0.546921
UBA5	uEV-P150	1.73633	0.262449	0.627637
NUDCD2	uEV-P150	1.73574	0.0330238	0.546921
MGEA5	uEV-P150	1.73544	0.176613	0.591309
PALM	uEV-P150	1.73375	0.168285	0.58536
IGKV2D-28	uEV-P150	1.73007	0.209523	0.601096
PAFAH1B2	uEV-P150	1.72843	0.386199	0.691486
HIST1H2BC	uEV-P150	1.72804	0.34607	0.668129
AGL	uEV-P150	1.72307	0.333024	0.658632
AACS	uEV-P150	1.72119	0.206281	0.600519
CD36	uEV-P150	1.72057	0.232017	0.611607
PMEPA1	uEV-P150	1.71641	0.465417	0.73769
PFAS	uEV-P150	1.71533	0.350141	0.670047
CARS	uEV-P150	1.71451	0.279741	0.638117
AFMID	uEV-P150	1.71394	0.283981	0.638117
IRF6	uEV-P150	1.71361	0.13496	0.563794
REG1A	uEV-P150	1.71151	0.0962235	0.557474
RPL24	uEV-P150	1.70508	0.241391	0.616658
GDPD3	uEV-P150	1.69872	0.115358	0.557474
TF	uEV-P150	1.69746	0.156144	0.579283
TOM1L2	uEV-P150	1.69411	0.114916	0.557474
MMS19	uEV-P150	1.69353	0.128669	0.559354
CCDC22	uEV-P150	1.69302	0.185698	0.59651
IGHA2	uEV-P150	1.69205	0.330367	0.657147
ATRN	uEV-P150	1.69139	0.198041	0.600397
CHMP4A	uEV-P150	1.68806	0.362426	0.677065
PPP2R1B	uEV-P150	1.68795	0.389334	0.693086
VPS13C	uEV-P150	1.68654	0.184545	0.59651
STARD10	uEV-P150	1.68614	0.0957908	0.557474
MGMT	uEV-P150	1.68576	0.121037	0.558468
AP1M1	uEV-P150	1.68541	0.227419	0.61002
CASP6	uEV-P150	1.68479	0.298612	0.642162
EPRS	uEV-P150	1.6822	0.238813	0.615439
SPATA33	uEV-P150	1.67987	0.137073	0.563794
GGT1	uEV-P150	1.67984	0.319962	0.654657
TUBB2A	uEV-P150	1.67682	0.203411	0.600519
MAPRE2	uEV-P150	1.67666	0.203885	0.600519
TOM1	uEV-P150	1.67537	0.319975	0.654657
MYO1A	uEV-P150	1.67153	0.276564	0.636155
PPP6R2	uEV-P150	1.66941	0.274687	0.635386
LIMS1	uEV-P150	1.66515	0.0250044	0.546921
ITPA	uEV-P150	1.66496	0.28427	0.638117
RBP7	uEV-P150	1.66186	0.501019	0.75289
CAP1	uEV-P150	1.66088	0.0415744	0.546921
PPAT	uEV-P150	1.66077	0.20604	0.600519
PKP1	uEV-P150	1.65977	0.373959	0.684297
PROSC	uEV-P150	1.65964	0.230986	0.610857
HBA1	uEV-P150	1.65893	0.136035	0.563794
RETN	uEV-P150	1.65669	0.604495	0.813836
MFSD6	uEV-P150	1.65658	0.0433989	0.546921
APOB	uEV-P150	1.65629	0.10329	0.557474
MBP	uEV-P150	1.65613	0.221613	0.607547
OTULIN	uEV-P150	1.65595	0.224351	0.61002
ANXA3	uEV-P150	1.65493	0.0060068	0.546921
CNN2	uEV-P150	1.65331	0.0800981	0.549082
UAP1L1	uEV-P150	1.65183	0.201634	0.600397
ASL	uEV-P150	1.64946	0.0536989	0.546921
LMAN1	uEV-P150	1.6482	0.112317	0.557474
AHCYL2	uEV-P150	1.64759	0.21986	0.606539
RPS12	uEV-P150	1.64188	0.332517	0.658099
HEATR5A	uEV-P150	1.64165	0.0388457	0.546921
FAM45A	uEV-P150	1.64157	0.0367641	0.546921
C5orf51	uEV-P150	1.63708	0.18502	0.59651
CCT2	uEV-P150	1.63375	0.150804	0.574903
ITGB8	uEV-P150	1.63191	0.243855	0.618173
PRPS1	uEV-P150	1.62982	0.369476	0.681598
BPNT1	uEV-P150	1.62882	0.205983	0.600519
PEPD	uEV-P150	1.62867	0.103237	0.557474
ADAM9	uEV-P150	1.62684	0.296977	0.642162
CANX	uEV-P150	1.62567	0.149564	0.571834
SH3BGRL	uEV-P150	1.62545	0.0873263	0.557474
PRKD1	uEV-P150	1.62235	0.263607	0.627637
CUL1	uEV-P150	1.62102	0.259846	0.627637
RPL4	uEV-P150	1.62007	0.300114	0.64323
GOLPH3	uEV-P150	1.61994	0.0891199	0.557474
TSPAN9	uEV-P150	1.6172	0.354498	0.673204
SCAMP3	uEV-P150	1.61527	0.40522	0.701459
TNPO2	uEV-P150	1.61485	0.18223	0.595526
PPP6C	uEV-P150	1.61296	0.342827	0.665339
EIF1B	uEV-P150	1.61199	0.402484	0.699613
MARS	uEV-P150	1.61191	0.233178	0.611869
LILRB2	uEV-P150	1.61148	0.147871	0.570799
RAB6B	uEV-P150	1.60473	0.140928	0.567664
HSP90AB1	uEV-P150	1.60456	0.0767845	0.548667
MFGE8	uEV-P150	1.60421	0.235037	0.612166
PPP2R5E	uEV-P150	1.60356	0.186021	0.59651
PPP1R9A	uEV-P150	1.60142	0.0784407	0.549082
DDT	uEV-P150	1.59844	0.0704531	0.546921
SMAP1	uEV-P150	1.59521	0.282316	0.638117
NPC2	uEV-P150	1.59257	0.476427	0.743676
KCNN2	uEV-P150	1.59112	0.179981	0.592117
PLA2R1	uEV-P150	1.59088	0.228385	0.61002
SNX9	uEV-P150	1.59073	0.0376763	0.546921
SKIV2L	uEV-P150	1.58629	0.221484	0.607547
TUSC2	uEV-P150	1.58484	0.250801	0.621828
ITM2B	uEV-P150	1.58447	0.525208	0.765759
TMOD3	uEV-P150	1.58393	0.420742	0.706977
RPLP1	uEV-P150	1.58262	0.576187	0.79776
CSRP2	uEV-P150	1.58034	0.0834508	0.551136
RHOB	uEV-P150	1.57725	0.218253	0.606539
GDPGP1	uEV-P150	1.57498	0.191238	0.599766
ITM2C	uEV-P150	1.57421	0.341751	0.664297
GGT7	uEV-P150	1.57191	0.0985893	0.557474
SEPHS2	uEV-P150	1.57065	0.318569	0.654657
SLC5A1	uEV-P150	1.57046	0.251939	0.622256
ANPEP	uEV-P150	1.57	0.265544	0.627637
CALD1	uEV-P150	1.56887	0.0930647	0.557474
ARMC6	uEV-P150	1.56873	0.300223	0.64323
NUDT15	uEV-P150	1.5687	0.260912	0.627637
ALB	uEV-P150	1.56813	0.0280821	0.546921
RPS6	uEV-P150	1.56798	0.319813	0.654657
RASA1	uEV-P150	1.5641	0.283142	0.638117
PIP4K2B	uEV-P150	1.56406	0.398857	0.699613
DRG1	uEV-P150	1.5627	0.0518253	0.546921
SIRT2	uEV-P150	1.56131	0.412045	0.706217
HSPA4L	uEV-P150	1.56099	0.231361	0.611184
UPK3BL	uEV-P150	1.55959	0.161064	0.583839
PNP	uEV-P150	1.55947	0.206961	0.600519
ENTPD2	uEV-P150	1.55866	0.417225	0.706977
CAMK2G	uEV-P150	1.55814	0.192372	0.599766
HUWE1	uEV-P150	1.55737	0.097072	0.557474
CSDE1	uEV-P150	1.55469	0.165202	0.584628
DPY30	uEV-P150	1.55354	0.265643	0.627637
KRT79	uEV-P150	1.55324	0.200839	0.600397
RFTN1	uEV-P150	1.55192	0.289263	0.64179
ARFGAP3	uEV-P150	1.55125	0.297688	0.642162
IGKV2-30	uEV-P150	1.5511	0.0364389	0.546921
UNC13D	uEV-P150	1.55009	0.28685	0.639538
SETD7	uEV-P150	1.54745	0.257093	0.626432
DCTN4	uEV-P150	1.54733	0.212708	0.60452
DNM1L	uEV-P150	1.54699	0.251196	0.621858
AP1B1	uEV-P150	1.54438	0.340531	0.663746
ROCK2	uEV-P150	1.54329	0.233907	0.611869
ULK3	uEV-P150	1.54202	0.409596	0.704948
HDDC2	uEV-P150	1.54093	0.186577	0.596821
NFKB2	uEV-P150	1.53994	0.146301	0.570344
MTMR1	uEV-P150	1.536	0.0521525	0.546921
ADSL	uEV-P150	1.53507	0.173087	0.587656
AMOTL1	uEV-P150	1.53437	0.0788456	0.549082
RAP1GDS1	uEV-P150	1.53383	0.26391	0.627637
PLCD3	uEV-P150	1.5336	0.0652575	0.546921
SGSM3	uEV-P150	1.53124	0.165231	0.584628
CUL4A	uEV-P150	1.52968	0.256143	0.626432
PAEP	uEV-P150	1.52875	0.225917	0.61002
TACC1	uEV-P150	1.52873	0.150799	0.574903
HBS1L	uEV-P150	1.5285	0.253873	0.623066
RAB6A	uEV-P150	1.52794	0.136798	0.563794
RAB21	uEV-P150	1.52684	0.0404709	0.546921
RRAGA	uEV-P150	1.52342	0.110764	0.557474
COPS5	uEV-P150	1.52114	0.285004	0.638554
CNNM3	uEV-P150	1.51937	0.156465	0.579283
STAT2	uEV-P150	1.5191	0.298026	0.642162
TSC22D4	uEV-P150	1.51855	0.289863	0.64179
HS1BP3	uEV-P150	1.51733	0.237508	0.614686
PIP4K2A	uEV-P150	1.51641	0.342624	0.665294
TGM2	uEV-P150	1.51492	0.341256	0.663746
CEACAM5	uEV-P150	1.51487	0.280351	0.638117
SERPIND1	uEV-P150	1.51395	0.0601513	0.546921
PRPS2	uEV-P150	1.5136	0.291914	0.641893
ITGAM	uEV-P150	1.5108	0.162753	0.584628
SCARB2	uEV-P150	1.50931	0.421256	0.706977
PSMC3	uEV-P150	1.50832	0.229559	0.61002
FTL	uEV-P150	1.50785	0.374519	0.684297
DMBT1	uEV-P150	1.50693	0.290795	0.64179
PPIB	uEV-P150	1.50684	0.302307	0.645236
VIM	uEV-P150	1.50675	0.744679	0.887715
PSMD14	uEV-P150	1.50168	0.291502	0.64179
PDPK1	uEV-P150	1.50031	0.24206	0.617401
RABGEF1	uEV-P150	1.50029	0.344707	0.666574
AP3B1	uEV-P150	1.49995	0.40755	0.702862
MAPK14	uEV-P150	1.49981	0.200311	0.600397
CD44	uEV-P150	1.49784	0.316586	0.653843
AOC1	uEV-P150	1.49782	0.22275	0.608964
HSP90AA1	uEV-P150	1.49761	0.0563323	0.546921
CCDC93	uEV-P150	1.49711	0.0581341	0.546921
GSPT1	uEV-P150	1.49677	0.248858	0.621828
SGTB	uEV-P150	1.49645	0.317129	0.65396
EGLN1	uEV-P150	1.49304	0.167983	0.58536
ARPP19	uEV-P150	1.4923	0.128061	0.559354
RPL27A	uEV-P150	1.49104	0.442568	0.723154
HSPB1	uEV-P150	1.4898	0.0162174	0.546921
KRT18	uEV-P150	1.48743	0.0159677	0.546921
MXRA8	uEV-P150	1.48662	0.352211	0.671511
RPL10	uEV-P150	1.48502	0.370948	0.682684
AP2A1	uEV-P150	1.48359	0.25957	0.627637
EIF3G	uEV-P150	1.48317	0.250047	0.621828
BAX	uEV-P150	1.48226	0.424012	0.707834
CCT6B	uEV-P150	1.48152	0.172185	0.586958
GCHFR	uEV-P150	1.47682	0.291425	0.64179
SLC6A19	uEV-P150	1.47662	0.513281	0.759913
CYB5R3	uEV-P150	1.47622	0.0348068	0.546921
IL17RD	uEV-P150	1.47454	0.0572907	0.546921
PFDN6	uEV-P150	1.47441	0.501138	0.75289
NDFIP1	uEV-P150	1.46991	0.297583	0.642162
REG1B	uEV-P150	1.46833	0.0900606	0.557474
FGR	uEV-P150	1.46784	0.452836	0.730897
PLCB3	uEV-P150	1.46711	0.131698	0.560647
ALDH9A1	uEV-P150	1.46624	0.125189	0.558468
RPL18A	uEV-P150	1.46461	0.276163	0.636155
THTPA	uEV-P150	1.46303	0.32735	0.654764
COPE	uEV-P150	1.46232	0.411148	0.705778
EIF3A	uEV-P150	1.46232	0.208269	0.600519
LGMN	uEV-P150	1.4614	0.266459	0.627637
RAB29	uEV-P150	1.45946	0.331903	0.657939
ACTN1	uEV-P150	1.45729	0.113677	0.557474
NAGK	uEV-P150	1.45501	0.0201695	0.546921
CCDC125	uEV-P150	1.454	0.388661	0.692562
RBP1	uEV-P150	1.45039	0.163031	0.584628
MOCS3	uEV-P150	1.44909	0.166317	0.584879
PIP4K2C	uEV-P150	1.44865	0.18004	0.592117
AMD1	uEV-P150	1.44792	0.352357	0.671511
PAK2	uEV-P150	1.4467	0.132445	0.560844
FAM179B	uEV-P150	1.44466	0.163944	0.584628
BAG6	uEV-P150	1.44414	0.144443	0.57032
HLA-A	uEV-P150	1.44206	0.314647	0.652917
AMY1A	uEV-P150	1.44174	0.329818	0.65662
DDX19B	uEV-P150	1.44166	0.108686	0.557474
SERPINB8	uEV-P150	1.4404	0.166408	0.584879
NAE1	uEV-P150	1.44009	0.131432	0.560647
UNC13A	uEV-P150	1.43988	0.122039	0.558468
NFASC	uEV-P150	1.43751	0.502433	0.753543
CSTB	uEV-P150	1.43653	0.094363	0.557474
AP3M2	uEV-P150	1.43524	0.132175	0.560647
RNF14	uEV-P150	1.4332	0.341185	0.663746
IGKV2D-40	uEV-P150	1.43108	0.277189	0.637171
ASPSCR1	uEV-P150	1.43015	0.206752	0.600519
SLC23A1	uEV-P150	1.42628	0.322303	0.654657
PRR15	uEV-P150	1.4262	0.250726	0.621828
NUDT16	uEV-P150	1.4258	0.048969	0.546921
PFKL	uEV-P150	1.42533	0.134026	0.563794
EHBP1	uEV-P150	1.42493	0.228344	0.61002
EXOC8	uEV-P150	1.42417	0.209161	0.601096
PARP9	uEV-P150	1.42089	0.485186	0.748486
STAT5B	uEV-P150	1.42018	0.244363	0.618173
ZNF428	uEV-P150	1.41706	0.326532	0.654657
FAM135A	uEV-P150	1.41629	0.0583254	0.546921
HAGH	uEV-P150	1.41296	0.513733	0.759913
CLINT1	uEV-P150	1.41066	0.148406	0.570799
COG3	uEV-P150	1.4106	0.337846	0.660289
HGS	uEV-P150	1.40972	0.315539	0.653769
SNX12	uEV-P150	1.40741	0.242556	0.617401
ARL6	uEV-P150	1.40715	0.566211	0.792866
RAB4B	uEV-P150	1.4061	0.287394	0.640364
SCYL1	uEV-P150	1.40545	0.11187	0.557474
TM7SF3	uEV-P150	1.40361	0.513963	0.759913
SLC9A9	uEV-P150	1.40083	0.207394	0.600519
CUL4B	uEV-P150	1.40052	0.207169	0.600519
ALDH16A1	uEV-P150	1.39999	0.186319	0.59651
PSMC6	uEV-P150	1.39983	0.491625	0.749316
OSBPL2	uEV-P150	1.3952	0.185433	0.59651
RPS27	uEV-P150	1.39504	0.44385	0.72429
TSN	uEV-P150	1.39494	0.366348	0.680992
ARFGAP2	uEV-P150	1.3943	0.119302	0.557474
RPL13A	uEV-P150	1.39392	0.349724	0.66976
CACNA2D1	uEV-P150	1.39363	0.156445	0.579283
TXNDC17	uEV-P150	1.39352	0.0486471	0.546921
YAP1	uEV-P150	1.3914	0.356283	0.674477
DTX2	uEV-P150	1.39096	0.124987	0.558468
SEPT6	uEV-P150	1.39034	0.208688	0.60071
TFF1	uEV-P150	1.38982	0.577601	0.79776
NPNT	uEV-P150	1.38964	0.295122	0.642162
PDCD10	uEV-P150	1.38884	0.213921	0.605293
OCRL	uEV-P150	1.38733	0.177667	0.591317
CNTNAP2	uEV-P150	1.38696	0.25695	0.626432
WIPI2	uEV-P150	1.38659	0.146899	0.570488
LACTB2	uEV-P150	1.38626	0.214413	0.605297
SCFD1	uEV-P150	1.38375	0.294508	0.642162
CAPS	uEV-P150	1.38361	0.275905	0.636155
VPS51	uEV-P150	1.383	0.0798212	0.549082
AMY2A	uEV-P150	1.38238	0.285719	0.638554
TXNDC5	uEV-P150	1.38169	0.132001	0.560647
CCT5	uEV-P150	1.38141	0.134201	0.563794
PSMB2	uEV-P150	1.38101	0.207611	0.600519
ERI3	uEV-P150	1.38075	0.262649	0.627637
CCDC50	uEV-P150	1.38056	0.111397	0.557474
SPTB	uEV-P150	1.37975	0.170762	0.586958
NAPG	uEV-P150	1.37357	0.144758	0.57032
KPNA1	uEV-P150	1.37152	0.244645	0.618378
IGHV3-53	uEV-P150	1.37046	0.0356634	0.546921
GALK2	uEV-P150	1.36991	0.396389	0.699613
COBL	uEV-P150	1.36976	0.217973	0.606539
UGP2	uEV-P150	1.3692	0.104082	0.557474
EIF3I	uEV-P150	1.36753	0.359115	0.675916
TRIM21	uEV-P150	1.3669	0.334734	0.658962
IGLV3-21	uEV-P150	1.36684	0.552516	0.784373
MTHFR	uEV-P150	1.36667	0.0955543	0.557474
PDCL3	uEV-P150	1.36556	0.229273	0.61002
TMPRSS2	uEV-P150	1.36555	0.0785443	0.549082
VPS35	uEV-P150	1.36473	0.304785	0.647001
NGLY1	uEV-P150	1.36101	0.21287	0.60452
CD47	uEV-P150	1.35742	0.123484	0.558468
PPP1R14B	uEV-P150	1.35518	0.347272	0.669246
ARHGEF37	uEV-P150	1.35515	0.0341728	0.546921
IGKV4-1	uEV-P150	1.35471	0.540197	0.775699
GM2A	uEV-P150	1.35467	0.604143	0.813836
ROBO4	uEV-P150	1.35465	0.461412	0.734489
PTPN9	uEV-P150	1.35242	0.292069	0.641893
ZPR1	uEV-P150	1.35132	0.112672	0.557474
LGALS4	uEV-P150	1.35048	0.200729	0.600397
RARS	uEV-P150	1.35019	0.397275	0.699613
APH1B	uEV-P150	1.34953	0.347372	0.669246
AKTIP	uEV-P150	1.34917	0.256625	0.626432
ADPRHL2	uEV-P150	1.34889	0.250746	0.621828
BCL10	uEV-P150	1.34841	0.322269	0.654657
PDCD4	uEV-P150	1.34829	0.398341	0.699613
TTN	uEV-P150	1.34682	0.0452598	0.546921
TTC9C	uEV-P150	1.34641	0.287609	0.640458
APPL1	uEV-P150	1.34195	0.253489	0.623066
ARL3	uEV-P150	1.33676	0.494604	0.749316
KIAA1522	uEV-P150	1.33632	0.0795279	0.549082
FYCO1	uEV-P150	1.33383	0.361808	0.676289
ERP44	uEV-P150	1.33347	0.373778	0.684297
TMEM237	uEV-P150	1.3333	0.0589738	0.546921
NME2	uEV-P150	1.33235	0.199077	0.600397
NEDD4L	uEV-P150	1.33107	0.376245	0.684297
ZFAND2B	uEV-P150	1.32881	0.355357	0.673204
MYOF	uEV-P150	1.32542	0.0429153	0.546921
HIST3H2BB	uEV-P150	1.32472	0.390621	0.694567
CRYAB	uEV-P150	1.3239	0.193526	0.599766
AHNAK	uEV-P150	1.32311	0.161502	0.584152
CIAPIN1	uEV-P150	1.32167	0.531687	0.770072
GALT	uEV-P150	1.32151	0.281899	0.638117
ERGIC1	uEV-P150	1.31918	0.412499	0.706217
IGKV3-11	uEV-P150	1.31832	0.637401	0.833871
IGHA1	uEV-P150	1.31569	0.364025	0.678644
ATG5	uEV-P150	1.31372	0.411053	0.705778
FAM175B	uEV-P150	1.3137	0.358433	0.675916
SLC18A2	uEV-P150	1.31339	0.210327	0.601096
BSPRY	uEV-P150	1.313	0.448236	0.728395
PSMD6	uEV-P150	1.31287	0.54026	0.775699
DGKA	uEV-P150	1.31263	0.319136	0.654657
CBWD1	uEV-P150	1.30977	0.397261	0.699613
STAT1	uEV-P150	1.30857	0.307087	0.650285
SLC16A1	uEV-P150	1.30809	0.375822	0.684297
SLC7A4	uEV-P150	1.30707	0.423626	0.707829
PFKFB2	uEV-P150	1.30603	0.257024	0.626432
MGRN1	uEV-P150	1.30599	0.337968	0.660289
PCBD1	uEV-P150	1.30547	0.0973731	0.557474
TPT1	uEV-P150	1.30452	0.42002	0.706977
ATP5B	uEV-P150	1.30243	0.200184	0.600397
CRIM1	uEV-P150	1.30135	0.437832	0.717974
CHTF8	uEV-P150	1.30094	0.325644	0.654657
VPS41	uEV-P150	1.30057	0.0696179	0.546921
FBXO6	uEV-P150	1.29982	0.252513	0.622618
KRT8	uEV-P150	1.2993	0.247507	0.620192
TSPAN8	uEV-P150	1.29887	0.17528	0.590528
KIF5C	uEV-P150	1.29688	0.350834	0.670679
USP47	uEV-P150	1.29641	0.193753	0.599766
ACTN2	uEV-P150	1.29637	0.0965744	0.557474
PPP1R12A	uEV-P150	1.29547	0.19353	0.599766
CTNNB1	uEV-P150	1.29466	0.661474	0.846625
IDI1	uEV-P150	1.29461	0.370618	0.682416
DCAF7	uEV-P150	1.29451	0.367719	0.681559
CST4	uEV-P150	1.2939	0.18328	0.59651
WIBG	uEV-P150	1.29319	0.403019	0.699613
RABEP2	uEV-P150	1.29232	0.260056	0.627637
WASH1	uEV-P150	1.29176	0.0639395	0.546921
HBD	uEV-P150	1.29142	0.344226	0.666574
MUC16	uEV-P150	1.29136	0.214103	0.605297
COMMD8	uEV-P150	1.29058	0.204389	0.600519
ATP1A1	uEV-P150	1.28863	0.406984	0.702862
USP9Y	uEV-P150	1.28784	0.321622	0.654657
OSTF1	uEV-P150	1.28611	0.248576	0.621608
PABPC4	uEV-P150	1.286	0.298289	0.642162
ITGAX	uEV-P150	1.28538	0.0948156	0.557474
ACP1	uEV-P150	1.28507	0.405611	0.70148
C17orf75	uEV-P150	1.28325	0.285189	0.638554
ARL13B	uEV-P150	1.28317	0.47063	0.740038
VPS33A	uEV-P150	1.27913	0.312458	0.652917
RUVBL2	uEV-P150	1.27908	0.409324	0.704937
HLA-C	uEV-P150	1.27879	0.278893	0.638117
ERH	uEV-P150	1.27828	0.34981	0.66976
IGKV1-33	uEV-P150	1.27612	0.267444	0.628053
MPDZ	uEV-P150	1.27518	0.398381	0.699613
ATIC	uEV-P150	1.27321	0.459738	0.733718
GPR110	uEV-P150	1.27116	0.315991	0.653769
OSBPL9	uEV-P150	1.27105	0.440014	0.720279
HP	uEV-P150	1.27095	0.479072	0.745595
BRCC3	uEV-P150	1.2708	0.376023	0.684297
DFFA	uEV-P150	1.27072	0.385334	0.691486
C3	uEV-P150	1.27022	0.290079	0.64179
PURA	uEV-P150	1.26955	0.446113	0.727386
OAS2	uEV-P150	1.26954	0.0721181	0.547726
FAH	uEV-P150	1.26706	0.0212704	0.546921
PGLYRP2	uEV-P150	1.26566	0.551064	0.783214
NACA	uEV-P150	1.26412	0.0948931	0.557474
SUMO2	uEV-P150	1.26325	0.208182	0.600519
HSP90AB2P	uEV-P150	1.25991	0.215795	0.606539
GSTA5	uEV-P150	1.25745	0.412446	0.706217
FBXO2	uEV-P150	1.2569	0.0315208	0.546921
SOD1	uEV-P150	1.25589	0.0333798	0.546921
RPL18	uEV-P150	1.2556	0.700236	0.866168
C12orf10	uEV-P150	1.25458	0.442486	0.723154
BIN3	uEV-P150	1.25443	0.419374	0.706977
EXOC6B	uEV-P150	1.25436	0.00819309	0.546921
TNKS1BP1	uEV-P150	1.25258	0.108081	0.557474
TMCO4	uEV-P150	1.25191	0.313674	0.652917
UBE2M	uEV-P150	1.25003	0.411143	0.705778
LAMTOR2	uEV-P150	1.248	0.0651272	0.546921
ADD3	uEV-P150	1.24565	0.0186725	0.546921
PSMD8	uEV-P150	1.24522	0.369533	0.681598
PICK1	uEV-P150	1.2449	0.455574	0.732666
LRG1	uEV-P150	1.244	0.629522	0.828612
XYLB	uEV-P150	1.24111	0.293953	0.642162
FN3K	uEV-P150	1.24067	0.161456	0.584152
LRBA	uEV-P150	1.23934	0.365346	0.680018
HGD	uEV-P150	1.23797	0.124303	0.558468
LANCL2	uEV-P150	1.2368	0.438619	0.718923
TLR5	uEV-P150	1.23599	0.354836	0.673204
VAV2	uEV-P150	1.23525	0.301932	0.645236
FAM84B	uEV-P150	1.23461	0.0437038	0.546921
FAM49A	uEV-P150	1.23162	0.399459	0.699613
ZC3HAV1L	uEV-P150	1.2303	0.172234	0.586958
PRKAA1	uEV-P150	1.22865	0.387667	0.692103
PAK1	uEV-P150	1.22846	0.333974	0.658714
SLC36A2	uEV-P150	1.22603	0.581245	0.800293
GSTT1	uEV-P150	1.22602	0.474392	0.741751
CCT7	uEV-P150	1.22568	0.196026	0.599766
SHROOM1	uEV-P150	1.22515	0.312443	0.652917
SH3GLB1	uEV-P150	1.22393	0.214299	0.605297
GPS1	uEV-P150	1.2239	0.412797	0.706217
GPHN	uEV-P150	1.22202	0.362589	0.677065
PRDX2	uEV-P150	1.22165	0.0929405	0.557474
TARS	uEV-P150	1.21867	0.249805	0.621828
CAPZA2	uEV-P150	1.21684	0.226726	0.61002
PRDX1	uEV-P150	1.21683	0.049792	0.546921
CILP2	uEV-P150	1.2154	0.280973	0.638117
LZTFL1	uEV-P150	1.21425	0.436034	0.716909
DDX19A	uEV-P150	1.21413	0.283645	0.638117
CSNK2A2	uEV-P150	1.21368	0.460463	0.733984
DPP6	uEV-P150	1.21341	0.32673	0.654699
AZU1	uEV-P150	1.21337	0.451009	0.729539
CAPNS2	uEV-P150	1.2121	0.331902	0.657939
MPST	uEV-P150	1.21101	0.241606	0.616678
RPL6	uEV-P150	1.21068	0.19596	0.599766
UBE2R2	uEV-P150	1.20765	0.222788	0.608964
PGP	uEV-P150	1.20679	0.230629	0.610771
LRSAM1	uEV-P150	1.20427	0.458212	0.733
CUL5	uEV-P150	1.20341	0.270957	0.631682
VPS36	uEV-P150	1.20267	0.426909	0.708713
MICAL1	uEV-P150	1.20256	0.331625	0.657939
ATP8A1	uEV-P150	1.20249	0.491459	0.749316
EIF3B	uEV-P150	1.20244	0.273798	0.633726
ARHGAP29	uEV-P150	1.20135	0.606038	0.815127
ARFIP2	uEV-P150	1.20067	0.281916	0.638117
RAB11FIP2	uEV-P150	1.20016	0.104496	0.557474
SLC1A1	uEV-P150	1.19976	0.692904	0.862866
IDH1	uEV-P150	1.1995	0.0081816	0.546921
IGSF8	uEV-P150	1.19833	0.327468	0.654764
UBE2H	uEV-P150	1.19727	0.413862	0.706966
APOC3	uEV-P150	1.19677	0.415562	0.706977
RWDD2A	uEV-P150	1.19574	0.402712	0.699613
AMY2B	uEV-P150	1.192	0.312724	0.652917
GAPVD1	uEV-P150	1.19097	0.140376	0.567664
BLVRB	uEV-P150	1.19001	0.0643329	0.546921
SPINT2	uEV-P150	1.19001	0.229665	0.61002
GK	uEV-P150	1.18642	0.286784	0.639538
TSNAX	uEV-P150	1.18491	0.112606	0.557474
IGFBP7	uEV-P150	1.18477	0.3497	0.66976
AP3M1	uEV-P150	1.18433	0.470389	0.740038
INPP4B	uEV-P150	1.18091	0.42112	0.706977
CAMK1D	uEV-P150	1.1805	0.219912	0.606539
UBA7	uEV-P150	1.1802	0.281459	0.638117
HMGB2	uEV-P150	1.17987	0.392363	0.696135
CCS	uEV-P150	1.179	0.608132	0.815765
SRP72	uEV-P150	1.17872	0.49437	0.749316
SLC17A5	uEV-P150	1.17861	0.606824	0.815127
COPB2	uEV-P150	1.1784	0.402612	0.699613
TRIM47	uEV-P150	1.178	0.220156	0.606539
TRNT1	uEV-P150	1.17726	0.317558	0.654024
ARFGEF3	uEV-P150	1.17715	0.416756	0.706977
DNAJB6	uEV-P150	1.17403	0.279905	0.638117
MUC15	uEV-P150	1.17354	0.0170158	0.546921
AP2M1	uEV-P150	1.17295	0.460651	0.733984
IGKV1-17	uEV-P150	1.17228	0.421953	0.707204
SEC13	uEV-P150	1.16969	0.582445	0.801051
TRIOBP	uEV-P150	1.16816	0.566564	0.792913
ITPK1	uEV-P150	1.16806	0.348829	0.669741
C4A	uEV-P150	1.16801	0.231751	0.61134
CDA	uEV-P150	1.16728	0.621518	0.824712
KIAA0196	uEV-P150	1.16624	0.243434	0.618173
MPI	uEV-P150	1.16604	0.387847	0.692103
OSBP	uEV-P150	1.16541	0.156812	0.579283
DNAJC5	uEV-P150	1.16454	0.0410491	0.546921
KIF13B	uEV-P150	1.16273	0.259489	0.627637
NAGLU	uEV-P150	1.16238	0.318102	0.654417
EPB41L1	uEV-P150	1.16228	0.28403	0.638117
EFHD1	uEV-P150	1.16167	0.116059	0.557474
S100A7	uEV-P150	1.16109	0.703817	0.869434
GCN1L1	uEV-P150	1.1608	0.515583	0.760228
PSMF1	uEV-P150	1.15979	0.335706	0.659824
GOLGA7	uEV-P150	1.15729	0.393463	0.697418
MACROD1	uEV-P150	1.15705	0.4501	0.729024
DDHD2	uEV-P150	1.15563	0.299501	0.64323
AKT3	uEV-P150	1.15373	0.295445	0.642162
KIAA1468	uEV-P150	1.15237	0.271619	0.632079
PRDX6	uEV-P150	1.15178	0.0333181	0.546921
PITPNA	uEV-P150	1.15115	0.195732	0.599766
CD58	uEV-P150	1.15086	0.631283	0.829653
PABPC1	uEV-P150	1.15073	0.472793	0.740816
HDHD1	uEV-P150	1.15057	0.45223	0.730237
PCMT1	uEV-P150	1.1505	0.468564	0.739312
COL1A1	uEV-P150	1.15033	0.208042	0.600519
PLAA	uEV-P150	1.14991	0.440225	0.720279
CAMP	uEV-P150	1.14641	0.644313	0.838152
TIGAR	uEV-P150	1.14548	0.310248	0.652917
TMEM27	uEV-P150	1.14537	0.375674	0.684297
TRIM38	uEV-P150	1.14458	0.0473031	0.546921
STK11	uEV-P150	1.1437	0.422679	0.707204
USP10	uEV-P150	1.14096	0.231712	0.61134
LZIC	uEV-P150	1.14088	0.34001	0.6637
STK3	uEV-P150	1.14016	0.546324	0.780025
AKR1A1	uEV-P150	1.13891	0.0198906	0.546921
ACOT2	uEV-P150	1.13876	0.135096	0.563794
IGKV1-39	uEV-P150	1.13852	0.312426	0.652917
RWDD1	uEV-P150	1.13786	0.407451	0.702862
AVL9	uEV-P150	1.1378	0.0576003	0.546921
UNC119B	uEV-P150	1.13698	0.142919	0.57032
SPTAN1	uEV-P150	1.13549	0.462384	0.735719
MARCKS	uEV-P150	1.13526	0.0968524	0.557474
SPRYD7	uEV-P150	1.13381	0.451921	0.730237
LSAMP	uEV-P150	1.13161	0.403907	0.700497
PTGER4	uEV-P150	1.13053	0.428493	0.709236
COMMD4	uEV-P150	1.12934	0.325012	0.654657
PDDC1	uEV-P150	1.12684	0.51838	0.763136
NAA50	uEV-P150	1.12594	0.325074	0.654657
RPL17	uEV-P150	1.12549	0.427411	0.708713
GSKIP	uEV-P150	1.1234	0.471049	0.740038
SEPT9	uEV-P150	1.1209	0.139122	0.566437
NME2P1	uEV-P150	1.12059	0.420844	0.706977
PLA2G7	uEV-P150	1.12051	0.466223	0.738653
SHC1	uEV-P150	1.12022	0.134309	0.563794
HLA-DRB3	uEV-P150	1.12019	0.471669	0.740038
SLC2A12	uEV-P150	1.11671	0.363061	0.677262
OSBPL10	uEV-P150	1.11437	0.18118	0.593405
RFFL	uEV-P150	1.11367	0.206721	0.600519
PRKCB	uEV-P150	1.10777	0.411357	0.70581
SYAP1	uEV-P150	1.10709	0.474202	0.741751
PIK3CB	uEV-P150	1.10567	0.26799	0.628536
UBE2G1	uEV-P150	1.10447	0.415483	0.706977
ARFGEF1	uEV-P150	1.10431	0.352846	0.672097
HLA-B	uEV-P150	1.10426	0.397726	0.699613
PDE4DIP	uEV-P150	1.10416	0.326084	0.654657
ADRBK2	uEV-P150	1.10392	0.188372	0.598425
PYCRL	uEV-P150	1.10309	0.488251	0.748661
STAT3	uEV-P150	1.10151	0.534322	0.771093
FBXL20	uEV-P150	1.10119	0.426108	0.708713
DAG1	uEV-P150	1.09993	0.535514	0.772083
CLTCL1	uEV-P150	1.09992	0.185262	0.59651
TTC1	uEV-P150	1.09974	0.3586	0.675916
TESC	uEV-P150	1.09904	0.507237	0.755576
NOV	uEV-P150	1.09838	0.326991	0.654764
MGLL	uEV-P150	1.09695	0.418523	0.706977
KIF13A	uEV-P150	1.09576	0.267098	0.627637
PTH1R	uEV-P150	1.09415	0.487165	0.748661
BANF1	uEV-P150	1.09115	0.632611	0.830541
UBQLN4	uEV-P150	1.09096	0.286413	0.639391
SNX1	uEV-P150	1.08883	0.111575	0.557474
EIF2B4	uEV-P150	1.08806	0.229093	0.61002
NEURL3	uEV-P150	1.08618	0.397735	0.699613
CTBS	uEV-P150	1.08611	0.205617	0.600519
LRRC40	uEV-P150	1.0859	0.235007	0.612166
DEPTOR	uEV-P150	1.08548	0.53441	0.771093
TMEM9	uEV-P150	1.08518	0.196805	0.599766
IGLC2	uEV-P150	1.08513	0.480155	0.746347
DYNLT3	uEV-P150	1.08499	0.491046	0.749316
ENDOD1	uEV-P150	1.08454	0.455126	0.732666
IGHG3	uEV-P150	1.08398	0.300324	0.64323
FAM96A	uEV-P150	1.08326	0.420741	0.706977
EEA1	uEV-P150	1.0832	0.409142	0.704937
IGLC3	uEV-P150	1.08294	0.480843	0.746743
NHLRC2	uEV-P150	1.08287	0.113094	0.557474
HERC4	uEV-P150	1.08222	0.42642	0.708713
ICAM3	uEV-P150	1.08183	0.111997	0.557474
MPO	uEV-P150	1.08153	0.686135	0.859317
CHM	uEV-P150	1.08092	0.334074	0.658714
CLDN5	uEV-P150	1.08079	0.485747	0.748486
TNK2	uEV-P150	1.08065	0.371866	0.683355
TP53I3	uEV-P150	1.07666	0.477345	0.743854
SYTL3	uEV-P150	1.07419	0.421463	0.706977
ABCD4	uEV-P150	1.07372	0.585023	0.801618
PBLD	uEV-P150	1.07235	0.489393	0.748967
HLA-DPA1	uEV-P150	1.07076	0.320994	0.654657
ARL8B	uEV-P150	1.06919	0.69741	0.865137
STX7	uEV-P150	1.06883	0.569762	0.794994
HNRNPH2	uEV-P150	1.06859	0.221538	0.607547
XPO7	uEV-P150	1.06834	0.449778	0.728822
ABCC4	uEV-P150	1.06826	0.162501	0.584628
FSCN1	uEV-P150	1.06739	0.455558	0.732666
PLXDC2	uEV-P150	1.06454	0.270656	0.631682
CLASP2	uEV-P150	1.06376	0.12843	0.559354
NTPCR	uEV-P150	1.06302	0.540328	0.775699
MYRIP	uEV-P150	1.06046	0.48598	0.748486
PTPRN2	uEV-P150	1.05909	0.558572	0.787275
EIF4E	uEV-P150	1.05665	0.603596	0.813836
SYPL1	uEV-P150	1.05632	0.48223	0.747689
DCAF8	uEV-P150	1.0559	0.401963	0.699613
CLEC16A	uEV-P150	1.05473	0.335507	0.659782
CD276	uEV-P150	1.05368	0.2406	0.616235
ANG	uEV-P150	1.05334	0.656338	0.843802
HPN	uEV-P150	1.05286	0.269211	0.630631
GAN	uEV-P150	1.05156	0.235009	0.612166
KHK	uEV-P150	1.05036	0.454709	0.732322
STXBP6	uEV-P150	1.0501	0.544995	0.779025
CRBN	uEV-P150	1.04932	0.22418	0.61002
TDRP	uEV-P150	1.04845	0.406477	0.702643
UCHL3	uEV-P150	1.04802	0.303746	0.646463
FAM115A	uEV-P150	1.04683	0.583365	0.801186
DHRS7	uEV-P150	1.04614	0.471405	0.740038
GART	uEV-P150	1.04524	0.715065	0.874742
NECAP1	uEV-P150	1.04226	0.443485	0.724223
SET	uEV-P150	1.04175	0.359504	0.675916
SEPT8	uEV-P150	1.04131	0.466798	0.739235
TMEM184A	uEV-P150	1.04106	0.200789	0.600397
TSC22D3	uEV-P150	1.03992	0.31658	0.653843
PCBP3	uEV-P150	1.03962	0.264831	0.627637
TYMP	uEV-P150	1.03934	0.62542	0.826723
TRIM25	uEV-P150	1.03883	0.257535	0.627065
PROS1	uEV-P150	1.03882	0.0684676	0.546921
SRP9	uEV-P150	1.03778	0.453694	0.731721
GBP1	uEV-P150	1.03519	0.323204	0.654657
SQSTM1	uEV-P150	1.03193	0.449669	0.728822
BHMT	uEV-P150	1.0318	0.37246	0.684106
VAT1	uEV-P150	1.02976	0.161782	0.584152
ELP2	uEV-P150	1.02949	0.347961	0.669685
PDXP	uEV-P150	1.02694	0.0435308	0.546921
SIGIRR	uEV-P150	1.02621	0.317173	0.65396
CTSA	uEV-P150	1.02588	0.518029	0.762922
TRAPPC3	uEV-P150	1.02445	0.3047	0.647001
CASP3	uEV-P150	1.0243	0.229663	0.61002
LAMB2	uEV-P150	1.0243	0.420581	0.706977
P4HB	uEV-P150	1.0236	0.368395	0.681559
MAPK9	uEV-P150	1.02171	0.378921	0.686727
MYL6	uEV-P150	1.02121	0.160641	0.583387
SMO	uEV-P150	1.01639	0.69981	0.866168
KIAA1324	uEV-P150	1.01618	0.463214	0.736408
RAB8B	uEV-P150	1.01611	0.0478859	0.546921
RPL11	uEV-P150	1.01608	0.347814	0.669685
TBC1D24	uEV-P150	1.01595	0.281103	0.638117
PSMC5	uEV-P150	1.01421	0.276293	0.636155
DRG2	uEV-P150	1.01248	0.132179	0.560647
COMT	uEV-P150	1.01101	0.0552538	0.546921
EIF4G1	uEV-P150	1.00954	0.525302	0.765759
RAB7A	uEV-P150	1.00801	0.163395	0.584628
TRAPPC4	uEV-P150	1.00796	0.544586	0.778791
IGHG2	uEV-P150	1.00666	0.185914	0.59651
HECTD4	uEV-P150	1.00633	0.32093	0.654657
ATP1A3	uEV-P150	1.00553	0.464453	0.737051
SASH1	uEV-P150	1.00455	0.379082	0.686727
PIN4	uEV-P150	1.00354	0.0148	0.546921
SENP8	uEV-P150	1.00302	0.392285	0.696135
TRAPPC5	uEV-P150	1.00264	0.348799	0.669741
PGK2	uEV-P150	1.00244	0.314766	0.652917
TSC1	uEV-P150	1.00162	0.33675	0.660199
BID	uEV-P150	1.00103	0.723425	0.878699
PHACTR2	uEV-P150	1.00083	0.506247	0.755576
PPP2R5A	uEV-P150	1.00019	0.375372	0.684297
MMRN2	uEV-P150	0.999962	0.370204	0.681994
SELL	uEV-P150	0.999873	0.326302	0.654657
IFIT5	uEV-P150	0.99894	0.368543	0.681559
CTNNA2	uEV-P150	0.997304	0.108844	0.557474
TMEM50A	uEV-P150	0.995582	0.494617	0.749316
ARL8A	uEV-P150	0.995506	0.652444	0.842233
NQO1	uEV-P150	0.994003	0.239499	0.615439
GBP2	uEV-P150	0.992849	0.273067	0.633617
NUDT18	uEV-P150	0.992309	0.50997	0.757562
ACTN3	uEV-P150	0.991993	0.227377	0.61002
DDAH2	uEV-P150	0.991753	0.047542	0.546921
SMPD1	uEV-P150	0.991578	0.367115	0.681484
PRSS8	uEV-P150	0.990936	0.189223	0.599073
COG5	uEV-P150	0.990693	0.249933	0.621828
LINGO1	uEV-P150	0.990641	0.229718	0.61002
SNRPN	uEV-P150	0.990038	0.322129	0.654657
PKN1	uEV-P150	0.987979	0.501001	0.75289
MAN2C1	uEV-P150	0.987369	0.215893	0.606539
RAB24	uEV-P150	0.985491	0.458298	0.733
IMPACT	uEV-P150	0.98361	0.536198	0.772368
ARHGEF7	uEV-P150	0.982453	0.336771	0.660199
TUBB4B	uEV-P150	0.982036	0.0612009	0.546921
ALDOC	uEV-P150	0.981557	0.193962	0.599766
AAMDC	uEV-P150	0.980971	0.513313	0.759913
PDIA4	uEV-P150	0.979383	0.228291	0.61002
KIF12	uEV-P150	0.979166	0.386494	0.691486
WDR77	uEV-P150	0.978501	0.491188	0.749316
LMNA	uEV-P150	0.978064	0.326443	0.654657
TMC6	uEV-P150	0.976879	0.309809	0.652917
PDXK	uEV-P150	0.976248	0.401142	0.699613
FAM98C	uEV-P150	0.975635	0.486502	0.748661
HNMT	uEV-P150	0.975217	0.574829	0.796794
CSAD	uEV-P150	0.973841	0.326406	0.654657
GRTP1	uEV-P150	0.973276	0.57202	0.794994
SLC9A3R2	uEV-P150	0.973	0.264775	0.627637
ICK	uEV-P150	0.972084	0.427966	0.709236
C7	uEV-P150	0.970955	0.279793	0.638117
PLCB4	uEV-P150	0.970294	0.296176	0.642162
SLC4A1	uEV-P150	0.969964	0.542764	0.777923
FAM120A	uEV-P150	0.969189	0.218981	0.606539
SLC5A10	uEV-P150	0.968423	0.376447	0.684297
STX3	uEV-P150	0.968144	0.330438	0.657147
NEDD4	uEV-P150	0.967907	0.255612	0.626088
FAM114A1	uEV-P150	0.966669	0.591183	0.806475
DPEP1	uEV-P150	0.965838	0.555272	0.785875
CEACAM8	uEV-P150	0.964166	0.355429	0.673204
RAB5A	uEV-P150	0.959032	0.131347	0.560647
DTWD2	uEV-P150	0.957373	0.434797	0.715511
GOLPH3L	uEV-P150	0.957256	0.515236	0.760038
BRK1	uEV-P150	0.954069	0.383226	0.690853
PPP5C	uEV-P150	0.951288	0.485572	0.748486
CRISPLD2	uEV-P150	0.951201	0.198212	0.600397
WDR37	uEV-P150	0.950807	0.627453	0.827291
STAT5A	uEV-P150	0.949574	0.179225	0.592117
AP1S1	uEV-P150	0.946557	0.388501	0.692562
ANXA1	uEV-P150	0.944895	0.306718	0.650285
PSMA3	uEV-P150	0.944747	0.603132	0.813836
MITD1	uEV-P150	0.944666	0.601354	0.813454
C6	uEV-P150	0.943395	0.17709	0.591309
SH3GL1	uEV-P150	0.942142	0.257106	0.626432
GYS1	uEV-P150	0.940582	0.646495	0.838948
SNRPB	uEV-P150	0.940403	0.250414	0.621828
UBFD1	uEV-P150	0.940201	0.406664	0.702643
HSPA5	uEV-P150	0.938434	0.216248	0.606539
EDF1	uEV-P150	0.936639	0.457102	0.732987
IGHG4	uEV-P150	0.934702	0.264931	0.627637
HEBP1	uEV-P150	0.934632	0.0432179	0.546921
CLCN5	uEV-P150	0.934318	0.307309	0.650285
C8orf4	uEV-P150	0.932387	0.443613	0.724223
FARSA	uEV-P150	0.931783	0.175652	0.590528
THUMPD3	uEV-P150	0.930783	0.341288	0.663746
VPS26B	uEV-P150	0.930036	0.265683	0.627637
TCP1	uEV-P150	0.925562	0.314033	0.652917
ITGB2	uEV-P150	0.92497	0.402102	0.699613
MGST1	uEV-P150	0.922768	0.564274	0.79196
SLC28A1	uEV-P150	0.92154	0.508806	0.756869
CSRP1	uEV-P150	0.920748	0.0641519	0.546921
RNASE1	uEV-P150	0.919774	0.637097	0.833768
PTP4A1	uEV-P150	0.918868	0.506409	0.755576
CDC42BPA	uEV-P150	0.918612	0.312498	0.652917
UMOD	uEV-P150	0.917242	0.399878	0.699613
ZFYVE21	uEV-P150	0.917146	0.323763	0.654657
NAA25	uEV-P150	0.916752	0.16241	0.584628
NIF3L1	uEV-P150	0.915662	0.537177	0.773276
PVRL2	uEV-P150	0.915588	0.45208	0.730237
PEX19	uEV-P150	0.912468	0.324151	0.654657
SCRN3	uEV-P150	0.912313	0.430746	0.71182
VPS16	uEV-P150	0.912001	0.107003	0.557474
ISOC1	uEV-P150	0.911736	0.571211	0.794994
NPM1	uEV-P150	0.911355	0.266087	0.627637
DIAPH2	uEV-P150	0.911264	0.632354	0.830498
APLP2	uEV-P150	0.908697	0.296182	0.642162
HLCS	uEV-P150	0.908634	0.522128	0.763949
SIRPB1	uEV-P150	0.908428	0.558704	0.787275
PPM1F	uEV-P150	0.906451	0.167719	0.58536
RALGAPB	uEV-P150	0.905377	0.344711	0.666574
XP32	uEV-P150	0.903671	0.46903	0.739312
HLA-DPB1	uEV-P150	0.90329	0.613646	0.817902
KRT75	uEV-P150	0.903162	0.539828	0.775699
FBLN2	uEV-P150	0.902993	0.0997093	0.557474
DENND4C	uEV-P150	0.902982	0.371458	0.683241
MVP	uEV-P150	0.901593	0.0970309	0.557474
CGN	uEV-P150	0.901311	0.243195	0.618173
PGLS	uEV-P150	0.898344	0.10113	0.557474
A2M	uEV-P150	0.897352	0.382324	0.69014
LAIR1	uEV-P150	0.897317	0.271721	0.632079
TUBB8	uEV-P150	0.89438	0.23071	0.610771
FARSB	uEV-P150	0.893813	0.482783	0.747926
FNBP1	uEV-P150	0.890718	0.153719	0.579283
SCGN	uEV-P150	0.890603	0.476642	0.743699
EIF2S2	uEV-P150	0.890206	0.478662	0.745593
STAP1	uEV-P150	0.889808	0.57472	0.796794
KRT20	uEV-P150	0.889521	0.503608	0.753987
AQP7	uEV-P150	0.889519	0.446933	0.727561
TES	uEV-P150	0.889158	0.591074	0.806475
RPL23	uEV-P150	0.889002	0.509786	0.757562
PPA1	uEV-P150	0.88819	0.112462	0.557474
CALML3	uEV-P150	0.887259	0.400087	0.699613
METAP2	uEV-P150	0.886927	0.533445	0.770903
TAB1	uEV-P150	0.886851	0.513263	0.759913
QTRT1	uEV-P150	0.88574	0.322767	0.654657
AP1G2	uEV-P150	0.885417	0.404987	0.701384
AIP	uEV-P150	0.885415	0.477136	0.743842
SLC22A3	uEV-P150	0.885093	0.425347	0.708713
ALOX5	uEV-P150	0.883416	0.0178001	0.546921
STAMBP	uEV-P150	0.882414	0.437846	0.717974
RGS19	uEV-P150	0.880726	0.264111	0.627637
SLC9A1	uEV-P150	0.879892	0.195454	0.599766
GBE1	uEV-P150	0.878615	0.100762	0.557474
NAP1L1	uEV-P150	0.876038	0.66376	0.846802
AP2A2	uEV-P150	0.874374	0.246337	0.618636
RABGAP1	uEV-P150	0.87391	0.556389	0.786093
COMMD9	uEV-P150	0.873407	0.338084	0.660289
NME3	uEV-P150	0.871701	0.500661	0.75289
CBR1	uEV-P150	0.869954	0.158697	0.581839
SLC5A8	uEV-P150	0.868517	0.572696	0.795029
TXNRD1	uEV-P150	0.868335	0.136493	0.563794
PANK4	uEV-P150	0.868291	0.313749	0.652917
MERTK	uEV-P150	0.867774	0.190038	0.599766
RCHY1	uEV-P150	0.867734	0.216266	0.606539
KLHL20	uEV-P150	0.864517	0.400692	0.699613
CRYL1	uEV-P150	0.86332	0.283622	0.638117
WDR61	uEV-P150	0.862986	0.608972	0.815964
KIF1A	uEV-P150	0.862683	0.271414	0.632079
KRT40	uEV-P150	0.862387	0.416428	0.706977
SULT1A1	uEV-P150	0.861172	0.556421	0.786093
ANXA6	uEV-P150	0.861163	0.236921	0.613607
MCF2L	uEV-P150	0.860821	0.250105	0.621828
MTUS2	uEV-P150	0.8599	0.34467	0.666574
SMYD5	uEV-P150	0.858725	0.418924	0.706977
PSMD13	uEV-P150	0.857882	0.475054	0.74216
MAP2K4	uEV-P150	0.857782	0.619825	0.823097
SNAP91	uEV-P150	0.857702	0.324641	0.654657
ABCE1	uEV-P150	0.856176	0.273571	0.633629
SLC3A2	uEV-P150	0.8561	0.647612	0.839409
BCAM	uEV-P150	0.855892	0.60072	0.813067
GINM1	uEV-P150	0.855723	0.385689	0.691486
PPIH	uEV-P150	0.85071	0.513622	0.759913
SEC23IP	uEV-P150	0.850471	0.140458	0.567664
RPL31	uEV-P150	0.847976	0.386812	0.691486
RBBP4	uEV-P150	0.847887	0.300233	0.64323
FHL1	uEV-P150	0.846668	0.409712	0.704948
C5	uEV-P150	0.846546	0.0756761	0.547726
NTMT1	uEV-P150	0.845934	0.416985	0.706977
PRTN3	uEV-P150	0.841796	0.30773	0.650806
C16orf62	uEV-P150	0.841574	0.159207	0.581839
ADK	uEV-P150	0.8414	0.325691	0.654657
TRAF7	uEV-P150	0.840421	0.120351	0.557474
HDAC6	uEV-P150	0.840379	0.400753	0.699613
G3BP2	uEV-P150	0.839275	0.0353444	0.546921
CARM1	uEV-P150	0.8377	0.386573	0.691486
PMVK	uEV-P150	0.837538	0.417074	0.706977
SNX33	uEV-P150	0.837372	0.0927776	0.557474
MUC21	uEV-P150	0.83716	0.548211	0.780358
TACSTD2	uEV-P150	0.83689	0.454216	0.731847
ACOT1	uEV-P150	0.836548	0.190038	0.599766
IGKC	uEV-P150	0.836418	0.448515	0.728395
SND1	uEV-P150	0.832503	0.652389	0.842233
HFE	uEV-P150	0.832333	0.469236	0.739312
UBE2D3	uEV-P150	0.831794	0.103103	0.557474
TUBA4A	uEV-P150	0.83127	0.177185	0.591309
UBE2Z	uEV-P150	0.827652	0.656392	0.843802
RNF214	uEV-P150	0.826848	0.429791	0.710748
DNAJC7	uEV-P150	0.826196	0.485813	0.748486
TMC4	uEV-P150	0.82602	0.19337	0.599766
GBF1	uEV-P150	0.82554	0.469033	0.739312
DHPS	uEV-P150	0.824388	0.468993	0.739312
DTX3L	uEV-P150	0.823144	0.348555	0.669741
COPS7B	uEV-P150	0.822281	0.43198	0.712777
PLXNB2	uEV-P150	0.821852	0.507663	0.755777
NAALAD2	uEV-P150	0.821226	0.741924	0.887535
COPG2	uEV-P150	0.820515	0.28275	0.638117
FAM91A1	uEV-P150	0.819767	0.39145	0.695515
GANAB	uEV-P150	0.819201	0.145026	0.57032
EXPH5	uEV-P150	0.817662	0.461251	0.734489
SAT2	uEV-P150	0.816295	0.546633	0.780025
ATG4C	uEV-P150	0.814219	0.383878	0.691486
TGM3	uEV-P150	0.812559	0.291113	0.64179
KEAP1	uEV-P150	0.812087	0.521396	0.763949
HPR	uEV-P150	0.810277	0.777868	0.90899
DCAF11	uEV-P150	0.809951	0.367166	0.681484
PCBP2	uEV-P150	0.8076	0.132151	0.560647
PLA2G4D	uEV-P150	0.80684	0.402337	0.699613
FLOT1	uEV-P150	0.804402	0.0950045	0.557474
CTSZ	uEV-P150	0.804071	0.598117	0.810663
PTS	uEV-P150	0.803953	0.397529	0.699613
PDIA3	uEV-P150	0.802857	0.706993	0.871322
ARHGAP35	uEV-P150	0.802733	0.558814	0.787275
RAB1B	uEV-P150	0.802102	0.156661	0.579283
SMURF1	uEV-P150	0.80179	0.171208	0.586958
CAPZA1	uEV-P150	0.799682	0.179116	0.592117
TTC39A	uEV-P150	0.798231	0.495965	0.75032
CSF1	uEV-P150	0.798116	0.427119	0.708713
TXN	uEV-P150	0.79654	0.398732	0.699613
YKT6	uEV-P150	0.796486	0.0721211	0.547726
RPL27	uEV-P150	0.794724	0.482787	0.747926
RAB11B	uEV-P150	0.792678	0.122203	0.558468
DGKQ	uEV-P150	0.792667	0.299889	0.64323
PLEC	uEV-P150	0.792237	0.302662	0.645621
MUC5B	uEV-P150	0.792009	0.730549	0.881757
SLC39A4	uEV-P150	0.790681	0.421318	0.706977
CNDP2	uEV-P150	0.790502	0.0928877	0.557474
TLDC1	uEV-P150	0.789911	0.727929	0.880926
GUCY1A3	uEV-P150	0.784625	0.325335	0.654657
CXADR	uEV-P150	0.783366	0.683964	0.857794
SULT2B1	uEV-P150	0.77915	0.572511	0.795029
PDLIM1	uEV-P150	0.778722	0.576807	0.79776
ARFIP1	uEV-P150	0.778404	0.563018	0.791089
PPP2R1A	uEV-P150	0.777826	0.0475193	0.546921
SPRED2	uEV-P150	0.776868	0.453742	0.731721
PI4KB	uEV-P150	0.77621	0.530711	0.769655
CCDC132	uEV-P150	0.775774	0.333447	0.658632
FAM188A	uEV-P150	0.774756	0.333848	0.658714
PREX1	uEV-P150	0.773813	0.421203	0.706977
YWHAQ	uEV-P150	0.773066	0.218873	0.606539
HGH1	uEV-P150	0.771655	0.481805	0.747407
C14orf166	uEV-P150	0.770219	0.630046	0.828643
ARFGEF2	uEV-P150	0.769724	0.608028	0.815765
SBDS	uEV-P150	0.768766	0.00743969	0.546921
TRIM26	uEV-P150	0.768028	0.529898	0.769631
DSG2	uEV-P150	0.766238	0.53269	0.770714
IGFBP2	uEV-P150	0.765882	0.607163	0.815127
WASH6P	uEV-P150	0.765568	0.330932	0.657735
STXBP1	uEV-P150	0.765332	0.241287	0.616658
PLD3	uEV-P150	0.763112	0.571524	0.794994
OXER1	uEV-P150	0.762819	0.400162	0.699613
PSEN2	uEV-P150	0.762069	0.625683	0.826723
AP3D1	uEV-P150	0.761615	0.634246	0.831425
PPP1R11	uEV-P150	0.760992	0.724859	0.87934
EIF3M	uEV-P150	0.760734	0.583476	0.801186
FAM84A	uEV-P150	0.7602	0.723866	0.878946
PHKB	uEV-P150	0.758306	0.441593	0.722198
SLC22A11	uEV-P150	0.758202	0.709839	0.872947
ACAP2	uEV-P150	0.757067	0.174144	0.58859
PGM5	uEV-P150	0.757	0.506998	0.755576
PTK2B	uEV-P150	0.756787	0.210766	0.601449
IGKV1D-33	uEV-P150	0.755741	0.708148	0.872455
PGAM4	uEV-P150	0.754734	0.157076	0.579283
MALT1	uEV-P150	0.754182	0.360586	0.675916
PKD2	uEV-P150	0.75415	0.465132	0.737556
CORO1C	uEV-P150	0.753143	0.254846	0.624625
PTPRM	uEV-P150	0.750692	0.3602	0.675916
APOH	uEV-P150	0.750428	0.762297	0.900498
PYGM	uEV-P150	0.750153	0.51274	0.759913
FHL2	uEV-P150	0.74908	0.3948	0.699451
TUBA1C	uEV-P150	0.747376	0.0474043	0.546921
FNBP1L	uEV-P150	0.745456	0.57446	0.796794
HACE1	uEV-P150	0.742731	0.453947	0.731732
TUBA1A	uEV-P150	0.74265	0.211202	0.60162
CS	uEV-P150	0.742492	0.481015	0.746743
RELL1	uEV-P150	0.742297	0.694696	0.863709
NRBP1	uEV-P150	0.74229	0.488185	0.748661
SMYD3	uEV-P150	0.741909	0.496496	0.75032
TBC1D9B	uEV-P150	0.740502	0.646923	0.839208
ABCF1	uEV-P150	0.739658	0.487143	0.748661
MSLN	uEV-P150	0.738201	0.566714	0.792913
IARS	uEV-P150	0.737152	0.163589	0.584628
GRN	uEV-P150	0.73694	0.464615	0.737051
GSTM5	uEV-P150	0.736094	0.227376	0.61002
OXR1	uEV-P150	0.734542	0.122233	0.558468
XPO1	uEV-P150	0.734512	0.715276	0.874742
ZFYVE20	uEV-P150	0.734485	0.556912	0.786166
PPIL3	uEV-P150	0.733691	0.688381	0.860979
LAMA5	uEV-P150	0.732904	0.336031	0.660066
SLC16A2	uEV-P150	0.732444	0.398155	0.699613
FAM21C	uEV-P150	0.73202	0.343878	0.666574
TMC5	uEV-P150	0.730884	0.119529	0.557474
CCDC53	uEV-P150	0.729622	0.577523	0.79776
DDX58	uEV-P150	0.728843	0.682815	0.856701
RUFY1	uEV-P150	0.728332	0.419941	0.706977
PSEN1	uEV-P150	0.725189	0.547992	0.780346
RAB32	uEV-P150	0.724583	0.404947	0.701384
PFKP	uEV-P150	0.7215	0.591626	0.806683
HIP1R	uEV-P150	0.721072	0.326215	0.654657
STK16	uEV-P150	0.720706	0.52614	0.766632
C10orf76	uEV-P150	0.719455	0.514203	0.759913
SERPING1	uEV-P150	0.716925	0.627059	0.827291
ZC2HC1A	uEV-P150	0.715609	0.310998	0.652917
FLOT2	uEV-P150	0.714494	0.527185	0.767128
ILDR1	uEV-P150	0.713368	0.596469	0.809806
NME1	uEV-P150	0.713038	0.350693	0.670679
RTCA	uEV-P150	0.712969	0.638305	0.834446
CDH1	uEV-P150	0.712198	0.59586	0.809277
RABEP1	uEV-P150	0.711398	0.593583	0.807203
ATP2B4	uEV-P150	0.710186	0.419129	0.706977
USP46	uEV-P150	0.707743	0.123584	0.558468
C1orf21	uEV-P150	0.707246	0.692723	0.862866
ATG3	uEV-P150	0.705136	0.580679	0.800109
MRGPRF	uEV-P150	0.704825	0.60303	0.813836
IGBP1	uEV-P150	0.70462	0.615261	0.819388
MAPKAPK3	uEV-P150	0.703915	0.610644	0.816302
MROH1	uEV-P150	0.70343	0.57221	0.794994
LY6D	uEV-P150	0.702557	0.505274	0.754649
METAP1	uEV-P150	0.697008	0.568366	0.794082
IGHM	uEV-P150	0.696979	0.629691	0.828612
RPL15	uEV-P150	0.695917	0.79329	0.915772
SEC31A	uEV-P150	0.695817	0.50979	0.757562
RBP4	uEV-P150	0.695797	0.790155	0.914578
FN1	uEV-P150	0.69573	0.644976	0.838152
PACSIN3	uEV-P150	0.695176	0.460698	0.733984
MGAM	uEV-P150	0.694718	0.662693	0.846629
PDXDC1	uEV-P150	0.694477	0.373716	0.684297
CR1	uEV-P150	0.694105	0.661954	0.846629
CKAP5	uEV-P150	0.693875	0.627134	0.827291
IDNK	uEV-P150	0.692549	0.233629	0.611869
RAF1	uEV-P150	0.691275	0.223521	0.609824
IPO5	uEV-P150	0.690646	0.651447	0.842126
ARIH1	uEV-P150	0.690409	0.669887	0.849459
RAB13	uEV-P150	0.688006	0.19912	0.600397
FCHO2	uEV-P150	0.685825	0.578915	0.798634
EHD2	uEV-P150	0.68566	0.170745	0.586958
PGD	uEV-P150	0.685076	0.167918	0.58536
STON1	uEV-P150	0.68499	0.290637	0.64179
TSC22D2	uEV-P150	0.683776	0.491142	0.749316
SIRPA	uEV-P150	0.68217	0.688403	0.860979
ITGA3	uEV-P150	0.68202	0.721526	0.877832
C4B	uEV-P150	0.68191	0.37162	0.683241
DIP2C	uEV-P150	0.681238	0.321515	0.654657
IVL	uEV-P150	0.681014	0.709457	0.872905
RAPH1	uEV-P150	0.680953	0.335252	0.659631
AHSG	uEV-P150	0.677236	0.763652	0.901021
DNAJC13	uEV-P150	0.676229	0.456607	0.732828
KIAA1033	uEV-P150	0.675286	0.245259	0.618378
F8A1	uEV-P150	0.673791	0.405443	0.70148
HINT3	uEV-P150	0.67093	0.384884	0.691486
TP53BP2	uEV-P150	0.668673	0.348717	0.669741
PRKAR1A	uEV-P150	0.66748	0.697767	0.865137
SVIP	uEV-P150	0.66548	0.359462	0.675916
AFAP1L2	uEV-P150	0.665398	0.515248	0.760038
PHKA2	uEV-P150	0.664176	0.44805	0.728395
ELANE	uEV-P150	0.664045	0.709391	0.872905
CADPS	uEV-P150	0.663975	0.471049	0.740038
EIF3C	uEV-P150	0.663405	0.630829	0.829378
ITGB5	uEV-P150	0.663238	0.386712	0.691486
CAMK2B	uEV-P150	0.662689	0.58363	0.801186
CIRBP	uEV-P150	0.662322	0.0427204	0.546921
AOX1	uEV-P150	0.661195	0.432536	0.71322
PTPRD	uEV-P150	0.660958	0.123531	0.558468
DMXL1	uEV-P150	0.65906	0.507253	0.755576
PLLP	uEV-P150	0.657159	0.600848	0.813067
POTEI	uEV-P150	0.656974	0.276286	0.636155
ZZEF1	uEV-P150	0.656857	0.564967	0.792024
ADD1	uEV-P150	0.65665	0.43691	0.717392
SLCO2B1	uEV-P150	0.655264	0.345781	0.66792
SLC7A8	uEV-P150	0.654521	0.698802	0.865841
PLG	uEV-P150	0.65262	0.692457	0.862866
PNKD	uEV-P150	0.651186	0.413367	0.706638
ARPC4	uEV-P150	0.651119	0.304883	0.647001
DNAJC25	uEV-P150	0.650408	0.666729	0.848835
WASF2	uEV-P150	0.649977	0.691082	0.862866
GSTM2	uEV-P150	0.649774	0.122388	0.558468
RDH14	uEV-P150	0.648461	0.547899	0.780346
SMAD4	uEV-P150	0.648297	0.663156	0.84673
CPE	uEV-P150	0.645744	0.70867	0.872808
USP15	uEV-P150	0.645083	0.474867	0.74216
VPS37C	uEV-P150	0.64091	0.360498	0.675916
KPNA4	uEV-P150	0.640537	0.586569	0.803142
PAWR	uEV-P150	0.64037	0.543547	0.778208
C4BPA	uEV-P150	0.639993	0.48057	0.74668
CRIP2	uEV-P150	0.635654	0.381716	0.689797
ATG16L1	uEV-P150	0.635461	0.303879	0.646463
GGA1	uEV-P150	0.634976	0.115232	0.557474
SGSM2	uEV-P150	0.633849	0.446266	0.727386
PSMB10	uEV-P150	0.633628	0.561091	0.789581
KLC3	uEV-P150	0.633213	0.361751	0.676289
DPP7	uEV-P150	0.632841	0.715156	0.874742
COL1A2	uEV-P150	0.632094	0.311473	0.652917
SHISA5	uEV-P150	0.63179	0.699371	0.865966
RAB43	uEV-P150	0.631454	0.486856	0.748661
ACO1	uEV-P150	0.630014	0.309449	0.652576
WFDC12	uEV-P150	0.629108	0.519153	0.76352
APOD	uEV-P150	0.628681	0.661562	0.846625
KPNB1	uEV-P150	0.628626	0.493731	0.749316
PVALB	uEV-P150	0.627796	0.738123	0.885884
DHX29	uEV-P150	0.627602	0.297026	0.642162
LILRB1	uEV-P150	0.627219	0.487586	0.748661
ICAM1	uEV-P150	0.627089	0.69189	0.862866
STXBP4	uEV-P150	0.626994	0.651994	0.842233
TBC1D17	uEV-P150	0.625634	0.593608	0.807203
HIST2H2AB	uEV-P150	0.625364	0.494293	0.749316
IPO9	uEV-P150	0.623472	0.795779	0.9173
COMP	uEV-P150	0.623283	0.236274	0.613218
BPGM	uEV-P150	0.623101	0.412916	0.706217
ITIH4	uEV-P150	0.622773	0.675038	0.851536
NCL	uEV-P150	0.620739	0.246384	0.618636
PKP3	uEV-P150	0.620731	0.544548	0.778791
PEBP1	uEV-P150	0.620122	0.239487	0.615439
SIL1	uEV-P150	0.619998	0.422653	0.707204
MYO1E	uEV-P150	0.619652	0.569541	0.794994
SRP14	uEV-P150	0.619602	0.715497	0.874742
ECM29	uEV-P150	0.618693	0.792045	0.91524
SHB	uEV-P150	0.618664	0.51009	0.757562
CAD	uEV-P150	0.618034	0.488869	0.748884
SHMT1	uEV-P150	0.616773	0.593679	0.807203
MLLT4	uEV-P150	0.61554	0.516707	0.761278
CBR3	uEV-P150	0.615324	0.456317	0.73268
ADH5	uEV-P150	0.614922	0.302188	0.645236
TSSC1	uEV-P150	0.614401	0.314515	0.652917
ANTXR2	uEV-P150	0.610635	0.608598	0.815964
AAMP	uEV-P150	0.609248	0.587191	0.803696
MOB2	uEV-P150	0.609122	0.513881	0.759913
FAM114A2	uEV-P150	0.609044	0.426801	0.708713
APRT	uEV-P150	0.60851	0.0453761	0.546921
UBQLN2	uEV-P150	0.608419	0.55353	0.78461
RALGAPA2	uEV-P150	0.606171	0.662278	0.846629
RNF31	uEV-P150	0.604596	0.622681	0.825051
MTOR	uEV-P150	0.603622	0.499342	0.752777
COL6A3	uEV-P150	0.603378	0.314717	0.652917
PDE8A	uEV-P150	0.603356	0.401739	0.699613
CNTFR	uEV-P150	0.599972	0.235493	0.612487
NXN	uEV-P150	0.599538	0.0434255	0.546921
ABCA5	uEV-P150	0.598856	0.621989	0.824787
SLC7A2	uEV-P150	0.59873	0.551856	0.783737
RABGGTA	uEV-P150	0.598253	0.540663	0.775735
GPI	uEV-P150	0.598106	0.20315	0.600519
UBE3C	uEV-P150	0.597125	0.652988	0.842233
UBR4	uEV-P150	0.596209	0.673722	0.851005
RALBP1	uEV-P150	0.595868	0.569998	0.794994
VPS33B	uEV-P150	0.595854	0.601953	0.81367
UBE2D2	uEV-P150	0.59555	0.146531	0.570344
SFN	uEV-P150	0.595348	0.194306	0.599766
FCGR3B	uEV-P150	0.594923	0.421115	0.706977
EIF2B3	uEV-P150	0.593827	0.634979	0.831878
TUBA3C	uEV-P150	0.592002	0.523722	0.764613
TUBB1	uEV-P150	0.586102	0.492056	0.749316
RAB1A	uEV-P150	0.583474	0.277582	0.637171
LCMT1	uEV-P150	0.580951	0.667736	0.849095
EEF1A2	uEV-P150	0.580692	0.217098	0.606539
TUBB4A	uEV-P150	0.580624	0.51899	0.76352
EPB41L3	uEV-P150	0.578797	0.56486	0.792024
OXSR1	uEV-P150	0.577183	0.290188	0.64179
SLC44A5	uEV-P150	0.575325	0.36875	0.681559
HSH2D	uEV-P150	0.573514	0.610635	0.816302
RELA	uEV-P150	0.571388	0.673637	0.851005
CTTN	uEV-P150	0.571304	0.155412	0.579283
NCK1	uEV-P150	0.570249	0.612334	0.817289
PTPN3	uEV-P150	0.568142	0.719778	0.87686
PTPN21	uEV-P150	0.56742	0.127971	0.559354
GPM6A	uEV-P150	0.566437	0.638968	0.834446
RNF114	uEV-P150	0.566282	0.639679	0.835081
ZDHHC1	uEV-P150	0.563788	0.635669	0.832194
ZNRF3	uEV-P150	0.563774	0.314903	0.652917
RPS8	uEV-P150	0.56364	0.607142	0.815127
FBP1	uEV-P150	0.56327	0.368347	0.681559
KRT6C	uEV-P150	0.562526	0.706309	0.871096
CAT	uEV-P150	0.561744	0.499959	0.752813
RAB1C	uEV-P150	0.560728	0.345344	0.667425
APOA4	uEV-P150	0.559472	0.796936	0.917406
TMSB10	uEV-P150	0.558958	0.557054	0.786166
RAN	uEV-P150	0.558202	0.471718	0.740038
KRT6A	uEV-P150	0.55732	0.715676	0.874742
ABHD14B	uEV-P150	0.556002	0.226885	0.61002
ELMO2	uEV-P150	0.553499	0.654849	0.842941
DNPH1	uEV-P150	0.553338	0.838543	0.939437
TULP3	uEV-P150	0.552047	0.616571	0.820248
SLC29A1	uEV-P150	0.551837	0.775268	0.906989
JMJD7	uEV-P150	0.550703	0.594722	0.808324
MDH1	uEV-P150	0.548842	0.259538	0.627637
TTC22	uEV-P150	0.545972	0.644982	0.838152
BLNK	uEV-P150	0.54507	0.653207	0.842233
PSMG2	uEV-P150	0.544738	0.505003	0.754649
EML2	uEV-P150	0.542988	0.613702	0.817902
PSMB7	uEV-P150	0.542211	0.846447	0.942739
ITGB1	uEV-P150	0.542	0.738374	0.885884
SOWAHC	uEV-P150	0.541763	0.197059	0.599766
[truncated: 9,085 more rows]

## Sheet: 4b
Supplementary Data 4b - Urine sample-type comparisons
Related to Figure 2i
Results from two-sided, paired Wilcoxon signed-rank tests
	uEV-P150 vs. uSP			uEV-P20 vs. uSP			uEV-P150 vs. uEV-P20
Gene	log2FC (P150-uSP)	P-value	FDR	log2FC (P20-uSP)	P-value	FDR	log2FC (P150-P20)	P-value	FDR
HSPA9	-6.71392	4.32795e-16	1.16568e-15	2.86359	1.10764e-13	2.53205e-13	-9.92919	1.86747e-17	2.20207e-16
ATP5A1	-6.28082	1.86747e-17	8.78704e-17	2.6522	4.59677e-16	1.48935e-15	-9.28343	1.80957e-17	2.20207e-16
APOC3	-8.45168	1.92719e-17	8.78704e-17	-0.150678	0.54532	0.566536	-8.7226	1.80957e-17	2.20207e-16
PCK2	-2.79448	3.39912e-13	6.88295e-13	5.47703	1.80957e-17	1.32985e-16	-8.49716	1.80957e-17	2.20207e-16
SLC25A6	-2.97725	1.34344e-13	2.80483e-13	4.97459	2.32721e-17	1.34326e-16	-8.18696	1.80957e-17	2.20207e-16
SLC25A5	-3.38332	5.03112e-16	1.33843e-15	4.49434	3.83931e-17	1.79414e-16	-8.12562	1.80957e-17	2.20207e-16
SERPINF1	-8.03577	1.80957e-17	8.78704e-17	-0.68456	0.00134287	0.00168465	-7.75948	1.80957e-17	2.20207e-16
VIM	-6.96475	1.54141e-13	3.20443e-13	0.0143777	0.732593	0.747042	-7.32301	1.89428e-14	6.09778e-14
FTCD	-5.18523	2.55689e-17	9.62537e-17	1.78664	1.73039e-12	3.55741e-12	-7.27029	1.80957e-17	2.20207e-16
GANAB	-4.69064	1.80957e-17	8.78704e-17	2.26598	8.5987e-17	3.45941e-16	-7.24055	1.80957e-17	2.20207e-16
ANG	-9.32129	1.92719e-17	8.78704e-17	-2.65968	3.16619e-15	8.75294e-15	-7.09347	3.72141e-17	2.81163e-16
CALR	-7.35534	1.86747e-17	8.78704e-17	-0.653909	0.00158229	0.00197888	-7.08626	1.80957e-17	2.20207e-16
ETFB	-2.23148	1.05651e-05	1.48109e-05	4.65018	3.95103e-14	9.40352e-14	-7.05982	1.80957e-17	2.20207e-16
P4HB	-6.1909	1.80957e-17	8.78704e-17	0.532771	0.000100238	0.000132308	-7.05696	1.80957e-17	2.20207e-16
GC	-12.1098	1.80957e-17	8.78704e-17	-5.81818	1.86747e-17	1.32985e-16	-6.8194	2.40141e-17	2.25487e-16
CANX	-6.34383	1.80957e-17	8.78704e-17	0.0533718	0.630842	0.65038	-6.7308	1.80957e-17	2.20207e-16
PAH	-1.53001	6.55674e-06	9.26496e-06	5.01345	3.08541e-17	1.54271e-16	-6.71098	1.80957e-17	2.20207e-16
HSPD1	-4.37658	1.81157e-15	4.55228e-15	1.95034	1.05401e-10	1.92865e-10	-6.58452	9.14555e-17	5.43005e-16
CLEC3B	-11.6689	1.80957e-17	8.78704e-17	-5.60531	1.80957e-17	1.32985e-16	-6.57491	3.38872e-17	2.65586e-16
KRT4	-5.7626	1.28254e-16	3.72167e-16	0.417465	0.101222	0.113089	-6.46369	3.38872e-17	2.65586e-16
B3GNT1	-8.82224	1.86747e-17	8.78704e-17	-2.84759	2.36142e-15	6.70355e-15	-6.38536	1.92719e-17	2.20207e-16
HSP90B1	-4.12701	2.32361e-13	4.7545e-13	1.95491	2.24627e-14	5.49692e-14	-6.32918	2.66745e-16	1.26855e-15
APOA4	-6.72443	1.80957e-17	8.78704e-17	-0.743995	0.00268198	0.00330487	-6.32337	1.86747e-17	2.20207e-16
SERPINA4	-7.5451	1.80957e-17	8.78704e-17	-1.67238	1.49965e-13	3.38676e-13	-6.24007	1.80957e-17	2.20207e-16
PPIB	-7.82224	1.86747e-17	8.78704e-17	-2.0268	3.72141e-17	1.75253e-16	-6.17629	2.55689e-17	2.30513e-16
KRT20	-1.92925	4.88386e-06	6.94641e-06	4.09276	1.38423e-14	3.50382e-14	-6.16889	5.93325e-17	3.8837e-16
FH	-2.49107	2.8054e-10	4.85838e-10	3.46741	2.66745e-16	9.16818e-16	-6.14653	1.80957e-17	2.20207e-16
APMAP	-0.876364	0.000557487	0.000714727	5.10356	1.80957e-17	1.32985e-16	-6.11522	1.9888e-17	2.20207e-16
CORO1A	-5.30196	8.08413e-17	2.48253e-16	0.517276	0.101222	0.113089	-6.09494	2.55689e-17	2.30513e-16
SLC4A1	-2.36671	3.60664e-07	5.39336e-07	3.53139	1.459e-13	3.30109e-13	-6.08186	1.79574e-16	9.22669e-16
TUFM	-1.55405	6.74728e-05	9.07392e-05	4.35863	2.66745e-16	9.16818e-16	-6.03001	3.28449e-17	2.64469e-16
MVP	-3.369	4.07464e-16	1.10049e-15	2.4069	1.16189e-15	3.49864e-15	-6.00416	1.80957e-17	2.20207e-16
HNRNPA2B1	-4.71005	1.74174e-16	4.98735e-16	1.01592	3.82123e-06	5.44929e-06	-5.99061	1.80957e-17	2.20207e-16
PDIA3	-4.47206	1.0316e-15	2.65036e-15	1.2337	2.4343e-10	4.37525e-10	-5.94693	7.59996e-17	4.68266e-16
KRT7	-4.08966	3.29786e-16	9.04478e-16	1.59464	2.56269e-12	5.2199e-12	-5.91497	2.89825e-17	2.45474e-16
APOA1	-7.47439	2.1179e-17	8.78704e-17	-1.96122	2.56269e-12	5.2199e-12	-5.86041	9.14555e-17	5.43005e-16
HMGCS2	-0.759293	0.0169361	0.0202734	4.97019	3.28449e-17	1.60913e-16	-5.83922	3.28449e-17	2.64469e-16
RPL14	NA	NA	NA	NA	NA	NA	-5.75756	1.80957e-17	2.20207e-16
ARHGEF10L	-4.21914	1.30837e-15	3.32203e-15	1.29767	0.000274906	0.000354388	-5.75718	1.80957e-17	2.20207e-16
SLC25A3	-1.28009	2.66173e-05	3.66552e-05	4.1956	2.47795e-17	1.37475e-16	-5.63302	5.24078e-17	3.55719e-16
SERPINC1	-10.1382	1.80957e-17	8.78704e-17	-4.99574	1.86747e-17	1.32985e-16	-5.57759	3.18342e-17	2.58455e-16
PCOLCE	-10.9589	1.80957e-17	8.78704e-17	-5.84719	2.1179e-17	1.32985e-16	-5.57235	2.18552e-17	2.20207e-16
ATP6AP2	-6.04525	2.05235e-17	8.78704e-17	-0.812639	8.77003e-06	1.22831e-05	-5.5318	3.49622e-17	2.6899e-16
LMNA	-4.93404	8.33751e-17	2.5483e-16	0.28493	0.118237	0.131555	-5.45992	5.40603e-17	3.62747e-16
RBP4	-8.86034	1.80957e-17	8.78704e-17	-3.77767	1.20621e-16	4.59417e-16	-5.45159	1.79574e-16	9.22669e-16
PLAU	-7.73795	1.80957e-17	8.78704e-17	-2.68522	6.92683e-17	2.88717e-16	-5.41479	2.25527e-17	2.20207e-16
ALDH2	-1.08343	2.41547e-05	3.33818e-05	4.20579	5.24078e-17	2.28227e-16	-5.40195	1.86747e-17	2.20207e-16
KRT78	-3.10569	0.000460642	0.000596054	2.10568	0.000163626	0.000213426	-5.37942	9.52772e-12	2.28029e-11
IDH2	-1.50169	1.01542e-08	1.62702e-08	3.71367	1.9888e-17	1.32985e-16	-5.36109	1.9888e-17	2.20207e-16
MAN1A1	-6.65508	1.80957e-17	8.78704e-17	-1.73855	2.59106e-13	5.7135e-13	-5.24908	2.32721e-17	2.24251e-16
LGALS7	-0.672122	0.131707	0.14718	4.47906	6.31461e-13	1.35552e-12	-5.24895	8.49769e-15	2.90742e-14
CXCL12	-6.04854	8.86797e-17	2.68935e-16	-1.14427	1.04426e-07	1.60502e-07	-5.22888	7.1444e-17	4.45804e-16
APOA2	-9.18921	2.05235e-17	8.78704e-17	-4.36512	9.72665e-17	3.84321e-16	-5.1993	5.83635e-15	2.04935e-14
FGG	-7.96166	1.80957e-17	8.78704e-17	-3.13248	2.09148e-16	7.44115e-16	-5.19573	4.3489e-17	3.11742e-16
HNRNPH1	-1.21794	2.66173e-05	3.66552e-05	3.82583	6.00795e-15	1.5973e-14	-5.16821	1.80957e-17	2.20207e-16
HRG	-7.55613	1.86747e-17	8.78704e-17	-2.75374	1.92166e-15	5.55249e-15	-5.15817	1.90873e-16	9.72228e-16
GPC4	-6.90249	1.80957e-17	8.78704e-17	-2.09427	1.38092e-13	3.13027e-13	-5.13249	4.48638e-17	3.16198e-16
RPS9	-0.5094	0.181664	0.200364	4.49854	2.02873e-16	7.22845e-16	-5.13199	2.25527e-17	2.20207e-16
BGN	-7.58984	1.80957e-17	8.78704e-17	-2.82519	2.58768e-16	8.94462e-16	-5.11916	3.83931e-17	2.87118e-16
VDAC3	0.190715	0.497851	0.522222	5.20127	3.38872e-17	1.64363e-16	-5.11716	7.1444e-17	4.45804e-16
FGB	-8.38069	1.80957e-17	8.78704e-17	-3.64844	6.51111e-17	2.74687e-16	-5.11379	1.44979e-16	7.69121e-16
PROZ	-9.25932	1.80957e-17	8.78704e-17	-4.59181	2.89825e-17	1.48268e-16	-5.08609	4.3489e-17	3.11742e-16
HNRNPA1	-2.30725	1.18249e-09	1.98097e-09	2.62454	3.59724e-11	6.76571e-11	-5.08454	4.92508e-17	3.39784e-16
F11	-5.13377	2.40141e-17	9.29118e-17	-0.335068	0.209386	0.227248	-5.05371	1.06672e-16	6.13522e-16
PLG	-8.15167	1.80957e-17	8.78704e-17	-3.45346	5.57642e-17	2.39412e-16	-5.05238	2.18552e-17	2.20207e-16
PSMD11	0.0588457	0.638656	0.657886	4.99124	1.86747e-17	1.32985e-16	-5.04196	1.92719e-17	2.20207e-16
HSPA5	-5.41283	1.86747e-17	8.78704e-17	-0.649567	3.31757e-06	4.74497e-06	-5.04155	1.80957e-17	2.20207e-16
RNASE3	-5.00152	5.34291e-16	1.41944e-15	-0.220023	0.502497	0.524514	-5.03919	7.83836e-17	4.79936e-16
COL18A1	-7.93396	1.86747e-17	8.78704e-17	-3.26109	2.63832e-17	1.40904e-16	-5.03118	6.7158e-17	4.27223e-16
RPLP0	-1.61982	3.44048e-05	4.71465e-05	3.25544	8.47079e-13	1.80088e-12	-5.0223	3.72141e-17	2.81163e-16
EPHX1	NA	NA	NA	NA	NA	NA	-5.00715	1.86747e-17	2.20207e-16
MMP7	-8.45548	1.80957e-17	8.78704e-17	-3.83434	2.43514e-16	8.48979e-16	-5.00124	1.06672e-16	6.13522e-16
RPS26	NA	NA	NA	NA	NA	NA	-4.98549	4.07464e-16	1.83671e-15
RPL22	-0.0835285	0.729845	0.745129	4.78889	3.66441e-15	1.00389e-14	-4.95411	2.09148e-16	1.04717e-15
PGLYRP2	-9.91381	1.86747e-17	8.78704e-17	-5.39808	1.80957e-17	1.32985e-16	-4.94781	9.43169e-17	5.53288e-16
RPL27A	-0.205455	0.782625	0.794853	4.63426	1.7077e-15	4.99364e-15	-4.94106	2.05235e-17	2.20207e-16
HNRNPU	-2.02366	5.23624e-08	8.13599e-08	2.76914	2.19093e-12	4.48146e-12	-4.93093	1.5413e-16	8.13264e-16
DPYS	-3.10899	1.27037e-14	2.88385e-14	1.54888	5.74016e-11	1.06886e-10	-4.87671	2.99039e-17	2.48973e-16
SPTB	-1.79038	3.89517e-07	5.81592e-07	2.91944	1.13791e-11	2.22815e-11	-4.84952	7.65555e-16	3.20052e-15
KHK	-3.49693	4.73728e-16	1.26544e-15	1.12861	5.09102e-07	7.59435e-07	-4.84868	2.1179e-17	2.20207e-16
TIMP1	-9.39952	1.80957e-17	8.78704e-17	-4.97524	1.92719e-17	1.32985e-16	-4.83086	8.33751e-17	5.06279e-16
SULT1A1	0.0959237	0.547751	0.569054	4.83066	9.43169e-17	3.73883e-16	-4.82812	3.49622e-17	2.6899e-16
RPS6	-0.694715	0.268974	0.291226	4.01938	5.46584e-11	1.02012e-10	-4.82583	5.84662e-16	2.49393e-15
LPL	-4.32424	2.22654e-15	5.52387e-15	0.278533	0.286771	0.307526	-4.82008	1.16973e-16	6.53584e-16
AKR7A3	-2.95256	3.53056e-14	7.72681e-14	1.64995	1.18249e-09	2.03935e-09	-4.81743	3.49622e-17	2.6899e-16
CRNN	-5.13352	3.08541e-17	1.11007e-16	-0.567852	0.119968	0.133297	-4.80549	6.36619e-15	2.21685e-14
GAS6	-6.63042	1.80957e-17	8.78704e-17	-2.15287	4.06361e-14	9.66202e-14	-4.77642	3.38872e-17	2.65586e-16
PEX11B	NA	NA	NA	NA	NA	NA	-4.7709	2.92158e-16	1.37384e-15
RPL4	-1.02445	0.0023201	0.00290012	3.59201	1.27037e-14	3.22235e-14	-4.73878	4.77434e-17	3.32507e-16
HNRNPK	-2.84173	6.01727e-12	1.14363e-11	1.70618	6.72851e-09	1.10624e-08	-4.73577	2.99039e-17	2.48973e-16
S100A12	-5.39966	9.81291e-15	2.27529e-14	-0.942085	0.0139898	0.0165508	-4.71606	3.63135e-14	1.1258e-13
CYB5R3	0.584412	0.0566861	0.0653298	5.19212	2.43514e-16	8.48979e-16	-4.69514	1.80957e-17	2.20207e-16
GPC3	-6.7976	1.80957e-17	8.78704e-17	-2.41884	3.43251e-14	8.27481e-14	-4.68139	3.9609e-17	2.93226e-16
RPS5	0.0290572	0.716154	0.733071	4.62772	6.55311e-15	1.729e-14	-4.67694	7.43004e-16	3.11067e-15
CPN2	-9.0204	1.80957e-17	8.78704e-17	-4.77926	1.9888e-17	1.32985e-16	-4.64419	4.48638e-17	3.16198e-16
PSMC4	0.122012	0.594932	0.615774	4.66882	2.66745e-16	9.16818e-16	-4.63601	1.9888e-17	2.20207e-16
CYB5B	NA	NA	NA	NA	NA	NA	-4.63053	1.0099e-14	3.38439e-14
RARRES1	-7.15515	1.86747e-17	8.78704e-17	-2.85059	1.54141e-13	3.47461e-13	-4.62516	2.89825e-17	2.45474e-16
GNB2L1	-1.1055	0.000235011	0.000308601	3.36527	2.09926e-15	6.01558e-15	-4.60123	1.86747e-17	2.20207e-16
PRG2	-9.80794	1.80957e-17	8.78704e-17	-5.63203	7.59996e-17	3.10907e-16	-4.58905	3.50353e-16	1.61141e-15
SERPINF2	-8.53898	1.80957e-17	8.78704e-17	-4.33151	2.32721e-17	1.34326e-16	-4.57798	1.86747e-17	2.20207e-16
HBG2	-3.49893	1.04779e-12	2.06383e-12	0.912839	0.000588458	0.000747492	-4.57003	2.09926e-15	8.00225e-15
C8B	-4.37592	9.43169e-17	2.84263e-16	-0.0388348	0.724358	0.739886	-4.56899	8.5987e-17	5.18924e-16
ISLR	-7.59248	1.86747e-17	8.78704e-17	-3.36517	2.05235e-17	1.32985e-16	-4.56827	1.16973e-16	6.53584e-16
HBG1	-3.44644	2.36967e-12	4.57058e-12	0.960482	0.000430039	0.000549997	-4.56265	2.03834e-15	7.81053e-15
PSMC6	0.721627	0.00993406	0.0120694	5.2015	6.7158e-17	2.81369e-16	-4.55551	2.55689e-17	2.30513e-16
CETP	-6.41275	1.80957e-17	8.78704e-17	-2.19219	1.23763e-09	2.13142e-09	-4.52435	4.32795e-16	1.92725e-15
PSMD13	1.06263	9.29535e-05	0.000123811	5.51369	1.80957e-17	1.32985e-16	-4.51448	1.80957e-17	2.20207e-16
HBD	-4.91553	6.00795e-15	1.42179e-14	-0.629825	0.0128913	0.0152734	-4.50608	5.34291e-16	2.31605e-15
GK	-0.201321	0.493228	0.51793	4.22259	1.80957e-17	1.32985e-16	-4.50304	7.1444e-17	4.45804e-16
HNRNPH2	-0.48578	0.0754331	0.0857194	3.92456	1.90873e-16	6.84102e-16	-4.49967	1.80957e-17	2.20207e-16
TMED9	-3.20793	6.02793e-11	1.08137e-10	1.09773	0.00170555	0.00212974	-4.4946	1.34774e-15	5.36722e-15
VIL1	-2.18944	1.62e-11	3.00285e-11	2.1313	1.5628e-15	4.61995e-15	-4.48715	2.47795e-17	2.29738e-16
PSMC5	-0.359191	0.152527	0.169474	4.01263	7.36871e-17	3.02977e-16	-4.47465	1.92719e-17	2.20207e-16
MAN2A1	-5.42859	1.80957e-17	8.78704e-17	-1.21951	5.81476e-07	8.63156e-07	-4.46321	7.83836e-17	4.79936e-16
TMED10	1.71187	3.18775e-08	5.02515e-08	6.11238	2.7223e-17	1.42877e-16	-4.44539	2.05235e-17	2.20207e-16
CA1	-8.35267	1.80957e-17	8.78704e-17	-4.26356	9.14555e-17	3.64323e-16	-4.43582	6.92683e-17	4.3593e-16
LMAN1	1.02284	0.00110835	0.00140526	5.39651	6.31257e-17	2.67706e-16	-4.41792	4.62815e-17	3.24633e-16
TOMM40	NA	NA	NA	NA	NA	NA	-4.40392	1.59668e-14	5.18524e-14
CFB	-8.59336	1.86747e-17	8.78704e-17	-4.61497	1.92719e-17	1.32985e-16	-4.36821	1.79574e-16	9.22669e-16
IMPDH2	0.476763	0.0387801	0.045228	4.7694	2.40141e-17	1.35079e-16	-4.35496	1.80957e-17	2.20207e-16
SAMM50	4.61546	7.59996e-17	2.36362e-16	9.03369	1.80957e-17	1.32985e-16	-4.35254	1.10002e-16	6.26545e-16
EIF3A	0.579765	0.00156256	0.00197345	4.85941	2.7223e-17	1.42877e-16	-4.33322	4.3489e-17	3.11742e-16
DYSF	-4.02205	8.17832e-12	1.54383e-11	0.109605	0.594932	0.614662	-4.31672	1.07976e-10	2.38783e-10
RPS20	-0.19973	0.862196	0.868879	4.02758	1.78947e-14	4.43263e-14	-4.31347	1.68934e-16	8.80315e-16
IGFALS	-5.4635	2.02873e-16	5.74168e-16	-1.42256	1.96734e-08	3.15763e-08	-4.30127	1.51724e-15	5.92975e-15
HNRNPC	-2.92388	3.11415e-09	5.13756e-09	1.2122	0.00515197	0.00624715	-4.29685	1.75888e-15	6.80179e-15
RPS14	0.503554	0.119968	0.134447	4.72153	3.66441e-15	1.00389e-14	-4.28722	1.44979e-16	7.69121e-16
GLB1	-9.39907	1.80957e-17	8.78704e-17	-5.52738	1.86747e-17	1.32985e-16	-4.28281	6.92683e-17	4.3593e-16
RPS4X	0.107531	0.540474	0.561793	4.29319	1.90873e-16	6.84102e-16	-4.28055	6.51111e-17	4.16909e-16
RARS	-0.3668	0.118237	0.132583	3.81499	2.66745e-16	9.16818e-16	-4.27455	1.80957e-17	2.20207e-16
MACROD1	NA	NA	NA	NA	NA	NA	-4.27307	4.36493e-15	1.57987e-14
FLNA	-7.08957	1.80957e-17	8.78704e-17	-3.13785	8.12698e-16	2.51574e-15	-4.27294	3.9609e-17	2.93226e-16
GPD1	-3.10127	9.14555e-17	2.76493e-16	0.957638	8.18152e-09	1.3415e-08	-4.27283	1.80957e-17	2.20207e-16
COPG1	-0.553295	0.0326839	0.0383015	3.61367	2.89825e-17	1.48268e-16	-4.27182	2.25527e-17	2.20207e-16
RPL23	NA	NA	NA	NA	NA	NA	-4.27106	4.73728e-16	2.08739e-15
KRT13	-4.01422	2.03834e-15	5.09585e-15	0.0686687	0.937376	0.94398	-4.26948	1.23299e-15	4.937e-15
RPS13	0.0569259	0.757482	0.770924	4.2283	1.5081e-14	3.77414e-14	-4.25506	1.32248e-16	7.17116e-16
ALDH1B1	NA	NA	NA	NA	NA	NA	-4.24322	9.71966e-16	4.00085e-15
VDAC2	-0.874613	0.0166022	0.0198859	3.241	8.08413e-17	3.27407e-16	-4.23826	4.19941e-16	1.87285e-15
RPL24	0.763492	0.000877077	0.00111493	4.92545	1.7077e-15	4.99364e-15	-4.21279	1.20621e-16	6.7014e-16
C3	-7.46488	1.80957e-17	8.78704e-17	-3.59157	2.40141e-17	1.35079e-16	-4.21078	1.9888e-17	2.20207e-16
NEU1	-7.80101	1.86747e-17	8.78704e-17	-3.94767	1.80957e-17	1.32985e-16	-4.20072	2.51027e-16	1.21144e-15
SLC2A1	-0.552902	0.151482	0.168409	3.52644	2.08165e-11	3.97986e-11	-4.1811	1.06276e-15	4.32012e-15
PSMC3	0.778224	0.00124405	0.00157628	4.89149	1.9888e-17	1.32985e-16	-4.17891	3.18342e-17	2.58455e-16
CYBB	0.0922872	0.810828	0.820506	4.19154	1.42436e-14	3.59046e-14	-4.17324	1.19621e-12	3.10023e-12
PRCP	-9.61695	1.80957e-17	8.78704e-17	-5.87697	1.80957e-17	1.32985e-16	-4.1473	3.83595e-16	1.74248e-15
RPL7	-1.55568	0.00031218	0.000408283	2.45056	3.76435e-08	5.94757e-08	-4.13914	4.3489e-17	3.11742e-16
SPTBN1	0.158749	0.610208	0.63125	4.22539	1.2438e-16	4.68593e-16	-4.12337	6.7158e-17	4.27223e-16
PRTN3	-5.23791	1.74174e-16	4.98735e-16	-1.37046	0.000163626	0.000213426	-4.11173	2.09148e-16	1.04717e-15
CORO1C	0.295152	0.0772518	0.087735	4.34829	3.18342e-17	1.5723e-16	-4.10648	2.47795e-17	2.29738e-16
RPL18	0.184117	0.705266	0.723065	4.2088	2.50433e-15	7.07618e-15	-4.10412	1.68934e-16	8.80315e-16
GYS1	NA	NA	NA	NA	NA	NA	-4.10002	5.84662e-16	2.49393e-15
RPLP1	-1.05875	0.0427325	0.0496297	2.92731	7.11347e-08	1.10452e-07	-4.09705	6.66012e-10	1.40115e-09
NID1	-9.49574	1.80957e-17	8.78704e-17	-5.7945	2.40141e-17	1.35079e-16	-4.07796	3.83595e-16	1.74248e-15
ERGIC1	1.14867	0.000256044	0.000335541	5.19739	4.62815e-17	2.08653e-16	-4.07391	1.67367e-13	4.69362e-13
SULT1C2	-0.0976939	0.87082	0.877117	3.90148	1.49485e-16	5.48715e-16	-4.06744	1.68934e-16	8.80315e-16
HNRNPF	-0.101213	0.472713	0.497458	3.89721	1.78947e-14	4.43263e-14	-4.0601	1.40606e-16	7.54092e-16
PSMD12	-0.0585001	0.785433	0.79729	3.90977	9.43434e-16	2.89463e-15	-4.05357	8.33751e-17	5.06279e-16
TXNDC5	-6.91881	1.80957e-17	8.78704e-17	-3.14924	7.36871e-17	3.02977e-16	-4.05308	1.10002e-16	6.26545e-16
RPL11	NA	NA	NA	NA	NA	NA	-4.03559	4.36493e-15	1.57987e-14
PCYOX1	-0.495696	0.0610913	0.0700753	3.41652	4.88202e-16	1.57757e-15	-4.02539	1.40606e-16	7.54092e-16
ANGPTL2	-8.76545	1.9888e-17	8.78704e-17	-5.12097	1.86747e-17	1.32985e-16	-4.02437	1.06672e-16	6.13522e-16
CST3	-8.76746	1.86747e-17	8.78704e-17	-5.10385	1.86747e-17	1.32985e-16	-4.0228	5.50587e-16	2.37967e-15
RPS3	-0.51862	0.117379	0.131696	3.38591	4.23965e-15	1.14981e-14	-4.01451	2.02873e-16	1.02096e-15
RPL3	-0.795873	0.00470437	0.0058097	3.11207	1.10076e-14	2.81563e-14	-4.00901	2.15615e-16	1.07224e-15
MARS	0.4915	0.0335881	0.0393375	4.44132	6.31257e-17	2.67706e-16	-3.99581	8.37331e-16	3.47587e-15
EPX	0.212586	1	1	4.13759	4.95967e-13	1.0732e-12	-3.99365	1.38423e-14	4.54045e-14
C4B	-7.60825	1.80957e-17	8.78704e-17	-3.95932	1.86747e-17	1.32985e-16	-3.98839	2.18552e-17	2.20207e-16
VARS	-0.218474	0.925757	0.92957	3.6898	6.55311e-15	1.729e-14	-3.98029	5.24078e-17	3.55719e-16
CKAP4	0.709706	0.0103623	0.0125662	4.65263	1.65799e-15	4.86583e-15	-3.97485	8.16805e-14	2.40059e-13
RDH11	0.210609	0.341123	0.364089	4.11237	3.83595e-16	1.26994e-15	-3.96991	3.83595e-16	1.74248e-15
MPO	-5.07513	1.20621e-16	3.54232e-16	-1.36046	2.17812e-09	3.69611e-09	-3.96547	2.55689e-17	2.30513e-16
QSOX1	-9.30873	1.80957e-17	8.78704e-17	-5.7347	1.80957e-17	1.32985e-16	-3.9616	3.38872e-17	2.65586e-16
ZG16B	-9.39336	1.80957e-17	8.78704e-17	-5.83188	2.47795e-17	1.37475e-16	-3.9602	7.83836e-17	4.79936e-16
RPL10A	0.397831	0.0938359	0.106137	4.30307	5.5075e-15	1.47392e-14	-3.95892	5.08051e-17	3.4887e-16
SPTAN1	-1.26012	2.40659e-06	3.48134e-06	2.59372	7.10825e-14	1.65292e-13	-3.95208	2.92158e-16	1.37384e-15
ALDH1L1	-2.27871	4.21956e-13	8.48261e-13	1.49924	8.93399e-13	1.89273e-12	-3.94171	4.77434e-17	3.32507e-16
RPS15A	-0.589019	0.0605882	0.0695801	3.26451	9.12642e-14	2.1061e-13	-3.9318	3.73498e-14	1.1567e-13
RPL10	0.418642	0.0571622	0.0658395	4.30263	2.81618e-15	7.86587e-15	-3.92541	1.10076e-14	3.67211e-14
ERP44	-3.04385	2.09926e-15	5.23474e-15	0.683968	0.00386798	0.0047161	-3.92217	1.80957e-17	2.20207e-16
RPL6	0.763663	0.0154787	0.0185744	4.62515	3.50353e-16	1.17429e-15	-3.9101	8.86797e-17	5.31897e-16
C4A	-7.27142	1.80957e-17	8.78704e-17	-3.69061	2.1179e-17	1.32985e-16	-3.90753	1.9888e-17	2.20207e-16
GCLM	-0.364953	0.339273	0.362313	3.455	2.95054e-11	5.57095e-11	-3.90694	4.23965e-15	1.54403e-14
RPS3A	0.439227	0.138387	0.154468	4.27413	1.74174e-16	6.30763e-16	-3.90195	3.72141e-17	2.81163e-16
FGR	NA	NA	NA	NA	NA	NA	-3.89817	1.94892e-14	6.25997e-14
COPA	0.831765	0.00419449	0.00519317	4.67615	1.80957e-17	1.32985e-16	-3.88862	7.59996e-17	4.68266e-16
RPSA	-0.948561	0.0242666	0.0286787	2.80781	1.16709e-11	2.27976e-11	-3.88557	5.24078e-17	3.55719e-16
EEF1G	-0.959413	0.00052804	0.000678312	2.80281	1.92166e-15	5.55249e-15	-3.88484	5.93325e-17	3.8837e-16
LRRK2	0.213965	0.170003	0.188142	4.0294	2.7348e-15	7.67387e-15	-3.88338	4.59677e-16	2.03156e-15
FGL2	-6.12246	1.9888e-17	8.78704e-17	-2.51941	3.16619e-15	8.75294e-15	-3.87373	6.39705e-16	2.71298e-15
PSMD7	0.387019	0.184065	0.202898	4.19146	7.65555e-16	2.385e-15	-3.87225	4.19941e-16	1.87285e-15
AGRN	-8.0637	1.80957e-17	8.78704e-17	-4.53851	1.86747e-17	1.32985e-16	-3.87147	2.58768e-16	1.24065e-15
PSMC2	-0.135806	0.796693	0.8083	3.63916	5.66958e-15	1.51396e-14	-3.86174	1.86747e-17	2.20207e-16
GLG1	-6.11674	6.92683e-17	2.18565e-16	-2.53056	1.27013e-15	3.81509e-15	-3.83603	1.30726e-14	4.3024e-14
MAN2B1	-5.13913	2.32721e-17	9.18635e-17	-1.53709	2.7245e-09	4.5976e-09	-3.83366	7.88779e-16	3.27896e-15
MAPK14	NA	NA	NA	NA	NA	NA	-3.82561	1.6097e-15	6.2661e-15
RPS18	-0.323025	0.507166	0.53085	3.41104	5.34998e-15	1.43493e-14	-3.82438	1.13435e-16	6.42362e-16
SERPIND1	-4.51844	4.92508e-17	1.59799e-16	-0.903689	0.000125463	0.000164619	-3.81626	1.69037e-14	5.47741e-14
AIMP1	NA	NA	NA	NA	NA	NA	-3.8141	1.44979e-16	7.69121e-16
QARS	0.702204	0.00609623	0.00749536	4.45934	4.48638e-17	2.03774e-16	-3.81397	4.48638e-17	3.16198e-16
COPB1	0.636775	0.00352321	0.0043704	4.40254	1.44979e-16	5.34596e-16	-3.81051	6.59164e-16	2.78746e-15
PLEC	1.50025	1.42224e-06	2.07431e-06	5.28997	5.40603e-17	2.34165e-16	-3.79917	5.93325e-17	3.8837e-16
NEFH	-1.2389	0.102753	0.116021	2.42314	1.66361e-10	3.0191e-10	-3.78666	1.51709e-12	3.88052e-12
DPT	-10.3929	1.80957e-17	8.78704e-17	-7.00593	1.80957e-17	1.32985e-16	-3.78247	1.6855e-12	4.28891e-12
GAMT	NA	NA	NA	NA	NA	NA	-3.78064	2.38781e-13	6.63306e-13
ELANE	-5.95587	1.20621e-16	3.54232e-16	-2.44165	1.51836e-09	2.60382e-09	-3.78058	2.09926e-15	8.00225e-15
RPS10	1.73944	4.09978e-06	5.85254e-06	5.50888	1.34774e-15	4.03326e-15	-3.7558	1.92199e-12	4.878e-12
AFMID	NA	NA	NA	NA	NA	NA	-3.75095	1.84114e-14	5.93975e-14
AZU1	-4.28041	8.37331e-16	2.1858e-15	-0.755103	0.00274708	0.00337995	-3.73857	2.29146e-16	1.12244e-15
PSMD2	-0.266053	0.367701	0.391599	3.37578	2.36222e-16	8.25929e-16	-3.73546	1.80957e-17	2.20207e-16
GPR56	-6.9903	1.80957e-17	8.78704e-17	-3.54689	4.3489e-17	1.98271e-16	-3.73168	2.09926e-15	8.00225e-15
RPS2	0.0203342	0.989795	0.99183	3.65341	9.15728e-16	2.81317e-15	-3.71695	2.18552e-17	2.20207e-16
HBB	-4.71392	1.19965e-14	2.73603e-14	-1.21366	2.41547e-05	3.29753e-05	-3.6971	2.08332e-13	5.7927e-13
RPL15	-2.34359	4.62811e-07	6.87867e-07	1.21457	0.0117472	0.0139588	-3.69634	2.74964e-16	1.29923e-15
RPS8	1.05295	0.0176216	0.021081	4.70099	7.88779e-16	2.45107e-15	-3.69565	4.67562e-14	1.42253e-13
RPL35	NA	NA	NA	NA	NA	NA	-3.69154	8.03118e-13	2.10371e-12
ITGAM	-0.219685	0.280209	0.302217	3.37642	2.22279e-16	7.85086e-16	-3.68214	1.92166e-15	7.39237e-15
PCK1	-1.53464	4.74054e-09	7.74858e-09	1.99621	2.98614e-15	8.31193e-15	-3.66644	1.00307e-16	5.84926e-16
SQSTM1	0.492486	0.020216	0.0240814	4.09513	2.57894e-15	7.27855e-15	-3.65243	5.04813e-15	1.79401e-14
ALDH16A1	NA	NA	NA	NA	NA	NA	-3.63445	2.63832e-17	2.33555e-16
SAR1A	NA	NA	NA	NA	NA	NA	-3.63223	3.55895e-15	1.31239e-14
RPL7A	-0.827805	0.015018	0.0180327	2.66237	1.64175e-12	3.38377e-12	-3.58848	4.19941e-16	1.87285e-15
THBS1	-8.78278	1.80957e-17	8.78704e-17	-5.55435	1.80957e-17	1.32985e-16	-3.58579	3.95352e-16	1.79035e-15
RPL18A	NA	NA	NA	NA	NA	NA	-3.58279	1.459e-13	4.10728e-13
PKP1	-0.0257207	0.943192	0.94659	3.4919	1.47763e-12	3.06108e-12	-3.57764	3.84151e-14	1.18594e-13
PSAT1	-1.88282	2.44699e-07	3.69321e-07	1.52951	3.08292e-10	5.4923e-10	-3.57546	3.29786e-16	1.53604e-15
RPS23	NA	NA	NA	NA	NA	NA	-3.55288	3.33715e-14	1.03787e-13
BBOX1	-2.16656	2.50433e-15	6.15818e-15	1.22657	6.97521e-10	1.21678e-09	-3.54657	1.86747e-17	2.20207e-16
HPX	-9.41157	1.80957e-17	8.78704e-17	-6.24426	1.80957e-17	1.32985e-16	-3.54042	1.06276e-15	4.32012e-15
IGFBP2	-10.1756	1.80957e-17	8.78704e-17	-7.0362	1.80957e-17	1.32985e-16	-3.5396	1.78715e-10	3.87347e-10
SYNCRIP	-1.43449	2.0838e-06	3.01888e-06	2.00611	4.49119e-11	8.40153e-11	-3.53659	1.28254e-16	6.99331e-16
SCPEP1	-7.39615	1.86747e-17	8.78704e-17	-4.19018	2.7223e-17	1.42877e-16	-3.52485	5.5075e-15	1.9455e-14
DIAPH2	NA	NA	NA	NA	NA	NA	-3.47654	6.39705e-16	2.71298e-15
EIF3L	NA	NA	NA	NA	NA	NA	-3.47091	6.51111e-17	4.16909e-16
RUVBL1	1.17791	1.86034e-05	2.58197e-05	4.62039	6.99848e-16	2.19153e-15	-3.47007	4.88202e-16	2.14473e-15
ASNA1	2.19341	3.23901e-12	6.21048e-12	5.63643	1.80957e-17	1.32985e-16	-3.46497	3.49622e-17	2.6899e-16
EEF1D	-0.192181	0.383452	0.407483	3.17116	3.95352e-16	1.30177e-15	-3.4455	2.25527e-17	2.20207e-16
ITPK1	NA	NA	NA	NA	NA	NA	-3.43538	2.98614e-15	1.10951e-14
GGH	-5.87777	1.86747e-17	8.78704e-17	-2.71283	2.89825e-17	1.48268e-16	-3.43278	1.38828e-15	5.52118e-15
COL6A1	-8.08701	1.80957e-17	8.78704e-17	-4.98267	1.86747e-17	1.32985e-16	-3.43241	9.15728e-16	3.77995e-15
RPS11	0.125701	0.321127	0.344064	3.48987	5.22971e-14	1.23022e-13	-3.42098	1.23689e-13	3.52249e-13
FBLN1	-10.5125	1.80957e-17	8.78704e-17	-7.51254	1.80957e-17	1.32985e-16	-3.39924	8.25628e-15	2.82811e-14
IARS	NA	NA	NA	NA	NA	NA	-3.39435	4.19941e-16	1.87285e-15
ITGB2	-0.587071	0.0131585	0.0158585	2.72288	3.89132e-13	8.47303e-13	-3.39323	4.49386e-15	1.62055e-14
LARS	0.360458	0.116525	0.130814	3.72624	2.74964e-16	9.42401e-16	-3.39183	2.293e-15	8.7069e-15
RPS12	-3.50435	2.06169e-10	3.59598e-10	-0.336001	0.137417	0.151784	-3.36074	1.459e-13	4.10728e-13
KRT23	-0.469956	0.383452	0.407483	2.81125	1.00175e-06	1.46641e-06	-3.35623	1.77874e-09	3.64046e-09
MXRA5	-3.9674	1.58917e-16	4.56388e-16	-0.816489	0.00295114	0.00362369	-3.32592	3.33715e-14	1.03787e-13
HBA1	-5.08542	6.99848e-16	1.84171e-15	-1.96825	1.23763e-09	2.13142e-09	-3.3224	7.51488e-14	2.22195e-13
SERPINA6	-10.6247	1.80957e-17	8.78704e-17	-7.72252	1.80957e-17	1.32985e-16	-3.31736	2.37733e-14	7.5372e-14
EPRS	0.016898	0.727099	0.742715	3.28082	1.59668e-14	3.97942e-14	-3.31461	1.90873e-16	9.72228e-16
PSMD1	0.728841	0.0117472	0.0142104	3.99716	3.9609e-17	1.83333e-16	-3.31414	7.21108e-16	3.02762e-15
PSMD3	1.2285	0.000143353	0.000189775	4.51419	1.80957e-17	1.32985e-16	-3.3104	4.19941e-16	1.87285e-15
RPL5	-0.862538	0.105871	0.119335	2.35877	3.3233e-08	5.26099e-08	-3.30233	2.44566e-14	7.7288e-14
RPL12	-1.06435	0.0196336	0.0234162	2.14785	1.03752e-08	1.69434e-08	-3.29102	1.27037e-14	4.19038e-14
NT5C	-3.31046	1.27145e-13	2.66308e-13	-0.238983	0.114833	0.127885	-3.28823	1.73923e-14	5.6295e-14
COPS2	1.32954	2.45016e-06	3.54174e-06	4.59295	2.29146e-16	8.04662e-16	-3.28203	4.3489e-17	3.11742e-16
MASP2	-5.88591	2.32721e-17	9.18635e-17	-2.85695	6.3588e-14	1.48862e-13	-3.26738	3.95103e-14	1.2172e-13
CRYAB	-1.80455	9.00154e-15	2.09213e-14	1.33346	2.01323e-10	3.63459e-10	-3.25789	1.28254e-16	6.99331e-16
DSP	-1.10844	0.000395821	0.000513541	2.04997	2.8054e-10	5.01628e-10	-3.24112	1.16575e-14	3.88011e-14
KRT86	-4.31799	5.77507e-09	9.38448e-09	-1.26973	0.134539	0.148943	-3.23655	0.000588458	0.000827897
CD14	-9.10391	1.86747e-17	8.78704e-17	-6.23389	1.80957e-17	1.32985e-16	-3.23467	1.23451e-14	4.08585e-14
HEXA	-9.22552	1.80957e-17	8.78704e-17	-6.36582	1.80957e-17	1.32985e-16	-3.22929	1.46564e-14	4.78083e-14
DPP7	-6.50866	1.86747e-17	8.78704e-17	-3.59523	8.5987e-17	3.45941e-16	-3.21644	3.66441e-15	1.34959e-14
KPNA4	0.349248	0.0652415	0.0746164	3.51713	9.81291e-15	2.52599e-14	-3.2106	1.51724e-15	5.92975e-15
CYBA	1.07042	3.44048e-05	4.71465e-05	4.26201	3.72183e-16	1.23891e-15	-3.20726	3.33715e-14	1.03787e-13
MMRN2	-7.88875	1.80957e-17	8.78704e-17	-4.99766	1.9888e-17	1.32985e-16	-3.20348	2.29146e-16	1.12244e-15
BPGM	0.49369	0.0323872	0.0379766	3.6505	4.67562e-14	1.10523e-13	-3.20216	1.64175e-12	4.18121e-12
GCN1L1	-0.168163	0.535649	0.55767	2.97942	2.09926e-15	6.01558e-15	-3.19984	4.23965e-15	1.54403e-14
PLA2G2A	-5.11476	4.88202e-16	1.30232e-15	-2.16153	1.18334e-06	1.72601e-06	-3.19974	6.17706e-11	1.39114e-10
IDNK	NA	NA	NA	NA	NA	NA	-3.19915	2.52149e-13	6.96491e-13
TMEM27	-3.73071	3.88723e-09	6.39132e-09	-0.734095	0.0126289	0.0149918	-3.19689	1.74679e-11	4.1005e-11
KRT18	-2.96802	6.59164e-16	1.73699e-15	0.0736272	0.954831	0.958776	-3.19516	5.50587e-16	2.37967e-15
HMGB1	-1.64042	0.000877077	0.00111493	1.46857	0.000473444	0.000604555	-3.18815	1.16076e-10	2.55925e-10
CDH16	-6.05091	1.80957e-17	8.78704e-17	-3.12735	5.24078e-17	2.28227e-16	-3.18772	5.03112e-16	2.20037e-15
MCEMP1	NA	NA	NA	NA	NA	NA	-3.1832	6.48594e-13	1.72197e-12
RPL8	0.363853	0.285121	0.307005	3.4928	1.46564e-14	3.68687e-14	-3.18186	2.57894e-15	9.71733e-15
COL15A1	-6.70261	1.9888e-17	8.78704e-17	-3.80679	3.60708e-17	1.71531e-16	-3.17949	2.15615e-16	1.07224e-15
RPS17	NA	NA	NA	NA	NA	NA	-3.15762	9.17483e-13	2.3905e-12
CPE	-7.96623	1.80957e-17	8.78704e-17	-5.14755	1.86747e-17	1.32985e-16	-3.15646	1.58431e-13	4.45153e-13
KRT85	-6.29042	2.59106e-13	5.28512e-13	-3.37386	1.55805e-08	2.51732e-08	-3.14497	4.87028e-05	7.40877e-05
CCT6A	-1.33427	1.40455e-05	1.95914e-05	1.67565	6.3298e-11	1.17505e-10	-3.14095	6.7158e-17	4.27223e-16
DNASE1	-12.1639	1.80957e-17	8.78704e-17	-9.47236	1.80957e-17	1.32985e-16	-3.13356	1.00773e-09	2.09309e-09
ACTR1B	1.56585	3.72527e-05	5.08703e-05	4.66952	2.36222e-16	8.25929e-16	-3.13121	1.16189e-15	4.69067e-15
CTNND1	1.33122	3.09018e-07	4.64599e-07	4.44267	7.59996e-17	3.10907e-16	-3.13121	1.6385e-16	8.58387e-16
AGT	-7.18006	1.9888e-17	8.78704e-17	-4.36695	1.80957e-17	1.32985e-16	-3.12397	6.14773e-13	1.63513e-12
PFKL	-0.929792	9.43692e-05	0.000125525	2.07283	7.36871e-17	3.02977e-16	-3.12292	1.9888e-17	2.20207e-16
ITIH4	-8.62141	1.86747e-17	8.78704e-17	-5.84162	1.80957e-17	1.32985e-16	-3.1228	3.01148e-16	1.4116e-15
COL6A3	-8.28534	1.80957e-17	8.78704e-17	-5.49421	1.80957e-17	1.32985e-16	-3.11967	9.81291e-15	3.31115e-14
PYGL	0.0881735	0.774217	0.787134	3.14263	3.84151e-14	9.18786e-14	-3.11868	1.06672e-16	6.13522e-16
EPPK1	-0.294595	0.914153	0.918391	2.74277	6.49819e-12	1.29537e-11	-3.10704	2.83433e-16	1.33709e-15
FUCA1	-8.33941	1.80957e-17	8.78704e-17	-5.57486	1.80957e-17	1.32985e-16	-3.10283	1.00135e-15	4.11028e-15
UCHL5	NA	NA	NA	NA	NA	NA	-3.09555	4.80847e-14	1.45392e-13
DNM1L	0.383001	0.0416222	0.0484557	3.44964	9.26438e-15	2.40517e-14	-3.09238	8.02163e-15	2.7606e-14
DDC	-2.36034	9.64622e-14	2.04236e-13	0.57302	0.0131585	0.0155825	-3.09216	1.19692e-15	4.80568e-15
COPB2	-1.83594	1.46642e-07	2.23575e-07	1.12956	5.02507e-05	6.73149e-05	-3.08915	2.7348e-15	1.02259e-14
PSMC1	2.24508	5.23362e-13	1.04458e-12	5.33234	4.21557e-17	1.9328e-16	-3.08582	2.36222e-16	1.15325e-15
PPP2R1B	1.43709	0.000655261	0.000837326	4.50329	1.90873e-16	6.84102e-16	-3.08256	8.88824e-16	3.67406e-15
ARCN1	0.744683	0.00170555	0.00215124	3.78971	4.08628e-17	1.88418e-16	-3.07538	7.43004e-16	3.11067e-15
DARS	1.00407	0.000307816	0.000403117	4.03418	2.63832e-17	1.40904e-16	-3.06561	3.49622e-17	2.6899e-16
PSMD4	NA	NA	NA	NA	NA	NA	-3.05283	2.98614e-15	1.10951e-14
PA2G4	0.816496	0.0049798	0.00613818	3.83468	1.19965e-14	3.0525e-14	-3.05272	9.14555e-17	5.43005e-16
AGL	0.186317	0.310549	0.333464	3.18418	9.81291e-15	2.52599e-14	-3.04898	1.19692e-15	4.80568e-15
SFPQ	-1.75999	2.17597e-07	3.29181e-07	1.18695	1.05907e-06	1.54753e-06	-3.03908	3.95103e-14	1.2172e-13
GLRX3	-0.135939	0.680992	0.700018	2.8215	1.42436e-14	3.59046e-14	-3.03836	4.67562e-14	1.42253e-13
PRKAG1	1.31489	4.39773e-06	6.26412e-06	4.32054	2.09926e-15	6.01558e-15	-3.02619	4.23965e-15	1.54403e-14
GALNS	-8.32476	1.92719e-17	8.78704e-17	-5.6238	1.80957e-17	1.32985e-16	-3.01859	5.82684e-13	1.55966e-12
SMAP1	NA	NA	NA	NA	NA	NA	-3.01415	7.19841e-12	1.73269e-11
FGA	-8.16027	1.86747e-17	8.78704e-17	-5.45913	2.05235e-17	1.32985e-16	-3.01337	1.06961e-14	3.57633e-14
GLUL	-0.21646	0.518936	0.541716	2.72431	1.10485e-12	2.32048e-12	-3.00598	4.95967e-13	1.33484e-12
UBR4	0.49326	0.021016	0.025019	3.46376	1.44979e-16	5.34596e-16	-2.9959	5.5075e-15	1.9455e-14
FAM120A	-0.3283	0.273751	0.29607	2.60284	8.01029e-10	1.39334e-09	-2.98536	4.06361e-14	1.24926e-13
USO1	0.856096	0.000473444	0.000611806	3.81368	2.32721e-17	1.34326e-16	-2.97918	1.58917e-16	8.37018e-16
KRT8	-2.82747	2.43514e-16	6.80304e-16	-0.00824641	0.680992	0.698822	-2.97199	5.34291e-16	2.31605e-15
PSMD8	NA	NA	NA	NA	NA	NA	-2.96781	1.78947e-14	5.7794e-14
AOC1	-5.70674	1.80957e-17	8.78704e-17	-3.00273	2.55689e-17	1.39938e-16	-2.96437	5.98518e-13	1.59623e-12
DPYSL2	NA	NA	NA	NA	NA	NA	-2.96415	6.72326e-14	2.00199e-13
HS1BP3	NA	NA	NA	NA	NA	NA	-2.96338	5.98518e-13	1.59623e-12
AOX1	-2.11547	9.11615e-09	1.46671e-08	0.698228	0.0997088	0.111553	-2.94673	4.17935e-14	1.28083e-13
SPON2	-3.90734	1.03934e-14	2.39563e-14	-1.18162	7.65174e-06	1.07416e-05	-2.94366	1.50223e-11	3.54622e-11
HSPA4L	NA	NA	NA	NA	NA	NA	-2.93487	1.51724e-15	5.92975e-15
PURA	NA	NA	NA	NA	NA	NA	-2.93362	1.13452e-12	2.94554e-12
VAC14	NA	NA	NA	NA	NA	NA	-2.93324	4.76307e-15	1.69887e-14
DDX1	-0.366285	0.365761	0.389745	2.50053	4.70103e-10	8.28992e-10	-2.93112	1.3452e-14	4.41737e-14
MYH14	1.16907	7.74563e-05	0.000103807	4.05592	1.03441e-16	4.0412e-16	-2.91648	5.75211e-17	3.80753e-16
SPAG9	1.03113	2.30063e-05	3.18172e-05	3.89627	2.18552e-17	1.33341e-16	-2.90519	2.43514e-16	1.181e-15
ACOT1	1.84005	5.33353e-11	9.61218e-11	4.74318	1.9888e-17	1.32985e-16	-2.89681	8.25628e-15	2.82811e-14
XPO1	0.623703	0.0474274	0.0548863	3.46196	6.91312e-14	1.61218e-13	-2.88786	4.80847e-14	1.45392e-13
QPCT	-14.1503	1.80957e-17	8.78704e-17	-11.7888	1.80957e-17	1.32985e-16	-2.88192	6.02793e-11	1.35964e-10
MYH11	-0.928501	0.000486576	0.000627528	1.84343	4.08946e-12	8.26051e-12	-2.88065	1.20621e-16	6.7014e-16
AMN	-1.95794	4.20593e-07	6.2703e-07	0.788616	0.00768009	0.00923434	-2.87646	8.87694e-14	2.59337e-13
EIF3B	0.658683	0.000854349	0.00108888	3.50611	4.19941e-16	1.3679e-15	-2.8706	8.25628e-15	2.82811e-14
CORO7	NA	NA	NA	NA	NA	NA	-2.86378	1.459e-13	4.10728e-13
EFEMP1	-9.47288	1.80957e-17	8.78704e-17	-6.98508	1.80957e-17	1.32985e-16	-2.84133	2.18344e-14	6.96e-14
A1BG	-9.33263	1.80957e-17	8.78704e-17	-6.85336	1.80957e-17	1.32985e-16	-2.83522	2.37733e-14	7.5372e-14
GALK1	1.68699	4.37014e-07	6.51014e-07	4.50223	7.1444e-17	2.95756e-16	-2.83418	2.22279e-16	1.09795e-15
MIOX	-0.180596	0.381461	0.406031	2.59267	3.42363e-11	6.44916e-11	-2.82901	5.09484e-13	1.36997e-12
OPLAH	NA	NA	NA	NA	NA	NA	-2.8227	1.58431e-13	4.45153e-13
MTHFD1	0.186508	0.594932	0.615774	2.93894	1.74174e-16	6.30763e-16	-2.81842	2.80892e-17	2.43522e-16
CCT2	-1.27759	1.74188e-05	2.41928e-05	1.42743	2.3773e-10	4.27597e-10	-2.81816	2.43514e-16	1.181e-15
GPX3	-9.11175	1.80957e-17	8.78704e-17	-6.63755	1.80957e-17	1.32985e-16	-2.81369	1.40691e-10	3.07657e-10
DNAJC13	NA	NA	NA	NA	NA	NA	-2.81013	8.16805e-14	2.40059e-13
PTPRC	-0.822521	0.0161122	0.0193109	1.91086	4.04767e-07	6.08277e-07	-2.80646	1.27145e-13	3.61042e-13
CP	-8.78934	1.86747e-17	8.78704e-17	-6.33172	1.80957e-17	1.32985e-16	-2.80584	4.42064e-14	1.34775e-13
PCYT2	1.96401	5.46584e-11	9.84154e-11	4.773	1.80957e-17	1.32985e-16	-2.80399	7.35634e-15	2.54356e-14
SHMT1	-2.32207	1.0316e-15	2.65036e-15	0.328793	0.0161122	0.0189601	-2.80049	3.18342e-17	2.58455e-16
CTNNB1	-1.09282	0.0408956	0.0476382	1.59666	6.24657e-05	8.32647e-05	-2.7978	5.23362e-13	1.40471e-12
RAB43	NA	NA	NA	NA	NA	NA	-2.7958	1.66361e-10	3.61371e-10
COPS4	1.72683	1.18249e-09	1.98097e-09	4.52111	5.24078e-17	2.28227e-16	-2.79338	4.62654e-15	1.66227e-14
RPS27L	NA	NA	NA	NA	NA	NA	-2.79267	1.44106e-10	3.1489e-10
C6orf211	NA	NA	NA	NA	NA	NA	-2.79055	5.98518e-13	1.59623e-12
CTSG	-1.25452	0.000225114	0.000296002	1.41173	3.12601e-05	4.22951e-05	-2.78396	1.10764e-13	3.18528e-13
EEF1B2	0.154338	0.535649	0.55767	2.90003	1.73904e-09	2.96552e-09	-2.77919	4.65285e-12	1.13861e-11
DNPEP	2.25486	3.38719e-10	5.82453e-10	5.04438	2.55689e-17	1.39938e-16	-2.77646	6.72326e-14	2.00199e-13
LAMA5	-6.50636	1.80957e-17	8.78704e-17	-4.00485	3.18342e-17	1.5723e-16	-2.76422	4.69981e-13	1.26839e-12
C9	-5.41094	6.51111e-17	2.07123e-16	-2.88767	1.96783e-16	7.03208e-16	-2.76105	2.52149e-13	6.96491e-13
TPP1	-3.84599	4.21557e-17	1.4004e-16	-1.29537	1.10613e-10	2.01945e-10	-2.73736	6.0247e-16	2.56617e-15
CAD	0.0695845	0.348588	0.371853	2.7793	3.41156e-12	6.9084e-12	-2.7364	1.97251e-13	5.50019e-13
CLTCL1	0.259085	0.285121	0.307005	2.92164	4.90356e-15	1.32543e-14	-2.72741	1.0316e-15	4.2051e-15
RPL26	0.659972	0.00268198	0.00334176	3.37097	2.02717e-13	4.51929e-13	-2.72544	4.94504e-14	1.49368e-13
COPS3	0.766579	0.00703772	0.00862574	3.46207	3.9996e-15	1.0908e-14	-2.72326	1.97251e-13	5.50019e-13
SEC31A	-1.71005	0.000186575	0.000245992	0.914395	0.0249666	0.0290838	-2.72055	4.42064e-14	1.34775e-13
XPO7	NA	NA	NA	NA	NA	NA	-2.71556	4.42064e-14	1.34775e-13
PSMD6	0.418043	0.146338	0.162783	3.08589	9.15728e-16	2.81317e-15	-2.71472	6.39705e-16	2.71298e-15
TSN	-0.16501	0.83928	0.847977	2.48648	1.10666e-08	1.8012e-08	-2.71048	2.36967e-12	5.95763e-12
RPS16	1.63835	9.01819e-05	0.000120284	4.33965	2.25527e-17	1.33341e-16	-2.70742	6.64643e-11	1.49e-10
SEMG2	-6.95137	4.92508e-17	1.59799e-16	-4.54326	1.41944e-13	3.21457e-13	-2.70595	9.56877e-11	2.12246e-10
SH3GLB1	0.120401	0.535649	0.55767	2.78051	2.32876e-08	3.71318e-08	-2.7048	1.51724e-15	5.92975e-15
EIF3C	0.696718	0.015635	0.0187504	3.38178	3.9996e-15	1.0908e-14	-2.70336	1.0099e-14	3.38439e-14
COPS6	NA	NA	NA	NA	NA	NA	-2.69964	6.84241e-13	1.81007e-12
ACY3	-4.93285	1.80957e-17	8.78704e-17	-2.44684	3.32418e-12	6.74271e-12	-2.69352	1.62e-11	3.81504e-11
IQGAP2	1.82219	2.13372e-07	3.23039e-07	4.50941	1.86747e-17	1.32985e-16	-2.69319	1.97916e-15	7.60358e-15
VDAC1	-0.343989	0.500171	0.524373	2.28392	2.36222e-16	8.25929e-16	-2.69172	5.22971e-14	1.57642e-13
ROBO4	-9.67326	1.80957e-17	8.78704e-17	-7.36176	1.80957e-17	1.32985e-16	-2.68943	1.36521e-12	3.5073e-12
GAK	0.162192	0.159997	0.17737	2.8183	1.76797e-13	3.95961e-13	-2.68646	6.55311e-15	2.27924e-14
TUBB6	-0.262631	0.0809965	0.0919343	2.34407	2.12233e-14	5.21989e-14	-2.68155	4.69981e-13	1.26839e-12
RPL26L1	NA	NA	NA	NA	NA	NA	-2.67864	2.43237e-12	6.10482e-12
KPNA6	0.157454	0.24595	0.267934	2.80079	4.95357e-09	8.2109e-09	-2.67857	2.89805e-14	9.08036e-14
KRT3	-1.38602	4.36335e-05	5.93757e-05	1.19653	2.22697e-05	3.04704e-05	-2.67705	7.21808e-13	1.89919e-12
ITIH2	-6.38836	1.80957e-17	8.78704e-17	-3.97565	3.95352e-16	1.30177e-15	-2.6688	6.97854e-11	1.56326e-10
HUWE1	NA	NA	NA	NA	NA	NA	-2.66669	1.41944e-13	4.01127e-13
MYH10	0.759546	0.00249504	0.00311282	3.41027	5.08051e-17	2.23248e-16	-2.66606	3.39917e-16	1.57325e-15
RPL13	-0.344619	0.718885	0.73548	2.2546	6.58348e-09	1.08313e-08	-2.65755	1.64175e-12	4.18121e-12
CSE1L	0.438006	0.0249666	0.0294702	3.06556	1.05461e-11	2.07338e-11	-2.65055	1.19965e-14	3.98391e-14
RPS19	-0.450703	0.232817	0.254481	2.13305	1.82307e-07	2.77399e-07	-2.64923	5.23362e-13	1.40471e-12
CAMK2G	1.31095	1.66064e-08	2.63916e-08	3.94171	2.40141e-17	1.35079e-16	-2.6352	4.88202e-16	2.14473e-15
PRPS1	0.736508	0.00188364	0.00236668	3.31568	1.42436e-14	3.59046e-14	-2.62466	5.83635e-15	2.04935e-14
COPE	0.587142	0.0384367	0.0448543	3.18525	8.93399e-13	1.89273e-12	-2.61499	1.77874e-09	3.64046e-09
KRT83	-4.81668	1.77874e-09	2.9595e-09	-2.36323	6.44248e-05	8.5782e-05	-2.61487	0.00271435	0.00363108
GDF15	-6.27864	1.86747e-17	8.78704e-17	-3.95767	7.79354e-15	2.03419e-14	-2.59311	6.21336e-10	1.31092e-09
CTSA	-8.84339	1.80957e-17	8.78704e-17	-6.607	1.80957e-17	1.32985e-16	-2.5913	4.3063e-12	1.05821e-11
EIF4G1	0.898042	1.22898e-05	1.72039e-05	3.48281	3.35692e-15	9.23818e-15	-2.59101	9.64622e-14	2.79864e-13
CCT3	-0.235255	0.716154	0.733071	2.26441	1.86582e-15	5.41043e-15	-2.58761	4.77434e-17	3.32507e-16
EGF	-6.90073	1.86747e-17	8.78704e-17	-4.60955	1.9888e-17	1.32985e-16	-2.5775	3.15417e-14	9.85133e-14
BTD	-9.90274	1.80957e-17	8.78704e-17	-7.706	1.80957e-17	1.32985e-16	-2.57749	1.17051e-13	3.35623e-13
NIT1	NA	NA	NA	NA	NA	NA	-2.57212	5.1969e-15	1.8402e-14
ECM29	NA	NA	NA	NA	NA	NA	-2.55965	6.36619e-15	2.21685e-14
RPS4Y1	0.437542	0.0600886	0.0690877	2.96968	5.53047e-14	1.29972e-13	-2.55917	5.83635e-15	2.04935e-14
CAMK2D	1.57589	3.80221e-09	6.2568e-09	4.1305	3.83595e-16	1.26994e-15	-2.5531	1.75888e-15	6.80179e-15
TCP1	-0.246215	0.25044	0.272521	2.2295	3.35692e-15	9.23818e-15	-2.55135	1.79574e-16	9.22669e-16
SPRR1B	-3.24254	2.8054e-10	4.85838e-10	-0.833301	0.00673499	0.00811404	-2.5477	5.23624e-08	9.81461e-08
USP9X	NA	NA	NA	NA	NA	NA	-2.54026	1.78947e-14	5.7794e-14
GPS1	1.75189	1.06009e-08	1.69719e-08	4.30797	7.83836e-17	3.20121e-16	-2.53924	4.06984e-11	9.27949e-11
PRSS23	-2.22396	2.4343e-10	4.23451e-10	0.186349	0.699845	0.716052	-2.53271	1.39285e-11	3.29597e-11
GDPD3	2.38116	5.4555e-08	8.45646e-08	4.9231	2.1179e-17	1.32985e-16	-2.52674	5.40582e-10	1.1463e-09
ARSF	0.300385	0.114833	0.129064	2.78265	2.51591e-14	6.11978e-14	-2.52503	3.98509e-12	9.82566e-12
USP7	NA	NA	NA	NA	NA	NA	-2.52454	3.07502e-12	7.66538e-12
GGACT	-4.03953	2.25527e-17	9.01182e-17	-1.72015	6.84241e-13	1.46623e-12	-2.52385	6.99848e-16	2.94257e-15
SEMG1	-7.40989	4.21557e-17	1.4004e-16	-5.19444	4.36493e-15	1.18247e-14	-2.51931	1.03106e-09	2.14003e-09
LYZ	-6.36013	1.92719e-17	8.78704e-17	-4.10088	2.63832e-17	1.40904e-16	-2.51139	6.66012e-10	1.40115e-09
ACOT2	1.62207	1.4185e-09	2.37228e-09	4.13826	2.25527e-17	1.33341e-16	-2.5089	6.18452e-15	2.16901e-14
GALE	2.58031	2.08165e-11	3.83668e-11	5.10241	1.80957e-17	1.32985e-16	-2.49971	1.51724e-15	5.92975e-15
IGHM	-7.99812	1.92719e-17	8.78704e-17	-5.79065	1.80957e-17	1.32985e-16	-2.49684	9.52772e-12	2.28029e-11
UBA6	1.40227	6.15074e-05	8.28884e-05	3.88298	1.16189e-15	3.49864e-15	-2.48764	9.81291e-15	3.31115e-14
APOH	-10.3561	1.86747e-17	8.78704e-17	-8.28909	1.80957e-17	1.32985e-16	-2.46534	3.50938e-11	8.06417e-11
KRT87P	-1.71414	3.90674e-05	5.32738e-05	0.66362	0.331937	0.354086	-2.46095	8.16037e-07	1.40335e-06
RPS25	-0.551337	0.242987	0.264855	1.82618	0.000245316	0.000317422	-2.44891	2.48026e-08	4.72118e-08
SERPINA3	-7.70362	1.86747e-17	8.78704e-17	-5.5435	1.80957e-17	1.32985e-16	-2.44836	7.02778e-13	1.85576e-12
DCTN3	NA	NA	NA	NA	NA	NA	-2.44558	5.37802e-14	1.61616e-13
CDH11	-10.206	1.80957e-17	8.78704e-17	-8.15226	1.80957e-17	1.32985e-16	-2.43861	4.49119e-11	1.02006e-10
RABGGTA	NA	NA	NA	NA	NA	NA	-2.43571	3.58819e-13	9.80083e-13
KRT81	-4.66984	2.66436e-09	4.41418e-09	-2.42696	0.000225114	0.000292371	-2.43554	0.00515197	0.00669096
PDE12	NA	NA	NA	NA	NA	NA	-2.4346	3.41156e-12	8.48271e-12
GALT	NA	NA	NA	NA	NA	NA	-2.4294	7.30878e-14	2.16537e-13
HIP1R	NA	NA	NA	NA	NA	NA	-2.41391	1.43918e-12	3.69089e-12
KPNA1	NA	NA	NA	NA	NA	NA	-2.41127	1.17051e-13	3.35623e-13
DTYMK	NA	NA	NA	NA	NA	NA	-2.3959	3.68741e-12	9.12998e-12
CSNK2A1	2.38816	1.66361e-10	2.91468e-10	4.81022	6.51111e-17	2.74687e-16	-2.39227	1.18906e-10	2.61575e-10
KPNB1	0.356683	0.0181516	0.0216884	2.67649	3.89132e-13	8.47303e-13	-2.38716	1.34774e-15	5.36722e-15
FN1	-8.04167	1.80957e-17	8.78704e-17	-5.97338	1.86747e-17	1.32985e-16	-2.38186	1.00242e-11	2.39328e-11
ALDH1L2	0.561279	0.0231376	0.0274109	2.9094	1.86582e-15	5.41043e-15	-2.35224	1.20325e-13	3.44003e-13
CPVL	-5.99978	1.80957e-17	8.78704e-17	-3.90044	1.9888e-17	1.32985e-16	-2.33933	5.6629e-10	1.19822e-09
ACTR1A	0.913242	0.00470437	0.0058097	3.20918	3.35692e-15	9.23818e-15	-2.33446	3.21984e-13	8.83577e-13
PFKM	NA	NA	NA	NA	NA	NA	-2.33343	2.02544e-12	5.12286e-12
DCTN4	NA	NA	NA	NA	NA	NA	-2.33305	5.42995e-12	1.31889e-11
TTR	-5.14418	4.77434e-17	1.5647e-16	-3.00743	5.08541e-14	1.19744e-13	-2.33	1.83667e-11	4.30461e-11
HNRNPH3	NA	NA	NA	NA	NA	NA	-2.32739	1.76978e-08	3.41522e-08
PPT1	-6.06079	5.75211e-17	1.84181e-16	-3.96484	4.19941e-16	1.3679e-15	-2.32503	1.35552e-09	2.79178e-09
C7	-9.19875	1.80957e-17	8.78704e-17	-7.22759	1.80957e-17	1.32985e-16	-2.32365	3.9707e-11	9.07456e-11
NAPSA	-1.58873	7.13817e-10	1.20828e-09	0.63099	0.000339603	0.000435481	-2.31886	5.71622e-12	1.38614e-11
TTLL12	1.98615	5.68364e-08	8.78217e-08	4.31932	2.29146e-16	8.04662e-16	-2.31172	6.01377e-14	1.79436e-13
NAP1L1	1.9872	1.45105e-09	2.42464e-09	4.31906	4.07464e-16	1.33622e-15	-2.31064	3.58819e-13	9.80083e-13
B2M	-7.38067	1.86747e-17	8.78704e-17	-5.31961	1.86747e-17	1.32985e-16	-2.3101	1.77874e-09	3.64046e-09
EEFSEC	NA	NA	NA	NA	NA	NA	-2.30971	1.29497e-12	3.33853e-12
KYNU	NA	NA	NA	NA	NA	NA	-2.30136	1.88588e-08	3.62498e-08
ALOX5	NA	NA	NA	NA	NA	NA	-2.29478	2.48026e-08	4.72118e-08
VMO1	-9.54404	1.80957e-17	8.78704e-17	-7.60367	1.80957e-17	1.32985e-16	-2.29203	4.6285e-08	8.70324e-08
SNX5	NA	NA	NA	NA	NA	NA	-2.29142	2.9682e-13	8.16047e-13
CLTC	0.282933	0.0183313	0.0218898	2.51899	3.72141e-17	1.75253e-16	-2.28486	3.39917e-16	1.57325e-15
SLC2A3	NA	NA	NA	NA	NA	NA	-2.28447	8.92128e-09	1.75382e-08
ARL1	NA	NA	NA	NA	NA	NA	-2.28245	9.62612e-10	2.00362e-09
SPARCL1	-8.51295	1.80957e-17	8.78704e-17	-6.55657	1.86747e-17	1.32985e-16	-2.2801	6.97521e-10	1.46534e-09
DYNC1LI1	NA	NA	NA	NA	NA	NA	-2.27759	1.36521e-12	3.5073e-12
SECTM1	-10.8078	1.80957e-17	8.78704e-17	-8.93721	1.80957e-17	1.32985e-16	-2.27129	0.000114728	0.000169186
CCT4	-0.263166	0.509509	0.533016	1.9412	1.67367e-13	3.76228e-13	-2.27022	1.16189e-15	4.69067e-15
HIST1H2BA	-1.89123	0.000212524	0.000279637	0.283237	0.602548	0.622266	-2.26953	3.07633e-05	4.75109e-05
PFKFB2	NA	NA	NA	NA	NA	NA	-2.26943	3.10065e-11	7.18109e-11
RNASE6	1.64658	0.000256044	0.000335541	3.9032	1.47763e-12	3.06108e-12	-2.26006	5.68364e-08	1.06126e-07
HIST1H2BJ	-3.58543	5.42995e-12	1.03402e-11	-1.48667	9.25499e-08	1.43064e-07	-2.25486	2.17597e-07	3.86415e-07
RPL23A	NA	NA	NA	NA	NA	NA	-2.24908	4.06287e-09	8.13958e-09
SCFD1	NA	NA	NA	NA	NA	NA	-2.24319	3.68741e-12	9.12998e-12
NONO	-0.217684	0.540474	0.561793	2.00574	2.37823e-08	3.7871e-08	-2.24284	6.48622e-11	1.45742e-10
UBA5	NA	NA	NA	NA	NA	NA	-2.24229	2.02544e-12	5.12286e-12
PBLD	-1.06763	8.3335e-06	1.17331e-05	1.06485	1.42224e-06	2.06207e-06	-2.23612	9.53476e-15	3.22842e-14
DSC2	-10.7576	1.80957e-17	8.78704e-17	-8.93337	1.80957e-17	1.32985e-16	-2.22893	1.62432e-10	3.53097e-10
HIST3H2BB	-3.27296	5.20436e-11	9.38806e-11	-1.19183	1.65779e-05	2.28369e-05	-2.2243	2.49522e-07	4.40977e-07
C1RL	-8.66358	1.80957e-17	8.78704e-17	-6.76576	1.80957e-17	1.32985e-16	-2.22369	7.13817e-10	1.49744e-09
TF	-9.24635	1.86747e-17	8.78704e-17	-7.37518	1.80957e-17	1.32985e-16	-2.21826	6.66184e-13	1.76707e-12
PYGB	-0.345846	0.241516	0.263398	1.79689	3.06642e-14	7.40695e-14	-2.21659	4.36493e-15	1.57987e-14
COASY	3.2201	1.38828e-15	3.51121e-15	5.48163	1.92719e-17	1.32985e-16	-2.21626	1.16973e-16	6.53584e-16
COL4A2	-6.91393	1.86747e-17	8.78704e-17	-4.96068	2.55689e-17	1.39938e-16	-2.2159	1.62432e-10	3.53097e-10
TMEM256	1.93478	4.08621e-10	6.98956e-10	4.18117	1.80957e-17	1.32985e-16	-2.21413	1.10613e-10	2.44246e-10
CLU	-6.35392	1.86747e-17	8.78704e-17	-4.39186	2.05235e-17	1.32985e-16	-2.2131	7.72668e-14	2.27771e-13
CCT5	-0.319087	0.214739	0.235248	1.82114	6.97854e-11	1.29055e-10	-2.20318	2.12233e-14	6.79468e-14
EIF4G2	NA	NA	NA	NA	NA	NA	-2.2023	1.459e-13	4.10728e-13
RNASET2	-9.08501	1.80957e-17	8.78704e-17	-7.23873	1.80957e-17	1.32985e-16	-2.20195	1.5118e-10	3.30102e-10
G6PD	1.74766	5.12984e-08	7.97703e-08	3.94588	1.03441e-16	4.0412e-16	-2.20134	9.00154e-15	3.06909e-14
EIF3I	0.89962	1.02146e-05	1.43401e-05	3.08576	7.35634e-15	1.92421e-14	-2.20011	5.15774e-12	1.25485e-11
SLPI	-7.02735	1.10002e-16	3.27488e-16	-5.10402	4.59677e-16	1.48935e-15	-2.19846	1.10904e-07	2.01824e-07
PKLR	-0.324011	0.0144226	0.0173606	1.81706	4.42064e-14	1.04699e-13	-2.18707	3.55895e-15	1.31239e-14
FLII	-1.59998	0.00195471	0.00245125	0.488771	0.298502	0.319542	-2.17503	3.04986e-13	8.37713e-13
APOB	-3.46272	1.03934e-14	2.39563e-14	-1.44405	2.61909e-05	3.56549e-05	-2.16949	1.99086e-09	4.06047e-09
ECHDC1	NA	NA	NA	NA	NA	NA	-2.16755	3.08292e-10	6.61849e-10
COMMD3	NA	NA	NA	NA	NA	NA	-2.16712	5.56844e-08	1.04107e-07
VTN	-6.18329	1.92719e-17	8.78704e-17	-4.25945	1.80957e-17	1.32985e-16	-2.16662	8.03118e-13	2.10371e-12
APOE	-3.28138	4.92508e-17	1.59799e-16	-1.26149	8.98603e-10	1.55972e-09	-2.15942	2.52149e-13	6.96491e-13
HSPG2	-8.653	1.80957e-17	8.78704e-17	-6.81289	1.80957e-17	1.32985e-16	-2.15767	9.7729e-12	2.33517e-11
MYH9	-0.932584	3.7207e-10	6.38115e-10	1.1407	1.13791e-11	2.22815e-11	-2.1526	2.58768e-16	1.24065e-15
DYNC1H1	0.110715	0.278585	0.300631	2.21003	5.74016e-11	1.06886e-10	-2.15154	2.44566e-14	7.7288e-14
ALDOB	-3.86655	2.40141e-17	9.29118e-17	-1.88663	3.95103e-14	9.40352e-14	-2.14932	5.84823e-14	1.74852e-13
SERPING1	-7.51961	1.86747e-17	8.78704e-17	-5.66259	1.80957e-17	1.32985e-16	-2.14478	1.34344e-13	3.8075e-13
FUK	NA	NA	NA	NA	NA	NA	-2.14195	3.15597e-12	7.8605e-12
PPP6C	NA	NA	NA	NA	NA	NA	-2.13996	4.77434e-12	1.1664e-11
CCT7	0.968415	0.000621024	0.000795139	3.0924	6.99848e-16	2.19153e-15	-2.13881	1.94892e-14	6.25997e-14
RPS6KA1	NA	NA	NA	NA	NA	NA	-2.13562	9.91692e-14	2.87151e-13
PYCRL	NA	NA	NA	NA	NA	NA	-2.1325	6.64643e-11	1.49e-10
MYL12A	-0.226476	0.278585	0.300631	1.83724	8.78203e-10	1.5254e-09	-2.12772	4.29833e-14	1.31455e-13
COPZ1	0.313859	0.651768	0.670685	2.40704	1.28585e-08	2.08586e-08	-2.12656	7.71525e-08	1.42253e-07
SERPINA5	-5.4941	1.80957e-17	8.78704e-17	-3.5799	2.25527e-17	1.33341e-16	-2.12529	5.0267e-12	1.22398e-11
MMS19	NA	NA	NA	NA	NA	NA	-2.12201	4.89893e-12	1.19485e-11
PCDHGC3	-7.9024	1.80957e-17	8.78704e-17	-6.08284	1.80957e-17	1.32985e-16	-2.11672	7.13817e-10	1.49744e-09
RPS27	NA	NA	NA	NA	NA	NA	-2.11117	2.04651e-06	3.43892e-06
ADSL	1.08578	1.65779e-05	2.30577e-05	3.18368	5.52242e-13	1.19284e-12	-2.10946	9.05531e-12	2.17076e-11
SERPINA7	-9.13638	1.80957e-17	8.78704e-17	-7.40622	1.80957e-17	1.32985e-16	-2.09544	2.58654e-08	4.9171e-08
CTSC	-8.23976	1.80957e-17	8.78704e-17	-6.47526	1.80957e-17	1.32985e-16	-2.07436	2.03615e-09	4.14708e-09
PYGM	0.381111	0.153577	0.170544	2.41663	4.28187e-10	7.56724e-10	-2.06436	1.0099e-14	3.38439e-14
MB	-0.746455	0.0668566	0.0763292	1.20829	0.00274708	0.00337995	-2.06164	3.33246e-05	5.13049e-05
COPS7A	NA	NA	NA	NA	NA	NA	-2.06115	4.15356e-09	8.31561e-09
ATG3	NA	NA	NA	NA	NA	NA	-2.05937	2.73993e-10	5.89937e-10
FNTA	1.06301	0.000158901	0.000209788	3.10319	1.38092e-13	3.13027e-13	-2.04635	9.33995e-11	2.07484e-10
TTC38	0.359272	0.265821	0.288293	2.36582	2.81732e-14	6.8256e-14	-2.04519	5.37802e-14	1.61616e-13
LMAN2	-7.83705	1.86747e-17	8.78704e-17	-6.08692	1.80957e-17	1.32985e-16	-2.04026	4.65285e-12	1.13861e-11
KRT19	-1.86004	1.55314e-09	2.59078e-09	0.0974031	0.594932	0.614662	-2.03161	2.8054e-10	6.03593e-10
RUFY1	NA	NA	NA	NA	NA	NA	-2.03079	2.18835e-11	5.10847e-11
AKT3	NA	NA	NA	NA	NA	NA	-2.02642	5.52771e-09	1.09844e-08
HDLBP	-0.492652	0.23139	0.253062	1.48168	2.57711e-05	3.51226e-05	-2.02427	1.39285e-11	3.29597e-11
TJP2	NA	NA	NA	NA	NA	NA	-2.02231	7.72668e-14	2.27771e-13
GNS	-9.81093	1.80957e-17	8.78704e-17	-8.1662	1.80957e-17	1.32985e-16	-2.0217	7.34033e-09	1.44787e-08
KNG1	-8.51225	1.86747e-17	8.78704e-17	-6.80376	1.80957e-17	1.32985e-16	-2.02063	7.02778e-13	1.85576e-12
AHSG	-9.33139	1.80957e-17	8.78704e-17	-7.63577	1.80957e-17	1.32985e-16	-2.01955	1.02886e-10	2.28041e-10
KLK2	-5.05657	3.08541e-17	1.11007e-16	-3.26221	6.31257e-17	2.67706e-16	-2.01477	3.50938e-11	8.06417e-11
IPO4	NA	NA	NA	NA	NA	NA	-2.00634	4.21956e-13	1.14403e-12
AP1G1	1.87498	1.21803e-10	2.15336e-10	3.88626	5.08051e-17	2.23248e-16	-2.00379	1.16575e-14	3.88011e-14
PIP	-7.9229	1.9888e-17	8.78704e-17	-6.2309	4.48638e-17	2.03774e-16	-2.00189	8.71134e-08	1.60317e-07
PFKP	1.44656	6.01493e-06	8.51787e-06	3.44549	1.59668e-14	3.97942e-14	-1.98254	7.19841e-12	1.73269e-11
CNN2	NA	NA	NA	NA	NA	NA	-1.97629	1.10425e-09	2.2887e-09
PRPSAP2	1.20673	8.71134e-08	1.33862e-07	3.17673	8.74605e-15	2.28035e-14	-1.97339	4.59263e-10	9.78098e-10
PSMD14	NA	NA	NA	NA	NA	NA	-1.97183	2.8724e-10	6.17556e-10
NAP1L4	-1.11387	0.00352321	0.0043704	0.74856	0.0394747	0.0454183	-1.96862	1.64175e-12	4.18121e-12
CLIC4	-0.802242	7.98571e-05	0.000106805	1.09609	4.92329e-08	7.7085e-08	-1.96768	2.89993e-15	1.08021e-14
PPP2R2D	1.30645	6.51318e-07	9.65099e-07	3.27211	7.57183e-15	1.97845e-14	-1.96649	1.83028e-10	3.96112e-10
FBXO2	NA	NA	NA	NA	NA	NA	-1.96213	1.99086e-09	4.06047e-09
CAMK2B	1.15795	4.06287e-09	6.66885e-09	3.12373	1.2438e-16	4.68593e-16	-1.96094	1.04809e-13	3.02291e-13
CD248	-9.79611	1.80957e-17	8.78704e-17	-8.19902	1.80957e-17	1.32985e-16	-1.9569	1.1777e-07	2.13526e-07
EIF4A3	1.50164	6.87664e-09	1.11559e-08	3.46311	1.65799e-15	4.86583e-15	-1.95461	4.80847e-14	1.45392e-13
TBC1D1	NA	NA	NA	NA	NA	NA	-1.95118	7.18248e-09	1.41864e-08
NRBP1	NA	NA	NA	NA	NA	NA	-1.94967	1.32506e-09	2.73287e-09
MTOR	NA	NA	NA	NA	NA	NA	-1.94385	1.08169e-11	2.57625e-11
TNPO1	1.28102	1.69627e-08	2.69359e-08	3.23273	3.95103e-14	9.40352e-14	-1.94348	1.82372e-12	4.63261e-12
MYO1G	NA	NA	NA	NA	NA	NA	-1.94323	0.000241835	0.000348067
PRPS2	1.30676	2.26351e-05	3.13261e-05	3.23793	5.1969e-15	1.39695e-14	-1.94131	1.26119e-12	3.26002e-12
CSNK2A2	NA	NA	NA	NA	NA	NA	-1.9382	6.48622e-11	1.45742e-10
SYPL1	0.311713	0.268974	0.291226	2.21898	3.21984e-13	7.04249e-13	-1.93713	7.15063e-11	1.59937e-10
SUSD2	-4.49938	1.9888e-17	8.78704e-17	-2.76818	8.12698e-16	2.51574e-15	-1.9337	1.08169e-11	2.57625e-11
GNL1	NA	NA	NA	NA	NA	NA	-1.93362	9.56877e-11	2.12246e-10
AKT2	NA	NA	NA	NA	NA	NA	-1.93198	1.90321e-09	3.88709e-09
MYL12B	-0.0389673	0.630842	0.650525	1.8434	1.05491e-09	1.82581e-09	-1.93143	1.86749e-13	5.2272e-13
KIFAP3	NA	NA	NA	NA	NA	NA	-1.92655	1.08313e-08	2.11517e-08
KARS	NA	NA	NA	NA	NA	NA	-1.92299	7.18248e-09	1.41864e-08
HIST1H2BC	-2.75816	1.25908e-11	2.34948e-11	-0.952511	7.51239e-05	9.96458e-05	-1.92273	9.07022e-08	1.66609e-07
SCRN2	-2.3268	1.20585e-08	1.92738e-08	-0.528769	0.0279443	0.0323818	-1.91908	1.5887e-09	3.2606e-09
SND1	2.23274	1.10945e-11	2.07623e-11	4.16255	3.72141e-17	1.75253e-16	-1.91869	1.23689e-13	3.52249e-13
HIST2H2BF	-2.72791	1.39285e-11	2.59414e-11	-0.926969	9.43692e-05	0.000124697	-1.91641	6.69222e-08	1.24169e-07
MAT2A	-0.234122	0.43743	0.461823	1.60661	1.66123e-11	3.2038e-11	-1.9138	1.66123e-11	3.90588e-11
CLN3	NA	NA	NA	NA	NA	NA	-1.91335	6.82988e-08	1.26484e-07
SDSL	1.16749	0.000493269	0.00063574	3.07043	3.10065e-11	5.84982e-11	-1.90876	2.48026e-08	4.72118e-08
PPP1R12A	NA	NA	NA	NA	NA	NA	-1.90777	1.08702e-07	1.98309e-07
CPQ	-5.6358	2.7223e-17	1.0016e-16	-3.97668	4.21557e-17	1.9328e-16	-1.90743	6.49819e-12	1.56928e-11
FN3K	NA	NA	NA	NA	NA	NA	-1.90222	8.79366e-07	1.50873e-06
SEC13	NA	NA	NA	NA	NA	NA	-1.89539	2.49157e-09	5.05364e-09
PSME2	2.15547	1.49583e-07	2.27348e-07	4.04656	1.94892e-14	4.81778e-14	-1.89327	2.09599e-08	4.01572e-08
RPLP2	-4.81943	1.94892e-14	4.35825e-14	-3.1372	1.30915e-10	2.38472e-10	-1.88388	3.72527e-05	5.71131e-05
TSNAX	NA	NA	NA	NA	NA	NA	-1.88186	6.63718e-07	1.14678e-06
NUBP2	NA	NA	NA	NA	NA	NA	-1.87521	1.51836e-09	3.1206e-09
DCTN2	1.62188	5.51612e-06	7.83425e-06	3.47915	2.24627e-14	5.49692e-14	-1.87459	5.37802e-14	1.61616e-13
LRP2	-5.97173	1.86747e-17	8.78704e-17	-4.34052	1.86747e-17	1.32985e-16	-1.87296	2.99611e-12	7.48136e-12
NAMPT	1.81162	3.61137e-08	5.66091e-08	3.68779	2.99039e-17	1.51388e-16	-1.87198	3.68725e-11	8.45306e-11
CTNNA2	NA	NA	NA	NA	NA	NA	-1.86958	2.69722e-08	5.1242e-08
GBE1	0.938214	0.00183758	0.00231329	2.78368	1.23689e-13	2.8169e-13	-1.86422	9.81291e-15	3.31115e-14
ADD1	NA	NA	NA	NA	NA	NA	-1.86411	2.09599e-08	4.01572e-08
STAT1	3.08132	5.82684e-13	1.16061e-12	4.98384	6.31257e-17	2.67706e-16	-1.86276	1.46564e-14	4.78083e-14
AASDHPPT	NA	NA	NA	NA	NA	NA	-1.85282	8.16037e-07	1.40335e-06
PSMD5	3.19157	1.34774e-15	3.41755e-15	5.08932	1.86747e-17	1.32985e-16	-1.84453	4.41891e-12	1.08498e-11
DAK	-1.02442	1.10904e-07	1.69751e-07	0.730787	5.70561e-07	8.49028e-07	-1.83958	4.36493e-15	1.57987e-14
SULT1A3	0.57471	0.00284744	0.0035434	2.40886	1.66123e-11	3.2038e-11	-1.83799	5.90275e-09	1.16901e-08
COTL1	-2.98562	2.36142e-15	5.82881e-15	-1.29839	2.7245e-09	4.5976e-09	-1.82651	3.17848e-11	7.34977e-11
EIF3E	NA	NA	NA	NA	NA	NA	-1.82502	5.81476e-07	1.00764e-06
DDI2	-0.522603	0.286771	0.308611	1.24657	0.00127622	0.00160352	-1.82307	8.88903e-08	1.63382e-07
MVK	NA	NA	NA	NA	NA	NA	-1.81891	1.29527e-09	2.67706e-09
CUBN	-5.96376	1.86747e-17	8.78704e-17	-4.39376	1.80957e-17	1.32985e-16	-1.81829	3.98509e-12	9.82566e-12
GULP1	NA	NA	NA	NA	NA	NA	-1.81707	3.27488e-07	5.74619e-07
M6PR	NA	NA	NA	NA	NA	NA	-1.81688	2.44699e-07	4.32974e-07
SERPINA1	-6.35998	1.92719e-17	8.78704e-17	-4.78303	1.80957e-17	1.32985e-16	-1.81663	2.91919e-12	7.30169e-12
ASPA	NA	NA	NA	NA	NA	NA	-1.80689	6.42493e-08	1.19512e-07
CILP2	-7.18812	1.80957e-17	8.78704e-17	-5.65261	2.32721e-17	1.34326e-16	-1.80423	1.88588e-08	3.62498e-08
TBCD	NA	NA	NA	NA	NA	NA	-1.80417	3.7207e-10	7.97022e-10
KIF13B	2.37385	3.63135e-14	7.9296e-14	4.2037	1.86747e-17	1.32985e-16	-1.80019	3.63444e-10	7.79111e-10
SERPINB4	-3.89378	1.86582e-15	4.68256e-15	-2.24923	9.62612e-10	1.66963e-09	-1.795	6.04328e-08	1.1277e-07
GUK1	NA	NA	NA	NA	NA	NA	-1.7785	8.18152e-09	1.61055e-08
AP3B1	1.31496	4.02837e-06	5.75482e-06	3.10505	5.66958e-15	1.51396e-14	-1.77355	3.50938e-11	8.06417e-11
RUVBL2	1.49396	1.32758e-07	2.02565e-07	3.27681	1.07746e-13	2.4677e-13	-1.77114	3.08292e-10	6.61849e-10
C4BPA	-1.3244	0.000354145	0.000461311	0.37073	0.136453	0.150855	-1.7699	1.42224e-06	2.41616e-06
LPCAT2	NA	NA	NA	NA	NA	NA	-1.75883	6.82988e-08	1.26484e-07
PPP2R2A	-0.0823014	0.859325	0.866434	1.61559	4.4754e-06	6.35606e-06	-1.75188	1.745e-10	3.78492e-10
PSMF1	-0.51852	0.0252038	0.0297322	1.16652	2.26351e-05	3.09355e-05	-1.75122	4.1748e-08	7.88037e-08
HEXB	-7.37945	3.28449e-17	1.15609e-16	-5.91575	1.80957e-17	1.32985e-16	-1.74731	3.03088e-07	5.34038e-07
ARHGEF7	NA	NA	NA	NA	NA	NA	-1.73749	1.31365e-08	2.55513e-08
ASS1	-0.964552	3.09018e-07	4.64599e-07	0.714017	4.87028e-05	6.53494e-05	-1.73665	1.22828e-12	3.17774e-12
EIF2S1	1.1053	0.000557487	0.000714727	2.82807	1.92199e-12	3.94462e-12	-1.73593	4.18292e-10	8.91488e-10
ACTN3	-0.467578	0.0200202	0.0238627	1.21143	7.97241e-12	1.5776e-11	-1.73359	1.9193e-13	5.36199e-13
CDH1	-9.87459	1.80957e-17	8.78704e-17	-8.50382	1.80957e-17	1.32985e-16	-1.73136	1.02146e-05	1.64677e-05
UNC45A	1.61084	4.6285e-08	7.20892e-08	3.34959	3.9996e-15	1.0908e-14	-1.73068	1.88329e-11	4.40685e-11
RTCB	-1.69262	0.000513866	0.000660975	-0.054379	0.867944	0.877331	-1.73009	8.07527e-11	1.8007e-10
KLK11	-7.03147	1.86747e-17	8.78704e-17	-5.59024	2.40141e-17	1.35079e-16	-1.72793	1.3964e-06	2.37502e-06
LACTB2	NA	NA	NA	NA	NA	NA	-1.72389	9.83311e-07	1.68314e-06
MAP2K4	NA	NA	NA	NA	NA	NA	-1.71962	1.80769e-08	3.48151e-08
OSBPL9	NA	NA	NA	NA	NA	NA	-1.71656	6.33384e-12	1.53085e-11
PRKCA	NA	NA	NA	NA	NA	NA	-1.71578	4.27544e-11	9.73316e-11
EIF2S3	0.94459	0.000133137	0.000176371	2.63919	3.89132e-13	8.47303e-13	-1.70989	5.71622e-12	1.38614e-11
PSMB3	0.980468	0.0145695	0.0175265	2.66026	6.50782e-10	1.13934e-09	-1.70727	9.47413e-07	1.62264e-06
MYO1F	NA	NA	NA	NA	NA	NA	-1.70578	2.49449e-06	4.16788e-06
COPG2	NA	NA	NA	NA	NA	NA	-1.7033	1.37355e-10	3.00587e-10
TUBB3	-1.09079	6.90392e-06	9.74141e-06	0.530006	0.00264996	0.00326873	-1.70136	9.11649e-11	2.02673e-10
INHBE	NA	NA	NA	NA	NA	NA	-1.69951	4.62811e-07	8.06284e-07
PGLYRP1	-5.68316	1.13435e-16	3.35658e-16	-4.19749	1.16189e-15	3.49864e-15	-1.69816	5.40793e-09	1.07537e-08
AARS	1.02764	2.22697e-05	3.08423e-05	2.69511	1.16189e-15	3.49864e-15	-1.69073	2.45376e-13	6.80339e-13
TFRC	1.36681	1.42811e-05	1.99058e-05	3.07921	2.36142e-15	6.70355e-15	-1.6834	1.18334e-06	2.01966e-06
FLNC	-7.01717	1.80957e-17	8.78704e-17	-5.58997	1.80957e-17	1.32985e-16	-1.68115	1.10904e-07	2.01824e-07
DRG2	NA	NA	NA	NA	NA	NA	-1.67594	3.99167e-10	8.52582e-10
LAMC1	-7.23372	1.80957e-17	8.78704e-17	-5.84491	2.80892e-17	1.45537e-16	-1.67183	4.71732e-07	8.21339e-07
DES	-2.04769	2.00985e-06	2.91391e-06	-0.459104	0.675641	0.694211	-1.6669	1.93406e-07	3.45125e-07
ASMTL	1.94801	7.15063e-11	1.2769e-10	3.62908	6.9433e-15	1.82009e-14	-1.66657	1.24769e-10	2.74268e-10
H3F3A	-2.54116	1.10613e-10	1.95908e-10	-0.98137	0.000259716	0.000335518	-1.66452	2.00985e-06	3.3812e-06
TYMP	-3.71249	1.27806e-10	2.25336e-10	-2.22841	8.47665e-06	1.1879e-05	-1.65871	1.67636e-06	2.8364e-06
WDR61	NA	NA	NA	NA	NA	NA	-1.65738	2.05157e-07	3.64986e-07
AP3M1	NA	NA	NA	NA	NA	NA	-1.64973	4.45455e-07	7.76968e-07
DDAH2	-4.14551	2.18552e-17	8.95329e-17	-2.68659	8.62699e-16	2.66373e-15	-1.64956	2.52149e-13	6.96491e-13
TRIM25	3.38216	1.23299e-15	3.13881e-15	5.0915	2.1179e-17	1.32985e-16	-1.64674	5.46584e-11	1.23665e-10
SGSH	-5.22137	2.99039e-17	1.08187e-16	-3.77696	6.0247e-16	1.92379e-15	-1.64379	1.65779e-05	2.62372e-05
MICAL1	NA	NA	NA	NA	NA	NA	-1.64103	1.20585e-08	2.34856e-08
GARS	1.01604	0.000330221	0.0004313	2.6461	8.03118e-13	1.71041e-12	-1.63937	5.88232e-11	1.32781e-10
SLC5A9	-0.797658	0.00793421	0.00969405	0.775479	0.0204135	0.0238829	-1.6392	3.39315e-08	6.41729e-08
BZW1	1.02681	0.00031218	0.000408283	2.65267	5.82684e-13	1.25525e-12	-1.63832	2.49157e-09	5.05364e-09
ACTN2	-0.394693	0.0621078	0.0711158	1.19303	4.5344e-12	9.11381e-12	-1.63707	6.33384e-12	1.53085e-11
KPNA5	NA	NA	NA	NA	NA	NA	-1.63426	3.50938e-11	8.06417e-11
ITLN1	-4.97654	1.38828e-15	3.51121e-15	-3.54543	6.31461e-13	1.35552e-12	-1.63104	3.0274e-05	4.68044e-05
SGTA	0.835775	0.00237712	0.0029676	2.45533	2.61342e-10	4.68681e-10	-1.62941	6.69222e-08	1.24169e-07
IDE	NA	NA	NA	NA	NA	NA	-1.6256	3.88723e-09	7.81969e-09
SLC22A12	NA	NA	NA	NA	NA	NA	-1.62294	8.88903e-08	1.63382e-07
PRKAA1	NA	NA	NA	NA	NA	NA	-1.618	8.82779e-12	2.11795e-11
GCLC	2.63183	1.77646e-12	3.45718e-12	4.28951	7.43004e-16	2.31771e-15	-1.6175	5.90275e-09	1.16901e-08
SEPHS2	NA	NA	NA	NA	NA	NA	-1.61477	1.68538e-05	2.66308e-05
HIST2H2AB	1.79994	0.000231667	0.000304415	3.42478	1.4185e-09	2.43429e-09	-1.6106	5.91183e-06	9.65807e-06
ANGPTL6	-4.45146	7.59996e-17	2.36362e-16	-3.01145	2.38781e-13	5.27969e-13	-1.60943	1.34608e-06	2.29076e-06
DDX6	NA	NA	NA	NA	NA	NA	-1.60865	6.44149e-09	1.27485e-08
KRT12	-1.12773	0.0126289	0.0152296	0.450139	0.238591	0.257564	-1.6057	2.70503e-05	4.19308e-05
ENDOD1	-12.1642	1.80957e-17	8.78704e-17	-10.9785	1.80957e-17	1.32985e-16	-1.60427	2.19965e-06	3.68993e-06
ACY1	-2.4477	7.83836e-17	2.41848e-16	-0.963458	1.07931e-09	1.8667e-09	-1.59822	6.84241e-13	1.81007e-12
SAR1B	NA	NA	NA	NA	NA	NA	-1.5974	8.47132e-07	1.45513e-06
AP1S1	NA	NA	NA	NA	NA	NA	-1.59078	1.77037e-06	2.9903e-06
POF1B	0.551322	0.00759701	0.00929955	2.15013	9.84921e-10	1.7071e-09	-1.58884	2.59445e-07	4.57964e-07
FAM151A	-1.33325	1.25047e-07	1.91098e-07	0.14647	0.533245	0.554703	-1.58078	3.55785e-09	7.18168e-09
CTSZ	-6.77596	1.80957e-17	8.78704e-17	-5.46829	1.80957e-17	1.32985e-16	-1.56969	3.122e-08	5.91208e-08
UGP2	0.786518	1.67636e-06	2.43948e-06	2.33041	5.03112e-16	1.62144e-15	-1.56777	2.98107e-14	9.33052e-14
CCS	0.233391	0.44829	0.473033	1.7645	1.14925e-05	1.59947e-05	-1.56756	0.000111347	0.000164447
PDCD4	1.22781	2.87793e-06	4.15086e-06	2.79737	2.9682e-13	6.50381e-13	-1.56318	1.11955e-06	1.913e-06
EIF4A1	-0.0359902	0.847859	0.855315	1.47906	1.22765e-11	2.3923e-11	-1.56314	3.07502e-12	7.66538e-12
ARPC5L	NA	NA	NA	NA	NA	NA	-1.55889	0.000116455	0.000171474
CCT8	-0.566005	0.0566861	0.0653298	0.927826	2.93174e-05	3.97552e-05	-1.55465	5.20436e-11	1.18022e-10
TLN1	-0.60029	0.0581242	0.0668685	0.884743	6.64419e-05	8.8371e-05	-1.55258	8.39793e-14	2.46569e-13
DUSP23	NA	NA	NA	NA	NA	NA	-1.54622	1.371e-08	2.66493e-08
SNX2	2.70919	1.32964e-12	2.6032e-12	4.29764	6.51111e-17	2.74687e-16	-1.54529	5.53047e-14	1.65689e-13
TARS	1.72046	1.54843e-10	2.72022e-10	3.27114	3.18342e-17	1.5723e-16	-1.54472	1.82372e-12	4.63261e-12
APCS	-0.818565	0.034827	0.040715	0.65909	0.0529955	0.0602616	-1.53728	0.000125463	0.000183999
SRP72	NA	NA	NA	NA	NA	NA	-1.53637	0.000339603	0.000484983
LRG1	-8.18763	1.92719e-17	8.78704e-17	-6.93536	1.92719e-17	1.32985e-16	-1.53216	2.26292e-07	4.01128e-07
LAMB2	-5.22601	2.40141e-17	9.29118e-17	-3.89058	3.39917e-16	1.14246e-15	-1.53214	0.000106451	0.000157612
IPO5	-0.185469	0.577334	0.598195	1.2998	3.1506e-07	4.7523e-07	-1.5313	8.58256e-10	1.79022e-09
CACYBP	-0.529312	0.200251	0.220118	0.955053	0.00298647	0.00366151	-1.53113	2.58654e-08	4.9171e-08
SERPINB3	-4.19661	2.98614e-15	7.26962e-15	-2.82726	2.03022e-11	3.89072e-11	-1.53004	1.71341e-05	2.70592e-05
KRT73	-0.625408	0.0298189	0.0350916	0.87394	0.0525486	0.0598375	-1.52516	1.35429e-07	2.44337e-07
RPL29	NA	NA	NA	NA	NA	NA	-1.52261	5.34875e-05	8.10727e-05
HPD	-1.43545	3.31757e-06	4.76031e-06	0.00984163	0.751928	0.765153	-1.52152	2.26292e-07	4.01128e-07
TUBB2A	-1.56358	9.84921e-10	1.65711e-09	-0.134836	0.414078	0.436155	-1.52125	1.32506e-09	2.73287e-09
NUDT2	NA	NA	NA	NA	NA	NA	-1.51388	3.09026e-06	5.13123e-06
DNASE2	-6.13897	2.05235e-17	8.78704e-17	-4.86783	1.2438e-16	4.68593e-16	-1.51384	3.72527e-05	5.71131e-05
CTSH	-6.73802	1.80957e-17	8.78704e-17	-5.49128	2.05235e-17	1.32985e-16	-1.51319	3.43716e-06	5.68796e-06
GIPC2	2.35712	1.06543e-07	1.63333e-07	3.91676	6.00795e-15	1.5973e-14	-1.50964	4.39773e-06	7.22871e-06
UMPS	NA	NA	NA	NA	NA	NA	-1.50243	5.59843e-07	9.71299e-07
EPB41L3	1.22147	5.68364e-08	8.78217e-08	2.74472	1.47763e-12	3.06108e-12	-1.49918	5.4555e-08	1.02126e-07
CSDE1	NA	NA	NA	NA	NA	NA	-1.49793	4.06287e-09	8.13958e-09
HP	-8.86606	1.80957e-17	8.78704e-17	-7.67325	1.80957e-17	1.32985e-16	-1.49672	1.07887e-06	1.84457e-06
SNX6	NA	NA	NA	NA	NA	NA	-1.48937	4.53643e-09	9.05131e-09
CFHR1	-7.90953	1.80957e-17	8.78704e-17	-6.72793	2.1179e-17	1.32985e-16	-1.48924	5.78118e-05	8.72222e-05
BPIFB1	-2.33108	4.08938e-08	6.38966e-08	-0.959709	0.00313166	0.00383372	-1.48756	5.51791e-05	8.33786e-05
ABCF1	NA	NA	NA	NA	NA	NA	-1.4875	1.65163e-07	2.96346e-07
KRT15	-0.770232	0.0110355	0.013366	0.683076	0.0216339	0.0252621	-1.48375	1.70715e-06	2.88683e-06
SLC4A4	0.044575	0.39961	0.42396	1.47716	3.25822e-11	6.14234e-11	-1.48082	4.72481e-08	8.87865e-08
ACO1	-0.348066	0.113995	0.128195	1.07591	1.13791e-11	2.22815e-11	-1.48025	2.66252e-13	7.34065e-13
TTC37	NA	NA	NA	NA	NA	NA	-1.47968	5.34478e-08	1.00117e-07
CCT6B	1.47853	1.50252e-06	2.18977e-06	2.97958	2.32361e-13	5.15179e-13	-1.47549	3.18775e-08	6.0327e-08
EIF3D	NA	NA	NA	NA	NA	NA	-1.47053	4.96973e-06	8.14161e-06
SKIV2L	NA	NA	NA	NA	NA	NA	-1.45876	1.10904e-07	2.01824e-07
FGGY	NA	NA	NA	NA	NA	NA	-1.45646	1.24972e-05	2.00269e-05
NAPRT	0.621093	0.00179256	0.00225953	2.04727	2.51591e-14	6.11978e-14	-1.45604	3.39912e-13	9.30169e-13
AKR7L	0.618007	0.0118698	0.0143497	2.06874	1.72019e-13	3.8597e-13	-1.4547	3.80221e-09	7.65389e-09
MPST	-1.07513	3.40389e-07	5.09799e-07	0.30395	0.0605882	0.0687345	-1.45132	7.81985e-13	2.05385e-12
YARS	0.893877	0.00481284	0.00593614	2.33987	1.46162e-08	2.36625e-08	-1.4508	4.53409e-08	8.53118e-08
GAPVD1	NA	NA	NA	NA	NA	NA	-1.44852	2.49522e-07	4.40977e-07
PPP2R1A	0.342811	0.0238094	0.0281725	1.76439	6.55311e-15	1.729e-14	-1.44774	1.197e-11	2.84395e-11
SERPINB12	-1.56589	5.69213e-05	7.6974e-05	-0.188348	0.569868	0.590525	-1.44519	0.00012361	0.000181464
SNX1	2.35033	1.10945e-11	2.07623e-11	3.83884	1.44979e-16	5.34596e-16	-1.44466	1.18249e-09	2.44914e-09
SNX3	NA	NA	NA	NA	NA	NA	-1.44423	1.29129e-11	3.06057e-11
EPHB4	-8.97665	1.80957e-17	8.78704e-17	-7.85788	1.80957e-17	1.32985e-16	-1.44295	2.48026e-08	4.72118e-08
TRADD	NA	NA	NA	NA	NA	NA	-1.44215	1.93843e-06	3.2704e-06
RAP1GDS1	1.757	5.34478e-08	8.29143e-08	3.21207	4.80847e-14	1.13553e-13	-1.44041	6.97028e-08	1.28922e-07
EIF5	1.5789	2.09599e-08	3.32562e-08	3.0417	2.38781e-13	5.27969e-13	-1.43949	5.56844e-08	1.04107e-07
FKBP5	0.126786	0.0610913	0.0700753	1.53325	2.3766e-05	3.24628e-05	-1.43512	7.14506e-06	1.16404e-05
LRBA	0.80214	0.0104719	0.0126912	2.23754	8.00611e-09	1.31452e-08	-1.43444	7.83436e-09	1.54428e-08
ATG7	NA	NA	NA	NA	NA	NA	-1.43078	2.30764e-07	4.08563e-07
RTN4RL2	-9.00411	1.80957e-17	8.78704e-17	-7.88849	1.80957e-17	1.32985e-16	-1.43003	2.92966e-06	4.87834e-06
GNPDA1	-0.122695	0.899674	0.904777	1.25248	0.000231667	0.000300401	-1.42704	7.98571e-05	0.000119016
CRYL1	-0.000979686	0.490925	0.515789	1.39168	7.97241e-12	1.5776e-11	-1.42469	5.67263e-13	1.51977e-12
EIF4E	NA	NA	NA	NA	NA	NA	-1.41169	1.95418e-05	3.07131e-05
FKBP4	1.26512	7.71448e-07	1.13791e-06	2.66893	1.47299e-15	4.38112e-15	-1.41028	3.99784e-13	1.08592e-12
EIF2S2	NA	NA	NA	NA	NA	NA	-1.40701	1.43758e-07	2.58887e-07
TUBB	-0.712479	7.98571e-05	0.000106805	0.633954	1.74188e-05	2.39546e-05	-1.40597	1.79118e-11	4.20134e-11
GSPT1	1.8913	3.46772e-10	5.95776e-10	3.31869	1.0316e-15	3.14135e-15	-1.40566	7.47529e-10	1.56592e-09
EPB41L1	NA	NA	NA	NA	NA	NA	-1.40148	2.48026e-08	4.72118e-08
AP1M1	0.924925	0.000113026	0.000150034	2.32327	1.29527e-09	2.2291e-09	-1.40054	1.80769e-08	3.48151e-08
F2	-8.74914	1.80957e-17	8.78704e-17	-7.64412	1.80957e-17	1.32985e-16	-1.3992	3.14564e-06	5.22024e-06
C14orf166	NA	NA	NA	NA	NA	NA	-1.3987	7.17494e-05	0.000107259
AGTRAP	NA	NA	NA	NA	NA	NA	-1.39706	0.000118206	0.000173878
TUBB8	-1.31758	1.71341e-05	2.38143e-05	-0.0102599	0.992711	0.993529	-1.39697	3.33246e-05	5.13049e-05
TGM1	0.78726	0.0247313	0.0292102	2.19531	8.88903e-08	1.37582e-07	-1.39661	9.15578e-05	0.000135972
S100A7	-3.2506	7.64963e-10	1.2915e-09	-1.97723	0.000178609	0.000232594	-1.39327	0.0014859	0.00203593
DDR1	-6.91644	1.80957e-17	8.78704e-17	-5.77508	1.92719e-17	1.32985e-16	-1.39045	1.24972e-05	2.00269e-05
IFITM2	NA	NA	NA	NA	NA	NA	-1.38714	1.09272e-05	1.75779e-05
ATP1B3	NA	NA	NA	NA	NA	NA	-1.38706	1.1301e-05	1.81595e-05
SULT2B1	0.0716827	0.825026	0.834007	1.41962	0.000303509	0.000390433	-1.38015	2.72794e-06	4.54502e-06
ACLY	0.212602	0.235692	0.257479	1.55797	4.77434e-12	9.58021e-12	-1.37686	1.01951e-13	2.94336e-13
XPNPEP1	1.37529	2.79364e-05	3.84174e-05	2.74818	6.31461e-13	1.35552e-12	-1.374	5.40793e-09	1.07537e-08
VPS35	3.00319	1.09484e-15	2.80544e-15	4.43215	1.80957e-17	1.32985e-16	-1.37167	3.30829e-13	9.07001e-13
PPP2R5D	2.60656	1.54052e-11	2.86097e-11	4.02284	4.73728e-16	1.53283e-15	-1.36854	0.000189304	0.000275155
NT5C2	1.20249	0.000152052	0.000201019	2.56556	4.95512e-11	9.25515e-11	-1.36679	1.63063e-05	2.58212e-05
GPNMB	-4.17431	2.09148e-16	5.91071e-16	-2.98587	7.10825e-14	1.65292e-13	-1.3606	0.000384993	0.000547674
GSTA5	0.554552	0.0427325	0.0496297	1.90029	3.13372e-13	6.8603e-13	-1.36013	6.33384e-12	1.53085e-11
C12orf10	NA	NA	NA	NA	NA	NA	-1.35022	2.58547e-06	4.31745e-06
SGSM3	1.56061	3.05757e-08	4.82383e-08	2.92447	3.07487e-15	8.52959e-15	-1.35	7.43035e-07	1.28081e-06
POLR2H	-0.390704	0.237138	0.258769	0.914025	0.00207866	0.00257712	-1.34377	2.19965e-06	3.68993e-06
SIRT5	NA	NA	NA	NA	NA	NA	-1.33927	7.74563e-05	0.000115614
BLMH	0.921778	0.00195471	0.00245125	2.26737	5.28159e-10	9.28001e-10	-1.33855	1.52581e-07	2.74272e-07
AHSA1	2.24035	2.11129e-10	3.67919e-10	3.62786	9.71966e-16	2.97091e-15	-1.33756	6.63718e-07	1.14678e-06
UAP1L1	NA	NA	NA	NA	NA	NA	-1.33051	1.67636e-06	2.8364e-06
ATP6AP1	-6.20908	1.80957e-17	8.78704e-17	-5.12066	1.86747e-17	1.32985e-16	-1.32867	2.00985e-06	3.3812e-06
PRKAA2	NA	NA	NA	NA	NA	NA	-1.32382	4.62811e-07	8.06284e-07
MRI1	3.42426	4.49386e-15	1.07522e-14	4.82435	1.20621e-16	4.59417e-16	-1.31623	9.38616e-06	1.51571e-05
FCER1G	NA	NA	NA	NA	NA	NA	-1.31391	0.00181494	0.00246379
CTSL	-7.1499	1.80957e-17	8.78704e-17	-6.11285	2.05235e-17	1.32985e-16	-1.31364	0.000418337	0.000593671
STRAP	2.15917	4.27544e-11	7.74105e-11	3.51334	1.16189e-15	3.49864e-15	-1.30726	2.05157e-07	3.64986e-07
MSRA	NA	NA	NA	NA	NA	NA	-1.30319	2.91556e-07	5.14027e-07
GM2A	-8.18191	1.80957e-17	8.78704e-17	-7.18033	1.80957e-17	1.32985e-16	-1.30142	6.16799e-08	1.14951e-07
PABPC1	0.320544	0.315809	0.338925	1.59514	5.40793e-09	8.94573e-09	-1.30039	1.91963e-10	4.14229e-10
LCN2	-9.14474	1.86747e-17	8.78704e-17	-8.18592	1.80957e-17	1.32985e-16	-1.29851	0.0029162	0.00388518
FCGR3B	-9.03131	2.89825e-17	1.05244e-16	-8.06145	1.74174e-16	6.30763e-16	-1.29334	0.000374442	0.000533439
ACSS2	NA	NA	NA	NA	NA	NA	-1.29017	3.68885e-06	6.09075e-06
PLP2	NA	NA	NA	NA	NA	NA	-1.2839	0.000912221	0.00126582
PKP3	NA	NA	NA	NA	NA	NA	-1.28154	1.03885e-05	1.67297e-05
EIF5B	NA	NA	NA	NA	NA	NA	-1.28113	5.09102e-07	8.85356e-07
PAICS	0.55198	0.0754331	0.0857194	1.80614	3.32881e-09	5.58633e-09	-1.28005	1.42224e-06	2.41616e-06
PEBP4	-10.6105	1.80957e-17	8.78704e-17	-9.71029	1.80957e-17	1.32985e-16	-1.27922	0.000948666	0.00131392
G3BP2	NA	NA	NA	NA	NA	NA	-1.27881	1.83003e-05	2.88699e-05
SPAG1	NA	NA	NA	NA	NA	NA	-1.27606	2.98228e-06	4.96034e-06
PAFAH1B3	3.51082	8.62699e-16	2.24901e-15	4.84181	5.08051e-17	2.23248e-16	-1.26552	1.85937e-07	3.322e-07
MAT2B	2.03046	7.43035e-07	1.09767e-06	3.34097	2.36967e-12	4.84298e-12	-1.26485	5.34875e-05	8.10727e-05
TRIP10	NA	NA	NA	NA	NA	NA	-1.26323	1.55845e-06	2.63993e-06
STAT5B	NA	NA	NA	NA	NA	NA	-1.25924	8.77003e-06	1.42168e-05
RNF213	NA	NA	NA	NA	NA	NA	-1.23747	2.26351e-05	3.53479e-05
RANBP1	2.11144	1.32158e-06	1.92896e-06	3.38596	1.54052e-11	2.98284e-11	-1.23738	3.72527e-05	5.71131e-05
H2AFV	1.12438	0.0242666	0.0286787	2.36137	9.63553e-08	1.48662e-07	-1.23635	8.10837e-05	0.000120722
PDXDC1	NA	NA	NA	NA	NA	NA	-1.23305	0.00112272	0.00154988
SERPINB9	NA	NA	NA	NA	NA	NA	-1.22811	1.22574e-07	2.21963e-07
TUBB2B	-1.04404	1.1617e-06	1.70325e-06	0.103651	0.760263	0.773311	-1.21969	1.00312e-07	1.83801e-07
RPS6KA3	3.74625	4.08628e-17	1.37147e-16	5.04646	1.80957e-17	1.32985e-16	-1.21961	2.4343e-10	5.24516e-10
ATP6V0A1	2.69415	1.62839e-13	3.37445e-13	3.95244	1.9888e-17	1.32985e-16	-1.21421	3.67677e-07	6.43217e-07
GGA1	NA	NA	NA	NA	NA	NA	-1.20803	0.278585	0.308501
PANK4	NA	NA	NA	NA	NA	NA	-1.19531	1.92241e-05	3.02461e-05
ACTR3B	3.35289	2.99611e-12	5.75607e-12	4.62247	3.08541e-17	1.54271e-16	-1.19356	0.00369194	0.00486574
CTSB	-6.02427	1.86747e-17	8.78704e-17	-5.06799	1.80957e-17	1.32985e-16	-1.19183	4.26194e-08	8.03454e-08
SUGT1	0.752588	0.0100396	0.0121825	1.94797	8.47132e-07	1.24911e-06	-1.19069	1.48433e-09	3.0528e-09
MYO6	2.80888	1.85138e-16	5.27036e-16	4.04939	1.80957e-17	1.32985e-16	-1.18372	4.3349e-13	1.17422e-12
UBXN1	-4.6646	1.12788e-15	2.8863e-15	-3.63767	8.47079e-13	1.80088e-12	-1.18256	9.15578e-05	0.000135972
TUBB4A	-0.46618	0.0134306	0.0161765	0.658132	6.05631e-05	8.08173e-05	-1.17788	9.51837e-09	1.86621e-08
NAGLU	-6.1305	1.86747e-17	8.78704e-17	-5.18437	1.80957e-17	1.32985e-16	-1.17738	3.0274e-05	4.68044e-05
HID1	2.10841	3.08292e-10	5.31538e-10	3.30708	2.24627e-14	5.49692e-14	-1.1743	0.00152379	0.00208395
RIC8A	NA	NA	NA	NA	NA	NA	-1.17394	1.92241e-05	3.02461e-05
NARS	2.41039	8.47079e-13	1.67356e-12	3.62157	1.80957e-17	1.32985e-16	-1.16775	4.81192e-10	1.02258e-09
TPMT	4.13157	9.43169e-17	2.84263e-16	5.3862	1.80957e-17	1.32985e-16	-1.16477	3.67677e-07	6.43217e-07
ADSS	-1.25446	0.00237712	0.0029676	-0.14931	0.58736	0.607356	-1.16427	0.000101759	0.00015074
CTNNA1	1.75601	3.39315e-08	5.32741e-08	2.96633	2.44566e-14	5.96681e-14	-1.16088	0.000109692	0.000162247
SPTBN2	0.382571	0.40784	0.431987	1.53886	4.57415e-05	6.15118e-05	-1.14003	6.85187e-05	0.000102534
NPM1	-1.2425	0.00658806	0.00808478	-0.145258	0.785433	0.797244	-1.13829	0.00316895	0.00420856
GPHN	NA	NA	NA	NA	NA	NA	-1.13484	1.85937e-07	3.322e-07
IFITM1	NA	NA	NA	NA	NA	NA	-1.13286	0.000854349	0.0011872
LMO7	NA	NA	NA	NA	NA	NA	-1.13185	3.72527e-05	5.71131e-05
DCTN1	3.65799	3.29786e-16	9.04478e-16	4.87919	1.92719e-17	1.32985e-16	-1.13102	5.81043e-06	9.4977e-06
TMOD3	NA	NA	NA	NA	NA	NA	-1.12928	0.000256044	0.000367797
RTCA	NA	NA	NA	NA	NA	NA	-1.12199	7.86481e-05	0.000117333
EIF2A	NA	NA	NA	NA	NA	NA	-1.12177	6.5426e-05	9.82058e-05
NARFL	NA	NA	NA	NA	NA	NA	-1.12123	0.000359121	0.000512357
CAND1	1.41657	7.69217e-11	1.36984e-10	2.54236	6.59164e-16	2.08564e-15	-1.11659	6.07104e-10	1.28273e-09
PNPO	0.288803	0.0605882	0.0695801	1.3622	5.12984e-08	8.00611e-08	-1.11388	0.000973708	0.00134796
BHMT	-1.98694	1.16575e-14	2.67122e-14	-0.958451	6.66012e-10	1.16432e-09	-1.11255	5.40793e-09	1.07537e-08
CNTN1	-7.5818	1.80957e-17	8.78704e-17	-6.75341	1.80957e-17	1.32985e-16	-1.1119	0.000629424	0.000882575
USP9Y	NA	NA	NA	NA	NA	NA	-1.10732	9.25499e-08	1.6979e-07
GSTA1	-0.677267	0.000194874	0.000256587	0.391817	0.0185126	0.0217322	-1.10665	7.34033e-09	1.44787e-08
A2M	-7.22421	1.80957e-17	8.78704e-17	-6.40081	1.80957e-17	1.32985e-16	-1.10236	0.0023201	0.00312357
GFPT1	1.63105	1.15583e-09	1.93964e-09	2.74661	2.81618e-15	7.86587e-15	-1.10179	2.08244e-09	4.23549e-09
CMBL	-0.294377	0.0419895	0.0488542	0.765101	1.68538e-05	2.31907e-05	-1.1009	3.80221e-09	7.65389e-09
FSCN1	NA	NA	NA	NA	NA	NA	-1.09928	9.43692e-05	0.000140076
PRKCB	NA	NA	NA	NA	NA	NA	-1.09397	0.000384993	0.000547674
WARS	1.21293	5.78118e-05	7.8124e-05	2.29191	8.27375e-11	1.52428e-10	-1.09046	8.95922e-07	1.53624e-06
COG7	NA	NA	NA	NA	NA	NA	-1.08756	1.38136e-05	2.20403e-05
STAT5A	NA	NA	NA	NA	NA	NA	-1.07927	1.86034e-05	2.93323e-05
AKR7A2	0.398042	0.00828474	0.0101097	1.45842	1.72019e-13	3.8597e-13	-1.07422	4.06287e-09	8.13958e-09
FLNB	-1.13356	1.49583e-07	2.27348e-07	-0.133497	0.785433	0.797244	-1.07301	5.46584e-11	1.23665e-10
SLC17A3	NA	NA	NA	NA	NA	NA	-1.07058	0.000948666	0.00131392
XP32	NA	NA	NA	NA	NA	NA	-1.0645	0.0122441	0.0154909
TUBA3C	-0.0937581	0.516571	0.539825	0.928925	1.90321e-09	3.23638e-09	-1.0513	5.53291e-10	1.1724e-09
EPCAM	-5.33988	1.28254e-16	3.72167e-16	-4.49872	1.47299e-15	4.38112e-15	-1.05024	0.000364161	0.000519296
GYG1	1.13822	2.74899e-05	3.78302e-05	2.2077	2.94097e-10	5.2471e-10	-1.04967	0.000114728	0.000169186
OVCA2	NA	NA	NA	NA	NA	NA	-1.04013	0.00132591	0.00182437
SHPK	NA	NA	NA	NA	NA	NA	-1.03159	0.000141253	0.000206744
DDX3X	3.14901	1.38423e-14	3.13501e-14	4.258	1.20621e-16	4.59417e-16	-1.03127	6.69222e-08	1.24169e-07
DEFA3	-0.218907	0.237138	0.258769	0.78962	0.0108069	0.0128666	-1.03126	1.63063e-05	2.58212e-05
PABPC4	0.705983	0.00526972	0.00649145	1.7439	5.02554e-08	7.85341e-08	-1.02834	0.000412599	0.000585811
ABCC2	NA	NA	NA	NA	NA	NA	-1.02295	5.87154e-05	8.85401e-05
HGD	-1.9058	6.97028e-08	1.07277e-07	-1.00584	7.39425e-06	1.03982e-05	-1.01388	0.00802057	0.0102668
GRHPR	-0.00181905	0.995626	0.997161	0.972713	8.01029e-10	1.39334e-09	-1.01205	4.44156e-08	8.36242e-08
PMVK	3.73766	2.00511e-14	4.47365e-14	4.82358	2.1179e-17	1.32985e-16	-1.01033	1.27386e-06	2.16911e-06
EPHX2	-0.953327	7.62817e-05	0.000102303	-0.0350844	0.441755	0.4637	-0.991499	4.24625e-06	6.98363e-06
COMP	-9.19538	1.80957e-17	8.78704e-17	-8.52768	1.80957e-17	1.32985e-16	-0.989345	0.00183758	0.00249222
IGFBP7	-8.55402	1.80957e-17	8.78704e-17	-7.85044	1.80957e-17	1.32985e-16	-0.989114	0.0235836	0.0291473
H2AFX	1.71153	3.14564e-06	4.51694e-06	2.72381	3.71899e-09	6.21965e-09	-0.986934	0.00195471	0.00264864
AKT1	NA	NA	NA	NA	NA	NA	-0.986838	5.02507e-05	7.63634e-05
JUP	-0.0907853	0.782625	0.794853	0.889218	0.000263438	0.000339965	-0.983821	9.72621e-05	0.000144297
HIST1H2AA	2.5531	5.40793e-09	8.80992e-09	3.5912	4.89893e-12	9.81401e-12	-0.983119	0.00264996	0.00354979
COL4A3BP	NA	NA	NA	NA	NA	NA	-0.982797	6.78628e-06	1.10743e-05
GPX1	1.95335	5.60136e-11	1.00762e-10	2.94552	1.5628e-15	4.61995e-15	-0.971824	2.32876e-08	4.45297e-08
MEGF8	-5.98664	1.80957e-17	8.78704e-17	-5.24044	1.86747e-17	1.32985e-16	-0.969377	0.00146728	0.00201229
IPO7	2.62203	5.29068e-09	8.62611e-09	3.68229	1.23299e-15	3.70813e-15	-0.968702	0.00305828	0.00406709
AARSD1	NA	NA	NA	NA	NA	NA	-0.967932	1.98645e-05	3.11703e-05
GART	2.16861	5.65007e-09	9.18903e-09	3.18333	1.6855e-12	3.47099e-12	-0.966622	0.000116455	0.000171474
VASN	-4.9014	2.7223e-17	1.0016e-16	-4.10877	3.9609e-17	1.83333e-16	-0.965979	5.69213e-05	8.59227e-05
KRT31	0.593596	0.128004	0.143124	1.57727	0.000565084	0.000719305	-0.964312	0.0309379	0.0378703
KIAA1598	2.49216	9.53476e-15	2.21343e-14	3.5043	1.20621e-16	4.59417e-16	-0.96085	1.07887e-06	1.84457e-06
WDR91	NA	NA	NA	NA	NA	NA	-0.95803	4.36335e-05	6.64794e-05
KRT35	0.617181	0.116525	0.130814	1.58722	6.85187e-05	9.10336e-05	-0.956105	0.0696215	0.0823411
FREM2	-4.24659	8.5987e-17	2.61583e-16	-3.43369	1.96783e-16	7.03208e-16	-0.955882	0.00673499	0.00866643
PIP4K2A	NA	NA	NA	NA	NA	NA	-0.955646	0.0131585	0.0165978
IGF2R	-5.72122	1.80957e-17	8.78704e-17	-4.96422	1.86747e-17	1.32985e-16	-0.953288	0.000189304	0.000275155
KRT84	-2.01278	3.78485e-05	5.16478e-05	-1.14216	0.00188364	0.0023473	-0.95251	0.00246507	0.00330513
IFT27	NA	NA	NA	NA	NA	NA	-0.951469	0.000854349	0.0011872
EFNA1	-7.30795	1.92719e-17	8.78704e-17	-6.60177	5.24078e-17	2.28227e-16	-0.94699	0.00719362	0.00922428
GSTA2	-0.352203	0.100463	0.113501	0.569715	0.000542577	0.00069138	-0.945881	1.61927e-07	2.90717e-07
CLIC5	NA	NA	NA	NA	NA	NA	-0.945611	0.00324474	0.00430338
PAFAH1B1	2.82308	6.55311e-15	1.54144e-14	3.81266	1.58917e-16	5.79831e-16	-0.942379	7.02299e-07	1.2113e-06
PPP2CA	2.29983	1.62432e-10	2.8484e-10	3.28572	2.7348e-15	7.67387e-15	-0.941887	3.89517e-07	6.80613e-07
TALDO1	-1.77056	8.36066e-09	1.34961e-08	-0.915669	1.29221e-05	1.79023e-05	-0.93943	0.000194874	0.000282833
LRRC47	3.04931	4.67562e-14	1.00857e-13	4.0567	6.7158e-17	2.81369e-16	-0.936267	8.47132e-07	1.45513e-06
ABCF3	NA	NA	NA	NA	NA	NA	-0.935352	4.09978e-06	6.7465e-06
DDX3Y	3.5922	1.06672e-16	3.18546e-16	4.61553	2.1179e-17	1.32985e-16	-0.933595	3.21216e-07	5.64288e-07
HARS	2.38943	4.45333e-13	8.94335e-13	3.36665	1.16973e-16	4.48337e-16	-0.925543	0.000390372	0.000555057
DCUN1D1	NA	NA	NA	NA	NA	NA	-0.924639	0.00229206	0.00308865
PPP2CB	2.33626	1.197e-11	2.23791e-11	3.29944	9.71966e-16	2.97091e-15	-0.919244	1.40928e-07	2.53947e-07
ARG1	-2.76112	7.66619e-09	1.23956e-08	-1.93701	4.24625e-06	6.04475e-06	-0.919075	0.0266683	0.0328079
SLC5A10	1.55926	6.44477e-06	9.11335e-06	2.49287	8.89825e-11	1.63561e-10	-0.918014	0.00356472	0.00470864
TBC1D17	NA	NA	NA	NA	NA	NA	-0.917246	2.26351e-05	3.53479e-05
FIS1	0.179948	0.727099	0.742715	1.08378	0.00864907	0.0103635	-0.916557	0.0486666	0.0585234
PTER	0.600408	0.0216339	0.0257233	1.50878	1.5887e-09	2.71869e-09	-0.914779	2.59445e-07	4.57964e-07
CTH	NA	NA	NA	NA	NA	NA	-0.914035	0.00240611	0.00323493
PTGES3	1.17865	1.22898e-05	1.72039e-05	2.10629	3.99784e-13	8.69719e-13	-0.913853	7.0235e-06	1.14551e-05
LYNX1	-12.0889	1.92719e-17	8.78704e-17	-11.5995	1.80957e-17	1.32985e-16	-0.907385	0.0290026	0.0356349
HIST1H3A	-1.57914	4.32136e-06	6.15983e-06	-0.731043	0.00623326	0.0075245	-0.907157	0.00344151	0.00455203
CARHSP1	0.861593	0.0222676	0.0263963	1.75556	1.35854e-05	1.87785e-05	-0.907005	0.00486792	0.00633325
AP3D1	1.32612	0.000149832	0.000198218	2.27036	3.15639e-10	5.61906e-10	-0.906239	0.00515197	0.00669096
WISP2	-12.8326	1.80957e-17	8.78704e-17	-12.3551	1.80957e-17	1.32985e-16	-0.904766	0.00819583	0.0104729
ITPA	NA	NA	NA	NA	NA	NA	-0.903653	0.00162243	0.00220961
UBE3C	NA	NA	NA	NA	NA	NA	-0.902655	0.000500047	0.000706557
LAP3	0.265637	0.0615978	0.0705732	1.14677	6.02793e-11	1.12158e-10	-0.89871	3.72527e-05	5.71131e-05
PPP2R5C	NA	NA	NA	NA	NA	NA	-0.898332	0.0124994	0.0157868
OLFM4	-4.21576	9.72665e-17	2.92249e-16	-3.47391	2.63832e-17	1.40904e-16	-0.89503	0.000200599	0.00029071
DOCK7	NA	NA	NA	NA	NA	NA	-0.888771	0.000493269	0.000697314
PRKAR1A	3.33244	1.459e-13	3.03959e-13	4.28554	2.65575e-15	7.46929e-15	-0.88768	4.16178e-05	6.35402e-05
PGLS	-3.69811	2.63832e-17	9.81817e-17	-2.95428	6.18452e-15	1.64065e-14	-0.887631	3.37686e-06	5.59132e-06
AP1B1	1.62798	3.11415e-09	5.13756e-09	2.52315	5.83635e-15	1.55508e-14	-0.879808	4.43761e-09	8.86618e-09
RDH14	NA	NA	NA	NA	NA	NA	-0.877328	0.000235011	0.000339076
PFAS	1.177	7.98571e-05	0.000106805	2.05856	4.63739e-09	7.7184e-09	-0.872069	0.00109415	0.00151114
TJP1	-0.234754	0.283477	0.305573	0.624862	0.0214262	0.0250316	-0.866925	0.000118206	0.000173878
NUDT9	NA	NA	NA	NA	NA	NA	-0.865794	8.88256e-05	0.000132115
NAA15	NA	NA	NA	NA	NA	NA	-0.860145	0.000580568	0.000817972
SERPINB5	0.596215	0.109874	0.123775	1.44722	3.55182e-05	4.79496e-05	-0.855136	0.0100396	0.0127513
SLC22A13	NA	NA	NA	NA	NA	NA	-0.8514	0.000691247	0.000967877
TUBB1	1.91791	1.10425e-09	1.85468e-09	2.82106	2.32361e-13	5.15179e-13	-0.848845	0.000401342	0.000570379
HDHD2	3.01149	2.03022e-11	3.74544e-11	3.93076	2.58768e-16	8.94462e-16	-0.847758	0.00288163	0.0038461
SLC9A3	NA	NA	NA	NA	NA	NA	-0.84195	0.00509399	0.00662151
MAP2K2	4.02429	6.12001e-17	1.9532e-16	4.95947	2.05235e-17	1.32985e-16	-0.841283	4.03235e-05	6.16601e-05
AP1M2	2.25651	7.32686e-11	1.30717e-10	3.14071	1.10764e-13	2.53205e-13	-0.839623	0.00170555	0.00231958
AACS	NA	NA	NA	NA	NA	NA	-0.836869	0.00137738	0.00189342
ALOX15B	0.312302	0.20413	0.224255	1.11907	0.00229206	0.00283734	-0.832205	0.0179734	0.02244
HSPH1	2.08663	9.56877e-11	1.69937e-10	2.95863	1.27037e-14	3.22235e-14	-0.831405	0.00019207	0.0002789
VCAM1	-11.105	1.80957e-17	8.78704e-17	-10.6615	1.80957e-17	1.32985e-16	-0.831037	0.00268198	0.00359104
DAB2	1.84969	2.63215e-06	3.80199e-06	2.72272	2.54163e-11	4.81759e-11	-0.829832	0.000181228	0.000263808
HAAO	-2.31891	2.80755e-11	5.13095e-11	-1.58844	9.54653e-06	1.33476e-05	-0.829505	0.00373525	0.00491621
PROSC	NA	NA	NA	NA	NA	NA	-0.829121	1.46642e-07	2.63921e-07
USP5	1.86632	4.36493e-15	1.04565e-14	2.72673	3.60708e-17	1.71531e-16	-0.829101	1.27568e-07	2.30579e-07
ABCB6	NA	NA	NA	NA	NA	NA	-0.826792	0.00093637	0.00129811
FCGBP	-7.72413	1.80957e-17	8.78704e-17	-7.18014	1.80957e-17	1.32985e-16	-0.826633	0.00382327	0.00502081
LTBP2	-8.39433	1.86747e-17	8.78704e-17	-7.86029	1.80957e-17	1.32985e-16	-0.824882	0.021016	0.0261056
ITIH5	-0.213114	0.145325	0.161749	0.587065	0.0157927	0.0185931	-0.822415	0.00952165	0.0121301
TNPO2	NA	NA	NA	NA	NA	NA	-0.81925	1.1687e-05	1.87695e-05
TUBA4A	1.16725	4.71758e-11	8.53366e-11	2.00428	3.39917e-16	1.14246e-15	-0.818559	4.02837e-06	6.63271e-06
RIPK1	NA	NA	NA	NA	NA	NA	-0.817181	9.87397e-05	0.000146416
EIF4A2	0.687929	0.000158901	0.000209788	1.49792	1.42842e-11	2.77241e-11	-0.814332	6.82988e-08	1.26484e-07
KIF3B	NA	NA	NA	NA	NA	NA	-0.810353	0.000588458	0.000827897
UBA3	NA	NA	NA	NA	NA	NA	-0.809452	0.00465096	0.00606172
PLAA	0.576816	0.00186048	0.00233909	1.39065	6.51318e-07	9.64475e-07	-0.806714	0.00246507	0.00330513
VCP	-0.227158	0.163281	0.180806	0.543644	0.000206481	0.000268458	-0.805981	1.15437e-07	2.09684e-07
PTRHD1	3.63542	2.7711e-12	5.32904e-12	4.51254	4.23965e-15	1.14981e-14	-0.803846	0.0636587	0.0756542
RRAGC	NA	NA	NA	NA	NA	NA	-0.80269	0.000143353	0.000209713
HLA-DRA	4.79007	6.39705e-16	1.68799e-15	5.72637	3.72141e-17	1.75253e-16	-0.802618	0.000189304	0.000275155
MXRA8	-3.93122	4.92508e-17	1.59799e-16	-3.27339	3.38872e-17	1.64363e-16	-0.802135	9.15578e-05	0.000135972
KRT33B	0.778122	0.0748346	0.0851883	1.6015	0.00113727	0.00143041	-0.793905	0.144318	0.164847
SLC3A1	0.260431	0.0663146	0.0757992	1.04462	1.22898e-05	1.70555e-05	-0.793832	7.52194e-06	1.22206e-05
EIF6	-6.15162	1.80957e-17	8.78704e-17	-5.59328	1.86747e-17	1.32985e-16	-0.792215	0.0679515	0.0805605
CARS	NA	NA	NA	NA	NA	NA	-0.783664	0.00136002	0.00187043
BID	-6.31276	2.40141e-17	9.29118e-17	-5.73961	2.63832e-17	1.40904e-16	-0.782522	0.015018	0.0188705
TBK1	NA	NA	NA	NA	NA	NA	-0.781115	0.000263438	0.000378049
GNMT	NA	NA	NA	NA	NA	NA	-0.779725	0.0326839	0.0399244
PRUNE	NA	NA	NA	NA	NA	NA	-0.77757	0.0141328	0.0177886
PXN	NA	NA	NA	NA	NA	NA	-0.777446	0.00982949	0.0125006
SLC26A1	NA	NA	NA	NA	NA	NA	-0.777294	0.00150473	0.00206077
MAN2C1	NA	NA	NA	NA	NA	NA	-0.774896	0.000629424	0.000882575
GALK2	NA	NA	NA	NA	NA	NA	-0.7743	0.00532951	0.00690932
EPDR1	-0.555788	0.220191	0.240949	0.19622	0.659688	0.678392	-0.77272	0.0176216	0.0220195
KRT37	1.43975	0.00202824	0.00254019	2.26426	1.52524e-08	2.46595e-08	-0.768912	0.411992	0.445164
NUCB1	-4.50631	1.80957e-17	8.78704e-17	-3.91244	2.32721e-17	1.34326e-16	-0.765916	0.00183758	0.00249222
BLVRA	2.22644	1.35816e-11	2.53194e-11	3.02474	2.09926e-15	6.01558e-15	-0.761334	0.00158229	0.00215794
ARHGEF1	NA	NA	NA	NA	NA	NA	-0.759808	0.000655261	0.000917928
DBN1	-0.22264	0.468219	0.492995	0.507753	0.106662	0.118949	-0.75145	0.0014859	0.00203593
ACTN1	-1.009	6.97028e-08	1.07277e-07	-0.311542	0.0636587	0.0720497	-0.746201	7.17494e-05	0.000107259
ARFGEF1	NA	NA	NA	NA	NA	NA	-0.745654	0.000209482	0.000303285
KRT76	0.41132	0.126183	0.141168	1.16115	0.000116455	0.000153048	-0.741032	0.00623326	0.00804195
ACSL3	NA	NA	NA	NA	NA	NA	-0.739273	0.00551255	0.00713404
SIAE	-6.10473	1.86747e-17	8.78704e-17	-5.58968	1.80957e-17	1.32985e-16	-0.738468	0.000799898	0.00111417
QPRT	-3.24724	2.81618e-15	6.89027e-15	-2.64338	1.02035e-12	2.14672e-12	-0.737461	0.00377903	0.00496716
CTPS2	NA	NA	NA	NA	NA	NA	-0.736987	0.00197894	0.00268024
TUBG1	NA	NA	NA	NA	NA	NA	-0.732248	0.00373525	0.00491621
PHKB	NA	NA	NA	NA	NA	NA	-0.730529	0.00521055	0.00676106
FBXL8	NA	NA	NA	NA	NA	NA	-0.727968	0.0398259	0.0482475
PLXND1	-3.23152	7.14688e-15	1.67505e-14	-2.6059	3.68725e-11	6.92963e-11	-0.725053	0.0791061	0.0930716
GMPPA	2.44265	1.74679e-11	3.23174e-11	3.20358	2.83433e-16	9.70058e-16	-0.724677	0.00031218	0.000446688
SMS	1.20079	9.01819e-05	0.000120284	1.92239	4.65285e-12	9.34416e-12	-0.721538	0.0351427	0.0427856
TKT	-0.684331	2.45495e-05	3.39034e-05	-0.0112914	0.535649	0.556965	-0.714423	1.47529e-06	2.50194e-06
KRT6A	-1.80542	4.54053e-07	6.75365e-07	-1.13067	1.1301e-05	1.57462e-05	-0.709633	0.0109207	0.0138404
GPR155	NA	NA	NA	NA	NA	NA	-0.707491	0.00902766	0.0115157
TUBA1A	-0.0120505	0.630842	0.650525	0.67361	1.27386e-06	1.85581e-06	-0.701617	2.04651e-06	3.43892e-06
NTPCR	NA	NA	NA	NA	NA	NA	-0.700697	0.0218434	0.027042
GNE	1.04486	9.15578e-05	0.000122035	1.76208	4.72481e-08	7.40728e-08	-0.699167	0.00576544	0.00745474
KRT33A	-1.30114	0.00193075	0.00242432	-0.664557	0.38545	0.407768	-0.698405	0.122601	0.141304
COPS5	NA	NA	NA	NA	NA	NA	-0.697636	0.00405161	0.00531118
ARFIP1	NA	NA	NA	NA	NA	NA	-0.697088	0.00993406	0.0126227
FASN	0.282578	0.0269194	0.0317368	0.959957	3.88723e-09	6.49208e-09	-0.694809	3.03581e-06	5.04367e-06
FAM175B	NA	NA	NA	NA	NA	NA	-0.688313	0.00364908	0.0048179
TUBB4B	-0.237681	0.113161	0.127331	0.418601	0.00386798	0.0047161	-0.686908	4.22797e-05	6.44502e-05
OTUB1	1.92539	1.16575e-14	2.67122e-14	2.65327	3.49622e-17	1.68234e-16	-0.686828	1.20538e-06	2.05606e-06
PRMT5	2.19303	3.80221e-09	6.2568e-09	2.94009	1.04809e-13	2.4027e-13	-0.683918	0.0126289	0.0159434
FXYD2	-7.9605	3.49622e-17	1.21526e-16	-7.53212	6.12001e-17	2.61364e-16	-0.682963	0.237138	0.264497
ACTR2	0.882374	0.00252535	0.00314861	1.58141	2.18835e-11	4.17401e-11	-0.679307	0.000295065	0.00042261
NUTF2	-4.90041	2.1179e-17	8.78704e-17	-4.39645	1.9888e-17	1.32985e-16	-0.67884	0.00419449	0.00549358
KRT6C	-1.77527	6.89204e-07	1.01891e-06	-1.13039	1.07447e-05	1.49883e-05	-0.678203	0.0113864	0.0144244
TBC1D9B	NA	NA	NA	NA	NA	NA	-0.676377	0.0309379	0.0378703
SLC22A11	NA	NA	NA	NA	NA	NA	-0.675711	0.0427325	0.0515773
NAGK	2.71757	4.89893e-12	9.34727e-12	3.45393	1.86582e-15	5.41043e-15	-0.673818	5.4932e-07	9.53604e-07
KRT36	-0.149007	0.805167	0.8152	0.523147	0.224344	0.243047	-0.671346	0.217453	0.244022
VNN1	-2.1338	6.49819e-12	1.23024e-11	-1.56145	6.58348e-09	1.08313e-08	-0.671201	0.0454209	0.0547323
IGKV3-15	-8.28942	3.49622e-17	1.21526e-16	-7.90101	1.80957e-17	1.32985e-16	-0.666954	0.184065	0.208225
BHMT2	-0.563172	0.000865644	0.00110255	0.0876228	0.314049	0.335889	-0.666587	0.000259716	0.00037289
BDH2	-1.11704	3.03581e-06	4.36888e-06	-0.506236	0.0116259	0.0138281	-0.664688	9.38616e-06	1.51571e-05
ATIC	2.31825	6.92683e-17	2.18565e-16	3.04294	1.80957e-17	1.32985e-16	-0.664191	7.39425e-06	1.20397e-05
ADAMTS1	-8.18502	1.92719e-17	8.78704e-17	-7.80202	1.86747e-17	1.32985e-16	-0.66059	0.0154787	0.019441
SPOCK1	-7.15823	2.05235e-17	8.78704e-17	-6.75836	3.49622e-17	1.68234e-16	-0.658959	0.210715	0.236732
HIST2H2AA3	-0.983435	0.00082128	0.00104741	-0.357938	0.119968	0.133297	-0.657625	0.0261721	0.032211
CDHR5	-5.23511	1.86747e-17	8.78704e-17	-4.7738	1.86747e-17	1.32985e-16	-0.656439	0.00680955	0.00875855
AIP	NA	NA	NA	NA	NA	NA	-0.656224	0.000779033	0.00108614
IGKV1-5	-8.87639	1.80957e-17	8.78704e-17	-8.52014	2.05235e-17	1.32985e-16	-0.64833	0.170003	0.192836
KIAA1324	0.960716	4.24625e-06	6.0572e-06	1.63191	1.4931e-08	2.4156e-08	-0.647037	0.00348214	0.0046037
SEC23A	NA	NA	NA	NA	NA	NA	-0.642539	0.000520908	0.000734973
MDP1	NA	NA	NA	NA	NA	NA	-0.640233	0.228553	0.255405
VPS26A	1.64554	4.12607e-07	6.15595e-07	2.32465	1.07976e-10	1.9728e-10	-0.638965	0.0335881	0.0410119
RPS7	2.96468	1.71825e-07	2.60746e-07	3.70328	2.08332e-13	4.64021e-13	-0.636078	0.173441	0.196508
CUL2	NA	NA	NA	NA	NA	NA	-0.633534	0.0134306	0.0169338
RELA	NA	NA	NA	NA	NA	NA	-0.632735	0.00751475	0.00963186
IVL	-3.79506	1.29497e-12	2.54044e-12	-3.30759	5.74016e-11	1.06886e-10	-0.627995	0.120841	0.139439
PPID	NA	NA	NA	NA	NA	NA	-0.626982	0.00207866	0.00281011
ABCE1	NA	NA	NA	NA	NA	NA	-0.626673	0.0218434	0.027042
VCPIP1	NA	NA	NA	NA	NA	NA	-0.625684	0.00942097	0.012007
SEPT9	0.698583	0.0218434	0.0259407	1.33259	3.55182e-05	4.79496e-05	-0.622924	0.000119982	0.000176402
HSPB1	-0.345755	0.00186048	0.00233909	0.261131	0.0431081	0.0494117	-0.621939	3.27967e-05	5.0545e-05
RAN	2.42777	3.13372e-13	6.35213e-13	3.11658	2.43184e-15	6.87936e-15	-0.62092	0.000604537	0.000848893
ACE2	-1.23613	1.43078e-08	2.2813e-08	-0.696905	2.12068e-05	2.90488e-05	-0.617549	0.034827	0.0424363
PMM2	2.71791	4.70103e-10	8.02715e-10	3.38898	9.42203e-13	1.99265e-12	-0.616033	0.0586102	0.0698238
H2AFJ	-0.545289	0.0615978	0.0705732	0.0535027	0.724358	0.739886	-0.615792	0.0309379	0.0378703
VPS18	NA	NA	NA	NA	NA	NA	-0.615588	0.0118698	0.0150238
ENOPH1	-1.66585	1.29221e-05	1.80502e-05	-1.14234	9.01819e-05	0.000119358	-0.613295	0.106662	0.123808
KIF3A	NA	NA	NA	NA	NA	NA	-0.611915	0.000877077	0.00121763
ASL	2.22533	2.8724e-10	4.96559e-10	2.89233	5.83635e-15	1.55508e-14	-0.61059	0.0053899	0.00698454
PSMB2	0.285982	0.518936	0.541716	0.870782	0.00828474	0.0099466	-0.609097	0.106662	0.123808
ZNF185	NA	NA	NA	NA	NA	NA	-0.608871	0.00405161	0.00531118
GSTZ1	NA	NA	NA	NA	NA	NA	-0.607992	0.0552778	0.0660144
TMEM179B	NA	NA	NA	NA	NA	NA	-0.606992	0.0931217	0.108648
CNFN	NA	NA	NA	NA	NA	NA	-0.606481	0.40784	0.441163
GAA	-8.22824	1.86747e-17	8.78704e-17	-7.90803	1.80957e-17	1.32985e-16	-0.597642	0.0543553	0.0649919
MUC16	NA	NA	NA	NA	NA	NA	-0.595166	0.00220979	0.00298326
ACTN4	-0.368707	0.000513866	0.000660975	0.202958	0.0647103	0.0731717	-0.59414	3.38606e-05	5.21028e-05
SERPINB1	-0.0386614	0.844997	0.85287	0.55736	0.0127595	0.0151394	-0.593001	0.015635	0.0196121
KLK3	-7.2846	1.80957e-17	8.78704e-17	-6.95951	1.80957e-17	1.32985e-16	-0.592028	0.0222676	0.027544
TROVE2	NA	NA	NA	NA	NA	NA	-0.590631	0.00369194	0.00486574
DDX19B	NA	NA	NA	NA	NA	NA	-0.586343	0.0696215	0.0823411
ARHGEF16	NA	NA	NA	NA	NA	NA	-0.585915	0.0185126	0.0230936
VPS16	NA	NA	NA	NA	NA	NA	-0.584544	0.0809965	0.0951053
IFITM3	NA	NA	NA	NA	NA	NA	-0.583252	0.109064	0.126395
RABEP2	NA	NA	NA	NA	NA	NA	-0.582692	0.126183	0.145204
NRD1	NA	NA	NA	NA	NA	NA	-0.582408	0.0748346	0.0882935
RBBP9	2.49932	3.59724e-11	6.5496e-11	3.13896	8.63417e-14	2.00201e-13	-0.581419	0.00382327	0.00502081
PSMD10	NA	NA	NA	NA	NA	NA	-0.579968	0.0351427	0.0427856
KLC4	0.405201	0.331937	0.354867	0.978601	0.00557482	0.00674306	-0.57849	0.0816347	0.0958164
TBC1D4	NA	NA	NA	NA	NA	NA	-0.576379	0.015635	0.0196121
COMMD2	NA	NA	NA	NA	NA	NA	-0.574211	0.00993406	0.0126227
MGEA5	NA	NA	NA	NA	NA	NA	-0.574012	0.00922244	0.0117591
RBMX	1.17022	0.0177967	0.0212775	1.77585	6.2263e-06	8.79646e-06	-0.571891	0.0503612	0.0604869
AKR1C3	1.494	6.55726e-08	1.0108e-07	2.10936	7.10825e-14	1.65292e-13	-0.570847	0.00154306	0.00210639
CAT	-2.93603	1.36364e-16	3.94525e-16	-2.47134	3.10411e-16	1.05055e-15	-0.568783	0.00434192	0.00567656
TUBA8	1.54742	3.15597e-12	6.05722e-12	2.14958	1.5081e-14	3.77414e-14	-0.566982	0.00332219	0.00440212
AHCY	0.0687807	0.29176	0.313807	0.617213	1.09903e-06	1.60496e-06	-0.564932	0.00070992	0.000992605
STAT6	NA	NA	NA	NA	NA	NA	-0.551871	0.00630281	0.00812455
KRT80	0.572627	0.18649	0.205455	1.13685	0.0144226	0.0170462	-0.551427	0.107458	0.124682
SLC22A4	NA	NA	NA	NA	NA	NA	-0.549964	0.150442	0.171309
KPRP	2.27893	8.95922e-07	1.31952e-06	2.91002	4.63739e-09	7.7184e-09	-0.548864	0.132646	0.152106
ROCK1	NA	NA	NA	NA	NA	NA	-0.547783	0.0176216	0.0220195
UGDH	0.678904	4.50283e-05	6.11883e-05	1.21651	3.99167e-10	7.06465e-10	-0.5396	0.00557482	0.00721144
HLA-DRB3	3.34228	5.1969e-15	1.23736e-14	3.98097	1.13435e-16	4.38231e-16	-0.53874	0.0144226	0.0181456
TRMT112	NA	NA	NA	NA	NA	NA	-0.53366	0.0490857	0.0590032
MAPKAPK3	NA	NA	NA	NA	NA	NA	-0.531636	0.109874	0.127284
MROH1	NA	NA	NA	NA	NA	NA	-0.530109	0.0657762	0.0780761
USP14	0.778012	0.00855667	0.010435	1.31211	0.000181228	0.000235878	-0.524634	0.124382	0.143188
SWAP70	NA	NA	NA	NA	NA	NA	-0.520816	0.241516	0.268767
PSMA2	0.287788	0.307074	0.329915	0.782973	0.00696091	0.00838207	-0.516704	0.459301	0.49248
RAB3GAP2	NA	NA	NA	NA	NA	NA	-0.514069	0.0423596	0.0511904
MYADM	NA	NA	NA	NA	NA	NA	-0.513406	0.328308	0.360305
UROD	NA	NA	NA	NA	NA	NA	-0.512287	0.446105	0.479731
ENPP6	3.26932	2.58814e-14	5.72858e-14	3.84709	1.16973e-16	4.48337e-16	-0.510473	0.0896159	0.104766
KRT75	-0.988589	0.000390372	0.000506808	-0.489306	0.0190659	0.0223601	-0.508845	0.0216339	0.0268053
PHGDH	0.522859	0.000506913	0.000652893	1.03119	2.66436e-09	4.50235e-09	-0.503278	0.000344387	0.000491576
DIAPH1	NA	NA	NA	NA	NA	NA	-0.501762	0.00106625	0.00147469
PPP1R7	1.95838	1.4931e-08	2.37677e-08	2.49599	1.02035e-12	2.14672e-12	-0.501406	0.0292726	0.0359515
ARL8A	3.17938	3.9707e-11	7.20267e-11	3.77483	2.59106e-13	5.7135e-13	-0.501236	0.110688	0.128177
HIST1H1D	-0.00660123	0.623069	0.64353	0.487991	0.0442518	0.0506986	-0.499733	0.200251	0.226013
SEC14L2	0.875536	0.00391316	0.00484795	1.34989	0.000129246	0.0001694	-0.492779	0.550187	0.581236
SOWAHC	NA	NA	NA	NA	NA	NA	-0.492516	0.0690611	0.0817771
EGLN1	NA	NA	NA	NA	NA	NA	-0.491926	0.0701856	0.0829415
PDPK1	NA	NA	NA	NA	NA	NA	-0.490329	0.0438677	0.0529258
PHYHD1	2.10456	4.63739e-09	7.58634e-09	2.63917	1.70348e-11	3.28269e-11	-0.488172	0.109064	0.126395
CILP	-7.06666	1.80957e-17	8.78704e-17	-6.84052	1.86747e-17	1.32985e-16	-0.488131	0.136453	0.156105
CAMK1	NA	NA	NA	NA	NA	NA	-0.482795	0.0370889	0.0450803
DNPH1	0.113333	0.354255	0.377691	0.581659	0.504829	0.526495	-0.482349	0.509509	0.541572
NCCRP1	1.60535	6.44477e-06	9.11335e-06	2.13346	4.53409e-08	7.12668e-08	-0.482299	0.210715	0.236732
TSSC1	NA	NA	NA	NA	NA	NA	-0.480947	0.078484	0.0924137
VPS41	NA	NA	NA	NA	NA	NA	-0.480304	0.209386	0.235509
ALG13	NA	NA	NA	NA	NA	NA	-0.478301	0.201538	0.227378
NTMT1	NA	NA	NA	NA	NA	NA	-0.473121	0.0401798	0.0486562
ROCK2	NA	NA	NA	NA	NA	NA	-0.469612	0.0394747	0.0478614
PPME1	NA	NA	NA	NA	NA	NA	-0.467315	0.0096233	0.012249
VPS51	NA	NA	NA	NA	NA	NA	-0.467236	0.0145695	0.0183225
MVD	NA	NA	NA	NA	NA	NA	-0.465888	0.161086	0.182863
CUL4A	NA	NA	NA	NA	NA	NA	-0.462284	0.0290026	0.0356349
FLG	-1.5979	1.27386e-06	1.86209e-06	-1.19303	0.000912221	0.00115093	-0.461925	0.0835738	0.097936
PPCS	NA	NA	NA	NA	NA	NA	-0.461762	0.280209	0.310066
PRDX4	-0.85164	0.000354145	0.000461311	-0.421199	0.00492357	0.00597318	-0.458794	0.25044	0.278277
KRT38	0.760389	0.0730626	0.0832683	1.254	0.00137738	0.00172617	-0.457239	0.847859	0.863429
SEPT6	NA	NA	NA	NA	NA	NA	-0.454846	0.105871	0.122986
HIST2H3A	-1.58664	9.0731e-06	1.27652e-05	-1.18137	0.000100238	0.000132308	-0.451431	0.264254	0.293184
IGHV3-7	-10.4817	1.80957e-17	8.78704e-17	-10.3968	1.80957e-17	1.32985e-16	-0.450232	0.463748	0.496885
HARS2	NA	NA	NA	NA	NA	NA	-0.448441	0.0137077	0.0172757
PGD	0.594288	9.87516e-06	1.38836e-05	1.04561	2.16205e-10	3.89458e-10	-0.444775	0.00696091	0.00894539
KRT32	1.46444	0.00132591	0.00167673	1.97847	3.95816e-06	5.64125e-06	-0.444591	0.638656	0.666079
CTSD	-5.6922	1.86747e-17	8.78704e-17	-5.45101	1.80957e-17	1.32985e-16	-0.435199	0.0279443	0.0343633
ZYX	-0.235602	0.625656	0.64586	0.201681	0.275356	0.295545	-0.43366	0.098959	0.115184
CCDC22	NA	NA	NA	NA	NA	NA	-0.431078	0.0835738	0.097936
HIST1H2AC	-0.236978	0.256516	0.278822	0.191415	0.686359	0.704032	-0.430765	0.1191	0.137646
OLA1	2.81716	1.1328e-14	2.6049e-14	3.32594	4.19941e-16	1.3679e-15	-0.428664	0.0171052	0.0214107
HIST3H2A	-0.200027	0.25044	0.272521	0.227875	0.680992	0.698822	-0.428474	0.119968	0.138486
SLC23A1	3.52421	1.0316e-15	2.65036e-15	4.04439	3.28449e-17	1.60913e-16	-0.427371	0.150442	0.171309
FLG2	-1.19643	0.000430039	0.000557193	-0.798767	0.0045458	0.00553145	-0.42626	0.0803623	0.0944362
CCDC93	NA	NA	NA	NA	NA	NA	-0.422009	0.0835738	0.097936
VPS29	5.01073	7.36871e-17	2.30642e-16	5.57637	2.47795e-17	1.37475e-16	-0.421015	0.0423596	0.0511904
CRMP1	NA	NA	NA	NA	NA	NA	-0.42051	0.0123712	0.0156382
MAGED2	NA	NA	NA	NA	NA	NA	-0.410026	0.34298	0.375286
PPP6R2	NA	NA	NA	NA	NA	NA	-0.406256	0.124382	0.143188
CUL1	NA	NA	NA	NA	NA	NA	-0.405185	0.0586102	0.0698238
KRT72	1.40723	0.000359121	0.000467168	1.86386	2.91556e-07	4.40324e-07	-0.403418	0.0679515	0.0805605
HSP90AB2P	0.479816	0.000479968	0.000619416	0.889511	6.03317e-09	9.95965e-09	-0.400672	0.000588458	0.000827897
PGP	NA	NA	NA	NA	NA	NA	-0.397675	0.248937	0.276816
IKBKB	NA	NA	NA	NA	NA	NA	-0.397605	0.39961	0.432898
PAK1	2.30105	2.18344e-14	4.85485e-14	2.76082	1.13865e-13	2.59561e-13	-0.397119	0.0216339	0.0268053
NUBP1	NA	NA	NA	NA	NA	NA	-0.39095	0.0748346	0.0882935
RNF13	-4.40886	3.39917e-16	9.30951e-16	-4.18039	4.46036e-16	1.44902e-15	-0.390799	0.422483	0.455996
NDRG3	-0.504862	0.426723	0.451008	-0.152832	0.732593	0.747042	-0.389877	0.172289	0.195279
IRF6	NA	NA	NA	NA	NA	NA	-0.386168	0.161086	0.182863
KBTBD11	NA	NA	NA	NA	NA	NA	-0.377439	0.379476	0.412303
ZZEF1	NA	NA	NA	NA	NA	NA	-0.377321	0.217453	0.244022
FAM114A1	NA	NA	NA	NA	NA	NA	-0.376673	0.178105	0.201637
HSP90AB4P	0.607968	0.0668566	0.0763292	0.996324	0.000334881	0.000429653	-0.375879	0.00424312	0.00555233
CST4	-9.21606	1.9888e-17	8.78704e-17	-9.1543	1.86747e-17	1.32985e-16	-0.375869	0.774217	0.794214
MYLK	-0.686526	0.00952165	0.0115756	-0.343215	0.102753	0.114695	-0.375613	0.0354609	0.0431551
GBF1	-1.95129	1.58715e-06	2.31139e-06	-1.65113	1.20856e-05	1.6801e-05	-0.371005	0.0571622	0.0682093
CDHR2	-6.1953	1.80957e-17	8.78704e-17	-6.05128	1.80957e-17	1.32985e-16	-0.368322	0.141329	0.161621
S100A8	-1.36095	5.56844e-08	8.62467e-08	-1.03949	3.12601e-05	4.22951e-05	-0.36596	0.178105	0.201637
HAGH	1.24273	1.97383e-06	2.86381e-06	1.62114	2.91299e-09	4.90885e-09	-0.365901	0.238591	0.265916
ACTR10	NA	NA	NA	NA	NA	NA	-0.36216	0.202831	0.228574
PRPSAP1	NA	NA	NA	NA	NA	NA	-0.361937	0.13359	0.153128
HOOK1	NA	NA	NA	NA	NA	NA	-0.361424	0.0254429	0.0313924
PARP12	NA	NA	NA	NA	NA	NA	-0.360233	0.213392	0.239648
OSCAR	-11.2655	1.80957e-17	8.78704e-17	-11.2845	1.80957e-17	1.32985e-16	-0.359173	0.290091	0.320517
CNN3	NA	NA	NA	NA	NA	NA	-0.358497	0.228553	0.255405
CGN	NA	NA	NA	NA	NA	NA	-0.35836	0.0889277	0.104003
PSMA5	-0.389885	0.171143	0.189296	-0.0762978	0.190172	0.207787	-0.356506	0.729845	0.753959
KRT24	1.65019	0.000572777	0.000733848	2.06462	3.62432e-06	5.17456e-06	-0.354538	0.992711	0.993387
ELMO3	NA	NA	NA	NA	NA	NA	-0.354487	0.38545	0.418175
ETF1	2.40142	1.47763e-12	2.88715e-12	2.81535	5.1969e-15	1.39695e-14	-0.35169	0.0707534	0.0835789
HERC4	NA	NA	NA	NA	NA	NA	-0.34983	0.0309379	0.0378703
RPS6KA2	NA	NA	NA	NA	NA	NA	-0.348475	0.155695	0.176948
GMPR	0.338934	0.395532	0.419863	0.668754	0.123489	0.13696	-0.347532	0.348588	0.380714
HSP90AA1	-0.118073	0.214739	0.235248	0.212865	0.030374	0.0350802	-0.343726	0.000612729	0.000859986
IGKV4-1	-8.51342	1.80957e-17	8.78704e-17	-8.44574	1.86747e-17	1.32985e-16	-0.341451	0.341123	0.373394
EPHA2	-3.09354	7.10825e-14	1.51487e-13	-2.86551	1.55314e-09	2.66159e-09	-0.341214	1	1
PPP2R4	1.92549	3.68725e-11	6.70721e-11	2.30445	1.54141e-13	3.47461e-13	-0.338354	0.457087	0.490284
TGM3	-2.71908	1.54052e-11	2.86097e-11	-2.47269	1.5887e-09	2.71869e-09	-0.335012	0.550187	0.581236
TUBA1C	0.451196	0.00183758	0.00231329	0.794569	4.44156e-08	6.98575e-08	-0.333714	0.024498	0.0302519
POTEKP	0.392947	0.00912458	0.0111136	0.729961	9.25499e-08	1.43064e-07	-0.329572	0.0446386	0.0538338
ARAP1	NA	NA	NA	NA	NA	NA	-0.326608	0.337429	0.369488
NEDD4	NA	NA	NA	NA	NA	NA	-0.319566	0.0803623	0.0944362
TAB1	NA	NA	NA	NA	NA	NA	-0.316796	0.119968	0.138486
SLC7A8	3.04918	5.52242e-13	1.1011e-12	3.45369	9.71966e-16	2.97091e-15	-0.316769	0.379476	0.412303
EIF3J	NA	NA	NA	NA	NA	NA	-0.315961	0.253466	0.281533
GBP1	NA	NA	NA	NA	NA	NA	-0.311952	0.348588	0.380714
MIEN1	-7.83999	1.80957e-17	8.78704e-17	-7.82054	1.80957e-17	1.32985e-16	-0.311317	0.810828	0.827439
ALDH7A1	-1.05917	9.72621e-05	0.000129197	-0.797653	7.39425e-06	1.03982e-05	-0.31053	0.383452	0.416469
ARIH1	NA	NA	NA	NA	NA	NA	-0.308911	0.0760354	0.0896382
LTF	-3.28366	4.62654e-15	1.10561e-14	-3.09518	2.22654e-15	6.35035e-15	-0.306619	0.500171	0.532224
ARHGAP17	NA	NA	NA	NA	NA	NA	-0.306096	0.0862172	0.100913
RBP5	-0.89602	0.000379683	0.000493259	-0.628984	0.00137738	0.00172617	-0.302776	0.58736	0.616519
VPS33B	NA	NA	NA	NA	NA	NA	-0.30188	0.3619	0.394081
HEATR5B	NA	NA	NA	NA	NA	NA	-0.298655	0.0952774	0.111075
IDI1	NA	NA	NA	NA	NA	NA	-0.298449	0.403712	0.437181
PSMA3	-1.41188	5.34875e-05	7.24814e-05	-1.18864	0.000118206	0.000155266	-0.297231	0.486337	0.519573
STAT3	2.33737	2.67135e-11	4.88662e-11	2.69735	1.81706e-13	4.06581e-13	-0.296702	0.0214262	0.0265815
EPHB3	-7.04372	1.80957e-17	8.78704e-17	-6.98317	1.80957e-17	1.32985e-16	-0.295073	0.149408	0.170264
MYO5A	3.05397	8.60587e-12	1.6214e-11	3.42918	1.16575e-14	2.96936e-14	-0.289778	0.149408	0.170264
C1orf123	-0.531285	0.264254	0.286754	-0.298453	0.272152	0.292236	-0.287678	0.867944	0.880527
FCGR3A	-8.58712	3.72141e-17	1.28211e-16	-8.57756	4.3489e-17	1.98271e-16	-0.284409	0.314049	0.345043
DYNC1I2	1.00258	0.000479968	0.000619416	1.29934	2.79364e-05	3.79672e-05	-0.279583	0.254988	0.283116
THSD7A	-0.550135	0.00874236	0.0106548	-0.29638	0.164388	0.180752	-0.279217	0.87946	0.890673
CSNK2B	NA	NA	NA	NA	NA	NA	-0.277574	0.358065	0.390338
CSRP2	NA	NA	NA	NA	NA	NA	-0.277205	0.196427	0.221867
LIMA1	NA	NA	NA	NA	NA	NA	-0.273272	0.307074	0.338519
SARS	3.19904	7.79354e-15	1.82005e-14	3.5581	1.97916e-15	5.71181e-15	-0.273194	0.0361046	0.0439203
NSF	2.51084	1.90873e-16	5.42569e-16	2.84951	1.00307e-16	3.94411e-16	-0.272761	0.0161122	0.0201935
GGPS1	NA	NA	NA	NA	NA	NA	-0.270852	0.830721	0.846563
CTBP1	NA	NA	NA	NA	NA	NA	-0.267405	0.694439	0.71966
LRRC40	NA	NA	NA	NA	NA	NA	-0.264734	0.507166	0.539276
GUSB	0.00369049	0.882343	0.887807	0.261767	0.452676	0.474753	-0.263323	0.134539	0.154096
TBCK	NA	NA	NA	NA	NA	NA	-0.263294	0.147356	0.168186
S100A9	-2.43578	3.89132e-13	7.83892e-13	-2.26139	6.53854e-14	1.52922e-13	-0.261323	0.348588	0.380714
ARPC1A	2.9575	5.08541e-14	1.09454e-13	3.29954	1.6097e-15	4.75282e-15	-0.259535	0.130774	0.150134
MPI	3.3245	3.15417e-14	6.94986e-14	3.67545	1.03441e-16	4.0412e-16	-0.259357	0.405773	0.439251
TTN	-2.44309	2.54163e-11	4.65805e-11	-2.25841	8.89825e-11	1.63561e-10	-0.256615	0.574841	0.604025
IGLV1-51	-6.62341	7.1444e-17	2.24703e-16	-6.5969	1.2438e-16	4.68593e-16	-0.250384	0.564917	0.594234
POTEJ	2.5496	1.51724e-15	3.82745e-15	2.88336	1.28254e-16	4.81697e-16	-0.247725	0.134539	0.154096
CAPN2	5.26069	2.1179e-17	8.78704e-17	5.66152	1.92719e-17	1.32985e-16	-0.244582	0.44829	0.481727
KRT17	-0.228138	0.324704	0.347516	0.0318083	0.749156	0.762652	-0.243599	0.136453	0.156105
NEK7	NA	NA	NA	NA	NA	NA	-0.243127	0.439589	0.47359
ENPP3	2.16127	2.30041e-11	4.22391e-11	2.45046	1.02035e-12	2.14672e-12	-0.238574	0.39148	0.424405
APLP2	-5.10964	1.80957e-17	8.78704e-17	-5.06896	1.32248e-16	4.93644e-16	-0.227466	0.765836	0.785891
ARAF	NA	NA	NA	NA	NA	NA	-0.226457	0.305347	0.336867
CTBS	-11.2744	1.80957e-17	8.78704e-17	-11.4258	1.80957e-17	1.32985e-16	-0.225081	0.443927	0.477738
MAPK3	5.31801	2.80892e-17	1.02573e-16	5.6954	1.9888e-17	1.32985e-16	-0.220062	0.241516	0.268767
KRT71	1.7049	1.65779e-05	2.30577e-05	1.9922	1.58752e-07	2.42316e-07	-0.219561	0.222953	0.250004
RNH1	0.903233	3.01113e-10	5.2008e-10	1.14686	6.66671e-12	1.32679e-11	-0.218693	0.097473	0.113545
WDR13	NA	NA	NA	NA	NA	NA	-0.217774	0.516571	0.548285
NOS2	NA	NA	NA	NA	NA	NA	-0.217224	0.64651	0.673314
GSN	-5.22416	1.9888e-17	8.78704e-17	-5.17965	1.9888e-17	1.32985e-16	-0.216744	0.0696215	0.0823411
PPP4R1	NA	NA	NA	NA	NA	NA	-0.216071	0.104303	0.121261
PSMA6	-0.685571	0.015018	0.0180327	-0.52189	0.00481284	0.00584468	-0.212996	0.735345	0.758309
SLC5A2	1.2229	3.40389e-07	5.09799e-07	1.4505	8.58256e-10	1.49182e-09	-0.210926	0.888114	0.898509
COPS8	NA	NA	NA	NA	NA	NA	-0.210208	0.896782	0.906342
UBA1	0.958252	6.83952e-12	1.29361e-11	1.19314	1.04809e-13	2.4027e-13	-0.209894	0.0141328	0.0177886
FAM96A	NA	NA	NA	NA	NA	NA	-0.207298	0.493228	0.525407
GOLPH3	NA	NA	NA	NA	NA	NA	-0.207037	0.39961	0.432898
AKR1A1	-0.125457	0.321127	0.344064	0.0692431	0.651768	0.670532	-0.203148	0.0529955	0.063547
LGALSL	NA	NA	NA	NA	NA	NA	-0.200333	0.490925	0.523523
CD84	-9.25321	1.80957e-17	8.78704e-17	-9.34349	1.80957e-17	1.32985e-16	-0.199213	0.225741	0.252743
ADK	NA	NA	NA	NA	NA	NA	-0.19851	0.678314	0.704192
DDX19A	NA	NA	NA	NA	NA	NA	-0.189093	0.310549	0.341708
LSS	NA	NA	NA	NA	NA	NA	-0.18895	0.793874	0.811264
VPS33A	NA	NA	NA	NA	NA	NA	-0.185583	0.452676	0.485908
ARHGAP1	4.71937	3.18342e-17	1.13278e-16	5.03927	2.99039e-17	1.51388e-16	-0.178543	0.615339	0.642672
ARFGEF2	NA	NA	NA	NA	NA	NA	-0.175868	0.290091	0.320517
CLTB	NA	NA	NA	NA	NA	NA	-0.175576	0.754703	0.77555
TREH	1.28498	3.60664e-07	5.39336e-07	1.47285	8.18152e-09	1.3415e-08	-0.172416	0.862196	0.874998
COG3	NA	NA	NA	NA	NA	NA	-0.171551	0.493228	0.525407
CBWD1	NA	NA	NA	NA	NA	NA	-0.168766	0.38545	0.418175
CIAO1	NA	NA	NA	NA	NA	NA	-0.165592	0.667646	0.694096
CORO1B	2.0675	2.52149e-13	5.1486e-13	2.28498	6.74543e-15	1.77396e-14	-0.162939	0.678314	0.704192
ALDH1A2	2.39587	1.13452e-12	2.2324e-12	2.63207	1.16709e-11	2.27976e-11	-0.162843	0.530847	0.562219
DBNL	0.538503	0.17693	0.195254	0.719782	0.0179734	0.0211094	-0.158513	0.0394747	0.0478614
KRT74	1.68537	4.50283e-05	6.11883e-05	1.90951	2.32166e-06	3.34617e-06	-0.152187	0.312296	0.343245
HSP90AB1	-0.121213	0.141329	0.157661	0.0168526	0.856455	0.866439	-0.148561	0.0760354	0.0896382
GNPDA2	0.475338	0.0367583	0.0429214	0.63254	0.0134306	0.015897	-0.148296	0.511857	0.543478
NANS	1.38505	7.26864e-06	1.02486e-05	1.56824	1.66064e-08	2.67952e-08	-0.148265	0.919953	0.927527
FAM45A	NA	NA	NA	NA	NA	NA	-0.148148	0.69714	0.72195
VNN2	NA	NA	NA	NA	NA	NA	-0.146976	0.919953	0.927527
IGLV3-19	-9.35978	1.80957e-17	8.78704e-17	-9.53781	1.86747e-17	1.32985e-16	-0.144388	0.735345	0.758309
DYNC1LI2	2.43023	9.11615e-09	1.46671e-08	2.66564	4.41891e-12	8.8964e-12	-0.141426	0.148379	0.169288
PGGT1B	NA	NA	NA	NA	NA	NA	-0.140962	0.333761	0.366017
RICTOR	NA	NA	NA	NA	NA	NA	-0.133925	0.605097	0.633777
ADI1	NA	NA	NA	NA	NA	NA	-0.133306	0.963566	0.967517
FADD	NA	NA	NA	NA	NA	NA	-0.131339	0.873698	0.886059
KL	2.17193	4.63739e-09	7.58634e-09	2.39172	1.05461e-11	2.07338e-11	-0.130061	0.856455	0.870976
GMPR2	1.97718	3.63444e-10	6.23869e-10	2.14437	9.33995e-11	1.71421e-10	-0.128839	0.992711	0.993387
FBLN2	-9.60994	1.80957e-17	8.78704e-17	-9.78948	1.80957e-17	1.32985e-16	-0.12342	0.623069	0.650515
CPNE6	NA	NA	NA	NA	NA	NA	-0.122806	0.308808	0.339921
EPHA4	-5.74491	2.40141e-17	9.29118e-17	-5.80579	1.80957e-17	1.32985e-16	-0.120807	0.435276	0.469115
HBS1L	NA	NA	NA	NA	NA	NA	-0.120612	0.428852	0.4627
MAPK1	4.16448	4.08628e-17	1.37147e-16	4.40042	1.80957e-17	1.32985e-16	-0.116925	0.738101	0.760616
USP47	NA	NA	NA	NA	NA	NA	-0.116867	0.25044	0.278277
HPR	-7.56427	1.80957e-17	8.78704e-17	-7.6775	1.9888e-17	1.32985e-16	-0.115854	0.477231	0.510401
IPO9	2.20323	6.81051e-11	1.21951e-10	2.39627	1.62839e-13	3.66388e-13	-0.113838	0.488628	0.521831
EXOC1	NA	NA	NA	NA	NA	NA	-0.109982	0.689048	0.714578
NCKAP1L	NA	NA	NA	NA	NA	NA	-0.108902	0.922854	0.930133
KIAA0196	NA	NA	NA	NA	NA	NA	-0.106659	0.859325	0.872988
LCMT1	NA	NA	NA	NA	NA	NA	-0.104703	0.785433	0.804036
CAP1	0.0234354	0.911254	0.915952	0.11911	0.44829	0.470356	-0.102433	0.317575	0.348786
EPHA7	-7.57997	1.80957e-17	8.78704e-17	-7.72679	1.86747e-17	1.32985e-16	-0.101976	0.597466	0.626231
TBC1D13	NA	NA	NA	NA	NA	NA	-0.1019	0.490925	0.523523
DDX58	NA	NA	NA	NA	NA	NA	-0.100112	0.859325	0.872988
TSC22D4	NA	NA	NA	NA	NA	NA	-0.0970072	0.95192	0.956476
HSPA4	2.13995	6.18392e-14	1.32513e-13	2.30002	2.59106e-13	5.7135e-13	-0.0943174	0.490925	0.523523
ATP2B1	NA	NA	NA	NA	NA	NA	-0.0938584	0.791058	0.808949
NPNT	-1.57449	1.32158e-06	1.92896e-06	-1.55131	8.71134e-08	1.34917e-07	-0.0875369	0.707983	0.73292
APOD	-7.00096	2.40141e-17	9.29118e-17	-7.12848	1.80957e-17	1.32985e-16	-0.086561	0.20413	0.229861
ACAT2	1.75601	3.21216e-07	4.82566e-07	1.87905	3.18775e-08	5.05628e-08	-0.0864315	0.732593	0.756267
PREP	3.7992	9.71966e-16	2.51704e-15	4.00442	2.7223e-17	1.42877e-16	-0.0859885	0.610208	0.637767
HIST1H1C	-2.58787	7.34033e-09	1.18884e-08	-2.59063	1.91963e-10	3.46818e-10	-0.0858308	0.749156	0.770119
COL12A1	-7.82131	1.80957e-17	8.78704e-17	-7.99903	2.32721e-17	1.34326e-16	-0.0853633	0.743622	0.764965
WDR44	NA	NA	NA	NA	NA	NA	-0.0817416	0.612771	0.640218
APP	-6.16097	1.86747e-17	8.78704e-17	-6.2935	1.86747e-17	1.32985e-16	-0.0723718	0.54532	0.576924
ITLN2	0.6227	0.0462148	0.0535783	0.711921	0.0292726	0.0338725	-0.0719014	0.651768	0.67831
ISOC1	1.90986	3.39315e-08	5.32741e-08	2.01376	2.14066e-08	3.42449e-08	-0.0717307	0.793874	0.811264
GMPPB	2.98963	7.02778e-13	1.39412e-12	3.14294	9.81291e-15	2.52599e-14	-0.0700714	0.989795	0.991482
ATP2B4	NA	NA	NA	NA	NA	NA	-0.0698273	0.807996	0.824835
AFAP1L2	NA	NA	NA	NA	NA	NA	-0.0656032	0.300203	0.331442
SBSN	-3.13121	3.84151e-14	8.36043e-14	-3.15266	1.16575e-14	2.96936e-14	-0.0648722	0.457087	0.490284
SLC13A3	1.36017	5.96325e-05	8.05286e-05	1.46212	3.17645e-05	4.29537e-05	-0.0596349	0.589879	0.618942
SLC12A9	NA	NA	NA	NA	NA	NA	-0.0586652	0.713426	0.738296
PDXK	1.23559	5.68364e-08	8.78217e-08	1.32095	4.72481e-08	7.40728e-08	-0.0524555	0.749156	0.770119
SH3GLB2	4.74676	1.03441e-16	3.09847e-16	4.93654	1.58917e-16	5.79831e-16	-0.0524269	0.992711	0.993387
NAA50	NA	NA	NA	NA	NA	NA	-0.0485179	0.978135	0.981474
WDR11	0.218552	0.163281	0.180806	0.281035	0.217453	0.235687	-0.0463953	0.856455	0.870976
RRAGA	NA	NA	NA	NA	NA	NA	-0.0439198	0.830721	0.846563
CRYM	-0.268435	0.268974	0.291226	-0.248712	0.0335881	0.0387004	-0.0409614	0.46598	0.498913
PPP4C	NA	NA	NA	NA	NA	NA	-0.0394237	0.862196	0.874998
TSTA3	2.84141	1.54141e-13	3.20443e-13	2.97209	3.53056e-14	8.47752e-14	-0.0389288	0.788244	0.806352
RNPEP	2.24768	3.95352e-16	1.06926e-15	2.34906	8.86797e-17	3.54427e-16	-0.0384005	0.888114	0.898509
PGM3	1.91151	4.00566e-08	6.26386e-08	1.98163	3.18416e-09	5.35468e-09	-0.0374434	0.308808	0.339921
APEH	-1.78899	4.63739e-09	7.58634e-09	-1.82382	4.95357e-09	8.2109e-09	-0.0373884	0.80234	0.819345
ATP4A	0.823363	9.72621e-05	0.000129197	0.876822	7.39828e-05	9.81857e-05	-0.0352047	0.94901	0.954204
UCHL3	3.4103	1.59668e-14	3.59945e-14	3.54843	9.72665e-17	3.84321e-16	-0.0287097	0.850722	0.866045
DNAJA4	NA	NA	NA	NA	NA	NA	-0.0272927	0.777017	0.795975
BRAF	NA	NA	NA	NA	NA	NA	-0.0271738	0.95192	0.956476
PIGR	-7.56515	1.86747e-17	8.78704e-17	-7.78956	1.80957e-17	1.32985e-16	-0.0249384	0.651768	0.67831
HIST1H1A	-0.785858	0.0121182	0.0146409	-0.786305	0.00893165	0.0106863	-0.0249171	0.610208	0.637767
IQGAP3	-0.995758	0.0100396	0.0121825	-1.00697	0.00298647	0.00366151	-0.0233095	0.859325	0.872988
ANO7	2.15967	3.23156e-10	5.56673e-10	2.22272	6.49819e-12	1.29537e-11	-0.0226996	0.74086	0.762657
SSH3	NA	NA	NA	NA	NA	NA	-0.0214633	0.562449	0.592486
CUL5	NA	NA	NA	NA	NA	NA	-0.0177774	0.74086	0.762657
PLCL1	-1.83378	5.34478e-08	8.29143e-08	-1.87148	1.46642e-07	2.24255e-07	-0.0152688	0.94901	0.954204
LOR	NA	NA	NA	NA	NA	NA	-0.0142119	0.474969	0.508167
HECTD4	NA	NA	NA	NA	NA	NA	-0.0132619	0.45048	0.483727
BIN1	-2.32367	2.24369e-11	4.12366e-11	-2.38675	3.68741e-12	7.45458e-12	-0.0128025	0.796693	0.813862
FNBP1	NA	NA	NA	NA	NA	NA	-0.00748009	0.735345	0.758309
GSPT2	1.63132	5.88232e-11	1.05622e-10	1.68598	2.22755e-09	3.77472e-09	-0.00741599	0.721619	0.745986
ENPP4	-0.817955	0.00688486	0.00844369	-0.8539	0.00982949	0.0117317	-0.0051874	0.81934	0.835834
ASAH1	-3.4185	1.2438e-16	3.63629e-16	-3.51611	1.80957e-17	1.32985e-16	-0.00300929	0.905461	0.914171
VPS52	NA	NA	NA	NA	NA	NA	-0.00257079	0.540474	0.572003
VPS13C	1.34489	3.09026e-06	4.44068e-06	1.38213	8.79366e-07	1.29428e-06	-0.00206823	0.60765	0.635772
ASPSCR1	NA	NA	NA	NA	NA	NA	0.00179734	0.562449	0.592486
EPS15	-1.53062	0.000655261	0.000837326	-1.57786	0.00132591	0.00166424	0.00330905	0.555076	0.585559
NT5DC1	NA	NA	NA	NA	NA	NA	0.00382566	0.777017	0.795975
RABGGTB	NA	NA	NA	NA	NA	NA	0.00536458	0.940284	0.946726
TGOLN2	-1.80119	3.56087e-06	5.09443e-06	-1.86622	3.82102e-07	5.74572e-07	0.00557061	0.893891	0.903731
PSME1	1.20464	1.32506e-09	2.21791e-09	1.22094	3.18416e-09	5.35468e-09	0.00635671	0.683673	0.709504
ADPRHL2	NA	NA	NA	NA	NA	NA	0.00785124	1	1
C9orf152	NA	NA	NA	NA	NA	NA	0.00905747	0.484052	0.517508
CLRN3	NA	NA	NA	NA	NA	NA	0.00910615	0.87946	0.890673
HMGCS1	-0.0680251	0.112332	0.126471	-0.0792233	0.0621078	0.0704255	0.0113134	0.914153	0.922312
CASP14	-5.34912	1.85138e-16	5.27036e-16	-5.52271	2.22279e-16	7.85086e-16	0.0131589	0.98105	0.983392
ALDH3A1	1.53942	2.83897e-05	3.89584e-05	1.56062	3.53779e-07	5.32972e-07	0.014928	0.98105	0.983392
SLC5A12	2.26311	5.86485e-12	1.11575e-11	2.31645	1.34344e-13	3.05099e-13	0.0151885	0.420372	0.453885
EXOC7	NA	NA	NA	NA	NA	NA	0.0161057	0.9461	0.95193
KRT6B	-1.29027	5.69213e-05	7.6974e-05	-1.31495	1.42224e-06	2.06207e-06	0.0171321	0.654404	0.680811
SCYL1	NA	NA	NA	NA	NA	NA	0.0185235	0.777017	0.795975
NUDC	1.73062	9.31515e-09	1.49749e-08	1.75485	2.12975e-09	3.61656e-09	0.0217931	0.931565	0.938591
EIF4G3	NA	NA	NA	NA	NA	NA	0.0245624	0.885228	0.896206
HIST1H1T	-0.655848	0.0318006	0.0373112	-0.70169	0.0148672	0.0175546	0.0250038	0.559986	0.590315
PHPT1	-2.65096	8.12698e-16	2.1272e-15	-2.77195	3.08541e-17	1.54271e-16	0.0253128	0.461522	0.49468
TLR3	NA	NA	NA	NA	NA	NA	0.0262114	0.937376	0.944123
EXOC3	NA	NA	NA	NA	NA	NA	0.0269981	0.630842	0.658397
PTPRN2	NA	NA	NA	NA	NA	NA	0.0273081	0.902567	0.911562
ACTBL2	-1.80322	7.02794e-09	1.13919e-08	-1.87708	1.15522e-08	1.87771e-08	0.0291588	0.495537	0.527484
ELMO2	NA	NA	NA	NA	NA	NA	0.030903	0.957742	0.961997
HIST1H1E	-2.51116	5.29068e-09	8.62611e-09	-2.62218	7.69217e-11	1.42036e-10	0.0331482	0.633442	0.660876
MYD88	NA	NA	NA	NA	NA	NA	0.0365082	0.602548	0.631333
FUS	-1.35399	0.000418337	0.000542392	-1.43138	0.000200599	0.00026095	0.0369717	0.989795	0.991482
ABHD14B	-1.6049	3.99167e-10	6.83386e-10	-1.69779	4.1714e-11	7.82138e-11	0.0404237	0.785433	0.804036
NPEPPS	1.35304	2.8054e-10	4.85838e-10	1.33736	4.81192e-10	8.46703e-10	0.0444639	0.151482	0.17236
KRT34	-1.20999	0.00658806	0.00808478	-1.28473	0.0474274	0.0541836	0.04624	0.876578	0.888367
TPD52	-0.828749	0.173441	0.191512	-0.919062	0.0147177	0.0173865	0.0470504	0.518936	0.550597
AHCYL2	3.41109	2.25527e-17	9.01182e-17	3.46377	2.18552e-17	1.33341e-16	0.0480443	0.610208	0.637767
LDHC	1.10605	3.60877e-05	4.94178e-05	1.09501	2.61909e-05	3.56549e-05	0.0502775	0.237138	0.264497
TCEB1	NA	NA	NA	NA	NA	NA	0.0503885	0.876578	0.888367
STAT2	NA	NA	NA	NA	NA	NA	0.0536521	0.862196	0.874998
EFTUD1	NA	NA	NA	NA	NA	NA	0.0548742	0.74086	0.762657
STK4	NA	NA	NA	NA	NA	NA	0.0578833	0.763048	0.783577
MTHFS	NA	NA	NA	NA	NA	NA	0.0596925	0.763048	0.783577
LTA4H	1.394	1.18906e-10	2.10405e-10	1.3729	4.5344e-12	9.11381e-12	0.0624809	0.58736	0.616519
CLINT1	2.18894	3.84151e-14	8.36043e-14	2.18842	2.51591e-14	6.11978e-14	0.0689998	0.56739	0.596622
NACA	0.0856573	0.276967	0.299217	0.0232214	0.414078	0.436155	0.0702227	0.414078	0.447253
EEF2	0.54924	7.39828e-05	9.9357e-05	0.498305	0.00249504	0.0030839	0.0711232	0.822181	0.838443
CHORDC1	NA	NA	NA	NA	NA	NA	0.0717265	0.678314	0.704192
COMT	2.2162	2.98614e-15	7.26962e-15	2.22859	2.43184e-15	6.87936e-15	0.0723323	0.493228	0.525407
SRP9	NA	NA	NA	NA	NA	NA	0.0737782	0.411992	0.445164
CKM	NA	NA	NA	NA	NA	NA	0.0759867	0.853588	0.868661
EXOC5	NA	NA	NA	NA	NA	NA	0.0775729	0.535649	0.567101
MCTS1	NA	NA	NA	NA	NA	NA	0.0776033	0.564917	0.594234
AP2A1	4.92155	3.38872e-17	1.18423e-16	4.9941	2.63832e-17	1.40904e-16	0.0781541	0.727099	0.751387
COMMD9	NA	NA	NA	NA	NA	NA	0.0796397	0.891002	0.90112
ALAD	-2.91486	1.62839e-13	3.37445e-13	-3.10519	3.50353e-16	1.17429e-15	0.0816306	0.235692	0.263083
NAT1	NA	NA	NA	NA	NA	NA	0.0862785	0.765836	0.785891
FERMT1	NA	NA	NA	NA	NA	NA	0.0889271	0.732593	0.756267
ALDH1A1	0.0643815	0.80234	0.81276	-0.0232849	0.509509	0.53092	0.0893642	0.443927	0.477738
CCDC6	NA	NA	NA	NA	NA	NA	0.0905982	0.743622	0.764965
PIP4K2C	4.26112	4.21557e-17	1.4004e-16	4.30792	5.57642e-17	2.39412e-16	0.091232	0.335592	0.367613
RAF1	NA	NA	NA	NA	NA	NA	0.0924435	0.555076	0.585559
PARP14	NA	NA	NA	NA	NA	NA	0.101095	0.242987	0.270303
ROGDI	NA	NA	NA	NA	NA	NA	0.102106	0.64651	0.673314
KRT5	-1.06107	0.00103901	0.00131906	-1.16735	1.02146e-05	1.42652e-05	0.105897	0.833572	0.849174
NBEAL2	NA	NA	NA	NA	NA	NA	0.109455	0.662336	0.68882
EPHB2	-6.6166	1.80957e-17	8.78704e-17	-6.93623	1.80957e-17	1.32985e-16	0.110186	0.60765	0.635772
HIST1H4A	-2.00857	1.86749e-13	3.84948e-13	-2.17968	9.81291e-15	2.52599e-14	0.11021	0.643887	0.671297
MAPKAPK2	NA	NA	NA	NA	NA	NA	0.111341	0.555076	0.585559
BPNT1	2.84699	1.77646e-12	3.45718e-12	2.80502	6.31461e-13	1.35552e-12	0.111342	0.0548149	0.0654882
TACC1	NA	NA	NA	NA	NA	NA	0.111792	0.441755	0.475749
CPD	-2.19819	2.13435e-12	4.13715e-12	-2.38286	8.60587e-12	1.70157e-11	0.117241	0.35236	0.384547
SLC5A1	3.55188	1.10002e-16	3.27488e-16	3.53241	2.63832e-17	1.40904e-16	0.118247	0.0166022	0.0207899
NQO2	-1.6402	4.34089e-09	7.11921e-09	-1.81216	6.30249e-09	1.03831e-08	0.120046	0.259592	0.28812
AP2A2	1.28012	0.00166351	0.00209958	1.20874	0.00298647	0.00366151	0.121137	0.69714	0.72195
KRT40	0.147229	0.713426	0.731046	0.0339906	0.95192	0.956644	0.125104	0.9461	0.95193
TACSTD2	-0.520479	0.159997	0.17737	-0.69045	0.0279443	0.0323818	0.128534	0.777017	0.795975
CASP3	NA	NA	NA	NA	NA	NA	0.129488	0.511857	0.543478
PARP10	NA	NA	NA	NA	NA	NA	0.131284	0.577334	0.606428
SYNGR2	NA	NA	NA	NA	NA	NA	0.131361	0.721619	0.745986
APRT	1.92741	4.10723e-13	8.26533e-13	1.8516	6.66671e-12	1.32679e-11	0.131803	0.273751	0.303376
AK1	2.69509	4.94504e-14	1.06551e-13	2.65832	7.81985e-13	1.66979e-12	0.132189	0.0903084	0.105491
HIST2H2BC	NA	NA	NA	NA	NA	NA	0.135734	0.555076	0.585559
ADRBK2	NA	NA	NA	NA	NA	NA	0.136378	0.495537	0.527484
IGHA2	-5.82271	2.89825e-17	1.05244e-16	-6.14212	1.80957e-17	1.32985e-16	0.136667	0.550187	0.581236
TGM2	2.239	1.98004e-11	3.65632e-11	2.15575	6.91312e-14	1.61218e-13	0.138924	0.295118	0.32595
WDR37	NA	NA	NA	NA	NA	NA	0.142398	0.446105	0.479731
ARFGEF3	-0.577902	0.433128	0.45753	-0.723359	0.290091	0.310948	0.142506	0.60765	0.635772
ARL8B	3.61305	1.17051e-13	2.4649e-13	3.59189	1.34344e-13	3.05099e-13	0.146852	0.40784	0.441163
ACP3	-5.09287	2.1179e-17	8.78704e-17	-5.41859	1.80957e-17	1.32985e-16	0.149311	0.0507925	0.06098
MTM1	NA	NA	NA	NA	NA	NA	0.149818	0.433128	0.466971
PZP	-2.7848	2.19093e-12	4.24262e-12	-3.01551	8.03118e-13	1.71041e-12	0.1501	0.691742	0.717118
ARFGAP3	NA	NA	NA	NA	NA	NA	0.151356	0.528453	0.559886
INF2	0.825865	0.000637929	0.000816248	0.705601	0.00218297	0.00270506	0.152465	0.45048	0.483727
HYI	NA	NA	NA	NA	NA	NA	0.155011	0.738101	0.760616
PPA1	1.65385	4.59263e-10	7.84893e-10	1.54852	6.81589e-10	1.1907e-09	0.156982	0.521307	0.552913
SIRT2	NA	NA	NA	NA	NA	NA	0.158124	0.228553	0.255405
VASP	2.7873	1.66123e-11	3.07635e-11	2.72058	1.40172e-12	2.91375e-12	0.158889	0.98105	0.983392
MAT1A	-0.223359	0.691742	0.709945	-0.390498	0.397568	0.420039	0.159005	0.511857	0.543478
GTPBP1	NA	NA	NA	NA	NA	NA	0.16202	0.486337	0.519573
GSTT1	1.14412	0.000448165	0.000580293	0.986732	0.00205331	0.00254959	0.164334	0.28184	0.311753
VAV2	NA	NA	NA	NA	NA	NA	0.165523	0.20413	0.229861
EXOC4	3.698	7.36871e-17	2.30642e-16	3.6497	1.16973e-16	4.48337e-16	0.165649	0.564917	0.594234
PTK2B	NA	NA	NA	NA	NA	NA	0.167082	0.335592	0.367613
PTPRM	-2.74804	7.94435e-14	1.68753e-13	-3.00162	3.24439e-14	7.82907e-14	0.167305	0.550187	0.581236
CARKD	NA	NA	NA	NA	NA	NA	0.168641	0.678314	0.704192
LYPLAL1	2.84374	2.36967e-12	4.57058e-12	2.76496	2.30041e-11	4.37059e-11	0.168894	0.356157	0.388402
HIST3H3	0.335248	0.40784	0.431987	0.179106	0.836425	0.846528	0.178618	0.228553	0.255405
ELP2	NA	NA	NA	NA	NA	NA	0.17922	0.409913	0.443243
DHX32	NA	NA	NA	NA	NA	NA	0.18014	0.128004	0.147185
LCP1	-2.52834	4.19941e-16	1.13262e-15	-2.81044	2.89825e-17	1.48268e-16	0.182726	0.132646	0.152106
TLN2	1.65527	6.05631e-05	8.17287e-05	1.54916	0.000111347	0.000146652	0.184082	0.969392	0.973034
MARK2	NA	NA	NA	NA	NA	NA	0.184881	0.119968	0.138486
NXN	0.382406	0.0338943	0.0396722	0.214104	0.206746	0.224483	0.187196	0.151482	0.17236
SLC3A2	-0.729651	3.66658e-05	5.01391e-05	-0.939199	1.78746e-07	2.72152e-07	0.187449	0.130774	0.150134
PSMA4	-0.671041	0.0685045	0.0781648	-0.890621	0.0142771	0.0168824	0.189864	0.375526	0.408313
RABGAP1	NA	NA	NA	NA	NA	NA	0.195644	0.689048	0.714578
PI4K2A	0.145005	0.504829	0.528971	-0.0376585	0.937376	0.94398	0.196017	0.346713	0.379229
SLC16A1	2.07633	1.30915e-10	2.304e-10	1.92378	3.39315e-08	5.36807e-08	0.200781	0.350471	0.382628
RALGAPB	NA	NA	NA	NA	NA	NA	0.202648	0.356157	0.388402
ALDH9A1	0.892776	5.53291e-10	9.43109e-10	0.718508	1.02349e-07	1.5741e-07	0.202825	0.0809965	0.0951053
TMC6	NA	NA	NA	NA	NA	NA	0.206256	0.46598	0.498913
ATP1A3	0.916657	8.19866e-08	1.26084e-07	0.739765	9.70952e-06	1.35676e-05	0.214049	0.121718	0.140342
SLC2A9	NA	NA	NA	NA	NA	NA	0.215373	0.225741	0.252743
IMPACT	NA	NA	NA	NA	NA	NA	0.219221	0.147356	0.168186
PSMA1	1.33826	1.13148e-07	1.7305e-07	1.15413	3.37686e-06	4.82692e-06	0.220894	0.157835	0.179311
PPP1R13L	NA	NA	NA	NA	NA	NA	0.22094	0.221569	0.248546
PDZK1P1	0.18621	0.526066	0.548571	-0.0237532	0.235692	0.25466	0.223366	0.227144	0.254217
DNAJB1	NA	NA	NA	NA	NA	NA	0.224241	0.572352	0.601625
PKN1	NA	NA	NA	NA	NA	NA	0.225655	0.594932	0.624021
PIK3CB	NA	NA	NA	NA	NA	NA	0.226048	0.202831	0.228574
IMPA2	-0.790301	0.0478375	0.055328	-1.04539	0.00666116	0.00803306	0.226762	0.526066	0.557558
EIF5AL1	1.88577	1.22765e-11	2.29303e-11	1.72212	4.1714e-11	7.82138e-11	0.227806	0.64651	0.673314
LIFR	-1.60977	2.14066e-08	3.39373e-08	-1.88785	2.54791e-09	4.30858e-09	0.229601	0.308808	0.339921
DPYSL3	NA	NA	NA	NA	NA	NA	0.230801	0.24005	0.26744
SLC28A1	NA	NA	NA	NA	NA	NA	0.231913	0.430987	0.464833
EXOC2	NA	NA	NA	NA	NA	NA	0.232648	0.241516	0.268767
PEA15	1.16938	6.44248e-05	8.67e-05	0.96805	0.00202824	0.00251975	0.237834	0.0701856	0.0829415
WDR7	1.32413	1.31365e-08	2.09796e-08	1.12776	2.01166e-07	3.0533e-07	0.242195	0.129845	0.149185
KIF21A	NA	NA	NA	NA	NA	NA	0.246096	0.224344	0.251371
HLA-DRB1	7.03482	1.80957e-17	8.78704e-17	7.01912	1.80957e-17	1.32985e-16	0.246959	0.171143	0.194055
DSG1	-3.0591	1.87222e-12	3.63629e-12	-3.38778	2.98614e-15	8.31193e-15	0.24906	0.490925	0.523523
FPGT	NA	NA	NA	NA	NA	NA	0.249414	0.113995	0.13185
ACVR1B	-9.74707	1.80957e-17	8.78704e-17	-10.295	1.80957e-17	1.32985e-16	0.24945	0.718885	0.743683
UAP1	2.22972	2.12975e-09	3.54051e-09	2.04899	1.76978e-08	2.85184e-08	0.249572	0.301912	0.333202
RABEP1	NA	NA	NA	NA	NA	NA	0.250185	0.153577	0.174677
PTPRS	-6.16635	1.9888e-17	8.78704e-17	-6.64199	1.80957e-17	1.32985e-16	0.252644	0.206746	0.232629
AHCYL1	4.33452	1.80957e-17	8.78704e-17	4.22972	1.80957e-17	1.32985e-16	0.25286	0.104303	0.121261
OXSR1	3.77626	4.21557e-17	1.4004e-16	3.65134	1.90873e-16	6.84102e-16	0.253127	0.0261721	0.032211
EEA1	1.54627	1.05907e-06	1.55746e-06	1.35533	1.68538e-05	2.31907e-05	0.253552	0.44829	0.481727
SMAD4	NA	NA	NA	NA	NA	NA	0.255453	0.335592	0.367613
SYAP1	NA	NA	NA	NA	NA	NA	0.25862	0.143317	0.163766
KIF5B	2.38736	2.30856e-12	4.46154e-12	2.1833	2.6057e-11	4.93134e-11	0.261733	0.00526972	0.00683483
ARPC3	1.94073	3.2557e-09	5.36654e-09	1.75815	1.34203e-08	2.17553e-08	0.263337	0.272152	0.301718
RAB31	NA	NA	NA	NA	NA	NA	0.264307	0.597466	0.626231
EIF4H	3.47536	2.01323e-10	3.5209e-10	3.31955	8.27375e-11	1.52428e-10	0.265755	0.111508	0.129075
SLC15A4	NA	NA	NA	NA	NA	NA	0.272916	0.197696	0.223215
CRISPLD1	-4.03882	1.10076e-14	2.53421e-14	-4.44815	2.43184e-15	6.87936e-15	0.273685	0.0719004	0.0848997
RAI14	NA	NA	NA	NA	NA	NA	0.274444	0.326503	0.358458
PDZK1	0.105557	0.214739	0.235248	-0.165242	0.0458164	0.0524171	0.276309	0.0482506	0.0580468
ATP1A1	1.39512	9.7729e-12	1.83418e-11	1.17625	1.83667e-11	3.52815e-11	0.278528	0.0538988	0.0645775
IQSEC1	NA	NA	NA	NA	NA	NA	0.280208	0.0917064	0.107082
PSMB5	0.264779	0.572352	0.593347	-0.0242607	0.729845	0.744864	0.283164	0.135493	0.155128
ACTR3	1.01172	4.90074e-07	7.27832e-07	0.77259	3.53716e-08	5.59226e-08	0.283852	0.526066	0.557558
SLC16A3	NA	NA	NA	NA	NA	NA	0.286185	0.0543553	0.0649919
SLC30A1	NA	NA	NA	NA	NA	NA	0.286713	0.348588	0.380714
CASP7	1.65513	5.80115e-08	8.95665e-08	1.42876	1.29751e-06	1.888e-06	0.287405	0.195164	0.220525
NIT2	0.791348	2.69749e-07	4.065e-07	0.535259	0.000248844	0.000321644	0.292137	0.23139	0.258477
ARPC2	2.67135	3.45648e-15	8.37285e-15	2.47546	6.59164e-16	2.08564e-15	0.29297	0.0631382	0.0751268
OTULIN	NA	NA	NA	NA	NA	NA	0.294907	0.472713	0.505937
HEATR2	NA	NA	NA	NA	NA	NA	0.297145	0.049933	0.0599971
KRT79	-0.903097	0.00226433	0.00283222	-1.20041	2.98228e-06	4.27296e-06	0.301123	0.788244	0.806352
ARSA	-9.49907	1.86747e-17	8.78704e-17	-10.1067	1.80957e-17	1.32985e-16	0.30402	0.564917	0.594234
HSP90AA4P	NA	NA	NA	NA	NA	NA	0.304687	0.367701	0.399953
TRAPPC3	NA	NA	NA	NA	NA	NA	0.3051	0.193907	0.219274
RAB18	3.78307	3.33715e-14	7.34474e-14	3.59615	2.00511e-14	4.95166e-14	0.306197	0.0123712	0.0156382
CAMP	-2.80738	3.04564e-09	5.03731e-09	-3.21187	1.35816e-11	2.64026e-11	0.307954	0.39148	0.424405
IGLV2-11	-7.98189	1.9888e-17	8.78704e-17	-8.55179	1.86747e-17	1.32985e-16	0.314569	0.308808	0.339921
NUDCD2	NA	NA	NA	NA	NA	NA	0.315692	0.280209	0.310066
SPRR3	-2.064	4.06287e-09	6.66885e-09	-2.41491	2.42873e-08	3.86497e-08	0.317488	0.899674	0.908952
THOP1	NA	NA	NA	NA	NA	NA	0.323079	0.3619	0.394081
RASA1	NA	NA	NA	NA	NA	NA	0.32367	0.149408	0.170264
PGM1	0.301761	0.0816347	0.0926048	-0.0144623	0.579833	0.599828	0.325198	0.000479968	0.000679165
TARSL2	NA	NA	NA	NA	NA	NA	0.328317	0.154634	0.17581
ADRBK1	NA	NA	NA	NA	NA	NA	0.32886	0.0931217	0.108648
GSTM3	1.15041	4.00566e-08	6.26386e-08	0.865733	1.20856e-05	1.6801e-05	0.330172	0.0791061	0.0930716
TJP3	NA	NA	NA	NA	NA	NA	0.335266	0.0306548	0.0376021
ENOSF1	3.06376	1.05401e-10	1.87017e-10	2.8263	1.07976e-10	1.9728e-10	0.339568	0.238591	0.265916
SERPINB8	3.03335	2.20024e-13	4.51154e-13	2.78959	1.34344e-13	3.05099e-13	0.34188	0.0377577	0.0458553
DNM2	5.33704	1.86747e-17	8.78704e-17	5.18716	1.86747e-17	1.32985e-16	0.34239	0.0685045	0.0811833
CIAPIN1	NA	NA	NA	NA	NA	NA	0.343414	0.312296	0.343245
DGKA	NA	NA	NA	NA	NA	NA	0.343733	0.0595924	0.0709652
STUB1	NA	NA	NA	NA	NA	NA	0.343939	0.0521049	0.0625301
RGL2	NA	NA	NA	NA	NA	NA	0.344245	0.0161122	0.0201935
CCDC64B	NA	NA	NA	NA	NA	NA	0.346289	0.205435	0.231242
PRKD1	NA	NA	NA	NA	NA	NA	0.346801	0.0882437	0.103244
AP2M1	NA	NA	NA	NA	NA	NA	0.351296	0.0194427	0.0242128
SCAMP4	NA	NA	NA	NA	NA	NA	0.351876	0.0405364	0.0490677
MON2	2.32161	3.58819e-13	7.25075e-13	2.03233	7.97241e-12	1.5776e-11	0.353349	0.0576415	0.0687534
LXN	3.38113	4.41891e-12	8.44792e-12	3.13827	2.41807e-11	4.59056e-11	0.356418	0.333761	0.366017
VPS26B	NA	NA	NA	NA	NA	NA	0.357447	0.098959	0.115184
PSEN2	NA	NA	NA	NA	NA	NA	0.358083	0.202831	0.228574
AP2B1	3.86789	3.18342e-17	1.13278e-16	3.6438	1.40606e-16	5.22437e-16	0.359138	0.0162741	0.0203877
PAFAH1B2	2.76647	4.1179e-15	9.91347e-15	2.48708	1.97305e-12	4.046e-12	0.365855	0.0259271	0.0319629
MUC6	-3.90955	6.01377e-14	1.29008e-13	-4.41908	5.67372e-16	1.81889e-15	0.367575	0.267394	0.296555
ICAM3	-1.37618	4.57415e-05	6.21142e-05	-1.78753	6.55674e-06	9.25254e-06	0.368995	0.123489	0.142272
NCSTN	3.28662	2.58768e-16	7.18801e-16	3.03704	1.2438e-16	4.68593e-16	0.369513	0.0586102	0.0698238
ANXA13	NA	NA	NA	NA	NA	NA	0.369829	0.283477	0.313446
PPP2R5A	NA	NA	NA	NA	NA	NA	0.373758	0.307074	0.338519
SLC12A7	NA	NA	NA	NA	NA	NA	0.374975	0.0214262	0.0265815
KRT16	-0.693333	0.0122441	0.0147839	-1.05972	5.69213e-05	7.61247e-05	0.375806	0.504829	0.536986
ATP1A2	0.910718	9.11615e-09	1.46671e-08	0.571061	0.000178609	0.000232594	0.379383	0.00434192	0.00567656
IGBP1	NA	NA	NA	NA	NA	NA	0.379489	0.0605882	0.0721218
POTEF	1.69526	3.95352e-16	1.06926e-15	1.38147	1.78947e-14	4.43263e-14	0.38502	0.0690611	0.0817771
WASH1	NA	NA	NA	NA	NA	NA	0.393333	0.0657762	0.0780761
PLXNC1	NA	NA	NA	NA	NA	NA	0.393871	0.132646	0.152106
PAFAH2	NA	NA	NA	NA	NA	NA	0.395954	0.0797322	0.0937707
SCRN1	4.18634	1.92719e-17	8.78704e-17	3.92607	1.44979e-16	5.34596e-16	0.396324	0.0139898	0.0176237
TOMM34	NA	NA	NA	NA	NA	NA	0.396869	0.182861	0.206943
YBX1	-0.534996	0.0454209	0.0526894	-0.958775	0.00132591	0.00166424	0.401678	0.0427325	0.0515773
CST1	-6.78259	3.50353e-16	9.56847e-16	-7.40552	1.9888e-17	1.32985e-16	0.406351	0.127091	0.146192
SEPT7	NA	NA	NA	NA	NA	NA	0.406488	0.121718	0.140342
CPNE1	3.86024	6.74543e-15	1.58477e-14	3.58748	8.88824e-16	2.74092e-15	0.409214	0.00146728	0.00201229
STXBP5	-0.567469	0.218819	0.239582	-0.999732	0.0247313	0.0288235	0.409549	0.0109207	0.0138404
ACP2	-3.27091	1.28254e-16	3.72167e-16	-3.79301	1.80957e-17	1.32985e-16	0.41223	0.00207866	0.00281011
CUL4B	NA	NA	NA	NA	NA	NA	0.417155	0.911254	0.919704
HLA-DRB5	4.44942	3.18342e-17	1.13278e-16	4.18591	4.92508e-17	2.18792e-16	0.418274	0.0938359	0.109438
CST6	-9.29759	1.92719e-17	8.78704e-17	-10.0066	1.80957e-17	1.32985e-16	0.425903	0.3619	0.394081
PPP3CC	NA	NA	NA	NA	NA	NA	0.426126	0.0543553	0.0649919
STK38	NA	NA	NA	NA	NA	NA	0.426665	0.0647103	0.0768729
IGKV2-30	-8.99733	1.9888e-17	8.78704e-17	-9.69801	1.80957e-17	1.32985e-16	0.429128	0.0848872	0.0994354
TXNL1	1.98107	2.24369e-11	4.12366e-11	1.6191	5.56844e-08	8.66836e-08	0.431156	0.00139495	0.00191666
TCEB2	3.65521	7.10825e-14	1.51487e-13	3.35136	2.30041e-11	4.37059e-11	0.433675	0.0309379	0.0378703
FKBP15	NA	NA	NA	NA	NA	NA	0.434187	0.0312232	0.0382036
RRM2B	NA	NA	NA	NA	NA	NA	0.434603	0.0525486	0.0630369
IGHG1	-6.36503	1.9888e-17	8.78704e-17	-6.99019	1.80957e-17	1.32985e-16	0.436897	0.143317	0.163766
PIP4K2B	NA	NA	NA	NA	NA	NA	0.437994	0.037422	0.0454664
NHLRC2	2.07586	2.17812e-09	3.61783e-09	1.71043	3.05757e-08	4.85296e-08	0.440218	0.0462148	0.0556433
ALDH1A3	1.54543	1.27386e-06	1.86209e-06	1.13134	0.000245316	0.000317422	0.442054	0.00302218	0.00402273
JMJD7	NA	NA	NA	NA	NA	NA	0.444126	0.0261721	0.032211
IGKV3-11	-6.58585	2.55689e-17	9.62537e-17	-7.21419	1.92719e-17	1.32985e-16	0.444763	0.0295446	0.0362554
ABRACL	-0.0718045	0.754703	0.7693	-0.510951	0.178105	0.19504	0.44728	0.278585	0.308501
LAMTOR1	2.88	3.43251e-14	7.53761e-14	2.54517	4.17935e-14	9.9275e-14	0.448287	0.00102564	0.00141918
TRAPPC9	NA	NA	NA	NA	NA	NA	0.448685	0.017448	0.0218304
MUC20	-5.03475	1.92166e-15	4.81033e-15	-5.63926	5.57642e-17	2.39412e-16	0.450045	0.0967367	0.112732
BLVRB	-0.145022	0.387454	0.411511	-0.587598	0.0104719	0.01248	0.451327	0.0061644	0.0079566
BRE	NA	NA	NA	NA	NA	NA	0.452544	0.557528	0.587935
GAPDH	-1.16387	9.40797e-10	1.58424e-09	-1.64125	2.02717e-13	4.51929e-13	0.452975	0.0427325	0.0515773
NEO1	-7.74643	1.80957e-17	8.78704e-17	-8.45778	1.80957e-17	1.32985e-16	0.455995	0.0192535	0.0239873
RNF31	NA	NA	NA	NA	NA	NA	0.458342	0.0380959	0.0462469
PNP	-0.755146	2.98228e-06	4.29501e-06	-1.24431	5.29213e-12	1.0593e-11	0.461785	0.00719362	0.00922428
LGALS9	-5.19675	2.47795e-17	9.49313e-17	-5.82737	1.86747e-17	1.32985e-16	0.465259	0.38545	0.418175
YBX3	-4.76624	6.72326e-14	1.43597e-13	-5.36321	5.34998e-15	1.43493e-14	0.465296	0.00551255	0.00713404
PLEKHF2	NA	NA	NA	NA	NA	NA	0.465832	0.168869	0.191624
CMPK1	1.26633	1.67367e-13	3.46461e-13	0.839237	5.29068e-09	8.75774e-09	0.467303	0.00019207	0.0002789
ESD	0.934728	5.43271e-05	7.35679e-05	0.504992	0.0053899	0.00652589	0.46812	0.0216339	0.0268053
PHKG2	NA	NA	NA	NA	NA	NA	0.479077	0.367701	0.399953
ATP2B3	NA	NA	NA	NA	NA	NA	0.479191	0.0450284	0.0542815
ANKIB1	NA	NA	NA	NA	NA	NA	0.482766	0.00386798	0.00507499
POTEE	1.66094	1.19965e-14	2.73603e-14	1.24744	1.59912e-12	3.3015e-12	0.486878	0.0543553	0.0649919
ASAP2	NA	NA	NA	NA	NA	NA	0.487719	0.0208134	0.0258759
SEPT2	4.00288	4.08628e-17	1.37147e-16	3.65892	8.08413e-17	3.27407e-16	0.488674	0.0185126	0.0230936
CTBP2	NA	NA	NA	NA	NA	NA	0.488739	0.00424312	0.00555233
ATXN10	NA	NA	NA	NA	NA	NA	0.491362	0.034827	0.0424363
TPRN	NA	NA	NA	NA	NA	NA	0.494821	0.00703772	0.00904015
BRCC3	NA	NA	NA	NA	NA	NA	0.495493	0.0249666	0.0308176
RAB24	NA	NA	NA	NA	NA	NA	0.500464	0.0412575	0.0499201
SLC47A1	3.46069	4.36493e-15	1.04565e-14	3.06226	3.53056e-14	8.47752e-14	0.507576	0.000228368	0.000329816
PDCL3	NA	NA	NA	NA	NA	NA	0.511994	0.0636587	0.0756542
S100A7A	1.05166	0.00271435	0.00337994	0.582664	0.25195	0.271022	0.514323	0.128922	0.148182
RAB4B	NA	NA	NA	NA	NA	NA	0.514408	0.0534456	0.0640606
CYB5R2	NA	NA	NA	NA	NA	NA	0.516561	0.0548149	0.0654882
UBFD1	NA	NA	NA	NA	NA	NA	0.517084	0.0419895	0.0507849
PPP5C	NA	NA	NA	NA	NA	NA	0.518585	0.00481284	0.00626714
OSBP	2.68662	1.82372e-12	3.54563e-12	2.25046	1.43918e-12	2.98907e-12	0.518737	0.000738812	0.00103153
DUSP3	NA	NA	NA	NA	NA	NA	0.524838	0.0176216	0.0220195
ATP11B	NA	NA	NA	NA	NA	NA	0.529216	0.000865644	0.00120233
FSTL1	-6.93581	1.80957e-17	8.78704e-17	-7.71265	1.86747e-17	1.32985e-16	0.531028	0.015635	0.0196121
TPD52L2	-4.14125	4.95967e-13	9.93973e-13	-4.81404	6.36619e-15	1.68701e-14	0.531557	0.0208134	0.0258759
MUC21	NA	NA	NA	NA	NA	NA	0.531958	0.114833	0.132768
NADSYN1	NA	NA	NA	NA	NA	NA	0.534001	0.101985	0.11866
FDPS	1.33687	8.0541e-06	1.13479e-05	0.84282	0.00146728	0.00183694	0.535125	0.00828474	0.0105819
SLC47A2	NA	NA	NA	NA	NA	NA	0.541928	0.0370889	0.0450803
PCMT1	1.97233	3.17848e-11	5.79798e-11	1.50378	2.63215e-06	3.77798e-06	0.544272	0.00673499	0.00866643
EXOC6B	NA	NA	NA	NA	NA	NA	0.544918	0.025684	0.0316766
KIF13A	NA	NA	NA	NA	NA	NA	0.547201	0.367701	0.399953
PEPD	-1.867	5.23362e-13	1.04458e-12	-2.4668	2.92158e-16	9.98515e-16	0.549149	0.0458164	0.0551862
GMDS	NA	NA	NA	NA	NA	NA	0.549646	0.000454364	0.000643864
LDHB	-0.862631	2.59445e-07	3.91275e-07	-1.43059	1.16709e-11	2.27976e-11	0.554258	0.00200345	0.00271094
LAMTOR3	NA	NA	NA	NA	NA	NA	0.55472	0.312296	0.343245
DHX36	NA	NA	NA	NA	NA	NA	0.555	0.0043921	0.00573706
ATP2B2	NA	NA	NA	NA	NA	NA	0.555002	0.0342028	0.0417277
ABHD17B	NA	NA	NA	NA	NA	NA	0.556006	0.224344	0.251371
MTR	NA	NA	NA	NA	NA	NA	0.556248	0.195164	0.220525
PFDN2	1.11444	0.0002384	0.00031284	0.584429	0.201538	0.21922	0.557365	0.00414636	0.00543297
PCBP2	2.2421	1.76797e-13	3.65206e-13	1.77447	2.67135e-11	5.04773e-11	0.557587	0.00819583	0.0104729
PLA2G4B	NA	NA	NA	NA	NA	NA	0.560262	0.00132591	0.00182437
DSC1	-0.832774	0.0315108	0.037038	-1.38852	3.84534e-05	5.18257e-05	0.560887	0.210715	0.236732
PMM1	NA	NA	NA	NA	NA	NA	0.562799	0.00324474	0.00430338
SEC24C	NA	NA	NA	NA	NA	NA	0.563676	0.021016	0.0261056
SENP8	NA	NA	NA	NA	NA	NA	0.567344	0.0220546	0.027292
UBQLN1	-6.5219	4.3489e-17	1.43979e-16	-7.29889	4.62815e-17	2.08653e-16	0.569136	0.00160225	0.00218313
PPM1H	2.05473	3.77946e-11	6.86215e-11	1.54831	2.09225e-07	3.17365e-07	0.570125	0.0315108	0.0385394
RABL6	NA	NA	NA	NA	NA	NA	0.571948	0.0543553	0.0649919
SDC1	-3.48105	1.24769e-10	2.2038e-10	-4.1317	2.88869e-13	6.34677e-13	0.57526	0.0903084	0.105491
SLC16A4	NA	NA	NA	NA	NA	NA	0.580644	0.0108069	0.0137139
CENPF	NA	NA	NA	NA	NA	NA	0.581769	0.000700526	0.000979936
DNM1	NA	NA	NA	NA	NA	NA	0.582736	0.000430039	0.000609982
AKR1C1	4.35116	8.33751e-17	2.5483e-16	3.93484	3.9609e-17	1.83333e-16	0.583913	0.00213023	0.00287851
KIF1A	NA	NA	NA	NA	NA	NA	0.584275	0.00271435	0.00363108
DFFA	NA	NA	NA	NA	NA	NA	0.585414	0.0043921	0.00573706
HLA-DPB1	NA	NA	NA	NA	NA	NA	0.588363	0.00759701	0.00973305
PSMB7	0.68667	0.0212202	0.0252468	0.124063	0.504829	0.526495	0.588623	0.0208134	0.0258759
ITFG3	-0.596043	0.0474274	0.0548863	-1.18591	0.000143353	0.000187485	0.58925	0.0345137	0.0420895
MLST8	NA	NA	NA	NA	NA	NA	0.591545	0.00377903	0.00496716
DENND4C	0.7414	0.000473444	0.000611806	0.18883	0.4246	0.446657	0.592621	0.0124994	0.0157868
POTEI	3.08012	2.80892e-17	1.02573e-16	2.60435	7.1444e-17	2.95756e-16	0.594155	0.00113727	0.00156921
NBEAL1	NA	NA	NA	NA	NA	NA	0.594452	0.000604537	0.000848893
DSCR3	NA	NA	NA	NA	NA	NA	0.594989	0.0384367	0.0466414
MYO5B	-1.37348	2.66173e-05	3.66552e-05	-2.01232	4.6285e-08	7.27036e-08	0.600649	0.00152379	0.00208395
WDFY1	NA	NA	NA	NA	NA	NA	0.601243	0.0096233	0.012249
SEPT11	NA	NA	NA	NA	NA	NA	0.601494	0.00369194	0.00486574
NBEA	NA	NA	NA	NA	NA	NA	0.608881	0.00369194	0.00486574
NIF3L1	NA	NA	NA	NA	NA	NA	0.612451	0.00174856	0.00237587
PCDHB8	NA	NA	NA	NA	NA	NA	0.612852	0.000637929	0.000894074
SPRYD7	NA	NA	NA	NA	NA	NA	0.613378	0.00284744	0.00380565
SCYL2	NA	NA	NA	NA	NA	NA	0.616572	0.00160225	0.00218313
KRT14	-0.755274	0.00475832	0.00587261	-1.35497	8.16037e-07	1.20472e-06	0.616927	0.113161	0.130937
DUOX1	NA	NA	NA	NA	NA	NA	0.617232	0.00377903	0.00496716
MAPK9	NA	NA	NA	NA	NA	NA	0.617417	0.000580568	0.000817972
KIAA1033	NA	NA	NA	NA	NA	NA	0.619153	0.00336154	0.00445225
QDPR	-0.326357	0.272152	0.294504	-0.954007	0.000101759	0.000134242	0.620898	5.34875e-05	8.10727e-05
NF1	NA	NA	NA	NA	NA	NA	0.620949	0.00154306	0.00210639
TATDN1	NA	NA	NA	NA	NA	NA	0.621743	0.00237712	0.00319742
HDHD1	0.956729	0.00328326	0.00408053	0.370909	0.38545	0.407768	0.622336	0.0679515	0.0805605
IGHA1	-5.10934	4.21557e-17	1.4004e-16	-5.88079	1.80957e-17	1.32985e-16	0.62368	0.0106942	0.0135768
CRYZ	0.523574	0.00932123	0.011339	-0.0703608	0.242987	0.261845	0.625278	0.000596447	0.000838736
CLIP1	NA	NA	NA	NA	NA	NA	0.625617	0.00673499	0.00866643
PM20D2	1.65131	8.88903e-08	1.36485e-07	1.08673	0.000303509	0.000390433	0.626803	0.015018	0.0188705
PARVA	NA	NA	NA	NA	NA	NA	0.627202	0.0295446	0.0362554
STK39	4.38767	1.40606e-16	4.05596e-16	3.88782	4.07464e-16	1.33622e-15	0.631449	0.0212202	0.0263482
PPP3CA	1.9632	7.50154e-09	1.21394e-08	1.38203	5.18882e-07	7.73548e-07	0.64278	0.00200345	0.00271094
ARPC1B	2.77833	4.23965e-15	1.01814e-14	2.23742	1.46564e-14	3.68687e-14	0.645052	6.74728e-05	0.00010102
TPM3	0.364411	0.0636587	0.0728489	-0.254936	0.140343	0.154945	0.645731	0.000111347	0.000164447
IRGQ	NA	NA	NA	NA	NA	NA	0.647375	0.000700526	0.000979936
AMY1A	-8.98022	1.86747e-17	8.78704e-17	-9.91549	1.80957e-17	1.32985e-16	0.647524	0.0829233	0.0972901
RAB29	NA	NA	NA	NA	NA	NA	0.648233	0.0318006	0.0388777
SCARB2	2.00666	2.43237e-12	4.68226e-12	1.44636	1.91963e-10	3.46818e-10	0.649175	0.00465096	0.00606172
BSG	-2.70601	3.41156e-12	6.53491e-12	-3.4477	1.30837e-15	3.92026e-15	0.650536	0.00012361	0.000181464
GALM	-0.0353982	0.998542	0.999567	-0.697774	0.00012361	0.000162276	0.654437	6.24657e-05	9.39543e-05
PSMA7	0.352005	0.328308	0.351179	-0.280106	0.0626212	0.0709746	0.655453	0.00166351	0.0022645
NPTN	-2.13278	5.06355e-09	8.26961e-09	-2.84411	6.48622e-11	1.20225e-10	0.659108	0.0200202	0.0249214
SLC6A13	NA	NA	NA	NA	NA	NA	0.659511	0.00288163	0.0038461
GPI	-0.196972	0.034827	0.040715	-0.848616	1.10425e-09	1.90712e-09	0.659881	5.60438e-05	8.46416e-05
SLC22A7	NA	NA	NA	NA	NA	NA	0.661301	0.00243543	0.00327135
STAM	3.29363	9.00154e-15	2.09213e-14	2.73547	7.14688e-15	1.87144e-14	0.662102	7.39828e-05	0.000110485
VPS11	NA	NA	NA	NA	NA	NA	0.662191	0.00768009	0.0098352
ARPIN	NA	NA	NA	NA	NA	NA	0.662211	0.0320928	0.0392186
DEFB1	-7.64937	2.32721e-17	9.18635e-17	-8.53541	1.80957e-17	1.32985e-16	0.664706	0.00589576	0.00761654
PCDHB7	NA	NA	NA	NA	NA	NA	0.665243	0.00305828	0.00406709
DYNLRB1	2.16106	2.26292e-07	3.41804e-07	1.56286	2.26351e-05	3.09355e-05	0.665309	0.00340131	0.0045029
UNC13A	NA	NA	NA	NA	NA	NA	0.666339	0.0044428	0.00580071
NISCH	NA	NA	NA	NA	NA	NA	0.671343	0.00144888	0.00198891
IGHG3	-5.54955	2.47795e-17	9.49313e-17	-6.38236	1.80957e-17	1.32985e-16	0.672348	0.00810778	0.0103694
PAIP1	NA	NA	NA	NA	NA	NA	0.672643	0.000412599	0.000585811
CNDP2	0.140704	0.643887	0.662925	-0.513574	2.01923e-05	2.77217e-05	0.674209	0.000200599	0.00029071
CA12	-3.06757	7.01672e-12	1.32583e-11	-3.86108	1.55177e-14	3.87544e-14	0.676608	0.0862172	0.100913
EEF1A2	1.73231	4.57494e-13	9.17812e-13	1.12865	9.93783e-09	1.6251e-08	0.677221	0.0002384	0.000343797
CKB	-0.0275059	0.683673	0.702404	-0.694991	6.27184e-07	9.30438e-07	0.679408	0.00012361	0.000181464
ZCCHC6	NA	NA	NA	NA	NA	NA	0.683031	0.00459811	0.00600082
THTPA	NA	NA	NA	NA	NA	NA	0.684237	0.000235011	0.000339076
SLC22A6	2.8299	4.54637e-14	9.81775e-14	2.24587	7.21808e-13	1.54537e-12	0.692381	0.00589576	0.00761654
HSPA12B	NA	NA	NA	NA	NA	NA	0.694282	0.000738812	0.00103153
GPD1L	2.7387	4.46036e-16	1.19803e-15	2.1411	2.0629e-14	5.07888e-14	0.699456	1.55805e-08	3.01653e-08
SPECC1	NA	NA	NA	NA	NA	NA	0.702609	0.0029162	0.00388518
PLXDC2	-6.20762	1.86747e-17	8.78704e-17	-7.10212	1.80957e-17	1.32985e-16	0.702945	0.00154306	0.00210639
LZTFL1	NA	NA	NA	NA	NA	NA	0.703445	0.0177967	0.0222289
AKR1C2	3.94827	8.33751e-17	2.5483e-16	3.38946	3.07487e-15	8.52959e-15	0.709054	0.00170555	0.00231958
WDR1	1.41279	8.03118e-13	1.58832e-12	0.772553	1.93406e-07	2.93736e-07	0.713025	2.30063e-05	3.58893e-05
SPHK2	NA	NA	NA	NA	NA	NA	0.718363	1.20856e-05	1.93885e-05
ATG5	NA	NA	NA	NA	NA	NA	0.721962	0.0029162	0.00388518
EIF5A	2.11262	4.54637e-14	9.81775e-14	1.47171	6.17706e-11	1.14845e-10	0.725876	2.12068e-05	3.3241e-05
AMY2A	-9.20706	1.80957e-17	8.78704e-17	-10.2344	1.80957e-17	1.32985e-16	0.726703	0.105085	0.122121
GBP2	NA	NA	NA	NA	NA	NA	0.72677	8.10837e-05	0.000120722
UBR1	NA	NA	NA	NA	NA	NA	0.72835	0.00475832	0.0061989
ATP6V1B2	1.69143	5.04813e-15	1.20341e-14	1.03105	5.40582e-10	9.48458e-10	0.728513	1.68538e-05	2.66308e-05
PGK2	2.06026	1.64175e-12	3.20142e-12	1.41442	2.26718e-10	4.08093e-10	0.729966	4.96973e-06	8.14161e-06
STXBP3	NA	NA	NA	NA	NA	NA	0.730561	5.96325e-05	8.98768e-05
USP13	NA	NA	NA	NA	NA	NA	0.730759	0.0190659	0.0237636
TMEM175	NA	NA	NA	NA	NA	NA	0.731855	0.00026721	0.000383088
SNX27	NA	NA	NA	NA	NA	NA	0.737752	0.000274906	0.000393929
GSTM4	2.37807	2.8724e-10	4.96559e-10	1.7407	1.33608e-05	1.84785e-05	0.738836	0.0229174	0.0283358
PRDX5	1.72098	1.02035e-12	2.01182e-12	1.05641	1.58715e-06	2.29707e-06	0.739472	6.24657e-05	9.39543e-05
NOV	-9.87724	1.86747e-17	8.78704e-17	-10.9237	1.80957e-17	1.32985e-16	0.74317	0.0130243	0.0164356
MGAM	-1.43948	2.06169e-10	3.59598e-10	-2.22794	3.38872e-17	1.64363e-16	0.74485	0.00025242	0.000362769
CBR3	2.05822	4.73728e-16	1.26544e-15	1.40522	2.2611e-13	5.02696e-13	0.744946	1.85937e-07	3.322e-07
SLC13A2	2.85981	1.7002e-09	2.83125e-09	2.20752	2.58547e-06	3.71537e-06	0.744984	0.000248844	0.00035798
HIST1H1B	-1.92093	1.63063e-05	2.27123e-05	-2.72097	3.3233e-08	5.26099e-08	0.745077	0.0478375	0.0575734
KIAA0513	2.91235	1.04809e-13	2.21428e-13	2.25594	3.01113e-10	5.36833e-10	0.745712	0.0029162	0.00388518
PCDHB4	NA	NA	NA	NA	NA	NA	0.74893	4.16178e-05	6.35402e-05
INPP4B	NA	NA	NA	NA	NA	NA	0.750122	0.00711528	0.00913579
EXOC8	NA	NA	NA	NA	NA	NA	0.758153	0.00309477	0.00411376
MAP2K7	NA	NA	NA	NA	NA	NA	0.758175	1.33608e-05	2.13409e-05
IGHV3-33	-6.14581	4.48638e-17	1.47529e-16	-7.08946	1.80957e-17	1.32985e-16	0.758545	0.0772518	0.0909992
GAN	NA	NA	NA	NA	NA	NA	0.759449	2.67964e-06	4.46707e-06
PPIH	NA	NA	NA	NA	NA	NA	0.760146	0.00316895	0.00420856
CDC42BPB	NA	NA	NA	NA	NA	NA	0.76104	0.00246507	0.00330513
CHKB	NA	NA	NA	NA	NA	NA	0.762733	0.000241835	0.000348067
DCAF11	NA	NA	NA	NA	NA	NA	0.764203	5.43271e-05	8.23027e-05
ACTB	-0.392783	0.00932123	0.011339	-1.14477	5.77507e-09	9.54005e-09	0.766544	0.00258697	0.00346698
ENO3	1.04041	0.000339603	0.000443257	0.321396	0.651768	0.670532	0.768536	0.00154306	0.00210639
MYL6B	0.513254	0.134539	0.150258	-0.216787	0.168869	0.185511	0.769019	7.98571e-05	0.000119016
ACTG1	-0.419407	0.00735261	0.00900602	-1.17817	3.32881e-09	5.58633e-09	0.772126	0.00226433	0.00305269
ADH5	0.717273	3.56087e-06	5.09443e-06	-0.0235497	0.262694	0.282329	0.774911	2.32166e-06	3.88795e-06
SPRR1A	-0.368213	0.275356	0.297641	-1.1291	0.00202824	0.00251975	0.775093	0.109064	0.126395
PGM2	2.5546	2.08332e-13	4.2808e-13	1.85652	2.30041e-11	4.37059e-11	0.77714	1.47636e-05	2.34796e-05
SOD3	-6.22047	1.86747e-17	8.78704e-17	-7.19078	1.86747e-17	1.32985e-16	0.777605	0.0571622	0.0682093
LRRFIP2	NA	NA	NA	NA	NA	NA	0.778528	0.232817	0.259974
LGALS1	1.20977	1.07887e-06	1.58538e-06	0.485932	0.0590996	0.0670771	0.779198	3.12601e-05	4.82528e-05
SEC23B	NA	NA	NA	NA	NA	NA	0.779811	0.00302218	0.00402273
NKIRAS2	NA	NA	NA	NA	NA	NA	0.781275	0.00243543	0.00327135
TGM4	-1.84748	1.02146e-05	1.43401e-05	-2.70629	1.40172e-12	2.91375e-12	0.783751	0.00972591	0.0123742
RNF114	NA	NA	NA	NA	NA	NA	0.789657	0.000513866	0.000725734
RCAN3	NA	NA	NA	NA	NA	NA	0.790095	0.00288163	0.0038461
DNAJC7	NA	NA	NA	NA	NA	NA	0.790692	9.0731e-06	1.47e-05
KRT77	0.0946804	0.507166	0.53085	-0.672228	0.00424312	0.00516831	0.791029	0.00602873	0.0077849
EEF1A1	0.267523	0.0822769	0.0932791	-0.498886	0.000580568	0.000737856	0.793736	1.52617e-05	2.42455e-05
CUL3	NA	NA	NA	NA	NA	NA	0.794291	0.0398259	0.0482475
CAMK1D	NA	NA	NA	NA	NA	NA	0.796752	2.05252e-05	3.21898e-05
DCXR	0.281937	0.0185126	0.0220927	-0.497823	0.000127341	0.000166994	0.797552	2.17597e-07	3.86415e-07
TIGAR	NA	NA	NA	NA	NA	NA	0.798694	0.00328326	0.0043525
NSFL1C	-1.3594	1.20538e-06	1.76595e-06	-2.21278	2.67595e-10	4.79539e-10	0.799316	6.24657e-05	9.39543e-05
LDHA	0.137318	0.339273	0.362313	-0.645727	1.42224e-06	2.06207e-06	0.799368	3.75448e-06	6.18868e-06
PGAM1	-0.0079419	0.80234	0.81276	-0.787712	8.79366e-07	1.29428e-06	0.800858	7.40844e-08	1.36768e-07
DTX3L	NA	NA	NA	NA	NA	NA	0.802575	0.000149832	0.000218756
TTC39A	NA	NA	NA	NA	NA	NA	0.805592	9.22836e-06	1.49433e-05
ACTA1	-0.245626	0.0495078	0.0571921	-1.03311	1.7002e-09	2.90337e-09	0.806762	0.00025242	0.000362769
CBR1	1.02949	8.78203e-10	1.48012e-09	0.277362	0.0412575	0.0473799	0.808629	1.25063e-06	2.13078e-06
PDE4DIP	NA	NA	NA	NA	NA	NA	0.80935	0.00688486	0.00885153
RALGAPA2	NA	NA	NA	NA	NA	NA	0.812386	4.90074e-07	8.52769e-07
MTMR2	NA	NA	NA	NA	NA	NA	0.818672	9.38616e-06	1.51571e-05
SCAMP3	NA	NA	NA	NA	NA	NA	0.82055	0.0190659	0.0237636
AAK1	NA	NA	NA	NA	NA	NA	0.824896	0.00158229	0.00215794
LRRFIP1	1.31846	6.89204e-07	1.01891e-06	0.534005	0.0101462	0.0120977	0.83116	6.5426e-05	9.82058e-05
ICA1	NA	NA	NA	NA	NA	NA	0.831999	2.98228e-06	4.96034e-06
ASCC3	NA	NA	NA	NA	NA	NA	0.833333	4.16178e-05	6.35402e-05
MDH1	-0.262392	0.0220546	0.0261597	-1.09382	3.32418e-12	6.74271e-12	0.839199	7.71525e-08	1.42253e-07
ATP1B1	1.67929	6.53854e-14	1.39958e-13	0.919026	4.54053e-07	6.79402e-07	0.841255	4.96973e-06	8.14161e-06
NUDT4	4.03539	2.141e-13	4.39468e-13	3.31503	7.38471e-12	1.46489e-11	0.841478	0.00658806	0.00848851
SNRPN	NA	NA	NA	NA	NA	NA	0.84238	5.51791e-05	8.33786e-05
IGKV2D-40	-8.09947	1.86747e-17	8.78704e-17	-9.17653	1.80957e-17	1.32985e-16	0.844232	0.0115056	0.0145691
IGLC7	-7.34545	1.86747e-17	8.78704e-17	-8.41638	1.80957e-17	1.32985e-16	0.848034	0.00386798	0.00507499
ARPC5	4.41934	4.73728e-16	1.26544e-15	3.73515	6.99848e-16	2.19153e-15	0.849275	3.22767e-05	4.97959e-05
BZW2	NA	NA	NA	NA	NA	NA	0.849654	0.00082128	0.00114233
AMY2B	-8.97546	1.80957e-17	8.78704e-17	-10.1111	1.80957e-17	1.32985e-16	0.849743	0.0238094	0.0294139
PRDX6	0.696037	1.1617e-06	1.70325e-06	-0.115278	0.379476	0.4025	0.854278	2.3766e-05	3.70351e-05
SNRPB	NA	NA	NA	NA	NA	NA	0.856041	5.18452e-05	7.87051e-05
ABR	NA	NA	NA	NA	NA	NA	0.858326	0.000565084	0.00079692
IGKV3-20	-7.65534	1.92719e-17	8.78704e-17	-8.72541	1.80957e-17	1.32985e-16	0.860099	0.00152379	0.00208395
CHP1	5.79611	7.83836e-17	2.41848e-16	5.13328	2.22279e-16	7.85086e-16	0.862552	5.51791e-05	8.33786e-05
PLS1	2.71129	4.54637e-14	9.81775e-14	1.94335	2.07919e-12	4.25648e-12	0.862726	1.93843e-06	3.2704e-06
TMEM176A	NA	NA	NA	NA	NA	NA	0.86295	0.00810778	0.0103694
IGHV3-53	-4.83612	3.28449e-17	1.15609e-16	-5.8438	2.25527e-17	1.33341e-16	0.863369	3.55182e-05	5.46249e-05
MAP2K1	6.62227	1.86747e-17	8.78704e-17	5.98041	1.92719e-17	1.32985e-16	0.868329	2.22697e-05	3.48327e-05
PLD1	NA	NA	NA	NA	NA	NA	0.868602	1.29221e-05	2.06515e-05
NDRG1	0.192472	0.214739	0.235248	-0.661304	3.07633e-05	4.16925e-05	0.869973	3.84318e-08	7.25906e-08
RBP7	NA	NA	NA	NA	NA	NA	0.871853	0.000200599	0.00029071
EPS15L1	NA	NA	NA	NA	NA	NA	0.875869	2.49504e-05	3.87576e-05
DUOX2	NA	NA	NA	NA	NA	NA	0.87813	0.00630281	0.00812455
MGAM2	0.903993	0.0754331	0.0857194	0.0515456	0.326503	0.348901	0.886417	0.00226433	0.00305269
TECPR1	NA	NA	NA	NA	NA	NA	0.887506	1.45205e-05	2.31179e-05
GSTM1	2.69281	2.13435e-11	3.9301e-11	1.91742	7.43035e-07	1.09895e-06	0.888887	0.00246507	0.00330513
UACA	NA	NA	NA	NA	NA	NA	0.889277	0.00521055	0.00676106
CPNE4	NA	NA	NA	NA	NA	NA	0.895003	0.00082128	0.00114233
LAMTOR4	NA	NA	NA	NA	NA	NA	0.896534	0.0338943	0.0413684
MYO1A	NA	NA	NA	NA	NA	NA	0.896689	0.00115198	0.00158878
TMEM9	NA	NA	NA	NA	NA	NA	0.902368	0.00465096	0.00606172
CRYBG3	NA	NA	NA	NA	NA	NA	0.903736	1.98645e-05	3.11703e-05
ACE	-0.376131	0.172289	0.190456	-1.28664	2.94097e-10	5.2471e-10	0.904077	2.63215e-06	4.3904e-06
SLC34A3	NA	NA	NA	NA	NA	NA	0.906762	0.000493269	0.000697314
TXNRD1	1.79253	1.07976e-10	1.91412e-10	0.959304	5.43271e-05	7.26954e-05	0.907805	2.30764e-07	4.08563e-07
MYL6	-0.0143764	0.732593	0.747544	-0.894996	1.00773e-09	1.7454e-09	0.908119	4.96973e-06	8.14161e-06
PPP1R21	NA	NA	NA	NA	NA	NA	0.909583	0.00181494	0.00246379
SH3BGRL2	NA	NA	NA	NA	NA	NA	0.918042	0.000460642	0.000652133
STIP1	2.22428	2.54163e-11	4.65805e-11	1.38831	9.47413e-07	1.39023e-06	0.924557	7.52194e-06	1.22206e-05
ATP9B	NA	NA	NA	NA	NA	NA	0.925258	9.54653e-06	1.54076e-05
PPP3CB	1.50108	6.44149e-09	1.04587e-08	0.631813	0.000843191	0.0010655	0.925551	0.000129246	0.000189454
SFN	1.46973	6.97854e-11	1.24845e-10	0.613245	0.0167684	0.0197228	0.928303	4.9471e-05	7.52174e-05
METAP1	NA	NA	NA	NA	NA	NA	0.930683	0.000460642	0.000652133
ZPR1	NA	NA	NA	NA	NA	NA	0.934037	1.60389e-05	2.54253e-05
UFC1	NA	NA	NA	NA	NA	NA	0.935385	4.22797e-05	6.44502e-05
SLC6A8	NA	NA	NA	NA	NA	NA	0.93545	0.000116455	0.000171474
SNX12	NA	NA	NA	NA	NA	NA	0.936615	1.7708e-05	2.79506e-05
GSTT2B	2.44569	1.30915e-10	2.304e-10	1.59277	1.44853e-06	2.09894e-06	0.938555	0.00193075	0.00261738
CNTFR	-10.0668	1.80957e-17	8.78704e-17	-11.3146	1.80957e-17	1.32985e-16	0.938881	0.00486792	0.00633325
GRK6	NA	NA	NA	NA	NA	NA	0.939678	0.000604537	0.000848893
FABP1	-3.78405	1.19692e-15	3.05497e-15	-4.82512	2.05235e-17	1.32985e-16	0.942448	0.0011972	0.00164881
PCBP1	1.98198	4.1179e-15	9.91347e-15	1.12463	6.30249e-09	1.03831e-08	0.944158	1.73265e-08	3.34576e-08
DPEP1	-0.0410305	0.615339	0.635882	-0.972752	1.75253e-07	2.67e-07	0.945247	8.62215e-06	1.39848e-05
SRM	NA	NA	NA	NA	NA	NA	0.950388	0.00118195	0.00162857
LIMS2	NA	NA	NA	NA	NA	NA	0.952726	7.52194e-06	1.22206e-05
ITFG1	-3.0463	3.04986e-13	6.19502e-13	-4.12195	6.92683e-17	2.88717e-16	0.95888	0.00020352	0.000294798
SGSM2	NA	NA	NA	NA	NA	NA	0.961615	0.000113026	0.000166842
TWF2	NA	NA	NA	NA	NA	NA	0.963952	0.00344151	0.00455203
DPP3	0.757955	0.0113864	0.0137825	-0.186088	0.175761	0.192735	0.964481	5.68364e-08	1.06126e-07
ARHGEF5	NA	NA	NA	NA	NA	NA	0.965662	3.47022e-07	6.0853e-07
TPM1	1.39339	5.81476e-07	8.62921e-07	0.488392	0.268974	0.288951	0.965958	6.63718e-07	1.14678e-06
AKR1D1	NA	NA	NA	NA	NA	NA	0.971929	0.000147642	0.000215774
PCBP3	2.96186	7.59996e-17	2.36362e-16	2.10141	5.1969e-15	1.39695e-14	0.97961	3.99167e-10	8.52582e-10
TPT1	0.828944	0.0512268	0.0591079	-0.111804	0.187712	0.205191	0.980824	6.64419e-05	9.95782e-05
VAMP7	NA	NA	NA	NA	NA	NA	0.980971	0.000316602	0.000452794
WASH6P	NA	NA	NA	NA	NA	NA	0.983842	5.42122e-06	8.86643e-06
PGAM4	0.736257	0.0295446	0.0347899	-0.18905	0.108259	0.120674	0.984843	0.000137138	0.000200822
PSMB8	0.76227	0.0290026	0.0341723	-0.178967	0.827872	0.83822	0.984978	0.000768792	0.00107288
MSLN	-7.33165	2.05235e-17	8.78704e-17	-8.55204	1.86747e-17	1.32985e-16	0.991236	0.000125463	0.000183999
ACTA2	-0.438499	0.00768009	0.00939534	-1.41022	1.02035e-12	2.14672e-12	0.992083	1.42811e-05	2.27615e-05
ACTG2	-0.438346	0.00776397	0.009492	-1.41006	1.02035e-12	2.14672e-12	0.992083	1.42811e-05	2.27615e-05
GOLPH3L	NA	NA	NA	NA	NA	NA	0.993462	0.00837452	0.0106919
PGK1	0.46023	0.00340131	0.00422456	-0.49494	1.29751e-06	1.888e-06	0.994398	1.06009e-08	2.07154e-08
FBP2	-1.07374	0.0220546	0.0261597	-2.10663	1.00175e-06	1.46641e-06	0.999279	0.00082128	0.00114233
UCHL1	1.39294	6.66012e-10	1.12932e-09	0.461264	0.00459811	0.00558671	1.00033	7.14506e-06	1.16404e-05
ANKRD13A	NA	NA	NA	NA	NA	NA	1.00096	0.000173477	0.00025265
HLA-F	NA	NA	NA	NA	NA	NA	1.00302	0.0766416	0.0903167
MAPRE1	4.3962	1.0099e-14	2.33331e-14	3.53543	3.84151e-14	9.18786e-14	1.00632	5.05705e-06	8.27543e-06
MYO5C	5.09003	7.83836e-17	2.41848e-16	4.24458	1.49485e-16	5.48715e-16	1.00795	2.15556e-05	3.37697e-05
PLEKHO2	NA	NA	NA	NA	NA	NA	1.00888	0.000779033	0.00108614
ILK	NA	NA	NA	NA	NA	NA	1.01276	2.19099e-05	3.42882e-05
MCF2L	NA	NA	NA	NA	NA	NA	1.0138	6.16799e-08	1.14951e-07
IL6ST	-7.27364	1.80957e-17	8.78704e-17	-8.51798	1.86747e-17	1.32985e-16	1.01412	2.41547e-05	3.7601e-05
LEPROT	NA	NA	NA	NA	NA	NA	1.01486	0.000719432	0.00100543
ARFGAP2	NA	NA	NA	NA	NA	NA	1.01533	3.20198e-06	5.31074e-06
BAX	1.89333	4.53409e-08	7.06753e-08	0.934542	0.00459811	0.00558671	1.01994	6.64419e-05	9.95782e-05
STK38L	NA	NA	NA	NA	NA	NA	1.02664	3.96907e-05	6.07242e-05
NUDT3	NA	NA	NA	NA	NA	NA	1.02691	3.25929e-06	5.39968e-06
IGKV2D-28	-10.1079	1.80957e-17	8.78704e-17	-11.4299	1.80957e-17	1.32985e-16	1.02988	0.000241835	0.000348067
SLC6A19	2.68146	1.0316e-15	2.65036e-15	1.76216	3.84318e-08	6.06817e-08	1.03511	1.92619e-08	3.69522e-08
RAB9A	NA	NA	NA	NA	NA	NA	1.03681	0.00026721	0.000383088
MUC5AC	-1.7243	4.26194e-08	6.65396e-08	-2.78894	1.55757e-12	3.22394e-12	1.0401	0.00352321	0.0046559
FAM21C	NA	NA	NA	NA	NA	NA	1.04128	3.62432e-06	5.99093e-06
IL1RAP	-4.96323	2.80892e-17	1.02573e-16	-6.15958	1.80957e-17	1.32985e-16	1.04323	1.38136e-05	2.20403e-05
KRT27	0.10472	0.966479	0.968964	-0.910608	0.00837452	0.0100494	1.04391	0.00234845	0.0031603
ANKS1A	NA	NA	NA	NA	NA	NA	1.04585	1.07447e-05	1.72939e-05
FER	NA	NA	NA	NA	NA	NA	1.04599	2.01166e-07	3.58754e-07
IGF1R	NA	NA	NA	NA	NA	NA	1.04856	4.28727e-07	7.48236e-07
RABGEF1	NA	NA	NA	NA	NA	NA	1.05043	0.000212524	0.000307386
RAB12	NA	NA	NA	NA	NA	NA	1.05066	6.89204e-07	1.18941e-06
UBQLN2	-5.16144	1.49485e-16	4.30571e-16	-6.36075	3.60708e-17	1.71531e-16	1.05432	6.64419e-05	9.95782e-05
RAB32	NA	NA	NA	NA	NA	NA	1.05554	0.000166038	0.000242177
SEPT8	NA	NA	NA	NA	NA	NA	1.0606	5.18452e-05	7.87051e-05
DOCK5	NA	NA	NA	NA	NA	NA	1.06299	0.0636587	0.0756542
FHL2	NA	NA	NA	NA	NA	NA	1.06396	4.22797e-05	6.44502e-05
HTATIP2	NA	NA	NA	NA	NA	NA	1.065	1.55167e-05	2.46107e-05
UPF1	NA	NA	NA	NA	NA	NA	1.06514	0.00551255	0.00713404
METAP2	NA	NA	NA	NA	NA	NA	1.06738	0.0109207	0.0138404
GSTO1	0.309285	0.0730626	0.0832683	-0.732423	2.93174e-05	3.97552e-05	1.06746	1.13148e-07	2.05654e-07
PPIL3	3.34754	8.93399e-13	1.76329e-12	2.40553	1.35552e-09	2.33115e-09	1.07053	0.00144888	0.00198891
KLK1	-10.7656	1.80957e-17	8.78704e-17	-12.1681	1.80957e-17	1.32985e-16	1.07155	0.00719362	0.00922428
HRNR	-0.887744	0.00360668	0.00447109	-1.95259	7.56034e-08	1.17241e-07	1.07229	0.00893165	0.0113982
GOLM1	-9.2622	1.86747e-17	8.78704e-17	-10.6356	1.80957e-17	1.32985e-16	1.07288	0.000241835	0.000348067
ASRGL1	1.07695	0.000557487	0.000714727	0.0371942	0.97522	0.977634	1.07585	0.000221902	0.000320792
HINT1	2.69154	3.55895e-15	8.61037e-15	1.71962	3.55012e-10	6.29693e-10	1.07663	2.6055e-09	5.27744e-09
BAG3	1.22689	3.39315e-08	5.32741e-08	0.199101	0.41617	0.438168	1.07686	1.55167e-05	2.46107e-05
PDZK1IP1	1.71292	6.49819e-12	1.23024e-11	0.720718	0.00188364	0.0023473	1.07723	1.27568e-07	2.30579e-07
PPP1CA	5.93031	1.86747e-17	8.78704e-17	5.06834	1.80957e-17	1.32985e-16	1.08366	1.91963e-10	4.14229e-10
SIRPG	-3.056	9.56877e-11	1.69937e-10	-4.21417	7.41344e-13	1.5844e-12	1.08572	0.000166038	0.000242177
DDB1	-0.0111692	0.757482	0.770924	-1.09471	1.31397e-05	1.81831e-05	1.08622	1.95418e-05	3.07131e-05
FGD3	NA	NA	NA	NA	NA	NA	1.09236	1.92241e-05	3.02461e-05
GOLIM4	-1.28331	0.000118206	0.000156698	-2.39882	3.80897e-10	6.74621e-10	1.09258	1.2708e-05	2.03313e-05
DNAH6	NA	NA	NA	NA	NA	NA	1.09284	1.45205e-05	2.31179e-05
FBP1	-0.861048	1.25063e-06	1.83087e-06	-1.95791	1.16189e-15	3.49864e-15	1.09566	1.52524e-08	2.95691e-08
NQO1	NA	NA	NA	NA	NA	NA	1.09932	1.97383e-06	3.32631e-06
FLVCR2	NA	NA	NA	NA	NA	NA	1.10581	0.00116688	0.00160856
PTPN9	NA	NA	NA	NA	NA	NA	1.10733	0.000111347	0.000164447
SLC2A13	NA	NA	NA	NA	NA	NA	1.11168	2.41547e-05	3.7601e-05
SORD	-0.041498	0.721619	0.737891	-1.13711	3.55012e-10	6.29693e-10	1.11191	8.58256e-10	1.79022e-09
TBC1D24	NA	NA	NA	NA	NA	NA	1.11222	7.52194e-06	1.22206e-05
SLCO4C1	3.38278	4.46036e-16	1.19803e-15	2.39821	7.15063e-11	1.32137e-10	1.11249	1.97383e-06	3.32631e-06
IQGAP1	3.06039	1.80957e-17	8.78704e-17	2.08181	1.86747e-17	1.32985e-16	1.11365	6.50782e-10	1.37107e-09
DEPTOR	NA	NA	NA	NA	NA	NA	1.11389	0.00093637	0.00129811
SCARB1	NA	NA	NA	NA	NA	NA	1.11629	0.00108012	0.00149246
UBE2L6	NA	NA	NA	NA	NA	NA	1.11718	0.00284744	0.00380565
C10orf76	NA	NA	NA	NA	NA	NA	1.11944	0.000228368	0.000329816
BBS2	NA	NA	NA	NA	NA	NA	1.11985	1.04426e-07	1.90981e-07
FHIT	NA	NA	NA	NA	NA	NA	1.12212	0.00174856	0.00237587
KRT25	-0.545409	0.123489	0.138314	-1.65678	4.9471e-05	6.63436e-05	1.12363	0.000789402	0.00110007
SBF1	NA	NA	NA	NA	NA	NA	1.13004	1.75253e-07	3.13683e-07
SPG20	NA	NA	NA	NA	NA	NA	1.13252	9.47413e-07	1.62264e-06
MFGE8	1.29225	0.000779033	0.000994185	0.202914	0.358065	0.380786	1.13946	3.56087e-06	5.88937e-06
ALPI	-2.51415	9.11649e-11	1.622e-10	-3.71927	2.18344e-14	5.36476e-14	1.13956	5.65007e-09	1.122e-08
DMXL1	3.61782	4.92508e-17	1.59799e-16	2.59309	5.1969e-15	1.39695e-14	1.14062	3.80221e-09	7.65389e-09
LASP1	0.919634	0.0401798	0.0468324	-0.14349	0.241516	0.26049	1.14153	0.0023201	0.00312357
PALM	NA	NA	NA	NA	NA	NA	1.1432	3.96907e-05	6.07242e-05
USP10	NA	NA	NA	NA	NA	NA	1.14813	0.000133137	0.00019506
PSMB1	0.773065	0.097473	0.110187	-0.330267	0.124382	0.137887	1.14867	3.84534e-05	5.89231e-05
UBE2Z	NA	NA	NA	NA	NA	NA	1.15149	6.11974e-06	9.99218e-06
PPM1B	NA	NA	NA	NA	NA	NA	1.15255	3.75448e-06	6.18868e-06
CFL2	1.69243	2.32971e-09	3.86304e-09	0.623883	0.0212202	0.0248029	1.1536	3.40352e-09	6.87487e-09
CEACAM8	-1.85548	3.40389e-07	5.09799e-07	-3.04579	9.11649e-11	1.67446e-10	1.15907	0.000520908	0.000734973
TPM2	1.50132	1.32758e-07	2.02565e-07	0.405675	0.235692	0.25466	1.1603	9.93783e-09	1.94586e-08
ACP1	4.19437	1.00135e-15	2.58969e-15	3.18849	5.82684e-13	1.25525e-12	1.16541	1.71825e-07	3.07923e-07
KLHL22	NA	NA	NA	NA	NA	NA	1.16996	3.05757e-08	5.7938e-08
SLC2A2	NA	NA	NA	NA	NA	NA	1.17395	5.51791e-05	8.33786e-05
HGS	5.21638	3.60708e-17	1.24492e-16	4.22045	2.1179e-17	1.32985e-16	1.17421	9.11615e-09	1.79093e-08
UNC13B	2.99429	3.38719e-10	5.82453e-10	1.92129	4.95357e-09	8.2109e-09	1.17612	2.30063e-05	3.58893e-05
PAK2	4.02729	4.08628e-17	1.37147e-16	3.00707	6.0247e-16	1.92379e-15	1.17683	1.46162e-08	2.83919e-08
PTMA	-2.19078	0.000729062	0.000931022	-3.40112	3.71899e-09	6.21965e-09	1.17741	0.00373525	0.00491621
BOLA2	2.6643	3.84318e-08	6.01943e-08	1.58414	0.000557487	0.000710007	1.18244	6.5426e-05	9.82058e-05
PRUNE2	0.812949	3.66658e-05	5.01391e-05	-0.321388	0.17693	0.193841	1.18513	5.12984e-08	9.62132e-08
FAM129A	1.80333	3.99167e-10	6.83386e-10	0.683207	0.0022369	0.00277048	1.19372	5.02554e-08	9.43171e-08
OCRL	NA	NA	NA	NA	NA	NA	1.19455	8.16037e-07	1.40335e-06
ATP6V0D1	5.84072	2.1179e-17	8.78704e-17	4.86673	3.83931e-17	1.79414e-16	1.19676	4.06984e-11	9.27949e-11
IGHG4	-6.16187	1.9888e-17	8.78704e-17	-7.52879	1.80957e-17	1.32985e-16	1.19691	7.78368e-06	1.26388e-05
ALPL	1.72089	1.49583e-07	2.27348e-07	0.577907	0.0266683	0.0310066	1.19906	1.02349e-07	1.87299e-07
ARPC4	1.89647	1.59668e-14	3.59945e-14	0.791288	2.08634e-05	2.86106e-05	1.20109	2.87818e-11	6.68164e-11
AKR1C4	3.69037	3.45648e-15	8.37285e-15	2.64842	5.71622e-12	1.1423e-11	1.20258	4.71637e-06	7.7438e-06
LAMTOR5	4.03796	1.83028e-10	3.20382e-10	2.99349	1.08313e-08	1.76645e-08	1.20462	0.0022369	0.00301848
IGKV1-39	-10.9994	1.80957e-17	8.78704e-17	-12.5492	1.86747e-17	1.32985e-16	1.20702	0.00324474	0.00430338
LANCL2	NA	NA	NA	NA	NA	NA	1.20929	1.2708e-05	2.03313e-05
TES	NA	NA	NA	NA	NA	NA	1.20957	6.27184e-07	1.08557e-06
TMEM192	NA	NA	NA	NA	NA	NA	1.21085	1.84638e-08	3.55371e-08
PRDX2	-1.26285	1.58593e-10	2.78359e-10	-2.49347	3.07487e-15	8.52959e-15	1.2131	1.25047e-07	2.26301e-07
PYCARD	1.30001	0.000520908	0.000669592	0.145668	0.479499	0.501801	1.21447	0.000379683	0.000540643
EXOC6	NA	NA	NA	NA	NA	NA	1.22232	2.45495e-05	3.81954e-05
UNC5CL	NA	NA	NA	NA	NA	NA	1.22538	2.70503e-05	4.19308e-05
DSTN	2.43469	3.18342e-17	1.13278e-16	1.31494	2.11129e-10	3.80879e-10	1.22667	2.38249e-09	4.83908e-09
VAT1	1.45738	5.37802e-14	1.15625e-13	0.298183	0.0458164	0.0524171	1.22733	3.50938e-11	8.06417e-11
RAP1GAP	NA	NA	NA	NA	NA	NA	1.22778	2.05157e-07	3.64986e-07
ARL2	NA	NA	NA	NA	NA	NA	1.22868	0.0050366	0.00654981
ALB	-6.95923	2.80892e-17	1.02573e-16	-8.38179	1.80957e-17	1.32985e-16	1.22961	7.39828e-05	0.000110485
UBE2M	NA	NA	NA	NA	NA	NA	1.22991	6.55726e-08	1.21896e-07
PLEKHF1	NA	NA	NA	NA	NA	NA	1.23116	2.36376e-06	3.9562e-06
TSC22D1	NA	NA	NA	NA	NA	NA	1.23241	4.55438e-06	7.48202e-06
SNCA	NA	NA	NA	NA	NA	NA	1.23359	0.00031218	0.000446688
MTMR12	NA	NA	NA	NA	NA	NA	1.23638	9.93783e-09	1.94586e-08
IGLC3	-6.60529	1.86747e-17	8.78704e-17	-8.02759	1.80957e-17	1.32985e-16	1.23807	2.45016e-06	4.09614e-06
MTPN	2.21005	2.42873e-08	3.84417e-08	1.05727	0.0354609	0.0408388	1.2396	1.2708e-05	2.03313e-05
PDLIM1	NA	NA	NA	NA	NA	NA	1.24058	2.0838e-06	3.49959e-06
DYNLL1	5.01316	3.08541e-17	1.11007e-16	3.96222	6.74543e-15	1.77396e-14	1.2431	2.18625e-08	4.18593e-08
IGLC2	-6.62786	1.86747e-17	8.78704e-17	-8.05592	1.80957e-17	1.32985e-16	1.24325	2.28028e-06	3.82084e-06
CRYZL1	NA	NA	NA	NA	NA	NA	1.24762	2.3766e-05	3.70351e-05
PSMB4	-1.32356	2.08634e-05	2.89151e-05	-2.60259	6.97854e-11	1.29055e-10	1.24871	0.000145483	0.000212723
PTGR2	0.0416834	1	1	-1.1906	0.00570125	0.00689256	1.25086	8.62215e-06	1.39848e-05
ENO2	3.46099	1.36364e-16	3.94525e-16	2.34314	4.94504e-14	1.16551e-13	1.25178	1.03752e-08	2.0288e-08
IGKV1-17	-10.3515	1.80957e-17	8.78704e-17	-11.9226	1.80957e-17	1.32985e-16	1.25316	0.00220979	0.00298326
ANXA1	1.12619	1.88329e-11	3.48097e-11	-0.0576726	0.248937	0.267899	1.25328	9.44341e-08	1.73139e-07
ARHGAP35	NA	NA	NA	NA	NA	NA	1.25686	9.70952e-06	1.56621e-05
ANXA6	2.41855	2.05235e-17	8.78704e-17	1.26886	4.21956e-13	9.16311e-13	1.26112	3.42363e-11	7.89799e-11
STAM2	NA	NA	NA	NA	NA	NA	1.26179	1.80769e-08	3.48151e-08
TBC1D8B	NA	NA	NA	NA	NA	NA	1.26687	1.50107e-05	2.38596e-05
TIPRL	NA	NA	NA	NA	NA	NA	1.26987	2.63215e-06	4.3904e-06
C9orf142	-0.574111	0.56739	0.588829	-1.85177	0.000542577	0.00069138	1.27257	1.92241e-05	3.02461e-05
NUDT10	3.08172	2.58814e-14	5.72858e-14	1.93399	1.69627e-08	2.7352e-08	1.27938	0.000101759	0.00015074
PGAM2	1.57476	2.82707e-06	4.08053e-06	0.382916	0.241516	0.26049	1.28397	1.47529e-06	2.50194e-06
SERBP1	0.300497	0.0910052	0.102995	-0.946281	0.00623326	0.0075245	1.28631	8.63104e-07	1.4817e-06
VAMP3	5.61044	2.43514e-16	6.80304e-16	4.52352	9.64622e-14	2.21763e-13	1.28641	2.05157e-07	3.64986e-07
SLC9A1	NA	NA	NA	NA	NA	NA	1.28692	2.48026e-08	4.72118e-08
RRAGB	NA	NA	NA	NA	NA	NA	1.28833	1.03752e-08	2.0288e-08
PPP1CC	5.39926	1.80957e-17	8.78704e-17	4.31486	2.47795e-17	1.37475e-16	1.29549	8.47079e-13	2.21295e-12
KLC3	NA	NA	NA	NA	NA	NA	1.29876	8.71134e-08	1.60317e-07
MISP	NA	NA	NA	NA	NA	NA	1.3017	1.81932e-09	3.72093e-09
IGLL5	-6.37466	1.86747e-17	8.78704e-17	-7.85174	1.80957e-17	1.32985e-16	1.30202	6.89204e-07	1.18941e-06
RAB33B	NA	NA	NA	NA	NA	NA	1.30237	2.9792e-05	4.61079e-05
SCAMP2	4.49687	2.36142e-15	5.82881e-15	3.35935	2.73591e-13	6.02197e-13	1.30696	8.18152e-09	1.61055e-08
PVR	-8.01804	1.80957e-17	8.78704e-17	-9.56313	1.80957e-17	1.32985e-16	1.30971	6.5426e-05	9.82058e-05
FAM21A	NA	NA	NA	NA	NA	NA	1.31157	4.43761e-09	8.86618e-09
GOT1	0.993677	6.07104e-10	1.03393e-09	-0.258331	0.0408956	0.0470087	1.31174	1.13791e-11	2.70796e-11
TPD52L1	NA	NA	NA	NA	NA	NA	1.31701	1.68538e-05	2.66308e-05
CKAP5	2.45463	6.33384e-12	1.20263e-11	1.22496	2.00985e-06	2.89848e-06	1.32098	3.53779e-07	6.2001e-07
SCGB1A1	-9.56916	1.92719e-17	8.78704e-17	-11.1549	1.80957e-17	1.32985e-16	1.32592	0.000454364	0.000643864
CDC42BPA	NA	NA	NA	NA	NA	NA	1.32759	3.68885e-06	6.09075e-06
DSG2	-3.57265	2.98614e-15	7.26962e-15	-5.00155	2.80892e-17	1.45537e-16	1.32901	1.98645e-05	3.11703e-05
APOBEC3A	NA	NA	NA	NA	NA	NA	1.33236	0.0261721	0.032211
KLC1	1.54159	2.83897e-05	3.89584e-05	0.271117	0.201538	0.21922	1.33489	2.48026e-08	4.72118e-08
TAX1BP3	NA	NA	NA	NA	NA	NA	1.33649	0.000325621	0.000465468
CNBP	1.28586	0.000114728	0.000152191	0.00607372	0.98688	0.988507	1.34413	4.72001e-05	7.1839e-05
DPY30	2.16176	1.93843e-06	2.81454e-06	0.888671	0.015018	0.0177241	1.35003	0.000374442	0.000533439
NEBL	NA	NA	NA	NA	NA	NA	1.35033	3.72527e-05	5.71131e-05
LHPP	2.5318	3.40389e-07	5.09799e-07	1.27253	0.00874236	0.0104702	1.35589	2.49504e-05	3.87576e-05
APPL1	4.18019	2.29146e-16	6.43855e-16	2.98074	1.38423e-14	3.50382e-14	1.3562	9.31515e-09	1.82881e-08
CDSN	-2.94564	4.92537e-10	8.40286e-10	-4.366	2.32361e-13	5.15179e-13	1.35855	0.000149832	0.000218756
ST13	2.12321	7.88779e-16	2.06737e-15	0.876823	0.00010806	0.000142478	1.35868	2.11129e-10	4.55252e-10
KRT10	-1.8728	9.44341e-08	1.44883e-07	-3.24684	2.89805e-14	7.00724e-14	1.36587	0.000168484	0.000245622
NPC2	-4.93333	8.08413e-17	2.48253e-16	-6.4335	1.80957e-17	1.32985e-16	1.36821	3.25929e-06	5.39968e-06
HLA-B	1.015	5.05705e-06	7.1875e-06	-0.295581	0.17693	0.193841	1.37029	2.78597e-09	5.6391e-09
ATP6V1C1	4.39018	3.83931e-17	1.30203e-16	3.18249	1.65799e-15	4.86583e-15	1.37328	2.18835e-11	5.10847e-11
GSTM2	3.64552	2.15615e-16	6.07587e-16	2.42129	1.74679e-11	3.36348e-11	1.38002	1.54843e-10	3.376e-10
CHGB	-2.40878	6.64643e-11	1.19123e-10	-3.83631	5.5075e-15	1.47392e-14	1.38091	8.35905e-05	0.000124391
WASH2P	NA	NA	NA	NA	NA	NA	1.39413	1.89636e-07	3.38603e-07
PITHD1	3.43857	1.27145e-13	2.66308e-13	2.16664	3.47022e-07	5.23116e-07	1.39444	1.18847e-05	1.90766e-05
TMEM30A	4.19813	1.92719e-17	8.78704e-17	2.97025	6.59164e-16	2.08564e-15	1.39529	2.99611e-12	7.48136e-12
C9orf64	NA	NA	NA	NA	NA	NA	1.39618	1.25862e-08	2.44973e-08
HSPBP1	NA	NA	NA	NA	NA	NA	1.39731	2.49504e-05	3.87576e-05
HLA-C	1.04429	2.05252e-05	2.84667e-05	-0.291345	0.14232	0.156914	1.3976	5.77507e-09	1.14604e-08
OAS2	NA	NA	NA	NA	NA	NA	1.39996	2.28028e-06	3.82084e-06
PTPRA	NA	NA	NA	NA	NA	NA	1.40663	6.29519e-08	1.17247e-07
LYPLA2	3.66252	5.0267e-12	9.58169e-12	2.40477	5.4555e-08	8.50344e-08	1.4068	3.27967e-05	5.0545e-05
PKM	0.928558	2.73993e-10	4.75767e-10	-0.417674	0.000163626	0.000213426	1.40937	2.02544e-12	5.12286e-12
NDFIP1	NA	NA	NA	NA	NA	NA	1.41069	4.50283e-05	6.85691e-05
SNX9	4.77653	2.40141e-17	9.29118e-17	3.55345	3.28449e-17	1.60913e-16	1.41138	3.89928e-10	8.34059e-10
NUDT11	3.16071	1.64287e-14	3.6993e-14	1.87515	1.80769e-08	2.91099e-08	1.41776	1.55167e-05	2.46107e-05
BBS1	NA	NA	NA	NA	NA	NA	1.42751	3.1506e-07	5.54136e-07
LZIC	NA	NA	NA	NA	NA	NA	1.4339	4.44156e-08	8.36242e-08
[truncated: 1,566 more rows]

## Sheet: 4c
Supplementary Data 4c - Sample-type enriched genes in fluids
Related to Figure 2j
Gene	Tissue samples (%)	Urine samples (%)	Urinary fraction
A1BG	100	100	uSP
A2M	100	100	uSP
ABHD14B	100	100	uSP
ACE2	3.18471	99.3243	uSP
ACP2	99.3631	100	uSP
ACP3	100	100	uSP
ACTA2	100	100	uSP
ACTB	100	100	uSP
ACTBL2	100	100	uSP
ACTG1	100	100	uSP
ACTG2	100	100	uSP
ACVR1B	NA	100	uSP
ACY1	100	100	uSP
ACY3	NA	87.1622	uSP
ADAMTS1	43.949	100	uSP
AGRN	100	100	uSP
AGT	100	100	uSP
AHSG	100	100	uSP
ALAD	100	98.6486	uSP
ALB	100	100	uSP
ALCAM	100	100	uSP
ALDH7A1	100	97.973	uSP
ALDOB	NA	100	uSP
ALPI	NA	73.6486	uSP
AMBP	100	100	uSP
AMY1A	NA	100	uSP
AMY2A	NA	100	uSP
AMY2B	NA	100	uSP
ANG	100	100	uSP
ANGPTL2	78.3439	100	uSP
ANGPTL6	NA	88.5135	uSP
AOC1	73.8854	100	uSP
APEH	100	99.3243	uSP
APLP2	96.1783	100	uSP
APOA1	100	100	uSP
APOA2	100	100	uSP
APOA4	100	100	uSP
APOB	100	100	uSP
APOD	100	100	uSP
APOE	100	100	uSP
APOH	100	100	uSP
APP	97.4522	100	uSP
ARG1	12.7389	75	uSP
ARSA	98.0892	100	uSP
ASAH1	100	100	uSP
ASGR2	NA	97.2973	uSP
ATOX1	100	95.9459	uSP
ATP6AP1	77.0701	100	uSP
ATP6AP2	66.242	94.5946	uSP
ATRN	98.7261	100	uSP
AXL	NA	100	uSP
AZGP1	100	100	uSP
AZU1	98.0892	89.8649	uSP
B2M	100	100	uSP
B3GNT1	95.5414	100	uSP
BDH2	100	97.973	uSP
BGN	100	100	uSP
BHMT	NA	100	uSP
BID	99.3631	98.6486	uSP
BIN1	100	90.5405	uSP
BPIFB1	21.0191	80.4054	uSP
BSG	99.3631	98.6486	uSP
BTD	99.3631	100	uSP
BTLA	NA	94.5946	uSP
BTN2A1	17.8344	100	uSP
C1RL	96.1783	100	uSP
C3	100	100	uSP
C4A	100	100	uSP
C4B	100	100	uSP
C7	100	100	uSP
C9	100	100	uSP
CA1	100	97.973	uSP
CA12	NA	97.973	uSP
CADM1	79.6178	100	uSP
CADM2	19.1083	96.6216	uSP
CADM4	37.5796	100	uSP
CALCA	NA	93.9189	uSP
CALM1	100	100	uSP
CALML3	98.7261	82.4324	uSP
CALR	100	100	uSP
CAMP	82.1656	97.2973	uSP
CASP14	29.2994	100	uSP
CAT	100	100	uSP
CD109	76.4331	96.6216	uSP
CD14	100	100	uSP
CD177	85.9873	98.6486	uSP
CD200	NA	93.9189	uSP
CD209	NA	98.6486	uSP
CD248	47.1338	100	uSP
CD300E	NA	100	uSP
CD40	NA	85.8108	uSP
CD44	100	100	uSP
CD55	98.0892	100	uSP
CD59	100	100	uSP
CD7	NA	100	uSP
CD84	NA	100	uSP
CDH1	100	100	uSP
CDH11	80.2548	100	uSP
CDH13	87.2611	100	uSP
CDH16	NA	99.3243	uSP
CDH5	NA	91.2162	uSP
CDHR2	NA	100	uSP
CDHR5	NA	99.3243	uSP
CDSN	NA	72.2973	uSP
CEACAM8	42.6752	93.2432	uSP
CETP	NA	100	uSP
CFB	100	100	uSP
CFHR1	100	100	uSP
CHGB	84.0764	89.8649	uSP
CHODL	NA	100	uSP
CILP	6.36943	100	uSP
CILP2	NA	100	uSP
CLEC3B	99.3631	100	uSP
CLEC7A	NA	87.8378	uSP
CLU	100	100	uSP
CNTFR	25.4777	100	uSP
CNTN1	100	100	uSP
COL12A1	100	100	uSP
COL15A1	100	100	uSP
COL18A1	100	100	uSP
COL28A1	73.8854	95.2703	uSP
COL4A2	100	100	uSP
COL6A1	100	100	uSP
COL6A3	100	100	uSP
COLEC12	80.8917	100	uSP
COMP	97.4522	100	uSP
COTL1	100	99.3243	uSP
CP	100	100	uSP
CPD	100	85.1351	uSP
CPE	100	100	uSP
CPM	94.2675	100	uSP
CPN2	91.7197	100	uSP
CPQ	100	100	uSP
CPVL	100	100	uSP
CRISPLD1	91.0828	83.7838	uSP
CST1	82.1656	98.6486	uSP
CST3	100	100	uSP
CST4	68.7898	100	uSP
CST6	NA	100	uSP
CTBS	92.9936	100	uSP
CTGF	NA	99.3243	uSP
CTSA	97.4522	100	uSP
CTSB	100	100	uSP
CTSC	90.4459	100	uSP
CTSD	100	100	uSP
CTSH	100	100	uSP
CTSL	99.3631	100	uSP
CTSZ	96.8153	100	uSP
CUBN	NA	100	uSP
CUTA	100	100	uSP
CXCL12	27.3885	95.2703	uSP
CYCS	100	69.5946	uSP
CYR61	56.6879	94.5946	uSP
DAG1	100	100	uSP
DCD	42.6752	79.7297	uSP
DDAH2	100	100	uSP
DDR1	75.1592	100	uSP
DEFB1	NA	100	uSP
DKK3	10.1911	88.5135	uSP
DLK1	NA	93.2432	uSP
DLK2	NA	93.2432	uSP
DNAH3	NA	98.6486	uSP
DNASE1	38.8535	100	uSP
DNASE2	98.7261	98.6486	uSP
DNER	2.54777	92.5676	uSP
DPP7	100	100	uSP
DPT	100	100	uSP
DSC1	45.8599	83.1081	uSP
DSC2	100	100	uSP
DSG1	33.121	97.973	uSP
DSG2	100	100	uSP
EFCAB14	41.4013	99.3243	uSP
EFEMP1	100	100	uSP
EFNA1	NA	98.6486	uSP
EFNB1	21.0191	100	uSP
EFNB3	NA	84.4595	uSP
EGF	33.758	100	uSP
EGFR	100	83.7838	uSP
EIF6	100	100	uSP
ELANE	97.4522	96.6216	uSP
ELFN1	NA	89.8649	uSP
EMR2	NA	69.5946	uSP
ENDOD1	100	100	uSP
ENG	84.7134	97.2973	uSP
ENOPH1	100	88.5135	uSP
ENPEP	89.8089	100	uSP
ENPP4	93.6306	75.6757	uSP
EPCAM	86.6242	91.2162	uSP
EPHA10	NA	98.6486	uSP
EPHA2	29.9363	87.1622	uSP
EPHA4	55.414	95.2703	uSP
EPHA7	29.9363	100	uSP
EPHB2	29.9363	99.3243	uSP
EPHB3	80.2548	100	uSP
EPHB4	92.3567	100	uSP
EPS15	100	56.0811	uSP
F11R	98.7261	99.3243	uSP
F2	100	100	uSP
FABP1	NA	100	uSP
FABP5	100	93.2432	uSP
FBLN1	100	100	uSP
FBLN2	100	100	uSP
FBP1	100	100	uSP
FBP2	94.2675	95.9459	uSP
FCER2	NA	94.5946	uSP
FCGBP	93.6306	100	uSP
FCGR3A	59.2357	98.6486	uSP
FCGR3B	NA	98.6486	uSP
FGA	100	100	uSP
FGB	100	99.3243	uSP
FGFBP2	NA	100	uSP
FGFR2	NA	92.5676	uSP
FGG	100	100	uSP
FGL2	68.7898	97.2973	uSP
FLG	24.2038	89.8649	uSP
FLG2	67.5159	82.4324	uSP
FLNA	100	100	uSP
FLNC	100	100	uSP
FLRT3	NA	93.2432	uSP
FN1	100	100	uSP
FOLR1	NA	100	uSP
FOLR2	98.0892	89.1892	uSP
FREM2	NA	98.6486	uSP
FSTL1	100	100	uSP
FSTL3	NA	90.5405	uSP
FUCA1	100	100	uSP
FUS	100	56.0811	uSP
FXYD2	NA	97.973	uSP
FZD4	NA	99.3243	uSP
GAA	100	100	uSP
GALNS	98.7261	98.6486	uSP
GAPDH	100	100	uSP
GAS1	NA	95.9459	uSP
GAS6	5.09554	99.3243	uSP
GBF1	100	81.0811	uSP
GC	100	100	uSP
GDF15	100	99.3243	uSP
GGACT	94.9045	100	uSP
GGH	96.8153	100	uSP
GLB1	100	100	uSP
GLG1	100	100	uSP
GLRX	100	100	uSP
GM2A	100	100	uSP
GNS	100	100	uSP
GOLIM4	74.5223	60.8108	uSP
GOLM1	100	100	uSP
GP2	91.7197	99.3243	uSP
GPC3	NA	97.973	uSP
GPC4	58.5987	98.6486	uSP
GPI	100	100	uSP
GPNMB	100	97.973	uSP
GPR116	NA	94.5946	uSP
GPR56	57.3248	100	uSP
GPX3	100	100	uSP
GRN	100	100	uSP
GSN	100	100	uSP
H3F3A	100	93.9189	uSP
HAAO	98.0892	74.3243	uSP
HAMP	NA	95.9459	uSP
HAVCR2	NA	100	uSP
HBA1	100	100	uSP
HBB	100	100	uSP
HBD	100	100	uSP
HEXA	100	100	uSP
HEXB	100	100	uSP
HGD	100	97.973	uSP
HIST1H1A	100	89.1892	uSP
HIST1H1B	100	89.1892	uSP
HIST1H1C	100	94.5946	uSP
HIST1H1E	100	95.2703	uSP
HIST1H1T	100	80.4054	uSP
HIST1H2BC	100	98.6486	uSP
HIST1H2BJ	100	98.6486	uSP
HIST1H3A	100	91.8919	uSP
HIST1H4A	100	98.6486	uSP
HIST2H2BF	100	98.6486	uSP
HIST2H3A	100	89.8649	uSP
HIST3H2BB	100	97.2973	uSP
HMCN2	47.7707	100	uSP
HP	100	100	uSP
HPR	100	100	uSP
HPX	100	100	uSP
HRG	100	100	uSP
HRNR	40.1274	88.5135	uSP
HRSP12	98.7261	94.5946	uSP
HSPA5	100	100	uSP
HSPG2	100	100	uSP
ICAM1	84.7134	100	uSP
ICAM3	7.00637	65.5405	uSP
IFI30	86.6242	91.8919	uSP
IGF2R	100	100	uSP
IGFALS	100	99.3243	uSP
IGFBP2	100	100	uSP
IGFBP7	99.3631	100	uSP
IGFLR1	NA	100	uSP
IGHA1	100	100	uSP
IGHA2	100	100	uSP
IGHG1	100	100	uSP
IGHG2	100	100	uSP
IGHG3	100	100	uSP
IGHG4	100	100	uSP
IGHM	100	100	uSP
IGHV1-2	38.8535	94.5946	uSP
IGHV3-13	100	100	uSP
IGHV3-23	100	100	uSP
IGHV3-33	71.9745	99.3243	uSP
IGHV3-53	47.1338	100	uSP
IGHV3-7	82.8025	100	uSP
IGKC	100	100	uSP
IGKV1-17	92.3567	100	uSP
IGKV1-33	76.4331	100	uSP
IGKV1-39	78.9809	100	uSP
IGKV1-5	89.8089	100	uSP
IGKV1D-12	25.4777	100	uSP
IGKV1D-33	100	100	uSP
IGKV2-30	99.3631	100	uSP
IGKV2D-28	100	100	uSP
IGKV2D-40	100	100	uSP
IGKV3-11	99.3631	100	uSP
IGKV3-15	70.7006	100	uSP
IGKV3-20	100	100	uSP
IGKV4-1	96.1783	100	uSP
IGLC2	100	100	uSP
IGLC3	100	100	uSP
IGLC6	100	100	uSP
IGLC7	100	100	uSP
IGLL5	100	100	uSP
IGLON5	NA	83.7838	uSP
IGLV1-40	NA	86.4865	uSP
IGLV1-47	92.9936	100	uSP
IGLV1-51	66.242	92.5676	uSP
IGLV2-11	20.3822	100	uSP
IGLV3-19	92.3567	100	uSP
IGLV3-21	100	100	uSP
IGLV7-43	35.0318	89.8649	uSP
IGSF8	59.2357	100	uSP
IL10RB	NA	97.2973	uSP
IL1RAP	NA	98.6486	uSP
IL1RN	NA	91.8919	uSP
IL2RA	NA	90.5405	uSP
IL6ST	89.8089	100	uSP
IQGAP3	100	34.4595	uSP
ISLR	98.7261	100	uSP
ITFG1	96.1783	98.6486	uSP
ITIH2	100	99.3243	uSP
ITIH4	100	100	uSP
ITLN1	NA	89.1892	uSP
IVL	NA	93.9189	uSP
JAG1	85.3503	90.5405	uSP
JCHAIN	100	100	uSP
KIRREL	NA	100	uSP
KLK1	19.1083	100	uSP
KLK11	100	99.3243	uSP
KLK2	100	99.3243	uSP
KLK3	100	100	uSP
KNG1	100	100	uSP
KRT1	100	100	uSP
KRT10	100	100	uSP
KRT14	100	100	uSP
KRT16	100	100	uSP
KRT2	100	100	uSP
KRT5	100	100	uSP
KRT6A	100	100	uSP
KRT6B	100	100	uSP
KRT6C	100	100	uSP
KRT75	100	100	uSP
KRT79	100	100	uSP
KRT81	100	97.973	uSP
KRT83	100	95.9459	uSP
KRT84	100	98.6486	uSP
KRT85	100	98.6486	uSP
KRT9	100	100	uSP
LAIR2	NA	100	uSP
LAMA2	100	85.1351	uSP
LAMA4	100	92.5676	uSP
LAMA5	100	100	uSP
LAMB2	100	100	uSP
LAMC1	100	100	uSP
LAYN	NA	99.3243	uSP
LCN2	98.0892	100	uSP
LCP1	100	100	uSP
LDHB	100	100	uSP
LEAP2	NA	94.5946	uSP
LGALS3BP	100	100	uSP
LGALS9	81.5287	100	uSP
LIFR	71.9745	86.4865	uSP
LMAN2	100	100	uSP
LPA	71.3376	99.3243	uSP
LRG1	97.4522	100	uSP
LRP2	NA	100	uSP
LRRC19	NA	99.3243	uSP
LTBP2	99.3631	100	uSP
LTF	100	100	uSP
LY6D	NA	95.2703	uSP
LY6H	NA	98.6486	uSP
LYNX1	NA	100	uSP
LYPD6B	NA	92.5676	uSP
LYZ	100	100	uSP
MADCAM1	NA	99.3243	uSP
MAN1A1	42.0382	100	uSP
MAN2A1	97.4522	98.6486	uSP
MAN2B1	100	97.973	uSP
MASP2	NA	100	uSP
MDH1	100	100	uSP
MEGF8	22.293	100	uSP
MFI2	45.8599	100	uSP
MGAM	NA	100	uSP
MIEN1	92.9936	100	uSP
MMP7	81.5287	100	uSP
MMRN2	47.7707	100	uSP
MPO	100	100	uSP
MSLN	NA	100	uSP
MUC20	NA	96.6216	uSP
MUC5AC	NA	93.9189	uSP
MUC5B	16.5605	98.6486	uSP
MUC6	36.3057	99.3243	uSP
MXRA5	42.0382	99.3243	uSP
MXRA8	42.6752	100	uSP
MYH2	100	82.4324	uSP
MYO5B	100	89.8649	uSP
MZB1	94.2675	93.9189	uSP
NAGLU	100	100	uSP
NCR3LG1	NA	97.973	uSP
NEO1	95.5414	100	uSP
NEU1	85.3503	100	uSP
NID1	100	100	uSP
NOTCH1	NA	89.8649	uSP
NOTCH3	30.5732	100	uSP
NOV	83.4395	100	uSP
NPC2	100	100	uSP
NPNT	100	94.5946	uSP
NPTN	100	87.1622	uSP
NQO2	98.0892	89.1892	uSP
NSFL1C	100	91.8919	uSP
NTM	NA	100	uSP
NUCB1	100	100	uSP
NUTF2	100	100	uSP
OLFM4	85.3503	100	uSP
OPCML	NA	100	uSP
ORM1	100	100	uSP
ORM2	100	100	uSP
OSCAR	NA	100	uSP
PCDH9	NA	89.1892	uSP
PCDHGC3	NA	100	uSP
PCOLCE	100	100	uSP
PDGFRA	NA	97.2973	uSP
PDGFRB	100	100	uSP
PEAR1	NA	89.1892	uSP
PEBP4	90.4459	100	uSP
PEPD	100	100	uSP
PGA3	NA	100	uSP
PGLS	100	100	uSP
PGLYRP1	31.2102	100	uSP
PGLYRP2	100	100	uSP
PHPT1	100	100	uSP
PI16	45.8599	100	uSP
PIGR	91.7197	100	uSP
PIP	55.414	100	uSP
PLA2G2A	98.7261	88.5135	uSP
PLAU	NA	100	uSP
PLCL1	79.6178	68.9189	uSP
PLD3	100	100	uSP
PLG	100	100	uSP
PLXDC1	26.7516	95.2703	uSP
PLXDC2	98.7261	100	uSP
PLXND1	47.7707	79.0541	uSP
PNP	100	97.973	uSP
PODXL2	NA	97.973	uSP
PPIB	100	100	uSP
PPT1	100	98.6486	uSP
PRCP	99.3631	100	uSP
PRDX1	100	100	uSP
PRDX2	100	100	uSP
PRDX4	100	99.3243	uSP
PRG2	73.2484	100	uSP
PRND	NA	84.4595	uSP
PRNP	90.4459	100	uSP
PROCR	89.172	100	uSP
PROZ	NA	100	uSP
PRSS8	98.0892	100	uSP
PRTN3	99.3631	90.5405	uSP
PSMA3	100	86.4865	uSP
PSMA6	100	93.2432	uSP
PSMB4	100	83.1081	uSP
PTGDS	87.2611	100	uSP
PTK7	100	97.973	uSP
PTMA	100	72.973	uSP
PTPRF	100	99.3243	uSP
PTPRM	78.3439	82.4324	uSP
PTPRN	NA	91.2162	uSP
PTPRS	100	100	uSP
PVR	86.6242	100	uSP
PVRL1	NA	94.5946	uSP
PVRL2	99.3631	100	uSP
PVRL3	16.5605	99.3243	uSP
PZP	100	95.9459	uSP
QPCT	84.0764	100	uSP
QPRT	49.6815	96.6216	uSP
QSOX1	100	100	uSP
RARRES1	30.5732	97.973	uSP
RBP4	99.3631	100	uSP
RBP5	NA	97.973	uSP
REG1A	NA	100	uSP
REG1B	NA	100	uSP
RETN	48.4076	100	uSP
RNASE1	28.6624	100	uSP
RNASE2	42.6752	100	uSP
RNASET2	100	100	uSP
RNF13	29.2994	98.6486	uSP
ROBO4	NA	100	uSP
ROR2	33.121	97.2973	uSP
RPLP2	100	85.8108	uSP
RTN4RL2	NA	100	uSP
S100A12	92.9936	87.8378	uSP
S100A6	100	100	uSP
S100A7	28.6624	77.027	uSP
S100A8	100	97.973	uSP
S100A9	100	100	uSP
SBSN	17.1975	95.2703	uSP
SCGB1A1	21.0191	100	uSP
SCPEP1	100	100	uSP
SCRN2	94.2675	85.1351	uSP
SDC1	37.5796	91.8919	uSP
SECTM1	NA	100	uSP
SEMG1	87.2611	100	uSP
SEMG2	83.4395	100	uSP
SERPINA1	100	100	uSP
SERPINA3	100	100	uSP
SERPINA4	100	100	uSP
SERPINA5	100	100	uSP
SERPINA6	94.9045	100	uSP
SERPINA7	93.6306	100	uSP
SERPINB3	66.242	96.6216	uSP
SERPINB4	59.8726	96.6216	uSP
SERPINC1	100	100	uSP
SERPIND1	100	94.5946	uSP
SERPINF1	100	100	uSP
SERPINF2	100	100	uSP
SERPING1	100	100	uSP
SEZ6L2	63.6943	98.6486	uSP
SFRP4	44.586	93.2432	uSP
SGSH	100	99.3243	uSP
SH3BGRL3	100	100	uSP
SHISA7	NA	79.0541	uSP
SIAE	100	100	uSP
SIRPA	14.6497	100	uSP
SIRPB1	14.6497	100	uSP
SIRPB2	NA	89.1892	uSP
SIRPG	NA	98.6486	uSP
SLC39A14	46.4968	82.4324	uSP
SLC3A2	100	100	uSP
SLPI	71.9745	99.3243	uSP
SLURP1	NA	100	uSP
SMPDL3A	91.0828	89.8649	uSP
SMR3B	NA	95.9459	uSP
SOD3	100	100	uSP
SPARCL1	100	100	uSP
SPINT1	99.3631	100	uSP
SPINT2	91.0828	100	uSP
SPOCK1	99.3631	100	uSP
SPON2	98.7261	97.2973	uSP
SPP1	NA	100	uSP
SPRR1B	NA	72.2973	uSP
SPRR3	NA	92.5676	uSP
SULF2	NA	100	uSP
SUSD2	98.7261	100	uSP
SUSD5	NA	91.8919	uSP
TALDO1	100	93.9189	uSP
TF	100	100	uSP
TFF2	NA	100	uSP
TGFBR1	NA	98.6486	uSP
TGFBR2	NA	96.6216	uSP
TGFBR3	NA	98.6486	uSP
TGM3	30.5732	85.8108	uSP
TGM4	100	99.3243	uSP
TGOLN2	82.1656	72.973	uSP
THBD	NA	100	uSP
THBS1	100	100	uSP
TIMP1	100	100	uSP
TMEM27	NA	87.8378	uSP
TNFRSF11A	NA	95.9459	uSP
TNFRSF12A	NA	90.5405	uSP
TNFRSF19	NA	95.2703	uSP
TNFRSF1A	NA	98.6486	uSP
TNFRSF1B	NA	100	uSP
TPD52L2	100	92.5676	uSP
TPP1	100	100	uSP
TTN	100	100	uSP
TTR	100	100	uSP
TXNDC5	100	99.3243	uSP
TYMP	100	89.1892	uSP
UBQLN1	100	97.973	uSP
UBQLN2	100	97.973	uSP
UBXN1	100	94.5946	uSP
UMOD	26.1146	100	uSP
VASN	94.2675	100	uSP
VCAM1	NA	100	uSP
VMO1	NA	100	uSP
VNN1	NA	96.6216	uSP
VSIG4	NA	97.2973	uSP
VTN	100	100	uSP
WISP2	77.0701	100	uSP
YBX3	98.7261	79.7297	uSP
YIPF3	82.1656	98.6486	uSP
ZG16B	95.5414	100	uSP
AARS	100	98.4375	uEV-P20
ABCD3	100	89.8438	uEV-P20
ACADS	95.5414	84.375	uEV-P20
ACADSB	100	98.4375	uEV-P20
ACLY	100	100	uEV-P20
ACO1	100	100	uEV-P20
ACOT1	100	96.875	uEV-P20
ACOT2	100	96.875	uEV-P20
ACTN2	100	100	uEV-P20
ACTN3	100	100	uEV-P20
ACTR1A	100	98.4375	uEV-P20
ACTR1B	100	99.2188	uEV-P20
ACTR2	100	100	uEV-P20
ACTR3B	100	100	uEV-P20
ADSL	100	81.25	uEV-P20
AFG3L2	100	91.4062	uEV-P20
AGL	100	98.4375	uEV-P20
AHCY	100	100	uEV-P20
AHSA1	100	84.375	uEV-P20
AKR1C3	100	100	uEV-P20
AKR7A2	100	100	uEV-P20
AKR7A3	NA	100	uEV-P20
AKR7L	100	99.2188	uEV-P20
ALDH1L1	97.4522	100	uEV-P20
ALDH1L2	45.2229	98.4375	uEV-P20
ALDH2	100	100	uEV-P20
ALDH3A2	100	93.75	uEV-P20
ALDH5A1	100	89.0625	uEV-P20
ALOX15B	99.3631	85.1562	uEV-P20
AMN	NA	92.9688	uEV-P20
ANK3	100	86.7188	uEV-P20
AP1B1	100	98.4375	uEV-P20
AP1G1	100	96.0938	uEV-P20
AP1M1	99.3631	85.1562	uEV-P20
AP1M2	100	85.1562	uEV-P20
AP3B1	100	93.75	uEV-P20
AP3D1	100	90.625	uEV-P20
APMAP	100	98.4375	uEV-P20
ARCN1	100	97.6562	uEV-P20
ARHGEF10L	33.121	97.6562	uEV-P20
ARSF	NA	97.6562	uEV-P20
ASL	100	96.0938	uEV-P20
ASMTL	100	96.0938	uEV-P20
ASNA1	100	99.2188	uEV-P20
ASS1	100	100	uEV-P20
ATIC	100	100	uEV-P20
ATP2A2	100	92.1875	uEV-P20
ATP5A1	100	100	uEV-P20
ATP6V0A1	100	100	uEV-P20
BBOX1	NA	100	uEV-P20
BCAP31	100	92.9688	uEV-P20
BLMH	96.8153	93.75	uEV-P20
BLVRA	100	98.4375	uEV-P20
BPGM	78.3439	87.5	uEV-P20
BPHL	99.3631	90.625	uEV-P20
BZW1	100	90.625	uEV-P20
CACYBP	100	76.5625	uEV-P20
CAD	100	92.1875	uEV-P20
CAMK2B	100	92.9688	uEV-P20
CAMK2D	100	93.75	uEV-P20
CAMK2G	100	92.9688	uEV-P20
CAND1	100	99.2188	uEV-P20
CARHSP1	96.8153	87.5	uEV-P20
CCS	100	78.9062	uEV-P20
CCT2	100	100	uEV-P20
CCT3	100	100	uEV-P20
CCT4	100	100	uEV-P20
CCT5	100	98.4375	uEV-P20
CCT6A	100	100	uEV-P20
CCT6B	100	94.5312	uEV-P20
CCT7	100	99.2188	uEV-P20
CCT8	100	99.2188	uEV-P20
CHCHD3	100	91.4062	uEV-P20
CHDH	99.3631	88.2812	uEV-P20
CKAP4	100	94.5312	uEV-P20
CLIC4	100	100	uEV-P20
CLTC	100	100	uEV-P20
CLTCL1	100	100	uEV-P20
CMBL	100	100	uEV-P20
COASY	100	99.2188	uEV-P20
COPA	100	96.875	uEV-P20
COPB1	100	97.6562	uEV-P20
COPB2	100	97.6562	uEV-P20
COPE	100	80.4688	uEV-P20
COPG1	100	99.2188	uEV-P20
COPS2	100	92.9688	uEV-P20
COPS3	100	89.0625	uEV-P20
COPS4	100	92.1875	uEV-P20
COPZ1	100	77.3438	uEV-P20
CORO1C	100	93.75	uEV-P20
COX5B	100	96.0938	uEV-P20
COX7A2	95.5414	98.4375	uEV-P20
COX7C	92.3567	92.1875	uEV-P20
CPT2	100	89.8438	uEV-P20
CRYAB	100	100	uEV-P20
CRYL1	100	100	uEV-P20
CSE1L	100	96.875	uEV-P20
CSNK2A1	100	96.875	uEV-P20
CTNNA1	100	89.8438	uEV-P20
CTNNB1	100	100	uEV-P20
CTNND1	100	95.3125	uEV-P20
CTSG	100	98.4375	uEV-P20
CYB5R3	100	97.6562	uEV-P20
CYBA	40.7643	86.7188	uEV-P20
CYBB	98.0892	92.9688	uEV-P20
DAB2	46.4968	95.3125	uEV-P20
DAK	100	100	uEV-P20
DARS	100	99.2188	uEV-P20
DBNL	100	98.4375	uEV-P20
DCDC2	NA	89.0625	uEV-P20
DCTN1	100	100	uEV-P20
DCTN2	100	96.0938	uEV-P20
DDC	25.4777	100	uEV-P20
DDI2	100	77.3438	uEV-P20
DDOST	100	99.2188	uEV-P20
DDX1	100	96.0938	uEV-P20
DDX3X	100	99.2188	uEV-P20
DDX3Y	100	98.4375	uEV-P20
DEFA3	100	100	uEV-P20
DLAT	100	90.625	uEV-P20
DNAJC11	100	91.4062	uEV-P20
DNM1L	100	89.0625	uEV-P20
DNPEP	100	98.4375	uEV-P20
DPYS	99.3631	100	uEV-P20
DSP	100	100	uEV-P20
DYNC1H1	100	100	uEV-P20
EEF1B2	100	85.1562	uEV-P20
EEF1D	100	97.6562	uEV-P20
EEF1G	100	99.2188	uEV-P20
EIF2S1	100	89.8438	uEV-P20
EIF2S3	100	92.1875	uEV-P20
EIF3A	100	96.875	uEV-P20
EIF3B	100	91.4062	uEV-P20
EIF3C	100	92.9688	uEV-P20
EIF3I	100	92.1875	uEV-P20
EIF4A1	100	100	uEV-P20
EIF4A2	100	100	uEV-P20
EIF4A3	100	98.4375	uEV-P20
EIF4G1	100	97.6562	uEV-P20
EIF5	100	85.1562	uEV-P20
ENTPD5	100	89.0625	uEV-P20
EPB41L3	100	87.5	uEV-P20
EPPK1	100	100	uEV-P20
EPRS	100	98.4375	uEV-P20
EPX	98.7261	96.875	uEV-P20
ERGIC1	100	92.9688	uEV-P20
ERLIN2	100	95.3125	uEV-P20
ERMP1	100	87.5	uEV-P20
ERP44	100	99.2188	uEV-P20
ETFB	100	99.2188	uEV-P20
ETFDH	100	92.9688	uEV-P20
ETHE1	100	88.2812	uEV-P20
FAM120A	100	95.3125	uEV-P20
FAM162A	100	86.7188	uEV-P20
FASN	100	100	uEV-P20
FH	100	97.6562	uEV-P20
FKBP4	100	96.0938	uEV-P20
FKBP5	100	74.2188	uEV-P20
FNTA	100	87.5	uEV-P20
FTCD	NA	100	uEV-P20
G6PD	100	98.4375	uEV-P20
GAK	100	84.375	uEV-P20
GALE	100	99.2188	uEV-P20
GALK1	100	99.2188	uEV-P20
GALNT2	99.3631	87.5	uEV-P20
GANAB	100	100	uEV-P20
GARS	100	96.875	uEV-P20
GART	100	94.5312	uEV-P20
GBE1	100	99.2188	uEV-P20
GCLC	100	96.875	uEV-P20
GCLM	92.3567	82.8125	uEV-P20
GCN1L1	100	98.4375	uEV-P20
GDPD3	NA	99.2188	uEV-P20
GFPT1	100	98.4375	uEV-P20
GIPC2	NA	97.6562	uEV-P20
GK	29.2994	96.0938	uEV-P20
GLRX3	100	98.4375	uEV-P20
GLUL	88.535	81.25	uEV-P20
GLYAT	NA	92.1875	uEV-P20
GMPPA	100	98.4375	uEV-P20
GNB2L1	100	98.4375	uEV-P20
GNE	98.0892	78.125	uEV-P20
GNPDA1	99.3631	87.5	uEV-P20
GPD1	20.3822	99.2188	uEV-P20
GPD2	100	93.75	uEV-P20
GPS1	100	86.7188	uEV-P20
GPX1	100	98.4375	uEV-P20
GRHPR	100	100	uEV-P20
GSPT1	100	91.4062	uEV-P20
GSTA1	92.3567	100	uEV-P20
GSTA2	92.3567	100	uEV-P20
GSTA5	84.0764	99.2188	uEV-P20
GYG1	100	68.75	uEV-P20
H2AFX	100	100	uEV-P20
HARS	100	92.1875	uEV-P20
HBG1	100	100	uEV-P20
HBG2	100	100	uEV-P20
HDHD2	100	94.5312	uEV-P20
HDLBP	100	97.6562	uEV-P20
HID1	100	85.9375	uEV-P20
HIP1	86.6242	86.7188	uEV-P20
HIST1H2AA	100	100	uEV-P20
HIST2H2AB	100	96.875	uEV-P20
HLA-DRA	100	97.6562	uEV-P20
HLA-DRB3	100	94.5312	uEV-P20
HMGB1	100	75.7812	uEV-P20
HMGCS2	100	96.875	uEV-P20
HNRNPA1	100	95.3125	uEV-P20
HNRNPA2B1	100	99.2188	uEV-P20
HNRNPC	100	86.7188	uEV-P20
HNRNPF	100	94.5312	uEV-P20
HNRNPH1	100	98.4375	uEV-P20
HNRNPH2	100	97.6562	uEV-P20
HNRNPK	100	98.4375	uEV-P20
HNRNPU	100	96.875	uEV-P20
HSD17B12	100	91.4062	uEV-P20
HSDL2	100	94.5312	uEV-P20
HSP90AA1	100	100	uEV-P20
HSP90AB2P	100	99.2188	uEV-P20
HSP90AB4P	100	100	uEV-P20
HSP90B1	100	100	uEV-P20
HSPA9	100	99.2188	uEV-P20
HSPB1	100	100	uEV-P20
HSPD1	100	100	uEV-P20
HSPH1	100	95.3125	uEV-P20
IARS2	100	92.9688	uEV-P20
IDH2	100	100	uEV-P20
ILVBL	100	88.2812	uEV-P20
IMMT	100	96.875	uEV-P20
IMPDH2	100	97.6562	uEV-P20
IPO5	100	96.0938	uEV-P20
IPO7	100	88.2812	uEV-P20
IQGAP2	100	100	uEV-P20
ITGAM	96.8153	94.5312	uEV-P20
ITGB2	100	97.6562	uEV-P20
ITIH5	100	70.3125	uEV-P20
IVD	100	93.75	uEV-P20
JUP	100	100	uEV-P20
KHK	NA	100	uEV-P20
KIAA1324	100	58.5938	uEV-P20
KIAA1598	100	89.8438	uEV-P20
KIF13B	100	98.4375	uEV-P20
KIF23	NA	88.2812	uEV-P20
KPNA4	100	87.5	uEV-P20
KPNA6	100	93.75	uEV-P20
KPNB1	100	100	uEV-P20
KRT15	100	100	uEV-P20
KRT20	100	100	uEV-P20
KRT23	88.535	87.5	uEV-P20
KRT3	100	100	uEV-P20
KRT31	100	98.4375	uEV-P20
KRT7	100	100	uEV-P20
KRT76	100	100	uEV-P20
KRT78	99.3631	97.6562	uEV-P20
LAP3	100	100	uEV-P20
LARS	100	94.5312	uEV-P20
LGALS7	19.7452	92.1875	uEV-P20
LMAN1	100	96.875	uEV-P20
LONP1	100	92.9688	uEV-P20
LRBA	100	97.6562	uEV-P20
LRRC47	100	92.9688	uEV-P20
LRRK2	NA	95.3125	uEV-P20
MAOB	100	96.0938	uEV-P20
MAP2K2	100	100	uEV-P20
45353	100	89.0625	uEV-P20
MARS	100	94.5312	uEV-P20
MAT2A	100	98.4375	uEV-P20
MAT2B	100	92.1875	uEV-P20
MB	97.4522	85.9375	uEV-P20
MCCC2	100	96.0938	uEV-P20
MIOX	NA	80.4688	uEV-P20
MPDU1	100	87.5	uEV-P20
MRI1	100	93.75	uEV-P20
MTHFD1	100	100	uEV-P20
MVP	100	100	uEV-P20
MYH10	100	100	uEV-P20
MYH11	100	100	uEV-P20
MYH14	100	100	uEV-P20
MYH9	100	100	uEV-P20
MYL12A	100	98.4375	uEV-P20
MYL12B	100	98.4375	uEV-P20
MYO6	100	100	uEV-P20
NAGK	100	99.2188	uEV-P20
NAMPT	100	99.2188	uEV-P20
NAP1L1	100	92.9688	uEV-P20
NAP1L4	100	96.875	uEV-P20
NAPRT	100	100	uEV-P20
NAPSA	NA	100	uEV-P20
NARS	100	99.2188	uEV-P20
NAT8	NA	82.8125	uEV-P20
NDUFA13	100	94.5312	uEV-P20
NDUFA4	100	92.9688	uEV-P20
NDUFA9	100	93.75	uEV-P20
NDUFB10	100	95.3125	uEV-P20
NDUFB4	100	92.1875	uEV-P20
NDUFB9	100	85.1562	uEV-P20
NDUFS1	100	95.3125	uEV-P20
NDUFV1	100	91.4062	uEV-P20
NEFH	100	100	uEV-P20
NONO	100	86.7188	uEV-P20
NSF	100	99.2188	uEV-P20
NT5C2	100	85.1562	uEV-P20
OCIAD2	97.4522	85.9375	uEV-P20
OLA1	100	98.4375	uEV-P20
OTUB1	100	100	uEV-P20
P4HB	100	100	uEV-P20
PA2G4	100	96.0938	uEV-P20
PABPC1	100	98.4375	uEV-P20
PABPC4	100	86.7188	uEV-P20
PAFAH1B1	100	98.4375	uEV-P20
PAFAH1B3	100	99.2188	uEV-P20
PAH	NA	100	uEV-P20
PAICS	100	93.75	uEV-P20
PAK1	100	89.0625	uEV-P20
PBLD	80.8917	100	uEV-P20
PCCA	100	93.75	uEV-P20
PCK1	43.949	100	uEV-P20
PCK2	100	100	uEV-P20
PCYOX1	100	97.6562	uEV-P20
PCYT2	98.7261	94.5312	uEV-P20
PDCD4	100	85.1562	uEV-P20
PDIA3	100	100	uEV-P20
PFAS	100	86.7188	uEV-P20
PFKL	100	100	uEV-P20
PFKP	100	93.75	uEV-P20
PGD	100	100	uEV-P20
PHGDH	100	100	uEV-P20
PKLR	51.5924	100	uEV-P20
PKP1	100	88.2812	uEV-P20
PLAA	98.7261	69.5312	uEV-P20
PLEC	100	100	uEV-P20
PMVK	100	97.6562	uEV-P20
PNPO	100	96.0938	uEV-P20
POF1B	59.8726	70.3125	uEV-P20
POLR2H	94.9045	67.9688	uEV-P20
POR	100	90.625	uEV-P20
PPP1R7	100	99.2188	uEV-P20
PPP2CA	100	99.2188	uEV-P20
PPP2CB	100	99.2188	uEV-P20
PPP2R1A	100	100	uEV-P20
PPP2R1B	100	96.0938	uEV-P20
PPP2R2A	100	96.875	uEV-P20
PPP2R2D	100	90.625	uEV-P20
PPP2R5D	100	89.0625	uEV-P20
PRKAG1	100	94.5312	uEV-P20
PRKAR1A	100	95.3125	uEV-P20
PRMT5	100	85.1562	uEV-P20
PRPS1	100	99.2188	uEV-P20
PRPS2	100	98.4375	uEV-P20
PRPSAP2	100	85.9375	uEV-P20
PSAT1	96.8153	99.2188	uEV-P20
PSMB3	100	89.8438	uEV-P20
PSMC1	100	98.4375	uEV-P20
PSMC2	100	97.6562	uEV-P20
PSMC3	100	96.0938	uEV-P20
PSMC4	100	99.2188	uEV-P20
PSMC5	100	98.4375	uEV-P20
PSMC6	100	98.4375	uEV-P20
PSMD1	100	96.875	uEV-P20
PSMD11	100	100	uEV-P20
PSMD12	100	96.0938	uEV-P20
PSMD13	100	97.6562	uEV-P20
PSMD2	100	99.2188	uEV-P20
PSMD3	100	96.875	uEV-P20
PSMD5	100	98.4375	uEV-P20
PSMD6	100	97.6562	uEV-P20
PSMD7	100	96.0938	uEV-P20
PSME2	100	97.6562	uEV-P20
PSMF1	100	93.75	uEV-P20
PTER	100	99.2188	uEV-P20
PTGES3	100	98.4375	uEV-P20
PTPRC	99.3631	92.1875	uEV-P20
PYGB	100	100	uEV-P20
PYGL	100	100	uEV-P20
PYGM	100	99.2188	uEV-P20
QARS	100	99.2188	uEV-P20
RACGAP1	6.36943	88.2812	uEV-P20
RAN	100	98.4375	uEV-P20
RANBP1	100	88.2812	uEV-P20
RAP1GDS1	100	92.1875	uEV-P20
RARS	100	99.2188	uEV-P20
RBBP9	100	91.4062	uEV-P20
RDH11	100	93.75	uEV-P20
RNASE6	46.4968	91.4062	uEV-P20
RPL10	100	91.4062	uEV-P20
RPL10A	100	94.5312	uEV-P20
RPL12	100	88.2812	uEV-P20
RPL13	100	96.0938	uEV-P20
RPL15	100	94.5312	uEV-P20
RPL18	100	96.875	uEV-P20
RPL22	100	90.625	uEV-P20
RPL24	100	92.9688	uEV-P20
RPL26	100	83.5938	uEV-P20
RPL27A	100	95.3125	uEV-P20
RPL3	100	97.6562	uEV-P20
RPL4	100	99.2188	uEV-P20
RPL5	100	91.4062	uEV-P20
RPL6	100	97.6562	uEV-P20
RPL7	100	96.875	uEV-P20
RPL7A	100	96.0938	uEV-P20
RPL8	100	90.625	uEV-P20
RPLP0	100	96.875	uEV-P20
RPLP1	100	92.1875	uEV-P20
RPS10	100	85.9375	uEV-P20
RPS11	100	94.5312	uEV-P20
RPS13	100	97.6562	uEV-P20
RPS14	100	93.75	uEV-P20
RPS15A	100	87.5	uEV-P20
RPS16	100	96.875	uEV-P20
RPS18	100	96.875	uEV-P20
RPS19	100	84.375	uEV-P20
RPS2	100	97.6562	uEV-P20
RPS20	100	91.4062	uEV-P20
RPS25	100	91.4062	uEV-P20
RPS3	100	98.4375	uEV-P20
RPS3A	100	96.875	uEV-P20
RPS4X	100	98.4375	uEV-P20
RPS4Y1	100	95.3125	uEV-P20
RPS5	100	92.9688	uEV-P20
RPS6	100	94.5312	uEV-P20
RPS6KA3	100	99.2188	uEV-P20
RPS8	100	97.6562	uEV-P20
RPS9	100	98.4375	uEV-P20
RPSA	100	96.875	uEV-P20
RUVBL1	100	93.75	uEV-P20
RUVBL2	100	90.625	uEV-P20
SACM1L	100	87.5	uEV-P20
SAMHD1	100	88.2812	uEV-P20
SAMM50	99.3631	100	uEV-P20
SARS	100	96.875	uEV-P20
SDHB	100	92.9688	uEV-P20
SDSL	89.172	88.2812	uEV-P20
SEC31A	100	92.9688	uEV-P20
45544	100	96.0938	uEV-P20
SERPINB1	100	99.2188	uEV-P20
SERPINB5	88.535	84.375	uEV-P20
SFPQ	100	89.0625	uEV-P20
SFXN1	100	92.1875	uEV-P20
SGSM3	99.3631	85.9375	uEV-P20
SGTA	100	78.125	uEV-P20
SH3GLB1	100	92.1875	uEV-P20
SHMT1	99.3631	100	uEV-P20
SLC25A1	100	92.9688	uEV-P20
SLC25A10	100	85.9375	uEV-P20
SLC25A11	100	97.6562	uEV-P20
SLC25A13	100	89.8438	uEV-P20
SLC25A3	100	100	uEV-P20
SLC25A5	100	100	uEV-P20
SLC25A6	100	100	uEV-P20
SLC2A1	100	83.5938	uEV-P20
SLC3A1	NA	99.2188	uEV-P20
SLC4A1	100	97.6562	uEV-P20
SLC4A4	98.0892	100	uEV-P20
SLC5A10	NA	96.0938	uEV-P20
SLC5A9	NA	73.4375	uEV-P20
SMS	100	99.2188	uEV-P20
SND1	100	99.2188	uEV-P20
SNX1	100	94.5312	uEV-P20
SNX2	100	96.0938	uEV-P20
SPAG9	100	99.2188	uEV-P20
SPTAN1	100	99.2188	uEV-P20
SPTB	100	100	uEV-P20
SPTBN1	100	100	uEV-P20
SPTBN2	100	98.4375	uEV-P20
SQSTM1	96.8153	92.9688	uEV-P20
SSR4	100	87.5	uEV-P20
STAT1	100	99.2188	uEV-P20
STAT3	100	96.875	uEV-P20
STRAP	100	91.4062	uEV-P20
SUCLA2	100	92.9688	uEV-P20
SUGT1	100	89.0625	uEV-P20
SULT1A1	95.5414	95.3125	uEV-P20
SULT1C2	13.3758	91.4062	uEV-P20
SULT2B1	99.3631	88.2812	uEV-P20
SYNCRIP	100	93.75	uEV-P20
SYNE1	100	94.5312	uEV-P20
SYPL1	99.3631	100	uEV-P20
TARS	100	96.875	uEV-P20
TCP1	100	100	uEV-P20
TECR	100	86.7188	uEV-P20
TFRC	63.0573	87.5	uEV-P20
TGM1	24.8408	82.8125	uEV-P20
TJP1	100	79.6875	uEV-P20
TLN1	100	99.2188	uEV-P20
TMED10	100	98.4375	uEV-P20
TMED9	100	94.5312	uEV-P20
TMEM205	100	92.9688	uEV-P20
TMEM256	100	100	uEV-P20
TNPO1	100	92.1875	uEV-P20
TPMT	99.3631	96.875	uEV-P20
TRIM25	100	97.6562	uEV-P20
TSN	100	88.2812	uEV-P20
TTC38	100	96.875	uEV-P20
TTLL12	100	98.4375	uEV-P20
TUBA1A	100	100	uEV-P20
TUBA1C	100	100	uEV-P20
TUBA3C	100	100	uEV-P20
TUBA4A	100	100	uEV-P20
TUBA8	100	100	uEV-P20
TUBB	100	100	uEV-P20
TUBB1	100	99.2188	uEV-P20
TUBB3	100	100	uEV-P20
TUBB4A	100	100	uEV-P20
TUBB4B	100	100	uEV-P20
TUBB6	100	100	uEV-P20
TUFM	100	100	uEV-P20
UBA1	100	100	uEV-P20
UBA6	100	96.0938	uEV-P20
UBR4	100	99.2188	uEV-P20
UGDH	100	99.2188	uEV-P20
UGGT1	100	95.3125	uEV-P20
UGP2	100	99.2188	uEV-P20
UGT1A6	8.28025	94.5312	uEV-P20
UGT1A7	8.28025	96.0938	uEV-P20
UGT1A8	8.28025	95.3125	uEV-P20
UGT1A9	8.28025	96.0938	uEV-P20
UNC45A	100	98.4375	uEV-P20
UQCR10	98.0892	92.1875	uEV-P20
UQCRQ	100	92.1875	uEV-P20
USO1	100	95.3125	uEV-P20
USP5	100	100	uEV-P20
VARS	100	96.0938	uEV-P20
VCP	100	100	uEV-P20
VDAC1	100	100	uEV-P20
VDAC2	100	100	uEV-P20
VDAC3	99.3631	99.2188	uEV-P20
VIL1	NA	96.0938	uEV-P20
VPS26A	100	80.4688	uEV-P20
VPS35	100	100	uEV-P20
WARS	100	96.0938	uEV-P20
XPNPEP1	100	96.875	uEV-P20
XPO1	100	94.5312	uEV-P20
YARS	100	92.9688	uEV-P20
ABCB1	66.242	100	uEV-P150
ABI1	98.7261	96.875	uEV-P150
ACP1	100	96.0938	uEV-P150
ADAM9	85.3503	98.4375	uEV-P150
ADH5	100	98.4375	uEV-P150
AHNAK	100	100	uEV-P150
AIF1L	NA	86.7188	uEV-P150
AKAP12	100	97.6562	uEV-P150
AKAP7	71.9745	96.875	uEV-P150
AKR1B1	100	100	uEV-P150
AKR1C1	100	99.2188	uEV-P150
AKR1C2	100	96.0938	uEV-P150
AKR1C4	85.3503	89.0625	uEV-P150
ALDH1A3	100	95.3125	uEV-P150
ALDOC	100	98.4375	uEV-P150
ALPL	15.9236	82.8125	uEV-P150
ANKFY1	100	92.9688	uEV-P150
ANXA1	100	100	uEV-P150
ANXA11	100	100	uEV-P150
ANXA2	100	100	uEV-P150
ANXA2P2	100	100	uEV-P150
ANXA3	100	100	uEV-P150
ANXA4	100	100	uEV-P150
ANXA5	100	100	uEV-P150
ANXA6	100	100	uEV-P150
ANXA7	100	100	uEV-P150
AP2B1	100	97.6562	uEV-P150
APOA1BP	100	79.6875	uEV-P150
APPL1	100	93.75	uEV-P150
APPL2	100	88.2812	uEV-P150
AQP1	68.1529	96.875	uEV-P150
AQP2	NA	99.2188	uEV-P150
ARF1	100	100	uEV-P150
ARF3	100	100	uEV-P150
ARF4	100	98.4375	uEV-P150
ARF5	100	99.2188	uEV-P150
ARF6	100	96.875	uEV-P150
ARHGAP6	100	76.5625	uEV-P150
ARHGDIA	100	100	uEV-P150
ARHGDIB	100	96.875	uEV-P150
ARL3	100	95.3125	uEV-P150
ARPC1B	100	94.5312	uEV-P150
ARPC4	100	97.6562	uEV-P150
ARPC5	100	92.1875	uEV-P150
ARRDC1	50.9554	100	uEV-P150
ASRGL1	97.4522	60.1562	uEV-P150
ATP12A	99.3631	99.2188	uEV-P150
ATP1A2	100	100	uEV-P150
ATP1A4	100	98.4375	uEV-P150
ATP1B1	100	100	uEV-P150
ATP6V0A4	NA	96.0938	uEV-P150
ATP6V0D1	100	96.0938	uEV-P150
ATP6V1A	100	100	uEV-P150
ATP6V1B1	100	98.4375	uEV-P150
ATP6V1B2	100	96.875	uEV-P150
ATP6V1C1	98.7261	95.3125	uEV-P150
ATP6V1D	98.7261	91.4062	uEV-P150
ATP6V1E1	100	98.4375	uEV-P150
ATP6V1G1	100	95.3125	uEV-P150
ATP6V1G2	99.3631	85.9375	uEV-P150
ATP6V1G3	NA	55.4688	uEV-P150
ATP6V1H	100	96.0938	uEV-P150
ATP8A1	94.2675	88.2812	uEV-P150
ATP8A2	26.7516	82.0312	uEV-P150
ATP9A	99.3631	92.9688	uEV-P150
BACE2	45.8599	72.6562	uEV-P150
BAG3	100	64.0625	uEV-P150
BAIAP2	100	100	uEV-P150
BAIAP2L1	77.707	100	uEV-P150
BANF1	100	88.2812	uEV-P150
BASP1	99.3631	100	uEV-P150
BAX	100	67.1875	uEV-P150
BCAS1	98.0892	99.2188	uEV-P150
BOLA2	100	87.5	uEV-P150
BROX	100	100	uEV-P150
BST1	100	98.4375	uEV-P150
BST2	92.3567	97.6562	uEV-P150
C11orf52	41.4013	100	uEV-P150
C1orf85	65.6051	67.9688	uEV-P150
CA2	98.7261	100	uEV-P150
CA4	56.051	99.2188	uEV-P150
CAB39	100	100	uEV-P150
CAB39L	100	98.4375	uEV-P150
CALB1	NA	97.6562	uEV-P150
CAPG	100	100	uEV-P150
CAPN1	100	100	uEV-P150
CAPN5	100	100	uEV-P150
CAPN6	NA	85.9375	uEV-P150
CAPN7	47.1338	100	uEV-P150
CAPNS1	100	99.2188	uEV-P150
CAPS	98.0892	99.2188	uEV-P150
CAPZA1	100	98.4375	uEV-P150
CAPZA2	100	96.0938	uEV-P150
CAPZB	100	100	uEV-P150
CAST	100	79.6875	uEV-P150
CBR1	100	100	uEV-P150
CBR3	100	99.2188	uEV-P150
CD151	98.0892	96.0938	uEV-P150
CD2AP	100	100	uEV-P150
CD46	92.9936	99.2188	uEV-P150
CD47	100	100	uEV-P150
CD63	85.9873	94.5312	uEV-P150
CD81	100	99.2188	uEV-P150
CD9	100	100	uEV-P150
CDA	NA	50.7812	uEV-P150
CDC42	100	100	uEV-P150
CEACAM1	91.0828	97.6562	uEV-P150
CEACAM5	80.8917	98.4375	uEV-P150
CEACAM6	12.1019	96.875	uEV-P150
CEACAM7	NA	89.8438	uEV-P150
CFL1	100	100	uEV-P150
CFL2	100	99.2188	uEV-P150
CHMP1A	97.4522	99.2188	uEV-P150
CHMP2A	98.7261	100	uEV-P150
CHMP2B	94.2675	100	uEV-P150
CHMP4A	98.7261	98.4375	uEV-P150
CHMP4B	100	100	uEV-P150
CHMP4C	29.2994	99.2188	uEV-P150
CHMP5	89.172	100	uEV-P150
CHMP6	84.0764	99.2188	uEV-P150
CHP1	99.3631	87.5	uEV-P150
CIB1	97.4522	98.4375	uEV-P150
CKAP5	100	65.625	uEV-P150
CLCA4	NA	87.5	uEV-P150
CLIC1	100	100	uEV-P150
CLIC6	91.7197	98.4375	uEV-P150
CMPK1	100	96.875	uEV-P150
CNBP	100	56.25	uEV-P150
CNNM3	98.7261	63.2812	uEV-P150
CNP	100	100	uEV-P150
CPNE1	100	80.4688	uEV-P150
CPNE3	100	100	uEV-P150
CPNE8	48.4076	98.4375	uEV-P150
CPPED1	98.7261	94.5312	uEV-P150
CR1	NA	100	uEV-P150
CR1L	NA	97.6562	uEV-P150
CRABP2	91.7197	99.2188	uEV-P150
CRB2	NA	96.0938	uEV-P150
CRB3	8.28025	100	uEV-P150
CRIM1	6.36943	95.3125	uEV-P150
CRIP2	100	97.6562	uEV-P150
CRK	100	96.0938	uEV-P150
CROCC	100	99.2188	uEV-P150
CRYZ	100	96.0938	uEV-P150
CSNK1A1	100	89.0625	uEV-P150
CSRP1	100	98.4375	uEV-P150
CSTB	100	100	uEV-P150
CTDSP2	NA	82.0312	uEV-P150
CTDSPL	NA	93.75	uEV-P150
CTTN	100	100	uEV-P150
CYB561	70.0637	72.6562	uEV-P150
CYBRD1	85.3503	100	uEV-P150
CYFIP1	100	100	uEV-P150
CYFIP2	100	100	uEV-P150
CYSTM1	NA	100	uEV-P150
DCXR	100	99.2188	uEV-P150
DDAH1	100	100	uEV-P150
DDT	100	99.2188	uEV-P150
DENND4C	100	25	uEV-P150
DENR	95.5414	81.25	uEV-P150
DMXL1	98.0892	86.7188	uEV-P150
DNAJA1	100	96.0938	uEV-P150
DNAJA2	100	96.0938	uEV-P150
DNAJB2	94.9045	87.5	uEV-P150
DNAJC5	75.7962	100	uEV-P150
DOCK9	47.7707	93.75	uEV-P150
DOPEY2	100	96.875	uEV-P150
DPP3	100	92.1875	uEV-P150
DPP4	100	100	uEV-P150
DPY30	100	46.875	uEV-P150
DSTN	100	100	uEV-P150
DYNLL1	100	98.4375	uEV-P150
DYNLL2	100	100	uEV-P150
DYNLRB1	100	72.6562	uEV-P150
DYRK2	NA	85.9375	uEV-P150
EEF1A2	100	100	uEV-P150
EHD1	100	100	uEV-P150
EHD3	100	100	uEV-P150
EHD4	100	100	uEV-P150
EIF1	100	84.375	uEV-P150
EIF1B	96.8153	81.25	uEV-P150
EIF4B	100	89.0625	uEV-P150
EIF5A	100	98.4375	uEV-P150
EML2	100	98.4375	uEV-P150
ENO2	100	100	uEV-P150
ENO3	100	99.2188	uEV-P150
ENTPD2	85.9873	70.3125	uEV-P150
EPS8	38.8535	100	uEV-P150
EPS8L1	96.1783	100	uEV-P150
EPS8L2	100	100	uEV-P150
ESD	100	98.4375	uEV-P150
EVPL	92.3567	100	uEV-P150
EZR	100	100	uEV-P150
FAH	100	91.4062	uEV-P150
FAM129A	100	95.3125	uEV-P150
FAM129B	100	100	uEV-P150
FAM177A1	98.0892	84.375	uEV-P150
FAM213B	96.1783	93.75	uEV-P150
FAM49B	99.3631	89.0625	uEV-P150
FAM65A	33.121	98.4375	uEV-P150
FDPS	99.3631	79.6875	uEV-P150
FKBP1A	100	100	uEV-P150
FKBP3	100	84.375	uEV-P150
FLOT1	100	100	uEV-P150
FLOT2	100	100	uEV-P150
FNBP1L	98.0892	90.625	uEV-P150
FOLH1	100	96.0938	uEV-P150
FRK	90.4459	100	uEV-P150
FTH1	100	100	uEV-P150
FTL	100	97.6562	uEV-P150
FYN	99.3631	100	uEV-P150
GCA	100	96.875	uEV-P150
GDI1	100	100	uEV-P150
GDI2	100	100	uEV-P150
GGCT	100	96.875	uEV-P150
GGT1	100	100	uEV-P150
GIPC1	98.7261	99.2188	uEV-P150
GLIPR2	100	99.2188	uEV-P150
GLO1	100	100	uEV-P150
GLOD4	100	97.6562	uEV-P150
GLTP	87.8981	98.4375	uEV-P150
GMFB	100	87.5	uEV-P150
GNA11	100	100	uEV-P150
GNA13	100	100	uEV-P150
GNA14	100	100	uEV-P150
GNAI1	100	100	uEV-P150
GNAI2	100	100	uEV-P150
GNAI3	100	100	uEV-P150
GNAO1	100	100	uEV-P150
GNAQ	100	100	uEV-P150
GNAS	100	100	uEV-P150
GNAT3	100	100	uEV-P150
GNAZ	45.8599	89.8438	uEV-P150
GNB1	100	100	uEV-P150
GNB2	100	100	uEV-P150
GNB4	100	100	uEV-P150
GNG12	100	100	uEV-P150
GNG7	92.3567	99.2188	uEV-P150
GNPNAT1	98.7261	49.2188	uEV-P150
GOT1	100	99.2188	uEV-P150
GPD1L	100	99.2188	uEV-P150
GPM6B	NA	90.625	uEV-P150
GPR110	NA	92.1875	uEV-P150
GPRC5A	NA	100	uEV-P150
GPRC5B	NA	100	uEV-P150
GPRC5C	50.9554	100	uEV-P150
GPX4	100	100	uEV-P150
GRB2	100	100	uEV-P150
GSR	100	98.4375	uEV-P150
GSTM1	100	85.9375	uEV-P150
GSTM2	100	98.4375	uEV-P150
GSTM4	100	85.9375	uEV-P150
GSTM5	100	98.4375	uEV-P150
GSTT2B	98.7261	62.5	uEV-P150
HEBP1	100	100	uEV-P150
HEBP2	100	97.6562	uEV-P150
HGS	100	89.8438	uEV-P150
HINT1	100	98.4375	uEV-P150
HINT3	100	96.875	uEV-P150
HLA-A	100	99.2188	uEV-P150
HLA-B	100	99.2188	uEV-P150
HLA-C	100	99.2188	uEV-P150
HLA-G	48.4076	98.4375	uEV-P150
HLA-H	100	98.4375	uEV-P150
HNMT	100	81.25	uEV-P150
HOMER1	NA	91.4062	uEV-P150
HPGD	75.1592	100	uEV-P150
HPN	89.172	98.4375	uEV-P150
HPRT1	99.3631	95.3125	uEV-P150
HRAS	100	99.2188	uEV-P150
HSPA1A	100	100	uEV-P150
HSPA1L	100	100	uEV-P150
HSPA2	100	100	uEV-P150
HSPA6	100	100	uEV-P150
HSPA8	100	100	uEV-P150
IDH1	100	100	uEV-P150
ILDR1	NA	89.8438	uEV-P150
IMPA1	98.0892	77.3438	uEV-P150
INPP5A	71.9745	94.5312	uEV-P150
IQGAP1	100	100	uEV-P150
IST1	100	100	uEV-P150
ITGB1	100	100	uEV-P150
ITGB3	64.3312	93.75	uEV-P150
ITM2B	95.5414	100	uEV-P150
KCTD12	100	94.5312	uEV-P150
KIAA0513	73.2484	64.0625	uEV-P150
KIAA1522	94.2675	99.2188	uEV-P150
KIF12	NA	98.4375	uEV-P150
KIF5B	100	98.4375	uEV-P150
KIF5C	100	96.0938	uEV-P150
KLC1	100	83.5938	uEV-P150
KLC2	100	84.375	uEV-P150
KRAS	100	99.2188	uEV-P150
LAMP1	100	100	uEV-P150
LAMP2	100	100	uEV-P150
LAMTOR1	100	87.5	uEV-P150
LAMTOR5	100	70.3125	uEV-P150
LANCL1	100	96.875	uEV-P150
LASP1	100	99.2188	uEV-P150
LCK	43.949	96.875	uEV-P150
LGALS1	100	94.5312	uEV-P150
LGALS3	100	100	uEV-P150
LHPP	100	82.8125	uEV-P150
LIN7A	100	96.0938	uEV-P150
LIN7C	100	98.4375	uEV-P150
LPP	100	93.75	uEV-P150
LRRC57	97.4522	98.4375	uEV-P150
LRRFIP1	100	78.9062	uEV-P150
LSR	99.3631	94.5312	uEV-P150
LYPLA1	100	98.4375	uEV-P150
LYPLA2	100	92.1875	uEV-P150
MAL2	99.3631	99.2188	uEV-P150
MAP2K1	100	98.4375	uEV-P150
MAPRE1	100	85.1562	uEV-P150
MARCKS	98.7261	100	uEV-P150
MARCKSL1	98.7261	97.6562	uEV-P150
MFGE8	98.0892	67.9688	uEV-P150
MIF	100	99.2188	uEV-P150
MITD1	NA	98.4375	uEV-P150
MLPH	100	92.1875	uEV-P150
MME	100	100	uEV-P150
MOB1A	98.7261	97.6562	uEV-P150
MOB1B	94.9045	97.6562	uEV-P150
MPP5	89.172	100	uEV-P150
MSN	100	100	uEV-P150
MT1H	78.9809	72.6562	uEV-P150
MTPN	100	90.625	uEV-P150
MUC1	46.4968	100	uEV-P150
MUC12	NA	71.0938	uEV-P150
MUC13	6.36943	68.75	uEV-P150
MUC4	NA	98.4375	uEV-P150
MVB12A	43.3121	100	uEV-P150
MVB12B	NA	96.0938	uEV-P150
MYH1	100	36.7188	uEV-P150
MYH4	100	38.2812	uEV-P150
MYH8	99.3631	36.7188	uEV-P150
MYO1B	100	100	uEV-P150
MYO1C	100	100	uEV-P150
MYO1D	100	100	uEV-P150
MYO5C	100	96.0938	uEV-P150
MYOF	100	100	uEV-P150
NAPA	100	100	uEV-P150
NAPG	100	99.2188	uEV-P150
NCKAP1	100	100	uEV-P150
NDRG2	100	84.375	uEV-P150
NEDD4L	100	99.2188	uEV-P150
NEDD8	100	88.2812	uEV-P150
NME1	100	98.4375	uEV-P150
NME2	100	99.2188	uEV-P150
NME2P1	100	96.875	uEV-P150
NOL3	100	62.5	uEV-P150
NPHS2	NA	99.2188	uEV-P150
NRAS	100	98.4375	uEV-P150
NT5E	100	96.875	uEV-P150
NUDT10	100	87.5	uEV-P150
NUDT11	100	87.5	uEV-P150
NUDT4	100	89.8438	uEV-P150
NUDT5	97.4522	72.6562	uEV-P150
OSBP	100	92.1875	uEV-P150
OSTF1	100	95.3125	uEV-P150
OXSR1	100	97.6562	uEV-P150
P2RX4	73.2484	95.3125	uEV-P150
PACSIN2	100	100	uEV-P150
PACSIN3	100	100	uEV-P150
PAFAH1B2	100	92.1875	uEV-P150
PAK2	100	91.4062	uEV-P150
PARK7	100	100	uEV-P150
PCBD1	100	98.4375	uEV-P150
PCBP1	100	99.2188	uEV-P150
PCBP2	100	98.4375	uEV-P150
PCBP3	100	97.6562	uEV-P150
PCMT1	100	95.3125	uEV-P150
PDCD10	100	99.2188	uEV-P150
PDCD6	100	100	uEV-P150
PDCD6IP	100	100	uEV-P150
PDLIM5	100	98.4375	uEV-P150
PDZK1IP1	NA	94.5312	uEV-P150
PEF1	100	98.4375	uEV-P150
PELI2	NA	93.75	uEV-P150
PFDN2	100	33.5938	uEV-P150
PFN2	100	98.4375	uEV-P150
PGAM2	100	100	uEV-P150
PGAM4	100	98.4375	uEV-P150
PGK1	100	100	uEV-P150
PGK2	100	100	uEV-P150
PGM2	100	90.625	uEV-P150
PIN1	100	81.25	uEV-P150
PITHD1	99.3631	73.4375	uEV-P150
PITPNA	100	96.875	uEV-P150
PKHD1	NA	85.9375	uEV-P150
PKM	100	100	uEV-P150
PLCD1	100	100	uEV-P150
PLEKHB2	NA	92.9688	uEV-P150
PLIN3	100	83.5938	uEV-P150
PLS1	100	94.5312	uEV-P150
PLS3	100	100	uEV-P150
PLSCR1	84.0764	100	uEV-P150
PLXNB2	100	93.75	uEV-P150
PM20D2	100	61.7188	uEV-P150
PODXL	37.5796	100	uEV-P150
POTEI	100	100	uEV-P150
PPAP2A	95.5414	99.2188	uEV-P150
PPIA	100	100	uEV-P150
PPIAL4D	100	100	uEV-P150
PPIL3	89.172	71.0938	uEV-P150
PPL	100	100	uEV-P150
PPM1A	100	87.5	uEV-P150
PPM1H	96.1783	50.7812	uEV-P150
PPP1CA	100	96.0938	uEV-P150
PPP1CB	100	99.2188	uEV-P150
PPP1CC	100	96.875	uEV-P150
PPP1R16A	NA	87.5	uEV-P150
PPP3CA	100	79.6875	uEV-P150
PPP3CB	100	58.5938	uEV-P150
PRDX5	100	100	uEV-P150
PRDX6	100	100	uEV-P150
PRKACA	100	98.4375	uEV-P150
PRKACB	100	97.6562	uEV-P150
PRKAR2A	100	100	uEV-P150
PRKAR2B	100	89.8438	uEV-P150
PRKCD	100	99.2188	uEV-P150
PRKCH	NA	82.0312	uEV-P150
PROM1	NA	100	uEV-P150
PROM2	NA	100	uEV-P150
PRR15	NA	82.8125	uEV-P150
PRUNE2	99.3631	49.2188	uEV-P150
PSMB7	100	40.625	uEV-P150
PSMB8	100	66.4062	uEV-P150
PTGR1	100	98.4375	uEV-P150
PTPN13	44.586	100	uEV-P150
PTPN6	98.7261	99.2188	uEV-P150
PTPRJ	57.3248	100	uEV-P150
PTPRO	NA	99.2188	uEV-P150
PTTG1IP	47.7707	97.6562	uEV-P150
PYCARD	100	51.5625	uEV-P150
RAB10	100	100	uEV-P150
RAB11A	100	100	uEV-P150
RAB11B	100	100	uEV-P150
RAB11FIP5	91.0828	92.1875	uEV-P150
RAB13	100	100	uEV-P150
RAB14	100	100	uEV-P150
RAB18	100	92.9688	uEV-P150
RAB1A	100	100	uEV-P150
RAB1B	100	100	uEV-P150
RAB1C	100	99.2188	uEV-P150
RAB21	100	99.2188	uEV-P150
RAB23	100	90.625	uEV-P150
RAB25	90.4459	98.4375	uEV-P150
RAB27A	100	99.2188	uEV-P150
RAB27B	100	99.2188	uEV-P150
RAB2A	100	99.2188	uEV-P150
RAB2B	100	96.875	uEV-P150
RAB35	100	100	uEV-P150
RAB39A	48.4076	98.4375	uEV-P150
RAB3A	100	97.6562	uEV-P150
RAB3B	100	99.2188	uEV-P150
RAB3D	100	99.2188	uEV-P150
RAB4A	99.3631	65.625	uEV-P150
RAB5A	100	100	uEV-P150
RAB5B	100	100	uEV-P150
RAB5C	100	100	uEV-P150
RAB6A	100	99.2188	uEV-P150
RAB6B	100	99.2188	uEV-P150
RAB7A	100	100	uEV-P150
RAB8A	100	100	uEV-P150
RAB8B	100	100	uEV-P150
RAC1	100	100	uEV-P150
RAC2	100	100	uEV-P150
RAC3	100	100	uEV-P150
RAD23A	100	82.8125	uEV-P150
RAD23B	100	100	uEV-P150
RALA	100	100	uEV-P150
RALB	100	100	uEV-P150
RAP1A	100	100	uEV-P150
RAP1B	100	100	uEV-P150
RDX	100	100	uEV-P150
REPS2	96.1783	81.25	uEV-P150
REXO2	99.3631	39.0625	uEV-P150
RHCG	NA	98.4375	uEV-P150
RHOA	100	100	uEV-P150
RHOB	100	99.2188	uEV-P150
RHOC	100	100	uEV-P150
RHOG	100	100	uEV-P150
RPS27A	100	100	uEV-P150
RRAS	100	100	uEV-P150
RRAS2	100	100	uEV-P150
S100A10	100	94.5312	uEV-P150
S100A13	96.8153	91.4062	uEV-P150
S100A14	NA	96.0938	uEV-P150
SARG	99.3631	100	uEV-P150
SCAMP1	97.4522	87.5	uEV-P150
SCAMP2	100	92.9688	uEV-P150
SCARB2	100	99.2188	uEV-P150
SCIN	91.0828	99.2188	uEV-P150
SCRN1	100	96.875	uEV-P150
SDCBP	98.7261	100	uEV-P150
SDCBP2	NA	98.4375	uEV-P150
SELENBP1	100	99.2188	uEV-P150
45537	100	92.9688	uEV-P150
SERINC1	43.949	96.875	uEV-P150
SERPINB6	100	98.4375	uEV-P150
SERPINB8	100	89.8438	uEV-P150
SFN	100	100	uEV-P150
SH3BGRL	100	97.6562	uEV-P150
SIDT1	73.2484	53.9062	uEV-P150
SKP1	100	85.9375	uEV-P150
SLC11A2	40.7643	91.4062	uEV-P150
SLC12A1	NA	100	uEV-P150
SLC12A3	NA	98.4375	uEV-P150
SLC13A2	NA	78.9062	uEV-P150
SLC15A2	22.293	100	uEV-P150
SLC22A6	NA	78.9062	uEV-P150
SLC26A4	NA	97.6562	uEV-P150
SLC2A5	NA	98.4375	uEV-P150
SLC30A4	62.4204	72.6562	uEV-P150
SLC36A2	NA	89.8438	uEV-P150
SLC44A2	100	100	uEV-P150
SLC44A4	91.0828	100	uEV-P150
SLC47A1	NA	85.1562	uEV-P150
SLC5A1	12.1019	89.8438	uEV-P150
SLC6A19	NA	93.75	uEV-P150
SLC9A3R1	100	100	uEV-P150
SLC9A3R2	100	100	uEV-P150
SLCO4C1	NA	92.1875	uEV-P150
SLK	100	100	uEV-P150
SMIM1	40.7643	84.375	uEV-P150
SMIM22	49.6815	98.4375	uEV-P150
SMIM24	NA	95.3125	uEV-P150
SMIM5	NA	99.2188	uEV-P150
SMPDL3B	84.7134	99.2188	uEV-P150
SNAP23	100	100	uEV-P150
SNCG	95.5414	96.875	uEV-P150
SNX18	96.8153	100	uEV-P150
SNX9	100	91.4062	uEV-P150
SPPL2A	46.4968	86.7188	uEV-P150
SPR	100	91.4062	uEV-P150
SRC	100	100	uEV-P150
SRI	100	100	uEV-P150
ST13	100	100	uEV-P150
STAM	98.7261	75	uEV-P150
STARD10	100	96.875	uEV-P150
STEAP2	100	48.4375	uEV-P150
STEAP4	99.3631	100	uEV-P150
STIP1	100	96.875	uEV-P150
STK24	100	100	uEV-P150
STK26	100	99.2188	uEV-P150
STK39	100	82.8125	uEV-P150
STOM	100	100	uEV-P150
STX12	100	82.0312	uEV-P150
STX3	75.7962	100	uEV-P150
STX4	100	99.2188	uEV-P150
STX7	100	97.6562	uEV-P150
STXBP2	99.3631	100	uEV-P150
STXBP6	68.7898	84.375	uEV-P150
SYT7	99.3631	97.6562	uEV-P150
SYTL1	100	98.4375	uEV-P150
SYTL4	94.9045	100	uEV-P150
TACC2	94.2675	96.875	uEV-P150
TAGLN2	100	97.6562	uEV-P150
TAOK1	78.3439	99.2188	uEV-P150
TAOK3	99.3631	100	uEV-P150
TBC1D10B	73.8854	99.2188	uEV-P150
TBCA	100	98.4375	uEV-P150
TC2N	98.7261	98.4375	uEV-P150
TCEB2	100	90.625	uEV-P150
TFG	100	95.3125	uEV-P150
THY1	100	100	uEV-P150
TM7SF3	NA	93.75	uEV-P150
TMBIM1	86.6242	100	uEV-P150
TMC4	75.7962	97.6562	uEV-P150
TMEM30A	100	98.4375	uEV-P150
TMEM59	33.758	65.625	uEV-P150
TMEM63A	98.7261	93.75	uEV-P150
TMPRSS2	99.3631	100	uEV-P150
TMSB10	96.1783	94.5312	uEV-P150
TMSB4X	98.0892	100	uEV-P150
TOLLIP	100	100	uEV-P150
TOM1	100	99.2188	uEV-P150
TOM1L1	78.3439	99.2188	uEV-P150
TOM1L2	100	97.6562	uEV-P150
TPM1	100	96.875	uEV-P150
TPM2	100	95.3125	uEV-P150
TPM4	100	97.6562	uEV-P150
TRPV6	NA	82.8125	uEV-P150
TSG101	100	100	uEV-P150
TSPAN1	99.3631	100	uEV-P150
TSPAN3	NA	97.6562	uEV-P150
TSPAN6	66.242	95.3125	uEV-P150
TSPAN8	76.4331	94.5312	uEV-P150
TSTD1	100	96.875	uEV-P150
TTYH3	35.0318	99.2188	uEV-P150
TUBAL3	100	61.7188	uEV-P150
TWF1	100	96.875	uEV-P150
TXNDC17	100	98.4375	uEV-P150
TXNL1	100	90.625	uEV-P150
TXNRD1	100	81.25	uEV-P150
UBA52	100	100	uEV-P150
UBE2D2	100	92.1875	uEV-P150
UBE2D3	100	95.3125	uEV-P150
UBE2L3	100	95.3125	uEV-P150
UBE2N	100	100	uEV-P150
UBE2V1	100	98.4375	uEV-P150
UBE2V2	100	95.3125	uEV-P150
UBXN6	100	100	uEV-P150
UCHL1	100	96.0938	uEV-P150
UEVLD	44.586	100	uEV-P150
UFM1	100	89.0625	uEV-P150
UNC13B	91.7197	89.0625	uEV-P150
UPK1A	NA	100	uEV-P150
UPK2	NA	99.2188	uEV-P150
UPK3A	NA	98.4375	uEV-P150
USP6NL	27.3885	96.0938	uEV-P150
VAMP3	98.0892	90.625	uEV-P150
VAMP8	99.3631	100	uEV-P150
VAT1	100	99.2188	uEV-P150
VCL	100	100	uEV-P150
VPS25	100	100	uEV-P150
VPS28	92.9936	99.2188	uEV-P150
VPS36	95.5414	96.875	uEV-P150
VPS37B	48.4076	99.2188	uEV-P150
VPS37C	94.2675	97.6562	uEV-P150
VPS37D	NA	100	uEV-P150
VPS4A	100	100	uEV-P150
VPS4B	100	100	uEV-P150
VPS9D1	NA	95.3125	uEV-P150
VTA1	100	100	uEV-P150
WASF2	100	97.6562	uEV-P150
WASL	100	96.0938	uEV-P150
WBP2	100	95.3125	uEV-P150
WDR1	100	100	uEV-P150
WIBG	96.8153	64.0625	uEV-P150
WIPF2	41.4013	96.875	uEV-P150
WWP2	31.8471	97.6562	uEV-P150
XPNPEP2	NA	98.4375	uEV-P150
YES1	100	100	uEV-P150
YKT6	100	96.875	uEV-P150
YWHAB	100	100	uEV-P150
YWHAE	100	100	uEV-P150
YWHAG	100	100	uEV-P150
YWHAH	100	100	uEV-P150
YWHAQ	100	100	uEV-P150
YWHAZ	100	100	uEV-P150
ZC3HAV1	100	100	uEV-P150

## Sheet: 4d
Supplementary Data 4d - EV proteins unique to this study
Related to Supplementary Fig. 3c
uEVP150-unique	Unique to uEV-P150 in this study
uEVP20-unique	Unique to uEV-P20 in this study
uEVP150 or uEV-P20 unique	Unique to uEVs in this study and detected in both uEV-P150 and uEV-P20
		Detection in cISUP GG (uEV-P20)						Detection in cISUP GG (uEV-P150)
Gene	Set	p20.nc	p20.isup1	p20.isup2	p20.isup3	p20.isup4	p20.isup5	p150.nc	p150.isup1	p150.isup2	p150.isup3	p150.isup4	p150.isup5
ABCA12	uEVP150-unique	0	0	0	0	0	0	0	0	1	0	1	1
ABL1	uEVP150-unique	0	0	0	0	0	0	0	1	1	1	0	1
ACHE	uEVP150-unique	0	0	0	0	0	0	1	0	0	0	1	0
ACYP1	uEVP150-unique	0	0	0	0	0	0	1	1	1	1	1	1
ACYP2	uEVP150-unique	0	0	0	0	0	0	1	1	1	1	0	0
ADCY3	uEVP150-unique	0	0	0	0	0	0	1	1	1	1	1	1
ADO	uEVP150-unique	0	0	0	0	0	0	1	1	1	1	1	0
ADPRH	uEVP150-unique	0	0	0	0	0	0	1	1	1	1	1	1
AGA	uEVP150-unique	0	0	0	0	0	0	1	1	1	1	1	1
AMOTL1	uEVP150-unique	0	0	0	0	0	0	1	1	1	1	1	1
AOC3	uEVP150-unique	0	0	0	0	0	0	1	1	1	1	1	1
APH1B	uEVP150-unique	0	0	0	0	0	0	1	1	0	0	0	1
ARHGAP28	uEVP150-unique	0	0	0	0	0	0	1	1	1	1	1	1
ARHGAP39	uEVP150-unique	0	0	0	0	0	0	1	1	1	1	1	1
ARHGAP44	uEVP150-unique	0	0	0	0	0	0	0	1	1	1	0	1
ARHGEF35	uEVP150-unique	0	0	0	0	0	0	0	1	1	1	0	0
ARHGEF40	uEVP150-unique	0	0	0	0	0	0	0	1	1	1	1	1
ASGR2	uEVP150-unique	0	0	0	0	0	0	0	0	1	0	0	0
ATG4C	uEVP150-unique	0	0	0	0	0	0	1	1	1	1	1	1
BAMBI	uEVP150-unique	0	0	0	0	0	0	1	1	1	1	0	1
BBS5	uEVP150-unique	0	0	0	0	0	0	0	1	1	1	0	0
BDKRB2	uEVP150-unique	0	0	0	0	0	0	1	1	1	1	1	1
BMPR1A	uEVP150-unique	0	0	0	0	0	0	1	1	1	1	0	0
C12orf29	uEVP150-unique	0	0	0	0	0	0	1	1	0	1	1	0
C12orf4	uEVP150-unique	0	0	0	0	0	0	1	1	1	1	1	0
C14orf105	uEVP150-unique	0	0	0	0	0	0	1	1	1	1	1	1
C15orf27	uEVP150-unique	0	0	0	0	0	0	1	1	1	1	1	1
C16orf70	uEVP150-unique	0	0	0	0	0	0	1	1	1	1	0	1
C18orf8	uEVP150-unique	0	0	0	0	0	0	1	1	1	1	1	1
C1orf21	uEVP150-unique	0	0	0	0	0	0	1	1	1	1	1	1
C1orf50	uEVP150-unique	0	0	0	0	0	0	1	1	1	1	1	1
C1orf95	uEVP150-unique	0	0	0	0	0	0	1	1	1	1	1	0
C2orf72	uEVP150-unique	0	0	0	0	0	0	1	1	1	1	1	1
C8orf4	uEVP150-unique	0	0	0	0	0	0	0	1	0	1	1	1
C9orf72	uEVP150-unique	0	0	0	0	0	0	1	1	0	1	0	0
CAPN6	uEVP150-unique	0	0	0	0	0	0	1	1	1	1	1	1
CBLC	uEVP150-unique	0	0	0	0	0	0	1	1	1	1	1	1
CC2D2A	uEVP150-unique	0	0	0	0	0	0	0	1	1	1	0	1
CCDC124	uEVP150-unique	0	0	0	0	0	0	1	1	1	1	1	1
CCDC53	uEVP150-unique	0	0	0	0	0	0	0	1	1	1	1	1
CD164L2	uEVP150-unique	0	0	0	0	0	0	1	1	0	1	0	0
CD27	uEVP150-unique	0	0	0	0	0	0	1	1	1	1	1	1
CDC42EP4	uEVP150-unique	0	0	0	0	0	0	1	1	1	1	1	1
CDIP1	uEVP150-unique	0	0	0	0	0	0	1	1	1	1	1	1
CEACAM20	uEVP150-unique	0	0	0	0	0	0	1	1	1	1	0	1
CETN2	uEVP150-unique	0	0	0	0	0	0	1	1	1	1	0	0
CHTF8	uEVP150-unique	0	0	0	0	0	0	1	1	1	1	1	1
CLDN14	uEVP150-unique	0	0	0	0	0	0	1	1	1	1	1	1
CLDN23	uEVP150-unique	0	0	0	0	0	0	1	1	1	1	1	1
CLEC16A	uEVP150-unique	0	0	0	0	0	0	1	1	1	1	1	1
CNKSR1	uEVP150-unique	0	0	0	0	0	0	0	1	0	1	0	0
COL3A1	uEVP150-unique	0	0	0	0	0	0	1	1	1	1	1	1
COMMD5	uEVP150-unique	0	0	0	0	0	0	1	1	1	1	1	1
COMMD6	uEVP150-unique	0	0	0	0	0	0	1	1	1	1	1	1
CRCT1	uEVP150-unique	0	0	0	0	0	0	1	1	1	1	0	1
CRIP1	uEVP150-unique	0	0	0	0	0	0	1	1	1	1	1	1
CTDSP2	uEVP150-unique	0	0	0	0	0	0	1	1	1	1	1	1
DAZAP2	uEVP150-unique	0	0	0	0	0	0	1	1	1	1	0	1
DDHD2	uEVP150-unique	0	0	0	0	0	0	1	1	1	0	0	1
DDX41	uEVP150-unique	0	0	0	0	0	0	1	1	1	1	1	1
DHPS	uEVP150-unique	0	0	0	0	0	0	1	1	1	1	0	1
DIRC2	uEVP150-unique	0	0	0	0	0	0	1	1	1	1	1	1
DOK5	uEVP150-unique	0	0	0	0	0	0	1	1	1	1	1	0
DOPEY1	uEVP150-unique	0	0	0	0	0	0	1	1	1	1	1	1
DPH5	uEVP150-unique	0	0	0	0	0	0	1	1	1	1	1	1
DTX2	uEVP150-unique	0	0	0	0	0	0	1	1	1	1	1	1
DYNLT3	uEVP150-unique	0	0	0	0	0	0	1	1	1	1	0	1
DYRK2	uEVP150-unique	0	0	0	0	0	0	1	1	1	1	1	1
DYRK3	uEVP150-unique	0	0	0	0	0	0	1	1	1	1	1	1
EEF2K	uEVP150-unique	0	0	0	0	0	0	1	1	0	1	0	1
EFNB2	uEVP150-unique	0	0	0	0	0	0	1	1	1	1	1	1
EFS	uEVP150-unique	0	0	0	0	0	0	1	1	0	0	0	1
EHBP1	uEVP150-unique	0	0	0	0	0	0	1	1	1	1	0	1
ENSA	uEVP150-unique	0	0	0	0	0	0	1	1	1	1	1	1
EPB41L4A	uEVP150-unique	0	0	0	0	0	0	1	1	1	1	1	1
ERH	uEVP150-unique	0	0	0	0	0	0	1	1	1	1	1	1
ERICH5	uEVP150-unique	0	0	0	0	0	0	1	1	1	1	1	1
FAIM	uEVP150-unique	0	0	0	0	0	0	1	1	1	1	1	1
FAM102A	uEVP150-unique	0	0	0	0	0	0	1	1	1	1	1	1
FAM107B	uEVP150-unique	0	0	0	0	0	0	1	1	1	1	1	1
FAM126B	uEVP150-unique	0	0	0	0	0	0	1	1	1	1	1	1
FAM160A1	uEVP150-unique	0	0	0	0	0	0	1	1	1	1	0	0
FAM168A	uEVP150-unique	0	0	0	0	0	0	1	1	1	1	1	1
FAM168B	uEVP150-unique	0	0	0	0	0	0	1	1	1	1	0	1
FAM188A	uEVP150-unique	0	0	0	0	0	0	1	1	1	0	1	0
FAM189A2	uEVP150-unique	0	0	0	0	0	0	1	1	0	1	0	0
FER1L6	uEVP150-unique	0	0	0	0	0	0	0	1	1	1	1	1
FLT4	uEVP150-unique	0	0	0	0	0	0	1	1	1	1	1	1
GABARAPL1	uEVP150-unique	0	0	0	0	0	0	1	1	1	1	1	1
GGT7	uEVP150-unique	0	0	0	0	0	0	1	1	0	1	0	1
GK5	uEVP150-unique	0	0	0	0	0	0	1	1	1	1	1	1
GOLGA8DP	uEVP150-unique	0	0	0	0	0	0	1	1	1	1	1	1
GPM6B	uEVP150-unique	0	0	0	0	0	0	1	1	1	1	1	1
GPR116	uEVP150-unique	0	0	0	0	0	0	0	1	1	1	0	1
GPR126	uEVP150-unique	0	0	0	0	0	0	1	1	1	1	1	1
GPRIN2	uEVP150-unique	0	0	0	0	0	0	1	1	1	1	1	1
GRB14	uEVP150-unique	0	0	0	0	0	0	1	1	1	1	1	1
GSDMB	uEVP150-unique	0	0	0	0	0	0	1	1	1	1	1	1
GUCD1	uEVP150-unique	0	0	0	0	0	0	1	1	1	1	1	1
HACE1	uEVP150-unique	0	0	0	0	0	0	1	1	1	1	0	1
HDAC11	uEVP150-unique	0	0	0	0	0	0	1	1	1	1	1	1
HFE	uEVP150-unique	0	0	0	0	0	0	1	1	0	1	0	0
HLA-DMA	uEVP150-unique	0	0	0	0	0	0	1	1	1	1	1	1
HLA-DQA2	uEVP150-unique	0	0	0	0	0	0	1	1	1	1	1	1
HN1	uEVP150-unique	0	0	0	0	0	0	1	1	1	1	1	1
HN1L	uEVP150-unique	0	0	0	0	0	0	1	1	1	1	1	1
HOMER1	uEVP150-unique	0	0	0	0	0	0	1	1	1	1	1	1
ICK	uEVP150-unique	0	0	0	0	0	0	1	1	1	1	1	1
IFI30	uEVP150-unique	0	0	0	0	0	0	1	1	0	1	0	1
IFNAR1	uEVP150-unique	0	0	0	0	0	0	1	1	1	0	0	1
IGFN1	uEVP150-unique	0	0	0	0	0	0	1	1	1	1	1	1
IGHV1-46	uEVP150-unique	0	0	0	0	0	0	1	1	1	1	1	1
IL13RA1	uEVP150-unique	0	0	0	0	0	0	1	1	1	1	1	1
IL17RD	uEVP150-unique	0	0	0	0	0	0	1	1	1	1	1	0
IL18	uEVP150-unique	0	0	0	0	0	0	1	1	1	1	1	1
IL18BP	uEVP150-unique	0	0	0	0	0	0	1	1	1	1	1	1
INAFM2	uEVP150-unique	0	0	0	0	0	0	1	1	1	1	1	1
IQSEC2	uEVP150-unique	0	0	0	0	0	0	1	1	1	1	1	1
KCNMA1	uEVP150-unique	0	0	0	0	0	0	1	1	0	1	0	0
KCTD3	uEVP150-unique	0	0	0	0	0	0	1	1	1	1	1	1
KIAA1549	uEVP150-unique	0	0	0	0	0	0	1	1	1	1	1	1
KIAA1671	uEVP150-unique	0	0	0	0	0	0	1	1	1	1	1	1
KLHL20	uEVP150-unique	0	0	0	0	0	0	1	1	1	1	1	1
KRT26	uEVP150-unique	0	0	0	0	0	0	1	1	1	1	1	1
LCHN	uEVP150-unique	0	0	0	0	0	0	1	1	1	1	1	1
LDLRAP1	uEVP150-unique	0	0	0	0	0	0	1	1	1	1	1	1
LPAR3	uEVP150-unique	0	0	0	0	0	0	1	1	1	1	1	1
LPPR1	uEVP150-unique	0	0	0	0	0	0	1	1	1	1	1	1
MACROD2	uEVP150-unique	0	0	0	0	0	0	1	1	1	1	1	1
MAGI1	uEVP150-unique	0	0	0	0	0	0	1	1	1	1	1	1
MAP4K3	uEVP150-unique	0	0	0	0	0	0	1	1	1	1	1	1
MAP6	uEVP150-unique	0	0	0	0	0	0	1	1	1	1	1	1
MAPK13	uEVP150-unique	0	0	0	0	0	0	1	1	1	1	1	1
MAPRE3	uEVP150-unique	0	0	0	0	0	0	1	1	1	1	1	1
MARVELD3	uEVP150-unique	0	0	0	0	0	0	1	1	1	1	1	1
MBP	uEVP150-unique	0	0	0	0	0	0	1	1	1	1	1	1
MDFIC	uEVP150-unique	0	0	0	0	0	0	1	1	1	1	0	1
MERTK	uEVP150-unique	0	0	0	0	0	0	1	1	1	1	1	1
MESDC1	uEVP150-unique	0	0	0	0	0	0	1	1	1	1	1	1
MFSD12	uEVP150-unique	0	0	0	0	0	0	1	1	1	1	1	1
MFSD4	uEVP150-unique	0	0	0	0	0	0	1	1	1	1	1	1
MFSD8	uEVP150-unique	0	0	0	0	0	0	1	1	1	1	1	1
MICALL2	uEVP150-unique	0	0	0	0	0	0	1	1	1	1	1	0
MRAS	uEVP150-unique	0	0	0	0	0	0	1	1	1	1	1	1
MTUS1	uEVP150-unique	0	0	0	0	0	0	1	1	1	1	1	1
MUC3A	uEVP150-unique	0	0	0	0	0	0	1	1	1	1	1	1
NBPF4	uEVP150-unique	0	0	0	0	0	0	1	1	1	1	1	1
NCKIPSD	uEVP150-unique	0	0	0	0	0	0	1	1	0	1	1	0
NDEL1	uEVP150-unique	0	0	0	0	0	0	1	1	1	1	1	1
NECAP2	uEVP150-unique	0	0	0	0	0	0	1	1	1	1	1	1
NOX1	uEVP150-unique	0	0	0	0	0	0	1	1	1	1	1	1
NPR2	uEVP150-unique	0	0	0	0	0	0	1	1	1	1	1	0
NRSN2	uEVP150-unique	0	0	0	0	0	0	1	1	1	1	1	0
NTNG1	uEVP150-unique	0	0	0	0	0	0	1	1	1	1	1	1
NUDT14	uEVP150-unique	0	0	0	0	0	0	1	1	1	1	1	0
NUDT16	uEVP150-unique	0	0	0	0	0	0	1	1	1	1	1	1
NUDT18	uEVP150-unique	0	0	0	0	0	0	1	1	1	1	1	1
OPRK1	uEVP150-unique	0	0	0	0	0	0	1	1	0	1	1	1
OSTM1	uEVP150-unique	0	0	0	0	0	0	0	1	1	1	1	1
PAG1	uEVP150-unique	0	0	0	0	0	0	1	1	1	1	1	1
PARD6G	uEVP150-unique	0	0	0	0	0	0	1	1	1	1	1	1
PCBD2	uEVP150-unique	0	0	0	0	0	0	1	1	1	1	1	1
PCNXL4	uEVP150-unique	0	0	0	0	0	0	1	1	1	1	1	1
PDAP1	uEVP150-unique	0	0	0	0	0	0	1	1	1	1	1	1
PDLIM4	uEVP150-unique	0	0	0	0	0	0	1	1	1	1	1	1
PELI3	uEVP150-unique	0	0	0	0	0	0	1	1	1	1	1	1
PEX19	uEVP150-unique	0	0	0	0	0	0	1	1	1	1	1	1
PHACTR2	uEVP150-unique	0	0	0	0	0	0	1	1	1	1	1	1
PHLDA3	uEVP150-unique	0	0	0	0	0	0	1	1	1	1	1	1
PIK3R2	uEVP150-unique	0	0	0	0	0	0	1	1	1	1	1	1
PIP5K1C	uEVP150-unique	0	0	0	0	0	0	1	1	1	1	1	1
PMEPA1	uEVP150-unique	0	0	0	0	0	0	1	1	1	1	1	1
PPAP2B	uEVP150-unique	0	0	0	0	0	0	1	1	1	1	1	1
PPP1R11	uEVP150-unique	0	0	0	0	0	0	1	1	1	1	0	0
PPP1R12C	uEVP150-unique	0	0	0	0	0	0	1	1	1	1	1	1
PPP1R14B	uEVP150-unique	0	0	0	0	0	0	0	1	1	1	1	0
PPP1R16A	uEVP150-unique	0	0	0	0	0	0	1	1	1	1	1	1
PPP1R2	uEVP150-unique	0	0	0	0	0	0	1	1	1	1	1	1
PREPL	uEVP150-unique	0	0	0	0	0	0	1	1	1	1	1	1
PRKCE	uEVP150-unique	0	0	0	0	0	0	1	1	1	1	1	1
PROSER2	uEVP150-unique	0	0	0	0	0	0	1	1	1	1	1	1
PRR15	uEVP150-unique	0	0	0	0	0	0	1	1	1	1	1	1
PRR15L	uEVP150-unique	0	0	0	0	0	0	1	1	1	1	1	1
PTPN14	uEVP150-unique	0	0	0	0	0	0	1	1	1	1	1	1
PTPN21	uEVP150-unique	0	0	0	0	0	0	1	1	1	1	1	1
PTPN3	uEVP150-unique	0	0	0	0	0	0	1	1	1	1	0	1
PTPRH	uEVP150-unique	0	0	0	0	0	0	1	1	1	1	1	1
PTS	uEVP150-unique	0	0	0	0	0	0	1	1	1	1	0	0
PVALB	uEVP150-unique	0	0	0	0	0	0	1	1	1	1	1	1
RAB11FIP2	uEVP150-unique	0	0	0	0	0	0	1	1	1	1	1	1
RAPGEFL1	uEVP150-unique	0	0	0	0	0	0	1	1	1	1	1	1
RAPH1	uEVP150-unique	0	0	0	0	0	0	1	1	1	1	1	1
RCHY1	uEVP150-unique	0	0	0	0	0	0	1	1	1	1	0	1
RFK	uEVP150-unique	0	0	0	0	0	0	1	1	1	1	0	0
RGN	uEVP150-unique	0	0	0	0	0	0	0	1	1	1	0	1
RIPK4	uEVP150-unique	0	0	0	0	0	0	1	1	1	1	1	1
RIT1	uEVP150-unique	0	0	0	0	0	0	1	1	1	1	1	1
RNF128	uEVP150-unique	0	0	0	0	0	0	1	1	1	1	1	1
RNF144B	uEVP150-unique	0	0	0	0	0	0	1	1	1	1	0	1
RNF150	uEVP150-unique	0	0	0	0	0	0	1	1	1	1	1	1
RNF167	uEVP150-unique	0	0	0	0	0	0	1	1	1	1	1	1
RNF214	uEVP150-unique	0	0	0	0	0	0	1	1	1	1	1	1
RNF223	uEVP150-unique	0	0	0	0	0	0	1	1	1	1	1	0
RNF7	uEVP150-unique	0	0	0	0	0	0	1	1	1	1	0	0
RPS6KB1	uEVP150-unique	0	0	0	0	0	0	1	1	1	1	1	1
RWDD2A	uEVP150-unique	0	0	0	0	0	0	1	1	0	1	0	1
SASH1	uEVP150-unique	0	0	0	0	0	0	1	1	1	1	1	1
SDC2	uEVP150-unique	0	0	0	0	0	0	1	1	1	1	1	1
SH3RF1	uEVP150-unique	0	0	0	0	0	0	1	1	1	1	1	1
SH3TC2	uEVP150-unique	0	0	0	0	0	0	1	1	1	1	1	1
SH3YL1	uEVP150-unique	0	0	0	0	0	0	1	1	1	1	1	1
SHB	uEVP150-unique	0	0	0	0	0	0	1	1	1	1	1	1
SHISA4	uEVP150-unique	0	0	0	0	0	0	1	1	1	1	1	1
SHISA5	uEVP150-unique	0	0	0	0	0	0	1	1	1	1	1	1
SHKBP1	uEVP150-unique	0	0	0	0	0	0	1	1	1	1	1	1
SIK3	uEVP150-unique	0	0	0	0	0	0	1	1	1	1	1	1
SLC26A3	uEVP150-unique	0	0	0	0	0	0	1	0	0	1	0	1
SLC31A1	uEVP150-unique	0	0	0	0	0	0	1	1	1	1	1	1
SLC35F2	uEVP150-unique	0	0	0	0	0	0	1	1	1	1	1	1
SLCO2B1	uEVP150-unique	0	0	0	0	0	0	1	1	1	1	0	0
SMAD6	uEVP150-unique	0	0	0	0	0	0	0	1	1	1	1	1
SMCO3	uEVP150-unique	0	0	0	0	0	0	1	1	1	0	0	1
SMIM5	uEVP150-unique	0	0	0	0	0	0	1	1	1	1	1	1
SMURF2	uEVP150-unique	0	0	0	0	0	0	1	1	1	1	1	1
SNRPC	uEVP150-unique	0	0	0	0	0	0	1	1	1	1	0	0
SNX11	uEVP150-unique	0	0	0	0	0	0	0	1	1	1	1	1
SPATA33	uEVP150-unique	0	0	0	0	0	0	1	1	1	1	1	1
SPNS2	uEVP150-unique	0	0	0	0	0	0	1	1	1	1	1	1
SPPL2B	uEVP150-unique	0	0	0	0	0	0	1	1	1	1	0	1
SPRED2	uEVP150-unique	0	0	0	0	0	0	1	1	1	1	1	1
SRXN1	uEVP150-unique	0	0	0	0	0	0	1	1	1	1	1	0
STARD3NL	uEVP150-unique	0	0	0	0	0	0	1	1	1	1	1	1
STARD5	uEVP150-unique	0	0	0	0	0	0	1	1	1	1	1	1
STEAP1	uEVP150-unique	0	0	0	0	0	0	1	1	1	1	1	1
STK16	uEVP150-unique	0	0	0	0	0	0	1	1	1	1	1	1
STRADA	uEVP150-unique	0	0	0	0	0	0	1	1	1	1	1	1
STX19	uEVP150-unique	0	0	0	0	0	0	1	1	1	1	1	1
SYT2	uEVP150-unique	0	0	0	0	0	0	1	1	1	1	1	1
SZRD1	uEVP150-unique	0	0	0	0	0	0	1	1	1	1	1	0
TATDN3	uEVP150-unique	0	0	0	0	0	0	1	1	1	1	0	1
TBC1D16	uEVP150-unique	0	0	0	0	0	0	1	1	0	1	0	1
TBC1D8	uEVP150-unique	0	0	0	0	0	0	1	1	1	1	1	0
TDRP	uEVP150-unique	0	0	0	0	0	0	0	1	1	1	0	1
TENC1	uEVP150-unique	0	0	0	0	0	0	0	1	1	1	1	1
TESK2	uEVP150-unique	0	0	0	0	0	0	1	1	1	1	1	1
TFF3	uEVP150-unique	0	0	0	0	0	0	1	1	1	1	1	1
TLR5	uEVP150-unique	0	0	0	0	0	0	1	1	1	1	1	1
TMA7	uEVP150-unique	0	0	0	0	0	0	1	1	1	1	1	1
TMEM178A	uEVP150-unique	0	0	0	0	0	0	1	1	1	1	0	1
TMEM184A	uEVP150-unique	0	0	0	0	0	0	1	1	1	1	0	1
TMEM238	uEVP150-unique	0	0	0	0	0	0	1	1	1	1	1	1
TMSB15A	uEVP150-unique	0	0	0	0	0	0	1	1	1	1	1	1
TNFRSF14	uEVP150-unique	0	0	0	0	0	0	0	1	1	1	1	1
TNK1	uEVP150-unique	0	0	0	0	0	0	1	1	1	1	1	1
TNK2	uEVP150-unique	0	0	0	0	0	0	1	1	1	1	1	1
TP53BP2	uEVP150-unique	0	0	0	0	0	0	1	1	1	1	1	1
TPCN2	uEVP150-unique	0	0	0	0	0	0	1	1	1	1	1	1
TRAF7	uEVP150-unique	0	0	0	0	0	0	1	1	1	1	1	1
TRAPPC1	uEVP150-unique	0	0	0	0	0	0	1	1	1	1	1	1
TRIM14	uEVP150-unique	0	0	0	0	0	0	1	1	1	1	1	1
TSPAN2	uEVP150-unique	0	0	0	0	0	0	1	1	1	1	1	1
TUB	uEVP150-unique	0	0	0	0	0	0	1	1	0	1	0	0
TULP3	uEVP150-unique	0	0	0	0	0	0	1	1	1	1	1	1
TUSC2	uEVP150-unique	0	0	0	0	0	0	1	1	1	1	0	1
TXNIP	uEVP150-unique	0	0	0	0	0	0	1	1	1	1	1	1
UBE2D1	uEVP150-unique	0	0	0	0	0	0	1	1	1	1	1	1
UBL5	uEVP150-unique	0	0	0	0	0	0	1	1	1	1	1	1
UMAD1	uEVP150-unique	0	0	0	0	0	0	1	1	1	1	1	1
USP32	uEVP150-unique	0	0	0	0	0	0	1	1	1	1	1	1
VPS37A	uEVP150-unique	0	0	0	0	0	0	1	1	1	1	1	1
VPS9D1	uEVP150-unique	0	0	0	0	0	0	1	1	1	1	1	1
VTCN1	uEVP150-unique	0	0	0	0	0	0	1	1	1	1	1	1
WDR20	uEVP150-unique	0	0	0	0	0	0	1	1	1	1	1	1
WDR54	uEVP150-unique	0	0	0	0	0	0	1	1	1	1	1	1
WDR6	uEVP150-unique	0	0	0	0	0	0	0	1	1	1	1	1
WFDC12	uEVP150-unique	0	0	0	0	0	0	1	1	1	1	1	0
WWC1	uEVP150-unique	0	0	0	0	0	0	1	1	1	1	1	1
YAP1	uEVP150-unique	0	0	0	0	0	0	1	1	1	1	1	1
ZC2HC1A	uEVP150-unique	0	0	0	0	0	0	1	1	1	1	0	1
ZC2HC1C	uEVP150-unique	0	0	0	0	0	0	0	1	1	1	1	0
ZDHHC2	uEVP150-unique	0	0	0	0	0	0	1	1	1	1	1	1
ZFAND2B	uEVP150-unique	0	0	0	0	0	0	1	1	1	1	1	1
ZFYVE20	uEVP150-unique	0	0	0	0	0	0	1	1	1	1	1	1
ZFYVE21	uEVP150-unique	0	0	0	0	0	0	1	1	1	1	1	1
ZNF428	uEVP150-unique	0	0	0	0	0	0	1	1	1	1	0	1
ZNRF3	uEVP150-unique	0	0	0	0	0	0	1	1	1	1	1	1
AAK1	uEVP150 or uEVP20-unique	1	1	1	1	1	1	1	1	1	1	1	1
AAMDC	uEVP150 or uEVP20-unique	1	1	1	1	1	0	1	1	1	1	1	1
AAMP	uEVP150 or uEVP20-unique	1	1	1	1	1	1	1	1	1	1	1	1
AARS	uEVP150 or uEVP20-unique	1	1	1	1	1	1	1	1	1	1	1	1
ABHD17A	uEVP150 or uEVP20-unique	1	1	0	1	1	0	1	1	1	1	1	1
ABHD17C	uEVP150 or uEVP20-unique	1	1	1	1	1	0	1	1	1	1	1	1
ABI3BP	uEVP150 or uEVP20-unique	1	1	1	1	1	1	1	1	1	0	1	0
ABR	uEVP150 or uEVP20-unique	1	1	1	1	1	1	1	1	1	1	1	1
ABRACL	uEVP150 or uEVP20-unique	1	1	1	1	1	1	1	1	1	1	1	1
ACAP2	uEVP150 or uEVP20-unique	1	1	1	1	1	1	1	1	1	1	0	1
ACOT2	uEVP150 or uEVP20-unique	1	1	1	1	1	1	1	1	1	1	1	1
ACP3	uEVP150 or uEVP20-unique	1	1	1	1	1	1	1	1	1	1	1	1
ADAMTS1	uEVP150 or uEVP20-unique	1	1	1	1	1	1	1	1	1	1	1	1
ADD3	uEVP150 or uEVP20-unique	1	1	1	1	1	1	1	1	1	1	1	0
ADI1	uEVP150 or uEVP20-unique	1	1	1	1	1	1	1	1	1	1	1	1
ADPRHL2	uEVP150 or uEVP20-unique	1	1	1	1	1	1	1	1	1	1	1	1
ADRBK1	uEVP150 or uEVP20-unique	1	1	1	1	1	1	1	1	1	1	1	1
ADRBK2	uEVP150 or uEVP20-unique	1	1	1	1	1	1	1	1	1	1	1	1
ADSS	uEVP150 or uEVP20-unique	1	1	1	1	1	1	1	1	1	1	1	1
AFAP1L2	uEVP150 or uEVP20-unique	1	1	1	1	1	1	1	1	1	1	1	1
AFMID	uEVP150 or uEVP20-unique	1	1	1	1	1	1	1	1	1	1	1	1
AIP	uEVP150 or uEVP20-unique	1	1	1	1	1	1	1	1	1	1	1	1
AKAP10	uEVP150 or uEVP20-unique	1	1	1	1	0	1	1	1	1	1	1	1
AKAP7	uEVP150 or uEVP20-unique	1	1	1	1	1	1	1	1	1	1	1	1
AKR1C2	uEVP150 or uEVP20-unique	1	1	1	1	1	1	1	1	1	1	1	1
AKT3	uEVP150 or uEVP20-unique	1	1	1	1	1	1	1	1	1	1	1	1
AKTIP	uEVP150 or uEVP20-unique	1	1	0	1	0	0	1	1	1	1	1	0
ALDH1A2	uEVP150 or uEVP20-unique	1	1	1	1	1	1	1	1	1	1	1	1
ALDH1B1	uEVP150 or uEVP20-unique	1	1	1	1	1	1	1	1	1	1	1	1
ALG13	uEVP150 or uEVP20-unique	1	1	1	1	1	1	1	1	1	1	1	1
ALOX5	uEVP150 or uEVP20-unique	1	1	1	1	1	1	1	1	1	1	0	1
ALOX5AP	uEVP150 or uEVP20-unique	1	1	1	1	1	1	1	1	1	1	1	1
ALPPL2	uEVP150 or uEVP20-unique	0	1	1	1	0	1	0	1	1	1	1	1
AMD1	uEVP150 or uEVP20-unique	1	1	1	1	0	1	1	1	1	1	0	1
AMDHD2	uEVP150 or uEVP20-unique	1	1	1	1	1	1	1	1	1	1	0	0
AMPH	uEVP150 or uEVP20-unique	1	1	1	1	1	1	1	1	0	0	0	0
ANG	uEVP150 or uEVP20-unique	1	1	1	1	1	1	1	1	1	1	1	1
ANKIB1	uEVP150 or uEVP20-unique	1	1	1	1	1	1	1	1	1	1	1	1
ANO7	uEVP150 or uEVP20-unique	1	1	1	1	1	1	1	1	1	1	1	1
ANXA8L2	uEVP150 or uEVP20-unique	1	1	1	1	1	1	0	1	1	0	0	1
AP1G2	uEVP150 or uEVP20-unique	1	1	1	1	1	1	1	1	1	1	1	1
AP1S1	uEVP150 or uEVP20-unique	1	1	1	1	1	1	1	1	1	1	1	1
AP3M2	uEVP150 or uEVP20-unique	1	1	1	1	1	1	1	1	1	1	1	0
APOA1BP	uEVP150 or uEVP20-unique	1	1	1	1	1	1	1	1	1	1	1	1
APOC1	uEVP150 or uEVP20-unique	1	1	1	1	1	1	0	1	1	1	1	1
APOF	uEVP150 or uEVP20-unique	1	1	1	1	1	1	0	1	1	1	0	1
ARFGAP1	uEVP150 or uEVP20-unique	1	1	1	1	0	1	1	1	0	1	0	1
ARFGAP2	uEVP150 or uEVP20-unique	1	1	1	1	0	1	1	1	1	1	1	1
ARFGEF1	uEVP150 or uEVP20-unique	1	1	1	1	1	1	1	1	1	1	1	1
ARFGEF3	uEVP150 or uEVP20-unique	1	1	1	1	1	1	1	1	1	1	1	1
ARFIP2	uEVP150 or uEVP20-unique	1	1	1	1	1	1	1	1	1	1	1	1
ARHGAP12	uEVP150 or uEVP20-unique	1	1	1	1	1	1	1	1	1	1	1	1
ARHGAP17	uEVP150 or uEVP20-unique	1	1	1	1	1	1	1	1	1	1	1	1
ARHGAP27	uEVP150 or uEVP20-unique	1	1	1	1	1	1	1	1	1	1	1	1
ARHGAP5	uEVP150 or uEVP20-unique	1	1	1	1	1	1	1	1	1	1	1	1
ARHGEF10L	uEVP150 or uEVP20-unique	1	1	1	1	1	1	1	1	1	1	1	1
ARHGEF37	uEVP150 or uEVP20-unique	1	1	1	1	1	0	1	1	1	1	1	1
ARHGEF5	uEVP150 or uEVP20-unique	1	1	1	1	1	1	1	1	1	1	1	1
ARIH1	uEVP150 or uEVP20-unique	1	1	1	1	1	1	1	1	1	1	1	1
ARL13B	uEVP150 or uEVP20-unique	1	1	1	1	1	1	1	1	1	1	1	1
ARPIN	uEVP150 or uEVP20-unique	1	1	1	1	1	1	1	1	1	1	1	1
ARRB1	uEVP150 or uEVP20-unique	1	1	1	1	1	1	1	1	1	1	1	1
ARRB2	uEVP150 or uEVP20-unique	1	1	1	1	1	1	1	1	1	1	1	1
ARSA	uEVP150 or uEVP20-unique	1	1	1	1	1	1	1	1	1	1	1	1
ASAP3	uEVP150 or uEVP20-unique	1	1	1	1	1	1	1	1	1	1	1	1
ASNA1	uEVP150 or uEVP20-unique	1	1	1	1	1	1	1	1	1	1	1	1
ASPSCR1	uEVP150 or uEVP20-unique	1	1	1	1	1	1	1	1	1	1	1	1
ASRGL1	uEVP150 or uEVP20-unique	1	1	1	1	1	1	1	1	1	1	1	1
ATE1	uEVP150 or uEVP20-unique	1	1	1	1	1	1	1	1	1	1	0	1
ATG16L1	uEVP150 or uEVP20-unique	1	1	1	1	1	1	1	1	1	1	0	1
ATG2B	uEVP150 or uEVP20-unique	1	1	1	1	0	1	1	1	1	0	0	0
ATG5	uEVP150 or uEVP20-unique	1	1	1	1	1	1	1	1	1	1	1	1
ATOX1	uEVP150 or uEVP20-unique	1	1	1	1	1	1	1	1	1	1	1	1
ATP11B	uEVP150 or uEVP20-unique	1	1	1	1	1	1	1	1	1	1	1	1
ATP5A1	uEVP150 or uEVP20-unique	1	1	1	1	1	1	1	1	1	1	1	1
ATP5B	uEVP150 or uEVP20-unique	1	1	1	1	1	1	1	1	1	1	0	0
ATP6V1G2	uEVP150 or uEVP20-unique	1	1	1	1	1	1	1	1	1	1	1	1
AVL9	uEVP150 or uEVP20-unique	1	1	1	1	0	1	1	1	0	1	0	1
B3GNT1	uEVP150 or uEVP20-unique	1	1	1	1	1	1	1	1	1	1	1	1
BAG3	uEVP150 or uEVP20-unique	1	1	1	1	1	1	1	1	1	1	1	1
BBS1	uEVP150 or uEVP20-unique	0	1	1	1	1	1	1	1	1	1	1	1
BBS2	uEVP150 or uEVP20-unique	0	1	1	1	0	1	1	1	1	1	1	1
BBS7	uEVP150 or uEVP20-unique	1	1	1	1	0	1	0	1	1	1	1	0
BCL10	uEVP150 or uEVP20-unique	1	1	0	1	1	0	1	1	0	1	0	0
BECN1	uEVP150 or uEVP20-unique	1	1	1	1	1	1	1	1	1	1	0	0
BID	uEVP150 or uEVP20-unique	1	1	1	1	1	1	0	1	1	1	1	1
BIN3	uEVP150 or uEVP20-unique	1	1	1	1	1	1	1	1	1	1	1	1
BPGM	uEVP150 or uEVP20-unique	1	1	1	1	1	1	1	1	1	1	1	1
BRAF	uEVP150 or uEVP20-unique	1	1	1	1	1	1	1	1	1	1	1	1
BRCC3	uEVP150 or uEVP20-unique	1	1	1	1	0	1	1	1	1	1	1	1
BRE	uEVP150 or uEVP20-unique	1	1	1	1	1	1	1	1	1	1	1	1
BRI3	uEVP150 or uEVP20-unique	1	1	1	1	1	1	1	1	1	1	1	1
BSPRY	uEVP150 or uEVP20-unique	1	1	1	1	0	1	1	1	1	1	1	1
BTD	uEVP150 or uEVP20-unique	1	1	1	1	1	1	1	1	1	1	1	1
BTN2A2	uEVP150 or uEVP20-unique	1	1	1	1	1	1	1	1	1	1	1	1
C10orf54	uEVP150 or uEVP20-unique	1	1	1	1	1	1	1	1	1	1	1	1
C10orf76	uEVP150 or uEVP20-unique	1	1	1	1	1	1	1	1	1	1	1	1
C11orf68	uEVP150 or uEVP20-unique	1	1	1	1	0	1	1	1	1	1	1	1
C12orf10	uEVP150 or uEVP20-unique	1	1	1	1	1	1	1	1	1	1	1	1
C14orf166	uEVP150 or uEVP20-unique	1	1	1	1	1	1	1	1	1	1	1	1
C16orf13	uEVP150 or uEVP20-unique	1	1	1	1	0	1	1	1	1	1	1	1
C16orf62	uEVP150 or uEVP20-unique	1	1	1	1	1	1	1	1	1	1	1	1
C1orf123	uEVP150 or uEVP20-unique	1	1	1	1	1	1	1	1	1	1	1	1
C1orf168	uEVP150 or uEVP20-unique	1	1	1	1	0	1	1	1	1	1	1	1
C1orf85	uEVP150 or uEVP20-unique	1	1	1	1	1	1	1	1	1	1	1	1
C5orf51	uEVP150 or uEVP20-unique	1	1	0	1	0	0	0	1	0	1	0	0
C6orf211	uEVP150 or uEVP20-unique	1	1	1	1	1	1	1	1	1	1	1	1
C8B	uEVP150 or uEVP20-unique	1	1	1	1	1	1	1	1	1	1	1	1
C9orf142	uEVP150 or uEVP20-unique	1	1	1	1	1	1	1	1	1	1	1	1
C9orf152	uEVP150 or uEVP20-unique	1	1	1	1	1	1	1	1	1	1	1	1
CADPS2	uEVP150 or uEVP20-unique	1	1	1	1	1	1	1	1	1	1	1	1
CALD1	uEVP150 or uEVP20-unique	1	1	1	1	1	1	1	1	1	1	0	0
CAMK1	uEVP150 or uEVP20-unique	1	1	1	1	1	1	1	1	1	1	1	1
CAMK1D	uEVP150 or uEVP20-unique	1	1	1	1	1	0	1	1	1	1	0	1
CAMK2B	uEVP150 or uEVP20-unique	1	1	1	1	1	1	1	1	1	1	1	1
CARKD	uEVP150 or uEVP20-unique	1	1	1	1	1	1	1	1	1	1	1	1
CARM1	uEVP150 or uEVP20-unique	1	1	1	1	1	1	1	1	1	1	1	0
CARS	uEVP150 or uEVP20-unique	1	1	1	1	1	1	1	1	1	1	1	1
CASP1	uEVP150 or uEVP20-unique	1	1	1	1	1	1	1	1	1	1	1	1
CASP7	uEVP150 or uEVP20-unique	1	1	1	1	1	1	1	1	1	1	1	1
CAST	uEVP150 or uEVP20-unique	1	1	1	1	1	1	1	1	1	1	1	1
CBWD1	uEVP150 or uEVP20-unique	1	1	1	1	1	1	1	1	1	1	1	1
CCBL1	uEVP150 or uEVP20-unique	1	1	1	1	0	0	1	1	0	1	0	0
CCDC125	uEVP150 or uEVP20-unique	1	1	1	1	0	1	1	1	1	1	1	1
CCDC132	uEVP150 or uEVP20-unique	1	1	1	1	1	1	1	1	0	1	0	1
CCDC6	uEVP150 or uEVP20-unique	1	1	1	1	1	1	1	1	1	1	1	1
CCDC64B	uEVP150 or uEVP20-unique	1	1	1	1	1	1	1	1	1	1	1	1
CCDC8	uEVP150 or uEVP20-unique	0	1	0	1	0	1	1	1	1	1	1	1
CCZ1;CCZ1B	uEVP150 or uEVP20-unique	1	1	1	1	0	1	1	1	1	1	1	1
CD200R1	uEVP150 or uEVP20-unique	1	1	1	1	1	0	0	0	1	0	0	0
CD248	uEVP150 or uEVP20-unique	1	1	1	1	1	1	1	1	1	1	1	1
CDA	uEVP150 or uEVP20-unique	1	1	1	1	1	1	1	1	1	1	1	1
CEACAM6	uEVP150 or uEVP20-unique	1	1	1	1	1	1	1	1	1	1	1	1
CEACAM8	uEVP150 or uEVP20-unique	1	1	1	1	1	1	1	1	1	1	1	1
CENPF	uEVP150 or uEVP20-unique	1	1	1	1	1	1	1	1	1	1	1	1
CGN	uEVP150 or uEVP20-unique	1	1	1	1	1	1	1	1	1	1	1	1
CHGB	uEVP150 or uEVP20-unique	1	1	1	1	1	1	1	1	1	1	1	1
CHI3L1	uEVP150 or uEVP20-unique	1	1	1	1	1	1	1	1	1	0	0	0
CHKB	uEVP150 or uEVP20-unique	1	1	1	1	0	1	1	1	1	1	1	1
CHM	uEVP150 or uEVP20-unique	1	1	0	1	1	1	1	1	1	1	0	1
CIAPIN1	uEVP150 or uEVP20-unique	1	1	1	1	1	1	1	1	1	1	1	1
CLASP2	uEVP150 or uEVP20-unique	1	1	1	1	1	1	1	1	1	1	0	0
CLEC12A	uEVP150 or uEVP20-unique	1	1	1	1	1	1	1	0	1	1	0	0
CLIP1	uEVP150 or uEVP20-unique	1	1	1	1	1	1	1	1	1	1	1	1
CLN5	uEVP150 or uEVP20-unique	1	1	1	1	1	1	1	1	0	1	0	0
CNBP	uEVP150 or uEVP20-unique	1	1	1	1	1	1	1	1	1	1	1	1
CNFN	uEVP150 or uEVP20-unique	1	1	1	1	1	1	1	1	1	1	1	1
CNTNAP2	uEVP150 or uEVP20-unique	1	1	1	1	1	1	1	1	1	1	1	1
COBL	uEVP150 or uEVP20-unique	1	1	1	1	1	0	1	1	1	1	1	1
COL1A2	uEVP150 or uEVP20-unique	1	1	1	1	1	1	1	1	1	1	1	1
COL4A3BP	uEVP150 or uEVP20-unique	1	1	1	1	1	1	1	1	1	1	1	1
COMMD2	uEVP150 or uEVP20-unique	1	1	1	1	1	1	1	1	1	1	0	1
COMMD4	uEVP150 or uEVP20-unique	1	1	1	1	1	1	0	1	0	0	0	0
COMMD8	uEVP150 or uEVP20-unique	1	1	1	1	1	1	1	1	0	1	1	1
COMMD9	uEVP150 or uEVP20-unique	1	1	1	1	1	1	1	1	1	1	1	1
COPS7A	uEVP150 or uEVP20-unique	1	1	1	1	1	1	1	1	1	1	1	1
COPS7B	uEVP150 or uEVP20-unique	1	1	1	1	1	1	1	1	1	1	1	0
CORO2A	uEVP150 or uEVP20-unique	0	1	1	1	1	0	1	1	1	1	1	1
CPPED1	uEVP150 or uEVP20-unique	1	1	1	1	1	1	1	1	1	1	1	1
CPTP	uEVP150 or uEVP20-unique	1	1	1	1	1	1	1	1	1	1	1	1
CPZ	uEVP150 or uEVP20-unique	1	1	1	1	1	1	1	1	0	0	0	1
CR1L	uEVP150 or uEVP20-unique	1	1	1	1	1	1	1	1	1	1	1	1
CRABP1	uEVP150 or uEVP20-unique	1	1	1	1	1	1	1	1	1	1	1	1
CRACR2A	uEVP150 or uEVP20-unique	1	1	1	1	1	1	1	1	1	1	1	1
CRBN	uEVP150 or uEVP20-unique	1	1	1	1	1	0	1	1	1	1	0	1
CRIM1	uEVP150 or uEVP20-unique	1	1	1	1	1	1	1	1	1	1	1	1
CRISPLD2	uEVP150 or uEVP20-unique	1	1	1	1	1	1	1	1	1	1	0	0
CSAD	uEVP150 or uEVP20-unique	1	1	1	1	1	1	1	1	1	1	0	1
CSF1	uEVP150 or uEVP20-unique	1	1	1	1	0	1	1	1	1	1	1	1
CSNK1G2	uEVP150 or uEVP20-unique	1	1	1	1	1	1	1	1	1	1	1	1
CSPP1	uEVP150 or uEVP20-unique	1	1	1	1	1	0	1	1	1	1	1	1
CST1	uEVP150 or uEVP20-unique	1	1	1	1	1	1	1	1	1	1	1	1
CST2	uEVP150 or uEVP20-unique	1	1	0	1	1	1	1	1	1	1	0	1
CST6	uEVP150 or uEVP20-unique	1	1	1	1	1	1	1	1	1	1	1	1
CTBS	uEVP150 or uEVP20-unique	1	1	1	1	1	1	1	1	1	1	1	1
CXCL8	uEVP150 or uEVP20-unique	1	1	1	1	1	0	1	1	1	1	1	1
CYB561	uEVP150 or uEVP20-unique	1	1	1	1	1	1	1	1	1	1	1	1
CYB5R2	uEVP150 or uEVP20-unique	1	1	1	1	1	1	1	1	1	1	1	1
CYBA	uEVP150 or uEVP20-unique	1	1	1	1	1	1	1	1	1	1	1	1
CYCS	uEVP150 or uEVP20-unique	1	1	1	1	1	1	1	1	1	1	1	1
DAK	uEVP150 or uEVP20-unique	1	1	1	1	1	1	1	1	1	1	1	1
DARS	uEVP150 or uEVP20-unique	1	1	1	1	1	1	1	1	1	1	1	1
DCAF11	uEVP150 or uEVP20-unique	1	1	1	1	0	1	1	1	1	1	0	1
DCAF8	uEVP150 or uEVP20-unique	1	1	1	1	1	1	1	1	1	1	0	1
DCTD	uEVP150 or uEVP20-unique	1	1	1	1	1	1	1	1	1	1	1	1
DCTN4	uEVP150 or uEVP20-unique	1	1	1	1	1	1	1	1	1	1	1	1
DCUN1D1	uEVP150 or uEVP20-unique	1	1	1	1	1	1	1	1	1	1	1	1
DEFB1	uEVP150 or uEVP20-unique	1	1	1	1	1	1	1	1	1	1	1	1
DENND2D	uEVP150 or uEVP20-unique	1	1	1	1	0	1	1	1	1	1	1	1
DENND4C	uEVP150 or uEVP20-unique	1	1	1	1	1	1	1	1	1	1	0	1
DEPTOR	uEVP150 or uEVP20-unique	1	1	1	1	0	1	1	1	1	1	1	1
DFFA	uEVP150 or uEVP20-unique	1	1	1	1	1	1	1	1	1	1	0	1
DFNA5	uEVP150 or uEVP20-unique	0	1	1	1	1	1	1	1	1	1	1	1
DGKQ	uEVP150 or uEVP20-unique	1	1	1	1	0	1	1	1	1	0	0	0
DHRS11	uEVP150 or uEVP20-unique	1	1	1	1	1	1	1	1	1	1	0	0
DHRS2	uEVP150 or uEVP20-unique	1	1	1	1	1	1	1	1	0	0	0	1
DHX29	uEVP150 or uEVP20-unique	1	1	1	1	1	1	0	1	0	1	0	0
DHX32	uEVP150 or uEVP20-unique	1	1	1	1	1	1	1	1	1	1	1	1
DIAPH2	uEVP150 or uEVP20-unique	1	1	1	1	1	1	1	1	1	1	1	1
DLGAP4	uEVP150 or uEVP20-unique	1	1	1	1	1	1	1	1	1	1	1	1
DMKN	uEVP150 or uEVP20-unique	1	1	1	1	0	1	1	1	1	1	0	1
DNAJA4	uEVP150 or uEVP20-unique	1	1	1	1	1	1	1	1	1	1	1	1
DNAJB2	uEVP150 or uEVP20-unique	1	1	1	1	1	1	1	1	1	1	1	1
DNAJC25	uEVP150 or uEVP20-unique	1	1	1	1	1	1	1	1	1	1	1	1
DNASE1	uEVP150 or uEVP20-unique	1	1	1	1	1	1	1	1	1	1	1	1
DNASE2	uEVP150 or uEVP20-unique	1	1	1	1	1	1	1	1	1	1	1	1
DOHH	uEVP150 or uEVP20-unique	1	1	1	1	0	0	1	1	1	1	0	1
DOPEY2	uEVP150 or uEVP20-unique	1	1	1	1	1	1	1	1	1	1	1	1
DPP6	uEVP150 or uEVP20-unique	1	1	1	1	1	1	1	1	1	1	1	1
DPP9	uEVP150 or uEVP20-unique	1	1	1	1	1	1	1	1	1	1	0	1
DPT	uEVP150 or uEVP20-unique	1	1	1	1	1	1	1	1	1	1	1	1
DSCR3	uEVP150 or uEVP20-unique	1	1	1	1	1	1	1	1	1	1	1	1
DTD1	uEVP150 or uEVP20-unique	1	1	1	1	1	1	1	1	1	1	1	1
DTWD2	uEVP150 or uEVP20-unique	1	1	1	1	0	1	1	1	1	1	1	1
DUOXA2	uEVP150 or uEVP20-unique	1	1	1	1	1	1	1	1	1	1	1	1
DUSP23	uEVP150 or uEVP20-unique	1	1	1	1	1	1	1	1	1	1	1	1
DYNLL2	uEVP150 or uEVP20-unique	1	1	1	1	1	1	1	1	1	1	1	1
ECM29	uEVP150 or uEVP20-unique	1	1	1	1	1	1	1	1	1	1	1	1
EFHD1	uEVP150 or uEVP20-unique	1	1	1	1	1	1	1	1	1	1	1	1
EFNA1	uEVP150 or uEVP20-unique	1	1	1	1	1	1	1	1	1	1	1	1
EFTUD1	uEVP150 or uEVP20-unique	1	1	1	1	1	1	1	1	1	1	1	1
EGLN1	uEVP150 or uEVP20-unique	1	1	1	1	1	1	1	1	1	1	1	1
EIF1	uEVP150 or uEVP20-unique	1	1	1	1	1	1	1	1	1	1	1	1
EIF1B	uEVP150 or uEVP20-unique	1	1	1	1	0	0	1	1	1	1	1	1
EIF4G2	uEVP150 or uEVP20-unique	1	1	1	1	1	1	1	1	1	1	1	1
EIF4G3	uEVP150 or uEVP20-unique	1	1	1	1	1	1	1	1	1	1	1	1
ELSPBP1	uEVP150 or uEVP20-unique	1	1	1	1	1	1	1	1	0	1	0	1
EML2	uEVP150 or uEVP20-unique	1	1	1	1	1	1	1	1	1	1	1	1
ENOPH1	uEVP150 or uEVP20-unique	1	1	1	1	1	1	1	1	1	1	1	1
ENOSF1	uEVP150 or uEVP20-unique	1	1	1	1	1	1	1	1	1	1	1	1
ENY2	uEVP150 or uEVP20-unique	1	1	0	1	0	0	1	1	1	1	0	1
EPDR1	uEVP150 or uEVP20-unique	1	1	1	1	1	1	1	1	1	1	1	1
EPN1	uEVP150 or uEVP20-unique	1	1	1	1	1	1	1	1	1	1	1	1
EPRS	uEVP150 or uEVP20-unique	1	1	1	1	1	1	1	1	1	1	1	1
ERBB2IP	uEVP150 or uEVP20-unique	1	1	1	1	0	1	1	1	1	0	1	0
ERI3	uEVP150 or uEVP20-unique	1	1	1	1	1	0	1	1	1	1	1	0
ESPN	uEVP150 or uEVP20-unique	1	1	1	1	1	1	1	1	1	1	0	1
EWSR1	uEVP150 or uEVP20-unique	1	1	1	1	0	1	0	1	1	0	1	0
EXPH5	uEVP150 or uEVP20-unique	1	1	1	1	1	1	1	1	1	1	1	1
F12	uEVP150 or uEVP20-unique	1	1	1	1	1	1	0	1	1	0	0	0
F8A1	uEVP150 or uEVP20-unique	1	1	1	1	1	1	1	1	1	1	0	1
FAM114A2	uEVP150 or uEVP20-unique	1	1	1	1	1	1	0	1	1	1	1	1
FAM115A	uEVP150 or uEVP20-unique	1	1	1	1	0	0	1	1	1	1	1	1
FAM129A	uEVP150 or uEVP20-unique	1	1	1	1	1	1	1	1	1	1	1	1
FAM129B	uEVP150 or uEVP20-unique	1	1	1	1	1	1	1	1	1	1	1	1
FAM175B	uEVP150 or uEVP20-unique	1	1	1	1	1	1	1	1	1	1	1	1
FAM179B	uEVP150 or uEVP20-unique	1	1	1	1	0	0	1	1	1	1	1	1
FAM213B	uEVP150 or uEVP20-unique	1	1	1	1	1	1	1	1	1	1	1	1
FAM21A	uEVP150 or uEVP20-unique	1	1	1	1	1	1	1	1	1	1	1	1
FAM21C	uEVP150 or uEVP20-unique	1	1	1	1	1	1	1	1	1	1	1	1
FAM26E	uEVP150 or uEVP20-unique	1	1	1	1	1	1	1	1	1	1	1	1
FAM45A	uEVP150 or uEVP20-unique	1	1	1	1	1	1	1	1	1	1	0	1
FAM49A	uEVP150 or uEVP20-unique	1	1	1	1	0	1	1	1	1	1	1	1
FAM49B	uEVP150 or uEVP20-unique	1	1	1	1	1	1	1	1	1	1	1	1
FAM63A	uEVP150 or uEVP20-unique	1	1	1	1	1	1	1	1	1	1	1	1
FAM63B	uEVP150 or uEVP20-unique	1	1	1	1	1	1	1	1	1	1	1	1
FAM65A	uEVP150 or uEVP20-unique	1	1	1	1	1	1	1	1	1	1	1	1
FAM84A	uEVP150 or uEVP20-unique	1	1	0	1	0	0	1	1	1	1	1	1
FAM84B	uEVP150 or uEVP20-unique	1	1	1	1	1	1	1	1	1	1	1	1
FAM96A	uEVP150 or uEVP20-unique	1	1	1	1	1	1	1	1	1	1	1	1
FAM96B	uEVP150 or uEVP20-unique	1	1	1	1	1	1	1	1	1	1	0	1
FAM98C	uEVP150 or uEVP20-unique	1	1	1	1	1	0	1	1	1	1	0	1
FBN1	uEVP150 or uEVP20-unique	1	1	1	1	1	1	1	1	1	1	1	1
FCAR	uEVP150 or uEVP20-unique	1	1	1	1	1	1	1	1	1	1	1	0
FCHO2	uEVP150 or uEVP20-unique	1	1	1	1	0	0	1	1	1	1	1	1
FER	uEVP150 or uEVP20-unique	1	1	1	1	1	1	1	1	1	1	1	1
FERMT1	uEVP150 or uEVP20-unique	1	1	1	1	1	1	1	1	1	1	1	1
FGD3	uEVP150 or uEVP20-unique	1	1	1	1	1	1	1	1	1	1	1	1
FGF1	uEVP150 or uEVP20-unique	1	1	1	1	1	1	1	1	1	1	1	1
FGGY	uEVP150 or uEVP20-unique	1	1	1	1	1	1	1	1	1	1	1	1
FHIT	uEVP150 or uEVP20-unique	1	1	1	1	1	1	1	1	1	1	1	1
FHL2	uEVP150 or uEVP20-unique	1	1	1	1	1	1	1	1	1	1	1	1
FIS1	uEVP150 or uEVP20-unique	1	1	1	1	1	1	1	1	1	1	1	1
FLG	uEVP150 or uEVP20-unique	1	1	1	1	1	1	1	1	1	1	1	1
FLG2	uEVP150 or uEVP20-unique	1	1	1	1	1	1	1	1	1	1	1	1
FLRT3	uEVP150 or uEVP20-unique	1	1	1	1	1	1	1	1	1	1	1	1
FLVCR2	uEVP150 or uEVP20-unique	0	1	1	1	1	1	0	1	1	1	1	1
FNBP1	uEVP150 or uEVP20-unique	1	1	1	1	1	1	1	1	1	1	1	1
FNTB	uEVP150 or uEVP20-unique	1	1	1	1	0	0	1	1	0	1	1	0
FSTL1	uEVP150 or uEVP20-unique	1	1	1	1	1	1	1	1	1	1	1	1
FUK	uEVP150 or uEVP20-unique	1	1	1	1	1	1	1	1	1	1	1	1
GABARAP	uEVP150 or uEVP20-unique	1	1	1	1	1	1	1	1	1	1	1	1
GALK2	uEVP150 or uEVP20-unique	1	1	1	1	1	1	1	1	1	1	1	1
GALNS	uEVP150 or uEVP20-unique	1	1	1	1	1	1	1	1	1	1	1	1
GALT	uEVP150 or uEVP20-unique	1	1	1	1	1	1	1	1	1	1	1	1
GAMT	uEVP150 or uEVP20-unique	1	1	1	1	1	1	1	1	1	1	1	1
GAPVD1	uEVP150 or uEVP20-unique	1	1	1	1	1	1	1	1	1	1	1	1
GARS	uEVP150 or uEVP20-unique	1	1	1	1	1	1	1	1	1	1	1	1
GCHFR	uEVP150 or uEVP20-unique	1	1	1	1	1	1	1	1	1	1	0	1
GCLC	uEVP150 or uEVP20-unique	1	1	1	1	1	1	1	1	1	1	1	1
GCN1L1	uEVP150 or uEVP20-unique	1	1	1	1	1	1	1	1	1	1	1	1
GDPGP1	uEVP150 or uEVP20-unique	1	1	1	1	0	1	1	1	1	1	1	1
GGA2	uEVP150 or uEVP20-unique	1	1	1	1	1	1	1	1	1	1	1	1
GGPS1	uEVP150 or uEVP20-unique	1	1	1	1	1	1	1	1	1	1	1	1
GGT6	uEVP150 or uEVP20-unique	1	1	1	1	1	1	1	1	0	1	1	1
GINM1	uEVP150 or uEVP20-unique	0	1	1	1	1	1	1	1	1	1	0	1
GIT1	uEVP150 or uEVP20-unique	1	1	1	1	1	1	0	1	1	1	1	1
GK	uEVP150 or uEVP20-unique	1	1	1	1	1	1	1	1	1	1	1	1
GLOD4	uEVP150 or uEVP20-unique	1	1	1	1	1	1	1	1	1	1	1	1
GLTP	uEVP150 or uEVP20-unique	1	1	1	1	1	1	1	1	1	1	1	1
GMFB	uEVP150 or uEVP20-unique	1	1	1	1	1	1	1	1	1	1	1	1
GMPR	uEVP150 or uEVP20-unique	1	1	1	1	1	1	1	1	1	1	1	1
GNB2L1	uEVP150 or uEVP20-unique	1	1	1	1	1	1	1	1	1	1	1	1
GNG4	uEVP150 or uEVP20-unique	1	1	0	1	1	0	1	1	1	1	1	1
GNMT	uEVP150 or uEVP20-unique	1	1	1	1	1	1	1	1	1	1	1	1
GOLPH3L	uEVP150 or uEVP20-unique	1	1	1	1	1	1	1	1	1	1	1	1
GP2	uEVP150 or uEVP20-unique	1	1	1	1	1	1	1	1	1	1	1	1
GPHN	uEVP150 or uEVP20-unique	1	1	1	1	1	1	1	1	1	1	1	1
GPR110	uEVP150 or uEVP20-unique	0	1	1	1	1	1	1	1	1	1	1	1
GPR56	uEVP150 or uEVP20-unique	1	1	1	1	1	1	1	1	1	1	1	1
GPR64	uEVP150 or uEVP20-unique	1	1	0	1	1	1	1	1	1	1	1	1
GPR97	uEVP150 or uEVP20-unique	1	1	1	1	1	0	0	1	1	0	0	0
GPSM3	uEVP150 or uEVP20-unique	1	1	1	1	1	1	0	0	1	0	0	0
GRB7	uEVP150 or uEVP20-unique	0	1	1	1	1	1	1	1	1	1	1	1
GRN	uEVP150 or uEVP20-unique	1	1	1	1	1	1	1	1	1	1	1	1
GSKIP	uEVP150 or uEVP20-unique	1	1	0	1	1	0	1	1	1	1	1	1
GSTM4	uEVP150 or uEVP20-unique	1	1	1	1	1	1	1	1	1	1	1	1
GSTT1	uEVP150 or uEVP20-unique	1	1	1	1	1	1	1	1	1	1	1	1
GSTT2B	uEVP150 or uEVP20-unique	1	1	1	1	1	1	1	1	1	1	1	1
GSTZ1	uEVP150 or uEVP20-unique	1	1	1	1	1	1	1	1	1	1	1	1
GUCY1A3	uEVP150 or uEVP20-unique	1	1	0	1	0	0	1	1	1	1	1	0
GUK1	uEVP150 or uEVP20-unique	1	1	1	1	1	1	1	1	1	1	1	1
GULP1	uEVP150 or uEVP20-unique	1	1	1	1	1	1	1	1	1	1	1	1
GYG1	uEVP150 or uEVP20-unique	1	1	1	1	1	1	1	1	1	1	1	1
H1F0	uEVP150 or uEVP20-unique	1	1	1	1	1	1	1	1	1	1	1	1
H2AFJ	uEVP150 or uEVP20-unique	1	1	1	1	1	1	1	1	1	1	1	1
H2AFV	uEVP150 or uEVP20-unique	1	1	1	1	1	1	1	1	1	1	1	1
H2AFX	uEVP150 or uEVP20-unique	1	1	1	1	1	1	1	1	1	1	1	1
H2AFY	uEVP150 or uEVP20-unique	1	1	1	1	1	1	1	1	1	1	1	1
H2AFY2	uEVP150 or uEVP20-unique	1	1	1	1	1	1	1	1	1	1	1	0
H3F3A	uEVP150 or uEVP20-unique	1	1	1	1	1	1	1	1	1	1	1	1
HAGH	uEVP150 or uEVP20-unique	1	1	1	1	1	1	1	1	1	1	1	1
HARS	uEVP150 or uEVP20-unique	1	1	1	1	1	1	1	1	1	1	1	1
HCLS1	uEVP150 or uEVP20-unique	1	1	1	1	1	1	1	1	1	1	0	0
HDDC2	uEVP150 or uEVP20-unique	1	1	1	1	1	1	1	1	1	1	1	1
HDHD1	uEVP150 or uEVP20-unique	1	1	1	1	1	1	1	1	1	1	1	1
HEATR2	uEVP150 or uEVP20-unique	1	1	1	1	1	1	1	1	1	1	1	1
HEATR5A	uEVP150 or uEVP20-unique	1	1	1	1	1	1	0	1	1	1	1	1
HEATR5B	uEVP150 or uEVP20-unique	1	1	1	1	1	1	1	1	1	1	1	1
HERC4	uEVP150 or uEVP20-unique	1	1	1	1	1	1	1	1	1	1	1	1
HGH1	uEVP150 or uEVP20-unique	1	1	1	1	1	1	1	1	0	1	0	1
HIDE1	uEVP150 or uEVP20-unique	1	1	1	1	1	0	1	0	1	1	0	0
HIP1R	uEVP150 or uEVP20-unique	1	1	1	1	1	1	1	1	1	1	1	1
HIST1H1A	uEVP150 or uEVP20-unique	1	1	1	1	1	1	1	1	1	1	1	1
HIST1H1B	uEVP150 or uEVP20-unique	1	1	1	1	1	1	1	1	1	1	1	1
HIST1H1C	uEVP150 or uEVP20-unique	1	1	1	1	1	1	1	1	1	1	1	1
HIST1H1D	uEVP150 or uEVP20-unique	1	1	1	1	1	1	1	1	1	1	1	1
HIST1H1E	uEVP150 or uEVP20-unique	1	1	1	1	1	1	1	1	1	1	1	1
HIST1H1T	uEVP150 or uEVP20-unique	1	1	1	1	1	1	1	1	1	1	1	1
HIST1H2AA	uEVP150 or uEVP20-unique	1	1	1	1	1	1	1	1	1	1	1	1
HIST1H2AC	uEVP150 or uEVP20-unique	1	1	1	1	1	1	1	1	1	1	1	1
HIST1H2BA	uEVP150 or uEVP20-unique	1	1	1	1	1	1	1	1	1	1	1	1
HIST1H2BC	uEVP150 or uEVP20-unique	1	1	1	1	1	1	1	1	1	1	1	1
HIST1H2BJ	uEVP150 or uEVP20-unique	1	1	1	1	1	1	1	1	1	1	1	1
HIST1H3A	uEVP150 or uEVP20-unique	1	1	1	1	1	1	1	1	1	1	1	1
HIST1H4A	uEVP150 or uEVP20-unique	1	1	1	1	1	1	1	1	1	1	1	1
HIST2H2AA3	uEVP150 or uEVP20-unique	1	1	1	1	1	1	1	1	1	1	1	1
HIST2H2AB	uEVP150 or uEVP20-unique	1	1	1	1	1	1	1	1	1	1	1	1
HIST2H2BC	uEVP150 or uEVP20-unique	1	1	1	1	1	1	1	1	1	1	1	1
HIST2H2BF	uEVP150 or uEVP20-unique	1	1	1	1	1	1	1	1	1	1	1	1
HIST2H3A	uEVP150 or uEVP20-unique	1	1	1	1	1	1	1	1	1	1	1	1
HIST3H2A	uEVP150 or uEVP20-unique	1	1	1	1	1	1	1	1	1	1	1	1
HIST3H2BB	uEVP150 or uEVP20-unique	1	1	1	1	1	1	1	1	1	1	1	1
HIST3H3	uEVP150 or uEVP20-unique	1	1	1	1	1	1	1	1	1	1	1	1
HLA-DMB	uEVP150 or uEVP20-unique	1	1	1	1	1	1	1	1	1	1	1	1
HLA-DPA1	uEVP150 or uEVP20-unique	1	1	1	1	0	1	0	1	1	1	0	1
HLA-F	uEVP150 or uEVP20-unique	1	1	1	1	1	1	1	1	1	1	1	1
HLCS	uEVP150 or uEVP20-unique	1	1	1	1	0	1	1	1	1	1	0	1
HMGCS2	uEVP150 or uEVP20-unique	1	1	1	1	1	1	1	1	1	1	1	1
HOMER2	uEVP150 or uEVP20-unique	1	1	1	1	1	1	1	1	1	1	1	1
HOOK1	uEVP150 or uEVP20-unique	1	1	1	1	1	1	1	1	1	1	1	1
HOOK2	uEVP150 or uEVP20-unique	1	1	1	1	1	1	1	1	1	1	0	1
HOOK3	uEVP150 or uEVP20-unique	1	1	1	1	1	1	1	1	1	1	0	1
HRSP12	uEVP150 or uEVP20-unique	1	1	1	1	1	1	1	1	1	1	1	1
HS1BP3	uEVP150 or uEVP20-unique	1	1	1	1	1	1	1	1	1	1	1	1
HSP90AB4P	uEVP150 or uEVP20-unique	1	1	1	1	1	1	1	1	1	1	1	1
HSP90B2P	uEVP150 or uEVP20-unique	1	1	1	1	1	1	1	1	0	1	1	1
HSPBP1	uEVP150 or uEVP20-unique	1	1	1	1	1	1	1	1	1	1	1	1
HYAL1	uEVP150 or uEVP20-unique	1	1	1	1	1	1	1	1	1	1	0	0
HYI	uEVP150 or uEVP20-unique	1	1	1	1	1	1	1	1	1	1	0	1
IARS	uEVP150 or uEVP20-unique	1	1	1	1	1	1	1	1	1	1	1	1
ICA1	uEVP150 or uEVP20-unique	1	1	1	1	1	0	1	1	1	1	1	1
ICOSLG	uEVP150 or uEVP20-unique	1	1	1	1	1	1	1	1	1	1	1	1
IFT27	uEVP150 or uEVP20-unique	1	1	1	1	1	1	1	1	1	1	1	1
IGBP1	uEVP150 or uEVP20-unique	1	1	1	1	0	1	1	1	1	1	1	1
IGFBP5	uEVP150 or uEVP20-unique	1	1	1	1	1	1	1	1	0	0	0	0
IGHD	uEVP150 or uEVP20-unique	1	1	1	1	1	1	0	1	1	0	0	1
IGHV3-13	uEVP150 or uEVP20-unique	1	1	1	1	1	1	1	1	1	1	1	1
IGHV3-23	uEVP150 or uEVP20-unique	1	1	1	1	1	1	1	1	1	1	1	1
IGHV3-33	uEVP150 or uEVP20-unique	1	1	1	1	1	1	1	1	1	1	1	1
IGHV3-53	uEVP150 or uEVP20-unique	1	1	1	1	1	1	1	1	1	1	1	1
IGHV3-7	uEVP150 or uEVP20-unique	1	1	1	1	1	1	1	1	1	1	1	1
IGHV4-34	uEVP150 or uEVP20-unique	1	1	1	1	1	1	0	1	1	1	1	1
IGKV1-17	uEVP150 or uEVP20-unique	1	1	1	1	1	1	1	1	1	1	1	1
IGKV1-33	uEVP150 or uEVP20-unique	1	1	1	1	1	1	1	1	1	1	1	1
IGKV1-39	uEVP150 or uEVP20-unique	1	1	1	1	1	1	1	1	1	1	1	1
IGKV1D-33	uEVP150 or uEVP20-unique	1	1	1	1	1	1	1	1	1	1	1	1
IGKV2-30	uEVP150 or uEVP20-unique	1	1	1	1	1	1	1	1	1	1	1	1
IGKV2D-28	uEVP150 or uEVP20-unique	1	1	1	1	1	1	1	1	1	1	1	1
IGKV2D-40	uEVP150 or uEVP20-unique	1	1	1	1	1	1	1	1	1	1	1	1
IGKV3-11	uEVP150 or uEVP20-unique	1	1	1	1	1	1	1	1	1	1	1	1
IGKV3-15	uEVP150 or uEVP20-unique	1	1	1	1	1	1	1	1	1	1	1	1
IGLV1-47	uEVP150 or uEVP20-unique	1	1	1	1	1	1	1	1	1	1	1	1
IGLV1-51	uEVP150 or uEVP20-unique	1	1	1	1	1	1	1	1	1	1	1	1
IGLV3-19	uEVP150 or uEVP20-unique	1	1	1	1	1	1	1	1	1	1	1	1
IGLV3-21	uEVP150 or uEVP20-unique	1	1	1	1	1	1	1	1	1	1	1	1
IKBKAP	uEVP150 or uEVP20-unique	1	1	1	1	1	1	1	1	0	1	0	0
IL10RB	uEVP150 or uEVP20-unique	1	1	0	1	0	1	1	1	1	1	1	0
IL6ST	uEVP150 or uEVP20-unique	1	1	1	1	1	1	1	1	1	1	1	1
IMPACT	uEVP150 or uEVP20-unique	1	1	1	1	0	1	1	1	1	1	1	1
INADL	uEVP150 or uEVP20-unique	1	1	1	1	1	1	1	1	1	1	1	1
INHBE	uEVP150 or uEVP20-unique	1	1	1	1	1	1	1	1	1	1	1	1
INPP4B	uEVP150 or uEVP20-unique	1	1	1	1	1	1	1	1	1	1	1	1
INPP5E	uEVP150 or uEVP20-unique	1	1	1	1	1	1	1	1	1	1	1	1
IQSEC1	uEVP150 or uEVP20-unique	1	1	1	1	1	1	1	1	1	1	1	1
IRF3	uEVP150 or uEVP20-unique	1	1	1	1	0	1	1	1	1	1	1	0
iRT	uEVP150 or uEVP20-unique	1	1	1	1	1	1	1	1	1	1	1	1
ISLR	uEVP150 or uEVP20-unique	1	1	1	1	1	1	1	1	1	1	1	1
ISOC1	uEVP150 or uEVP20-unique	1	1	1	1	1	1	1	1	1	1	1	1
ITFG1	uEVP150 or uEVP20-unique	1	1	1	1	1	1	1	1	1	1	1	1
ITFG3	uEVP150 or uEVP20-unique	1	1	1	1	1	1	1	1	1	1	1	1
ITGB1BP1	uEVP150 or uEVP20-unique	0	1	1	1	1	1	1	1	1	1	1	1
ITPK1	uEVP150 or uEVP20-unique	1	1	1	1	1	1	1	1	1	1	1	1
JMJD7	uEVP150 or uEVP20-unique	1	1	1	1	1	1	1	1	1	1	0	1
KARS	uEVP150 or uEVP20-unique	1	1	1	1	1	1	1	1	1	1	1	1
KCNK6	uEVP150 or uEVP20-unique	1	1	0	1	0	0	1	1	1	1	1	1
KCNN2	uEVP150 or uEVP20-unique	1	1	0	1	0	1	1	1	1	1	0	1
KEAP1	uEVP150 or uEVP20-unique	1	1	1	1	0	1	1	1	1	1	1	1
KHNYN	uEVP150 or uEVP20-unique	1	1	1	1	1	0	1	1	1	1	1	1
KIAA0196	uEVP150 or uEVP20-unique	1	1	1	1	1	1	1	1	1	1	1	1
KIAA1033	uEVP150 or uEVP20-unique	1	1	1	1	1	1	1	1	1	1	1	1
KIAA1279	uEVP150 or uEVP20-unique	1	1	1	1	1	1	1	1	1	1	0	1
KIAA1324	uEVP150 or uEVP20-unique	1	1	1	1	1	1	1	1	1	1	1	1
KIAA1468	uEVP150 or uEVP20-unique	1	1	1	1	1	1	1	1	1	1	0	0
KIAA1598	uEVP150 or uEVP20-unique	1	1	1	1	1	1	1	1	1	1	1	1
KIF1A	uEVP150 or uEVP20-unique	1	1	1	1	1	1	1	1	1	1	1	1
KIFAP3	uEVP150 or uEVP20-unique	1	1	1	1	1	1	1	1	1	1	1	1
KIRREL	uEVP150 or uEVP20-unique	1	1	1	1	1	1	1	1	1	1	1	1
KLC3	uEVP150 or uEVP20-unique	1	1	1	1	1	1	1	1	1	1	1	1
KLK2	uEVP150 or uEVP20-unique	1	1	1	1	1	1	1	1	1	1	1	1
KLK3	uEVP150 or uEVP20-unique	1	1	1	1	1	1	1	1	1	1	1	1
KPNA3	uEVP150 or uEVP20-unique	1	1	1	1	1	1	1	1	1	1	1	1
KPNA5	uEVP150 or uEVP20-unique	1	1	1	1	1	1	1	1	1	1	1	1
KRT23	uEVP150 or uEVP20-unique	1	1	1	1	1	1	1	1	1	1	1	1
KRT33A	uEVP150 or uEVP20-unique	1	1	1	1	1	1	1	1	1	1	1	1
KRT34	uEVP150 or uEVP20-unique	1	1	1	1	1	1	1	1	1	1	1	1
KRT81	uEVP150 or uEVP20-unique	1	1	1	1	1	1	1	1	1	1	1	1
KRT84	uEVP150 or uEVP20-unique	1	1	1	1	1	1	1	1	1	1	1	1
KRT85	uEVP150 or uEVP20-unique	1	1	1	1	1	1	1	1	1	1	1	1
KRT86	uEVP150 or uEVP20-unique	1	1	1	1	1	1	1	1	1	1	1	1
KRT87P	uEVP150 or uEVP20-unique	1	1	1	1	1	1	1	1	1	1	1	1
KRTAP11-1	uEVP150 or uEVP20-unique	1	1	1	1	0	1	1	1	0	0	1	0
KRTAP2-1	uEVP150 or uEVP20-unique	1	1	1	1	1	1	1	1	1	0	1	0
KYNU	uEVP150 or uEVP20-unique	1	1	1	1	1	1	1	1	1	1	1	1
LACTB2	uEVP150 or uEVP20-unique	1	1	1	1	1	1	1	1	1	1	1	0
LAMTOR2	uEVP150 or uEVP20-unique	1	1	1	1	0	1	1	1	1	1	1	1
LAMTOR5	uEVP150 or uEVP20-unique	1	1	1	1	1	1	1	1	1	1	1	1
LARS	uEVP150 or uEVP20-unique	1	1	1	1	1	1	1	1	1	1	1	1
LCAT	uEVP150 or uEVP20-unique	1	1	1	1	1	1	1	1	0	0	0	0
LEAP2	uEVP150 or uEVP20-unique	1	1	1	1	1	1	1	1	1	1	1	1
LEPROT	uEVP150 or uEVP20-unique	1	1	1	1	1	1	1	1	1	1	1	1
LGALS8	uEVP150 or uEVP20-unique	1	1	1	1	1	1	1	1	1	1	1	1
LGALS9	uEVP150 or uEVP20-unique	1	1	1	1	1	1	1	1	1	1	1	1
LGMN	uEVP150 or uEVP20-unique	1	1	1	1	1	1	1	1	1	1	1	1
LHPP	uEVP150 or uEVP20-unique	1	1	1	1	1	1	1	1	1	1	1	1
LILRA6	uEVP150 or uEVP20-unique	1	1	1	1	1	1	0	0	1	0	0	0
LILRB2	uEVP150 or uEVP20-unique	1	1	1	1	1	1	1	1	1	0	1	0
LILRB3	uEVP150 or uEVP20-unique	1	1	1	1	1	1	0	0	1	1	1	0
LIPA	uEVP150 or uEVP20-unique	1	1	1	1	1	1	1	1	0	1	0	0
LMO7	uEVP150 or uEVP20-unique	1	1	1	1	1	1	1	1	1	1	1	1
LMTK2	uEVP150 or uEVP20-unique	1	1	1	1	1	1	1	1	1	1	1	1
LOR	uEVP150 or uEVP20-unique	1	1	1	1	1	1	1	1	1	1	1	1
LRRC16A	uEVP150 or uEVP20-unique	1	1	1	1	1	1	1	1	1	1	1	1
LRRC25	uEVP150 or uEVP20-unique	1	1	1	1	1	0	0	0	1	1	0	0
LRRC37A	uEVP150 or uEVP20-unique	1	1	1	1	0	1	0	0	0	0	0	1
LRRC40	uEVP150 or uEVP20-unique	1	1	1	1	1	1	1	1	1	1	0	1
LRRFIP2	uEVP150 or uEVP20-unique	1	1	1	1	1	1	1	1	1	1	1	1
LRRN4	uEVP150 or uEVP20-unique	1	1	1	1	1	1	0	1	1	0	0	0
LSM1	uEVP150 or uEVP20-unique	1	1	1	1	0	1	1	1	1	1	1	1
LTBP2	uEVP150 or uEVP20-unique	1	1	1	1	1	1	1	1	1	1	1	1
LXN	uEVP150 or uEVP20-unique	1	1	1	1	1	1	1	1	1	1	1	1
LYNX1	uEVP150 or uEVP20-unique	1	1	1	1	1	1	1	1	1	1	1	1
LZIC	uEVP150 or uEVP20-unique	1	1	1	1	0	1	1	1	1	1	1	1
LZTFL1	uEVP150 or uEVP20-unique	1	1	1	1	1	1	1	1	1	1	1	1
MACROD1	uEVP150 or uEVP20-unique	1	1	1	1	1	1	1	1	1	1	1	1
MAN2B2	uEVP150 or uEVP20-unique	1	1	1	1	1	1	1	1	1	1	0	1
MAN2C1	uEVP150 or uEVP20-unique	1	1	1	1	1	1	1	1	1	1	1	1
MAP3K2	uEVP150 or uEVP20-unique	1	1	1	1	1	1	1	1	1	1	1	0
MAPK10	uEVP150 or uEVP20-unique	1	1	1	1	0	1	1	1	1	1	1	1
MAPKAPK3	uEVP150 or uEVP20-unique	1	1	1	1	1	1	1	1	1	1	1	1
MARS	uEVP150 or uEVP20-unique	1	1	1	1	1	1	1	1	1	1	1	1
MCEMP1	uEVP150 or uEVP20-unique	1	1	1	1	1	1	1	1	1	1	1	1
MCF2L	uEVP150 or uEVP20-unique	1	1	1	1	0	1	1	1	1	1	1	1
METAP1	uEVP150 or uEVP20-unique	1	1	1	1	1	1	1	1	1	1	1	1
MFI2	uEVP150 or uEVP20-unique	1	1	1	1	1	1	1	1	1	1	1	1
MFSD6	uEVP150 or uEVP20-unique	1	1	1	1	0	1	1	1	1	1	1	1
MGAM2	uEVP150 or uEVP20-unique	1	1	1	1	1	1	1	1	1	1	1	1
MGEA5	uEVP150 or uEVP20-unique	1	1	1	1	1	1	1	1	1	1	1	1
MGST1	uEVP150 or uEVP20-unique	1	1	1	1	1	1	1	1	1	1	1	1
MICALL1	uEVP150 or uEVP20-unique	1	1	1	1	1	1	1	1	1	1	1	1
MIEN1	uEVP150 or uEVP20-unique	1	1	1	1	1	1	1	1	1	1	1	1
MISP3	uEVP150 or uEVP20-unique	1	1	1	1	1	1	0	1	1	1	1	0
MLLT4	uEVP150 or uEVP20-unique	1	1	1	1	1	1	1	1	1	1	1	1
MLPH	uEVP150 or uEVP20-unique	1	1	1	1	1	1	1	1	1	1	1	1
MMP2	uEVP150 or uEVP20-unique	1	1	1	1	1	1	1	1	0	0	0	1
MPP5	uEVP150 or uEVP20-unique	1	1	1	1	1	1	1	1	1	1	1	1
MPRIP	uEVP150 or uEVP20-unique	1	1	1	1	1	1	1	1	1	1	1	1
MRGPRF	uEVP150 or uEVP20-unique	1	1	1	1	1	1	1	1	1	1	1	1
MT1E	uEVP150 or uEVP20-unique	1	1	1	1	1	1	1	1	1	1	1	1
MT1H	uEVP150 or uEVP20-unique	1	1	1	1	1	1	1	1	1	1	1	1
MTHFR	uEVP150 or uEVP20-unique	1	1	1	1	1	1	1	1	0	1	1	1
MTHFS	uEVP150 or uEVP20-unique	1	1	1	1	1	1	1	1	1	1	1	1
MTM1	uEVP150 or uEVP20-unique	1	1	1	1	1	1	1	1	1	1	1	1
MTMR1	uEVP150 or uEVP20-unique	1	1	1	1	0	0	1	1	1	1	1	1
MTMR2	uEVP150 or uEVP20-unique	1	1	1	1	0	0	1	1	1	1	1	0
MTMR6	uEVP150 or uEVP20-unique	1	1	1	1	0	1	1	1	0	1	0	1
MTMR9	uEVP150 or uEVP20-unique	1	1	1	1	0	0	1	1	0	1	0	0
MTR	uEVP150 or uEVP20-unique	1	1	1	1	1	1	1	1	1	1	1	1
MUC12	uEVP150 or uEVP20-unique	1	1	1	1	1	1	1	1	1	1	1	1
MUC15	uEVP150 or uEVP20-unique	1	1	1	1	0	1	1	1	1	1	1	1
MUC20	uEVP150 or uEVP20-unique	1	1	1	1	1	1	1	1	1	1	1	1
MUC5B	uEVP150 or uEVP20-unique	1	1	1	1	1	1	1	1	1	1	1	1
MYCBP	uEVP150 or uEVP20-unique	1	1	1	1	1	1	1	1	1	1	1	1
MYH6	uEVP150 or uEVP20-unique	1	1	1	1	1	1	1	1	1	1	1	1
MYO5C	uEVP150 or uEVP20-unique	1	1	1	1	1	1	1	1	1	1	1	1
MYRIP	uEVP150 or uEVP20-unique	1	1	1	1	0	0	1	1	1	1	1	1
NAA25	uEVP150 or uEVP20-unique	1	1	1	1	1	1	0	1	1	1	0	0
NADSYN1	uEVP150 or uEVP20-unique	1	1	1	1	1	1	1	1	1	1	1	1
NARFL	uEVP150 or uEVP20-unique	1	1	1	1	1	1	1	1	1	1	1	1
NARS	uEVP150 or uEVP20-unique	1	1	1	1	1	1	1	1	1	1	1	1
NBEA	uEVP150 or uEVP20-unique	1	1	1	1	1	1	1	1	1	1	1	1
NBEAL1	uEVP150 or uEVP20-unique	1	1	1	1	1	1	1	1	1	1	1	1
NCDN	uEVP150 or uEVP20-unique	1	1	1	1	1	1	1	1	1	1	1	1
NCF1	uEVP150 or uEVP20-unique	1	1	1	1	1	1	1	0	1	0	0	0
NCF1C	uEVP150 or uEVP20-unique	1	1	1	1	1	1	1	0	1	0	0	0
NDFIP1	uEVP150 or uEVP20-unique	1	1	1	1	1	1	1	1	1	1	1	1
NECAP1	uEVP150 or uEVP20-unique	1	1	1	1	1	0	1	1	1	1	1	1
NFKB1	uEVP150 or uEVP20-unique	1	1	1	1	1	1	1	1	1	1	1	1
NINL	uEVP150 or uEVP20-unique	1	1	1	1	1	1	1	1	1	1	1	1
NIPAL2	uEVP150 or uEVP20-unique	1	1	1	1	0	0	1	1	1	1	1	1
NKIRAS2	uEVP150 or uEVP20-unique	1	1	1	1	1	1	1	1	1	1	1	1
NKX3-1	uEVP150 or uEVP20-unique	1	1	1	1	0	0	1	1	1	1	1	1
NLN	uEVP150 or uEVP20-unique	1	1	1	1	1	1	1	1	1	1	0	1
NME3	uEVP150 or uEVP20-unique	1	1	1	1	1	1	1	1	1	1	1	1
NOL3	uEVP150 or uEVP20-unique	1	1	1	1	1	1	1	1	1	1	1	1
NOS2	uEVP150 or uEVP20-unique	1	1	1	1	1	1	1	1	1	1	1	1
NOV	uEVP150 or uEVP20-unique	1	1	1	1	1	1	1	1	1	1	1	1
NPC2	uEVP150 or uEVP20-unique	1	1	1	1	1	1	1	1	1	1	1	1
NPDC1	uEVP150 or uEVP20-unique	1	1	1	1	1	1	1	1	1	1	1	1
NPEPL1	uEVP150 or uEVP20-unique	1	1	1	1	1	1	1	1	0	0	0	1
NRBP1	uEVP150 or uEVP20-unique	1	1	1	1	1	1	1	1	1	1	1	1
NRBP2	uEVP150 or uEVP20-unique	1	1	1	1	1	1	1	1	0	0	0	0
NRD1	uEVP150 or uEVP20-unique	1	1	1	1	1	1	1	1	1	1	1	1
NTAN1	uEVP150 or uEVP20-unique	1	1	0	0	0	0	1	1	1	0	0	0
NUBP1	uEVP150 or uEVP20-unique	1	1	1	1	1	1	1	1	1	1	1	1
NUDT1	uEVP150 or uEVP20-unique	1	1	1	1	1	1	1	1	1	1	1	1
NUDT10	uEVP150 or uEVP20-unique	1	1	1	1	1	1	1	1	1	1	1	1
NUDT15	uEVP150 or uEVP20-unique	1	1	0	1	0	0	1	1	1	1	1	1
NUDT2	uEVP150 or uEVP20-unique	1	1	1	1	1	1	1	1	1	1	1	1
NUDT3	uEVP150 or uEVP20-unique	1	1	1	1	1	0	1	1	1	1	1	1
OAS1	uEVP150 or uEVP20-unique	1	1	1	1	1	1	1	1	1	1	1	1
OCC1	uEVP150 or uEVP20-unique	1	1	1	1	1	1	1	1	1	1	1	1
OPLAH	uEVP150 or uEVP20-unique	1	1	1	1	1	1	1	1	1	1	1	1
OSBP2	uEVP150 or uEVP20-unique	1	1	1	1	0	1	1	1	1	1	0	0
OSBPL10	uEVP150 or uEVP20-unique	1	1	1	1	1	1	1	1	0	0	0	0
OSBPL2	uEVP150 or uEVP20-unique	1	1	1	1	0	1	1	1	0	1	0	0
OSBPL9	uEVP150 or uEVP20-unique	1	1	1	1	1	1	1	1	1	1	1	1
OSCAR	uEVP150 or uEVP20-unique	1	1	1	1	1	1	1	1	1	1	1	1
OTULIN	uEVP150 or uEVP20-unique	1	1	1	1	1	1	1	1	1	1	1	0
OVCA2	uEVP150 or uEVP20-unique	1	1	1	1	1	1	1	1	1	1	1	1
OXER1	uEVP150 or uEVP20-unique	1	1	1	1	0	1	0	1	1	0	0	1
OXR1	uEVP150 or uEVP20-unique	1	1	1	1	0	0	1	1	1	1	1	0
PACS1	uEVP150 or uEVP20-unique	1	1	1	1	1	1	1	1	1	1	1	1
PADI3	uEVP150 or uEVP20-unique	1	1	1	1	1	1	1	1	1	1	1	1
PAFAH2	uEVP150 or uEVP20-unique	1	1	1	1	1	1	1	1	1	1	1	1
PAIP1	uEVP150 or uEVP20-unique	1	1	1	1	1	1	1	1	1	1	1	1
PAK1	uEVP150 or uEVP20-unique	1	1	1	1	1	1	1	1	1	1	1	1
PALM3	uEVP150 or uEVP20-unique	1	1	1	1	1	1	1	1	1	1	1	1
PATE4	uEVP150 or uEVP20-unique	1	1	0	0	0	1	0	1	0	0	0	1
PAWR	uEVP150 or uEVP20-unique	1	1	1	1	1	1	1	1	1	1	1	1
PBDC1	uEVP150 or uEVP20-unique	1	1	1	1	1	1	1	1	1	1	1	1
PCDHB2	uEVP150 or uEVP20-unique	1	1	0	1	1	1	1	1	1	1	1	1
PCDHB4	uEVP150 or uEVP20-unique	1	1	0	1	1	1	1	1	1	1	1	1
PCDHB7	uEVP150 or uEVP20-unique	1	1	0	1	1	1	1	1	1	1	1	1
PCDHB8	uEVP150 or uEVP20-unique	1	1	0	1	1	1	1	1	1	1	1	1
PCK2	uEVP150 or uEVP20-unique	1	1	1	1	1	1	1	1	1	1	1	1
PCSK1N	uEVP150 or uEVP20-unique	1	1	1	1	1	0	0	1	1	1	0	1
PDCL3	uEVP150 or uEVP20-unique	1	1	1	1	1	1	0	1	1	1	1	0
PDDC1	uEVP150 or uEVP20-unique	1	1	1	1	1	1	1	1	1	1	1	1
PDE4D	uEVP150 or uEVP20-unique	1	1	1	1	1	1	1	1	1	1	1	1
PDE9A	uEVP150 or uEVP20-unique	1	1	1	1	1	0	1	1	1	1	1	1
PDGFRB	uEVP150 or uEVP20-unique	1	1	1	1	1	1	1	1	1	1	1	1
PDLIM2	uEVP150 or uEVP20-unique	1	1	1	1	1	1	1	1	1	0	1	1
PDPK1	uEVP150 or uEVP20-unique	1	1	1	1	1	1	1	1	1	1	1	1
PDXP	uEVP150 or uEVP20-unique	1	1	1	1	1	1	1	1	1	1	0	1
PDZK1P1	uEVP150 or uEVP20-unique	1	1	1	1	1	1	1	1	1	1	1	1
PEA15	uEVP150 or uEVP20-unique	1	1	1	1	1	1	1	1	1	1	1	1
PEX11B	uEVP150 or uEVP20-unique	1	1	1	1	1	1	1	1	1	1	1	1
PFDN1	uEVP150 or uEVP20-unique	1	1	1	1	1	1	1	1	1	1	1	1
PFDN6	uEVP150 or uEVP20-unique	1	1	1	1	1	0	1	1	1	1	1	1
PFKFB3	uEVP150 or uEVP20-unique	1	1	1	1	1	1	0	1	0	1	0	0
PGC	uEVP150 or uEVP20-unique	1	1	1	1	1	1	1	1	1	1	0	1
PGGT1B	uEVP150 or uEVP20-unique	1	1	1	1	1	1	1	1	1	1	1	1
PGP	uEVP150 or uEVP20-unique	1	1	1	1	1	1	1	1	1	1	1	1
PHB	uEVP150 or uEVP20-unique	1	1	1	1	1	1	1	1	0	1	1	1
PHKG2	uEVP150 or uEVP20-unique	1	1	1	1	1	1	1	1	1	1	1	1
PHYKPL	uEVP150 or uEVP20-unique	1	1	1	1	1	1	1	1	1	1	0	0
PI16	uEVP150 or uEVP20-unique	1	1	1	1	1	1	1	1	1	1	1	1
PICK1	uEVP150 or uEVP20-unique	1	1	1	1	1	1	1	1	1	1	1	1
PKN1	uEVP150 or uEVP20-unique	1	1	1	1	1	1	1	1	1	1	1	1
PKP1	uEVP150 or uEVP20-unique	1	1	1	1	1	1	1	1	1	1	0	1
PLA2G15	uEVP150 or uEVP20-unique	1	1	1	1	1	1	1	1	0	1	0	0
PLA2G4B	uEVP150 or uEVP20-unique	1	1	1	1	1	1	1	1	1	1	0	1
PLA2G4D	uEVP150 or uEVP20-unique	1	1	1	1	0	1	1	1	1	1	1	1
PLEKHA5	uEVP150 or uEVP20-unique	1	1	0	1	1	1	1	1	1	1	1	1
PMM1	uEVP150 or uEVP20-unique	1	1	1	1	1	1	1	1	1	1	1	1
PNKD	uEVP150 or uEVP20-unique	1	1	1	1	1	1	1	1	1	1	1	1
PNPO	uEVP150 or uEVP20-unique	1	1	1	1	1	1	1	1	1	1	1	1
PPAP2A	uEVP150 or uEVP20-unique	1	1	1	1	1	1	1	1	1	1	1	1
PPCS	uEVP150 or uEVP20-unique	1	1	1	1	1	1	1	1	1	1	1	1
PPIAL4D	uEVP150 or uEVP20-unique	1	1	1	1	1	1	1	1	1	1	1	1
PPIL3	uEVP150 or uEVP20-unique	1	1	1	1	1	1	1	1	1	1	1	1
PPM1E	uEVP150 or uEVP20-unique	1	1	0	1	0	0	1	1	1	1	0	1
PPM1F	uEVP150 or uEVP20-unique	1	1	1	1	1	1	1	1	1	1	1	0
PPM1H	uEVP150 or uEVP20-unique	1	1	1	1	1	1	1	1	1	1	1	1
PPP1R12A	uEVP150 or uEVP20-unique	1	1	1	1	1	1	1	1	1	1	1	1
PPP1R13L	uEVP150 or uEVP20-unique	1	1	1	1	1	1	1	1	1	1	1	1
PPP1R1B	uEVP150 or uEVP20-unique	1	1	0	1	0	0	1	1	1	1	1	1
PPP1R9A	uEVP150 or uEVP20-unique	0	1	1	1	1	1	1	1	1	1	1	1
PPP2R4	uEVP150 or uEVP20-unique	1	1	1	1	1	1	1	1	1	1	1	1
PPP2R5A	uEVP150 or uEVP20-unique	1	1	1	1	1	1	1	1	1	1	0	1
PPP2R5D	uEVP150 or uEVP20-unique	1	1	1	1	1	1	1	1	1	1	1	1
PPP3CB	uEVP150 or uEVP20-unique	1	1	1	1	1	1	1	1	1	1	1	1
PPP3CC	uEVP150 or uEVP20-unique	1	1	1	1	1	1	1	1	1	1	1	1
PPP6R2	uEVP150 or uEVP20-unique	1	1	1	1	1	1	1	1	1	1	0	1
PPP6R3	uEVP150 or uEVP20-unique	1	1	1	1	1	1	1	1	1	1	0	1
PRKAB1	uEVP150 or uEVP20-unique	1	1	1	1	1	1	1	1	1	1	0	0
PRKAR1B	uEVP150 or uEVP20-unique	1	1	1	1	0	1	1	1	1	1	0	0
PROSC	uEVP150 or uEVP20-unique	1	1	1	1	1	1	1	1	1	1	1	1
PRUNE	uEVP150 or uEVP20-unique	1	1	1	1	1	1	1	1	1	1	1	1
PSEN1	uEVP150 or uEVP20-unique	1	1	1	1	1	1	1	1	1	1	1	1
PSEN2	uEVP150 or uEVP20-unique	1	1	1	1	1	1	1	1	1	1	1	1
PSMF1	uEVP150 or uEVP20-unique	1	1	1	1	1	1	1	1	1	1	1	1
PTGDS	uEVP150 or uEVP20-unique	1	1	1	1	1	1	1	1	1	1	1	1
PTK2	uEVP150 or uEVP20-unique	1	1	1	1	0	1	1	1	1	1	0	0
PTPRM	uEVP150 or uEVP20-unique	1	1	1	1	0	1	1	1	1	1	1	1
PTPRN2	uEVP150 or uEVP20-unique	1	1	1	1	1	1	1	1	1	1	1	1
PTRHD1	uEVP150 or uEVP20-unique	1	1	1	1	1	1	1	1	1	1	1	1
PVRL2	uEVP150 or uEVP20-unique	1	1	1	1	1	1	1	1	1	1	1	1
PYCARD	uEVP150 or uEVP20-unique	1	1	1	1	1	1	1	1	1	1	1	1
PYCRL	uEVP150 or uEVP20-unique	1	1	1	1	1	1	1	1	1	1	1	1
QARS	uEVP150 or uEVP20-unique	1	1	1	1	1	1	1	1	1	1	1	1
RAB11FIP5	uEVP150 or uEVP20-unique	1	1	1	1	1	1	1	1	1	1	1	1
RAB24	uEVP150 or uEVP20-unique	1	1	1	1	1	1	1	1	1	1	0	1
RAB31	uEVP150 or uEVP20-unique	1	1	1	1	1	1	1	1	1	1	1	1
RAB3IP	uEVP150 or uEVP20-unique	1	1	1	1	1	1	1	1	1	1	0	1
RAB44	uEVP150 or uEVP20-unique	1	1	1	1	1	1	1	1	1	0	0	0
RABEP1	uEVP150 or uEVP20-unique	1	1	1	1	1	1	1	1	1	1	1	1
RABEP2	uEVP150 or uEVP20-unique	1	1	1	1	1	1	1	1	1	1	1	0
RABGEF1	uEVP150 or uEVP20-unique	1	1	1	1	1	1	1	1	1	1	1	1
RABGGTA	uEVP150 or uEVP20-unique	1	1	1	1	1	1	1	1	1	1	1	1
RABGGTB	uEVP150 or uEVP20-unique	1	1	1	1	1	1	1	1	1	1	1	1
RABL6	uEVP150 or uEVP20-unique	1	1	1	1	1	0	1	1	1	1	1	1
RAD23A	uEVP150 or uEVP20-unique	1	1	1	1	1	1	1	1	1	1	1	1
RALBP1	uEVP150 or uEVP20-unique	1	1	1	1	1	1	1	1	1	1	1	1
RALGAPA2	uEVP150 or uEVP20-unique	1	1	1	1	1	1	1	1	1	1	1	1
RAP1GAP	uEVP150 or uEVP20-unique	1	1	1	1	1	1	1	1	1	1	1	1
RARRES2	uEVP150 or uEVP20-unique	1	1	1	1	1	1	1	1	0	1	1	1
RARS	uEVP150 or uEVP20-unique	1	1	1	1	1	1	1	1	1	1	1	1
RASA4	uEVP150 or uEVP20-unique	1	1	1	1	1	1	1	1	0	1	0	0
RBBP9	uEVP150 or uEVP20-unique	1	1	1	1	1	1	1	1	1	1	1	1
RBCK1	uEVP150 or uEVP20-unique	1	1	1	1	1	0	1	1	1	1	1	0
RBM47	uEVP150 or uEVP20-unique	1	1	1	1	1	1	0	1	0	0	0	0
RBMXL1	uEVP150 or uEVP20-unique	1	1	1	1	1	1	1	1	1	1	0	0
RBP2	uEVP150 or uEVP20-unique	1	1	1	1	1	1	0	1	1	1	0	1
RBP7	uEVP150 or uEVP20-unique	1	1	1	1	1	1	1	1	1	1	1	1
RCAN3	uEVP150 or uEVP20-unique	1	1	1	1	0	0	1	1	1	1	0	1
REG1B	uEVP150 or uEVP20-unique	1	1	1	1	1	1	1	1	1	1	1	1
RELA	uEVP150 or uEVP20-unique	1	1	1	1	1	1	1	1	1	1	1	1
RELT	uEVP150 or uEVP20-unique	1	1	1	1	1	1	0	1	1	1	1	1
REPS1	uEVP150 or uEVP20-unique	1	1	1	1	1	1	1	1	1	1	1	1
REPS2	uEVP150 or uEVP20-unique	1	1	1	1	1	1	1	1	1	1	1	1
REXO2	uEVP150 or uEVP20-unique	1	1	0	1	0	1	1	1	1	1	1	1
RGL2	uEVP150 or uEVP20-unique	1	1	1	1	0	1	1	1	1	1	1	1
RGS19	uEVP150 or uEVP20-unique	1	1	1	1	1	1	1	1	1	1	1	1
RHPN1	uEVP150 or uEVP20-unique	1	1	1	1	1	1	1	1	1	1	1	1
RIPK1	uEVP150 or uEVP20-unique	1	1	1	1	1	1	1	1	1	1	1	1
RNASE1	uEVP150 or uEVP20-unique	1	1	1	1	1	1	1	1	1	1	1	1
RNASE6	uEVP150 or uEVP20-unique	1	1	1	1	1	1	1	1	1	1	1	1
RNASET2	uEVP150 or uEVP20-unique	1	1	1	1	1	1	1	1	1	1	1	1
RNF114	uEVP150 or uEVP20-unique	1	1	1	1	1	1	1	1	1	1	1	1
RNF13	uEVP150 or uEVP20-unique	1	1	1	1	1	1	1	1	1	1	1	1
RNF14	uEVP150 or uEVP20-unique	1	1	1	1	1	1	1	1	1	1	0	0
RNF31	uEVP150 or uEVP20-unique	1	1	1	1	1	0	1	1	1	1	0	1
RPAP1	uEVP150 or uEVP20-unique	1	1	1	1	1	1	1	1	0	1	0	0
RPE	uEVP150 or uEVP20-unique	1	1	1	1	1	1	1	1	1	1	1	1
RPH3AL	uEVP150 or uEVP20-unique	1	1	1	1	0	1	1	1	1	1	1	1
RPS17	uEVP150 or uEVP20-unique	1	1	1	1	1	1	1	1	1	1	0	1
RPS6KA2	uEVP150 or uEVP20-unique	1	1	1	1	1	1	1	1	1	1	1	1
RRM2B	uEVP150 or uEVP20-unique	1	1	1	1	1	1	1	1	1	1	1	1
RTN4RL2	uEVP150 or uEVP20-unique	1	1	1	1	1	1	1	1	1	1	1	1
RWDD1	uEVP150 or uEVP20-unique	1	1	0	1	0	1	1	1	0	1	0	1
SARG	uEVP150 or uEVP20-unique	1	1	1	1	1	1	1	1	1	1	1	1
SARS	uEVP150 or uEVP20-unique	1	1	1	1	1	1	1	1	1	1	1	1
SCGB1A1	uEVP150 or uEVP20-unique	1	1	1	1	1	1	1	1	1	1	1	1
SCGN	uEVP150 or uEVP20-unique	1	1	1	1	0	0	1	1	1	1	1	1
SDSL	uEVP150 or uEVP20-unique	1	1	1	1	1	1	1	1	1	1	1	1
SEC14L2	uEVP150 or uEVP20-unique	1	1	1	1	1	1	1	1	1	1	1	1
SELO	uEVP150 or uEVP20-unique	1	1	1	1	1	1	1	1	1	1	0	1
SEMA5A	uEVP150 or uEVP20-unique	1	1	1	1	1	1	1	1	1	1	1	1
SENP8	uEVP150 or uEVP20-unique	1	1	1	1	0	1	1	1	1	1	1	1
SEPHS2	uEVP150 or uEVP20-unique	1	1	1	1	1	1	1	1	1	1	1	1
SEP11	uEVP150 or uEVP20-unique	1	1	1	1	1	1	1	1	1	1	1	1
SEPT2	uEVP150 or uEVP20-unique	1	1	1	1	1	1	1	1	1	1	1	1
SEPT6	uEVP150 or uEVP20-unique	1	1	1	1	1	1	1	1	1	1	1	1
SEPT7	uEVP150 or uEVP20-unique	1	1	1	1	1	1	1	1	1	1	1	1
SEPT8	uEVP150 or uEVP20-unique	1	1	1	1	1	1	1	1	1	1	1	1
SEPT9	uEVP150 or uEVP20-unique	1	1	1	1	1	1	1	1	1	1	1	1
SERPINA6	uEVP150 or uEVP20-unique	1	1	1	1	1	1	1	1	1	1	1	1
SERPINB8	uEVP150 or uEVP20-unique	1	1	1	1	1	1	1	1	1	1	1	1
SFTPA1	uEVP150 or uEVP20-unique	1	1	0	1	0	0	0	1	0	1	0	1
SGCE	uEVP150 or uEVP20-unique	1	1	1	1	1	1	0	1	1	1	0	1
SGSH	uEVP150 or uEVP20-unique	1	1	1	1	1	1	1	1	1	1	1	1
SGSM2	uEVP150 or uEVP20-unique	1	1	1	1	1	1	1	1	1	1	1	1
SGSM3	uEVP150 or uEVP20-unique	1	1	1	1	1	1	1	1	1	1	1	1
SGTB	uEVP150 or uEVP20-unique	1	1	1	1	0	0	1	1	0	1	1	1
SH2D4A	uEVP150 or uEVP20-unique	1	1	1	1	1	1	1	1	1	1	1	1
SH3BGRL2	uEVP150 or uEVP20-unique	1	1	1	1	1	1	1	1	1	1	1	1
SH3GLB2	uEVP150 or uEVP20-unique	1	1	1	1	1	1	1	1	1	1	1	1
SH3TC1	uEVP150 or uEVP20-unique	1	1	1	1	1	1	1	1	1	1	1	1
SIDT1	uEVP150 or uEVP20-unique	1	1	1	1	0	1	1	1	1	1	1	1
SIGLEC14	uEVP150 or uEVP20-unique	1	1	1	1	1	1	1	1	1	1	1	0
SIGLEC5	uEVP150 or uEVP20-unique	1	1	1	1	1	1	1	1	1	1	1	0
SIGLEC9	uEVP150 or uEVP20-unique	1	1	1	1	1	1	0	0	1	1	0	0
SIL1	uEVP150 or uEVP20-unique	1	1	1	1	1	1	1	1	0	0	0	1
SIRPG	uEVP150 or uEVP20-unique	1	1	1	1	1	0	1	1	1	1	1	1
SIRT2	uEVP150 or uEVP20-unique	1	1	1	1	1	1	1	1	1	1	1	1
SIRT5	uEVP150 or uEVP20-unique	1	1	1	1	1	1	1	1	1	1	1	1
SLC11A2	uEVP150 or uEVP20-unique	1	1	1	1	1	1	1	1	1	1	1	1
SLC15A1	uEVP150 or uEVP20-unique	0	1	1	0	0	0	1	1	1	1	1	1
SLC15A4	uEVP150 or uEVP20-unique	1	1	1	1	1	1	1	1	1	1	1	1
SLC16A2	uEVP150 or uEVP20-unique	1	1	1	1	1	1	1	1	1	1	1	1
SLC16A4	uEVP150 or uEVP20-unique	1	1	1	1	1	1	1	1	1	1	1	1
SLC17A5	uEVP150 or uEVP20-unique	1	1	1	1	1	1	1	1	1	1	1	1
SLC18A2	uEVP150 or uEVP20-unique	1	1	0	1	0	0	1	1	1	1	1	1
SLC22A23	uEVP150 or uEVP20-unique	1	1	0	1	0	0	1	1	1	1	1	1
SLC22A3	uEVP150 or uEVP20-unique	1	1	1	1	0	1	1	1	1	1	1	0
SLC22A4	uEVP150 or uEVP20-unique	1	1	1	1	1	1	1	1	1	1	0	1
SLC26A1	uEVP150 or uEVP20-unique	1	1	1	1	1	1	0	1	1	1	1	1
SLC34A3	uEVP150 or uEVP20-unique	1	1	1	1	1	1	0	1	1	1	1	1
SLC36A1	uEVP150 or uEVP20-unique	1	1	1	1	1	1	1	1	1	1	1	1
SLC38A10	uEVP150 or uEVP20-unique	1	1	1	1	0	1	0	1	0	0	0	0
SLC47A1	uEVP150 or uEVP20-unique	1	1	1	1	1	1	1	1	1	1	1	1
SLC52A3	uEVP150 or uEVP20-unique	1	1	0	0	0	0	1	1	1	1	1	1
SLC7A4	uEVP150 or uEVP20-unique	1	1	1	1	0	0	1	1	1	1	1	1
SMAD1	uEVP150 or uEVP20-unique	1	1	1	1	1	1	1	1	1	1	1	1
SMAD3	uEVP150 or uEVP20-unique	1	1	1	1	1	1	1	1	1	1	1	1
SMAD4	uEVP150 or uEVP20-unique	1	1	1	1	1	0	1	1	1	1	1	1
SMAP1	uEVP150 or uEVP20-unique	1	1	1	1	1	1	1	1	1	1	1	1
SMIM1	uEVP150 or uEVP20-unique	1	1	1	1	1	1	1	1	1	1	1	1
SMPD1	uEVP150 or uEVP20-unique	1	1	1	1	1	1	1	1	1	1	1	1
SMYD3	uEVP150 or uEVP20-unique	1	1	1	1	0	1	1	1	0	1	0	1
SMYD5	uEVP150 or uEVP20-unique	1	1	1	1	1	1	1	1	1	1	0	0
SOD3	uEVP150 or uEVP20-unique	1	1	1	1	1	1	1	1	1	1	1	1
SOWAHC	uEVP150 or uEVP20-unique	1	1	1	1	1	1	1	1	1	1	1	1
SPACA1	uEVP150 or uEVP20-unique	1	1	1	1	0	1	0	0	0	0	0	1
SPG20	uEVP150 or uEVP20-unique	1	1	1	1	1	1	1	1	1	1	1	1
SPHK2	uEVP150 or uEVP20-unique	1	1	1	1	1	1	1	1	1	1	1	1
SPOCK1	uEVP150 or uEVP20-unique	1	1	1	1	1	1	1	1	1	1	0	0
SPRR1A	uEVP150 or uEVP20-unique	1	1	1	1	1	1	1	1	1	1	1	1
SPRR1B	uEVP150 or uEVP20-unique	1	1	1	1	1	1	1	1	1	1	1	1
SPRR2D	uEVP150 or uEVP20-unique	1	1	1	1	1	1	1	1	1	1	1	1
SPRR2G	uEVP150 or uEVP20-unique	1	1	1	1	1	1	1	1	1	1	1	1
SSH3	uEVP150 or uEVP20-unique	1	1	1	1	1	1	1	1	1	1	1	1
STAP2	uEVP150 or uEVP20-unique	1	1	1	1	1	1	1	1	1	1	1	1
STARD10	uEVP150 or uEVP20-unique	1	1	1	1	1	1	1	1	1	1	1	1
STAT5B	uEVP150 or uEVP20-unique	1	1	1	1	1	1	1	1	1	1	1	1
STEAP2	uEVP150 or uEVP20-unique	1	1	1	1	1	1	1	1	1	1	1	1
STK3	uEVP150 or uEVP20-unique	1	1	1	1	1	1	1	1	1	1	1	1
STRADB	uEVP150 or uEVP20-unique	1	1	1	1	1	1	1	1	1	1	1	1
SULT1A3	uEVP150 or uEVP20-unique	1	1	1	1	1	1	1	1	1	1	1	1
SULT2B1	uEVP150 or uEVP20-unique	1	1	1	1	1	1	1	1	1	1	1	1
SYAP1	uEVP150 or uEVP20-unique	1	1	1	1	1	1	1	1	1	1	1	1
SYT17	uEVP150 or uEVP20-unique	1	1	1	1	1	1	1	1	1	1	1	1
SYTL3	uEVP150 or uEVP20-unique	1	1	1	1	1	1	1	1	1	1	1	1
TAB1	uEVP150 or uEVP20-unique	1	1	1	1	1	1	1	1	1	1	1	1
TACC1	uEVP150 or uEVP20-unique	1	1	1	1	1	1	1	1	1	1	1	1
TANGO2	uEVP150 or uEVP20-unique	1	1	1	1	1	1	1	1	1	1	0	0
TARS	uEVP150 or uEVP20-unique	1	1	1	1	1	1	1	1	1	1	1	1
TARSL2	uEVP150 or uEVP20-unique	1	1	1	1	1	1	1	1	1	1	1	1
TATDN1	uEVP150 or uEVP20-unique	1	1	1	1	0	1	1	1	1	1	1	1
TBC1D13	uEVP150 or uEVP20-unique	1	1	1	1	1	1	1	1	1	1	1	1
TBC1D17	uEVP150 or uEVP20-unique	1	1	1	1	1	1	1	1	1	1	1	1
TBC1D2B	uEVP150 or uEVP20-unique	1	1	1	1	0	1	1	1	1	1	1	1
TBC1D4	uEVP150 or uEVP20-unique	1	1	1	1	1	1	1	1	1	1	1	1
TBC1D9B	uEVP150 or uEVP20-unique	1	1	1	1	1	1	1	1	1	1	1	1
TBCC	uEVP150 or uEVP20-unique	1	1	1	1	0	1	1	1	0	1	0	0
TBCK	uEVP150 or uEVP20-unique	1	1	1	1	1	1	1	1	1	1	1	1
TCEB1	uEVP150 or uEVP20-unique	1	1	1	1	1	1	1	1	1	1	1	1
TCEB2	uEVP150 or uEVP20-unique	1	1	1	1	1	1	1	1	1	1	1	1
TECPR1	uEVP150 or uEVP20-unique	1	1	1	1	1	1	1	1	1	1	1	1
TFCP2	uEVP150 or uEVP20-unique	1	1	1	1	1	1	1	1	1	1	0	1
TFF2	uEVP150 or uEVP20-unique	1	1	1	1	1	1	1	1	1	1	1	1
THTPA	uEVP150 or uEVP20-unique	1	1	1	1	1	1	1	1	1	1	1	1
THUMPD3	uEVP150 or uEVP20-unique	1	1	1	1	1	1	1	1	1	1	1	1
TIGAR	uEVP150 or uEVP20-unique	1	1	1	1	1	1	1	1	1	1	1	1
TJP3	uEVP150 or uEVP20-unique	1	1	1	1	0	1	1	1	1	1	1	1
TLDC1	uEVP150 or uEVP20-unique	1	1	1	1	1	1	1	1	1	1	1	1
TMCO4	uEVP150 or uEVP20-unique	1	1	1	1	0	0	1	1	1	1	1	1
TMEM106A	uEVP150 or uEVP20-unique	1	1	1	1	1	1	1	1	1	1	1	1
TMEM106B	uEVP150 or uEVP20-unique	1	1	1	1	1	1	1	1	1	1	1	1
TMEM175	uEVP150 or uEVP20-unique	1	1	1	1	0	0	1	1	1	1	1	1
TMEM179B	uEVP150 or uEVP20-unique	1	1	1	1	1	1	1	1	1	1	1	1
TMEM190	uEVP150 or uEVP20-unique	0	0	1	1	0	1	0	0	0	0	0	1
TMEM2	uEVP150 or uEVP20-unique	1	1	1	1	1	1	1	1	1	1	1	1
TMEM27	uEVP150 or uEVP20-unique	1	1	1	1	1	1	1	1	1	1	1	1
TMEM55A	uEVP150 or uEVP20-unique	1	1	1	1	1	1	1	1	1	1	1	1
TMEM55B	uEVP150 or uEVP20-unique	1	1	1	1	1	1	1	1	1	1	1	1
TMEM8A	uEVP150 or uEVP20-unique	1	1	0	1	1	1	1	1	1	1	1	1
TMSB10	uEVP150 or uEVP20-unique	1	1	1	1	1	1	1	1	1	1	1	1
TMSB4X	uEVP150 or uEVP20-unique	1	1	1	1	1	1	1	1	1	1	1	1
TNS1	uEVP150 or uEVP20-unique	0	1	1	1	1	1	0	1	1	1	1	1
TP53I3	uEVP150 or uEVP20-unique	1	1	1	1	1	1	1	1	1	1	1	1
TPD52L1	uEVP150 or uEVP20-unique	1	1	1	1	1	1	1	1	1	1	1	1
TPPP3	uEVP150 or uEVP20-unique	1	1	1	1	1	1	1	1	1	1	1	1
TRAFD1	uEVP150 or uEVP20-unique	1	1	1	1	0	0	1	1	1	1	1	1
TRIM4	uEVP150 or uEVP20-unique	1	1	1	0	1	1	1	1	1	1	1	0
TRIM47	uEVP150 or uEVP20-unique	1	1	1	1	1	1	1	1	1	1	1	1
TRNT1	uEVP150 or uEVP20-unique	1	1	1	1	1	1	1	1	0	1	1	1
TROVE2	uEVP150 or uEVP20-unique	1	1	1	1	1	1	1	1	1	1	1	1
TRPM8	uEVP150 or uEVP20-unique	1	1	1	1	1	1	1	1	1	1	1	1
TSC1	uEVP150 or uEVP20-unique	1	1	1	1	1	1	1	1	1	1	1	1
TSC22D1	uEVP150 or uEVP20-unique	1	1	1	1	1	1	1	1	1	1	1	1
TSC22D2	uEVP150 or uEVP20-unique	1	1	1	1	0	0	1	1	1	1	0	1
TSC22D3	uEVP150 or uEVP20-unique	1	1	1	1	0	0	1	1	1	1	1	0
TSC22D4	uEVP150 or uEVP20-unique	1	1	1	1	1	1	1	1	1	1	0	1
TSSC1	uEVP150 or uEVP20-unique	1	1	1	1	1	1	1	1	1	1	1	1
TSTA3	uEVP150 or uEVP20-unique	1	1	1	1	1	1	1	1	1	1	1	1
TTC1	uEVP150 or uEVP20-unique	1	1	1	1	1	1	1	1	1	1	1	1
TTC9C	uEVP150 or uEVP20-unique	1	1	1	1	0	1	1	1	1	1	1	1
TYRO3	uEVP150 or uEVP20-unique	1	1	1	1	1	1	1	1	1	1	1	1
UBA3	uEVP150 or uEVP20-unique	1	1	1	1	1	1	1	1	1	1	1	1
UBB	uEVP150 or uEVP20-unique	1	1	1	1	1	1	1	1	1	1	1	1
UBE2H	uEVP150 or uEVP20-unique	1	1	1	1	1	0	1	1	1	1	0	1
UBE2L6	uEVP150 or uEVP20-unique	1	1	1	1	1	1	1	1	1	1	1	1
UBE2R2	uEVP150 or uEVP20-unique	1	1	0	1	0	0	1	1	1	1	0	0
UBFD1	uEVP150 or uEVP20-unique	1	1	1	1	1	1	1	1	1	1	1	1
UBR1	uEVP150 or uEVP20-unique	1	1	1	1	1	1	1	1	1	1	1	1
UFM1	uEVP150 or uEVP20-unique	1	1	1	1	1	1	1	1	1	1	1	1
UNC13B	uEVP150 or uEVP20-unique	1	1	1	1	1	1	1	1	1	1	1	1
UNC5CL	uEVP150 or uEVP20-unique	1	1	1	1	1	1	1	1	1	1	1	1
UPK3B	uEVP150 or uEVP20-unique	1	1	1	1	1	1	1	1	1	1	1	1
UPK3BL	uEVP150 or uEVP20-unique	1	1	1	1	0	1	1	1	1	1	1	1
UROS	uEVP150 or uEVP20-unique	1	1	1	1	1	1	1	1	1	1	1	0
USP10	uEVP150 or uEVP20-unique	1	1	1	1	1	1	1	1	1	1	1	1
USP13	uEVP150 or uEVP20-unique	1	1	1	1	1	1	1	1	1	1	1	1
USP47	uEVP150 or uEVP20-unique	1	1	1	1	1	1	1	1	1	1	1	1
USP8	uEVP150 or uEVP20-unique	1	1	1	1	1	1	1	1	1	1	1	1
VARS	uEVP150 or uEVP20-unique	1	1	1	1	1	1	1	1	1	1	1	1
VAV2	uEVP150 or uEVP20-unique	1	1	1	1	1	1	1	1	1	1	1	1
VCAM1	uEVP150 or uEVP20-unique	1	1	1	1	1	1	1	1	1	1	1	1
VILL	uEVP150 or uEVP20-unique	1	1	1	1	1	1	1	1	1	1	1	1
VNN2	uEVP150 or uEVP20-unique	1	1	1	1	1	1	1	1	1	1	1	1
WARS	uEVP150 or uEVP20-unique	1	1	1	1	1	1	1	1	1	1	1	1
WASH1	uEVP150 or uEVP20-unique	1	1	1	1	1	1	1	1	1	1	1	1
WASH2P	uEVP150 or uEVP20-unique	1	1	1	1	1	1	1	1	1	1	1	1
WASH6P	uEVP150 or uEVP20-unique	1	1	1	1	1	1	1	1	1	1	1	1
WDR13	uEVP150 or uEVP20-unique	1	1	1	1	1	1	1	1	1	1	1	1
WDR72	uEVP150 or uEVP20-unique	1	1	1	1	1	1	1	1	1	1	1	1
WDR91	uEVP150 or uEVP20-unique	1	1	1	1	1	1	1	1	1	1	0	1
WFDC2	uEVP150 or uEVP20-unique	0	1	1	1	1	1	1	1	1	1	1	1
WIBG	uEVP150 or uEVP20-unique	1	1	1	1	1	1	1	1	1	1	1	1
WIPF2	uEVP150 or uEVP20-unique	1	1	1	1	1	1	1	1	1	1	1	1
WIPI2	uEVP150 or uEVP20-unique	1	1	1	1	1	1	1	1	1	1	0	0
WISP2	uEVP150 or uEVP20-unique	1	1	1	1	1	1	1	1	1	1	1	1
XP32	uEVP150 or uEVP20-unique	1	1	1	1	1	1	1	1	1	1	1	1
YARS	uEVP150 or uEVP20-unique	1	1	1	1	1	1	1	1	1	1	1	1
ZCCHC6	uEVP150 or uEVP20-unique	1	1	1	1	1	1	1	1	1	1	1	1
ZFYVE19	uEVP150 or uEVP20-unique	1	1	1	1	1	1	1	1	1	1	1	1
ZNRF2	uEVP150 or uEVP20-unique	1	1	1	1	1	1	1	1	1	1	1	1
ZPR1	uEVP150 or uEVP20-unique	1	1	0	1	1	1	1	1	1	1	0	1
AARS2	uEVP20-unique	1	1	1	1	1	1	0	0	0	0	0	0
AASS	uEVP20-unique	1	1	1	1	1	1	0	0	0	0	0	0
ABAT	uEVP20-unique	1	1	1	1	1	1	0	0	0	0	0	0
ABCB10	uEVP20-unique	1	1	1	1	1	1	0	0	0	0	0	0
ABCB7	uEVP20-unique	1	1	1	1	1	1	0	0	0	0	0	0
ABCD1	uEVP20-unique	1	1	1	1	0	1	0	0	0	0	0	0
ABCD3	uEVP20-unique	1	1	1	1	1	1	0	0	0	0	0	0
ABHD10	uEVP20-unique	1	1	1	1	1	1	0	0	0	0	0	0
ABHD12	uEVP20-unique	1	1	1	1	1	1	0	0	0	0	0	0
ABHD14A	uEVP20-unique	1	1	1	1	1	1	0	0	0	0	0	0
ABHD6	uEVP20-unique	1	1	1	1	1	1	0	0	0	0	0	0
ABLIM1	uEVP20-unique	1	1	1	1	1	1	0	0	0	0	0	0
ACAD10	uEVP20-unique	1	1	1	1	1	1	0	0	0	0	0	0
ACAD11	uEVP20-unique	1	1	1	1	1	1	0	0	0	0	0	0
ACAD9	uEVP20-unique	1	1	1	1	1	1	0	0	0	0	0	0
ACADS	uEVP20-unique	1	1	1	1	1	1	0	0	0	0	0	0
ACADSB	uEVP20-unique	1	1	1	1	1	1	0	0	0	0	0	0
ACADVL	uEVP20-unique	1	1	1	1	1	1	0	0	0	0	0	0
ACAN	uEVP20-unique	0	1	1	1	1	1	0	0	0	0	0	0
ACBD5	uEVP20-unique	1	1	1	1	1	1	0	0	0	0	0	0
ACIN1	uEVP20-unique	1	1	1	1	1	1	0	0	0	0	0	0
ACOT13	uEVP20-unique	1	1	1	1	1	1	0	0	0	0	0	0
ACOT9	uEVP20-unique	1	1	1	1	1	1	0	0	0	0	0	0
ACOX1	uEVP20-unique	1	1	1	1	1	1	0	0	0	0	0	0
ACOX2	uEVP20-unique	1	1	1	1	1	1	0	0	0	0	0	0
ACOX3	uEVP20-unique	1	1	1	1	1	1	0	0	0	0	0	0
ACP5	uEVP20-unique	1	1	1	1	1	1	0	0	0	0	0	0
ACRBP	uEVP20-unique	1	1	1	1	0	1	0	0	0	0	0	0
ACSBG2	uEVP20-unique	0	1	1	1	0	1	0	0	0	0	0	0
ACSF2	uEVP20-unique	1	1	1	1	1	1	0	0	0	0	0	0
ACSF3	uEVP20-unique	1	1	1	1	1	1	0	0	0	0	0	0
ACSM2B	uEVP20-unique	1	1	1	1	1	1	0	0	0	0	0	0
ACSM3	uEVP20-unique	1	1	1	1	1	1	0	0	0	0	0	0
ACSS1	uEVP20-unique	1	1	1	1	1	1	0	0	0	0	0	0
ACSS3	uEVP20-unique	1	1	1	1	1	1	0	0	0	0	0	0
ACTL7A	uEVP20-unique	1	1	1	1	1	1	0	0	0	0	0	0
ACTRT2	uEVP20-unique	0	1	1	1	0	1	0	0	0	0	0	0
ACTRT3	uEVP20-unique	1	1	0	1	0	1	0	0	0	0	0	0
ADAM33	uEVP20-unique	0	1	1	1	0	0	0	0	0	0	0	0
ADAMDEC1	uEVP20-unique	1	1	1	1	1	1	0	0	0	0	0	0
ADAMTS5	uEVP20-unique	1	1	1	1	1	1	0	0	0	0	0	0
ADAMTSL2	uEVP20-unique	1	1	1	1	1	1	0	0	0	0	0	0
ADAMTSL4	uEVP20-unique	1	1	1	1	1	1	0	0	0	0	0	0
ADCK3	uEVP20-unique	1	1	1	1	0	1	0	0	0	0	0	0
ADIPOQ	uEVP20-unique	1	1	1	1	1	1	0	0	0	0	0	0
ADPGK	uEVP20-unique	1	1	1	1	1	1	0	0	0	0	0	0
AFG3L2	uEVP20-unique	1	1	1	1	1	1	0	0	0	0	0	0
AFTPH	uEVP20-unique	1	1	1	1	0	0	0	0	0	0	0	0
AGAP1	uEVP20-unique	1	1	0	1	0	1	0	0	0	0	0	0
AGFG1	uEVP20-unique	1	1	1	1	1	1	0	0	0	0	0	0
AGMAT	uEVP20-unique	1	1	1	1	1	1	0	0	0	0	0	0
AGO1	uEVP20-unique	1	1	1	1	1	1	0	0	0	0	0	0
AGO3	uEVP20-unique	1	1	1	1	1	1	0	0	0	0	0	0
AGPAT3	uEVP20-unique	1	1	1	1	1	1	0	0	0	0	0	0
AGPAT9	uEVP20-unique	1	1	1	1	1	1	0	0	0	0	0	0
AGPS	uEVP20-unique	1	1	1	1	1	1	0	0	0	0	0	0
AGRP	uEVP20-unique	1	1	0	1	0	1	0	0	0	0	0	0
AGTPBP1	uEVP20-unique	1	1	1	1	0	1	0	0	0	0	0	0
AGXT2	uEVP20-unique	1	1	1	1	1	1	0	0	0	0	0	0
AIFM1	uEVP20-unique	1	1	1	1	1	1	0	0	0	0	0	0
AIG1	uEVP20-unique	1	1	1	1	1	1	0	0	0	0	0	0
AIM1	uEVP20-unique	1	1	1	1	1	1	0	0	0	0	0	0
AK3	uEVP20-unique	1	1	1	1	1	1	0	0	0	0	0	0
AKAP1	uEVP20-unique	1	1	1	1	1	1	0	0	0	0	0	0
AKAP13	uEVP20-unique	1	1	1	1	1	1	0	0	0	0	0	0
AKAP2	uEVP20-unique	1	1	1	1	1	1	0	0	0	0	0	0
ALDH3A2	uEVP20-unique	1	1	1	1	1	1	0	0	0	0	0	0
ALDH4A1	uEVP20-unique	1	1	1	1	1	1	0	0	0	0	0	0
ALDH6A1	uEVP20-unique	1	1	1	1	1	1	0	0	0	0	0	0
ALG2	uEVP20-unique	1	1	1	1	0	1	0	0	0	0	0	0
ALG5	uEVP20-unique	1	1	1	1	1	0	0	0	0	0	0	0
ALMS1	uEVP20-unique	1	1	1	1	1	1	0	0	0	0	0	0
ALOX12B	uEVP20-unique	1	1	1	1	1	1	0	0	0	0	0	0
ALOX15	uEVP20-unique	1	1	0	1	1	1	0	0	0	0	0	0
ALOXE3	uEVP20-unique	0	1	1	1	1	1	0	0	0	0	0	0
AMACR	uEVP20-unique	1	1	1	1	1	1	0	0	0	0	0	0
AMICA1	uEVP20-unique	1	1	1	1	0	1	0	0	0	0	0	0
AMPD1	uEVP20-unique	1	1	1	1	1	1	0	0	0	0	0	0
AMPD3	uEVP20-unique	1	1	1	1	1	1	0	0	0	0	0	0
AMT	uEVP20-unique	1	1	1	1	1	1	0	0	0	0	0	0
ANK2	uEVP20-unique	1	1	1	1	1	1	0	0	0	0	0	0
ANK3	uEVP20-unique	1	1	1	1	1	1	0	0	0	0	0	0
ANKHD1	uEVP20-unique	1	1	1	1	0	1	0	0	0	0	0	0
ANKMY2	uEVP20-unique	1	1	1	1	1	1	0	0	0	0	0	0
ANKRD2	uEVP20-unique	1	1	1	1	1	1	0	0	0	0	0	0
ANKRD22	uEVP20-unique	1	1	1	1	1	1	0	0	0	0	0	0
ANKRD35	uEVP20-unique	1	1	1	1	1	1	0	0	0	0	0	0
ANKS4B	uEVP20-unique	1	1	1	1	1	1	0	0	0	0	0	0
ANO10	uEVP20-unique	1	1	1	1	1	1	0	0	0	0	0	0
APOBR	uEVP20-unique	1	1	1	1	1	1	0	0	0	0	0	0
APOO	uEVP20-unique	1	1	1	1	1	1	0	0	0	0	0	0
APOOL	uEVP20-unique	1	1	1	1	1	1	0	0	0	0	0	0
ARG2	uEVP20-unique	1	1	1	1	0	1	0	0	0	0	0	0
ARHGAP30	uEVP20-unique	1	1	1	1	0	0	0	0	0	0	0	0
ARHGEF10	uEVP20-unique	1	1	1	1	1	1	0	0	0	0	0	0
ARHGEF28	uEVP20-unique	0	1	1	1	0	0	0	0	0	0	0	0
ARHGEF38	uEVP20-unique	1	1	1	1	1	0	0	0	0	0	0	0
ARID2	uEVP20-unique	1	1	1	1	1	1	0	0	0	0	0	0
ARIH2	uEVP20-unique	1	1	1	1	1	1	0	0	0	0	0	0
ARMC1	uEVP20-unique	1	1	1	1	1	1	0	0	0	0	0	0
ARMC10	uEVP20-unique	1	1	1	1	1	1	0	0	0	0	0	0
ARMC12	uEVP20-unique	1	1	1	1	0	1	0	0	0	0	0	0
ARMCX3	uEVP20-unique	1	1	1	1	1	1	0	0	0	0	0	0
ARSE	uEVP20-unique	1	1	1	1	1	1	0	0	0	0	0	0
AS3MT	uEVP20-unique	1	1	1	1	1	1	0	0	0	0	0	0
ASB9	uEVP20-unique	1	1	1	1	1	1	0	0	0	0	0	0
ASCC2	uEVP20-unique	1	1	1	1	1	1	0	0	0	0	0	0
ASPRV1	uEVP20-unique	1	1	1	1	0	1	0	0	0	0	0	0
ATAD1	uEVP20-unique	1	1	1	1	1	1	0	0	0	0	0	0
ATF6	uEVP20-unique	1	1	0	1	0	1	0	0	0	0	0	0
ATF6B	uEVP20-unique	1	1	0	1	1	1	0	0	0	0	0	0
ATG13	uEVP20-unique	1	1	1	1	1	1	0	0	0	0	0	0
ATP13A1	uEVP20-unique	1	1	1	1	1	1	0	0	0	0	0	0
ATP2A1	uEVP20-unique	1	1	1	1	1	1	0	0	0	0	0	0
ATP5C1	uEVP20-unique	1	1	1	1	1	1	0	0	0	0	0	0
ATP5D	uEVP20-unique	1	1	1	1	1	1	0	0	0	0	0	0
ATP5F1	uEVP20-unique	1	1	1	1	1	1	0	0	0	0	0	0
ATP5H	uEVP20-unique	1	1	1	1	1	1	0	0	0	0	0	0
ATP5I	uEVP20-unique	1	1	1	1	1	1	0	0	0	0	0	0
ATP5J	uEVP20-unique	0	1	1	1	1	1	0	0	0	0	0	0
ATP5J2	uEVP20-unique	1	1	1	1	1	1	0	0	0	0	0	0
ATP5L	uEVP20-unique	1	1	1	1	1	1	0	0	0	0	0	0
ATP5O	uEVP20-unique	1	1	1	1	1	1	0	0	0	0	0	0
ATP5S	uEVP20-unique	1	1	1	1	1	1	0	0	0	0	0	0
ATPAF1	uEVP20-unique	1	1	1	1	1	1	0	0	0	0	0	0
AUH	uEVP20-unique	1	1	1	1	1	1	0	0	0	0	0	0
B3GNT3	uEVP20-unique	1	1	1	1	1	1	0	0	0	0	0	0
B3GNT8	uEVP20-unique	1	1	1	1	1	1	0	0	0	0	0	0
BANF2	uEVP20-unique	0	1	0	0	0	1	0	0	0	0	0	0
BCAP29	uEVP20-unique	1	1	1	1	1	0	0	0	0	0	0	0
BCAR1	uEVP20-unique	1	1	1	1	1	1	0	0	0	0	0	0
BCAT2	uEVP20-unique	1	1	1	1	1	1	0	0	0	0	0	0
BCKDHA	uEVP20-unique	1	1	1	1	1	1	0	0	0	0	0	0
BCKDHB	uEVP20-unique	1	1	1	1	1	1	0	0	0	0	0	0
BCKDK	uEVP20-unique	1	1	1	1	1	1	0	0	0	0	0	0
BCL2L13	uEVP20-unique	1	1	1	1	1	0	0	0	0	0	0	0
BCL2L2	uEVP20-unique	1	1	1	1	1	1	0	0	0	0	0	0
BCLAF1	uEVP20-unique	1	1	1	1	0	1	0	0	0	0	0	0
BCS1L	uEVP20-unique	1	1	1	1	1	1	0	0	0	0	0	0
BDH1	uEVP20-unique	1	1	1	1	1	1	0	0	0	0	0	0
BICD2	uEVP20-unique	1	1	1	1	1	1	0	0	0	0	0	0
BIRC6	uEVP20-unique	1	1	1	1	1	1	0	0	0	0	0	0
BLOC1S1	uEVP20-unique	1	1	1	1	1	1	0	0	0	0	0	0
BLOC1S4	uEVP20-unique	1	1	1	1	1	1	0	0	0	0	0	0
BMP2K	uEVP20-unique	1	1	1	1	0	1	0	0	0	0	0	0
BMP6	uEVP20-unique	1	1	1	1	1	1	0	0	0	0	0	0
BMP8A	uEVP20-unique	1	1	1	0	0	0	0	0	0	0	0	0
BMX	uEVP20-unique	0	0	1	1	0	0	0	0	0	0	0	0
BNIP2	uEVP20-unique	1	1	0	1	0	0	0	0	0	0	0	0
BPHL	uEVP20-unique	1	1	1	1	1	1	0	0	0	0	0	0
BYSL	uEVP20-unique	1	1	1	1	0	1	0	0	0	0	0	0
C10orf82	uEVP20-unique	1	1	1	0	1	1	0	0	0	0	0	0
C14orf159	uEVP20-unique	1	1	1	1	1	1	0	0	0	0	0	0
C17orf62	uEVP20-unique	1	1	1	0	0	0	0	0	0	0	0	0
C19orf10	uEVP20-unique	1	1	1	1	1	1	0	0	0	0	0	0
C19orf35	uEVP20-unique	1	1	1	1	0	0	0	0	0	0	0	0
C19orf71	uEVP20-unique	0	1	1	0	0	1	0	0	0	0	0	0
C19orf80	uEVP20-unique	0	1	1	1	1	1	0	0	0	0	0	0
C2	uEVP20-unique	1	1	1	1	1	1	0	0	0	0	0	0
C20orf27	uEVP20-unique	1	1	1	1	1	1	0	0	0	0	0	0
C21orf2	uEVP20-unique	1	1	0	0	0	1	0	0	0	0	0	0
C21orf33	uEVP20-unique	1	1	1	1	1	1	0	0	0	0	0	0
C2orf47	uEVP20-unique	1	1	1	1	1	1	0	0	0	0	0	0
C2orf54	uEVP20-unique	1	1	1	1	1	1	0	0	0	0	0	0
C3orf58	uEVP20-unique	1	1	1	1	1	1	0	0	0	0	0	0
C6orf120	uEVP20-unique	1	1	1	1	1	1	0	0	0	0	0	0
C7orf31	uEVP20-unique	1	1	1	1	0	1	0	0	0	0	0	0
C7orf55	uEVP20-unique	1	1	1	1	1	1	0	0	0	0	0	0
C7orf61	uEVP20-unique	1	1	1	1	0	1	0	0	0	0	0	0
C8orf82	uEVP20-unique	1	1	1	1	1	1	0	0	0	0	0	0
C9orf9	uEVP20-unique	1	1	1	1	0	1	0	0	0	0	0	0
CABS1	uEVP20-unique	0	1	0	0	0	0	0	0	0	0	0	0
CABYR	uEVP20-unique	1	1	1	1	1	1	0	0	0	0	0	0
CACHD1	uEVP20-unique	1	1	1	1	0	0	0	0	0	0	0	0
CADM3	uEVP20-unique	1	1	0	0	1	1	0	0	0	0	0	0
CALCOCO1	uEVP20-unique	0	1	1	1	1	1	0	0	0	0	0	0
CALCOCO2	uEVP20-unique	1	1	0	1	1	1	0	0	0	0	0	0
CALML4	uEVP20-unique	1	1	1	1	1	0	0	0	0	0	0	0
CAPZA3	uEVP20-unique	1	1	1	1	0	1	0	0	0	0	0	0
CARS2	uEVP20-unique	1	1	1	1	1	1	0	0	0	0	0	0
CASC4	uEVP20-unique	1	1	1	1	1	1	0	0	0	0	0	0
CASP10	uEVP20-unique	1	1	1	1	1	0	0	0	0	0	0	0
CASP4	uEVP20-unique	1	1	1	1	1	0	0	0	0	0	0	0
CASP8	uEVP20-unique	1	1	1	1	1	1	0	0	0	0	0	0
CBR4	uEVP20-unique	1	1	1	1	1	1	0	0	0	0	0	0
CCBL2	uEVP20-unique	1	1	1	1	1	1	0	0	0	0	0	0
CCDC116	uEVP20-unique	0	0	0	0	0	1	0	0	0	0	0	0
CCDC136	uEVP20-unique	0	1	0	1	0	1	0	0	0	0	0	0
CCDC27	uEVP20-unique	1	1	1	1	0	0	0	0	0	0	0	0
CCDC51	uEVP20-unique	1	1	1	1	1	1	0	0	0	0	0	0
CCDC88A	uEVP20-unique	0	1	1	1	1	1	0	0	0	0	0	0
CCDC88C	uEVP20-unique	1	1	1	1	0	1	0	0	0	0	0	0
CCDC92	uEVP20-unique	1	1	1	1	1	1	0	0	0	0	0	0
CCIN	uEVP20-unique	1	1	1	1	0	1	0	0	0	0	0	0
CCL18	uEVP20-unique	1	1	1	1	1	1	0	0	0	0	0	0
CD180	uEVP20-unique	0	1	1	1	0	1	0	0	0	0	0	0
CD300LF	uEVP20-unique	1	1	1	1	0	0	0	0	0	0	0	0
CD93	uEVP20-unique	1	1	1	1	1	1	0	0	0	0	0	0
CD97	uEVP20-unique	1	1	1	1	1	1	0	0	0	0	0	0
CDAN1	uEVP20-unique	1	1	0	1	0	0	0	0	0	0	0	0
CDC37L1	uEVP20-unique	1	1	1	1	0	1	0	0	0	0	0	0
CDH5	uEVP20-unique	0	1	0	0	0	1	0	0	0	0	0	0
CDIPT	uEVP20-unique	1	1	1	1	1	1	0	0	0	0	0	0
CDK5RAP3	uEVP20-unique	1	1	1	1	1	1	0	0	0	0	0	0
CEACAM21	uEVP20-unique	1	1	1	1	1	1	0	0	0	0	0	0
CEBPZ	uEVP20-unique	1	1	0	1	1	1	0	0	0	0	0	0
CECR5	uEVP20-unique	1	1	1	1	1	1	0	0	0	0	0	0
CELSR2	uEVP20-unique	1	1	1	1	1	1	0	0	0	0	0	0
CEP135	uEVP20-unique	1	1	1	1	1	1	0	0	0	0	0	0
CERS2	uEVP20-unique	1	1	1	1	0	1	0	0	0	0	0	0
CES5A	uEVP20-unique	1	1	1	1	1	1	0	0	0	0	0	0
CGNL1	uEVP20-unique	1	1	1	1	1	1	0	0	0	0	0	0
CHAD	uEVP20-unique	1	1	1	1	1	1	0	0	0	0	0	0
CHCHD6	uEVP20-unique	1	1	1	1	1	1	0	0	0	0	0	0
CHDH	uEVP20-unique	1	1	1	1	1	1	0	0	0	0	0	0
CHGA	uEVP20-unique	1	1	1	1	0	0	0	0	0	0	0	0
CHI3L2	uEVP20-unique	1	1	1	1	0	1	0	0	0	0	0	0
CHST12	uEVP20-unique	0	1	0	0	1	0	0	0	0	0	0	0
CISD1	uEVP20-unique	1	1	1	1	1	1	0	0	0	0	0	0
CKMT2	uEVP20-unique	1	1	1	1	1	1	0	0	0	0	0	0
CLCNKB	uEVP20-unique	0	1	0	1	1	1	0	0	0	0	0	0
CLEC18A	uEVP20-unique	1	1	1	1	1	1	0	0	0	0	0	0
CLEC4G	uEVP20-unique	1	1	1	1	1	1	0	0	0	0	0	0
CLEC5A	uEVP20-unique	1	1	1	1	1	1	0	0	0	0	0	0
CLGN	uEVP20-unique	1	1	0	0	1	1	0	0	0	0	0	0
CLMP	uEVP20-unique	1	1	1	1	1	1	0	0	0	0	0	0
CLPB	uEVP20-unique	0	1	1	1	1	1	0	0	0	0	0	0
CLPP	uEVP20-unique	1	1	1	1	1	1	0	0	0	0	0	0
CLPTM1	uEVP20-unique	1	1	1	1	1	1	0	0	0	0	0	0
CLPTM1L	uEVP20-unique	1	1	1	1	1	1	0	0	0	0	0	0
CLSTN2	uEVP20-unique	1	1	0	0	0	0	0	0	0	0	0	0
CLSTN3	uEVP20-unique	1	1	1	1	0	1	0	0	0	0	0	0
CLUAP1	uEVP20-unique	1	1	1	1	1	1	0	0	0	0	0	0
CLUL1	uEVP20-unique	1	1	0	1	0	1	0	0	0	0	0	0
CLYBL	uEVP20-unique	1	1	1	1	0	1	0	0	0	0	0	0
CMAS	uEVP20-unique	1	1	1	1	1	1	0	0	0	0	0	0
CMTM6	uEVP20-unique	1	1	1	1	1	1	0	0	0	0	0	0
CNDP1	uEVP20-unique	1	1	1	1	1	1	0	0	0	0	0	0
CNPY3	uEVP20-unique	1	1	1	1	1	1	0	0	0	0	0	0
COA3	uEVP20-unique	1	1	1	1	1	1	0	0	0	0	0	0
COL2A1	uEVP20-unique	1	1	1	1	1	0	0	0	0	0	0	0
COL4A1	uEVP20-unique	1	1	1	1	1	1	0	0	0	0	0	0
COL4A5	uEVP20-unique	1	1	1	1	1	1	0	0	0	0	0	0
COL5A1	uEVP20-unique	1	1	1	1	1	1	0	0	0	0	0	0
COL5A3	uEVP20-unique	1	1	1	1	1	1	0	0	0	0	0	0
COL8A1	uEVP20-unique	1	1	1	1	1	1	0	0	0	0	0	0
COMTD1	uEVP20-unique	1	1	1	1	1	1	0	0	0	0	0	0
COQ5	uEVP20-unique	1	1	1	1	1	1	0	0	0	0	0	0
COQ9	uEVP20-unique	1	1	1	1	1	1	0	0	0	0	0	0
COX20	uEVP20-unique	1	1	1	1	1	1	0	0	0	0	0	0
COX5A	uEVP20-unique	1	1	1	1	1	1	0	0	0	0	0	0
COX6A1	uEVP20-unique	1	1	1	1	1	1	0	0	0	0	0	0
COX6B1	uEVP20-unique	1	1	1	1	1	1	0	0	0	0	0	0
COX7A1	uEVP20-unique	1	1	1	1	1	1	0	0	0	0	0	0
COX7A2	uEVP20-unique	1	1	1	1	1	1	0	0	0	0	0	0
COX7A2L	uEVP20-unique	1	1	1	1	1	1	0	0	0	0	0	0
COX7C	uEVP20-unique	1	1	1	1	1	1	0	0	0	0	0	0
CPA4	uEVP20-unique	1	1	1	1	0	1	0	0	0	0	0	0
CPAMD8	uEVP20-unique	1	1	1	1	1	1	0	0	0	0	0	0
CPB2	uEVP20-unique	1	1	1	1	1	1	0	0	0	0	0	0
CPS1	uEVP20-unique	0	1	1	1	0	1	0	0	0	0	0	0
CPT1A	uEVP20-unique	1	1	1	1	1	1	0	0	0	0	0	0
CPT1B	uEVP20-unique	1	1	1	1	1	1	0	0	0	0	0	0
CPT2	uEVP20-unique	1	1	1	1	1	1	0	0	0	0	0	0
CRADD	uEVP20-unique	1	1	1	1	0	1	0	0	0	0	0	0
CRAT	uEVP20-unique	1	1	1	1	1	1	0	0	0	0	0	0
CREG1	uEVP20-unique	1	1	1	1	1	1	0	0	0	0	0	0
CRHBP	uEVP20-unique	1	1	1	1	1	1	0	0	0	0	0	0
CRLF1	uEVP20-unique	1	1	0	0	1	1	0	0	0	0	0	0
CROT	uEVP20-unique	1	1	1	0	1	1	0	0	0	0	0	0
CRTAP	uEVP20-unique	1	1	1	1	0	1	0	0	0	0	0	0
CTAGE5	uEVP20-unique	1	1	1	1	1	1	0	0	0	0	0	0
CTCF	uEVP20-unique	1	1	0	1	0	0	0	0	0	0	0	0
CTSF	uEVP20-unique	1	1	1	1	1	1	0	0	0	0	0	0
CUL7	uEVP20-unique	1	1	1	0	0	1	0	0	0	0	0	0
CXCL14	uEVP20-unique	1	1	1	1	1	1	0	0	0	0	0	0
CXCR1	uEVP20-unique	1	1	1	1	0	1	0	0	0	0	0	0
CXCR2	uEVP20-unique	1	1	1	1	1	0	0	0	0	0	0	0
CXorf38	uEVP20-unique	1	1	1	1	0	0	0	0	0	0	0	0
CYP17A1	uEVP20-unique	1	1	1	1	1	1	0	0	0	0	0	0
CYP20A1	uEVP20-unique	1	1	1	1	1	1	0	0	0	0	0	0
CYP27A1	uEVP20-unique	1	1	1	1	1	1	0	0	0	0	0	0
CYP4F11	uEVP20-unique	1	1	1	1	1	1	0	0	0	0	0	0
CYP4F2	uEVP20-unique	1	1	1	1	1	1	0	0	0	0	0	0
CYP4F22	uEVP20-unique	1	1	1	1	0	1	0	0	0	0	0	0
CYP4F8	uEVP20-unique	1	1	1	1	1	1	0	0	0	0	0	0
CYP51A1	uEVP20-unique	1	1	1	1	1	1	0	0	0	0	0	0
CYTL1	uEVP20-unique	0	1	1	0	0	0	0	0	0	0	0	0
D2HGDH	uEVP20-unique	1	1	1	1	0	1	0	0	0	0	0	0
DAGLB	uEVP20-unique	1	1	1	1	1	1	0	0	0	0	0	0
DAO	uEVP20-unique	1	1	1	1	1	1	0	0	0	0	0	0
DAP3	uEVP20-unique	1	1	1	1	1	1	0	0	0	0	0	0
DAPK1	uEVP20-unique	1	1	1	1	0	1	0	0	0	0	0	0
DARS2	uEVP20-unique	1	1	1	1	1	1	0	0	0	0	0	0
DAZAP1	uEVP20-unique	1	1	1	1	1	1	0	0	0	0	0	0
DBT	uEVP20-unique	1	1	1	1	1	1	0	0	0	0	0	0
DCAKD	uEVP20-unique	1	1	1	1	1	0	0	0	0	0	0	0
DCDC2	uEVP20-unique	1	1	1	1	1	1	0	0	0	0	0	0
DCN	uEVP20-unique	1	1	1	1	1	1	0	0	0	0	0	0
DCPS	uEVP20-unique	1	1	1	1	0	1	0	0	0	0	0	0
DCTN6	uEVP20-unique	1	1	1	1	1	1	0	0	0	0	0	0
DECR2	uEVP20-unique	1	1	1	1	0	1	0	0	0	0	0	0
DEFA4	uEVP20-unique	1	1	1	1	1	1	0	0	0	0	0	0
DEFB129	uEVP20-unique	1	0	0	0	1	1	0	0	0	0	0	0
DEGS1	uEVP20-unique	1	1	1	1	1	1	0	0	0	0	0	0
DHODH	uEVP20-unique	0	1	1	1	1	1	0	0	0	0	0	0
DHRS4	uEVP20-unique	1	1	1	1	1	1	0	0	0	0	0	0
DHRS7B	uEVP20-unique	1	1	1	1	0	1	0	0	0	0	0	0
DHRS9	uEVP20-unique	1	1	1	1	1	1	0	0	0	0	0	0
DHTKD1	uEVP20-unique	1	1	1	1	1	1	0	0	0	0	0	0
DKK3	uEVP20-unique	0	1	1	1	0	0	0	0	0	0	0	0
DLL1	uEVP20-unique	0	1	0	1	0	0	0	0	0	0	0	0
DMTN	uEVP20-unique	1	1	1	1	1	1	0	0	0	0	0	0
DNAJA3	uEVP20-unique	1	1	1	1	1	1	0	0	0	0	0	0
DNAJB12	uEVP20-unique	1	1	1	1	0	0	0	0	0	0	0	0
DNAJB13	uEVP20-unique	1	1	1	1	1	1	0	0	0	0	0	0
DNAJB8	uEVP20-unique	1	1	1	1	1	1	0	0	0	0	0	0
DNAJC11	uEVP20-unique	1	1	1	1	1	1	0	0	0	0	0	0
DOCK6	uEVP20-unique	1	1	1	1	1	1	0	0	0	0	0	0
DPCD	uEVP20-unique	1	1	1	1	0	1	0	0	0	0	0	0
DPM1	uEVP20-unique	1	1	1	1	1	1	0	0	0	0	0	0
DPM3	uEVP20-unique	1	1	1	1	1	1	0	0	0	0	0	0
EBP	uEVP20-unique	1	1	1	1	1	1	0	0	0	0	0	0
ECHDC3	uEVP20-unique	1	1	1	1	1	1	0	0	0	0	0	0
ECI1	uEVP20-unique	1	1	1	1	1	1	0	0	0	0	0	0
ECI2	uEVP20-unique	1	1	1	1	1	1	0	0	0	0	0	0
EFHC1	uEVP20-unique	1	1	0	0	0	1	0	0	0	0	0	0
EFHC2	uEVP20-unique	1	1	1	0	0	1	0	0	0	0	0	0
EFNA2	uEVP20-unique	1	1	0	1	1	1	0	0	0	0	0	0
EIF1AX	uEVP20-unique	1	1	1	1	1	1	0	0	0	0	0	0
EIF2AK4	uEVP20-unique	1	1	0	1	0	0	0	0	0	0	0	0
EIF4E2	uEVP20-unique	1	1	1	1	1	1	0	0	0	0	0	0
ELMOD2	uEVP20-unique	1	1	1	1	1	0	0	0	0	0	0	0
ELOVL1	uEVP20-unique	1	1	1	1	1	1	0	0	0	0	0	0
ELP4	uEVP20-unique	1	1	1	1	0	1	0	0	0	0	0	0
ELP5	uEVP20-unique	1	1	1	1	1	0	0	0	0	0	0	0
EMC1	uEVP20-unique	1	1	1	1	1	1	0	0	0	0	0	0
EMC7	uEVP20-unique	1	1	1	1	1	1	0	0	0	0	0	0
EML1	uEVP20-unique	1	1	1	1	1	1	0	0	0	0	0	0
EMR2	uEVP20-unique	0	1	0	0	0	0	0	0	0	0	0	0
EMR3	uEVP20-unique	1	1	1	1	1	1	0	0	0	0	0	0
ENTPD5	uEVP20-unique	1	1	1	1	1	1	0	0	0	0	0	0
ENTPD6	uEVP20-unique	1	1	1	1	1	1	0	0	0	0	0	0
EPHB6	uEVP20-unique	1	1	1	1	1	1	0	0	0	0	0	0
EPM2AIP1	uEVP20-unique	1	1	1	1	1	1	0	0	0	0	0	0
EPT1	uEVP20-unique	1	1	1	1	1	1	0	0	0	0	0	0
ERAP2	uEVP20-unique	1	1	1	1	1	1	0	0	0	0	0	0
ERGIC3	uEVP20-unique	1	1	1	1	1	1	0	0	0	0	0	0
ERLEC1	uEVP20-unique	1	1	1	1	1	1	0	0	0	0	0	0
ERO1L	uEVP20-unique	1	1	1	1	1	1	0	0	0	0	0	0
ETFDH	uEVP20-unique	1	1	1	1	1	1	0	0	0	0	0	0
FAAH	uEVP20-unique	1	1	1	1	1	1	0	0	0	0	0	0
FABP6	uEVP20-unique	0	1	1	1	1	1	0	0	0	0	0	0
FAF2	uEVP20-unique	1	1	1	1	1	1	0	0	0	0	0	0
FAHD1	uEVP20-unique	1	1	1	1	1	1	0	0	0	0	0	0
FAM105A	uEVP20-unique	1	1	1	1	1	1	0	0	0	0	0	0
FAM115C	uEVP20-unique	1	1	1	1	0	1	0	0	0	0	0	0
FAM120C	uEVP20-unique	1	1	1	1	1	0	0	0	0	0	0	0
FAM134C	uEVP20-unique	1	1	1	1	0	0	0	0	0	0	0	0
FAM154A	uEVP20-unique	1	1	0	0	0	1	0	0	0	0	0	0
FAM160A2	uEVP20-unique	1	1	1	1	0	0	0	0	0	0	0	0
FAM160B1	uEVP20-unique	1	1	1	1	1	1	0	0	0	0	0	0
FAM160B2	uEVP20-unique	1	1	1	1	1	1	0	0	0	0	0	0
FAM162A	uEVP20-unique	1	1	1	1	1	1	0	0	0	0	0	0
FAM166A	uEVP20-unique	1	1	1	1	1	1	0	0	0	0	0	0
FAM198B	uEVP20-unique	1	1	0	1	0	1	0	0	0	0	0	0
FAM205A	uEVP20-unique	0	1	0	1	0	1	0	0	0	0	0	0
FAM209B	uEVP20-unique	1	1	1	1	1	1	0	0	0	0	0	0
FAM213A	uEVP20-unique	1	1	1	1	1	1	0	0	0	0	0	0
FAM71A	uEVP20-unique	1	1	1	1	0	1	0	0	0	0	0	0
FAM71B	uEVP20-unique	0	1	1	1	1	1	0	0	0	0	0	0
FARP2	uEVP20-unique	0	1	1	1	1	1	0	0	0	0	0	0
FAU	uEVP20-unique	1	1	1	1	1	0	0	0	0	0	0	0
FBXO44	uEVP20-unique	1	1	1	1	1	0	0	0	0	0	0	0
FBXO7	uEVP20-unique	1	1	1	1	1	1	0	0	0	0	0	0
FDX1	uEVP20-unique	1	1	1	1	1	1	0	0	0	0	0	0
FDXR	uEVP20-unique	1	1	1	1	1	1	0	0	0	0	0	0
FECH	uEVP20-unique	1	1	1	1	1	1	0	0	0	0	0	0
FGD5	uEVP20-unique	1	1	1	1	0	1	0	0	0	0	0	0
FGF9	uEVP20-unique	1	1	1	1	1	1	0	0	0	0	0	0
FGL1	uEVP20-unique	1	1	0	1	1	1	0	0	0	0	0	0
FIBP	uEVP20-unique	1	1	1	1	0	0	0	0	0	0	0	0
FKBP2	uEVP20-unique	1	1	1	1	1	1	0	0	0	0	0	0
FKBP8	uEVP20-unique	1	1	1	1	1	1	0	0	0	0	0	0
FLAD1	uEVP20-unique	1	1	1	1	1	1	0	0	0	0	0	0
FLRT2	uEVP20-unique	1	1	1	1	1	1	0	0	0	0	0	0
FMO1	uEVP20-unique	1	1	1	1	1	1	0	0	0	0	0	0
FMO5	uEVP20-unique	1	1	1	1	1	1	0	0	0	0	0	0
FMR1NB	uEVP20-unique	0	1	1	0	0	1	0	0	0	0	0	0
FNDC8	uEVP20-unique	0	1	1	1	0	1	0	0	0	0	0	0
FPR1	uEVP20-unique	1	1	1	1	1	1	0	0	0	0	0	0
FPR2	uEVP20-unique	1	1	1	1	1	1	0	0	0	0	0	0
FTMT	uEVP20-unique	0	1	1	1	0	1	0	0	0	0	0	0
FUNDC2	uEVP20-unique	1	1	1	1	1	1	0	0	0	0	0	0
FUT11	uEVP20-unique	1	1	0	1	1	1	0	0	0	0	0	0
FYB	uEVP20-unique	1	1	1	1	1	1	0	0	0	0	0	0
G6PC3	uEVP20-unique	1	1	1	0	1	0	0	0	0	0	0	0
GALC	uEVP20-unique	1	1	1	1	1	1	0	0	0	0	0	0
GALNT1	uEVP20-unique	1	1	1	1	1	1	0	0	0	0	0	0
GALNT10	uEVP20-unique	1	1	1	1	1	1	0	0	0	0	0	0
GALNT11	uEVP20-unique	1	1	0	1	0	1	0	0	0	0	0	0
GALNT12	uEVP20-unique	0	1	0	1	0	1	0	0	0	0	0	0
GALNT16	uEVP20-unique	1	1	1	1	1	1	0	0	0	0	0	0
GALNT18	uEVP20-unique	1	1	1	1	1	1	0	0	0	0	0	0
GALNT6	uEVP20-unique	1	1	1	1	1	1	0	0	0	0	0	0
GATAD2B	uEVP20-unique	1	1	1	1	1	1	0	0	0	0	0	0
GATSL3	uEVP20-unique	1	1	1	1	1	1	0	0	0	0	0	0
GBAS	uEVP20-unique	1	1	1	1	1	1	0	0	0	0	0	0
GBP4	uEVP20-unique	1	1	1	1	1	1	0	0	0	0	0	0
GCDH	uEVP20-unique	1	1	1	1	1	1	0	0	0	0	0	0
GCFC2	uEVP20-unique	1	1	1	1	0	1	0	0	0	0	0	0
GCNT2	uEVP20-unique	1	1	1	1	1	1	0	0	0	0	0	0
GDAP2	uEVP20-unique	1	1	1	1	1	0	0	0	0	0	0	0
GDE1	uEVP20-unique	1	1	1	1	1	1	0	0	0	0	0	0
GHDC	uEVP20-unique	1	1	1	1	1	1	0	0	0	0	0	0
GIT2	uEVP20-unique	1	1	1	1	1	1	0	0	0	0	0	0
GJB2	uEVP20-unique	1	1	1	1	1	1	0	0	0	0	0	0
GLB1L	uEVP20-unique	1	1	1	1	1	1	0	0	0	0	0	0
GLDC	uEVP20-unique	1	1	1	1	1	1	0	0	0	0	0	0
GLIPR1	uEVP20-unique	1	1	1	1	1	1	0	0	0	0	0	0
GLRX5	uEVP20-unique	1	1	1	1	1	1	0	0	0	0	0	0
GLUD2	uEVP20-unique	1	1	1	1	1	1	0	0	0	0	0	0
GLYATL1	uEVP20-unique	1	1	1	1	1	1	0	0	0	0	0	0
GLYCTK	uEVP20-unique	1	1	1	1	1	1	0	0	0	0	0	0
GMIP	uEVP20-unique	1	1	1	1	1	1	0	0	0	0	0	0
GNPAT	uEVP20-unique	1	1	1	1	0	1	0	0	0	0	0	0
GOLGA4	uEVP20-unique	1	1	1	1	1	1	0	0	0	0	0	0
GOLT1B	uEVP20-unique	1	1	1	1	0	1	0	0	0	0	0	0
GPD2	uEVP20-unique	1	1	1	1	1	1	0	0	0	0	0	0
GPR180	uEVP20-unique	1	1	1	1	1	1	0	0	0	0	0	0
GPT2	uEVP20-unique	1	1	1	1	1	1	0	0	0	0	0	0
GRAMD4	uEVP20-unique	1	0	1	1	0	0	0	0	0	0	0	0
GREM1	uEVP20-unique	1	1	0	0	0	0	0	0	0	0	0	0
GRPEL1	uEVP20-unique	1	1	1	1	1	1	0	0	0	0	0	0
GRPEL2	uEVP20-unique	0	1	1	1	1	1	0	0	0	0	0	0
GRSF1	uEVP20-unique	1	1	1	1	1	1	0	0	0	0	0	0
GYPA	uEVP20-unique	1	1	1	1	1	1	0	0	0	0	0	0
H1FNT	uEVP20-unique	1	1	1	1	1	1	0	0	0	0	0	0
H1FX	uEVP20-unique	1	1	1	1	1	1	0	0	0	0	0	0
H2AFB2	uEVP20-unique	1	1	1	1	1	0	0	0	0	0	0	0
H6PD	uEVP20-unique	1	1	1	1	1	1	0	0	0	0	0	0
HBM	uEVP20-unique	1	1	1	1	1	1	0	0	0	0	0	0
HBQ1	uEVP20-unique	1	1	1	1	1	1	0	0	0	0	0	0
HBZ	uEVP20-unique	1	1	1	1	1	1	0	0	0	0	0	0
HCCS	uEVP20-unique	0	1	0	1	1	1	0	0	0	0	0	0
HDGFRP2	uEVP20-unique	0	1	0	1	0	1	0	0	0	0	0	0
HDHD3	uEVP20-unique	1	1	1	1	1	1	0	0	0	0	0	0
HEATR6	uEVP20-unique	1	1	1	1	1	1	0	0	0	0	0	0
HECTD1	uEVP20-unique	1	1	1	1	1	1	0	0	0	0	0	0
HEPHL1	uEVP20-unique	1	1	1	1	0	0	0	0	0	0	0	0
HERC1	uEVP20-unique	1	1	1	1	1	1	0	0	0	0	0	0
HIBADH	uEVP20-unique	1	1	1	1	1	1	0	0	0	0	0	0
HIBCH	uEVP20-unique	1	1	1	1	1	1	0	0	0	0	0	0
HIGD1A	uEVP20-unique	1	1	1	1	1	1	0	0	0	0	0	0
HIGD2A	uEVP20-unique	1	1	1	1	1	1	0	0	0	0	0	0
HINT2	uEVP20-unique	1	1	1	1	1	1	0	0	0	0	0	0
HIP1	uEVP20-unique	1	1	1	1	1	1	0	0	0	0	0	0
HK2	uEVP20-unique	1	1	1	1	1	1	0	0	0	0	0	0
HKDC1	uEVP20-unique	1	1	1	1	1	1	0	0	0	0	0	0
HLA-DRB4	uEVP20-unique	1	1	1	1	1	1	0	0	0	0	0	0
HMGCL	uEVP20-unique	1	1	1	1	1	1	0	0	0	0	0	0
HMHA1	uEVP20-unique	1	1	1	1	1	1	0	0	0	0	0	0
HMOX1	uEVP20-unique	1	1	1	1	1	1	0	0	0	0	0	0
HOGA1	uEVP20-unique	1	1	1	1	1	1	0	0	0	0	0	0
HS3ST3A1	uEVP20-unique	0	1	1	1	1	1	0	0	0	0	0	0
HSD11B2	uEVP20-unique	1	1	1	1	1	1	0	0	0	0	0	0
HSD17B11	uEVP20-unique	1	1	1	1	1	1	0	0	0	0	0	0
HSD17B13	uEVP20-unique	1	1	1	1	0	0	0	0	0	0	0	0
HSD17B2	uEVP20-unique	0	1	1	1	1	0	0	0	0	0	0	0
HSD17B8	uEVP20-unique	1	1	1	1	1	1	0	0	0	0	0	0
HSPA14	uEVP20-unique	1	1	1	1	0	0	0	0	0	0	0	0
HSPB11	uEVP20-unique	1	1	1	1	1	1	0	0	0	0	0	0
HSPB6	uEVP20-unique	1	1	1	1	1	1	0	0	0	0	0	0
IARS2	uEVP20-unique	1	1	1	1	1	1	0	0	0	0	0	0
IBA57	uEVP20-unique	1	1	1	1	1	1	0	0	0	0	0	0
IDH3B	uEVP20-unique	1	1	1	1	1	1	0	0	0	0	0	0
IDH3G	uEVP20-unique	1	1	1	1	1	1	0	0	0	0	0	0
IDS	uEVP20-unique	1	1	0	0	0	1	0	0	0	0	0	0
IDUA	uEVP20-unique	1	1	1	1	1	1	0	0	0	0	0	0
IER3IP1	uEVP20-unique	0	1	1	1	0	0	0	0	0	0	0	0
IFIT2	uEVP20-unique	1	1	1	1	1	1	0	0	0	0	0	0
IFNAR2	uEVP20-unique	1	1	1	0	1	1	0	0	0	0	0	0
IFT122	uEVP20-unique	1	1	1	1	1	1	0	0	0	0	0	0
IFT140	uEVP20-unique	1	1	1	1	1	1	0	0	0	0	0	0
IFT172	uEVP20-unique	1	1	1	1	1	1	0	0	0	0	0	0
IFT20	uEVP20-unique	1	1	1	1	1	1	0	0	0	0	0	0
IFT22	uEVP20-unique	1	1	1	1	1	1	0	0	0	0	0	0
IFT46	uEVP20-unique	1	1	1	1	1	1	0	0	0	0	0	0
IFT52	uEVP20-unique	1	1	1	1	1	1	0	0	0	0	0	0
IFT57	uEVP20-unique	1	1	1	1	1	1	0	0	0	0	0	0
IFT74	uEVP20-unique	1	1	1	1	1	1	0	0	0	0	0	0
IFT80	uEVP20-unique	1	1	1	1	1	1	0	0	0	0	0	0
IFT81	uEVP20-unique	1	1	1	1	1	1	0	0	0	0	0	0
IFT88	uEVP20-unique	1	1	1	1	1	1	0	0	0	0	0	0
IGF1	uEVP20-unique	1	1	0	0	0	1	0	0	0	0	0	0
IGFBP3	uEVP20-unique	1	1	1	1	1	1	0	0	0	0	0	0
IGFBP4	uEVP20-unique	1	1	1	1	1	1	0	0	0	0	0	0
IGFBP6	uEVP20-unique	1	1	1	1	1	1	0	0	0	0	0	0
IGHV3-48	uEVP20-unique	1	1	1	1	1	1	0	0	0	0	0	0
IGLV2-14	uEVP20-unique	1	1	1	1	1	1	0	0	0	0	0	0
IGSF6	uEVP20-unique	1	1	1	1	1	0	0	0	0	0	0	0
IKBIP	uEVP20-unique	1	1	1	1	1	1	0	0	0	0	0	0
IL17RA	uEVP20-unique	1	1	1	1	0	0	0	0	0	0	0	0
IL1R2	uEVP20-unique	1	1	1	1	1	1	0	0	0	0	0	0
IL36G	uEVP20-unique	0	1	1	0	0	1	0	0	0	0	0	0
IL6R	uEVP20-unique	1	1	0	0	1	1	0	0	0	0	0	0
ILVBL	uEVP20-unique	1	1	1	1	1	1	0	0	0	0	0	0
IMPAD1	uEVP20-unique	1	1	1	1	1	1	0	0	0	0	0	0
INHBC	uEVP20-unique	1	1	1	1	1	1	0	0	0	0	0	0
INTS7	uEVP20-unique	1	1	1	1	1	1	0	0	0	0	0	0
IPO13	uEVP20-unique	0	1	1	1	0	1	0	0	0	0	0	0
IRAK1	uEVP20-unique	1	1	0	1	0	0	0	0	0	0	0	0
IRAK3	uEVP20-unique	1	1	1	1	0	0	0	0	0	0	0	0
IRAK4	uEVP20-unique	1	1	1	1	1	0	0	0	0	0	0	0
IRGC	uEVP20-unique	1	1	1	1	1	1	0	0	0	0	0	0
ISCA2	uEVP20-unique	1	1	1	1	1	1	0	0	0	0	0	0
ISOC2	uEVP20-unique	1	1	1	1	1	1	0	0	0	0	0	0
ITPR1	uEVP20-unique	1	1	1	1	1	1	0	0	0	0	0	0
ITPRIP	uEVP20-unique	1	1	1	1	1	1	0	0	0	0	0	0
IVD	uEVP20-unique	1	1	1	1	1	1	0	0	0	0	0	0
IVNS1ABP	uEVP20-unique	1	1	1	1	0	0	0	0	0	0	0	0
IZUMO4	uEVP20-unique	0	1	0	1	1	1	0	0	0	0	0	0
JAGN1	uEVP20-unique	1	1	1	1	0	1	0	0	0	0	0	0
JMJD8	uEVP20-unique	1	1	1	1	1	1	0	0	0	0	0	0
KAL1	uEVP20-unique	1	1	1	1	1	1	0	0	0	0	0	0
KCMF1	uEVP20-unique	1	1	1	1	0	1	0	0	0	0	0	0
KCNJ15	uEVP20-unique	0	1	1	1	1	1	0	0	0	0	0	0
KDELC2	uEVP20-unique	1	1	1	1	1	1	0	0	0	0	0	0
KDSR	uEVP20-unique	1	1	1	1	1	1	0	0	0	0	0	0
KIAA1683	uEVP20-unique	1	1	1	1	0	1	0	0	0	0	0	0
KIF14	uEVP20-unique	1	1	1	1	1	1	0	0	0	0	0	0
KIF1C	uEVP20-unique	1	1	1	1	1	1	0	0	0	0	0	0
KIF20A	uEVP20-unique	1	1	1	1	0	1	0	0	0	0	0	0
KIF20B	uEVP20-unique	1	1	1	1	1	1	0	0	0	0	0	0
KLHL10	uEVP20-unique	0	1	0	1	0	1	0	0	0	0	0	0
KLK14	uEVP20-unique	1	1	1	1	1	1	0	0	0	0	0	0
KLK9	uEVP20-unique	0	1	1	0	0	0	0	0	0	0	0	0
KMO	uEVP20-unique	1	1	1	1	1	1	0	0	0	0	0	0
KMT2A	uEVP20-unique	1	1	1	1	0	1	0	0	0	0	0	0
KRTAP13-1	uEVP20-unique	1	1	1	0	0	1	0	0	0	0	0	0
KRTAP13-2	uEVP20-unique	1	1	1	1	1	1	0	0	0	0	0	0
KRTAP19-5	uEVP20-unique	0	0	0	1	0	0	0	0	0	0	0	0
L2HGDH	uEVP20-unique	1	1	1	1	1	1	0	0	0	0	0	0
L3HYPDH	uEVP20-unique	1	1	1	1	1	1	0	0	0	0	0	0
LACTB	uEVP20-unique	1	1	1	1	1	1	0	0	0	0	0	0
LARP1	uEVP20-unique	1	1	1	1	1	1	0	0	0	0	0	0
LARP1B	uEVP20-unique	1	1	0	1	0	0	0	0	0	0	0	0
LARS2	uEVP20-unique	1	1	1	1	1	1	0	0	0	0	0	0
LCLAT1	uEVP20-unique	1	1	1	1	1	1	0	0	0	0	0	0
LCN15	uEVP20-unique	1	1	1	1	1	1	0	0	0	0	0	0
LDHD	uEVP20-unique	1	1	1	1	1	1	0	0	0	0	0	0
LEFTY2	uEVP20-unique	1	1	1	1	0	1	0	0	0	0	0	0
LELP1	uEVP20-unique	0	1	0	0	0	1	0	0	0	0	0	0
LEMD2	uEVP20-unique	1	1	1	1	1	1	0	0	0	0	0	0
LEMD3	uEVP20-unique	1	1	1	1	1	1	0	0	0	0	0	0
LENG9	uEVP20-unique	1	1	0	1	0	0	0	0	0	0	0	0
LEP	uEVP20-unique	1	1	1	1	1	1	0	0	0	0	0	0
LEPREL4	uEVP20-unique	0	1	0	0	0	0	0	0	0	0	0	0
LILRA2	uEVP20-unique	0	0	1	1	0	0	0	0	0	0	0	0
LILRA3	uEVP20-unique	1	1	1	1	1	1	0	0	0	0	0	0
LIMCH1	uEVP20-unique	1	1	1	1	1	1	0	0	0	0	0	0
LIMD1	uEVP20-unique	1	1	1	1	0	0	0	0	0	0	0	0
LIPG	uEVP20-unique	1	1	0	1	1	1	0	0	0	0	0	0
LIPH	uEVP20-unique	1	1	1	1	1	1	0	0	0	0	0	0
LIPI	uEVP20-unique	1	1	1	1	0	1	0	0	0	0	0	0
LMF2	uEVP20-unique	1	1	1	1	1	1	0	0	0	0	0	0
LNP	uEVP20-unique	1	1	1	1	1	1	0	0	0	0	0	0
LPCAT1	uEVP20-unique	1	1	1	1	1	1	0	0	0	0	0	0
LPHN1	uEVP20-unique	1	1	0	1	1	1	0	0	0	0	0	0
LPHN2	uEVP20-unique	1	1	1	1	1	1	0	0	0	0	0	0
LPXN	uEVP20-unique	1	1	1	1	1	1	0	0	0	0	0	0
LRCH3	uEVP20-unique	1	1	1	1	0	0	0	0	0	0	0	0
LRCH4	uEVP20-unique	0	1	1	1	0	0	0	0	0	0	0	0
LRFN3	uEVP20-unique	0	1	1	1	1	1	0	0	0	0	0	0
LRMP	uEVP20-unique	1	1	1	1	1	1	0	0	0	0	0	0
LRPAP1	uEVP20-unique	1	1	1	1	1	1	0	0	0	0	0	0
LRRC37A3	uEVP20-unique	1	1	1	1	1	1	0	0	0	0	0	0
LRRC37B	uEVP20-unique	0	1	0	0	0	1	0	0	0	0	0	0
LUC7L2	uEVP20-unique	1	1	1	1	1	1	0	0	0	0	0	0
LUC7L3	uEVP20-unique	0	1	1	1	0	1	0	0	0	0	0	0
LYZL4	uEVP20-unique	0	1	0	0	0	1	0	0	0	0	0	0
LYZL6	uEVP20-unique	0	0	0	0	0	1	0	0	0	0	0	0
MAEA	uEVP20-unique	1	1	1	1	1	1	0	0	0	0	0	0
MAGOH	uEVP20-unique	1	1	1	1	1	1	0	0	0	0	0	0
MAMDC2	uEVP20-unique	1	1	1	1	1	1	0	0	0	0	0	0
MAN1C1	uEVP20-unique	1	1	1	1	1	1	0	0	0	0	0	0
MAN2A2	uEVP20-unique	1	1	1	1	1	1	0	0	0	0	0	0
MANBA	uEVP20-unique	1	1	1	1	1	1	0	0	0	0	0	0
MAOA	uEVP20-unique	1	1	1	1	1	1	0	0	0	0	0	0
MAOB	uEVP20-unique	1	1	1	1	1	1	0	0	0	0	0	0
MAP3K4	uEVP20-unique	1	1	1	1	1	1	0	0	0	0	0	0
MAP3K7	uEVP20-unique	1	1	1	1	0	0	0	0	0	0	0	0
MAPK6	uEVP20-unique	1	1	1	1	1	1	0	0	0	0	0	0
MARCH1	uEVP20-unique	1	1	1	1	1	1	0	0	0	0	0	0
MARCH2	uEVP20-unique	1	1	1	1	1	1	0	0	0	0	0	0
MAST3	uEVP20-unique	1	1	1	1	1	1	0	0	0	0	0	0
MATN4	uEVP20-unique	1	1	1	1	0	1	0	0	0	0	0	0
MBOAT2	uEVP20-unique	1	1	1	1	0	1	0	0	0	0	0	0
MBOAT7	uEVP20-unique	1	1	1	1	1	1	0	0	0	0	0	0
MBTPS1	uEVP20-unique	1	1	1	1	1	1	0	0	0	0	0	0
MCCC2	uEVP20-unique	1	1	1	1	1	1	0	0	0	0	0	0
MCU	uEVP20-unique	1	1	1	1	1	1	0	0	0	0	0	0
ME2	uEVP20-unique	1	1	1	1	1	1	0	0	0	0	0	0
MED12	uEVP20-unique	1	1	1	1	1	1	0	0	0	0	0	0
MEFV	uEVP20-unique	1	1	1	1	1	1	0	0	0	0	0	0
MENT	uEVP20-unique	1	1	1	1	1	1	0	0	0	0	0	0
MESDC2	uEVP20-unique	1	1	1	1	1	1	0	0	0	0	0	0
METRN	uEVP20-unique	1	1	1	1	1	1	0	0	0	0	0	0
METTL7B	uEVP20-unique	1	1	1	1	1	1	0	0	0	0	0	0
MFAP4	uEVP20-unique	1	1	1	1	1	1	0	0	0	0	0	0
MFAP5	uEVP20-unique	1	1	1	1	1	1	0	0	0	0	0	0
MFF	uEVP20-unique	1	1	1	1	1	1	0	0	0	0	0	0
MFSD10	uEVP20-unique	1	1	1	1	1	1	0	0	0	0	0	0
MGAT2	uEVP20-unique	1	1	1	1	1	1	0	0	0	0	0	0
MIA3	uEVP20-unique	1	1	1	1	1	1	0	0	0	0	0	0
MINPP1	uEVP20-unique	1	1	1	1	1	1	0	0	0	0	0	0
MIOS	uEVP20-unique	1	1	1	1	0	1	0	0	0	0	0	0
MIPEP	uEVP20-unique	1	1	1	1	1	1	0	0	0	0	0	0
MKL2	uEVP20-unique	1	1	1	1	0	0	0	0	0	0	0	0
MLF1	uEVP20-unique	1	1	1	1	1	1	0	0	0	0	0	0
MLYCD	uEVP20-unique	1	1	1	1	1	1	0	0	0	0	0	0
MMAA	uEVP20-unique	1	1	1	1	1	1	0	0	0	0	0	0
MMAB	uEVP20-unique	1	1	1	1	1	1	0	0	0	0	0	0
MMGT1	uEVP20-unique	1	1	1	1	0	1	0	0	0	0	0	0
MMP17	uEVP20-unique	1	1	1	1	1	0	0	0	0	0	0	0
MOB3A	uEVP20-unique	1	1	1	1	1	1	0	0	0	0	0	0
MOB4	uEVP20-unique	1	1	1	1	1	1	0	0	0	0	0	0
MOCS2	uEVP20-unique	1	1	1	1	1	1	0	0	0	0	0	0
MOSPD2	uEVP20-unique	1	1	1	1	1	1	0	0	0	0	0	0
MPC2	uEVP20-unique	1	1	1	1	1	1	0	0	0	0	0	0
MPDU1	uEVP20-unique	1	1	1	1	1	1	0	0	0	0	0	0
MRE11A	uEVP20-unique	1	1	1	1	1	1	0	0	0	0	0	0
MROH7	uEVP20-unique	1	1	1	1	1	1	0	0	0	0	0	0
MRPL1	uEVP20-unique	1	1	1	1	1	1	0	0	0	0	0	0
MRPL11	uEVP20-unique	1	1	1	1	1	1	0	0	0	0	0	0
MRPL12	uEVP20-unique	1	1	1	1	1	1	0	0	0	0	0	0
MRPL13	uEVP20-unique	1	1	1	1	1	1	0	0	0	0	0	0
MRPL15	uEVP20-unique	1	1	1	1	1	1	0	0	0	0	0	0
MRPL16	uEVP20-unique	1	1	1	1	1	1	0	0	0	0	0	0
MRPL17	uEVP20-unique	1	1	1	1	1	1	0	0	0	0	0	0
MRPL19	uEVP20-unique	0	1	1	1	1	1	0	0	0	0	0	0
MRPL23	uEVP20-unique	1	1	1	1	1	1	0	0	0	0	0	0
MRPL28	uEVP20-unique	1	1	1	1	1	1	0	0	0	0	0	0
MRPL30	uEVP20-unique	1	1	1	1	0	1	0	0	0	0	0	0
MRPL37	uEVP20-unique	1	1	1	1	1	1	0	0	0	0	0	0
MRPL38	uEVP20-unique	1	1	1	1	1	1	0	0	0	0	0	0
MRPL39	uEVP20-unique	1	1	1	1	1	1	0	0	0	0	0	0
MRPL4	uEVP20-unique	1	1	1	1	1	1	0	0	0	0	0	0
MRPL41	uEVP20-unique	0	1	1	1	1	0	0	0	0	0	0	0
MRPL43	uEVP20-unique	0	1	1	1	1	1	0	0	0	0	0	0
MRPL44	uEVP20-unique	1	1	1	1	1	1	0	0	0	0	0	0
MRPL46	uEVP20-unique	1	1	1	1	1	1	0	0	0	0	0	0
MRPL47	uEVP20-unique	1	1	1	1	1	1	0	0	0	0	0	0
MRPL48	uEVP20-unique	1	1	1	1	1	0	0	0	0	0	0	0
MRPL50	uEVP20-unique	0	1	1	1	1	1	0	0	0	0	0	0
MRPS14	uEVP20-unique	0	1	1	1	1	1	0	0	0	0	0	0
MRPS16	uEVP20-unique	1	1	1	1	1	1	0	0	0	0	0	0
MRPS18B	uEVP20-unique	1	1	1	1	1	1	0	0	0	0	0	0
MRPS23	uEVP20-unique	1	1	1	1	1	1	0	0	0	0	0	0
MRPS24	uEVP20-unique	1	1	1	1	1	1	0	0	0	0	0	0
MRPS25	uEVP20-unique	1	1	1	1	1	1	0	0	0	0	0	0
MRPS26	uEVP20-unique	0	1	1	1	1	1	0	0	0	0	0	0
MRPS27	uEVP20-unique	1	1	1	1	1	1	0	0	0	0	0	0
MRPS30	uEVP20-unique	1	1	1	1	1	1	0	0	0	0	0	0
MRPS31	uEVP20-unique	1	1	1	1	1	1	0	0	0	0	0	0
MRPS34	uEVP20-unique	1	1	1	1	1	1	0	0	0	0	0	0
MRPS35	uEVP20-unique	0	1	1	1	1	1	0	0	0	0	0	0
MRPS36	uEVP20-unique	1	1	1	1	1	1	0	0	0	0	0	0
MRPS7	uEVP20-unique	1	1	1	1	1	1	0	0	0	0	0	0
MS4A3	uEVP20-unique	1	1	1	1	1	1	0	0	0	0	0	0
MSMB	uEVP20-unique	1	1	1	1	1	1	0	0	0	0	0	0
MSR1	uEVP20-unique	1	1	1	1	1	1	0	0	0	0	0	0
MST1	uEVP20-unique	1	1	1	1	1	1	0	0	0	0	0	0
MT-ATP8	uEVP20-unique	1	1	1	1	1	1	0	0	0	0	0	0
MT-CO2	uEVP20-unique	1	1	1	1	1	1	0	0	0	0	0	0
MT-ND5	uEVP20-unique	1	1	1	1	0	1	0	0	0	0	0	0
MTCH1	uEVP20-unique	1	1	1	1	1	1	0	0	0	0	0	0
MTDH	uEVP20-unique	1	1	1	1	1	1	0	0	0	0	0	0
MTIF2	uEVP20-unique	1	1	1	1	1	1	0	0	0	0	0	0
MTMR11	uEVP20-unique	1	1	1	1	1	1	0	0	0	0	0	0
MTMR3	uEVP20-unique	1	1	1	1	0	1	0	0	0	0	0	0
MTX1	uEVP20-unique	1	1	1	1	1	1	0	0	0	0	0	0
MTX2	uEVP20-unique	1	1	1	1	1	1	0	0	0	0	0	0
MUC2	uEVP20-unique	1	1	1	1	1	1	0	0	0	0	0	0
MUT	uEVP20-unique	1	1	1	1	1	1	0	0	0	0	0	0
MYH7B	uEVP20-unique	1	1	1	1	1	1	0	0	0	0	0	0
MYL2	uEVP20-unique	1	1	0	1	0	0	0	0	0	0	0	0
MYLPF	uEVP20-unique	0	1	0	0	0	1	0	0	0	0	0	0
MYO15B	uEVP20-unique	1	1	1	1	1	1	0	0	0	0	0	0
MYOC	uEVP20-unique	1	1	1	1	1	1	0	0	0	0	0	0
NAA35	uEVP20-unique	0	1	0	0	0	0	0	0	0	0	0	0
NAAA	uEVP20-unique	1	1	1	1	1	1	0	0	0	0	0	0
NAALADL2	uEVP20-unique	1	1	1	1	0	1	0	0	0	0	0	0
NADK2	uEVP20-unique	1	1	1	1	1	1	0	0	0	0	0	0
NAIP	uEVP20-unique	1	1	1	1	0	1	0	0	0	0	0	0
NARS2	uEVP20-unique	1	1	1	1	0	1	0	0	0	0	0	0
NAT8B	uEVP20-unique	1	1	1	1	1	1	0	0	0	0	0	0
NBAS	uEVP20-unique	1	1	1	1	1	1	0	0	0	0	0	0
NBPF10	uEVP20-unique	1	1	1	1	1	1	0	0	0	0	0	0
NCLN	uEVP20-unique	1	1	1	1	1	1	0	0	0	0	0	0
NDUFA10	uEVP20-unique	1	1	1	1	1	1	0	0	0	0	0	0
NDUFA11	uEVP20-unique	1	1	1	1	1	1	0	0	0	0	0	0
NDUFA12	uEVP20-unique	1	1	1	1	1	1	0	0	0	0	0	0
NDUFA13	uEVP20-unique	1	1	1	1	1	1	0	0	0	0	0	0
NDUFA2	uEVP20-unique	1	1	1	1	1	1	0	0	0	0	0	0
NDUFA4	uEVP20-unique	1	1	1	1	1	1	0	0	0	0	0	0
NDUFA5	uEVP20-unique	1	1	1	1	1	1	0	0	0	0	0	0
NDUFA6	uEVP20-unique	1	1	1	1	1	1	0	0	0	0	0	0
NDUFA7	uEVP20-unique	1	1	1	1	1	1	0	0	0	0	0	0
NDUFA8	uEVP20-unique	1	1	1	1	1	1	0	0	0	0	0	0
NDUFA9	uEVP20-unique	1	1	1	1	1	1	0	0	0	0	0	0
NDUFAF4	uEVP20-unique	1	1	1	1	1	1	0	0	0	0	0	0
NDUFB1	uEVP20-unique	1	1	1	1	1	1	0	0	0	0	0	0
NDUFB10	uEVP20-unique	1	1	1	1	1	1	0	0	0	0	0	0
NDUFB11	uEVP20-unique	1	1	1	1	1	1	0	0	0	0	0	0
NDUFB2	uEVP20-unique	1	1	1	1	1	1	0	0	0	0	0	0
NDUFB3	uEVP20-unique	1	1	1	1	1	1	0	0	0	0	0	0
NDUFB4	uEVP20-unique	1	1	1	1	1	1	0	0	0	0	0	0
NDUFB5	uEVP20-unique	1	1	1	1	1	1	0	0	0	0	0	0
NDUFB6	uEVP20-unique	1	1	1	1	1	1	0	0	0	0	0	0
NDUFB7	uEVP20-unique	1	1	1	1	1	1	0	0	0	0	0	0
NDUFB8	uEVP20-unique	1	1	1	1	1	1	0	0	0	0	0	0
NDUFB9	uEVP20-unique	1	1	1	1	1	1	0	0	0	0	0	0
NDUFC2	uEVP20-unique	1	1	1	1	1	1	0	0	0	0	0	0
NDUFS1	uEVP20-unique	1	1	1	1	1	1	0	0	0	0	0	0
NDUFS3	uEVP20-unique	1	1	1	1	1	1	0	0	0	0	0	0
NDUFS4	uEVP20-unique	1	1	1	1	1	1	0	0	0	0	0	0
NDUFS5	uEVP20-unique	1	1	1	1	1	1	0	0	0	0	0	0
NDUFS6	uEVP20-unique	1	1	1	1	1	1	0	0	0	0	0	0
NDUFS7	uEVP20-unique	1	1	1	1	1	1	0	0	0	0	0	0
NDUFS8	uEVP20-unique	1	1	1	1	1	1	0	0	0	0	0	0
NDUFV1	uEVP20-unique	1	1	1	1	1	1	0	0	0	0	0	0
NDUFV2	uEVP20-unique	1	1	1	1	1	1	0	0	0	0	0	0
NDUFV3	uEVP20-unique	1	1	1	1	1	1	0	0	0	0	0	0
NEGR1	uEVP20-unique	1	1	1	1	1	1	0	0	0	0	0	0
NEMF	uEVP20-unique	1	1	1	1	0	1	0	0	0	0	0	0
NENF	uEVP20-unique	0	1	1	1	0	1	0	0	0	0	0	0
NFAM1	uEVP20-unique	1	1	1	1	0	1	0	0	0	0	0	0
NFKBIE	uEVP20-unique	1	1	1	1	0	0	0	0	0	0	0	0
NFS1	uEVP20-unique	1	1	1	1	1	1	0	0	0	0	0	0
NHLRC3	uEVP20-unique	1	1	1	1	1	1	0	0	0	0	0	0
NHP2L1	uEVP20-unique	1	1	1	1	0	1	0	0	0	0	0	0
NIPSNAP3A	uEVP20-unique	1	1	1	1	1	1	0	0	0	0	0	0
NLRP2	uEVP20-unique	1	1	1	1	1	1	0	0	0	0	0	0
NLRX1	uEVP20-unique	1	1	1	1	1	1	0	0	0	0	0	0
NME8	uEVP20-unique	1	1	1	1	1	1	0	0	0	0	0	0
NMES1	uEVP20-unique	1	1	1	1	1	1	0	0	0	0	0	0
NMRK1	uEVP20-unique	1	1	1	1	1	1	0	0	0	0	0	0
NNT	uEVP20-unique	1	1	1	1	1	1	0	0	0	0	0	0
NOX4	uEVP20-unique	1	1	1	1	1	1	0	0	0	0	0	0
NPL	uEVP20-unique	1	1	1	1	1	1	0	0	0	0	0	0
NPY	uEVP20-unique	1	1	1	1	0	1	0	0	0	0	0	0
NR2C2AP	uEVP20-unique	1	1	1	1	0	1	0	0	0	0	0	0
NRM	uEVP20-unique	1	1	1	1	0	0	0	0	0	0	0	0
NSUN6	uEVP20-unique	0	1	1	1	1	1	0	0	0	0	0	0
NT5C3A	uEVP20-unique	1	1	1	1	1	1	0	0	0	0	0	0
NUBPL	uEVP20-unique	1	1	1	1	1	1	0	0	0	0	0	0
NUP107	uEVP20-unique	1	1	1	1	1	1	0	0	0	0	0	0
NUP133	uEVP20-unique	1	1	1	1	1	1	0	0	0	0	0	0
NUP155	uEVP20-unique	1	1	1	1	1	1	0	0	0	0	0	0
NUP188	uEVP20-unique	1	1	1	1	1	1	0	0	0	0	0	0
NUP85	uEVP20-unique	1	1	1	1	1	1	0	0	0	0	0	0
NUP98	uEVP20-unique	1	1	1	1	0	1	0	0	0	0	0	0
OAF	uEVP20-unique	1	1	1	1	1	1	0	0	0	0	0	0
OCIAD1	uEVP20-unique	1	1	1	1	1	1	0	0	0	0	0	0
ODF1	uEVP20-unique	1	1	1	1	1	1	0	0	0	0	0	0
ODF2	uEVP20-unique	1	1	1	1	1	1	0	0	0	0	0	0
ODF3	uEVP20-unique	1	1	0	1	0	1	0	0	0	0	0	0
OGDH	uEVP20-unique	1	1	1	1	1	1	0	0	0	0	0	0
OGDHL	uEVP20-unique	1	1	1	1	1	1	0	0	0	0	0	0
OGFOD3	uEVP20-unique	1	1	1	1	1	1	0	0	0	0	0	0
OGFRL1	uEVP20-unique	1	1	1	1	0	0	0	0	0	0	0	0
OSBPL11	uEVP20-unique	1	1	1	1	1	1	0	0	0	0	0	0
OSBPL8	uEVP20-unique	1	1	1	1	1	1	0	0	0	0	0	0
OXCT1	uEVP20-unique	1	1	1	1	1	1	0	0	0	0	0	0
OXSM	uEVP20-unique	0	1	1	1	1	0	0	0	0	0	0	0
P2RY13	uEVP20-unique	1	1	1	1	0	1	0	0	0	0	0	0
PABPN1	uEVP20-unique	1	1	1	1	1	1	0	0	0	0	0	0
PACRG	uEVP20-unique	1	1	1	1	1	1	0	0	0	0	0	0
PALLD	uEVP20-unique	1	1	1	1	1	0	0	0	0	0	0	0
PARS2	uEVP20-unique	0	1	1	1	0	1	0	0	0	0	0	0
PBXIP1	uEVP20-unique	1	1	1	1	1	1	0	0	0	0	0	0
PC	uEVP20-unique	1	1	1	1	1	1	0	0	0	0	0	0
PCCA	uEVP20-unique	1	1	1	1	1	1	0	0	0	0	0	0
PCCB	uEVP20-unique	1	1	1	1	1	1	0	0	0	0	0	0
PCDHA4	uEVP20-unique	1	1	1	1	1	1	0	0	0	0	0	0
PCDHA6	uEVP20-unique	1	1	1	1	1	1	0	0	0	0	0	0
PCDHAC2	uEVP20-unique	1	1	1	1	1	1	0	0	0	0	0	0
PCOLCE2	uEVP20-unique	1	1	1	1	1	1	0	0	0	0	0	0
PCYOX1L	uEVP20-unique	1	1	1	1	1	1	0	0	0	0	0	0
PCYT1A	uEVP20-unique	0	1	1	1	1	1	0	0	0	0	0	0
PDHB	uEVP20-unique	1	1	1	1	1	1	0	0	0	0	0	0
PDHX	uEVP20-unique	1	1	1	1	1	1	0	0	0	0	0	0
PDK2	uEVP20-unique	1	1	1	1	1	1	0	0	0	0	0	0
PDK3	uEVP20-unique	1	1	1	1	1	1	0	0	0	0	0	0
PDP1	uEVP20-unique	1	1	1	1	1	1	0	0	0	0	0	0
PDPR	uEVP20-unique	1	1	1	1	1	1	0	0	0	0	0	0
PDXDC2P	uEVP20-unique	1	1	1	1	1	1	0	0	0	0	0	0
PECR	uEVP20-unique	1	1	1	1	1	1	0	0	0	0	0	0
PEX14	uEVP20-unique	1	1	1	1	1	1	0	0	0	0	0	0
PFKFB4	uEVP20-unique	1	1	1	1	1	1	0	0	0	0	0	0
PFN3	uEVP20-unique	1	1	0	0	0	1	0	0	0	0	0	0
PGPEP1	uEVP20-unique	1	1	1	1	1	1	0	0	0	0	0	0
PHYH	uEVP20-unique	1	1	1	1	0	1	0	0	0	0	0	0
PHYHIPL	uEVP20-unique	1	1	1	1	0	1	0	0	0	0	0	0
PI3	uEVP20-unique	1	1	1	1	1	1	0	0	0	0	0	0
PIAS2	uEVP20-unique	0	1	0	0	0	1	0	0	0	0	0	0
PIGK	uEVP20-unique	1	1	1	1	1	0	0	0	0	0	0	0
PIGS	uEVP20-unique	1	1	1	1	1	1	0	0	0	0	0	0
PIGT	uEVP20-unique	1	1	1	1	1	1	0	0	0	0	0	0
PIK3AP1	uEVP20-unique	1	1	1	1	1	1	0	0	0	0	0	0
PIK3CD	uEVP20-unique	1	1	1	1	0	0	0	0	0	0	0	0
PIPOX	uEVP20-unique	1	1	1	1	1	1	0	0	0	0	0	0
PITRM1	uEVP20-unique	1	1	1	1	1	1	0	0	0	0	0	0
PLA2G4E	uEVP20-unique	0	1	1	1	0	0	0	0	0	0	0	0
PLBD1	uEVP20-unique	1	1	1	1	1	1	0	0	0	0	0	0
PLEKHA2	uEVP20-unique	1	1	1	1	0	1	0	0	0	0	0	0
PLEKHG3	uEVP20-unique	1	1	1	1	0	0	0	0	0	0	0	0
PLGRKT	uEVP20-unique	1	1	1	1	1	1	0	0	0	0	0	0
PML	uEVP20-unique	1	1	1	1	1	1	0	0	0	0	0	0
PMPCA	uEVP20-unique	1	1	1	1	1	1	0	0	0	0	0	0
PMPCB	uEVP20-unique	1	1	1	1	1	1	0	0	0	0	0	0
PNLIP	uEVP20-unique	0	1	1	1	1	0	0	0	0	0	0	0
PNPT1	uEVP20-unique	1	1	1	1	1	1	0	0	0	0	0	0
PODN	uEVP20-unique	1	1	1	1	1	1	0	0	0	0	0	0
POFUT1	uEVP20-unique	1	1	1	1	1	1	0	0	0	0	0	0
[truncated: 347 more rows]

## Sheet: 4e
Supplementary Data 4e - EV proteins unique to this study and their differential abundance in prostate cancer (PCa) vs non cancer (NC)
Related to Supplementary Fig. 3c
uEVP150-unique	Unique to uEV-P150 in this study
uEVP20-unique	Unique to uEV-P20 in this study
uEVP150 or uEV-P20 unique	Unique to uEVs in this study and detected in both uEV-P150 and uEV-P20
P-values were determined from a two-sided Mann-Whitney U-test, then adjusted for multiple testing using the Benjamini-Hochberg method (FDR).
Gene	log2FC	P-value	FDR	Group	Set	Dataset
AARS2	0.737964	0.000145216	0.000703723	PCa	uEVP20-unique	uEV-P20
AASS	1.59348	0.000674399	0.00247737	PCa	uEVP20-unique	uEV-P20
ABAT	1.28583	0.000103957	0.000537163	PCa	uEVP20-unique	uEV-P20
ABCD3	1.54757	0.0135176	0.0291692	PCa	uEVP20-unique	uEV-P20
ABHD10	0.0743608	0.863191	0.899365	NA	uEVP20-unique	uEV-P20
ABHD12	-0.00869343	0.732432	0.792986	NA	uEVP20-unique	uEV-P20
ABHD14A	0.860856	0.326141	0.416136	NA	uEVP20-unique	uEV-P20
ACAD11	2.11354	0.000205964	0.000935977	PCa	uEVP20-unique	uEV-P20
ACAD9	-0.315714	0.81616	0.863473	NA	uEVP20-unique	uEV-P20
ACADS	1.10791	0.00305491	0.00864088	PCa	uEVP20-unique	uEV-P20
ACADSB	1.06516	0.000838968	0.00295534	PCa	uEVP20-unique	uEV-P20
ACADVL	1.1405	0.00671768	0.0165935	PCa	uEVP20-unique	uEV-P20
ACOT13	0.216242	0.391943	0.485471	NA	uEVP20-unique	uEV-P20
ACOT9	0.956827	0.0727726	0.12004	NA	uEVP20-unique	uEV-P20
ACOX1	1.44922	0.0758803	0.123915	NA	uEVP20-unique	uEV-P20
ACOX3	-2.04813	0.00914489	0.0211429	BPH	uEVP20-unique	uEV-P20
ACSF2	1.91045	1.82e-05	0.000135121	PCa	uEVP20-unique	uEV-P20
ACSF3	1.13255	0.0479843	0.0840399	NA	uEVP20-unique	uEV-P20
ACSM2B	2.85708	3.74e-06	3.92e-05	PCa	uEVP20-unique	uEV-P20
ACSM3	1.49528	0.0137257	0.0295254	PCa	uEVP20-unique	uEV-P20
ACSS1	1.65423	0.00269581	0.00779218	PCa	uEVP20-unique	uEV-P20
ACSS3	2.47715	0.00220877	0.00660705	PCa	uEVP20-unique	uEV-P20
ADAMDEC1	1.39026	0.0143671	0.0306171	PCa	uEVP20-unique	uEV-P20
AFG3L2	1.16872	0.126278	0.188292	NA	uEVP20-unique	uEV-P20
AGMAT	-1.18304	0.837466	0.878968	NA	uEVP20-unique	uEV-P20
AGO1	-0.46102	0.00180363	0.00564621	BPH	uEVP20-unique	uEV-P20
AGPS	0.481157	0.027296	0.052437	NA	uEVP20-unique	uEV-P20
AGXT2	2.51301	0.000745082	0.00267124	PCa	uEVP20-unique	uEV-P20
AIFM1	2.10857	0.000210461	0.00095263	PCa	uEVP20-unique	uEV-P20
AIG1	3.56669	0.000468329	0.00181564	PCa	uEVP20-unique	uEV-P20
AIM1	-0.157043	0.928081	0.945722	NA	uEVP20-unique	uEV-P20
AK3	1.24625	0.0269163	0.0518528	NA	uEVP20-unique	uEV-P20
AKAP1	2.98245	0.0016741	0.00525993	PCa	uEVP20-unique	uEV-P20
ALDH3A2	0.635386	0.020522	0.0414426	PCa	uEVP20-unique	uEV-P20
[truncated: 1,213 more rows]

## Sheet: 4f
Supplementary Data 4f - GSVA gene sets
[truncated: 90 more rows]

## Sheet: 4g
Supplementary Data 4g - PSA expression in prostate cell lines and cEVs
[truncated: 8 more rows]

[truncated: 5 more sheets: 4h, 4i, 4j, 4k, 4l]
