# Supplementary material for: Prostate cancer reshapes the secreted and extracellular vesicle urinary proteomes
Source: Nat Commun. 2024 Jun 13;15:5069. doi: 10.1038/s41467-024-49424-5 (PMC11176296; doi:10.1038/s41467-024-49424-5)
Supplement: Supplementary file 8 — Supplementary Data 5 [file 41467_2024_49424_MOESM8_ESM.xlsx]

## Sheet: Sheet1
Supplementary Data 5: Mass spectrometry method details
Cohort	All uEV data	uSP: Discovery, DRE, Longitudinal	uSP: Validation 1	uSP: Validation 2	uSP: Validation 3
Instrument	QE HF	Orbitrap Fusion	QE HF	QE HF	Orbitrap Fusion Lumos
MS1
Detector	Orbitrap	Orbitrap	Orbitrap	Orbitrap	Orbitrap
Resolution	60000	120000	120000	60000	120000
AGC target	1000000	1000000	3000000	3000000	3000000
Max IT (ms)	30	30	30	40	50
Scan range (m/z)	350-1800	350-1550	350-1800	350-1800	375-1500
Data type	Profile	Profile	Profile	Profile	Profile
MS2
Detector	Orbitrap	IonTrap	Orbitrap	Orbitrap	Ion Trap
Resolution	15000	NA	60000	30000	NA
AGC target	1000000	100000	3000000	2e5	10000
Max IT	120	54	30	55	35
Top N	10	NA	10	15	NA
Isolation window (m/z)	1.4	1.6	1.4	1.4	1.6
Isolation offset (m/z)	0.2	0.3	0.2	0.2	NA
Scan range (m/z)	200-2000	NA	200-2000	200-2000	NA
NCE	30	38	30	27	35
Min AGC target	100	NA	100	1000	NA
Intensity threshold	830	1000	830	18000	5000
Charge exclusion	unassigned, 1, 6-8, >8	unassigned, 1, >=8	unassigned, 1, 6-8, >8	unassigned, 1, 6-8, >8	unassigned, 1, >=8
Dynamic exclusion (s)	40	60	40	40	60
Ion Trap Scan Rate	NA	Rapid	NA	NA	Rapid
Replication
Number of processing replicates per sample (see note 1)	1	2	1	1	1
Number of injection replicates per sample (see note 2)	1	1	1	1	3
Note 1: A "processing replicate" is defined as a sample that was processed multiple times for mass spectrometry.
Note 2: An "injection replicate" is defined as a sample that was measured twice on the mass spectrometer.
