# Supplementary material for: Prostate cancer reshapes the secreted and extracellular vesicle urinary proteomes
Source: Nat Commun. 2024 Jun 13;15:5069. doi: 10.1038/s41467-024-49424-5 (PMC11176296; doi:10.1038/s41467-024-49424-5)
Supplement: Supplementary file 10 — Source Data [file 41467_2024_49424_MOESM10_ESM.zip]

Archive with 85 entries (85 files):
- READ_ME.xlsx
- SourceData_1C-E_prepost_utest_result_all.txt
- SourceData_1F_prepost_dotplot_prostate_markers.txt
- SourceData_2C_2E_cisup_NTA_data_meanSizeDistribution.txt
- SourceData_2C_2E_S2B-D_cisup_NTA_data_particleCount.txt
- SourceData_2F_proteinCounts.txt
- SourceData_2F_utest_proteinCounts.txt
- SourceData_2G_EV_protein_overlap_percentage.txt
- SourceData_2H_number_of_observations_matchedPatients.txt
- SourceData_2I_utest_result_all_fluids_matchedSamples.txt
- SourceData_2K_sampleType_enriched_proteins.txt
- SourceData_3A_upsetPlot_data_sampleComparison.txt
- SourceData_3B_compare_urine_fractions.txt
- SourceData_3D_gsva_plot_data.txt
- SourceData_3E_all_gocc_results.txt
- SourceData_4B_upsetPlot_data.txt
- SourceData_4C-E_mean_abundance_all_sampleTypes.txt
- SourceData_4F_4G_compare_uEV_vs_cEV_proteinAbundance.txt
- SourceData_4G_subcell_fraction_data.txt
- SourceData_5B_correlation_boxplot_pvalues.txt
- SourceData_5B_correlation_boxplot_rho.txt
- SourceData_5C_S5B_usp_utest_result.txt
- SourceData_5D_S5B_p20_utest_result.txt
- SourceData_5E_S5B_p150_utest_result.txt
- SourceData_6B_roc_PCaNC_Discovery_sPSA.txt
- SourceData_6B_roc_PCaNC_Discovery_uEVP150.txt
- SourceData_6B_roc_PCaNC_Discovery_uEVP20.txt
- SourceData_6B_roc_PCaNC_Discovery_uSP.txt
- SourceData_6C_PCaNC_log2fc.txt
- SourceData_6D_roc_PCaNC_valid_uEVP150.txt
- SourceData_6D_roc_PCaNC_valid_uEVP20.txt
- SourceData_6D_roc_PCaNC_valid_uSP.txt
- SourceData_7B_hoshino_markers.txt
- SourceData_7C_fracEnriched_prostateTissue_stableProteins.txt
- SourceData_7D_S7E-F_all_data.txt
- SourceData_7D_S7E-F_EV_proteins.txt
- SourceData_7D_S7E-F_PCaNC_cEV_all_ttest.txt
- SourceData_S1C-D_prepost_NTA_data_particleCount.txt
- SourceData_S1C-D_prepost_NTA_data_sizeDistribution.txt
- SourceData_S1E_prepost_boxplot_prostate_markers.txt
- SourceData_S1E_prepost_boxplot_prostate_markers_stats.txt
- SourceData_S2B-D_cisup_NTA_data_sizeDistribution.txt
- SourceData_S2E-G_proteinCounts_clinicalAssociations.txt
- SourceData_S3B_EV_reproducibility_spearman.txt
- SourceData_S3B_EV_reproducibility_spearman_covariates.txt
- SourceData_S3C_proteins_detected_in_EV_databases.txt
- SourceData_S3D_proteins_detected_in_other_uEV_datasets.txt
- SourceData_S3E-G_compare_urine_fractions.txt
- SourceData_S4B_NTA_cEV_size_distribution.txt
- SourceData_S4D_NTA_cEV_particle_counts.txt
- SourceData_S4E_cEV_proteinCount.txt
- SourceData_S4F_EV_protein_overlap_percentage.txt
- SourceData_S4G_plotData_sample_similarity.txt
- SourceData_S4G_utest_result_for_sample_similarity.txt
- SourceData_S4H_heatmap_marker_annot.txt
- SourceData_S4H_heatmap_marker_data.txt
- SourceData_S4H_heatmap_marker_row_annotation.txt
- SourceData_S5A_icc_result.txt
- SourceData_S5B_venn_data.txt
- SourceData_S5C_GSEA_Tissue_Neg.tsv
- SourceData_S5C_GSEA_Tissue_Pos.tsv
- SourceData_S5C_GSEA_uEVP150_Neg.tsv
- SourceData_S5C_GSEA_uEVP150_Pos.tsv
- SourceData_S5C_GSEA_uEVP20_Neg.tsv
- SourceData_S5C_GSEA_uEVP20_Pos.tsv
- SourceData_S5C_GSEA_uSP_Neg.tsv
- SourceData_S5C_GSEA_uSP_Pos.tsv
- SourceData_S6A_roc_cISUP_sPSA.txt
- SourceData_S6A_roc_cISUP_uEVP150.txt
- SourceData_S6A_roc_cISUP_uEVP20.txt
- SourceData_S6A_roc_cISUP_uSP.txt
- SourceData_S6B_cISUP_log2fc.txt
- SourceData_S6C_roc_cISUP_predict_PCaNC_uEVP150.txt
- SourceData_S6C_roc_cISUP_predict_PCaNC_uEVP20.txt
- SourceData_S6C_roc_cISUP_predict_PCaNC_uSP.txt
- SourceData_S6D_cISUP_log2fc.txt
- SourceData_S6D_icc.txt
- SourceData_S6D_PCaNC_log2fc.txt
- SourceData_S6D_univariate_auc_cISUP_discovery.txt
- SourceData_S6D_univariate_auc_PCaNC_discovery.txt
- SourceData_S7A_cISUP_proteins.txt
- SourceData_S7A_DRE_proteins.txt
- SourceData_S7A_longitudinal_proteins.txt
- SourceData_S7A_PCaNC_proteins.txt
- SourceData_S7G_EV_markers_subcellular_annotation.txt
