# Supplementary material for: Prostate cancer reshapes the secreted and extracellular vesicle urinary proteomes
Source: Nat Commun. 2024 Jun 13;15:5069. doi: 10.1038/s41467-024-49424-5 (PMC11176296; doi:10.1038/s41467-024-49424-5)
Supplement: Supplementary file 10 — Source Data [file 41467_2024_49424_MOESM10_ESM.zip › READ_ME.xlsx]

## Sheet: Tables
File name
clinical/sample_annotation.txt
processed/geneGroups_log2_iBAQ_normalized_2022-09-29.txt

## Sheet: SourceData
Figure	Source Code	Source Data
All	source.R	NA
1C-E	R/SourceCode_Figure_1C-E.R	SourceData_1C-E_prepost_utest_result_all.txt
1F	R/SourceCode_Figure_1F.R	SourceData_1F_prepost_dotplot_prostate_markers.txt
S1C	R/SourceCode_Figure_S1C-D.R	SourceData_S1C-D_prepost_NTA_data_particleCount.txt
S1D	R/SourceCode_Figure_S1C-D.R	SourceData_S1C-D_prepost_NTA_data_sizeDistribution.txt
S1E	R/SourceCode_Figure_S1E.R	SourceData_S1E_prepost_boxplot_prostate_markers.txt
		SourceData_S1E_prepost_boxplot_prostate_markers_stats.txt
2C and 2E	R/SourceCode_Figure_2C_and_2E.R	SourceData_2C_2E_S2B-D_cisup_NTA_data_particleCount.txt
		SourceData_2C_2E_cisup_NTA_data_meanSizeDistribution.txt
2F	R/SourceCode_Figure_2F.R	SourceData_2F_proteinCounts.txt
		SourceData_2F_utest_proteinCounts.txt
2G	R/SourceCode_Figure_2G.R	SourceData_2G_EV_protein_overlap_percentage.txt
2H	R/SourceCode_Figure_2H.R	SourceData_2H_number_of_observations_matchedPatients.txt
2I	R/SourceCode_Figure_2I.R	SourceData_2I_utest_result_all_fluids_matchedSamples.txt
2K	R/SourceCode_Figure_2K.R	SourceData_2K_sampleType_enriched_proteins.txt
S2B-D	R/SourceCode_Figure_S2B-D.R	SourceData_S2B-D_cisup_NTA_data_sizeDistribution.txt
S2E-G	R/SourceCode_Figure_S2E-G.R	SourceData_S2E-G_proteinCounts_clinicalAssociations.txt
S3B	R/SourceCode_Figure_S3B.R	SourceData_S3B_EV_reproducibility_spearman.txt
		SourceData_S3B_EV_reproducibility_spearman_covariates.txt
S3C	R/SourceCode_Figure_S3C.R	SourceData_S3C_proteins_detected_in_EV_databases.txt
S3D	R/SourceCode_Figure_S3D.R	SourceData_S3D_proteins_detected_in_other_uEV_datasets.txt
S3E-G	R/SourceCode_Figure_S3E-G.R	SourceData_S3E-G_compare_urine_fractions.txt
3A	R/SourceCode_Figure_3A.R	SourceData_3A_upsetPlot_data_sampleComparison.txt
3B	R/SourceCode_Figure_3B.R	SourceData_3B_compare_urine_fractions.txt
3D	R/SourceCode_Figure_3D.R	SourceData_3D_gsva_plot_data.txt
3E	N/A (Cytoscape & EnrichmentMap)	SourceData_3E_all_gocc_results.txt
4B	R/SourceCode_Figure_4B.R	SourceData_4B_upsetPlot_data.txt
4C-E	R/SourceCode_Figure_4C-E.R	SourceData_4C-E_mean_abundance_all_sampleTypes.txt
4F	R/SourceCode_Figure_4F.R	SourceData_4F_4G_compare_uEV_vs_cEV_proteinAbundance.txt
4G	R/SourceCode_Figure_4G.R	SourceData_4G_subcell_fraction_data.txt
S4B	R/SourceCode_Figure_S4B.R	SourceData_S4B_NTA_cEV_size_distribution.txt
S4D	R/SourceCode_Figure_S4D.R	SourceData_S4D_NTA_cEV_particle_counts.txt
S4E	R/SourceCode_Figure_S4E.R	SourceData_S4E_cEV_proteinCount.txt
S4F	R/SourceCode_Figure_S4F.R	SourceData_S4F_EV_protein_overlap_percentage.txt
S4G	R/SourceCode_Figure_S4G.R	SourceData_S4G_plotData_sample_similarity.txt
		SourceData_S4G_utest_result_for_sample_similarity.txt
S4H	R/SourceCode_Figure_S4H.R	SourceData_S4H_heatmap_marker_data.txt
		SourceData_S4H_heatmap_marker_annot.txt
		SourceData_S4H_heatmap_marker_row_annotation.txt
5B	R/SourceCode_Figure_5B.R	SourceData_5B_correlation_boxplot_rho.txt
		SourceData_5B_correlation_boxplot_pvalues.txt
5C	R/SourceCode_Figure_5C-E.R	SourceData_5C_S5B_usp_utest_result.txt
5D	R/SourceCode_Figure_5C-E.R	SourceData_5D_S5B_p20_utest_result.txt
5E	R/SourceCode_Figure_5C-E.R	SourceData_5E_S5B_p150_utest_result.txt
S5A	R/SourceCode_Figure_S5A.R	SourceData_S5A_icc_result.txt
S5B	R/SourceCode_Figure_S5B.R	SourceData_S5B_venn_data.txt
S5C	R/SourceCode_Figure_S5C.R	SourceData_S5C_GSEA_Tissue_Neg.tsv
		SourceData_S5C_GSEA_Tissue_Pos.tsv
		SourceData_S5C_GSEA_uEVP20_Neg.tsv
		SourceData_S5C_GSEA_uEVP20_Pos.tsv
		SourceData_S5C_GSEA_uEVP150_Neg.tsv
		SourceData_S5C_GSEA_uEVP150_Pos.tsv
		SourceData_S5C_GSEA_uSP_Neg.tsv
		SourceData_S5C_GSEA_uSP_Pos.tsv
6B	R/SourceCode_Figure_6_and_S6.R	SourceData_6B_roc_PCaNC_Discovery_sPSA.txt
		SourceData_6B_roc_PCaNC_Discovery_uEVP20.txt
		SourceData_6B_roc_PCaNC_Discovery_uEVP150.txt
		SourceData_6B_roc_PCaNC_Discovery_uSP.txt
6C	R/SourceCode_Figure_6C.R	SourceData_6C_PCaNC_log2fc.txt
6D	R/SourceCode_Figure_6_and_S6.R	SourceData_6D_roc_PCaNC_valid_uEVP20.txt
		SourceData_6D_roc_PCaNC_valid_uEVP150.txt
		SourceData_6D_roc_PCaNC_valid_uSP.txt
S6A	R/SourceCode_Figure_6_and_S6.R	SourceData_S6A_roc_cISUP_sPSA.txt
		SourceData_S6A_roc_cISUP_uEVP20.txt
		SourceData_S6A_roc_cISUP_uEVP150.txt
		SourceData_S6A_roc_cISUP_uSP.txt
S6B	R/SourceCode_Figure_S6B.R	SourceData_S6B_cISUP_log2fc.txt
S6C	R/SourceCode_Figure_6_and_S6.R	SourceData_S6C_roc_cISUP_predict_PCaNC_uEVP20.txt
		SourceData_S6C_roc_cISUP_predict_PCaNC_uEVP150.txt
		SourceData_S6C_roc_cISUP_predict_PCaNC_uSP.txt
S6D	R/SourceCode_Figure_6_and_S6.R	SourceData_S6D_cISUP_log2fc.txt
		SourceData_S6D_icc.txt
		SourceData_S6D_PCaNC_log2fc.txt
		SourceData_S6D_univariate_auc_cISUP_discovery.txt
		SourceData_S6D_univariate_auc_PCaNC_discovery.txt
7B	R/SourceCode_Figure_7B.R	SourceData_7B_hoshino_markers.txt
7C	NA	SourceData_7C_fracEnriched_prostateTissue_stableProteins.txt
7D, S7E-F	R/SourceCode_Figure_7D_S7E-F.R	SourceData_7D_S7E-F_all_data.txt
		SourceData_7D_S7E-F_EV_proteins.txt
		SourceData_7D_S7E-F_PCaNC_cEV_all_ttest.txt
S7A	R/SourceCode_Figure_S7A.R	SourceData_S7A_cISUP_proteins.txt
		SourceData_S7A_DRE_proteins.txt
		SourceData_S7A_longitudinal_proteins.txt
		SourceData_S7A_PCaNC_proteins.txt
S7G	R/SourceCode_Figure_S7G.R	SourceData_S7G_EV_markers_subcellular_annotation.txt
