# Supplementary material for: Prostate cancer reshapes the secreted and extracellular vesicle urinary proteomes
Source: Nat Commun. 2024 Jun 13;15:5069. doi: 10.1038/s41467-024-49424-5 (PMC11176296; doi:10.1038/s41467-024-49424-5)
Supplement: Supplementary file 10 — Source Data [file 41467_2024_49424_MOESM10_ESM.zip › SourceData_1C-E_prepost_utest_result_all.txt]

gene	fc.usp	pvalue.usp	fdr.usp	fc.p20	pvalue.p20	fdr.p20	fc.p150	pvalue.p150	fdr.p150	hpa.prostate	pca.tissue
A1BG	-0.587599969969389	0.0827927036174539	0.202379466816084	-1.0380916488836	0.361483193556332	0.644171272794916	0.0717581314438522	0.967432551288807	0.990265810650745	FALSE	TRUE
A2M	0.12249416206328	0.770068701792595	0.848230675024544	0.593243824125361	0.653865440334571	0.823015167666442	0.897351957354903	0.382324159143844	0.69014026687186	FALSE	TRUE
A2ML1	0.510495209408029	0.0258973978949575	0.100443604863717	-0.0261567891631458	0.985781248686691	0.996366560806521	-0.304740909727881	0.627267219846487	0.827290791506607	FALSE	FALSE
AACS	NA	NA	NA	3.29405858533462	0.0658746448320778	0.430597268050084	1.72119342187491	0.206280825304867	0.600518649278606	FALSE	TRUE
AAK1	NA	NA	NA	0.35324234025185	0.822884538360665	0.918317149190163	2.38859332803369	0.0740728548093599	0.547725955995682	FALSE	TRUE
AAMDC	NA	NA	NA	1.03926086464949	0.303204088010402	0.603562717469199	0.980970959021146	0.513313307261136	0.759913124310728	FALSE	TRUE
AAMP	NA	NA	NA	1.92632147258773	0.125619870447906	0.485101339140331	0.609247816101945	0.587190850300112	0.803695760710324	FALSE	TRUE
AARS	3.26002519555994	0.00436504848241623	0.0387750072853345	0.92819873331262	0.504563368068607	0.736639750843537	2.06314187512961	0.0832444716995557	0.551136394351699	FALSE	TRUE
AARS2	NA	NA	NA	-1.05653550574253	0.233104217579977	0.555607980852459	NA	NA	NA	FALSE	TRUE
AARSD1	NA	NA	NA	0.299674901316443	0.689806603021555	0.846841068020533	2.18682127651954	0.139997857897532	0.567664387934481	FALSE	TRUE
AASDHPPT	NA	NA	NA	3.71313371608848	0.0892603261639712	0.455390245788353	2.00372082740797	0.0595157136854772	0.546920513557452	FALSE	TRUE
AASS	NA	NA	NA	-2.52347331824862	0.0304362035823198	0.416461110830584	NA	NA	NA	FALSE	TRUE
ABAT	NA	NA	NA	-0.367621714231753	0.831039375187789	0.92284230916928	NA	NA	NA	FALSE	TRUE
ABCA5	NA	NA	NA	NA	NA	NA	0.598856044498728	0.621988919456922	0.82478716979938	FALSE	FALSE
ABCB1	-1.0775524578686	0.0169851984991589	0.0820978542225725	-1.45090649089186	0.0724065970079809	0.4382073116419	-1.54417021634866	0.0205150927049752	0.546920513557452	FALSE	TRUE
ABCB11	NA	NA	NA	1.49792527658694	0.566457180543143	0.769899927453886	-1.64747874797759	0.458049815847842	0.73299978330392	FALSE	FALSE
ABCB6	NA	NA	NA	-0.694119102599746	0.510199791626237	0.740082844495075	-0.490166186797232	0.597999960768483	0.8106626741812	FALSE	TRUE
ABCB7	NA	NA	NA	-1.81427586991899	0.161767096745379	0.510962940726556	NA	NA	NA	FALSE	TRUE
ABCC2	NA	NA	NA	-0.781466400816997	0.421501581558632	0.677254403392005	NA	NA	NA	FALSE	FALSE
ABCC4	NA	NA	NA	-1.54664168499191	0.350699034922761	0.63735163087847	1.06825943768529	0.162500528741176	0.584627557362939	TRUE	TRUE
ABCD3	NA	NA	NA	-0.670528229855012	0.750668164929527	0.881364836631039	NA	NA	NA	FALSE	TRUE
ABCD4	NA	NA	NA	-1.19898189785306	0.139570792265195	0.497230284454093	1.07371932719802	0.585022808410989	0.801617702306208	FALSE	TRUE
ABCE1	NA	NA	NA	-0.0544532203966668	0.954229998823105	0.979619787294784	0.856176393387642	0.273571117157822	0.633628767670801	FALSE	TRUE
ABCF1	NA	NA	NA	1.95721048035644	0.0497072693194969	0.425166181323934	0.739658369044895	0.487142896525178	0.748660663612833	FALSE	TRUE
ABCF3	NA	NA	NA	1.61987825605181	0.206878232290169	0.541171154082807	2.12705549047224	0.0638552036114984	0.546920513557452	FALSE	TRUE
ABHD10	NA	NA	NA	-2.21547668481048	0.213854377912983	0.545559547229631	NA	NA	NA	FALSE	TRUE
ABHD11	NA	NA	NA	0.227973619734968	0.870923649844372	0.942469008203242	NA	NA	NA	FALSE	TRUE
ABHD12	NA	NA	NA	0.924655793910064	0.00974358861046607	0.346345759668197	NA	NA	NA	FALSE	TRUE
ABHD14A	NA	NA	NA	-2.8171675813276	0.0619348111592115	0.425166181323934	NA	NA	NA	FALSE	TRUE
ABHD14B	-0.32702042556539	0.019061790576772	0.0880151451539994	0.13063541194424	0.799671376980745	0.902528606633817	0.55600152666884	0.226885468492797	0.61002049631909	FALSE	TRUE
ABHD16A	NA	NA	NA	-0.752894799967386	0.0826392797717508	0.447624284823463	NA	NA	NA	FALSE	TRUE
ABHD17A	NA	NA	NA	0.0998948753611479	0.964922073389825	0.983734063398803	-0.863760746891421	0.627203904657923	0.827290791506607	FALSE	TRUE
ABHD17B	1.41853612188622	0.194084686217117	0.33773188288808	1.32729625689147	0.452873971354299	0.701867279601515	-0.109663280977045	0.963244303886112	0.989081989541292	FALSE	TRUE
ABHD17C	NA	NA	NA	0.766818599788806	0.393920127997481	0.663374111601437	2.51220792673938	0.17386742863432	0.588193193213543	FALSE	TRUE
ABHD6	NA	NA	NA	-2.29679326287328	0.121678197924156	0.481228442057566	NA	NA	NA	FALSE	TRUE
ABI1	0.798058855566671	0.139710198992882	0.272859583640255	1.86191331139362	0.157293179887864	0.505085991351362	0.274329175931399	0.771677426500229	0.904936044194344	FALSE	TRUE
ABI2	NA	NA	NA	0.860466321747625	0.417005525438587	0.675269817077124	0.287084277634651	0.847247799220674	0.942738764655289	FALSE	TRUE
ABI3BP	-0.370056573619131	0.208011002156891	0.351483725534822	-1.52980212059634	0.266759159393254	0.579040741374791	NA	NA	NA	FALSE	TRUE
ABLIM1	NA	NA	NA	0.233367895723852	0.436472362686248	0.688027156866051	NA	NA	NA	FALSE	TRUE
ABR	NA	NA	NA	0.21196816382129	0.744821986789315	0.877747194538649	0.388630294635401	0.240122768252247	0.61543931115067	FALSE	TRUE
ABRACL	-1.33258607234022	0.177655494863959	0.318969075130644	0.99666287682728	0.643626372126386	0.815418381468574	0.0227173819287643	0.965771504296945	0.990116436953738	FALSE	TRUE
ACAA1	NA	NA	NA	-0.399663424833232	0.854667413375417	0.93405387355806	NA	NA	NA	FALSE	TRUE
ACAA2	NA	NA	NA	-1.44935583827116	0.0165438312609702	0.394360805948568	NA	NA	NA	FALSE	TRUE
ACACA	NA	NA	NA	2.94866435788092	0.081677635605797	0.446510157899906	0.239578514066684	0.74492982276138	0.887715025704352	FALSE	TRUE
ACAD10	NA	NA	NA	-1.7522622029001	0.197582125516117	0.532780923059551	NA	NA	NA	FALSE	TRUE
ACAD11	NA	NA	NA	-2.04913668997906	0.295431098114141	0.597440154272229	NA	NA	NA	FALSE	TRUE
ACAD8	NA	NA	NA	0.244922152025811	0.87033554893502	0.942423580179167	NA	NA	NA	FALSE	TRUE
ACAD9	NA	NA	NA	-0.220250017897236	0.89127531180163	0.954318984322035	NA	NA	NA	FALSE	TRUE
ACADM	NA	NA	NA	-1.65759868905018	0.0308376648204442	0.416461110830584	NA	NA	NA	FALSE	TRUE
ACADS	NA	NA	NA	-1.0072400627249	0.193304115784419	0.529104751342151	NA	NA	NA	FALSE	TRUE
ACADSB	NA	NA	NA	-1.06913296944066	0.320468835855689	0.615837848264626	NA	NA	NA	FALSE	TRUE
ACADVL	NA	NA	NA	-0.82776312639416	0.500724559197084	0.73383211871619	NA	NA	NA	FALSE	TRUE
ACAN	-0.98259711849094	0.000692491356573902	0.0185734968327895	1.06936588565979	0.140058264483746	0.497230284454093	NA	NA	NA	FALSE	TRUE
ACAP1	NA	NA	NA	-2.73479912527849	0.248737467960326	0.56562936889511	NA	NA	NA	FALSE	FALSE
ACAP2	NA	NA	NA	2.19412650214122	0.0472313146875529	0.425166181323934	0.757066724445181	0.174143624498079	0.588589547276154	FALSE	TRUE
ACAT1	0.00748639248375582	0.990510611100503	0.994917251888299	-2.0554233509002	0.0601317683141078	0.425166181323934	NA	NA	NA	FALSE	TRUE
ACAT2	4.30123907390011	0.000776114845066718	0.0196070125914849	3.65209946661178	0.0474123476039871	0.425166181323934	5.74674653161304	0.0116915246930334	0.546920513557452	FALSE	TRUE
ACBD5	NA	NA	NA	-0.371249966499535	0.742236067090965	0.876495465175622	NA	NA	NA	FALSE	TRUE
ACE	1.84896611487895	0.00477013933693203	0.0412102625853383	-0.70270162342354	0.189262996839955	0.527518689018922	0.533718057437021	0.691489364165062	0.862866383644285	FALSE	TRUE
ACE2	-0.517460628092429	0.0850601828759921	0.205694382959177	-0.955189117959979	0.13038399515619	0.487759181036013	-0.856704117331549	0.174910173682922	0.590528461931006	FALSE	FALSE
ACIN1	NA	NA	NA	0.82575765979996	0.164894978164476	0.514563774537367	NA	NA	NA	FALSE	TRUE
ACLY	3.23160267995148	0.00069977314440378	0.0185734968327895	2.14550866039508	0.0593961124776794	0.425166181323934	3.73590476847991	0.00633222037953476	0.546920513557452	FALSE	TRUE
ACMSD	NA	NA	NA	0.164432296451722	0.772012733386301	0.887566049464997	NA	NA	NA	FALSE	FALSE
ACO1	0.84491205097099	0.114697006725068	0.242260312382863	0.181680784128641	0.765048478209317	0.885845731764644	0.63001369968028	0.309448860136604	0.652575630407733	FALSE	TRUE
ACO2	-0.30461750352843	0.625520555702238	0.740728498844752	-1.45237988234996	0.185313808606555	0.525681965565006	NA	NA	NA	FALSE	TRUE
ACOT1	0.589101156018728	0.243646313854249	0.391504616645449	-1.631978831449	0.303038500570664	0.603562717469199	0.836548224467393	0.190038320219515	0.599765774858319	FALSE	TRUE
ACOT11	NA	NA	NA	-0.228554722923757	0.86687992818293	0.941463819636188	NA	NA	NA	FALSE	FALSE
ACOT13	NA	NA	NA	-0.585014159513037	0.740570777752073	0.875629798731865	NA	NA	NA	FALSE	TRUE
ACOT2	NA	NA	NA	-1.57004742203938	0.278044906679438	0.587525910971205	1.13875508306214	0.135096107894288	0.563793958660378	FALSE	TRUE
ACOT7	NA	NA	NA	-0.0937685569084685	0.882627613491152	0.948197376020688	NA	NA	NA	FALSE	TRUE
ACOT9	NA	NA	NA	-2.27495059032753	0.201314306558929	0.536665378504415	NA	NA	NA	FALSE	TRUE
ACOX1	NA	NA	NA	-1.53879851792446	0.0504596169007148	0.425166181323934	NA	NA	NA	FALSE	TRUE
ACOX2	NA	NA	NA	-1.62592072380053	0.0526919039817101	0.425166181323934	NA	NA	NA	FALSE	TRUE
ACOX3	NA	NA	NA	2.1666413713312	0.0739166353873729	0.439846461379804	NA	NA	NA	FALSE	TRUE
ACP1	1.84964444580209	0.116241068023104	0.244057753966986	2.52230645032422	0.130222242004522	0.487759181036013	1.28507465740937	0.405611453132768	0.701480368245034	FALSE	TRUE
ACP2	-0.939322777189492	0.00672181449173104	0.0488718063540709	-1.35171142390546	0.0608320859498386	0.425166181323934	-0.0371419351377895	0.981862951525837	0.994115263305514	FALSE	TRUE
ACP3	2.08718351084186	0.00285202615917373	0.0314150681432986	3.19510374366306	0.000476287572715579	0.231132595262018	6.16018201931971	0.0614888822636233	0.546920513557452	TRUE	TRUE
ACP5	NA	NA	NA	-0.0470306713898161	0.871727178852321	0.942550460509287	NA	NA	NA	FALSE	TRUE
ACSBG2	NA	NA	NA	0.486963815498564	0.532147865425554	0.750253131619851	NA	NA	NA	FALSE	FALSE
ACSF2	NA	NA	NA	-2.77627619332117	0.146901633705035	0.501958245670048	NA	NA	NA	FALSE	TRUE
ACSF3	NA	NA	NA	-1.720722006362	0.109221047051388	0.469011364930528	NA	NA	NA	FALSE	TRUE
ACSL1	NA	NA	NA	-0.0766737993347633	0.944437119971957	0.974975472852809	NA	NA	NA	FALSE	TRUE
ACSL3	NA	NA	NA	1.32230168196299	0.420929644558169	0.676981504117869	0.411253457934272	0.347191421570019	0.669246301600106	FALSE	TRUE
ACSL4	NA	NA	NA	-1.60741959172984	0.053486430416216	0.425166181323934	-1.30278757419228	0.057513631786755	0.546920513557452	FALSE	TRUE
ACSL5	NA	NA	NA	1.19316751807985	0.123538754482031	0.483647470515658	NA	NA	NA	FALSE	TRUE
ACSL6	NA	NA	NA	0.6183757892647	0.291072925758537	0.59530295986914	NA	NA	NA	FALSE	TRUE
ACSM2A	NA	NA	NA	-2.0484619191734	0.0749907086338326	0.441484696707576	NA	NA	NA	FALSE	FALSE
ACSM2B	NA	NA	NA	-1.80713539873022	0.0987098398687965	0.459987449834261	NA	NA	NA	FALSE	FALSE
ACSM3	NA	NA	NA	-2.84411614701176	0.130876161053162	0.487759181036013	NA	NA	NA	FALSE	TRUE
ACSS1	NA	NA	NA	0.0957524112777683	0.92773527245203	0.967101695295185	NA	NA	NA	FALSE	TRUE
ACSS2	NA	NA	NA	0.851982228109691	0.59758102350531	0.78779652627629	0.541371397078553	0.613101661178833	0.817689819107338	FALSE	TRUE
ACSS3	NA	NA	NA	-2.79924001464025	0.112239632577984	0.471627939379516	NA	NA	NA	FALSE	TRUE
ACTA1	-0.0265456298209692	0.853722545200611	0.908161810723057	-0.403642900964041	0.375232539910072	0.652748272551897	-0.150738491070364	0.489125375130601	0.748966906643919	FALSE	TRUE
ACTA2	-0.0535651757071101	0.70879662270914	0.807739014161034	-0.64833580458016	0.232661195627493	0.555607980852459	-0.24064835440322	0.422386182161878	0.707203962934734	FALSE	TRUE
ACTB	-0.0474023071619492	0.71777840354896	0.812990140369336	-0.352042997618618	0.3752171630075	0.652748272551897	-1.05765559429242	0.2000984563437	0.6003969976631	FALSE	TRUE
ACTBL2	-0.0135305360200491	0.951036276948549	0.970867895327921	-0.0319122480432803	0.942401886720513	0.97489351426458	-1.0170312346937	0.0704238321999232	0.546920513557452	FALSE	TRUE
ACTG1	0.0172990121568901	0.920310069888062	0.951404544328203	-0.317315743963562	0.448692889054172	0.698821626544359	-1.11225512720242	0.176585121529297	0.591309094567284	FALSE	TRUE
ACTG2	-0.0492197081265324	0.733154875168479	0.822372805497027	-0.64833580458016	0.232661195627493	0.555607980852459	-0.24064835440322	0.422386182161878	0.707203962934734	FALSE	TRUE
ACTN1	1.64344314013873	0.0111722493725955	0.0659851618440427	0.34672849216734	0.558177753375044	0.764265069881673	1.45728758954102	0.113677495571551	0.557473634824427	FALSE	TRUE
ACTN2	1.00099632742608	0.125065649050607	0.254736244096705	0.0863244277894601	0.810428580256483	0.908558184315146	1.29636610272774	0.0965743905815361	0.557473634824427	FALSE	TRUE
ACTN3	1.50019464248333	0.196856649377664	0.340665319066097	-0.386621916255283	0.322395892208281	0.61793540687237	0.991993208928379	0.227377180502758	0.61002049631909	FALSE	TRUE
ACTN4	0.70782316013614	0.0126794375804486	0.0700070200243815	-0.839470780073679	0.179613653949026	0.521606244054049	0.474049184771882	0.260580341094515	0.62763717030474	FALSE	TRUE
ACTR10	NA	NA	NA	2.47569638775154	0.136915776144376	0.49428373137784	2.2675197580086	0.135282161718874	0.563793958660378	FALSE	TRUE
ACTR1A	2.30898204975212	0.0423469853281228	0.132437955635561	0.58151594192908	0.437273309788507	0.688283345933445	-1.33423347527122	0.38073498497521	0.689046542490587	FALSE	TRUE
ACTR1B	1.01147728101146	0.195113569886061	0.338353813951983	0.632982870388961	0.658330527729065	0.824971892616473	0.140201838889002	0.944952184114849	0.982200301548191	FALSE	TRUE
ACTR2	0.77219220324125	0.400803518919296	0.556940198542074	-0.000300375724442858	0.999537452041584	0.999730562059367	-0.501439483005999	0.576465278116907	0.797759632500421	FALSE	TRUE
ACTR3	0.43470367128802	0.457428095679646	0.604319089048625	-0.0260257415242187	0.94161089689014	0.974741165262186	0.00932781886579903	0.982816875462819	0.994115263305514	FALSE	TRUE
ACTR3B	1.93536724351844	0.0366209913122257	0.120591993812905	-0.0970074673503802	0.91081064563327	0.962617257579579	0.31294763962832	0.262543385947162	0.62763717030474	FALSE	TRUE
ACVR1B	-0.324171867071161	0.100118180480204	0.225291472520827	0.628335775289365	0.510316917246358	0.740082844495075	0.413665291179784	0.643352059271686	0.838101362676702	FALSE	FALSE
ACY1	-0.545936587431179	0.00492391847914822	0.0420299675743204	-1.06140349032446	0.137568410925459	0.49428373137784	0.318909947273781	0.831471283237962	0.935910954763898	FALSE	TRUE
ACY3	-0.701466971623333	0.182019147577523	0.323899985551925	-2.44380614235576	0.0356015931056266	0.416461110830584	0.146006502708502	0.896925735584011	0.959867999887551	FALSE	FALSE
ACYP1	NA	NA	NA	NA	NA	NA	1.78830114675634	0.257952732088711	0.62763717030474	FALSE	TRUE
ACYP2	NA	NA	NA	NA	NA	NA	0.466158846392647	0.719690755228326	0.876859648333338	FALSE	TRUE
ADAM10	0.71409677916439	0.0337976490922129	0.115615249922585	0.721289020591634	0.237837941964814	0.558046329148182	2.09912982380203	0.0409700186698706	0.546920513557452	FALSE	TRUE
ADAM15	NA	NA	NA	1.15076203238313	0.0901386285215449	0.455554890935168	NA	NA	NA	FALSE	TRUE
ADAM28	0.590680535818903	0.376061380817631	0.533457047796808	NA	NA	NA	NA	NA	NA	FALSE	TRUE
ADAM33	NA	NA	NA	-0.607581022820298	0.653037665552584	0.822573234687525	NA	NA	NA	FALSE	FALSE
ADAM7	NA	NA	NA	NA	NA	NA	-0.537627396105005	0.604038093870508	0.813836158630498	FALSE	FALSE
ADAM8	-1.06445877708802	0.0977951161513936	0.222253913572035	-0.891899409243416	0.19760058512531	0.532780923059551	NA	NA	NA	FALSE	FALSE
ADAM9	0.913831584604488	0.0348588243947062	0.1170640093621	1.67449625112938	0.48848852955694	0.725881511887254	1.62683713132317	0.29697715435991	0.642162488955144	FALSE	TRUE
ADAMDEC1	-0.6883469674342	0.234528954227118	0.380150679998409	-1.60105646296314	0.193343386394406	0.529104751342151	NA	NA	NA	FALSE	TRUE
ADAMTS1	1.82344493101504	0.00299117219763524	0.0318345871355017	1.73519015313769	0.267745759047169	0.579966441249872	2.10480412111649	0.200650633595208	0.6003969976631	FALSE	TRUE
ADAMTS5	NA	NA	NA	-0.461079373839194	0.338758239547948	0.631638325230235	NA	NA	NA	FALSE	FALSE
ADAMTSL1	3.06805672592131	0.000767507428023169	0.0196070125914849	0.908885712237891	0.305249168975084	0.604976619034785	NA	NA	NA	FALSE	TRUE
ADAMTSL2	-0.23192815735402	0.560056457036047	0.688506905608488	1.98469611202036	0.252595049329881	0.567995314470503	NA	NA	NA	FALSE	FALSE
ADAMTSL3	-0.302500559475785	0.393099485153713	0.551077179859275	NA	NA	NA	NA	NA	NA	FALSE	FALSE
ADAMTSL4	-1.00343594354456	0.00177725589084347	0.0244744295582249	-0.0116499454948009	0.990112329497972	0.997241140586723	NA	NA	NA	FALSE	TRUE
ADAR	NA	NA	NA	0.388685163081984	0.709712326490393	0.856092695141561	NA	NA	NA	FALSE	TRUE
ADCK3	NA	NA	NA	-0.0783937840018805	0.948622000511604	0.976737289763789	NA	NA	NA	FALSE	TRUE
ADCY5	NA	NA	NA	NA	NA	NA	-1.05667179835382	0.0977513197372325	0.557473634824427	FALSE	TRUE
ADD1	NA	NA	NA	-0.415871948670475	0.761457863829334	0.884665027164377	0.656650458707526	0.436909524144297	0.717392257700996	FALSE	TRUE
ADD2	NA	NA	NA	0.216843870173012	0.901942324239191	0.958520387540645	NA	NA	NA	FALSE	FALSE
ADD3	NA	NA	NA	-1.07223416713387	0.128705255014044	0.487759181036013	1.24565484247044	0.0186724645236826	0.546920513557452	FALSE	TRUE
ADH1B	NA	NA	NA	-1.20747816571816	0.490207534797779	0.727063763083413	-0.968090250621682	0.177620588119224	0.591316763852675	FALSE	TRUE
ADH1C	NA	NA	NA	-0.996728269801054	0.479861137833024	0.720696579797379	-1.03365102542522	0.264051661169993	0.62763717030474	FALSE	TRUE
ADH5	1.44356773650281	0.0144572734759644	0.0754647210656611	0.0962694915163205	0.925485469801386	0.966598054474418	0.614922444981037	0.30218754163499	0.645236148184205	FALSE	TRUE
ADH6	0.133100920173801	0.876930279392048	0.921287747071003	-3.35534907431655	0.0591542558632265	0.425166181323934	NA	NA	NA	FALSE	FALSE
ADI1	NA	NA	NA	2.09956753968393	0.374369783911673	0.652382770205056	2.83728978699611	0.301028149078901	0.643991433376307	FALSE	TRUE
ADIPOQ	-0.978208497842367	0.37163217262295	0.528197210508618	0.860042281518705	0.27123113257943	0.584217305832849	NA	NA	NA	FALSE	TRUE
ADIRF	1.42817465273441	0.0619964515049609	0.168199732346587	-0.365987379261231	0.828721070611276	0.921540452718797	4.14299523901706	0.0933239787813285	0.557473634824427	FALSE	TRUE
ADK	NA	NA	NA	2.68011899114573	0.0486504092816462	0.425166181323934	0.841399978584812	0.325690891556419	0.654656871691861	FALSE	TRUE
ADM	-0.716855969597358	0.05427700529247	0.155896013897407	NA	NA	NA	NA	NA	NA	FALSE	FALSE
ADO	NA	NA	NA	NA	NA	NA	-0.546434972919473	0.721972629059178	0.878087643821235	FALSE	TRUE
ADPGK	NA	NA	NA	1.07102655784156	0.211496028114467	0.542781634247841	NA	NA	NA	FALSE	TRUE
ADPRH	NA	NA	NA	NA	NA	NA	0.375408596011461	0.773022811124244	0.905795773165491	FALSE	TRUE
ADPRHL2	NA	NA	NA	-0.975064475671385	0.584229955742193	0.779510531715728	1.34889464760272	0.250746405116442	0.621827873344466	FALSE	TRUE
ADRBK1	NA	NA	NA	4.20408090098951	0.0227216546542827	0.416461110830584	2.13377583054763	0.180058239021578	0.592116740520843	FALSE	TRUE
ADRBK2	NA	NA	NA	3.16151543106373	0.00829526707575098	0.343556781209303	1.10392224741282	0.188372034713993	0.598424807275957	FALSE	TRUE
ADRM1	NA	NA	NA	1.43870364101034	0.329326854016703	0.623600996066011	NA	NA	NA	FALSE	TRUE
ADSL	NA	NA	NA	2.44962145087949	0.00200854326935297	0.281945680192365	1.53507305014904	0.173086739720738	0.587655851647009	FALSE	TRUE
ADSS	NA	NA	NA	1.27202179621838	0.477576832274498	0.719981147549528	3.72946031384079	0.0184078374703627	0.546920513557452	FALSE	TRUE
AEBP1	NA	NA	NA	0.896892899145442	0.412097587203518	0.673779789958145	NA	NA	NA	FALSE	TRUE
AFAP1L2	NA	NA	NA	1.49117048375676	0.147280155387746	0.501958245670048	0.665398019906723	0.515248473061007	0.760037703785886	FALSE	TRUE
AFG3L2	NA	NA	NA	-1.24130696411102	0.277846167764412	0.587525910971205	NA	NA	NA	FALSE	TRUE
AFM	-0.38604624176067	0.0902050198569286	0.212536533416913	-1.15148724313593	0.465201079185744	0.711686166354786	NA	NA	NA	FALSE	TRUE
AFMID	NA	NA	NA	-0.779406225659667	0.743950238367011	0.877355829530905	1.71394488488432	0.283981090264661	0.638116530112222	FALSE	TRUE
AFTPH	NA	NA	NA	1.30600985745106	0.227771547003546	0.554021650263849	NA	NA	NA	FALSE	TRUE
AGA	-0.402288856234453	0.549432890981955	0.682188228763095	NA	NA	NA	-0.254663448673941	0.783796223552702	0.911086776811432	FALSE	TRUE
AGAP1	NA	NA	NA	-0.174903124247891	0.770091503493572	0.886932972989149	NA	NA	NA	FALSE	TRUE
AGER	-0.492585445955232	0.426183826665534	0.578731081091119	NA	NA	NA	NA	NA	NA	FALSE	FALSE
AGFG1	NA	NA	NA	1.144545054238	0.342469507991721	0.634079152305784	NA	NA	NA	FALSE	TRUE
AGK	NA	NA	NA	-1.38357701224493	0.156991751867033	0.505085991351362	NA	NA	NA	FALSE	TRUE
AGL	0.50724799561527	0.502275612112014	0.641085268529993	4.2073090382757	0.00411407979989744	0.318737685348641	1.72306980182395	0.333024279674405	0.658632388776928	FALSE	TRUE
AGMAT	NA	NA	NA	-2.5690043057423	0.162720339825373	0.513034835125428	NA	NA	NA	FALSE	TRUE
AGO1	NA	NA	NA	0.786017621353443	0.255038076449013	0.56935408442283	NA	NA	NA	FALSE	TRUE
AGO2	NA	NA	NA	0.753816514309616	0.618828553986005	0.801519995993382	NA	NA	NA	FALSE	TRUE
AGO3	NA	NA	NA	-0.0359864510949031	0.966062839312791	0.984209940847987	NA	NA	NA	FALSE	TRUE
AGPAT3	NA	NA	NA	-0.989962623365971	0.419069976556821	0.676496809677164	NA	NA	NA	FALSE	TRUE
AGPAT9	NA	NA	NA	-0.332953365098437	0.531219148411904	0.750169539369456	NA	NA	NA	FALSE	FALSE
AGPS	NA	NA	NA	0.720857252822846	0.6749692666453	0.835760797278813	NA	NA	NA	FALSE	TRUE
AGR2	NA	NA	NA	2.09386235446128	0.522921949598852	0.746499881822081	NA	NA	NA	FALSE	TRUE
AGR3	NA	NA	NA	-1.52603930853098	0.213378361613985	0.545079504355868	NA	NA	NA	FALSE	TRUE
AGRN	0.221415115891642	0.137138490018351	0.269265680490576	-0.24862356006356	0.764343717103908	0.885314382247153	0.212606709769343	0.812499294922971	0.926389368610572	FALSE	TRUE
AGRP	-1.4182740874404	0.00177094137703244	0.0244744295582249	NA	NA	NA	NA	NA	NA	FALSE	FALSE
AGT	-0.112676135332439	0.735042610853245	0.823651511551221	-0.661866203289321	0.55623122949527	0.763423195238482	-0.533684278139518	0.801379616129764	0.919665070015605	FALSE	TRUE
AGTRAP	NA	NA	NA	0.464217909314318	0.80095094316083	0.903381924345015	-0.394102992291051	0.747666248717278	0.88946087640715	FALSE	TRUE
AGXT2	NA	NA	NA	-2.78742983438182	0.0829829511470639	0.447624284823463	NA	NA	NA	FALSE	FALSE
AHCY	1.40784720837571	0.0923453401388948	0.215505068141934	0.14933826595194	0.785472365378677	0.894840965883419	2.50275762684186	0.0361236156047222	0.546920513557452	FALSE	TRUE
AHCYL1	NA	NA	NA	0.542047116416903	0.577706811886064	0.77670772037001	0.221786082864277	0.881841036009926	0.952065167402174	FALSE	TRUE
AHCYL2	0.901102600166002	0.283234903034066	0.436645550303742	1.13028972721754	0.228954054023944	0.554386114652013	1.6475880189563	0.219859790644412	0.60653876000165	FALSE	TRUE
AHNAK	-0.35661410273444	0.333441018426655	0.491046705829518	-0.593331746057501	0.70327395795076	0.853457402792097	1.32311214731664	0.161502401763199	0.584152411239098	FALSE	TRUE
AHSA1	NA	NA	NA	3.17159936046735	0.105821387622695	0.464083486121994	3.51904041479292	0.0384802951452966	0.546920513557452	FALSE	TRUE
AHSG	-0.537420671114948	0.173777568015284	0.31431197236262	-1.4138180212591	0.0494501266202421	0.425166181323934	0.677236000393723	0.763651515930167	0.90102117124537	FALSE	TRUE
AIDA	NA	NA	NA	2.12423168085306	0.163307859745638	0.51373901969277	0.0583073309525979	0.882607649886529	0.952341373828001	FALSE	TRUE
AIF1L	NA	NA	NA	-2.05667488191075	0.150425706229372	0.502753232611612	-0.90501964351628	0.245112139592112	0.618377527488344	FALSE	FALSE
AIFM1	NA	NA	NA	-2.89808442877818	0.14386865506534	0.500495394460281	NA	NA	NA	FALSE	TRUE
AIG1	NA	NA	NA	0.311465787147363	0.410516187830775	0.672530216887693	NA	NA	NA	FALSE	FALSE
AIM1	NA	NA	NA	0.881256289974052	0.328165925004674	0.623210616991329	NA	NA	NA	FALSE	TRUE
AIMP1	NA	NA	NA	1.28342443918402	0.137753129096495	0.49428373137784	2.05355643278421	0.149227144686731	0.571496984184185	FALSE	TRUE
AIMP2	NA	NA	NA	2.0189620151676	0.177586694165972	0.519741510862571	-0.0841314662196062	0.947680679215572	0.982810166446013	FALSE	TRUE
AIP	NA	NA	NA	0.781080938849843	0.526350980188159	0.748193032518973	0.885414837586332	0.477135975600109	0.743841721017692	FALSE	TRUE
AK1	0.0119675783356641	0.977414009736585	0.987273298234616	0.12991087302084	0.873439953248824	0.943291116311648	-0.697929100643599	0.109571149603547	0.557473634824427	FALSE	TRUE
AK2	NA	NA	NA	-4.33413998250189	0.0368826407130576	0.416461110830584	NA	NA	NA	FALSE	TRUE
AK3	NA	NA	NA	-1.2927853230342	0.581747972719267	0.778500966857575	NA	NA	NA	FALSE	TRUE
AK4	NA	NA	NA	-1.59872834531406	0.0773668819562564	0.443062331734004	NA	NA	NA	FALSE	TRUE
AKAP1	NA	NA	NA	-0.818015805282984	0.712572805150609	0.857594790913284	NA	NA	NA	FALSE	TRUE
AKAP10	NA	NA	NA	0.651081428129752	0.386408295211074	0.659334328328665	0.366772025962053	0.768918966447032	0.903992723894684	FALSE	TRUE
AKAP12	1.78827289398917	0.0384497738481867	0.124565958511111	2.6950870640664	0.0247705052607085	0.416461110830584	2.65367559670706	0.114532478578174	0.557473634824427	FALSE	TRUE
AKAP13	NA	NA	NA	0.337727272548381	0.638953185172282	0.813845094137114	NA	NA	NA	FALSE	TRUE
AKAP2	NA	NA	NA	0.710571685439357	0.659405901389941	0.825206720208315	NA	NA	NA	FALSE	TRUE
AKAP3	NA	NA	NA	1.32447632325521	0.341945863066345	0.633818021158063	NA	NA	NA	FALSE	FALSE
AKAP4	NA	NA	NA	1.46955257482892	0.271400931143134	0.584217305832849	NA	NA	NA	FALSE	FALSE
AKAP7	2.88255740776279	0.00107255431248354	0.0217309278582511	3.29968579245641	0.038113269197681	0.416461110830584	3.74689344876254	0.117254705505868	0.557473634824427	FALSE	TRUE
AKR1A1	0.047162573604318	0.895589052311781	0.932655310303682	0.0477273938748581	0.942750730647395	0.97489351426458	1.1389117124137	0.0198905553845273	0.546920513557452	FALSE	TRUE
AKR1B1	-0.536797988634728	0.0781940157110268	0.195086542028756	-1.4342907941475	0.0188991315109856	0.414895135442497	-1.52925346295934	0.0770009897013787	0.548666859434192	FALSE	TRUE
AKR1B10	NA	NA	NA	-0.300108382493082	0.823494634358399	0.918799940102033	NA	NA	NA	FALSE	FALSE
AKR1C1	1.04984194477165	0.330517887310556	0.488631624183837	-1.17984606366702	0.107240988140792	0.466543357651158	-1.43194101627032	0.120502271780476	0.557473634824427	FALSE	TRUE
AKR1C2	NA	NA	NA	-1.94330645456676	0.0808822720831624	0.446283636730034	-1.33914432500228	0.21770342193227	0.60653876000165	FALSE	TRUE
AKR1C3	-0.795519862111938	0.169487566193205	0.309859840932474	-1.57865738108596	0.167635807909763	0.517878312726156	0.0559797776113626	0.954500201521635	0.984835585679278	FALSE	TRUE
AKR1C4	0.303388403689752	0.801814705826309	0.87145645947888	-0.87531953168736	0.514880930208127	0.742384861619915	-0.966188719322641	0.352018174977731	0.671511361690001	FALSE	TRUE
AKR1D1	NA	NA	NA	-1.21752888911222	0.0574480522526328	0.425166181323934	-2.23866240416487	0.117971600132245	0.557473634824427	FALSE	TRUE
AKR7A2	1.44066827367288	0.203223940960875	0.34866213067264	0.614261864099497	0.480768618339404	0.721222583930193	3.2015178003159	0.0630976325648218	0.546920513557452	FALSE	TRUE
AKR7A3	-0.306927772644684	0.347045551454828	0.50398243233684	-1.50635393229572	0.259663880286438	0.573988005227537	-0.458498703707175	0.557177598885871	0.786166333769198	FALSE	FALSE
AKR7L	0.42001416104852	0.498489946518415	0.637361202658194	0.426205398558082	0.631324791812498	0.809402785342571	3.01943377499838	0.00830257019614699	0.546920513557452	FALSE	TRUE
AKT1	NA	NA	NA	1.92648513469542	0.370993126207223	0.651097995543816	2.3093482983564	0.245446254493482	0.618377527488344	FALSE	TRUE
AKT2	NA	NA	NA	0.894941416373147	0.59156976527695	0.78342159594383	1.80877541992658	0.23393530187036	0.61186894149979	FALSE	TRUE
AKT3	NA	NA	NA	0.598930195085217	0.787906062078116	0.895725861474623	1.15373174607215	0.295445329345826	0.642162488955144	FALSE	TRUE
AKTIP	NA	NA	NA	1.04416213392295	0.420360469241631	0.676981504117869	1.34916666720021	0.256625033211613	0.626431560780874	FALSE	TRUE
ALAD	1.57248750025752	0.00199643496599191	0.02633620497054	2.64648381999767	0.0981279009595135	0.459987449834261	5.16124259618909	0.00243052927153803	0.546920513557452	FALSE	TRUE
ALB	-0.635546887304372	0.12869591837016	0.259425282722994	0.0835755755557415	0.824977528155663	0.919661641529256	1.56812589241682	0.0280821259219972	0.546920513557452	FALSE	TRUE
ALCAM	0.396709502764597	0.129137428680174	0.259807995783035	0.35524167694315	0.597080525965413	0.787537804566355	0.139233316612101	0.932241492859463	0.977628992400211	FALSE	TRUE
ALDH16A1	NA	NA	NA	1.0097080544144	0.51784064826356	0.745097564219136	1.39999404281336	0.186318656826431	0.59650981740019	FALSE	TRUE
ALDH18A1	NA	NA	NA	-1.05481321827847	0.218316947209444	0.549291727075798	NA	NA	NA	FALSE	TRUE
ALDH1A1	-0.769928121370612	0.00521607643893479	0.0422463838050491	-0.3048049714785	0.695457692831742	0.849555069737005	-1.31580589324752	0.0299041882173275	0.546920513557452	FALSE	TRUE
ALDH1A2	NA	NA	NA	-0.41607396089578	0.689144668983436	0.846429881690925	0.206453840541098	0.881992313026742	0.952065167402174	FALSE	TRUE
ALDH1A3	3.21548979207448	0.0218532053301221	0.0938452462812065	5.9643491888397	0.00769234337702856	0.338088565903614	5.40964648071711	0.0321858402216914	0.546920513557452	TRUE	TRUE
ALDH1B1	NA	NA	NA	-1.52902979670522	0.539448837359566	0.754600583883061	0.2992207122929	0.770629473543622	0.904646093444215	FALSE	TRUE
ALDH1L1	-0.337454846075442	0.43243282225805	0.583987168106332	-1.06243753833658	0.248399619242871	0.56562936889511	0.43048123401862	0.369981338227614	0.681922775289044	FALSE	TRUE
ALDH1L2	NA	NA	NA	0.160574425107001	0.899771001603832	0.957474712292505	-0.151960264166506	0.779078171403461	0.909328704973552	FALSE	TRUE
ALDH2	NA	NA	NA	-1.73420334285348	0.017217692587391	0.397928546986265	-0.561925425105109	0.742139197029884	0.887534551247499	FALSE	TRUE
ALDH3A1	NA	NA	NA	-0.937141184046554	0.246354581813835	0.563813033009566	0.365189065496233	0.748926460055039	0.889499296864025	FALSE	TRUE
ALDH3A2	NA	NA	NA	-0.360249463338459	0.422166925491235	0.678021658086984	NA	NA	NA	FALSE	TRUE
ALDH3B1	NA	NA	NA	-0.951618157720208	0.102231202092638	0.459987449834261	0.410541550379381	0.554593001625134	0.785213733364431	FALSE	TRUE
ALDH4A1	NA	NA	NA	-1.63195283707286	0.0699713037650988	0.433462823727072	NA	NA	NA	FALSE	TRUE
ALDH5A1	NA	NA	NA	-1.12338337318838	0.460030208183607	0.707763984617873	NA	NA	NA	FALSE	TRUE
ALDH6A1	NA	NA	NA	-1.62520295184788	0.0902612779998083	0.455554890935168	NA	NA	NA	FALSE	TRUE
ALDH7A1	0.906468876758815	0.262054019322057	0.414135584337512	1.03857162411212	0.497711788824367	0.731717319119811	4.22091209797195	0.0290290404872639	0.546920513557452	FALSE	TRUE
ALDH8A1	0.452058465339794	0.534823939644263	0.667545121267032	-1.99771956786288	0.149599709738379	0.502753232611612	0.530027193674634	0.777965433542431	0.908990004091262	FALSE	FALSE
ALDH9A1	1.14171886957258	0.0407003105234199	0.12901120011956	1.18700420522334	0.0784035818157987	0.445060683180252	1.4662351221476	0.125188766496759	0.558468291063358	FALSE	TRUE
ALDOA	1.10710591509506	0.010886991481501	0.0656769065206498	0.866871293138242	0.0155246319557024	0.394360805948568	0.466984340740201	0.378254177246462	0.686124433963113	FALSE	TRUE
ALDOB	-1.01456577484261	0.000256736889756047	0.0117831535027619	-1.10264738012668	0.0574601137785236	0.425166181323934	2.85702605477622	0.298384962597181	0.642162488955144	FALSE	FALSE
ALDOC	1.67276767876966	0.0365686707566419	0.120591993812905	0.876540923543079	0.0850298848198101	0.448280638092969	0.981557112857743	0.193961589561223	0.599765774858319	FALSE	TRUE
ALG13	NA	NA	NA	1.53048699601191	0.158229381125925	0.506205797975845	-0.0282776897732564	0.950229452356389	0.983495435995956	FALSE	TRUE
ALG2	NA	NA	NA	0.544442897079186	0.597049118961484	0.787537804566355	NA	NA	NA	FALSE	TRUE
ALMS1	NA	NA	NA	-0.18378145912998	0.711465052696974	0.856969422478416	NA	NA	NA	FALSE	FALSE
ALOX12	NA	NA	NA	-0.278007365754647	0.279311603113191	0.588281598582991	NA	NA	NA	FALSE	FALSE
ALOX12B	NA	NA	NA	-0.702664603732295	0.139562565663608	0.497230284454093	NA	NA	NA	FALSE	FALSE
ALOX15B	3.46973447513517	3.25198432723501e-06	0.00403491383023425	5.71319157399243	0.00346866409566691	0.30182571079922	4.04852516681982	0.0768613371628818	0.548666859434192	TRUE	TRUE
ALOX5	NA	NA	NA	2.29432404946754	0.087874627571151	0.453814423050807	0.88341598989018	0.0178001366573645	0.546920513557452	FALSE	TRUE
ALOX5AP	NA	NA	NA	1.56080672800417	0.436779984144613	0.688106784154914	NA	NA	NA	FALSE	TRUE
ALPI	0.195808435169935	0.689139170006958	0.790901039854782	-0.212239156648415	0.757536538363843	0.88269384418257	NA	NA	NA	FALSE	FALSE
ALPL	0.309462248946087	0.454327402245703	0.602216165551915	-1.35637028391784	0.394345519607686	0.663450769566854	-1.46426012321411	0.195071669224316	0.599765774858319	FALSE	TRUE
ALPP	0.00220500230570231	0.997679473328546	0.997930363935797	0.652351003306947	0.164005653611494	0.51373901969277	NA	NA	NA	FALSE	FALSE
ALPPL2	NA	NA	NA	0.460111733298293	0.0637285258465649	0.4266517992232	NA	NA	NA	FALSE	FALSE
AMACR	NA	NA	NA	0.804549456865159	0.6647304666656	0.828632223917122	NA	NA	NA	FALSE	TRUE
AMBP	-0.799577100022944	0.0585433474547484	0.163869437632322	-1.49899738709756	0.0501594213937411	0.425166181323934	-0.1196865004237	0.815204611806722	0.926861300097098	FALSE	TRUE
AMD1	NA	NA	NA	1.47115894084633	0.224985887830772	0.554021650263849	1.44791870575163	0.352357488355034	0.671511361690001	TRUE	TRUE
AMDHD2	NA	NA	NA	0.0821904262536961	0.870216689635161	0.942423580179167	2.2481722419977	0.118829484130658	0.557473634824427	FALSE	TRUE
AMICA1	1.04051126595683	0.100792462413967	0.225785630514744	NA	NA	NA	NA	NA	NA	FALSE	FALSE
AMIGO2	NA	NA	NA	0.613166916667121	0.650156991871335	0.820141994863037	-0.773701704953542	0.617083009707001	0.820633927030403	FALSE	FALSE
AMN	-1.11384114258292	0.128286375415486	0.259279711046162	-1.29062074715084	0.0772767597647253	0.443062331734004	-1.64864026021565	0.210159548494002	0.601095887674956	FALSE	FALSE
AMOTL1	NA	NA	NA	NA	NA	NA	1.53437114691931	0.0788456293946808	0.549082288146527	FALSE	TRUE
AMPD2	NA	NA	NA	0.862043404561783	0.209393448759318	0.542557499613107	NA	NA	NA	FALSE	TRUE
AMPD3	NA	NA	NA	1.34192547698045	0.215226303164324	0.546838454779596	NA	NA	NA	FALSE	TRUE
AMPH	NA	NA	NA	1.07036680320589	0.31802360384064	0.613003742009207	NA	NA	NA	FALSE	TRUE
AMT	NA	NA	NA	-2.42985056691184	0.0355403926831362	0.416461110830584	NA	NA	NA	FALSE	TRUE
AMY1A	-0.56889292661435	0.0376144608414532	0.122580853896038	0.77869527755146	0.227792049368863	0.554021650263849	1.44174257806397	0.329818172297364	0.656620255875494	FALSE	FALSE
AMY2A	-0.67756934129196	0.00790048503809599	0.0549046326149068	0.334585731411678	0.663823739725567	0.828100120616689	1.38238405592671	0.285718662201701	0.638553604352955	FALSE	FALSE
AMY2B	-0.740649183914648	0.00417019371828507	0.0382388338044291	0.437254241151102	0.474985082628768	0.718517090068778	1.19200151179406	0.312723509366776	0.65291657439643	FALSE	FALSE
ANG	1.00082983446263	0.262578665964414	0.414667240945953	-1.62019289735512	0.111863041522967	0.471591991827687	1.05334031439717	0.65633773117482	0.843802258699324	FALSE	TRUE
ANGPT1	NA	NA	NA	-0.977633505068448	0.305097220589536	0.604976619034785	NA	NA	NA	FALSE	FALSE
ANGPTL1	1.23391193956647	0.252888354260643	0.402250620716102	-2.26362374124615	0.225652716933612	0.554021650263849	NA	NA	NA	FALSE	FALSE
ANGPTL2	-0.812755943056519	0.0797279776817448	0.198688614064348	-1.18273802953224	0.189046033101563	0.527312130046764	-0.81740333802872	0.540771929639764	0.77573523705301	FALSE	TRUE
ANGPTL3	NA	NA	NA	-1.61860961717207	0.279168425880164	0.588281598582991	NA	NA	NA	FALSE	FALSE
ANGPTL4	NA	NA	NA	-3.90363739164841	0.0793168883683012	0.445723049050982	NA	NA	NA	FALSE	FALSE
ANGPTL6	-1.23812275431109	0.136669524587569	0.268824073809298	-2.63925193686764	0.121089940634135	0.480369825795337	NA	NA	NA	FALSE	FALSE
ANGPTL7	NA	NA	NA	-1.93634547627362	0.0260725338154521	0.416461110830584	NA	NA	NA	FALSE	FALSE
ANK1	NA	NA	NA	-2.80342741010426	0.0756823155451312	0.441844916269794	NA	NA	NA	FALSE	TRUE
ANK2	NA	NA	NA	-1.71698141917845	0.362943242924036	0.644946208195449	NA	NA	NA	FALSE	TRUE
ANK3	NA	NA	NA	-0.747621514521441	0.45699190751906	0.705927422044776	NA	NA	NA	FALSE	TRUE
ANKFY1	NA	NA	NA	2.02730332770904	0.0096285853686942	0.346345759668197	0.424988935781855	0.702499487109378	0.868350387334568	FALSE	TRUE
ANKH	NA	NA	NA	-0.201234239611287	0.775630673598408	0.890329553437495	NA	NA	NA	FALSE	TRUE
ANKHD1	NA	NA	NA	-0.093154661338593	0.937086633723108	0.972983855351891	NA	NA	NA	FALSE	TRUE
ANKIB1	NA	NA	NA	1.1183949322116	0.142612750599781	0.499332976810985	0.403158006504128	0.598195018424441	0.8106626741812	FALSE	TRUE
ANKMY2	NA	NA	NA	2.22330052304983	0.0722574889697959	0.4382073116419	NA	NA	NA	FALSE	TRUE
ANKRD13A	NA	NA	NA	2.27295644525846	0.0390278169249266	0.416461110830584	-0.640214385163887	0.73555545756419	0.884335818004229	FALSE	TRUE
ANKRD2	NA	NA	NA	-1.51926608822785	0.173308346407926	0.519315660045842	NA	NA	NA	FALSE	TRUE
ANKRD22	NA	NA	NA	0.799923515561735	0.329267769448362	0.623600996066011	NA	NA	NA	FALSE	TRUE
ANKRD28	NA	NA	NA	0.162288117648909	0.922118363988914	0.966127206275608	NA	NA	NA	FALSE	TRUE
ANKRD35	NA	NA	NA	-0.433311269580464	0.750785962824586	0.881364836631039	NA	NA	NA	FALSE	FALSE
ANKRD44	NA	NA	NA	-0.165476013756216	0.736874930173229	0.872752576871838	NA	NA	NA	FALSE	TRUE
ANKS1A	NA	NA	NA	0.734217309215763	0.506018810568665	0.7375167179938	0.175433037266924	0.83858013127279	0.939437156157749	FALSE	TRUE
ANKS4B	NA	NA	NA	-1.09778035985451	0.344806908803801	0.634711258951796	NA	NA	NA	FALSE	FALSE
ANO10	NA	NA	NA	-0.166841096252959	0.867290009035659	0.941463819636188	NA	NA	NA	FALSE	TRUE
ANO6	-0.0879119229213678	0.858541893685828	0.908911455384765	-0.41368918890204	0.495523183197227	0.730819865574088	-0.27150009411422	0.753778735989335	0.892715232606889	FALSE	TRUE
ANO7	3.27032949096836	0.00213860449867644	0.0272332121999086	1.79052019542834	0.164596930863816	0.513984207078509	2.67863957589533	0.170665818420638	0.586957930073948	TRUE	TRUE
ANP32A	NA	NA	NA	-2.28661356684459	0.102091395696102	0.459987449834261	NA	NA	NA	FALSE	TRUE
ANP32B	NA	NA	NA	0.049506601527078	0.704027659207136	0.853587564212067	NA	NA	NA	FALSE	TRUE
ANP32E	NA	NA	NA	-3.14819379329456	0.227715251743031	0.554021650263849	NA	NA	NA	FALSE	TRUE
ANPEP	0.603949024419531	0.0307158168947099	0.109493437894896	-0.808158768998624	0.177082097240557	0.519741510862571	1.56999926086976	0.265544193366566	0.62763717030474	FALSE	TRUE
ANTXR1	0.444943744570939	0.154971404177626	0.29290509950862	-0.688876533186365	0.413318439352543	0.674574262461575	NA	NA	NA	FALSE	TRUE
ANTXR2	NA	NA	NA	1.22664631490814	0.170858625297297	0.519315660045842	0.610635098419683	0.608598007211497	0.81596422569254	FALSE	TRUE
ANXA1	0.800017875916161	0.145816942491894	0.280554344375234	0.284306519821083	0.748204815718413	0.879868094177074	0.944894761446101	0.30671823662467	0.650285380775991	FALSE	TRUE
ANXA11	-0.489631369202943	0.0286328228437742	0.105799878267427	0.429237804495198	0.273404298738949	0.585161484877593	-0.75772158007284	0.286438883525565	0.639391018050734	FALSE	TRUE
ANXA13	NA	NA	NA	-0.718612170121123	0.393639712797419	0.663370049854244	-1.71448073140924	0.357236127852334	0.675916000177365	FALSE	FALSE
ANXA2	0.81654589598849	0.0709285460283896	0.181347365489818	0.489702378621438	0.410265074670088	0.672530216887693	-0.00121728191989945	0.997740888037028	0.998075973853407	FALSE	TRUE
ANXA2P2	0.851777976728609	0.100100469706789	0.225291472520827	1.09760006702472	0.245630312185203	0.563165689186357	0.0557450145581804	0.892514374432505	0.956893308161849	FALSE	TRUE
ANXA3	2.4858888094848	0.000297008514971906	0.0126300044945661	2.528491192756	0.00242024593605214	0.287311051651011	1.654929070739	0.00600679985426547	0.546920513557452	FALSE	TRUE
ANXA4	0.0905418099432822	0.709475711485066	0.807739014161034	-0.0384864611155216	0.928245764713497	0.967101695295185	-0.352649280714342	0.552848898423582	0.784545158384079	FALSE	TRUE
ANXA5	1.0573097704304	0.00430983698748343	0.0385958165992927	1.26721981662336	0.0603011721944899	0.425166181323934	0.337277580166841	0.382458170049766	0.69014026687186	FALSE	TRUE
ANXA6	0.243466329252801	0.452307432493444	0.600414110914352	0.258854944649862	0.557283419800669	0.763484776431554	0.861163253742401	0.236920991150031	0.613607129633495	FALSE	TRUE
ANXA7	0.330519290371033	0.434676125713772	0.58496732128738	0.8304972302493	0.0343368141835843	0.416461110830584	-0.31803645584472	0.662708470464428	0.846628943454901	FALSE	TRUE
ANXA8	NA	NA	NA	-0.518856475170482	0.644952937356559	0.816162639133441	NA	NA	NA	FALSE	TRUE
ANXA8L2	NA	NA	NA	-0.282274050458277	0.779242658578583	0.89171954983672	NA	NA	NA	FALSE	TRUE
ANXA9	NA	NA	NA	-1.24803678673531	0.546394346157828	0.758563563974008	-1.33518808702685	0.426981400738067	0.708712575670414	FALSE	TRUE
AOC1	0.697759077602409	0.0347794067011176	0.1170640093621	0.530463725378173	0.649788949345332	0.820077374636953	1.49782377335834	0.222749928930403	0.6089638780241	FALSE	TRUE
AOX1	-0.811037473685619	0.212007551248437	0.355714116831917	-0.712318563754927	0.568977003302273	0.77129980259122	0.661194914672613	0.432536308232267	0.713220171831893	FALSE	TRUE
AP1B1	2.70771515570616	0.000696114910475575	0.0185734968327895	2.35268054353682	0.150516012344479	0.502753232611612	1.54437880372806	0.340530813510389	0.663745724813648	FALSE	TRUE
AP1G1	NA	NA	NA	1.92017422906557	0.142011808510817	0.498099683374321	2.58544554565851	0.0459009354787495	0.546920513557452	FALSE	TRUE
AP1G2	NA	NA	NA	3.74074237675769	0.00516179889486145	0.319639016793106	0.885417253349019	0.404987012557427	0.701383684358932	FALSE	TRUE
AP1M1	NA	NA	NA	1.63745351177305	0.228483747603631	0.554321776873415	1.68540663940879	0.227419190938231	0.61002049631909	FALSE	TRUE
AP1M2	NA	NA	NA	4.96818395582195	0.00264644215830345	0.287311051651011	3.86965438597351	0.0161514287167162	0.546920513557452	FALSE	TRUE
AP1S1	NA	NA	NA	3.20853885117355	0.0628510976311536	0.425166181323934	0.946557398226624	0.388500826804587	0.692562323867035	FALSE	TRUE
AP2A1	NA	NA	NA	1.37811158080632	0.0208674012886956	0.415650126279335	1.48359210667355	0.25956956704309	0.62763717030474	FALSE	TRUE
AP2A2	NA	NA	NA	1.45775199070084	0.31802938520424	0.613003742009207	0.874373910847744	0.246336805253988	0.618635535244356	FALSE	TRUE
AP2B1	0.917503867694291	0.246291509385717	0.394603778310352	1.82103038241724	0.235128594924528	0.556336944638471	2.39952750565392	0.0759852680114872	0.548190013470788	FALSE	TRUE
AP2M1	NA	NA	NA	1.47258534027959	0.172589792663392	0.519315660045842	1.17294771044939	0.460651259226785	0.733984019228982	FALSE	TRUE
AP3B1	NA	NA	NA	1.84260452346413	0.286194183611379	0.591940586718381	1.49995302100965	0.407549681314115	0.702861775649366	FALSE	TRUE
AP3D1	NA	NA	NA	1.69403140027407	0.435415105472626	0.687305301128875	0.761614776075826	0.63424620212259	0.83142518408512	FALSE	TRUE
AP3M1	NA	NA	NA	2.4202868893825	0.23045390295115	0.555428238164854	1.18433008781125	0.47038881799374	0.740038278764674	FALSE	TRUE
AP3M2	NA	NA	NA	0.863506964627552	0.402711114898415	0.668216487765735	1.43523538813672	0.132175437006406	0.560647056322263	FALSE	TRUE
AP3S1	NA	NA	NA	2.79443310464469	0.0544225126723206	0.425166181323934	NA	NA	NA	FALSE	TRUE
APAF1	NA	NA	NA	0.265093424527379	0.571536019300823	0.772745356991475	NA	NA	NA	FALSE	TRUE
APBB1IP	NA	NA	NA	0.345923438709205	0.791444224162501	0.898084954330332	NA	NA	NA	FALSE	TRUE
APCS	-0.53756961685637	0.0696896020462677	0.179732795822128	-0.588333834523183	0.654739049189879	0.823440348630285	-1.0004052729994	0.654482495563465	0.842941404632053	FALSE	TRUE
APEH	2.27622321991824	0.00795134994976441	0.0550843520104748	3.42347112071369	0.0412915355734294	0.420799763117409	3.36492543409196	0.0725570568914454	0.547725955995682	FALSE	TRUE
APEX1	NA	NA	NA	-1.4171397420917	0.617498649568809	0.800883379489667	NA	NA	NA	FALSE	TRUE
APH1B	NA	NA	NA	NA	NA	NA	1.34952909562829	0.347371560490084	0.669246301600106	FALSE	FALSE
APLP1	-0.222825845297049	0.811802118084127	0.877982172405182	NA	NA	NA	NA	NA	NA	FALSE	FALSE
APLP2	1.07650883396485	0.00471621369553051	0.0409047983120225	0.763657418613271	0.49672555063481	0.731041771314167	0.908696911453173	0.29618200422935	0.642162488955144	FALSE	TRUE
APMAP	NA	NA	NA	0.522401023040601	0.236780395526957	0.557528214515538	NA	NA	NA	FALSE	TRUE
APOA1	-0.6916393728862	0.0610681760953225	0.167125479135105	-1.19166117318586	0.0456813301793075	0.425166181323934	1.84432516114117	0.421444903185623	0.706977283793013	FALSE	TRUE
APOA1BP	2.89757902071535	0.00661009363901948	0.0482186632011917	3.39185455652179	0.0838110153210243	0.448280638092969	2.73264155888366	0.183350860219057	0.59650981740019	FALSE	TRUE
APOA2	-0.835898160514329	0.0157074585698441	0.0784660572094481	-1.41022953350002	0.207299397257066	0.541283238167473	-0.164861213031795	0.902256907145795	0.962875667054956	FALSE	TRUE
APOA4	-0.158913051406778	0.626579401169196	0.740930982703026	-1.33649687708276	0.0344880414136509	0.416461110830584	0.55947244025295	0.796935732044216	0.917405643637836	FALSE	TRUE
APOA5	-0.910958315192183	0.27351336612279	0.425529622576628	-1.47804470927674	0.0702662117388205	0.433572914088787	NA	NA	NA	FALSE	FALSE
APOB	NA	NA	NA	1.12824140116587	0.469705677639789	0.714145754226488	1.65628866950839	0.103290463292896	0.557473634824427	FALSE	TRUE
APOBEC3A	NA	NA	NA	0.875834289621366	0.457073347246299	0.705927422044776	NA	NA	NA	FALSE	FALSE
APOBEC3B	NA	NA	NA	0.748303900963826	0.543653423924241	0.757194989415065	NA	NA	NA	FALSE	FALSE
APOBEC3C	NA	NA	NA	0.672497629829927	0.234739940614132	0.556336944638471	NA	NA	NA	FALSE	TRUE
APOBR	NA	NA	NA	-0.549174190004878	0.182235304425771	0.523697863539407	NA	NA	NA	FALSE	TRUE
APOC1	NA	NA	NA	2.0730909580346	0.299850488605907	0.601676736245263	NA	NA	NA	FALSE	TRUE
APOC2	-1.93811414776194	0.12844675657645	0.259365907184161	-2.58912125097871	0.242592156997124	0.560934306423764	NA	NA	NA	FALSE	TRUE
APOC3	-1.06850654958293	0.0217598648641919	0.093802611012991	-0.82912684590994	0.204096098251594	0.539910833238887	1.19676604592298	0.415561798475065	0.706977283793013	FALSE	TRUE
APOD	-0.774884183879561	0.0341795418001381	0.116199892879173	-2.1134370520361	0.054368631831557	0.425166181323934	0.628680530236963	0.661561831231917	0.846625289553708	FALSE	TRUE
APOE	-0.449103810178158	0.0537840587231222	0.155133489429632	-1.1608830437598	0.0634488833591537	0.426037443774758	2.3143586505917	0.262736297814163	0.62763717030474	FALSE	TRUE
APOF	NA	NA	NA	-1.61874053071017	0.528904688211657	0.749330328242953	NA	NA	NA	FALSE	TRUE
APOH	-0.430130870995949	0.109670961437896	0.235253289238252	-1.12100331170826	0.355404652575191	0.641314007104135	0.750427527450892	0.762296877200321	0.90049816231037	FALSE	TRUE
APOL1	NA	NA	NA	1.32147171419704	0.18438067262131	0.524733433972116	NA	NA	NA	FALSE	TRUE
APOL2	NA	NA	NA	1.89606507894814	0.359024877513226	0.642472101930858	NA	NA	NA	FALSE	TRUE
APOM	-0.550219298661077	0.445024105583078	0.595256894110214	0.737992425941435	0.557312916773197	0.763484776431554	NA	NA	NA	FALSE	TRUE
APOO	NA	NA	NA	-3.47359451631044	0.235066029940239	0.556336944638471	NA	NA	NA	FALSE	TRUE
APOOL	NA	NA	NA	-1.67722349413236	0.19864749429274	0.533408497965086	NA	NA	NA	FALSE	TRUE
APP	-0.503689734435699	0.00724164344238886	0.051132501614047	0.379601368706883	0.74604057214808	0.878983168413885	-0.0305282413111119	0.975608493540703	0.992246991679593	FALSE	TRUE
APPL1	1.17716392606155	0.185691012761516	0.327000240698337	1.17501206800394	0.272994719967221	0.585161484877593	1.3419508908451	0.25348856335487	0.623065642540755	FALSE	TRUE
APPL2	3.62333421565163	0.00203105936699897	0.0266334749136829	2.33355629606129	0.272564575676185	0.58501940641609	2.95971225760105	0.0445296172858295	0.546920513557452	FALSE	TRUE
APRT	1.23885721418574	0.051679920272352	0.152003824245649	0.547298428494884	0.0179687729573721	0.406487553561458	0.608510013710923	0.045376133810488	0.546920513557452	FALSE	TRUE
AQP1	-1.01558444878179	0.00408403752666841	0.0376449149424707	-1.0942927800312	0.0219960509729109	0.416461110830584	2.57635460515385	0.437678799254909	0.717974085238724	FALSE	TRUE
AQP2	-0.953816487532951	0.0818900999195772	0.201275661005388	-2.2034939806563	0.0140186301391838	0.379970933144263	-1.38519781750376	0.124690202396839	0.558468291063358	FALSE	FALSE
AQP7	NA	NA	NA	NA	NA	NA	0.88951930636321	0.446932829618935	0.727561354680573	FALSE	FALSE
AQR	NA	NA	NA	-0.574498122850519	0.0924677170893537	0.455554890935168	NA	NA	NA	FALSE	TRUE
ARAF	NA	NA	NA	2.45371544606518	0.0842651510945587	0.448280638092969	-0.105991050067097	0.932643146249668	0.977628992400211	FALSE	TRUE
ARAP1	NA	NA	NA	0.601872437928259	0.436909794207032	0.688106784154914	-1.08736698743448	0.266088073348852	0.62763717030474	FALSE	TRUE
ARCN1	1.62164013487679	0.030340166764049	0.108956334974538	1.01708052883126	0.103097335032932	0.459987449834261	1.80329293610709	0.229423321176651	0.61002049631909	FALSE	TRUE
ARF1	1.59506048467272	0.00126072158307785	0.0224512436751872	0.423121190839296	0.349986748763266	0.63735163087847	-0.741129427823061	0.146625931928895	0.570343740096208	FALSE	TRUE
ARF3	1.59506048467272	0.00126072158307785	0.0224512436751872	1.76699507384612	0.0278189115111895	0.416461110830584	-0.321946420728722	0.678256677175047	0.852948678975484	FALSE	TRUE
ARF4	2.31418205768463	0.0119485613078864	0.0683935356453046	0.645015445209157	0.533988213546613	0.751824036315152	-0.936753206096718	0.0872326400767428	0.557473634824427	FALSE	TRUE
ARF5	2.46205436688333	0.000415055489748758	0.0145137657764526	0.891339744423558	0.309344499733861	0.607770958300645	-0.366125171876618	0.396441247459902	0.699612570167847	FALSE	TRUE
ARF6	1.65357646330993	0.00634579702322628	0.0470700028355808	-1.51477133445034	0.412293999665297	0.673779789958145	0.102003966714779	0.736318275229981	0.884362822727528	FALSE	TRUE
ARFGAP1	NA	NA	NA	0.324722594960187	0.797766045482018	0.901522797020339	-0.26869796123956	0.875418673839279	0.951240314703222	FALSE	TRUE
ARFGAP2	NA	NA	NA	2.62161321083367	0.0203953937363699	0.415650126279335	1.39429707019246	0.119302156045744	0.557473634824427	FALSE	TRUE
ARFGAP3	NA	NA	NA	4.16659658386147	0.00420328527003727	0.318737685348641	1.55125018438017	0.297688074534843	0.642162488955144	FALSE	TRUE
ARFGEF1	NA	NA	NA	0.714693855542359	0.377275963119976	0.655422033916817	1.10431002342586	0.352846234659284	0.67209671357386	FALSE	TRUE
ARFGEF2	NA	NA	NA	1.68332425981155	0.0802689692991822	0.446283636730034	0.769723845449958	0.608028192236584	0.81576549274436	FALSE	TRUE
ARFGEF3	NA	NA	NA	1.46938033636448	0.165884523908261	0.516096262183334	1.17714817302041	0.416756285743385	0.706977283793013	FALSE	TRUE
ARFIP1	NA	NA	NA	2.33017462072026	0.101462472155053	0.459987449834261	0.77840413279197	0.563017590192289	0.791088876728041	FALSE	TRUE
ARFIP2	NA	NA	NA	0.783434708198687	0.623982066097909	0.803970919907634	1.20067132940305	0.281915861503274	0.638116530112222	FALSE	TRUE
ARG1	2.13458872666977	0.00241962613698296	0.0285050073784678	0.21337586475612	0.928705137508352	0.967156436529838	-0.868610898172411	0.351209460451137	0.670923815042584	FALSE	TRUE
ARG2	NA	NA	NA	1.01697808539848	0.50688616693716	0.738181090493345	NA	NA	NA	TRUE	TRUE
ARHGAP1	2.41060121740187	0.00230584124928331	0.0278955053592292	0.64976426023328	0.467418088532916	0.713601723484195	1.75365089993792	0.23966232759548	0.61543931115067	FALSE	TRUE
ARHGAP12	NA	NA	NA	0.61936295037853	0.510089223998255	0.740082844495075	0.225684357951231	0.751076455512503	0.890781534705501	FALSE	TRUE
ARHGAP15	NA	NA	NA	0.42237170728445	0.596704184264049	0.787442661721892	NA	NA	NA	FALSE	FALSE
ARHGAP17	NA	NA	NA	1.00835949795414	0.564017840451439	0.768804728809136	2.75973221293096	0.246184978306212	0.618635535244356	FALSE	TRUE
ARHGAP18	NA	NA	NA	-0.906261858529803	0.518387275940366	0.745469702095355	-1.26514718870404	0.308892222546892	0.652260111230152	FALSE	TRUE
ARHGAP27	NA	NA	NA	-0.36670796521819	0.853083690739639	0.933090756956022	-1.53582992748919	0.0833226763108704	0.551136394351699	FALSE	TRUE
ARHGAP28	NA	NA	NA	NA	NA	NA	-0.407576942708532	0.250080841545053	0.621827873344466	FALSE	TRUE
ARHGAP29	NA	NA	NA	-1.25360512120206	0.225119773093802	0.554021650263849	1.20135202408188	0.606038496432198	0.815127131087098	FALSE	TRUE
ARHGAP35	NA	NA	NA	-0.427068541754331	0.689308755802381	0.846430604551453	0.802733457843939	0.55881390476834	0.787274557117482	FALSE	TRUE
ARHGAP39	NA	NA	NA	NA	NA	NA	4.01732558716459	0.018609407494353	0.546920513557452	FALSE	FALSE
ARHGAP4	NA	NA	NA	1.40297144757872	0.210638149118601	0.542781634247841	NA	NA	NA	FALSE	TRUE
ARHGAP44	NA	NA	NA	NA	NA	NA	0.537731037377126	0.549895111391749	0.7821256311756	FALSE	FALSE
ARHGAP5	NA	NA	NA	-0.308057642125092	0.484343978516948	0.723714376784389	-1.71639804542191	0.256925098940487	0.626431560780874	FALSE	TRUE
ARHGAP6	NA	NA	NA	3.92713085844055	0.00694718267388644	0.324014096420812	0.380180331219204	0.7112074576137	0.873317452099636	FALSE	TRUE
ARHGAP9	NA	NA	NA	-0.491538953264824	0.622377416663429	0.80341590689702	NA	NA	NA	FALSE	FALSE
ARHGDIA	0.370853538680318	0.200903328337154	0.346043809481431	0.561795173820038	0.166215412709536	0.516294616156047	0.44436174155846	0.316020652177475	0.653768828232999	FALSE	TRUE
ARHGDIB	0.537863732272484	0.575499766671225	0.701058451437585	-0.446144139592572	0.735911510979787	0.872752576871838	0.267893268819279	0.492359285186244	0.749315542365052	FALSE	TRUE
ARHGEF1	NA	NA	NA	1.16166341202203	0.101744307267023	0.459987449834261	0.514959820082051	0.270740810679718	0.631682085088753	FALSE	TRUE
ARHGEF10	NA	NA	NA	0.952455077286515	0.566786030022832	0.770000385412776	NA	NA	NA	FALSE	TRUE
ARHGEF10L	-0.200530227692546	0.611775116953874	0.730482700622973	-2.05970043247106	0.152745637491624	0.503816008302155	-0.231285641938408	0.808666858363272	0.924012362705301	FALSE	TRUE
ARHGEF12	NA	NA	NA	0.191405328702027	0.858572594987183	0.936703798286691	0.149222037228386	0.819971188019538	0.928899102191708	FALSE	TRUE
ARHGEF16	1.35084603102122	0.172313972006053	0.312321441095889	-0.242115423979854	0.846507707842648	0.930242072490213	2.39979259719373	0.107905047402149	0.557473634824427	FALSE	TRUE
ARHGEF18	NA	NA	NA	-0.166659217493338	0.843324543953136	0.928148713237137	NA	NA	NA	FALSE	FALSE
ARHGEF2	NA	NA	NA	-0.618727904455573	0.539557200651237	0.754600583883061	NA	NA	NA	FALSE	TRUE
ARHGEF28	NA	NA	NA	-0.663783834415625	0.397510830656416	0.665560663100991	NA	NA	NA	FALSE	FALSE
ARHGEF37	NA	NA	NA	1.64327928224913	0.108415702455409	0.467637137594878	1.35515064977744	0.0341727872375257	0.546920513557452	FALSE	TRUE
ARHGEF38	NA	NA	NA	0.456110263365431	0.724570097896821	0.866705036231942	NA	NA	NA	FALSE	TRUE
ARHGEF40	NA	NA	NA	NA	NA	NA	-0.0471301408173961	0.932987192963401	0.977628992400211	FALSE	FALSE
ARHGEF5	NA	NA	NA	0.768373675187281	0.515847013305564	0.743261894762845	-0.59377611503758	0.748487917562128	0.889499296864025	FALSE	TRUE
ARHGEF6	NA	NA	NA	-0.902660319908337	0.175422989362665	0.519545760903607	NA	NA	NA	FALSE	TRUE
ARHGEF7	NA	NA	NA	1.42322411466012	0.31174991051606	0.609933678739856	0.982452574029512	0.336770887852844	0.660199027897281	FALSE	TRUE
ARIH1	NA	NA	NA	0.156488851456144	0.894524031809404	0.955178653239367	0.690409336515664	0.669886852489052	0.849459200016952	FALSE	TRUE
ARIH2	NA	NA	NA	1.8533371191986	0.0590125913653069	0.425166181323934	NA	NA	NA	FALSE	FALSE
ARL1	NA	NA	NA	4.50739849029473	0.0326782006677967	0.416461110830584	1.86337632481208	0.399811349158375	0.699612570167847	FALSE	TRUE
ARL13B	NA	NA	NA	-1.42043184490503	0.344014102395455	0.634711258951796	1.28317475631267	0.470630062232123	0.740038278764674	FALSE	FALSE
ARL15	NA	NA	NA	-0.917537257856694	0.581808043417415	0.778500966857575	-1.10549363711338	0.104619472508332	0.557473634824427	FALSE	TRUE
ARL2	NA	NA	NA	0.029659909521353	0.985671950834781	0.996366560806521	-0.663247423585062	0.805153017530612	0.921134874151714	FALSE	TRUE
ARL3	0.035899196542438	0.956976837519128	0.97507042661836	1.37696825897828	0.478934535193048	0.720349822398143	1.33676465537366	0.49460423202796	0.749315542365052	FALSE	TRUE
ARL6	NA	NA	NA	-2.01328910796024	0.219024814655906	0.549291727075798	1.40715173466832	0.566210702328387	0.792866367505623	FALSE	TRUE
ARL6IP1	NA	NA	NA	-0.370087338771953	0.874930636254057	0.943580794080695	NA	NA	NA	FALSE	TRUE
ARL6IP5	NA	NA	NA	0.759506625182432	0.735594389506078	0.872752576871838	NA	NA	NA	FALSE	TRUE
ARL8A	2.4205927953603	0.0252968260268109	0.0991617575392606	1.28647613427682	0.235129463949966	0.556336944638471	0.995506010389398	0.65244444190037	0.842232977998617	FALSE	TRUE
ARL8B	1.88087276791735	0.0336559096303862	0.115309438438166	0.712855523692919	0.484386771403884	0.723714376784389	1.06919084182057	0.69741047583344	0.86513739401493	FALSE	TRUE
ARMC1	NA	NA	NA	-2.64168755108627	0.16156310300481	0.510962940726556	NA	NA	NA	FALSE	TRUE
ARMC10	NA	NA	NA	-0.57656919184303	0.315074999017869	0.610915082365358	NA	NA	NA	FALSE	TRUE
ARMC6	NA	NA	NA	3.01518549276831	0.00913519055337169	0.346345759668197	1.56873090973004	0.300222949912948	0.643229504059522	FALSE	TRUE
ARMC8	NA	NA	NA	1.37546970965471	0.0166881268124782	0.394360805948568	NA	NA	NA	FALSE	TRUE
ARMC9	NA	NA	NA	-1.069405465468	0.131997414068274	0.487759181036013	-1.40731639767102	0.484276118197044	0.748486162589373	FALSE	TRUE
ARMCX3	NA	NA	NA	-0.259958226727473	0.843612103112788	0.928148713237137	NA	NA	NA	FALSE	TRUE
ARPC1A	0.140512113511623	0.838641349158417	0.896857714658249	-0.415146943855859	0.579294340562836	0.777410393649703	0.143085329042329	0.929538327510374	0.976226262802467	FALSE	TRUE
ARPC1B	0.688487460930919	0.448877106905983	0.597147503933503	-0.0533210692502202	0.935714383622962	0.972339093539958	0.379467924781881	0.588287801084265	0.804602051667726	FALSE	TRUE
ARPC2	0.152546205086988	0.856437018431013	0.908829841812872	0.0784370003934782	0.893042234850008	0.954688433637747	-0.42266869356618	0.184771389017377	0.59650981740019	FALSE	TRUE
ARPC3	0.703418979392833	0.0885170057160898	0.210801405284164	1.64780391151334	0.356801145896682	0.64135352097162	0.372389599889619	0.426913505017923	0.708712575670414	FALSE	TRUE
ARPC4	0.292869474032834	0.747473441592403	0.82998185071979	0.274210416671341	0.192037509767712	0.52859534331953	0.651118566619978	0.304882621034487	0.647001479615044	FALSE	TRUE
ARPC5	2.08594443871639	0.0353339716629546	0.118119483419558	0.554881498524082	0.00463052000312479	0.319639016793106	3.15806329566948	0.0767253107267952	0.548666859434192	FALSE	TRUE
ARPC5L	NA	NA	NA	2.74833071827717	0.181743105581028	0.523697863539407	-0.331473611718437	0.865897443970237	0.949778173398601	FALSE	TRUE
ARPIN	NA	NA	NA	3.64506089213488	0.0506021802653845	0.425166181323934	2.67190015911016	0.105241782072709	0.557473634824427	FALSE	TRUE
ARPP19	NA	NA	NA	NA	NA	NA	1.49230113252033	0.128061194313499	0.559353756701868	FALSE	TRUE
ARRB1	NA	NA	NA	5.73362587797129	0.000407046799383794	0.231132595262018	3.01526198945771	0.113428966714069	0.557473634824427	FALSE	TRUE
ARRB2	NA	NA	NA	-0.295524702549194	0.876396088072153	0.944246107793868	0.447375337880912	0.637801528805332	0.834100161875808	FALSE	TRUE
ARRDC1	2.56707818332137	0.0192036626045612	0.0881368098288506	0.873198173611311	0.582477289874785	0.778547406312517	-0.206194449617122	0.747144126026636	0.889125533898579	FALSE	TRUE
ARSA	-0.804096783733968	0.0317156898876023	0.111791463715821	-0.953013512304272	0.70194548835931	0.852236984560169	-0.209590140964741	0.883953880596318	0.953238144547486	FALSE	TRUE
ARSB	-0.330097560813602	0.412329231767351	0.566218211227422	-0.417506751216195	0.60421874552723	0.792365640339742	NA	NA	NA	FALSE	TRUE
ARSE	NA	NA	NA	-1.80522813944483	0.266201713229024	0.578778700191975	NA	NA	NA	FALSE	FALSE
ARSF	-1.75392937691685	0.0562183060706879	0.159599134373358	-1.33469350907884	0.0562071216842831	0.425166181323934	0.0274142533473309	0.987766605915634	0.995266055493426	FALSE	FALSE
ART1	0.424416512307983	0.63022516021334	0.744043959244367	NA	NA	NA	NA	NA	NA	FALSE	FALSE
ART3	-1.21579295651381	0.039975744538363	0.127817946615404	0.849353875822363	0.691681920615706	0.847515194997473	NA	NA	NA	FALSE	FALSE
AS3MT	NA	NA	NA	0.127010546425609	0.897343312383917	0.956611258232824	NA	NA	NA	FALSE	TRUE
ASAH1	-0.368244411037129	0.0160250781161477	0.0791904325184307	-0.911063432919601	0.167893324664962	0.517878312726156	-1.212087556631	0.0615118063088963	0.546920513557452	FALSE	TRUE
ASAP1	NA	NA	NA	0.164167806162808	0.762999806710636	0.885233727685115	NA	NA	NA	FALSE	TRUE
ASAP2	NA	NA	NA	-0.999934725770544	0.184920372584935	0.525417401196741	0.246999157785179	0.767480145685522	0.903148687463674	FALSE	TRUE
ASAP3	NA	NA	NA	-1.79829641489646	0.146958081453045	0.501958245670048	0.0161982182479612	0.98728437093429	0.995266055493426	FALSE	TRUE
ASB9	NA	NA	NA	-4.12073974749937	0.0351659065563013	0.416461110830584	NA	NA	NA	FALSE	TRUE
ASCC2	NA	NA	NA	1.56779392451806	0.155540394184732	0.504848038052889	NA	NA	NA	FALSE	TRUE
ASCC3	NA	NA	NA	0.996231432997892	0.20567336161072	0.540492889877512	-1.08277869372843	0.188885966949047	0.599072604019529	FALSE	TRUE
ASGR1	-1.87332007404576	0.0156344165822381	0.0784660572094481	NA	NA	NA	NA	NA	NA	FALSE	FALSE
ASGR2	-0.465295655872364	0.122095043738554	0.251436120722382	NA	NA	NA	NA	NA	NA	FALSE	FALSE
ASL	NA	NA	NA	1.52957626685147	0.17572608665929	0.519545760903607	1.64946474658432	0.0536988693026008	0.546920513557452	FALSE	TRUE
ASMTL	NA	NA	NA	0.894399711655279	0.374518368369601	0.652382770205056	2.04441729215225	0.196185601410395	0.599765774858319	FALSE	TRUE
ASNA1	NA	NA	NA	0.896407211743682	0.25346601007875	0.567995314470503	0.0692967604060968	0.950102505383351	0.983495435995956	FALSE	TRUE
ASPA	NA	NA	NA	-2.09114462859684	0.111236345624231	0.470950639940066	-1.12364656473979	0.447034455699439	0.727561354680573	FALSE	TRUE
ASPDH	NA	NA	NA	-0.703248819783585	0.658447722675539	0.824971892616473	NA	NA	NA	FALSE	FALSE
ASPH	NA	NA	NA	-1.26550560174295	0.281776870520955	0.588921622400882	NA	NA	NA	FALSE	TRUE
ASPSCR1	NA	NA	NA	0.524957527751068	0.506902410025853	0.738181090493345	1.430146758578	0.206751716852547	0.600518649278606	FALSE	TRUE
ASRGL1	-0.179689526191305	0.801834881236354	0.87145645947888	1.06369973725211	0.25762782358993	0.57221174685837	3.46256170806206	0.1926302437017	0.599765774858319	FALSE	TRUE
ASS1	-0.871623118580608	0.00333345447558826	0.0339981491190785	-1.28201378558834	0.0614516212858243	0.425166181323934	0.220430048646797	0.661403544813085	0.846625289553708	FALSE	TRUE
ATAD1	NA	NA	NA	-0.996626459079716	0.366912217513186	0.647631963881951	NA	NA	NA	FALSE	TRUE
ATAD3A	NA	NA	NA	-1.9732330503766	0.0897234017199382	0.455390245788353	NA	NA	NA	FALSE	TRUE
ATAD3B	NA	NA	NA	0.46618834454015	0.704287411332417	0.853587564212067	NA	NA	NA	FALSE	TRUE
ATE1	NA	NA	NA	1.50235272332996	0.0934082471265465	0.456470468167717	-0.169848423289793	0.754173126037303	0.892896589719789	FALSE	TRUE
ATF6B	NA	NA	NA	-0.902368674813893	0.255913462088976	0.570549118063279	NA	NA	NA	FALSE	FALSE
ATG13	NA	NA	NA	0.65375669186002	0.052924038450283	0.425166181323934	NA	NA	NA	FALSE	FALSE
ATG16L1	NA	NA	NA	2.64160621755433	0.163563826449525	0.51373901969277	0.635460887353839	0.303878971695841	0.646463268872205	FALSE	TRUE
ATG2B	NA	NA	NA	0.518018866106964	0.120751883985783	0.479959106941881	NA	NA	NA	FALSE	TRUE
ATG3	NA	NA	NA	2.19233300252482	0.125949499541345	0.485101339140331	0.705136463119963	0.580678597792704	0.800108522126135	FALSE	TRUE
ATG4B	NA	NA	NA	1.50348632929833	0.245291636780637	0.563165689186357	0.540836455392766	0.547071676071064	0.780235943406169	FALSE	TRUE
ATG4C	NA	NA	NA	NA	NA	NA	0.814218994912288	0.383878272568941	0.69148598883838	FALSE	TRUE
ATG5	NA	NA	NA	5.34381170684389	0.00941366613505793	0.346345759668197	1.3137216648876	0.411052512135354	0.705778065432504	FALSE	TRUE
ATG7	NA	NA	NA	2.46753522276565	0.0219899987958489	0.416461110830584	-1.20636073816167	0.562942836518532	0.791088876728041	FALSE	TRUE
ATIC	1.96606923102769	0.0550942905497557	0.157626911793652	0.536941253626761	0.291139000559505	0.59530295986914	1.27320649246319	0.459738415670343	0.733717928588159	FALSE	TRUE
ATL3	NA	NA	NA	0.467139505303088	0.803446830095776	0.90391766525869	NA	NA	NA	FALSE	TRUE
ATOX1	0.480693844417534	0.447774233220922	0.596040263314617	0.0206502529954911	0.989188061541652	0.997241140586723	4.47815103013936	0.0945842194751905	0.557473634824427	FALSE	TRUE
ATP11A	NA	NA	NA	-1.30016708996291	0.241034463646938	0.560572964195955	2.0182818066426	0.0457538464461755	0.546920513557452	FALSE	TRUE
ATP11B	NA	NA	NA	-0.423932144296044	0.716838632002579	0.860838227296997	0.216713022282825	0.651161772139918	0.842050914985967	FALSE	TRUE
ATP12A	NA	NA	NA	-1.12704297666208	0.547378368570347	0.758972237053518	-0.565737415369579	0.123238850569923	0.558468291063358	FALSE	TRUE
ATP13A1	NA	NA	NA	0.0764186655658303	0.921598048813665	0.965812368159583	NA	NA	NA	FALSE	TRUE
ATP13A3	NA	NA	NA	NA	NA	NA	0.125585458705965	0.801383369575879	0.919665070015605	FALSE	TRUE
ATP1A1	-0.60688011890765	0.287884793090386	0.441958326953394	-1.55180852897194	0.039090947039441	0.416461110830584	1.28862713357566	0.406984361695316	0.702861775649366	FALSE	TRUE
ATP1A2	-0.425554541878315	0.40181043287602	0.557192992227929	-1.44360841259154	0.0487158224157331	0.425166181323934	0.0796107451870398	0.934707817383701	0.978600744593233	FALSE	TRUE
ATP1A3	-0.565543855493967	0.292475828413255	0.445798939984876	-1.07655771754602	0.0606875652810088	0.425166181323934	1.00552887531928	0.464453382010013	0.737050501523538	FALSE	TRUE
ATP1A4	-0.180895167446229	0.836618334125816	0.895563746394155	-1.56825807767672	0.245423642318825	0.563165689186357	-1.52484038624076	0.0334481837965914	0.546920513557452	FALSE	TRUE
ATP1B1	-0.76443820251918	0.031875370124645	0.112174824895516	-1.76960868366354	0.0371388611420451	0.416461110830584	-0.0783914757413626	0.942204754653452	0.981158819071424	FALSE	TRUE
ATP1B3	NA	NA	NA	1.17823987202077	0.303183391840711	0.603562717469199	0.0099154684630971	0.993638524453673	0.997141046367419	FALSE	TRUE
ATP2A1	NA	NA	NA	-0.825077293859415	0.538549844531477	0.754600583883061	NA	NA	NA	FALSE	TRUE
ATP2A2	NA	NA	NA	0.171519329212618	0.860960914720252	0.938159262367238	NA	NA	NA	FALSE	TRUE
ATP2A3	NA	NA	NA	-0.163352702432341	0.843706363626419	0.928148713237137	NA	NA	NA	FALSE	TRUE
ATP2B1	NA	NA	NA	-0.494490099460238	0.641698859651348	0.814923749490176	0.398071326472259	0.412089810755361	0.7062170084802	FALSE	TRUE
ATP2B2	NA	NA	NA	1.06946419156926	0.316925616655395	0.613003742009207	NA	NA	NA	FALSE	TRUE
ATP2B3	NA	NA	NA	-0.615066438755479	0.182053546770548	0.523697863539407	NA	NA	NA	FALSE	TRUE
ATP2B4	NA	NA	NA	-2.48695606370456	0.0267514674206326	0.416461110830584	0.710186457639322	0.419128664612855	0.706977283793013	FALSE	TRUE
ATP2C1	NA	NA	NA	0.950730551563721	0.103618300077883	0.459987449834261	NA	NA	NA	FALSE	TRUE
ATP4A	-0.5707351302639	0.0451521317022064	0.137389704613205	-2.45706638791884	0.171835940158572	0.519315660045842	-0.595019466403215	0.634408192341632	0.83142518408512	FALSE	TRUE
ATP5A1	-0.30646612813927	0.683574206252398	0.787200196745443	-1.64926150513706	0.0458988785532344	0.425166181323934	NA	NA	NA	FALSE	TRUE
ATP5B	0.0397468676529975	0.963884145491745	0.978000066232628	-1.53083890027928	0.0402642562516098	0.417187303859793	1.30243240492336	0.200184179276836	0.6003969976631	FALSE	TRUE
ATP5C1	NA	NA	NA	-1.97249534389572	0.051720491147741	0.425166181323934	NA	NA	NA	FALSE	TRUE
ATP5D	NA	NA	NA	-1.89138013501784	0.0348858401751938	0.416461110830584	NA	NA	NA	FALSE	TRUE
ATP5F1	NA	NA	NA	-1.43128832488498	0.0677801259648022	0.432672887940543	NA	NA	NA	FALSE	TRUE
ATP5H	NA	NA	NA	-1.61114727964492	0.0602430268190489	0.425166181323934	NA	NA	NA	FALSE	TRUE
ATP5I	NA	NA	NA	-1.7834731533279	0.145177919947238	0.501057394377902	NA	NA	NA	FALSE	TRUE
ATP5J	NA	NA	NA	-1.57519113687277	0.273546416758063	0.585161484877593	NA	NA	NA	FALSE	TRUE
ATP5J2	NA	NA	NA	-3.78898910198626	0.147412425941404	0.501958245670048	NA	NA	NA	FALSE	TRUE
ATP5L	NA	NA	NA	-1.51257588226018	0.0366341248311393	0.416461110830584	NA	NA	NA	FALSE	TRUE
ATP5O	NA	NA	NA	-2.48476372553868	0.165333066926167	0.51530962521178	NA	NA	NA	FALSE	TRUE
ATP5S	NA	NA	NA	-0.551403211792554	0.641183350477609	0.814923749490176	NA	NA	NA	FALSE	TRUE
ATP6AP1	-0.689318640720238	0.102110768420141	0.226992959464754	1.21879821761876	0.0573173310252506	0.425166181323934	0.123380631550791	0.948553386700641	0.982810166446013	FALSE	TRUE
ATP6AP2	-0.529914487477459	0.0405249617955318	0.1286557613387	-0.70418404452554	0.203650348852781	0.539579783765986	-0.105142698979279	0.900876056429607	0.961679343768669	FALSE	TRUE
ATP6V0A1	1.65852731560211	0.0515822804820794	0.151938237752125	-0.105175306180861	0.89309563146757	0.954688433637747	1.77505835607596	0.0165541404062825	0.546920513557452	FALSE	TRUE
ATP6V0A4	0.298352795413928	0.618219952246363	0.735785280820496	-1.62030661502346	0.245601491722718	0.563165689186357	-1.77900601849362	0.047370236743122	0.546920513557452	FALSE	FALSE
ATP6V0C	NA	NA	NA	0.617512225314144	0.655512519742034	0.823440348630285	NA	NA	NA	FALSE	TRUE
ATP6V0D1	1.9041419203148	0.0667644478210617	0.175732332603821	0.226376134102718	0.767657273150607	0.886480973542389	-0.479407909124301	0.512940710957646	0.759913124310728	FALSE	TRUE
ATP6V0D2	NA	NA	NA	-0.183266688899	0.711333696199134	0.856969422478416	-3.17906247799137	0.0898041683074034	0.557473634824427	FALSE	TRUE
ATP6V1A	0.180951680844959	0.457559800514347	0.604319089048625	-0.621371806624538	0.281160094792008	0.588921622400882	-1.41887713872224	0.0861169763784707	0.557200925833427	FALSE	TRUE
ATP6V1B1	-0.200268954147791	0.215919593272928	0.360629919621123	-1.27940644704606	0.195817602762797	0.532430530201155	-2.35126230159006	0.0701746091303553	0.546920513557452	FALSE	TRUE
ATP6V1B2	1.12945315548972	0.00925715130904984	0.0598185968478395	-0.817074426351443	0.349452997140703	0.636789217246541	-0.585786350009059	0.337826444223943	0.660289443134584	FALSE	TRUE
ATP6V1C1	NA	NA	NA	0.435798606623898	0.0491014778506905	0.425166181323934	0.160044345499003	0.711706830441779	0.873640789208963	FALSE	TRUE
ATP6V1C2	NA	NA	NA	0.447829859410252	0.67792317522165	0.838215495133146	-4.71126409269591	0.062921045787048	0.546920513557452	FALSE	FALSE
ATP6V1D	NA	NA	NA	-0.852466063770642	0.0369310176277856	0.416461110830584	-1.58550105956276	0.0629072603624607	0.546920513557452	FALSE	TRUE
ATP6V1E1	-0.125457829847029	0.890244632565759	0.929295715572014	-0.9002737952366	0.204804074962531	0.540492889877512	-1.4448763984421	0.0410840943585362	0.546920513557452	FALSE	TRUE
ATP6V1F	NA	NA	NA	-2.13114467092379	0.265721253846855	0.578729041297925	-2.58998941254656	0.265298337347393	0.62763717030474	FALSE	TRUE
ATP6V1G1	-0.372166069424217	0.327303792053675	0.485555726528112	-0.83680833203384	0.35056142623783	0.63735163087847	0.0629626733358428	0.856080788258575	0.945777611147757	FALSE	TRUE
ATP6V1G2	0.209773780785873	0.76817985978156	0.846573402250513	2.33023184678205	0.141182579647016	0.497550861016065	0.0319033808523201	0.971069410573765	0.990971279190128	FALSE	TRUE
ATP6V1G3	NA	NA	NA	0.253528521210143	0.886853709468434	0.951355502262346	0.406690281303174	0.784099313268564	0.911086776811432	FALSE	FALSE
ATP6V1H	-0.29717376895583	0.66414517017603	0.773314910093972	-0.25203344901956	0.750200489741709	0.881277044563836	-0.917303170488562	0.184102964480921	0.59650981740019	FALSE	TRUE
ATP8A1	0.705540231997819	0.636508781787224	0.749053870874602	3.15271891057845	0.0057300821997355	0.319639016793106	1.20248872375178	0.491458701377181	0.749315542365052	FALSE	TRUE
ATP8A2	NA	NA	NA	NA	NA	NA	3.85536649848152	0.0254464078659575	0.546920513557452	FALSE	TRUE
ATP8B1	NA	NA	NA	0.762305961835125	0.382558655849794	0.658658683365057	-0.439742764679981	0.200379991460074	0.6003969976631	FALSE	TRUE
ATP9A	3.42281882881234	0.00177753460250385	0.0244744295582249	3.3487553875272	0.0142374527803609	0.381903072766468	2.8900887090067	0.0224066147884972	0.546920513557452	FALSE	TRUE
ATP9B	NA	NA	NA	0.535502277573423	0.529322196326923	0.749330328242953	0.287502511292072	0.847777179675082	0.942738764655289	FALSE	TRUE
ATPAF1	NA	NA	NA	0.227062411055076	0.938584679980999	0.973758093840006	NA	NA	NA	FALSE	TRUE
ATRN	-0.54343049143106	0.0017721209385801	0.0244744295582249	-0.577846331770093	0.22037736646104	0.551156341144349	1.69139332095118	0.198041411537094	0.6003969976631	FALSE	TRUE
ATXN10	1.56243016987555	0.0115075805853919	0.067066666745022	4.08600794686164	0.0394374590590824	0.417021654624761	2.157244137256	0.0947437621851178	0.557473634824427	FALSE	TRUE
ATXN3	NA	NA	NA	1.39946092567082	0.200696996071523	0.535408087166662	0.464552312985839	0.625561610166936	0.826723387183367	FALSE	TRUE
AUH	NA	NA	NA	-0.580254893042589	0.803173414706971	0.90391766525869	NA	NA	NA	FALSE	TRUE
AVL9	NA	NA	NA	1.16194700362145	0.258273694959673	0.572871858957253	1.13780455477039	0.0576003372583918	0.546920513557452	FALSE	TRUE
AXL	-0.825454386187289	0.00195216554759809	0.0262232969595036	-0.203382851789035	0.687336272660291	0.845814091647808	-0.554953574460239	0.535285510636508	0.772054432917271	FALSE	FALSE
AZGP1	0.781690644878012	0.007197696925057	0.051132501614047	1.77858052409376	0.0896899675508411	0.455390245788353	2.11039318008042	0.0330938319792569	0.546920513557452	FALSE	TRUE
AZU1	2.04975277764729	0.0121384934442904	0.0689573394975402	4.14639917639719	0.0230564674224279	0.416461110830584	1.21337366297856	0.451009219367889	0.72953895143381	FALSE	TRUE
B2M	-0.779894031559419	0.0319808495482856	0.112187598017314	-0.0771631688022225	0.957167464878574	0.981433148282111	0.32482131743998	0.768123196724933	0.903344121728305	FALSE	TRUE
B3GAT3	NA	NA	NA	-0.951527029255896	0.23414103204271	0.556336944638471	NA	NA	NA	FALSE	TRUE
B3GNT1	-0.291028980435332	0.343279991923282	0.500162580824729	-0.934808966875899	0.344431634894813	0.634711258951796	0.297622382862752	0.914408400157251	0.97015696193444	FALSE	TRUE
B3GNT2	-0.432431082978965	0.656733061724063	0.76589885387936	-0.12695892264237	0.930617976459608	0.968793336845242	NA	NA	NA	FALSE	FALSE
B3GNT3	NA	NA	NA	-2.193814706005	0.0526751018424596	0.425166181323934	NA	NA	NA	FALSE	FALSE
B3GNT8	NA	NA	NA	0.00265390696079137	0.998089146707414	0.999440524662337	NA	NA	NA	FALSE	FALSE
B4GALT1	-0.417491879724491	0.105515374619974	0.230028978688105	0.920817830345367	0.668732561531485	0.832618679905844	NA	NA	NA	FALSE	TRUE
B4GALT3	NA	NA	NA	0.171897732969633	0.472271187354466	0.716506302077857	NA	NA	NA	FALSE	TRUE
B4GALT4	NA	NA	NA	1.54488383238572	0.173230728287362	0.519315660045842	NA	NA	NA	FALSE	TRUE
BABAM1	NA	NA	NA	-1.00800853479314	0.52392738061157	0.746999835180602	NA	NA	NA	FALSE	TRUE
BACE2	NA	NA	NA	3.99810553367988	0.00174945246128672	0.281945680192365	3.56572607929361	0.117046756388085	0.557473634824427	FALSE	TRUE
BAG2	NA	NA	NA	1.26982831422658	0.157343370701554	0.505085991351362	2.94607854519884	0.207548910003761	0.600518649278606	FALSE	TRUE
BAG3	NA	NA	NA	-0.692472465780829	0.529158300138984	0.749330328242953	0.526762081663756	0.282469244062918	0.638116530112222	FALSE	TRUE
BAG5	NA	NA	NA	2.9119756486756	0.134424440289629	0.490703693913835	0.0357237926133216	0.974878905237152	0.992246991679593	FALSE	TRUE
BAG6	NA	NA	NA	1.6876485675504	0.127433872441156	0.487013954727116	1.44413652720589	0.144443307286377	0.570319703933942	FALSE	TRUE
BAI3	-0.846585327399914	0.119727501227156	0.248361285502283	NA	NA	NA	NA	NA	NA	FALSE	FALSE
BAIAP2	0.8830687039267	0.0964101280580356	0.220551933657168	2.04757002433162	0.011437090154229	0.352057314745142	-0.923585625089281	0.0592830711186687	0.546920513557452	FALSE	TRUE
BAIAP2L1	1.27846571337141	0.0555291973919725	0.158254620769102	2.06448502487213	0.0632350944547545	0.425166181323934	-0.959970422905162	0.221068436776577	0.607546622415936	FALSE	TRUE
BAMBI	-0.409258179876414	0.152813583304713	0.290039002258757	NA	NA	NA	-1.82480108734191	0.183443596960498	0.59650981740019	FALSE	FALSE
BANF1	0.510753608223251	0.0939007625661336	0.217474845677307	3.15382958464886	0.0403729648896573	0.417187303859793	1.09114670461451	0.632611182246204	0.830540612094077	FALSE	TRUE
BASP1	2.35077693676454	0.000168368060742955	0.0112726141449219	2.4278501168864	0.00711275684128119	0.326572059676982	1.82224849954066	0.0433812182631072	0.546920513557452	FALSE	TRUE
BAX	1.76143378983906	0.0819183013867425	0.201275661005388	2.29638359964153	0.0385874600406638	0.416461110830584	1.48225518386971	0.42401178182115	0.707833831538148	FALSE	TRUE
BBOX1	-1.60127432370522	0.00603919393372248	0.0455628227259953	-1.48572191325978	0.0961225625238708	0.459913591669204	-0.109524978863506	0.927424224119547	0.974835857275332	FALSE	FALSE
BBS1	NA	NA	NA	1.1971511382794	0.0862955134905021	0.450354711028558	0.0545091493304586	0.766009742260108	0.902292188448332	FALSE	TRUE
BBS2	NA	NA	NA	0.216363961626902	0.181303167523571	0.523483825024834	-0.182678966026911	0.850273438643435	0.942738764655289	FALSE	FALSE
BBS5	NA	NA	NA	NA	NA	NA	-0.51575823455341	0.0929819141146281	0.557473634824427	FALSE	FALSE
BBS7	NA	NA	NA	-0.1673902202687	0.660518227750672	0.826166432728975	-0.155702391891742	0.522865671987658	0.764540901936843	FALSE	FALSE
BCAM	-0.354459834679272	0.121529357185034	0.250682747077368	-1.5529255106334	0.0211157008328115	0.415650126279335	0.855891777373461	0.60072037228907	0.813066590829204	FALSE	TRUE
BCAP29	NA	NA	NA	0.100665559737168	0.746284303170805	0.879070270196873	NA	NA	NA	FALSE	TRUE
BCAP31	NA	NA	NA	-0.233417832717983	0.735781542507509	0.872752576871838	NA	NA	NA	FALSE	TRUE
BCAR1	NA	NA	NA	1.02626450429933	0.273648050007466	0.585161484877593	NA	NA	NA	FALSE	TRUE
BCAS1	3.68348658492067	0.00227245387905529	0.0278955053592292	4.59089280755	0.0253189565945285	0.416461110830584	2.03704036993446	0.0317937768608427	0.546920513557452	FALSE	TRUE
BCAT2	-0.744908357426244	0.00500102728415843	0.0420299675743204	0.0048655799865216	0.997025633072593	0.998838280915533	NA	NA	NA	FALSE	TRUE
BCHE	-1.9602322759562	0.0269079071781378	0.102735042484294	NA	NA	NA	NA	NA	NA	FALSE	FALSE
BCKDHA	NA	NA	NA	-2.22254465010075	0.101298523321088	0.459987449834261	NA	NA	NA	FALSE	TRUE
BCKDHB	NA	NA	NA	-0.433812429607705	0.514691293498519	0.742384861619915	NA	NA	NA	FALSE	TRUE
BCKDK	NA	NA	NA	-0.214477804581112	0.880822996592051	0.946848142308358	NA	NA	NA	FALSE	TRUE
BCL10	NA	NA	NA	2.19185615596012	0.0849349214960265	0.448280638092969	1.34841279177723	0.322269395071418	0.654656871691861	FALSE	TRUE
BCL2L13	NA	NA	NA	-0.601291036601172	0.647957515224842	0.81856419139068	NA	NA	NA	FALSE	TRUE
BCL2L2	NA	NA	NA	-0.511314394830167	0.281621026840289	0.588921622400882	NA	NA	NA	FALSE	TRUE
BCLAF1	NA	NA	NA	0.556612928775982	0.545923796419712	0.758563563974008	NA	NA	NA	FALSE	TRUE
BCR	NA	NA	NA	0.416585926021655	0.755865955441868	0.882127603995165	-1.36883215879056	0.15368901993756	0.579282570368079	FALSE	TRUE
BCS1L	NA	NA	NA	-0.395358426457532	0.766891258516327	0.88640233206944	NA	NA	NA	FALSE	TRUE
BDH1	NA	NA	NA	-2.21884175906886	0.15461075653378	0.504010111469859	NA	NA	NA	FALSE	TRUE
BDH2	-0.57377397675312	0.0975460294579194	0.222253913572035	-1.35556659849208	0.117072450058037	0.474633626011573	-1.19815944235652	0.0671036899436917	0.546920513557452	FALSE	TRUE
BDKRB2	NA	NA	NA	NA	NA	NA	-1.97817824712099	0.114672096090128	0.557473634824427	FALSE	FALSE
BECN1	NA	NA	NA	0.636063271111537	0.543218138203927	0.756792330861607	NA	NA	NA	FALSE	FALSE
BGN	-0.564760178439581	0.0146568708568861	0.0757959776941788	-0.514325527854638	0.468657803725104	0.713831253424521	-1.19099027333592	0.149321152041639	0.571496984184185	FALSE	TRUE
BHMT	-0.730341158008031	0.0042901490232078	0.0385763195841909	-0.659922995158901	0.36090413994625	0.644054027060233	1.03179715529642	0.372459983204026	0.684106400912208	FALSE	FALSE
BHMT2	-0.877543275647408	0.0885192285639983	0.210801405284164	-1.52178429222064	0.0806801424121061	0.446283636730034	-0.464523250363456	0.788186362667079	0.914157859050724	FALSE	FALSE
BICD2	NA	NA	NA	-0.098281004735993	0.931856843767233	0.96988799360333	NA	NA	NA	FALSE	TRUE
BID	-0.694145181275751	0.0483866450022987	0.144831221385956	1.64737548783257	0.0561437855995593	0.425166181323934	1.00102903211954	0.723425244771458	0.878699320938354	FALSE	TRUE
BIN1	-1.06844183286756	0.0454746384654899	0.138180177295827	-0.76463160355782	0.630353835553583	0.808954308744032	0.211869330646149	0.887060872186991	0.953864797493638	FALSE	TRUE
BIN2	NA	NA	NA	0.93939203015784	0.306759327459451	0.60549912525679	NA	NA	NA	FALSE	TRUE
BIN3	NA	NA	NA	0.716020681990141	0.670289568346718	0.833354729906571	1.25442896065988	0.419374050429243	0.706977283793013	FALSE	TRUE
BIRC6	NA	NA	NA	2.1304739681934	0.0687781830719408	0.433462823727072	NA	NA	NA	FALSE	TRUE
BLMH	1.33134970825201	0.0988097938223296	0.223948534763984	2.12886906797681	0.0241821480314235	0.416461110830584	0.526475633609845	0.645115156894792	0.838152241891797	FALSE	TRUE
BLNK	NA	NA	NA	NA	NA	NA	0.545070335535534	0.653206716821959	0.842232977998617	FALSE	FALSE
BLOC1S1	NA	NA	NA	2.50993795289199	0.100002705641676	0.459987449834261	NA	NA	NA	FALSE	TRUE
BLOC1S3	NA	NA	NA	0.831453548839008	0.322982449727833	0.618135635346825	NA	NA	NA	FALSE	TRUE
BLOC1S4	NA	NA	NA	1.09623868224964	0.189871985988919	0.527944855298736	NA	NA	NA	FALSE	TRUE
BLVRA	1.62274570454715	0.0938991873751057	0.217474845677307	1.96594014122376	0.0292176423654726	0.416461110830584	2.93676151687859	0.0408216191178798	0.546920513557452	FALSE	TRUE
BLVRB	2.05009385433535	0.033965947595898	0.115746729221242	0.11506039349872	0.898727318442706	0.956954201476324	1.19001053513816	0.0643329189996283	0.546920513557452	FALSE	TRUE
BMP2K	NA	NA	NA	0.627259438571961	0.288403576488179	0.592833178093584	NA	NA	NA	FALSE	TRUE
BMP6	0.626233846644626	0.0932501971401577	0.217386438412452	0.341303469837325	0.178621226419591	0.52009116376503	NA	NA	NA	FALSE	FALSE
BMP8A	NA	NA	NA	1.16860080217591	0.183783245350847	0.524733433972116	NA	NA	NA	FALSE	FALSE
BMPR1A	NA	NA	NA	NA	NA	NA	0.235820069911174	0.748671362251007	0.889499296864025	FALSE	FALSE
BMPR2	-0.826063358307898	0.013023286304826	0.0708402462457573	NA	NA	NA	NA	NA	NA	FALSE	FALSE
BOLA2	NA	NA	NA	2.7697783874677	0.0214633357526769	0.416461110830584	-1.96229181964084	0.376412398898597	0.684297413748933	FALSE	TRUE
BPGM	-1.43914711579868	0.032563454127463	0.112844826664459	0.177285784075156	0.905144363080326	0.960428851745614	0.62310096193999	0.412915881013795	0.7062170084802	FALSE	TRUE
BPHL	NA	NA	NA	-2.08109644598096	0.114971094105823	0.471627939379516	NA	NA	NA	FALSE	TRUE
BPI	NA	NA	NA	2.4624030287437	0.296490868047401	0.598979688147196	NA	NA	NA	FALSE	TRUE
BPIFB1	0.866606006630416	0.271294151780042	0.42297311845112	0.6010137292099	0.737826550847829	0.873280304924374	0.115506277450587	0.913408723256041	0.969743455183765	FALSE	TRUE
BPIFB2	-0.938684603260967	0.215471971790104	0.36041333089537	-0.320635723697857	0.878733204682934	0.945780000133794	NA	NA	NA	FALSE	TRUE
BPNT1	0.379116035021081	0.656611013895263	0.76589885387936	1.12525434287828	0.3217013589732	0.617347848673422	1.62881681036264	0.205983369293217	0.600518649278606	FALSE	TRUE
BRAF	NA	NA	NA	1.6957985011717	0.103626871001457	0.459987449834261	0.0555087097082581	0.87484491765259	0.951240314703222	FALSE	TRUE
BRCC3	NA	NA	NA	3.63396457554741	0.0400141250587857	0.417187303859793	1.27079761766556	0.376023242565763	0.684297413748933	FALSE	TRUE
BRE	NA	NA	NA	2.48250477831595	0.158924782563734	0.506621674465794	0.289968765904657	0.667396547523524	0.849095090742015	FALSE	TRUE
BRI3	NA	NA	NA	2.08580513207881	0.0957770492451083	0.459109059205487	-0.800692535298625	0.104355121223448	0.557473634824427	FALSE	FALSE
BRI3BP	NA	NA	NA	1.01391575990496	0.481491126068286	0.721679085018969	NA	NA	NA	FALSE	TRUE
BRK1	NA	NA	NA	3.166076991086	0.0496003709690395	0.425166181323934	0.954068589388999	0.383226351214399	0.690852764658788	FALSE	TRUE
BROX	-0.639090838706831	0.0739932565659071	0.187149419305044	0.077032832679663	0.814939083024859	0.91180886812615	-0.392222928785763	0.530361522720945	0.769655025374404	FALSE	TRUE
BSG	-0.669679318244977	0.020375694332658	0.0900935893998066	-0.90889012259472	0.199207653023024	0.534317573372333	0.269620462609975	0.780456700259526	0.909754408711971	FALSE	TRUE
BSPRY	NA	NA	NA	2.58182136711583	0.100227065967135	0.459987449834261	1.31300163452126	0.448235772363497	0.728394809745956	FALSE	TRUE
BST1	-0.31978823628657	0.501465199443408	0.640421932970335	0.721621950397882	0.278415278591438	0.587822427004608	0.2445770804981	0.809625002830074	0.924536296042612	FALSE	TRUE
BST2	0.41802127290962	0.553463072986662	0.684988286398661	-1.0611246484343	0.248781647855715	0.56562936889511	-1.07378287441258	0.502007972307109	0.753419101990516	FALSE	TRUE
BTD	-0.420386760377493	0.0721351983107675	0.183654367795479	1.75932962866307	0.236588451583891	0.557528214515538	2.23536973918481	0.155642979755292	0.579282570368079	FALSE	TRUE
BTK	NA	NA	NA	1.01312009266306	0.0767841148174559	0.443062331734004	NA	NA	NA	FALSE	TRUE
BTLA	-1.02781009585041	0.116323486911183	0.244057753966986	NA	NA	NA	NA	NA	NA	FALSE	FALSE
BTN2A1	-0.705273337765782	0.00168018401155578	0.0244744295582249	0.733218405911021	0.559121421245942	0.764417516181084	-1.33618062438313	0.0592584055192629	0.546920513557452	FALSE	TRUE
BTN2A2	-0.693616171879651	0.00165330255719228	0.0244588594666147	-0.830048513501147	0.496775149987104	0.731041771314167	-0.887929748351434	0.390574891467616	0.694567427076903	FALSE	FALSE
BTNL3	-0.64905609615314	0.343579547184859	0.500268170818403	NA	NA	NA	NA	NA	NA	FALSE	FALSE
BYSL	NA	NA	NA	0.807430360666123	0.378750126330934	0.656047038807567	NA	NA	NA	FALSE	TRUE
BZW1	NA	NA	NA	0.923273867435459	0.606810879266548	0.793815244362201	1.74985696531646	0.311454055674348	0.65291657439643	FALSE	TRUE
BZW2	NA	NA	NA	2.09899868783299	0.0539382813163263	0.425166181323934	2.47331475234924	0.165119681287494	0.584627557362939	FALSE	TRUE
C10orf54	NA	NA	NA	NA	NA	NA	-0.283576813391127	0.497120024218537	0.750649208336518	FALSE	FALSE
C10orf76	NA	NA	NA	1.10175246913951	0.490280007132353	0.727063763083413	0.719455128434156	0.514202824536207	0.759913124310728	FALSE	TRUE
C11orf52	0.426677308852298	0.6713257058604	0.778907778077143	-0.791926752185152	0.600026818044573	0.790014963636	-0.530161813128458	0.277666434113421	0.637171453206815	FALSE	TRUE
C11orf54	-0.306502221572931	0.101956661165364	0.226879317724543	0.285610557080737	0.662276490244055	0.826967050167263	1.76219202495332	0.146139833523143	0.570343740096208	FALSE	TRUE
C11orf68	NA	NA	NA	1.72577268432646	0.24039347901288	0.55958500038205	1.78389148487722	0.342248892544626	0.664915040056515	FALSE	TRUE
C12orf10	NA	NA	NA	1.86781697315049	0.1456419358914	0.501501194279355	1.25458170086104	0.442486098264545	0.723154098622463	FALSE	TRUE
C12orf29	NA	NA	NA	NA	NA	NA	0.253795314386029	0.816093496230333	0.926861300097098	FALSE	TRUE
C12orf4	NA	NA	NA	NA	NA	NA	-1.23169347207084	0.185562935523882	0.59650981740019	FALSE	TRUE
C12orf49	1.52299750926641	0.0853652706574338	0.206205801818341	NA	NA	NA	NA	NA	NA	FALSE	FALSE
C12orf57	NA	NA	NA	1.88760818498635	0.173513855225695	0.519315660045842	NA	NA	NA	FALSE	TRUE
C14orf105	NA	NA	NA	NA	NA	NA	-1.03388254674645	0.56696693097073	0.792912963364914	FALSE	FALSE
C14orf159	NA	NA	NA	-1.70517165484537	0.388528671292031	0.660128956770215	NA	NA	NA	FALSE	TRUE
C14orf166	NA	NA	NA	0.958599427841023	0.522369818046027	0.746499881822081	0.770219247835728	0.630046439643991	0.828643167420899	FALSE	TRUE
C15orf27	NA	NA	NA	NA	NA	NA	-0.731939951549272	0.317418850144526	0.654024127384997	FALSE	FALSE
C16orf13	NA	NA	NA	2.36594482503742	0.122182106010271	0.481728121463476	2.37504712570973	0.146060986882717	0.570343740096208	FALSE	TRUE
C16orf62	NA	NA	NA	-0.054642251566511	0.945928809600891	0.975328305823609	0.841573991169756	0.15920718046991	0.581838758706826	FALSE	TRUE
C16orf89	-0.844176000000001	0.0225482971029267	0.0953433752739874	-1.36275797273142	0.345419296513831	0.634801454757579	NA	NA	NA	FALSE	FALSE
C17orf75	NA	NA	NA	2.82584762897389	0.027624457208115	0.416461110830584	1.28325409554163	0.285189159432866	0.638553604352955	FALSE	TRUE
C18orf8	NA	NA	NA	NA	NA	NA	-0.112929809835174	0.818597548910428	0.927626922387475	FALSE	TRUE
C19orf10	-0.559113	0.402403483515106	0.557193509857811	2.75392738689932	0.093571589243218	0.456470468167717	NA	NA	NA	FALSE	TRUE
C19orf80	NA	NA	NA	-2.14052713517852	0.152110330279532	0.503816008302155	NA	NA	NA	FALSE	FALSE
C1GALT1C1	NA	NA	NA	-0.63959925906998	0.120495383478402	0.479849692513605	NA	NA	NA	FALSE	TRUE
C1orf123	0.823341040891822	0.307295710563659	0.461467246333839	2.03558970233339	0.151679123805027	0.503816008302155	3.54689248173446	0.0308245261028805	0.546920513557452	FALSE	TRUE
C1orf168	NA	NA	NA	-1.60875448491364	0.338817776543242	0.631638325230235	-0.610435937099339	0.675522563629674	0.851535765665335	FALSE	FALSE
C1orf21	NA	NA	NA	NA	NA	NA	0.70724622907791	0.692723069571587	0.862866383644285	FALSE	TRUE
C1orf50	NA	NA	NA	NA	NA	NA	0.114344090008483	0.932090711068144	0.977628992400211	FALSE	TRUE
C1orf85	NA	NA	NA	1.64635654282348	0.34500241118222	0.634711258951796	0.219092638381337	0.294271751308816	0.642162488955144	FALSE	TRUE
C1orf95	NA	NA	NA	NA	NA	NA	-0.375672650609173	0.740865688196572	0.887534551247499	FALSE	TRUE
C1QA	NA	NA	NA	1.53173638471412	0.394018401939315	0.663374111601437	NA	NA	NA	FALSE	TRUE
C1QB	NA	NA	NA	-1.0568784340111	0.434282671900936	0.686498135093479	NA	NA	NA	FALSE	TRUE
C1QBP	1.48311398961437	0.0114154541709461	0.0667062215877829	-2.33204560633256	0.276843896298979	0.586424243510563	NA	NA	NA	FALSE	TRUE
C1QC	-0.357051275436419	0.444835546286979	0.595256894110214	-0.115367062748131	0.886751885421559	0.951355502262346	2.07550626725138	0.0590817931413371	0.546920513557452	FALSE	TRUE
C1QTNF1	NA	NA	NA	-0.674468707156167	0.456236483878064	0.705266132289261	NA	NA	NA	FALSE	FALSE
C1R	-0.0683989999999994	0.840766248390734	0.898258023862651	-1.97547263097796	0.242364977897761	0.560934306423764	NA	NA	NA	FALSE	TRUE
C1RL	-0.560865	0.0203583370528232	0.0900935893998066	-2.24241969726592	0.203038418005628	0.539317542337165	-0.229616469345194	0.870304911060572	0.95077449105518	FALSE	TRUE
C1S	-0.394911999999998	0.411426965251567	0.565776282427717	-0.500891124597487	0.523509437602339	0.746847362430594	NA	NA	NA	FALSE	TRUE
C2	-0.312871999999999	0.444509737520198	0.595256894110214	0.932023018341557	0.414453309667477	0.674983911361444	NA	NA	NA	FALSE	TRUE
C20orf27	NA	NA	NA	1.63238661189899	0.153018433803175	0.503816008302155	NA	NA	NA	FALSE	TRUE
C21orf2	NA	NA	NA	-0.0040531023409649	0.996157953509578	0.998838280915533	NA	NA	NA	FALSE	TRUE
C21orf33	NA	NA	NA	-2.79320902928482	0.174665297448129	0.519315660045842	NA	NA	NA	FALSE	TRUE
C2CD5	NA	NA	NA	-2.54325626666499	0.0743437207671913	0.441319409013941	NA	NA	NA	FALSE	TRUE
C2orf47	NA	NA	NA	-0.527928313166147	0.470392788364618	0.714792929565017	NA	NA	NA	FALSE	TRUE
C2orf54	NA	NA	NA	-1.54815015363106	0.359529668347655	0.642619870570105	NA	NA	NA	FALSE	FALSE
C2orf72	NA	NA	NA	NA	NA	NA	-0.626232629154122	0.141621507924057	0.568261662565774	FALSE	TRUE
C3	0.229559999999999	0.459361691133297	0.605972338662667	-0.494456	0.627970560625928	0.806900866805765	1.27022014645771	0.29007930191011	0.641790471419277	FALSE	TRUE
C3AR1	-0.153040980236693	0.673966195697068	0.780950782154043	NA	NA	NA	NA	NA	NA	FALSE	FALSE
C3orf58	NA	NA	NA	0.6321825263803	0.440508668478028	0.690646086223729	NA	NA	NA	FALSE	TRUE
C4A	0.0882860000000001	0.747886421173925	0.830022058360784	-0.0975000000000001	0.943864234286552	0.974975472852809	1.16800594186562	0.231750794613184	0.611339765405127	FALSE	TRUE
C4B	0.011332000000003	0.966258109837565	0.978697294699841	-0.156516	0.910347155020857	0.962398860841939	0.681910063653586	0.371619558260865	0.683240926539225	FALSE	TRUE
C4BPA	NA	NA	NA	-1.23558687656165	0.31747183498625	0.613003742009207	0.63999325750429	0.480570302276638	0.746679550262735	FALSE	TRUE
C4BPB	0.0964512272976421	0.858613477771371	0.908911455384765	1.26750010664818	0.291480813456244	0.595463113348972	NA	NA	NA	FALSE	TRUE
C4orf19	NA	NA	NA	0.807972235041593	0.288875005614854	0.592833178093584	-0.727274000000001	0.386303962917969	0.69148598883838	FALSE	FALSE
C5	-0.775463976932397	0.135387708032982	0.267262342120992	-0.126247827098103	0.817911175301792	0.914146406419986	0.846545646872888	0.0756761206025483	0.547725955995682	FALSE	TRUE
C5AR1	NA	NA	NA	0.743360633591138	0.266414843066926	0.578778700191975	NA	NA	NA	FALSE	FALSE
C5orf51	NA	NA	NA	1.32098514078546	0.214083017143791	0.545559547229631	1.63708190882334	0.185020114425616	0.59650981740019	FALSE	TRUE
C6	-0.557120000000001	0.117418655612446	0.245420586635881	0.368008135175755	0.75239847129788	0.881651682292483	0.943394871391883	0.177089674536453	0.591309094567284	FALSE	TRUE
C6orf120	-0.0276309999999995	0.894747777182854	0.932416912551479	-2.83818580881205	0.169983951740183	0.519315660045842	NA	NA	NA	FALSE	TRUE
C6orf132	NA	NA	NA	-0.0449788288601045	0.951416109842605	0.977962118331101	-0.30613	0.290809963695168	0.641790471419277	FALSE	TRUE
C6orf211	NA	NA	NA	0.246385641095422	0.88834376191382	0.952361908351179	2.33802740066561	0.0506046142849063	0.546920513557452	FALSE	TRUE
C7	-0.609635999999998	0.00385327792308216	0.0370094780940159	-1.01949193932012	0.0292292900453573	0.416461110830584	0.970955314084794	0.279792897420951	0.638116530112222	FALSE	TRUE
C7orf31	NA	NA	NA	1.34212943975989	0.165129495980268	0.514985181138463	NA	NA	NA	FALSE	FALSE
C7orf55	NA	NA	NA	-1.79622413111115	0.0245460880349932	0.416461110830584	NA	NA	NA	FALSE	TRUE
C8A	0.811696000000001	0.222106077992435	0.366516621586017	-0.891812641257028	0.116878094458999	0.474633626011573	NA	NA	NA	FALSE	TRUE
C8B	-1.105691	0.0333908594966609	0.114758289346558	-0.320612000000001	0.643570676162444	0.815418381468574	-0.563164307608504	0.491165562459498	0.749315542365052	FALSE	TRUE
C8G	0.774101057227824	0.385000572700972	0.542759435441996	-2.39802679869537	0.14376933086911	0.500495394460281	NA	NA	NA	FALSE	TRUE
C8orf4	NA	NA	NA	NA	NA	NA	0.932386948384391	0.443613277895357	0.72422264732718	FALSE	FALSE
C9	-0.611726000000001	0.00518806107751382	0.0421745334087194	-0.659602	0.458551025100174	0.706833640699745	-0.58896163972608	0.82291839697678	0.930953557405205	FALSE	TRUE
C9orf142	NA	NA	NA	1.62753552640679	0.178816119794334	0.520365965247481	-0.182794590744189	0.654846958730702	0.842941404632053	FALSE	TRUE
C9orf152	NA	NA	NA	4.98689185464039	0.0194452094252018	0.414895135442497	2.83623480790604	0.191101405563444	0.599765774858319	FALSE	TRUE
C9orf64	NA	NA	NA	1.87658641861862	0.227918668751302	0.554021650263849	2.2370692698672	0.329023890882034	0.655391507079875	FALSE	TRUE
C9orf72	NA	NA	NA	NA	NA	NA	0.439323953968064	0.225532190983068	0.61002049631909	FALSE	TRUE
C9orf9	NA	NA	NA	-0.0366249767729769	0.968295356806852	0.985426589775718	NA	NA	NA	FALSE	FALSE
CA1	0.159507000000001	0.801595219309174	0.87145645947888	-1.369348	0.293075479001719	0.595935488920621	2.88355046658113	0.05398670974086	0.546920513557452	FALSE	TRUE
CA12	0.0171399999999977	0.952273087331486	0.971680227601326	-3.78562419121272	0.0900373939792815	0.455554890935168	-0.909383782657571	0.418949627099488	0.706977283793013	FALSE	FALSE
CA14	NA	NA	NA	-0.251127441870427	0.641927573965798	0.814923749490176	NA	NA	NA	FALSE	FALSE
CA2	-0.321876999999997	0.350370997879713	0.50647461176444	-1.246054	0.031811189775962	0.416461110830584	-1.083844	0.184158751652932	0.59650981740019	FALSE	TRUE
CA3	NA	NA	NA	-2.11202750069754	0.159650680330732	0.507062314154724	NA	NA	NA	FALSE	TRUE
CA4	-1.1173706701731	0.245488201874084	0.393889664041229	-0.365484000000002	0.439978691782372	0.690442463582098	0.128218	0.919952847372827	0.973796487823511	FALSE	TRUE
CAB39	0.917942505894754	0.202187661149147	0.347441043300757	0.98939	0.395028721621093	0.663981718127402	-1.278414	0.0612755270913432	0.546920513557452	FALSE	TRUE
CAB39L	2.659768928292	0.0243594383827103	0.0973935440237944	3.199282	0.00267450139362963	0.287311051651011	-0.240268	0.623384472022811	0.825454715905697	FALSE	TRUE
CACHD1	NA	NA	NA	-0.554872590414501	0.630506207413979	0.808954308744032	NA	NA	NA	FALSE	FALSE
CACNA2D1	0.0736869999999996	0.931031150224817	0.957545109218147	2.18289786606902	0.0565860748424561	0.425166181323934	1.39362617782973	0.156444815696148	0.579282570368079	FALSE	TRUE
CACNA2D2	NA	NA	NA	NA	NA	NA	-0.463200711656839	0.224667884684269	0.61002049631909	FALSE	TRUE
CACYBP	1.32714796680062	0.221925844541201	0.36649372977831	5.59708444442368	0.0157057529154768	0.394360805948568	2.29036067543796	0.207333603685491	0.600518649278606	FALSE	TRUE
CAD	NA	NA	NA	2.075594	0.0465209031865089	0.425166181323934	0.618033615095433	0.488868587835986	0.748883544528553	FALSE	TRUE
CADM1	-0.459890000000001	0.0670855731368076	0.176102824526913	NA	NA	NA	NA	NA	NA	FALSE	TRUE
CADM2	-0.374174	0.190463027568119	0.332480229582065	NA	NA	NA	NA	NA	NA	FALSE	TRUE
CADM3	-0.297409000000002	0.41789620608224	0.57232425842617	NA	NA	NA	NA	NA	NA	FALSE	FALSE
CADM4	-0.563665	0.00612483437385857	0.045894592263981	NA	NA	NA	-1.00237055315652	0.618308418824333	0.821673054961887	FALSE	TRUE
CADPS	NA	NA	NA	0.198223075986808	0.767895893357844	0.886480973542389	0.663974522349216	0.471049221500487	0.740038278764674	FALSE	TRUE
CADPS2	-0.333980413098022	0.55496914836064	0.685581504080937	1.65297164650431	0.242815101544457	0.560934306423764	2.71925758332742	0.0428953126815684	0.546920513557452	FALSE	TRUE
CALB1	-0.333024999999999	0.329158659527669	0.486995652746443	-1.139106	0.275012925561744	0.585519692507755	-0.658079999999998	0.390729365894113	0.694567427076903	FALSE	FALSE
CALCA	-1.233635	0.00508116912448753	0.042082013463331	NA	NA	NA	NA	NA	NA	FALSE	FALSE
CALCOCO2	NA	NA	NA	0.365124541169745	0.693383709984686	0.848616422361872	NA	NA	NA	FALSE	TRUE
CALD1	NA	NA	NA	0.753617558078783	0.308289357228115	0.606760429941864	1.56887235278914	0.0930646946740788	0.557473634824427	FALSE	TRUE
CALM1	0.830806000000003	0.00919548993430013	0.0598185968478395	-0.303864065212284	0.906611824181836	0.961001108474481	0.370767999999998	0.560652336379381	0.789263711274282	FALSE	TRUE
CALML3	-1.77096935159502	0.170899920881157	0.310893910570758	-2.12586634612935	0.215215364556249	0.546838454779596	0.887259484120367	0.400087292326847	0.699612570167847	FALSE	TRUE
CALML4	NA	NA	NA	0.609457908210162	0.340475838141831	0.632451888790907	NA	NA	NA	FALSE	FALSE
CALML5	0.249086999999999	0.340897534151259	0.498339261934455	-0.416536770573511	0.76521192050444	0.885845731764644	-0.29072812403065	0.849228126216805	0.942738764655289	FALSE	TRUE
CALR	0.220549999999999	0.404307523445788	0.559478312908965	-0.128989999999998	0.851412331841183	0.932353096291576	0.515200035111008	0.202779226995949	0.600518649278606	FALSE	TRUE
CALU	0.0457910000000012	0.946778697857339	0.967867040083396	1.88001764541493	0.32075230749123	0.616153876023042	NA	NA	NA	FALSE	TRUE
CAMK1	NA	NA	NA	2.99966266446959	0.19596787562917	0.532559418442107	2.05067921608218	0.219282189704048	0.60653876000165	FALSE	TRUE
CAMK1D	NA	NA	NA	NA	NA	NA	1.18049922147623	0.219912188407556	0.60653876000165	FALSE	TRUE
CAMK2B	0.540588802882731	0.378469063470277	0.535840197188316	1.439366	0.0606099143413758	0.425166181323934	0.662689184104266	0.583630495208892	0.801185614270321	FALSE	TRUE
CAMK2D	2.36240516211437	0.000974753065629039	0.021318528922821	1.699458	0.0965103177914691	0.459987449834261	2.63817075649846	0.166693033747432	0.58532345151731	FALSE	TRUE
CAMK2G	0.720033176939328	0.211911874788684	0.355714116831917	0.883733999999997	0.410636375359231	0.672530216887693	1.55813787460963	0.192371591210548	0.599765774858319	FALSE	TRUE
CAMKK2	NA	NA	NA	1.8502393810916	0.210606450493338	0.542781634247841	0.143601233623958	0.89736376104051	0.959867999887551	FALSE	TRUE
CAMP	-0.274405999999999	0.475680084314723	0.61883003913818	1.64836562817978	0.257019928759612	0.57221174685837	1.14640803246147	0.644313427268342	0.838152241891797	FALSE	TRUE
CAND1	2.34144416963087	0.0146189961742371	0.0757779966396339	1.260086	0.0520324017293588	0.425166181323934	2.476644	0.00661107938876995	0.546920513557452	FALSE	TRUE
CAND2	NA	NA	NA	0.812534145363239	0.464726220934186	0.711297888950542	-1.70472005785572	0.184558518905412	0.59650981740019	FALSE	TRUE
CANT1	0.918317999999999	0.0166541832450685	0.0812402836662828	2.36818189430107	0.301213683286301	0.602776667326316	NA	NA	NA	FALSE	TRUE
CANX	-0.0850670000000022	0.852743054716081	0.907971459419781	-0.0909479999999974	0.785446348226427	0.894840965883419	1.6256709887559	0.149563713525492	0.571833991485378	FALSE	TRUE
CAP1	1.668019	0.0085389671784611	0.0578293276235007	-0.130089999999999	0.761293229884039	0.884665027164377	1.660878	0.0415743524721511	0.546920513557452	FALSE	TRUE
CAPG	0.380039	0.267591508792788	0.419730446150116	-0.0758800000000015	0.854460187800306	0.93402457606465	-1.175908	0.072302307363304	0.547725955995682	FALSE	TRUE
CAPN1	2.161762	0.0125677881706899	0.0699162559091665	1.094952	0.0385588739436755	0.416461110830584	0.332557999999999	0.53006996327462	0.769630809760443	FALSE	TRUE
CAPN2	0.78422729079146	0.220278009278713	0.3648665070985	-0.634426000000001	0.501267513731477	0.734105210350172	0.519022	0.593365044756549	0.807203100297761	FALSE	TRUE
CAPN5	1.426009	0.0106840922396867	0.0648403724628917	0.883272000000002	0.201628949907002	0.536675102143214	-0.269660000000002	0.381733931451421	0.689796841492154	FALSE	TRUE
CAPN6	NA	NA	NA	NA	NA	NA	-0.818259638417995	0.283806070569357	0.638116530112222	FALSE	FALSE
CAPN7	-0.684002000000003	0.0937877666165839	0.217474845677307	0.794859922928119	0.024553976817525	0.416461110830584	-0.00421800000000161	0.996301015607529	0.997648825423015	FALSE	TRUE
CAPNS1	1.62478980259252	0.0445594694231797	0.136150500886636	1.195684	0.00297706998904952	0.290797949685083	0.323851999999999	0.266752673667488	0.62763717030474	FALSE	TRUE
CAPNS2	NA	NA	NA	NA	NA	NA	1.21209817940527	0.331901660321143	0.657938673522031	FALSE	TRUE
CAPRIN1	NA	NA	NA	0.216726730489986	0.917066067903728	0.964773630062508	-0.0506725920890219	0.941643985501414	0.981158819071424	FALSE	TRUE
CAPS	-1.05519736559367	0.218010337404309	0.362317401578805	-0.176984169460795	0.925169321219587	0.966598054474418	1.383608	0.275905474437616	0.636154758716453	FALSE	TRUE
CAPZA1	1.975808	0.00456773465645444	0.0399314263816235	1.980338	0.0651826886477606	0.428237029352103	0.799681999999997	0.179115935489613	0.592116740520843	FALSE	TRUE
CAPZA2	0.547418	0.441964717248827	0.593125095745655	0.242858000000002	0.810835850075309	0.908789174245481	1.216838	0.226725759850355	0.61002049631909	FALSE	TRUE
CAPZB	1.471803	0.0258826579997504	0.100443604863717	1.097138	0.126519683708098	0.485179557449497	0.43844	0.349060012965236	0.669740904031198	FALSE	TRUE
CARHSP1	1.26800681116064	0.261902611426446	0.414135584337512	1.52807151919727	0.27003910828418	0.583454501404323	1.76555369923694	0.279210111356107	0.638116530112222	FALSE	TRUE
CARKD	NA	NA	NA	1.02199356149204	0.443436493606732	0.69313729692091	2.72637750359034	0.124393075245517	0.558468291063358	FALSE	TRUE
CARM1	NA	NA	NA	2.46473640963994	0.0583542904165525	0.425166181323934	0.837699599833403	0.386573358767611	0.69148598883838	FALSE	TRUE
CARS	NA	NA	NA	2.89831844937214	0.0567833143303035	0.425166181323934	1.7145113120892	0.279741300021491	0.638116530112222	FALSE	TRUE
CARS2	NA	NA	NA	1.00978134756038	0.371300182594953	0.651097995543816	NA	NA	NA	FALSE	TRUE
CASC4	2.08175440445161	0.0137268786520939	0.0735774055244836	NA	NA	NA	NA	NA	NA	FALSE	TRUE
CASK	NA	NA	NA	NA	NA	NA	0.296453845915668	0.604202326734472	0.813836158630498	FALSE	TRUE
CASP1	NA	NA	NA	1.97996786040144	0.0895341820017889	0.455390245788353	0.375349226369572	0.250848153175706	0.621827873344466	FALSE	TRUE
CASP14	0.938889	0.114821673144771	0.242291327526754	-0.0638134925226055	0.975157001398575	0.989540761185644	-1.03267838490551	0.570071645923785	0.794993622918499	FALSE	TRUE
CASP3	NA	NA	NA	2.41050342272657	0.0759118398445703	0.441844916269794	1.02430302333024	0.229663426011718	0.61002049631909	FALSE	TRUE
CASP6	NA	NA	NA	1.41240787174841	0.509858683939709	0.740082844495075	1.68478766790653	0.298611630232857	0.642162488955144	FALSE	TRUE
CASP7	NA	NA	NA	2.45728925491747	0.16824916877823	0.518017744312968	1.94272954900068	0.0813526891758002	0.550328076103017	FALSE	TRUE
CASP8	NA	NA	NA	1.27369864967446	0.117614399567035	0.474752532730459	NA	NA	NA	FALSE	TRUE
CAST	1.33897013224729	0.07591788702377	0.191004247173785	1.63962183387293	0.0695528323512806	0.433462823727072	3.4121897331786	0.0138844359382032	0.546920513557452	FALSE	TRUE
CAT	0.676771000000002	0.240205543839772	0.386822231782907	1.532738	0.101159267598652	0.459987449834261	0.561744000000001	0.499958522764126	0.75281316967162	FALSE	TRUE
CBLC	NA	NA	NA	NA	NA	NA	0.351115887261358	0.640026030292606	0.835238483114575	FALSE	FALSE
CBR1	0.366879000000001	0.493965366866511	0.634522275922404	-0.0306399999999982	0.907360727544051	0.961007873669303	0.869954	0.158696877151001	0.581838758706826	FALSE	TRUE
CBR3	0.485292829194076	0.268436343435117	0.420302249173818	-0.0985599999999991	0.873251970905057	0.943291116311648	0.615324000000001	0.456316517219774	0.732680013115134	FALSE	TRUE
CBR4	NA	NA	NA	-3.31534113317581	0.0569382915320386	0.425166181323934	NA	NA	NA	FALSE	TRUE
CBWD1	NA	NA	NA	-0.0247648554774607	0.980547157045915	0.993014990615552	1.30977411540361	0.397260711261961	0.699612570167847	FALSE	TRUE
CBX3	NA	NA	NA	0.982462305089745	0.583517945693753	0.779231489060334	NA	NA	NA	FALSE	TRUE
CC2D1A	NA	NA	NA	1.24121608923805	0.0850321782127285	0.448280638092969	-0.400798000000002	0.38189509003443	0.689796841492154	FALSE	TRUE
CC2D1B	NA	NA	NA	1.77641241174141	0.12829362031946	0.487475737911165	-0.653571200485811	0.741267016804543	0.887534551247499	FALSE	TRUE
CCAR2	NA	NA	NA	-0.679108041225106	0.441633066248483	0.691571199022504	NA	NA	NA	FALSE	TRUE
CCBL1	NA	NA	NA	0.780109842842073	0.530735513327127	0.749895674807461	-0.119501154412115	0.871714906078767	0.951048386237659	FALSE	TRUE
CCBL2	NA	NA	NA	1.72926385615225	0.47507900314959	0.718517090068778	NA	NA	NA	FALSE	TRUE
CCDC124	NA	NA	NA	NA	NA	NA	0.363458970616653	0.576185068110254	0.797759632500421	FALSE	TRUE
CCDC125	NA	NA	NA	-0.12256818412027	0.777646371715218	0.891366870578596	1.45399970693741	0.388661428915278	0.692562323867035	FALSE	FALSE
CCDC126	-0.949061136802371	0.399926404293739	0.556562140656416	NA	NA	NA	NA	NA	NA	FALSE	FALSE
CCDC132	NA	NA	NA	-0.288791666191727	0.85818788274683	0.936703798286691	0.775774319219773	0.333446976435251	0.658632388776928	FALSE	TRUE
CCDC22	NA	NA	NA	0.464906349302442	0.786647361770917	0.895245854448898	1.69302245858454	0.185697620016343	0.59650981740019	FALSE	TRUE
CCDC25	NA	NA	NA	0.691171686217176	0.140887655872407	0.497230284454093	NA	NA	NA	FALSE	TRUE
CCDC47	NA	NA	NA	0.0133444548503689	0.992081808016422	0.998058204450256	NA	NA	NA	FALSE	TRUE
CCDC50	NA	NA	NA	NA	NA	NA	1.38056219984753	0.111396883568958	0.557473634824427	FALSE	TRUE
CCDC53	NA	NA	NA	NA	NA	NA	0.729621526946207	0.577523226859369	0.797759632500421	FALSE	TRUE
CCDC6	NA	NA	NA	1.00964660791626	0.483334465239102	0.722767916390188	2.03395004730514	0.138846005160602	0.565935093721795	FALSE	TRUE
CCDC64B	NA	NA	NA	-0.154846931836413	0.912427183037493	0.963220947509197	-0.0416494868221715	0.981900961366294	0.994115263305514	FALSE	FALSE
CCDC8	NA	NA	NA	NA	NA	NA	-0.0927724495479705	0.836397929070976	0.939437156157749	FALSE	FALSE
CCDC88A	NA	NA	NA	-0.275098042697282	0.493312372303137	0.729728438191893	NA	NA	NA	FALSE	FALSE
CCDC88B	NA	NA	NA	0.982170196171431	0.0572949356122674	0.425166181323934	NA	NA	NA	FALSE	TRUE
CCDC88C	NA	NA	NA	0.427171976129459	0.504449888983226	0.736639750843537	NA	NA	NA	FALSE	TRUE
CCDC92	NA	NA	NA	0.228154790119733	0.892215122359028	0.954585143757613	NA	NA	NA	FALSE	FALSE
CCDC93	NA	NA	NA	-0.579715042292655	0.569575032769017	0.771456350901834	1.49711039932277	0.0581340560546477	0.546920513557452	FALSE	TRUE
CCIN	NA	NA	NA	-0.519692126691154	0.329941406479826	0.623993667585223	NA	NA	NA	FALSE	FALSE
CCL15	-0.437670377179629	0.747467429808606	0.82998185071979	NA	NA	NA	NA	NA	NA	FALSE	FALSE
CCL18	NA	NA	NA	-2.16820479591357	0.248809622299828	0.56562936889511	NA	NA	NA	FALSE	FALSE
CCM2	NA	NA	NA	-0.278280526176081	0.812695119983868	0.909888113355641	-0.568734000000003	0.247072137200667	0.61952166651739	FALSE	TRUE
CCNY	NA	NA	NA	-0.190950303147133	0.753798156557522	0.881651682292483	-1.43511850233114	0.299305439330357	0.643229504059522	FALSE	TRUE
CCNYL1	NA	NA	NA	-0.7183234799851	0.430681914393905	0.683742363205336	-1.85105386514371	0.106374922219303	0.557473634824427	FALSE	TRUE
CCS	NA	NA	NA	1.54113213057591	0.059421828548413	0.425166181323934	1.17900396367986	0.608132124961278	0.81576549274436	FALSE	TRUE
CCT2	2.028047	0.000738835801799338	0.0191488855454581	1.366178	0.106636752964018	0.465479317111907	1.63374924452399	0.150803535589306	0.574903215887436	FALSE	TRUE
CCT3	3.73323382887661	0.00324396677891382	0.0335514498307377	1.720936	0.0709231654042972	0.435550684813816	2.65015575226307	0.0741420533590452	0.547725955995682	FALSE	TRUE
CCT4	2.52087133695579	0.0150500283330561	0.0769348119476382	1.673504	0.0736091167693426	0.439025803588579	3.47193090285589	0.0692204007773571	0.546920513557452	FALSE	TRUE
CCT5	2.04773343990166	0.0230454871180823	0.0960566108827419	1.144086	0.00732328054533016	0.33256687178223	1.38141	0.134201204650623	0.563793958660378	FALSE	TRUE
CCT6A	2.09296942335066	0.0539470756377683	0.155150662702354	0.154356	0.780478698167153	0.89234501334173	2.44356623384954	0.112238126748423	0.557473634824427	FALSE	TRUE
CCT6B	NA	NA	NA	-0.0207259999999998	0.987985585119036	0.997069785621579	1.48152036228951	0.172184969773017	0.586957930073948	FALSE	TRUE
CCT7	2.36058591261393	0.0525341345271386	0.152981301134197	0.530505999999999	0.471009106215962	0.715497107652592	1.22568	0.196026381462599	0.599765774858319	FALSE	TRUE
CCT8	1.27908482967749	0.112542157081468	0.239084254629195	1.75165	0.000323583592497883	0.231132595262018	3.0121043221433	0.0667407176796249	0.546920513557452	FALSE	TRUE
CCZ1	NA	NA	NA	-0.547997033918815	0.63953018735665	0.813845094137114	-0.296607880547345	0.752602998865762	0.89189359551783	FALSE	TRUE
CD109	3.35610490675026	0.000955868437137255	0.021318528922821	-0.341706481717356	0.477254506094135	0.719914504093629	NA	NA	NA	FALSE	TRUE
CD14	-0.418620000000001	0.207062422844949	0.350407863268475	-2.03866	0.153915976514007	0.503816008302155	-0.0722816170927771	0.967067684871572	0.990265810650745	FALSE	TRUE
CD151	NA	NA	NA	NA	NA	NA	2.35444152842285	0.0837699608220545	0.551136394351699	FALSE	TRUE
CD160	-1.37674362949621	0.0734676728646812	0.186462307973379	NA	NA	NA	NA	NA	NA	FALSE	FALSE
CD163	-1.02923	0.0334901271005718	0.114920171343551	0.22171363167964	0.819537437031037	0.915371156744268	NA	NA	NA	FALSE	TRUE
CD177	1.935271	0.00022312460288617	0.0117831535027619	7.13673734927205	0.00786240451230855	0.339205710234803	6.91142518031441	0.017737156315952	0.546920513557452	FALSE	TRUE
CD200	-1.74887957070786	0.0697555789504856	0.179732795822128	NA	NA	NA	NA	NA	NA	FALSE	FALSE
CD209	0.159670999999999	0.687768097016293	0.790789727414871	-1.5832069241867	0.108368260547252	0.467637137594878	NA	NA	NA	FALSE	FALSE
CD248	-0.607825000000002	0.0174399762680107	0.082446926434394	0.00239156916298811	0.998752578756902	0.999730562059367	-1.22819883306301	0.215680907831047	0.60653876000165	FALSE	TRUE
CD27	-1.079443	2.21582492283916e-05	0.00488146230501467	NA	NA	NA	NA	NA	NA	FALSE	FALSE
CD276	-0.724117	0.104101666182886	0.229144449128323	0.115527583555183	0.797742983307725	0.901522797020339	1.05368030398432	0.240599887734127	0.616235421802078	FALSE	TRUE
CD2AP	0.528373016019902	0.422625927343038	0.575991150206395	1.45602967307251	0.369895512056571	0.650679261269748	-0.698116000000002	0.125998655238558	0.558468291063358	FALSE	TRUE
CD300A	-0.704591999999998	0.0236693309801839	0.0963836158028561	-2.034359484186	0.135036219222043	0.491110945719601	NA	NA	NA	FALSE	FALSE
CD300E	-0.525289999999998	0.00860438547261761	0.0578293276235007	NA	NA	NA	NA	NA	NA	FALSE	FALSE
CD300LF	0.548259539684832	0.486714769885028	0.62813862803557	NA	NA	NA	NA	NA	NA	FALSE	FALSE
CD300LG	-0.581581	0.0105836184037685	0.0645864580152411	NA	NA	NA	0.224333489909927	0.906063155451892	0.965160230890894	FALSE	FALSE
CD320	-0.877783000000001	0.00129195834313246	0.0224512436751872	2.26937379084004	0.0486374119936899	0.425166181323934	1.80038944083726	0.233518761719265	0.61186894149979	FALSE	TRUE
CD33	-0.308533000000001	0.237484177024339	0.38383965976092	0.438855501083411	0.705122947457345	0.853587564212067	NA	NA	NA	FALSE	FALSE
CD36	NA	NA	NA	NA	NA	NA	1.72057040842928	0.232017205058731	0.61160660678231	FALSE	FALSE
CD38	4.797203	2.09038632657173e-05	0.00488146230501467	6.5858187045976	0.00408025204557158	0.318737685348641	6.69813473170861	0.0175382895770171	0.546920513557452	FALSE	TRUE
CD40	-1.38565514099693	0.082192517304917	0.201637099802597	NA	NA	NA	NA	NA	NA	FALSE	FALSE
CD44	-0.943155000000001	0.00031614306018121	0.0128974659551705	-0.0192616245410591	0.991535218700846	0.997896156145855	1.49783958295896	0.316586403609765	0.653842790044499	FALSE	TRUE
CD46	-0.389436848172245	0.512352926840278	0.649806273937324	-1.48583860088172	0.279212210248443	0.588281598582991	-0.275505518259465	0.803304317602273	0.920246802144914	FALSE	TRUE
CD47	2.02669295819081	0.00917412678480303	0.0598185968478395	1.01395	0.256014216971411	0.570549118063279	1.357424	0.123483839152871	0.558468291063358	FALSE	TRUE
CD55	-0.573257999999999	0.00837917561743129	0.0569732218679047	0.528627118656328	0.623300057481218	0.80349213087158	-0.736522000000001	0.235636817492212	0.612486637345886	FALSE	TRUE
CD58	-0.774671000000001	0.014410156397755	0.0754647210656611	NA	NA	NA	1.15085835659176	0.631282989418738	0.829652810930671	FALSE	FALSE
CD59	-0.955301999999996	0.043398793631766	0.135015735264404	-1.897038	0.188896550287809	0.527312130046764	-0.875726	0.147132607005534	0.570794317114761	FALSE	TRUE
CD5L	-0.805438000000002	0.0496886481620423	0.147327176178976	-1.18985997777551	0.429292514007645	0.683199306799132	-0.856544574060738	0.488428691106144	0.748660663612833	FALSE	TRUE
CD63	NA	NA	NA	2.227412	0.0620815605854109	0.425166181323934	2.96017	0.00391714299476342	0.546920513557452	FALSE	TRUE
CD7	-0.639873000000001	0.00129543141225571	0.0224512436751872	NA	NA	NA	NA	NA	NA	FALSE	FALSE
CD74	-0.691324691825283	0.23270643321003	0.378022821675624	-0.607734219377935	0.783496289423519	0.893821130530092	NA	NA	NA	FALSE	TRUE
CD81	1.44523673158099	0.139712033747711	0.272859583640255	-1.41109028629927	0.458447100369546	0.706833640699745	2.1221266734438	0.355065058372238	0.673204480061702	FALSE	TRUE
CD82	NA	NA	NA	-1.18396905718467	0.192238956318124	0.52859534331953	-0.800185285146341	0.739963913460914	0.886854418302734	FALSE	TRUE
CD83	-1.19195365986177	0.144019882785172	0.277581628850162	NA	NA	NA	NA	NA	NA	FALSE	FALSE
CD84	-0.583841999999997	0.0390093992335412	0.12527362465232	-1.34211705354375	0.282698120471959	0.589315520307238	-2.5177976765806	0.0633920930547491	0.546920513557452	FALSE	FALSE
CD9	0.533421000000001	0.0414418449298315	0.130609991960542	0.366972000000001	0.591508263167437	0.78342159594383	-0.043412	0.938316208465389	0.980273092421183	FALSE	TRUE
CD93	-0.399640000000002	0.209855314359825	0.353719401327234	NA	NA	NA	NA	NA	NA	FALSE	TRUE
CD97	-0.430833	0.0163194006301091	0.0802491955092195	-0.0822970601657058	0.928491991991905	0.967156436529838	NA	NA	NA	FALSE	TRUE
CDA	NA	NA	NA	-0.0430257462075581	0.898264631901372	0.956954201476324	1.16727551701473	0.621517946870283	0.82471161430751	FALSE	FALSE
CDAN1	NA	NA	NA	0.121117566089131	0.658336032528743	0.824971892616473	NA	NA	NA	FALSE	TRUE
CDC37	NA	NA	NA	2.83779	0.0535916370947275	0.425166181323934	1.99114028745395	0.265967902605302	0.62763717030474	FALSE	TRUE
CDC37L1	NA	NA	NA	1.15577200462067	0.440275859684171	0.690646086223729	NA	NA	NA	FALSE	FALSE
CDC42	0.636496999999999	0.0144998876389191	0.0754647210656611	-0.402788000000001	0.49735421593742	0.731478061337506	-0.89574	0.190770856477875	0.599765774858319	FALSE	TRUE
CDC42BPA	NA	NA	NA	-1.33647782806973	0.1448479564885	0.501057394377902	0.918612473251319	0.312497657881603	0.65291657439643	FALSE	TRUE
CDC42BPB	NA	NA	NA	-0.345018	0.819747542188049	0.915408331731564	0.0307879999999976	0.983884355419839	0.994115263305514	FALSE	TRUE
CDC42BPG	NA	NA	NA	1.49360264953531	0.548851574317382	0.759530767238997	NA	NA	NA	FALSE	TRUE
CDC42EP4	NA	NA	NA	NA	NA	NA	2.4592384449512	0.159139158508172	0.581838758706826	FALSE	TRUE
CDC42SE2	NA	NA	NA	NA	NA	NA	-1.58406778213138	0.549239923201431	0.781521320941367	FALSE	TRUE
CDH1	-0.857970000000002	0.0304918936828201	0.109025920097095	2.10457227074309	0.108141819595087	0.467637137594878	0.712197888824404	0.595860357075394	0.809276763866435	FALSE	TRUE
CDH11	-0.437926000000001	0.108226110413881	0.232868832163879	-2.20902885962786	0.179714137733623	0.521606244054049	-1.06309804140738	0.179181004512189	0.592116740520843	FALSE	TRUE
CDH13	-0.669252	0.0347365403262556	0.1170640093621	-1.51075100018688	0.218603001493866	0.549291727075798	1.98329287769136	0.262950738566627	0.62763717030474	FALSE	TRUE
CDH15	-0.524055000000001	0.176451730368371	0.31706620065377	-3.69372598901858	0.0273496125128523	0.416461110830584	-0.459166239289337	0.361126038271036	0.676038172807842	FALSE	FALSE
CDH16	-0.816621999999999	0.063138831277359	0.170250728646294	-1.12904479080573	0.454134789155553	0.703277237050044	0.186802877517414	0.678019286511307	0.852939965798215	FALSE	FALSE
CDH17	-0.780463000000001	0.0563493227852209	0.159765197034545	NA	NA	NA	NA	NA	NA	FALSE	FALSE
CDH19	-0.582935999999997	0.0387448638630004	0.124787916798523	1.39081970131277	0.14965541043745	0.502753232611612	NA	NA	NA	FALSE	FALSE
CDH2	-0.881408	0.00316096222520278	0.032847168783593	-1.00078343175127	0.250617958770407	0.567086778624376	NA	NA	NA	FALSE	FALSE
CDH3	-0.206047999999999	0.58313659878442	0.705703638703185	0.111879617031255	0.914376151825247	0.964295240985802	NA	NA	NA	FALSE	TRUE
CDH5	0.0216602617786279	0.965272057413045	0.978194490815854	NA	NA	NA	NA	NA	NA	FALSE	FALSE
CDH6	-0.433814000000002	0.184617357933153	0.326423485598718	-1.02823782716152	0.115129903336061	0.471627939379516	NA	NA	NA	FALSE	FALSE
CDHR2	-0.364975999999999	0.304534046672563	0.458884066224114	-1.53473478667203	0.255848434249631	0.570549118063279	NA	NA	NA	FALSE	FALSE
CDHR5	-0.648652999999999	0.00340813123028906	0.0345717652154983	-1.78684944754549	0.238870130460184	0.558046329148182	-1.63565076719632	0.269456494870136	0.630777031950899	FALSE	FALSE
CDIP1	NA	NA	NA	NA	NA	NA	-1.55639539700668	0.131866783037055	0.560647056322263	FALSE	FALSE
CDIPT	NA	NA	NA	0.753844594494783	0.379238781957553	0.656047038807567	NA	NA	NA	FALSE	TRUE
CDK16	NA	NA	NA	-0.138590000000001	0.710079932844423	0.856097767195057	-0.493209999999998	0.421588453210262	0.706977283793013	FALSE	TRUE
CDK17	NA	NA	NA	0.166178000000002	0.567068578726741	0.770109883972769	-1.063708	0.337526019410715	0.660289443134584	FALSE	TRUE
CDK18	NA	NA	NA	-0.144750000000002	0.698075357085443	0.849738096315856	-0.523019999999999	0.297811116417374	0.642162488955144	FALSE	TRUE
CDK5	NA	NA	NA	0.495428	0.257283615774826	0.57221174685837	-0.171683999999999	0.815230466860942	0.926861300097098	FALSE	TRUE
CDK5RAP3	NA	NA	NA	1.631902674102	0.314506170121927	0.610092502971896	NA	NA	NA	FALSE	TRUE
CDK9	NA	NA	NA	0.153242000000002	0.60435929809746	0.792365640339742	NA	NA	NA	FALSE	TRUE
CDS2	NA	NA	NA	-0.700265244967033	0.387086490322524	0.659334328328665	NA	NA	NA	FALSE	TRUE
CDSN	-0.309769554042418	0.624657866352701	0.740248133176439	-0.898053497706732	0.247125132881925	0.563813033009566	-1.51589930357553	0.579393005067979	0.798634455030388	FALSE	FALSE
CDV3	NA	NA	NA	NA	NA	NA	3.34310523715375	0.0319864985940518	0.546920513557452	FALSE	TRUE
CEACAM1	0.147784316007558	0.883495227762471	0.926466761296548	0.771774000000001	0.0478800892447521	0.425166181323934	1.920594	0.148521846837759	0.570798915001605	FALSE	TRUE
CEACAM20	NA	NA	NA	NA	NA	NA	0.00710262967518638	0.991095327748216	0.996317357624029	FALSE	TRUE
CEACAM21	NA	NA	NA	1.30510503924056	0.208938098304705	0.541920107677082	NA	NA	NA	FALSE	FALSE
CEACAM5	-2.1199349958442	0.00928640949703182	0.0598185968478395	0.844222000000002	0.449969781846051	0.699547615800903	1.514868	0.280350768713949	0.638116530112222	FALSE	TRUE
CEACAM6	-0.976327153216182	0.285792779843541	0.439665847762095	0.571374776217457	0.133680427168523	0.49003788600404	-0.708465180007341	0.223385350354823	0.60982419609569	FALSE	TRUE
CEACAM7	NA	NA	NA	-2.46941075006529	0.077337995830238	0.443062331734004	-0.502822578321346	0.808971006602905	0.924074597357207	FALSE	FALSE
CEACAM8	-1.26011402000649	0.0489359219748432	0.145683562311594	1.774548	0.084487266012707	0.448280638092969	0.964166000000002	0.355428682529199	0.673204480061702	FALSE	TRUE
CECR5	NA	NA	NA	-1.94320624769102	0.242340974251078	0.560934306423764	NA	NA	NA	FALSE	TRUE
CEL	-0.674639999999997	0.0325779889961851	0.112844826664459	-1.28935555638799	0.301883272801884	0.60346025117692	-1.15441783176825	0.171182120677954	0.586957930073948	FALSE	FALSE
CENPF	NA	NA	NA	-0.000553627965988568	0.999433619433323	0.999730562059367	-0.537727297692916	0.667850799554176	0.849095090742015	FALSE	FALSE
CEP104	NA	NA	NA	NA	NA	NA	-0.679282670151501	0.164790440424604	0.584627557362939	FALSE	FALSE
CEP135	NA	NA	NA	-0.166464585237456	0.901412373198303	0.958520387540645	NA	NA	NA	FALSE	FALSE
CEP250	NA	NA	NA	-0.377528322544263	0.758625189580164	0.883356411708616	NA	NA	NA	FALSE	TRUE
CERS2	NA	NA	NA	0.0107240239606465	0.993247289167683	0.998510097038082	NA	NA	NA	FALSE	TRUE
CES1	NA	NA	NA	0.0964414854064408	0.898991193237534	0.957038331768603	NA	NA	NA	FALSE	TRUE
CES2	NA	NA	NA	-3.10327461981484	0.0853829470568773	0.448833313734196	NA	NA	NA	FALSE	FALSE
CES5A	NA	NA	NA	0.797631238516756	0.503874689258192	0.736257201888135	NA	NA	NA	FALSE	FALSE
CETP	-0.280926999999998	0.51163893406409	0.649274522893543	-1.674668	0.185017562754811	0.525417401196741	-0.0146901211639268	0.996087865698071	0.997648825423015	FALSE	FALSE
CFAP20	NA	NA	NA	NA	NA	NA	-0.449982215612676	0.705935609125926	0.871096367593883	FALSE	TRUE
CFB	0.103465	0.823566084390914	0.886329303328375	0.199234000000001	0.8696673340053	0.942423580179167	-0.415875480534476	0.716676638610573	0.875142872441272	FALSE	TRUE
CFD	-0.467124999999999	0.263952986312365	0.4162408223666	-1.509458	0.0250680442342992	0.416461110830584	2.95813031975079	0.141110844879687	0.567664387934481	FALSE	TRUE
CFH	0.133096999999999	0.651791849938434	0.761749307912133	-1.5508723540165	0.274780986027543	0.585519692507755	-0.0164389087722743	0.988870680545165	0.995266055493426	FALSE	TRUE
CFHR1	-0.710495999999999	0.0192910945798	0.0883540152999989	-2.24569896219555	0.139068350621289	0.496864631584826	NA	NA	NA	FALSE	TRUE
CFHR2	-0.641279999999998	0.106168157765031	0.230431971976713	-1.47886098286757	0.11349568743976	0.471627939379516	NA	NA	NA	FALSE	TRUE
CFHR3	-1.40545682569056	0.381823952446425	0.539896127881562	NA	NA	NA	NA	NA	NA	FALSE	TRUE
CFHR4	-0.519339132000027	0.419686711051749	0.573910505553695	NA	NA	NA	NA	NA	NA	FALSE	FALSE
CFI	-0.480321000000004	0.0325242579927284	0.112844826664459	0.366047503399511	0.793522653981171	0.899117264097291	0.468224941135846	0.522090332859253	0.763948703088169	FALSE	TRUE
CFL1	0.76286	0.0305351759872482	0.109025920097095	0.578959999999999	0.079897815244217	0.445723049050982	-0.414514	0.323175669996458	0.654656871691861	FALSE	TRUE
CFL2	1.54080978763233	0.0536539790903101	0.155133489429632	0.567040000000002	0.199481321672872	0.534317573372333	0.114841999999999	0.850100717262181	0.942738764655289	FALSE	TRUE
CFP	0.588647544834251	0.396053739725744	0.55344587977878	NA	NA	NA	NA	NA	NA	FALSE	TRUE
CGN	NA	NA	NA	0.759162656238519	0.386379313651347	0.659334328328665	0.901311112952312	0.243194995869282	0.618173440882755	FALSE	TRUE
CGNL1	NA	NA	NA	0.358675619238214	0.601757608060385	0.790885792568828	NA	NA	NA	FALSE	TRUE
CHAD	NA	NA	NA	-1.7767656391659	0.142842446849997	0.499408206310901	NA	NA	NA	FALSE	FALSE
CHCHD2	-1.56624519999676	0.12147973498724	0.250682747077368	NA	NA	NA	NA	NA	NA	FALSE	TRUE
CHCHD3	NA	NA	NA	-2.406662	0.0403005955071726	0.417187303859793	NA	NA	NA	FALSE	TRUE
CHCHD6	NA	NA	NA	-0.147795432562603	0.920586828875114	0.965580710737	NA	NA	NA	FALSE	TRUE
CHD4	NA	NA	NA	-0.347718205683996	0.610254002393019	0.795789665085304	NA	NA	NA	FALSE	TRUE
CHDH	NA	NA	NA	-2.81958126245703	0.1197305514741	0.478275513102945	NA	NA	NA	FALSE	TRUE
CHGA	-1.29569280503304	0.184871278586122	0.326540087960745	-0.417473151033901	0.404324340837916	0.669177465638712	NA	NA	NA	FALSE	TRUE
CHGB	-0.131108000000001	0.82911808175169	0.891313926426942	0.660569384430408	0.157994609162722	0.506205797975845	-0.72251552879313	0.146484500499977	0.570343740096208	FALSE	TRUE
CHI3L1	0.528677592528684	0.581143342647693	0.704681603785139	NA	NA	NA	NA	NA	NA	FALSE	TRUE
CHI3L2	-0.52960927591027	0.61351975764907	0.731767398806034	NA	NA	NA	NA	NA	NA	FALSE	TRUE
CHID1	NA	NA	NA	-2.60565595011692	0.318954382347253	0.614067250803915	NA	NA	NA	FALSE	TRUE
CHIT1	1.31090222633056	0.0895900119333745	0.211395278179474	-0.0130269309901543	0.983250581893165	0.994779805053922	NA	NA	NA	FALSE	TRUE
CHKB	NA	NA	NA	3.19723864411936	0.0515066435386052	0.425166181323934	1.77609841541868	0.193851014561572	0.599765774858319	FALSE	TRUE
CHL1	-0.488121	0.000171817244949813	0.0112726141449219	-0.159298801876233	0.784068663359609	0.894181279554078	NA	NA	NA	FALSE	TRUE
CHM	NA	NA	NA	NA	NA	NA	1.08091801361498	0.334073539987117	0.658713996532936	FALSE	FALSE
CHMP1A	0.292877861280047	0.546808187754342	0.679807244708135	1.18149987953374	0.279743331971429	0.588472665427097	-1.405824	0.109865285499575	0.557473634824427	FALSE	TRUE
CHMP1B	NA	NA	NA	-2.83173309040842	0.186552572761746	0.526943608677926	-0.386016000000001	0.57768057689844	0.797759632500421	FALSE	TRUE
CHMP2A	-0.80783275213772	0.297928980973817	0.451848472856901	-1.77064847398441	0.303296511953347	0.603562717469199	-0.669387999999998	0.373597763861316	0.684297413748933	FALSE	TRUE
CHMP2B	-0.165246	0.74162968409458	0.826798710081961	0.628135481479635	0.669567404110705	0.83305706586905	-0.761517999999999	0.170334401003506	0.586957930073948	FALSE	TRUE
CHMP3	NA	NA	NA	2.77047858149396	0.104134690207795	0.459987449834261	-0.503195999999999	0.607176284923742	0.815127131087098	FALSE	TRUE
CHMP4A	-0.0548448453727168	0.918266661971574	0.949737772921773	2.33939665511174	0.189001697501955	0.527312130046764	1.68805508348149	0.362426069049649	0.677065429859794	FALSE	TRUE
CHMP4B	-0.615823000000002	0.00401988199378586	0.0375245764080942	0.266041999999999	0.729544359394038	0.86934423871964	-0.306538	0.655860984104336	0.843705770653509	FALSE	TRUE
CHMP4C	NA	NA	NA	1.06403450630141	0.25243818881296	0.567995314470503	-0.141534	0.879198028106951	0.952065167402174	FALSE	TRUE
CHMP5	-0.504220999999998	0.108382433455038	0.23294292770873	0.114834352606664	0.962737129863783	0.98308143180546	-0.678287999999998	0.311238539494669	0.65291657439643	FALSE	TRUE
CHMP6	NA	NA	NA	1.34214896991231	0.316798085383246	0.613003742009207	0.340804000000002	0.583569208725549	0.801185614270321	FALSE	TRUE
CHODL	-0.766480000000001	0.0439066856137167	0.135189820551533	NA	NA	NA	NA	NA	NA	FALSE	FALSE
CHORDC1	NA	NA	NA	3.85337333591992	0.0236136537258131	0.416461110830584	2.46323988348282	0.104799340477759	0.557473634824427	FALSE	TRUE
CHP1	NA	NA	NA	0.0278005383788908	0.988384318319884	0.997069785621579	-0.392323819604549	0.384756551013767	0.69148598883838	FALSE	TRUE
CHST14	NA	NA	NA	0.320586902906957	0.634595310018104	0.811125886388715	NA	NA	NA	FALSE	TRUE
CHTF8	NA	NA	NA	NA	NA	NA	1.30093812261871	0.325644254317857	0.654656871691861	FALSE	TRUE
CHUK	NA	NA	NA	1.51258653145584	0.246870091293584	0.563813033009566	0.51122350785757	0.295612314106532	0.642162488955144	FALSE	TRUE
CIAO1	NA	NA	NA	-1.87203735657371	0.431398193353942	0.683742363205336	1.89766396194216	0.473121536124821	0.741016845195922	FALSE	TRUE
CIAPIN1	NA	NA	NA	1.40250513013587	0.390821663391277	0.661713590310477	1.32167311511465	0.53168737254463	0.770071625374794	FALSE	TRUE
CIB1	2.37372457641829	0.0428560240353595	0.133538643493489	6.40529826647101	0.000518559924566672	0.231132595262018	0.414812000000001	0.310985497161329	0.65291657439643	FALSE	TRUE
CILP	-0.797113	0.123024341419176	0.252348812054418	0.232294555284302	0.829311141880041	0.921911913573754	2.37844869414565	0.220221186547917	0.60653876000165	FALSE	FALSE
CILP2	-0.685246999999997	0.00314698102554123	0.032847168783593	-2.91384624823972	0.0228579770866528	0.416461110830584	1.21539835509734	0.280973408819172	0.638116530112222	FALSE	FALSE
CIRBP	NA	NA	NA	2.93224156513847	0.0925224411298885	0.455554890935168	0.66232223137988	0.0427203532665454	0.546920513557452	FALSE	TRUE
CISD1	NA	NA	NA	-3.27399024640026	0.0840941091557726	0.448280638092969	NA	NA	NA	FALSE	TRUE
CISD2	NA	NA	NA	-0.568894294829786	0.817687900731147	0.914146406419986	NA	NA	NA	FALSE	TRUE
CIT	NA	NA	NA	0.374104961682814	0.555583965041489	0.763328297393161	NA	NA	NA	FALSE	FALSE
CKAP4	NA	NA	NA	0.00466200000000327	0.994806263284362	0.998838280915533	-0.224168664267475	0.815547838695793	0.926861300097098	FALSE	TRUE
CKAP5	1.35078386348938	0.0520493596829617	0.152115360395828	3.00553773228802	0.0280924114529792	0.416461110830584	0.693875095079145	0.627133824710645	0.827290791506607	FALSE	TRUE
CKB	2.597853	4.6362472466757e-05	0.00729546620316183	1.592254	0.0182489522639498	0.40721907702788	1.845318	0.0922829339088362	0.557473634824427	FALSE	TRUE
CKM	NA	NA	NA	-2.68955365715116	0.561395987347494	0.766711007280076	-2.6666358369976	0.103490913997177	0.557473634824427	FALSE	TRUE
CKMT1A	NA	NA	NA	0.00726762088343591	0.995569012454858	0.998838280915533	NA	NA	NA	FALSE	TRUE
CKMT2	NA	NA	NA	1.251581629254	0.276758170641125	0.586424243510563	NA	NA	NA	FALSE	TRUE
CLASP1	NA	NA	NA	NA	NA	NA	0.433933647642418	0.501316939351132	0.752890229021873	FALSE	TRUE
CLASP2	NA	NA	NA	1.3538360414021	0.280599894450532	0.588921622400882	1.06375667660399	0.128430351614877	0.559353756701868	FALSE	TRUE
CLCA4	-0.362580749957349	0.341901440496903	0.498949401253169	-1.84211546875982	0.108442977993324	0.467637137594878	1.77392169681487	0.0154764865689634	0.546920513557452	FALSE	FALSE
CLCN5	NA	NA	NA	NA	NA	NA	0.934317703123174	0.307308600642315	0.650285380775991	FALSE	FALSE
CLCN7	NA	NA	NA	NA	NA	NA	-1.25479972691318	0.229269605437212	0.61002049631909	FALSE	TRUE
CLDN10	NA	NA	NA	NA	NA	NA	-1.83768958429383	0.201333498079438	0.6003969976631	FALSE	FALSE
CLDN14	NA	NA	NA	NA	NA	NA	-1.42776046824383	0.328940088706603	0.655391507079875	FALSE	FALSE
CLDN2	NA	NA	NA	-2.45232031199043	0.05542740291597	0.425166181323934	-1.91608109948297	0.132246657705846	0.560647056322263	FALSE	FALSE
CLDN23	NA	NA	NA	NA	NA	NA	-0.691968853290007	0.531535741335264	0.770071625374794	FALSE	FALSE
CLDN3	NA	NA	NA	1.70616776737748	0.136398181444725	0.494145126199678	1.96129765286409	0.179300494530387	0.592116740520843	FALSE	TRUE
CLDN5	NA	NA	NA	NA	NA	NA	1.08078680558289	0.485746833374484	0.748486162589373	FALSE	FALSE
CLEC14A	-0.564710000000002	0.145955002983002	0.280574931563309	-0.312898803766004	0.811401140085582	0.908832475599969	NA	NA	NA	FALSE	FALSE
CLEC16A	NA	NA	NA	NA	NA	NA	1.05472538902009	0.335506514404317	0.659781939325386	FALSE	TRUE
CLEC18A	NA	NA	NA	-0.588136989144392	0.288285831960972	0.592833178093584	NA	NA	NA	FALSE	FALSE
CLEC3B	-0.498791000000001	0.0427393054358031	0.133363583392456	-1.378178	0.148902816346607	0.502753232611612	0.0457531337550865	0.971066100985304	0.990971279190128	FALSE	TRUE
CLEC4D	NA	NA	NA	0.82117241213486	0.428701140503456	0.682677885077327	NA	NA	NA	FALSE	FALSE
CLEC4G	-0.560083000000002	0.0060176992665509	0.0455566717670503	-1.66937529472757	0.306770246667363	0.60549912525679	NA	NA	NA	FALSE	FALSE
CLEC5A	-0.453502121341629	0.572818898421006	0.699512213537404	NA	NA	NA	NA	NA	NA	FALSE	FALSE
CLEC7A	-1.092427	0.00102404660112816	0.021692064060436	NA	NA	NA	NA	NA	NA	FALSE	FALSE
CLIC1	0.830836999999999	0.00827462776428368	0.0564365478783806	0.781572000000001	0.0383319384179933	0.416461110830584	-0.358851999999999	0.429696548112369	0.710748432636358	FALSE	TRUE
CLIC2	NA	NA	NA	0.160654156586789	0.621404858028783	0.80341590689702	-1.28500247877788	0.0689938075125302	0.546920513557452	FALSE	TRUE
CLIC3	NA	NA	NA	0.315716000000002	0.869340272433287	0.942423580179167	-1.002688	0.00107070905913829	0.546920513557452	FALSE	FALSE
CLIC4	-0.341584000000005	0.323034287967788	0.48069355360105	-1.249818	0.188922925459339	0.527312130046764	0.474378000000002	0.309123003268762	0.652260111230152	FALSE	TRUE
CLIC5	NA	NA	NA	-1.82097352222561	0.21944846919972	0.549629765383139	-0.183595264770958	0.852979443941309	0.944324535455215	FALSE	TRUE
CLIC6	-0.185744739454183	0.785867906705939	0.860803970259356	1.74879228277653	0.0727118040594363	0.4382073116419	0.0285699999999984	0.943867821077652	0.981802924622931	FALSE	TRUE
CLINT1	NA	NA	NA	-0.443043922411118	0.66086760573388	0.826403766880265	1.41065723306791	0.14840636150297	0.570798915001605	FALSE	TRUE
CLIP1	NA	NA	NA	1.33444633924983	0.225451809141354	0.554021650263849	1.87847574447682	0.19693376480786	0.599765774858319	FALSE	TRUE
CLIP2	NA	NA	NA	-0.784599779769128	0.396859474620739	0.665330796668253	NA	NA	NA	FALSE	TRUE
CLMP	0.271421	0.591782738209152	0.712792439734698	-0.832107072798937	0.671268502825921	0.833694435362581	NA	NA	NA	FALSE	FALSE
CLN3	NA	NA	NA	0.292978000000002	0.73429559905415	0.872237211042008	0.163118659579137	0.906807934729007	0.965227542833493	FALSE	TRUE
CLN5	-0.276160000000001	0.496036930757975	0.636070639382898	1.50295477819215	0.305406148999613	0.604976619034785	NA	NA	NA	FALSE	TRUE
CLNK	NA	NA	NA	NA	NA	NA	-1.17091715262367	0.13573144890185	0.563793958660378	FALSE	FALSE
CLNS1A	NA	NA	NA	0.164233746827538	0.962303613451509	0.98308143180546	NA	NA	NA	FALSE	TRUE
CLPB	NA	NA	NA	-0.100242568705788	0.860735719618027	0.938159262367238	NA	NA	NA	FALSE	TRUE
CLPS	-0.503467000000001	0.273935833251021	0.425886126077628	NA	NA	NA	NA	NA	NA	FALSE	FALSE
CLPTM1	NA	NA	NA	1.22916010592378	0.276770007700949	0.586424243510563	NA	NA	NA	FALSE	TRUE
CLPX	NA	NA	NA	0.261168857250553	0.807894676130414	0.906867029125575	NA	NA	NA	FALSE	TRUE
CLRN3	NA	NA	NA	-4.20979233444281	0.0760848017480267	0.441844916269794	-1.85133592541958	0.0588825963082394	0.546920513557452	FALSE	FALSE
CLSTN1	0.804288000000003	0.1008502316961	0.225785630514744	-1.21801200583435	0.28176110422216	0.588921622400882	NA	NA	NA	FALSE	TRUE
CLSTN2	NA	NA	NA	-0.717100619404819	0.27542882731291	0.585519692507755	NA	NA	NA	FALSE	FALSE
CLSTN3	-0.881784711651932	0.113105010301168	0.239670652560978	NA	NA	NA	NA	NA	NA	FALSE	TRUE
CLTA	NA	NA	NA	1.77811071728013	0.414555745247819	0.674983911361444	3.55290352803787	0.0617342345529956	0.546920513557452	FALSE	TRUE
CLTB	NA	NA	NA	0.700020975554443	0.532829260769767	0.750600566804105	0.367739501481175	0.780136393686956	0.90966754664002	FALSE	TRUE
CLTC	2.1291878060431	0.0293294477499014	0.107152194681647	0.836565999999998	0.073310084694426	0.438242749767515	3.28244666665575	0.0260195323332148	0.546920513557452	FALSE	TRUE
CLTCL1	1.12674402843992	0.275658356287452	0.427994054214722	1.590918	0.0226974079310672	0.416461110830584	1.09991542974613	0.185262044762918	0.59650981740019	FALSE	TRUE
CLU	-0.602658000000002	0.0143232499522962	0.0754647210656611	-0.174938000000001	0.69954509537627	0.850327531994118	1.7686298481629	0.423165563784794	0.707378388241881	FALSE	TRUE
CLUAP1	NA	NA	NA	-1.68574249124726	0.146563359832496	0.501958245670048	NA	NA	NA	FALSE	FALSE
CLUH	NA	NA	NA	-0.350170678534729	0.554919993468585	0.762830803554664	NA	NA	NA	FALSE	TRUE
CLUL1	NA	NA	NA	-0.500105144793535	0.649070842043509	0.819570670551036	NA	NA	NA	FALSE	FALSE
CLYBL	NA	NA	NA	-1.47056520165883	0.212703591302135	0.544054590993652	NA	NA	NA	FALSE	TRUE
CMAS	NA	NA	NA	-0.301974930177717	0.740224625072537	0.875525811014558	NA	NA	NA	FALSE	TRUE
CMBL	-0.154828999999999	0.665626704257685	0.773812997086902	-0.754334	0.301904974029018	0.60346025117692	2.47695722518994	0.283676490828162	0.638116530112222	FALSE	TRUE
CMPK1	2.03021	0.00527174587508483	0.04238560643362	1.745546	0.0646886601719381	0.426829587025729	2.677794	0.012638991218801	0.546920513557452	FALSE	TRUE
CMTM6	NA	NA	NA	-0.672245508010892	0.732112607129548	0.870563526187036	NA	NA	NA	FALSE	TRUE
CNBP	0.940495056865176	0.121265683522395	0.250608162101161	1.30621226012993	0.372816976717496	0.65154770944321	3.56015506017785	0.0459516684224692	0.546920513557452	FALSE	TRUE
CNDP1	-0.616864619924655	0.361905702860406	0.520077145075978	0.442173368341411	0.253792509302087	0.567995314470503	NA	NA	NA	FALSE	FALSE
CNDP2	1.125507	0.0100108783599149	0.0628318091934262	0.705269999999999	0.283071768578297	0.589315520307238	0.790502	0.0928877328796703	0.557473634824427	FALSE	TRUE
CNFN	NA	NA	NA	-0.885908465243507	0.801706658437022	0.903643668784773	-2.4592103861374	0.194138913894945	0.599765774858319	FALSE	FALSE
CNKSR1	NA	NA	NA	NA	NA	NA	0.358358375643457	0.402529598361924	0.699612570167847	FALSE	FALSE
CNN2	NA	NA	NA	1.8523735704664	0.0305609811523494	0.416461110830584	1.65331332080937	0.0800981017544345	0.549082288146527	FALSE	TRUE
CNN3	NA	NA	NA	1.1127412398528	0.117109352075274	0.474633626011573	-0.0438811901063438	0.938788567624142	0.980377113086047	FALSE	TRUE
CNNM3	-0.439180289173331	0.583334691819565	0.705703638703185	1.27221144353064	0.15890828980618	0.506621674465794	1.51936710045943	0.156464771253497	0.579282570368079	FALSE	TRUE
CNOT1	NA	NA	NA	1.41332245425526	0.102109721384644	0.459987449834261	NA	NA	NA	FALSE	TRUE
CNP	1.298844	0.00127018720338053	0.0224512436751872	-0.436762000000002	0.571053797722111	0.772295065519166	-0.746514000000001	0.0944432049669668	0.557473634824427	FALSE	TRUE
CNPY2	NA	NA	NA	1.35393451450601	0.360293749258925	0.643376519588402	NA	NA	NA	FALSE	TRUE
CNPY3	NA	NA	NA	-0.53510812959793	0.725056918721478	0.866845401289541	NA	NA	NA	FALSE	TRUE
CNTFR	-0.526146000000004	0.114595024571004	0.242260312382863	1.51165779784601	0.261395986264476	0.575909447086933	0.59997233740701	0.235492578868298	0.612486637345886	FALSE	TRUE
CNTN1	-0.375975999999998	0.136149299452068	0.268279880762886	0.925951185654846	0.392998060096168	0.662720181471617	-1.53926380706835	0.0145322959528962	0.546920513557452	FALSE	TRUE
CNTNAP2	0.249867000000002	0.518988745940556	0.652450662242681	0.822404312080574	0.186032815058311	0.52656745957183	1.38696305904804	0.256950238527763	0.626431560780874	FALSE	TRUE
COA3	NA	NA	NA	-3.62727448514688	0.0117925223176098	0.352057314745142	NA	NA	NA	FALSE	TRUE
COASY	NA	NA	NA	0.670321999999999	0.573436289650733	0.773698116112027	0.199988917840592	0.842618998164622	0.942324699523313	FALSE	TRUE
COBL	NA	NA	NA	-0.720545061873635	0.333054347813128	0.6274462731545	1.36975673214152	0.217973141697869	0.60653876000165	FALSE	TRUE
COBLL1	NA	NA	NA	-0.520946758785232	0.231105876417274	0.555607980852459	0.284587259015478	0.764252103204432	0.901369354352964	FALSE	TRUE
COCH	-0.511814999999999	0.33857406229239	0.49625981103919	1.02049784825259	0.253025140663591	0.567995314470503	NA	NA	NA	FALSE	TRUE
COG2	NA	NA	NA	-0.481938513052189	0.580126531497078	0.778071192606618	NA	NA	NA	FALSE	TRUE
COG3	NA	NA	NA	1.22930694078605	0.669060326609787	0.832626276648766	1.41060386580047	0.33784579910731	0.660289443134584	FALSE	TRUE
COG4	NA	NA	NA	-2.23809157507255	0.177071579583724	0.519741510862571	NA	NA	NA	FALSE	TRUE
COG5	NA	NA	NA	1.68041338761854	0.0929761600309525	0.456470468167717	0.990692758115644	0.24993289912167	0.621827873344466	FALSE	TRUE
COG6	NA	NA	NA	0.892812604684813	0.190653978418129	0.52859534331953	NA	NA	NA	FALSE	TRUE
COG7	NA	NA	NA	3.8655351587409	0.0904954494623782	0.455554890935168	1.86510508419851	0.125683758737267	0.558468291063358	FALSE	TRUE
COL11A2	-0.326290358780852	0.430879211708858	0.58306320847335	NA	NA	NA	NA	NA	NA	FALSE	TRUE
COL12A1	-0.219163000000002	0.48163167046693	0.623771058223778	-0.344612435359153	0.459737630962048	0.707719808352817	-0.071036468627792	0.921953459467867	0.973796487823511	FALSE	TRUE
COL14A1	-1.087572	0.00436401051305738	0.0387750072853345	0.0383450570701562	0.962214139369928	0.98308143180546	NA	NA	NA	FALSE	TRUE
COL15A1	-0.957896999999999	0.0645596669877811	0.172472014949854	-1.375382	0.185762123527938	0.52656745957183	-0.816995781094342	0.0943733535182487	0.557473634824427	FALSE	TRUE
COL16A1	NA	NA	NA	-0.0244887358396237	0.943370651117983	0.974975472852809	NA	NA	NA	FALSE	TRUE
COL18A1	-0.619115000000001	0.0885201166427093	0.210801405284164	-1.379032	0.135073126962055	0.491110945719601	-0.811964467870459	0.298597224139378	0.642162488955144	FALSE	TRUE
COL1A1	-0.572686999999998	0.0156028451631777	0.0784660572094481	NA	NA	NA	1.15033359002456	0.208042228485369	0.600518649278606	FALSE	TRUE
COL1A2	-0.252337000000001	0.442084161241201	0.593125095745655	-1.21964421003002	0.214217679495415	0.545559547229631	0.632094226487151	0.311473043852206	0.65291657439643	FALSE	TRUE
COL28A1	-1.109424	0.0128209713628845	0.0700858558621206	NA	NA	NA	NA	NA	NA	FALSE	TRUE
COL2A1	-0.418758216403594	0.4965710539819	0.636385126190882	0.269603798340659	0.590590509594524	0.783224819087134	NA	NA	NA	FALSE	TRUE
COL3A1	-1.58699761609456	0.0996433573269915	0.225160560173613	NA	NA	NA	NA	NA	NA	FALSE	TRUE
COL4A1	-0.866864944223293	0.00515838210850657	0.0421745334087194	-2.72333604093684	0.0270094502648143	0.416461110830584	NA	NA	NA	FALSE	TRUE
COL4A2	-0.949133	0.0261623276505802	0.10093801718779	-1.51232131272906	0.258506800894562	0.572959078849215	-0.0303935555051122	0.950543954217113	0.983495435995956	FALSE	TRUE
COL4A3BP	NA	NA	NA	1.65822077457034	0.238999533700309	0.558096791144113	0.351260905004393	0.73645128874527	0.884362822727528	FALSE	TRUE
COL4A5	-1.18605629915712	0.0819504367519412	0.201275661005388	-0.781521446764446	0.418143521044103	0.675844211191172	NA	NA	NA	FALSE	TRUE
COL4A6	NA	NA	NA	-0.259702919304319	0.671367993244466	0.833694435362581	NA	NA	NA	FALSE	TRUE
COL5A1	NA	NA	NA	-1.92189774015069	0.26534126148251	0.578388088713665	NA	NA	NA	FALSE	TRUE
COL5A3	-1.04192483396945	0.181203507664241	0.32323184403589	-1.5898631623809	0.267117996197149	0.579333835908103	NA	NA	NA	FALSE	TRUE
COL6A1	-0.685476999999999	0.0138467626723301	0.0740398499202506	-1.704156	0.0854851766440235	0.44884052686218	0.17470367421026	0.730719678614617	0.881756851977442	FALSE	TRUE
COL6A2	-0.434103	0.104267588347598	0.229243011107543	-0.91512439425455	0.356598743330472	0.64135352097162	0.235613033559368	0.497519771787427	0.750946441837385	FALSE	TRUE
COL6A3	-0.644116999999998	0.0108192473300564	0.0654802249124018	-1.400196	0.284621919719674	0.589395071355502	0.603377659812857	0.314717428772631	0.65291657439643	FALSE	TRUE
COL7A1	0.839199249201334	0.124560093857502	0.254315001638625	NA	NA	NA	NA	NA	NA	FALSE	TRUE
COL8A1	NA	NA	NA	-0.714921483821392	0.415207327745898	0.675169334086945	NA	NA	NA	FALSE	TRUE
COLEC10	NA	NA	NA	-0.877084432857719	0.282844849440159	0.589315520307238	NA	NA	NA	FALSE	FALSE
COLEC12	0.0679930000000013	0.73268028900018	0.822259132280895	0.060261999999998	0.923883663236657	0.966598054474418	3.2998414613628	0.0133922351826846	0.546920513557452	FALSE	TRUE
COLGALT1	NA	NA	NA	0.310903599989667	0.643918066855706	0.815418381468574	NA	NA	NA	FALSE	TRUE
COMMD2	NA	NA	NA	2.10038874341713	0.241735398246395	0.560670077556059	4.68262584743581	0.019546710137887	0.546920513557452	FALSE	TRUE
COMMD3	NA	NA	NA	1.6551868111495	0.225894747571024	0.554021650263849	1.9184860848682	0.187530616745647	0.597050209541938	FALSE	TRUE
COMMD4	NA	NA	NA	0.204486001918271	0.890602546219547	0.953795900243813	1.12934383967112	0.32501183193069	0.654656871691861	FALSE	TRUE
COMMD5	NA	NA	NA	NA	NA	NA	-0.150434673449055	0.820222967053071	0.928900000325403	FALSE	TRUE
COMMD6	NA	NA	NA	NA	NA	NA	-0.106735969039534	0.932462315053531	0.977628992400211	FALSE	TRUE
COMMD8	NA	NA	NA	1.29313550169943	0.0966096194056988	0.459987449834261	1.29058210638019	0.204389184974139	0.600518649278606	FALSE	TRUE
COMMD9	NA	NA	NA	0.948050313446966	0.401124883897114	0.667536511163187	0.8734065398385	0.338083894823031	0.660289443134584	FALSE	TRUE
COMP	-0.553922999999998	0.00574898852770832	0.0442832927501448	-0.364794932837668	0.870190694908267	0.942423580179167	0.623282805624418	0.236273747683266	0.613218190866598	FALSE	TRUE
COMT	0.629199	0.266423028060808	0.41886804183842	-0.0848699999999987	0.920635830229461	0.965580710737	1.011014	0.0552537591624307	0.546920513557452	FALSE	TRUE
COMTD1	NA	NA	NA	-2.09471336223137	0.139460011349088	0.497230284454093	NA	NA	NA	FALSE	TRUE
COPA	1.00644235769824	0.0696234476085697	0.179732795822128	1.80452128998049	0.246962627733668	0.563813033009566	2.82991652850943	0.106762275078914	0.557473634824427	FALSE	TRUE
COPB1	NA	NA	NA	1.608966	0.129005806878839	0.487759181036013	3.76946421354494	0.0237977904925629	0.546920513557452	FALSE	TRUE
COPB2	1.0603179607949	0.0943167091952253	0.217474845677307	2.835928	0.0139352586402297	0.379970933144263	1.17839644810966	0.402612041797842	0.699612570167847	FALSE	TRUE
COPE	NA	NA	NA	-0.400686782174166	0.824221671588285	0.919214906034587	1.46231576211878	0.411147665245198	0.705778065432504	FALSE	TRUE
COPG1	1.8591365184373	0.040510783523971	0.1286557613387	1.02522	0.430835535193489	0.683742363205336	1.86841283836985	0.143718594785264	0.570319703933942	FALSE	TRUE
COPG2	NA	NA	NA	3.79383	0.0164132997312186	0.394360805948568	0.820515082955877	0.282749841504177	0.638116530112222	FALSE	TRUE
COPS2	NA	NA	NA	2.11032	0.0436273678627103	0.424867238858384	-1.70488621617383	0.479267665123933	0.745594631619873	FALSE	TRUE
COPS3	NA	NA	NA	2.36194473076313	0.0978305490661721	0.459987449834261	2.11606640742626	0.361327546476478	0.676073432512358	FALSE	TRUE
COPS4	1.52778602366468	0.0117515775820085	0.0677715324951958	2.40555604494728	0.112820058500125	0.471627939379516	2.82131620776353	0.152884556265972	0.578646978327883	FALSE	TRUE
COPS5	NA	NA	NA	4.27283690700819	0.00324782008574152	0.300249367569355	1.52114168235729	0.285004240108396	0.638553604352955	FALSE	TRUE
COPS6	NA	NA	NA	3.1931158448547	0.0512038291648725	0.425166181323934	2.08426177187669	0.291331335848344	0.641790471419277	FALSE	TRUE
COPS7A	NA	NA	NA	1.52803125011548	0.0974763515216016	0.459987449834261	1.80242025015183	0.208731058806856	0.600710457732639	FALSE	TRUE
COPS7B	NA	NA	NA	0.741948853489495	0.678766522210468	0.838993204903935	0.822281193103953	0.431980294606771	0.712777115621783	FALSE	TRUE
COPS8	NA	NA	NA	1.50121388957664	0.521121658736735	0.745879686834414	-1.07171746872309	0.467975022225687	0.739311684142305	FALSE	TRUE
COPZ1	NA	NA	NA	2.25853542999587	0.480657941150101	0.721222583930193	2.52301095767075	0.114139464009481	0.557473634824427	FALSE	TRUE
COQ6	NA	NA	NA	-0.460702684522074	0.603522665413798	0.791999198693849	NA	NA	NA	FALSE	TRUE
COQ9	NA	NA	NA	-3.25784320788265	0.0775975560449127	0.44319078103693	NA	NA	NA	FALSE	TRUE
CORO1A	-1.20323438864596	0.0920127744607183	0.215413541059471	-2.30596457448299	0.115815913844747	0.47285408988506	NA	NA	NA	FALSE	TRUE
CORO1B	2.15656620828156	0.036470505904103	0.12052170742509	0.772933999999999	0.526276246679315	0.748193032518973	2.77100225313741	0.0620487773119158	0.546920513557452	FALSE	TRUE
CORO1C	NA	NA	NA	-1.297384	0.357081049325071	0.64135352097162	0.753142606660852	0.254845733532002	0.624625205166847	FALSE	TRUE
CORO2A	NA	NA	NA	NA	NA	NA	2.2869831650568	0.143134879071949	0.570319703933942	FALSE	TRUE
CORO7	NA	NA	NA	-0.586344	0.283596634940927	0.589315520307238	-0.266949113203781	0.86453021982142	0.949778173398601	FALSE	TRUE
COTL1	-0.761997000000001	0.00370187180521857	0.0362454381639844	-1.076334	0.426957992476729	0.681216050342222	2.70978353091365	0.159424805499587	0.581838758706826	FALSE	TRUE
COX20	NA	NA	NA	-4.11963892676593	0.0215003462776245	0.416461110830584	NA	NA	NA	FALSE	TRUE
COX4I1	NA	NA	NA	-1.40182	0.0461273344618137	0.425166181323934	NA	NA	NA	FALSE	TRUE
COX5A	NA	NA	NA	0.853226007738908	0.691968061634587	0.847515194997473	NA	NA	NA	FALSE	TRUE
COX5B	NA	NA	NA	-1.619402	0.0267166249372275	0.416461110830584	NA	NA	NA	FALSE	TRUE
COX6A1	NA	NA	NA	-1.18060990631167	0.677277250488245	0.837676499680821	NA	NA	NA	FALSE	TRUE
COX6B1	NA	NA	NA	1.88727354192578	0.106048051783334	0.464083486121994	NA	NA	NA	FALSE	TRUE
COX7A1	NA	NA	NA	-0.914509773278159	0.592851000820753	0.784357176398937	NA	NA	NA	FALSE	TRUE
COX7A2	NA	NA	NA	-0.710290000000001	0.184128513775657	0.524733433972116	NA	NA	NA	FALSE	TRUE
COX7A2L	NA	NA	NA	-2.9323092228773	0.183146028072571	0.524298202354506	NA	NA	NA	FALSE	TRUE
COX7C	NA	NA	NA	0.783914000000003	0.568366385440307	0.77087576039415	NA	NA	NA	FALSE	TRUE
CP	-0.541649	0.0706561152044902	0.181342405391444	-0.468030000000002	0.625700117681043	0.805382772062347	2.32322024526851	0.192516732126825	0.599765774858319	FALSE	TRUE
CPA1	NA	NA	NA	-0.293201758539642	0.400807957753796	0.667536511163187	NA	NA	NA	FALSE	FALSE
CPA4	-0.10619996273487	0.920990171629498	0.951661045074946	-0.214615518891204	0.767607954168226	0.886480973542389	NA	NA	NA	FALSE	FALSE
CPAMD8	NA	NA	NA	0.317187241766534	0.697394083685304	0.849555069737005	NA	NA	NA	TRUE	TRUE
CPB1	3.00682057650561	0.00310461649101241	0.0325689053795254	NA	NA	NA	NA	NA	NA	FALSE	TRUE
CPB2	NA	NA	NA	-0.46528	0.561445128182107	0.766711007280076	NA	NA	NA	FALSE	TRUE
CPD	1.11839512345233	0.0222145718720163	0.0944762583668957	0.262486836947403	0.728878574738241	0.869047531418672	0.236686451250723	0.564292869674581	0.791959548194671	FALSE	TRUE
CPE	1.919323	1.72129103607296e-05	0.00474000519058591	1.865436	0.0318295971178737	0.416461110830584	0.645743845506065	0.708669972078911	0.872807842483877	FALSE	TRUE
CPM	0.11609	0.340134957205026	0.497554655194338	1.842476	0.00747333165095462	0.333529637560276	2.81833598464035	0.179430937520277	0.592116740520843	FALSE	TRUE
CPN1	NA	NA	NA	-0.263688406550836	0.874445855727908	0.943580794080695	NA	NA	NA	FALSE	TRUE
CPN2	-0.560592999999997	0.0709584335234783	0.181347365489818	-2.063174	0.079693446297273	0.445723049050982	-0.554888523682795	0.661418757227141	0.846625289553708	FALSE	TRUE
CPNE1	NA	NA	NA	-0.149433999999999	0.622271743715185	0.80341590689702	1.80873200889135	0.120351557214616	0.557473634824427	FALSE	TRUE
CPNE2	NA	NA	NA	1.19158963287783	0.0574260634831834	0.425166181323934	-0.75695	0.354856369364498	0.673204480061702	FALSE	TRUE
CPNE3	0.614718	0.237741449925693	0.38383965976092	0.526714000000002	0.50829726143605	0.738965156544351	-0.401374000000001	0.571521446804671	0.794993622918499	FALSE	TRUE
CPNE4	NA	NA	NA	4.33478258041254	0.0187530494541138	0.414895135442497	1.899056	0.129848813210002	0.560647056322263	TRUE	TRUE
CPNE5	NA	NA	NA	1.01681317982686	0.0610750937342278	0.425166181323934	-0.585310000000003	0.792334166975009	0.915239935073193	FALSE	FALSE
CPNE6	NA	NA	NA	-0.800197999999998	0.539907206777401	0.754600583883061	-0.200597999999999	0.735695052476239	0.884335818004229	FALSE	TRUE
CPNE8	0.0106606311991442	0.987415822340549	0.994020319611671	0.624396304545952	0.372755649265897	0.65154770944321	0.247520000000002	0.836822232181254	0.939437156157749	FALSE	TRUE
CPPED1	0.759741728748889	0.408371826064647	0.562980683867595	1.18173786421909	0.118887277935462	0.476746272557618	-1.696322	0.281654773639624	0.638116530112222	FALSE	TRUE
CPQ	-0.582715	0.0271901785391281	0.102920899178177	-0.665941999999998	0.119569053917989	0.478275513102945	-0.292211827905888	0.765178696566413	0.902174691300509	FALSE	TRUE
CPS1	NA	NA	NA	-1.40160118076157	0.18044618031306	0.521882612000399	NA	NA	NA	FALSE	TRUE
CPSF6	NA	NA	NA	-0.897792198493732	0.472365464360001	0.716506302077857	NA	NA	NA	FALSE	TRUE
CPT1A	NA	NA	NA	-1.54949475881928	0.291987453761851	0.595463113348972	NA	NA	NA	FALSE	TRUE
CPT1B	NA	NA	NA	-0.214533578837857	0.784157428853682	0.894181279554078	NA	NA	NA	FALSE	FALSE
CPT2	NA	NA	NA	-1.546728	0.0700385083151605	0.433462823727072	NA	NA	NA	FALSE	TRUE
CPTP	NA	NA	NA	1.33390997037647	0.124812158014595	0.485064728904481	NA	NA	NA	FALSE	TRUE
CPVL	-0.744327000000002	0.137094418288196	0.269265680490576	-0.929922000000001	0.252078318313289	0.567995314470503	-1.22698049352991	0.434782464699296	0.715510573722862	FALSE	TRUE
CPXM2	NA	NA	NA	-1.89364064649559	0.0670656201072354	0.432100375978986	NA	NA	NA	FALSE	TRUE
CPZ	-0.639613691585453	0.170189444321811	0.310113602846113	-0.0192939595051023	0.99135812480593	0.997896156145855	0.191816148393613	0.554210574051463	0.785213733364431	FALSE	TRUE
CR1	-0.978861272755434	0.184622634160691	0.326423485598718	-1.060272	0.137062934530396	0.49428373137784	0.694104707706323	0.66195381292828	0.846628943454901	FALSE	FALSE
CR1L	NA	NA	NA	-0.874499098951329	0.375645642313364	0.653118403926638	0.00424733999615867	0.997488913977821	0.998075973853407	FALSE	FALSE
CRABP1	NA	NA	NA	-2.35537692389584	0.0603057297056196	0.425166181323934	2.36661671878365	0.186768463199619	0.596917169517952	FALSE	TRUE
CRABP2	1.23022727340221	0.169280847518101	0.309859840932474	-0.205418000000002	0.872053463978306	0.94270636521522	1.885914	0.0945535764744856	0.557473634824427	FALSE	TRUE
CRACR2A	3.10619222331452	0.00682595617743278	0.0493259743769391	1.77974247122327	0.178327823523862	0.520088099293334	5.3460136318545	0.00457876225146663	0.546920513557452	FALSE	TRUE
CRADD	NA	NA	NA	0.556059431116111	0.364071999761994	0.645757499931935	NA	NA	NA	FALSE	TRUE
CRAT	NA	NA	NA	-0.526322315889402	0.523528892845398	0.746847362430594	NA	NA	NA	FALSE	TRUE
CRB2	-0.497527000000002	0.279607822696694	0.432567439185967	-1.30030621605112	0.19433033643876	0.530441982177671	0.48466713487149	0.790278831562903	0.914578472674892	FALSE	FALSE
CRB3	1.06488960139989	0.353482737249502	0.510303060393612	0.792860181614685	0.607671940641941	0.794006427870911	-0.962119999999999	0.157713244866838	0.579639244540383	FALSE	TRUE
CRBN	NA	NA	NA	1.54435547280239	0.111044432321838	0.470880209521438	1.04931687441377	0.224179612456675	0.61002049631909	FALSE	TRUE
CRCT1	NA	NA	NA	NA	NA	NA	-1.96315727469625	0.402397806784908	0.699612570167847	FALSE	FALSE
CREB3L3	-0.139254999999999	0.741932380939064	0.826798710081961	NA	NA	NA	NA	NA	NA	FALSE	FALSE
CREG1	0.0238269999999972	0.964237922767711	0.978000066232628	2.55418511285372	0.226814852193604	0.554021650263849	NA	NA	NA	FALSE	TRUE
CRELD1	0.932571877161674	0.0996511784699375	0.225160560173613	NA	NA	NA	NA	NA	NA	FALSE	TRUE
CRHBP	NA	NA	NA	0.46462822874035	0.619192015313766	0.801589663235651	NA	NA	NA	FALSE	FALSE
CRIM1	-0.382503	0.230428640023438	0.375747071777671	-0.676679141059621	0.513273212099968	0.741452928350238	1.30134543779618	0.437831650771967	0.717974085238724	FALSE	FALSE
CRIP1	NA	NA	NA	NA	NA	NA	-2.68550558348152	0.36677808120592	0.681448633806782	FALSE	TRUE
CRIP2	0.185583830034606	0.830220688619194	0.891313926426942	-0.241313999999999	0.706944425561484	0.85410765253951	0.635653999999999	0.381715651013417	0.689796841492154	FALSE	TRUE
CRISP1	0.187851446666826	0.841871778297239	0.898693491758628	1.19797655950749	0.466627581741738	0.713269632963558	NA	NA	NA	FALSE	FALSE
CRISP3	-0.306798000000001	0.158358588995502	0.295898194704912	NA	NA	NA	NA	NA	NA	FALSE	TRUE
CRISPLD1	5.1733459812141	8.52018431477396e-05	0.00897721415022718	1.6751663403572	0.169577430859808	0.519315660045842	-0.725934784920629	0.105133145691516	0.557473634824427	FALSE	TRUE
CRISPLD2	3.51407303634996	9.15777083575637e-06	0.00403491383023425	0.999582206727244	0.0860832042760533	0.449721535826211	0.951200732532801	0.198212363701471	0.6003969976631	FALSE	TRUE
CRK	-0.744620396914714	0.223764033347336	0.368976171754627	2.17798314315888	0.100564451439078	0.459987449834261	-0.221294	0.556024699484341	0.786093363143958	FALSE	TRUE
CRKL	NA	NA	NA	0.158201579728658	0.914166537442917	0.964270612131618	0.268836	0.674977026732896	0.851535765665335	FALSE	TRUE
CRLF3	NA	NA	NA	1.27747544359295	0.403223339783756	0.668637805913038	NA	NA	NA	FALSE	TRUE
CRMP1	NA	NA	NA	0.674447996288551	0.550244063473505	0.75992994007836	-0.0472749781213597	0.919999585036742	0.973796487823511	FALSE	TRUE
CRNN	-0.170150292804724	0.809922077774104	0.876785423752506	-1.46910786485771	0.568853635616961	0.77129980259122	-2.76564815657237	0.141096150631572	0.567664387934481	FALSE	FALSE
CROCC	1.03982381814499	0.134113100709934	0.266552662353923	-0.31137	0.426952151074	0.681216050342222	-1.47330312394346	0.360992550862731	0.676038172807842	FALSE	TRUE
CROT	NA	NA	NA	0.330517804525726	0.604567177775155	0.792365640339742	NA	NA	NA	FALSE	TRUE
CRTAC1	-0.16573124058851	0.783771614663511	0.859884893975954	-1.5192284249256	0.430049604666595	0.683725698369511	NA	NA	NA	FALSE	TRUE
CRTAP	NA	NA	NA	-0.138885687221924	0.832105190973631	0.923248805192474	NA	NA	NA	FALSE	TRUE
CRYAA	-0.844893806252093	0.299198660812695	0.453013504996816	-1.026706	0.379737549304141	0.656047038807567	-0.772771873952014	0.297328306112745	0.642162488955144	FALSE	FALSE
CRYAB	-0.403514155612338	0.732591215037012	0.822259132280895	-1.108548	0.0987054563254129	0.459987449834261	1.323904	0.193526154667545	0.599765774858319	FALSE	TRUE
CRYBG3	NA	NA	NA	0.407440027171349	0.66167118005567	0.826809485674199	0.140189525918487	0.887370034523263	0.953864797493638	FALSE	TRUE
CRYL1	-0.290049180076707	0.685737416262237	0.789278750274665	0.0285100000000007	0.826234264758204	0.92062068440474	0.863319999999998	0.283622477374206	0.638116530112222	FALSE	TRUE
CRYM	1.341298	0.0271575269944943	0.102920899178177	1.085148	0.0990593828412657	0.459987449834261	2.96205807215512	0.0918395276013876	0.557473634824427	FALSE	TRUE
CRYZ	-0.216844999999999	0.446193516491218	0.596040263314617	-1.03116	0.109538508440052	0.469437796518334	0.42398	0.486994558204506	0.748660663612833	FALSE	TRUE
CRYZL1	NA	NA	NA	0.956950920669339	0.17317777304036	0.519315660045842	0.491192736631447	0.673020453063641	0.851005217616867	FALSE	TRUE
CS	NA	NA	NA	-1.402662	0.118768331200228	0.476638488855487	0.742491651840083	0.481014761654701	0.746743134599014	FALSE	TRUE
CSAD	NA	NA	NA	-0.841368718409157	0.784376655303772	0.894234297403134	0.973841394918068	0.326405855640066	0.654656871691861	FALSE	FALSE
CSDE1	NA	NA	NA	1.82572247042542	0.278770096535975	0.58809812133934	1.55469354664759	0.165202193082679	0.584627557362939	FALSE	TRUE
CSE1L	NA	NA	NA	1.51532	0.123448002134056	0.483647470515658	2.70650756299127	0.0807078042588488	0.550328076103017	FALSE	TRUE
CSF1	-0.543924000000001	0.126825531347575	0.257074982718344	-0.23312392586681	0.607440665010952	0.793920808574021	0.798115549014494	0.42711855326616	0.708712575670414	FALSE	FALSE
CSF1R	-0.777643986238569	0.111674719901635	0.23769991105633	NA	NA	NA	NA	NA	NA	FALSE	FALSE
CSGALNACT1	NA	NA	NA	0.776406995494273	0.327850753781959	0.623210616991329	NA	NA	NA	FALSE	TRUE
CSK	NA	NA	NA	1.65109506592498	0.245133363691391	0.563165689186357	0.0964339999999986	0.643070124257581	0.838029059815954	FALSE	TRUE
CSNK1A1	NA	NA	NA	2.36472879490696	0.0590110691020774	0.425166181323934	-0.286605999999999	0.610715400756931	0.816302371856667	FALSE	TRUE
CSNK1G1	NA	NA	NA	0.517254353212307	0.221017605358456	0.551762948129373	-0.701086	0.0704489985822356	0.546920513557452	FALSE	TRUE
CSNK1G2	NA	NA	NA	0.374107233703072	0.224184616709547	0.554021650263849	0.293419999999998	0.157303156773823	0.579282570368079	FALSE	TRUE
CSNK1G3	NA	NA	NA	0.848868518917499	0.0661634311528183	0.431649968265556	-0.0291360000000012	0.920709501952307	0.973796487823511	FALSE	TRUE
CSNK2A1	NA	NA	NA	0.390208000000001	0.581204378909423	0.778500966857575	1.77267509704052	0.496205701588914	0.750319626306309	FALSE	TRUE
CSNK2A2	NA	NA	NA	2.83276018546571	0.1746112943902	0.519315660045842	1.21367906325536	0.46046282447078	0.733984019228982	FALSE	TRUE
CSNK2B	NA	NA	NA	1.76258070041142	0.339455746827985	0.631732547560083	3.32627707226005	0.0588648668811842	0.546920513557452	FALSE	TRUE
CSPG4	-0.555011	0.0593912731277385	0.164767211774911	-2.85219515831381	0.138829963124122	0.496378643403583	0.137093334682566	0.680857837871853	0.855034532981602	FALSE	TRUE
CSPP1	NA	NA	NA	1.19237057197129	0.170865095827635	0.519315660045842	0.0907170376064599	0.948094134979512	0.982810166446013	FALSE	FALSE
CSRP1	0.887368688041512	0.342013970787266	0.498949401253169	-0.469007999999999	0.537176990646608	0.753927095145349	0.920748	0.064151852317531	0.546920513557452	FALSE	TRUE
CSRP2	NA	NA	NA	-1.31449947978708	0.361218766796464	0.644113287319564	1.58033838471771	0.0834508092827247	0.551136394351699	FALSE	TRUE
CST1	0.81176160661219	0.471903943732556	0.616975897948262	2.67778257095887	0.111809214580105	0.471591991827687	1.77888001633825	0.207930204081995	0.600518649278606	FALSE	TRUE
CST2	0.340603999999999	0.396949557812169	0.553818794084996	0.860638958681037	0.253132601300451	0.567995314470503	NA	NA	NA	FALSE	TRUE
CST3	-0.376687	0.15285305566156	0.290039002258757	-1.114756	0.0709112789257683	0.435550684813816	2.01920525015213	0.197044354583483	0.599765774858319	FALSE	TRUE
CST4	-0.330190999999999	0.301163360676916	0.455049988731993	1.71539507676627	0.232874413753421	0.555607980852459	1.29390132580333	0.183279942968615	0.59650981740019	FALSE	TRUE
CST6	-0.347987	0.180552891618831	0.322332269235239	0.298811973259991	0.723292540305638	0.865836214064536	-0.0281472691915585	0.965399231142132	0.990116436953738	FALSE	FALSE
CSTA	-1.181519	0.0248557210035131	0.0985776268235096	-0.0992857730174119	0.898497034153128	0.956954201476324	-0.0106501970982933	0.997139453191011	0.998075973853407	FALSE	TRUE
CSTB	0.0463570000000004	0.855490552865492	0.908262982150689	0.345564	0.788393941052883	0.895725861474623	1.43653	0.094362969578306	0.557473634824427	FALSE	TRUE
CTAGE5	NA	NA	NA	1.1295096039825	0.567355437023786	0.770109883972769	NA	NA	NA	FALSE	TRUE
CTBP1	NA	NA	NA	-0.8413784262678	0.525246621111622	0.747649644623279	0.455970831533794	0.369620942750573	0.681597961694006	FALSE	TRUE
CTBP2	NA	NA	NA	0.846124272253432	0.123047186319492	0.482714202940818	-0.056899793411894	0.854177141993982	0.944520347331857	FALSE	TRUE
CTBS	-0.202558	0.0355319020575878	0.118421755269086	1.11356581620545	0.254826744122536	0.569127719724921	1.08611414670075	0.205617059945479	0.600518649278606	FALSE	TRUE
CTDSP1	NA	NA	NA	1.26090641097984	0.423467069509126	0.678517183178194	0.0577819999999996	0.963035784235593	0.989081989541292	FALSE	TRUE
CTDSP2	NA	NA	NA	NA	NA	NA	-1.851308	0.0522524000474662	0.546920513557452	FALSE	FALSE
CTDSPL	NA	NA	NA	NA	NA	NA	-0.508097022510221	0.738645591224692	0.885884322252912	FALSE	FALSE
CTGF	-0.647458999999998	0.11394689747475	0.241138343070965	NA	NA	NA	NA	NA	NA	FALSE	FALSE
CTH	NA	NA	NA	0.618165090446936	0.206672107005481	0.541171154082807	0.0717927613083944	0.968835743616389	0.990800312113531	FALSE	TRUE
CTNNA1	0.0667331651164975	0.832823488013778	0.892802989826936	-1.37928941087428	0.446874312487686	0.696617981255269	4.68546641819412	0.0304346985552578	0.546920513557452	FALSE	TRUE
CTNNA2	NA	NA	NA	-1.225584	0.0346914209414961	0.416461110830584	0.997304105193175	0.108843582321421	0.557473634824427	FALSE	TRUE
CTNNB1	-0.487259999999999	0.0580934714413818	0.163239690797658	1.040542	0.385713855927129	0.659334328328665	1.29465713750022	0.661474163039759	0.846625289553708	FALSE	TRUE
CTNND1	NA	NA	NA	-0.853860000000001	0.0879653719675677	0.453814423050807	-0.158037660737188	0.763713432638943	0.90102117124537	FALSE	TRUE
CTPS1	NA	NA	NA	-0.555162690916987	0.766022260441576	0.886048907137462	-1.92902100055761	0.215289314530539	0.60653876000165	FALSE	TRUE
CTPS2	NA	NA	NA	4.40701461302898	0.000330582468294405	0.231132595262018	1.99782374260532	0.377695433216419	0.685893424108915	FALSE	TRUE
CTSA	-0.483979999999999	0.0264918122799678	0.101852465013558	-1.079382	0.137690963178119	0.49428373137784	1.02587702130808	0.518028671220759	0.762922448144858	FALSE	TRUE
CTSB	-0.307904000000001	0.105564819543202	0.230028978688105	-1.123	0.0521954842881918	0.425166181323934	-0.175015999999999	0.848809897870279	0.942738764655289	FALSE	TRUE
CTSC	-0.527876000000003	0.0348490561841131	0.1170640093621	-1.85389460631158	0.0597098870716606	0.425166181323934	0.0705623621028657	0.954894388043696	0.98496770628476	FALSE	TRUE
CTSD	-0.638909999999999	0.00164774668564731	0.0244588594666147	-0.878674	0.313053871295454	0.610092502971896	-0.360161999999999	0.498697671456988	0.752110872886028	FALSE	TRUE
CTSF	NA	NA	NA	0.331838222514074	0.697293002272184	0.849555069737005	NA	NA	NA	FALSE	TRUE
CTSG	1.20069010228953	0.250674699470429	0.399881508279041	3.17788583762314	0.00273949792113927	0.287311051651011	0.248105309007061	0.90743504061444	0.965403194286809	FALSE	TRUE
CTSH	-0.513119	0.00140088010141298	0.023030887040394	0.260594000000001	0.83995137543478	0.927410108850583	-0.735123765174059	0.459196261667838	0.733168837115042	FALSE	TRUE
CTSL	-0.805221	0.0423825504870952	0.132437955635561	-2.23042262056616	0.323993331838193	0.618934863072446	-1.71109763573154	0.0550691334397027	0.546920513557452	FALSE	TRUE
CTSO	1.58695991309394	0.0312662006734198	0.110738649652	NA	NA	NA	NA	NA	NA	FALSE	FALSE
CTSS	0.582894295372714	0.474461046174399	0.618691735272265	0.248850870326592	0.833469457813054	0.923856460998355	NA	NA	NA	FALSE	TRUE
CTSV	NA	NA	NA	1.5512899323037	0.0534119407839818	0.425166181323934	NA	NA	NA	FALSE	FALSE
CTSZ	-0.274691000000001	0.307294865125011	0.461467246333839	0.520184630277008	0.526781562297048	0.74859954653083	0.804071297252719	0.598116791647942	0.8106626741812	FALSE	TRUE
CTTN	-0.547712999999998	0.0201263016270311	0.0895722070390901	-0.219626000000002	0.820766718584255	0.916348781994973	0.571304000000001	0.155411950039188	0.579282570368079	FALSE	TRUE
CUBN	-0.717575	0.00113109491805229	0.0221118452910738	-1.464652	0.0980931841955182	0.459987449834261	2.28965902942744	0.194998571224334	0.599765774858319	FALSE	FALSE
CUL1	NA	NA	NA	1.35459563089006	0.359603972385859	0.642619870570105	1.62102391412009	0.259846220450791	0.62763717030474	FALSE	TRUE
CUL2	NA	NA	NA	1.66336502522644	0.190088702004413	0.527944855298736	1.91712885106512	0.0459595918465644	0.546920513557452	FALSE	TRUE
CUL3	NA	NA	NA	0.559173999999999	0.405921169510873	0.67034583149987	0.274670031897145	0.815841388970378	0.926861300097098	FALSE	TRUE
CUL4A	NA	NA	NA	3.57169053281197	0.00184958578065791	0.281945680192365	1.52968296640555	0.256142778863162	0.626431560780874	FALSE	TRUE
CUL4B	NA	NA	NA	2.15987048363299	0.00217844836926687	0.281945680192365	1.40051832077641	0.207169072089691	0.600518649278606	FALSE	TRUE
CUL5	NA	NA	NA	1.92694578474685	0.0293415735211675	0.416461110830584	1.20341311285376	0.270957074590101	0.631682085088753	FALSE	TRUE
CUL7	NA	NA	NA	1.0660576780304	0.312710748182155	0.609986263503775	NA	NA	NA	FALSE	TRUE
CUTA	-0.705034999999999	0.0587638927505831	0.163869437632322	-1.51080890844448	0.407897806983207	0.671229162985398	7.20825703933154	0.0301969131182889	0.546920513557452	FALSE	TRUE
CXADR	NA	NA	NA	-0.337927329336191	0.763657297245842	0.885233727685115	0.783365667729797	0.683964005295904	0.857794233683545	FALSE	TRUE
CXCL12	-0.39377	0.32115253343881	0.478686759922665	-1.12684	0.141087044992378	0.497550861016065	-0.775936712154955	0.354662903649537	0.673204480061702	FALSE	TRUE
CXCL14	NA	NA	NA	-0.785195967767136	0.0798693717066916	0.445723049050982	NA	NA	NA	FALSE	FALSE
CXCL8	NA	NA	NA	1.0675431982728	0.575682197384158	0.775313927122213	NA	NA	NA	FALSE	FALSE
CXCR1	NA	NA	NA	0.308376002881312	0.576046273441953	0.775602485724054	NA	NA	NA	FALSE	FALSE
CXCR2	NA	NA	NA	0.906672942130193	0.18897242975527	0.527312130046764	NA	NA	NA	FALSE	FALSE
CXorf38	NA	NA	NA	-0.107359274714655	0.892622759148901	0.954688433637747	NA	NA	NA	FALSE	FALSE
CYB561	NA	NA	NA	4.89139665766966	0.0430379166215262	0.42483666422694	8.21140425367436	1.65771739645223e-05	0.0613521208426971	FALSE	TRUE
CYB5A	NA	NA	NA	-1.028292	0.095332870227546	0.459105366667912	NA	NA	NA	FALSE	TRUE
CYB5B	NA	NA	NA	-0.796025999999998	0.222925092635788	0.553782727723356	NA	NA	NA	FALSE	TRUE
CYB5R1	NA	NA	NA	-1.966788	0.134234889351299	0.490682525620863	NA	NA	NA	FALSE	TRUE
CYB5R2	NA	NA	NA	-0.280437668979024	0.498806005243132	0.732144284113465	0.37529640536156	0.69331455267879	0.862936559888975	FALSE	TRUE
CYB5R3	NA	NA	NA	-0.341077999999996	0.601279176071138	0.79065844412504	1.47622096516299	0.034806799351543	0.546920513557452	FALSE	TRUE
CYBA	NA	NA	NA	0.0432365206496179	0.986435039912964	0.996832754563618	0.324143836786686	0.818416257213952	0.927626922387475	FALSE	TRUE
CYBB	NA	NA	NA	2.47971431067469	0.148576414764031	0.502753232611612	NA	NA	NA	FALSE	TRUE
CYBRD1	-0.388827474593104	0.601372594169689	0.720404472515402	-1.57303085343464	0.133530111596282	0.489925859485439	-0.647986000000003	0.322119994862049	0.654656871691861	FALSE	TRUE
CYC1	NA	NA	NA	-0.642018	0.477158679878616	0.719914504093629	NA	NA	NA	FALSE	TRUE
CYCS	-1.67019344880269	0.026551287677353	0.101903287026496	-0.135456890462025	0.741722188276672	0.876488420157117	NA	NA	NA	FALSE	TRUE
CYFIP1	1.25912056332725	0.0320476767864947	0.112243294055084	1.75421	0.0969528224519442	0.459987449834261	0.250585999999998	0.722221258476946	0.878101470966878	FALSE	TRUE
CYFIP2	0.790372008331785	0.0438554577418479	0.135189820551533	1.214878	0.365350093119571	0.64685958689467	0.0602279999999986	0.940543413355678	0.981158819071424	FALSE	TRUE
CYP20A1	NA	NA	NA	-0.91169066727595	0.40749176926796	0.671229162985398	NA	NA	NA	FALSE	TRUE
CYP27A1	NA	NA	NA	1.58140913690447	0.149662402855362	0.502753232611612	NA	NA	NA	FALSE	TRUE
CYP4A11	NA	NA	NA	-2.36056788809403	0.10630015368037	0.464401599665211	NA	NA	NA	FALSE	FALSE
CYP4F11	NA	NA	NA	0.124020798173262	0.906997150624401	0.961007873669303	NA	NA	NA	FALSE	TRUE
CYP4F2	NA	NA	NA	-0.929177711128533	0.244131193131693	0.562719139288859	NA	NA	NA	FALSE	TRUE
CYP4F3	NA	NA	NA	0.608729440215455	0.387093238516992	0.659334328328665	NA	NA	NA	FALSE	TRUE
CYP4F8	NA	NA	NA	-0.45313072334986	0.343080627819725	0.634079152305784	NA	NA	NA	FALSE	FALSE
CYP51A1	NA	NA	NA	-1.10967231363517	0.267236951651217	0.579349120057937	NA	NA	NA	FALSE	TRUE
CYR61	0.32139413406987	0.540173998251898	0.673078799857993	NA	NA	NA	NA	NA	NA	FALSE	TRUE
CYS1	NA	NA	NA	-1.22172688347993	0.298868512325766	0.600637534282022	2.79459566781438	0.251175766888239	0.621857989294095	FALSE	FALSE
CYSRT1	NA	NA	NA	0.0195826223858386	0.991358604565121	0.997896156145855	-1.009532	0.261390893580475	0.62763717030474	FALSE	FALSE
CYSTM1	-0.558749000000002	0.0888574383096217	0.210801405284164	-1.404346	0.00825833911417578	0.343556781209303	-1.347778	0.0472303348234455	0.546920513557452	FALSE	FALSE
CYTH2	NA	NA	NA	NA	NA	NA	-1.26605840921543	0.285595795085689	0.638553604352955	FALSE	TRUE
CYTL1	NA	NA	NA	-1.99328626269364	0.152099351906538	0.503816008302155	NA	NA	NA	FALSE	FALSE
D2HGDH	NA	NA	NA	-0.273816263067765	0.801261979928844	0.903535889804318	NA	NA	NA	FALSE	TRUE
DAAM1	NA	NA	NA	0.0971479562851254	0.920351769054577	0.965580710737	0.123821987245535	0.884793033917431	0.953375955550201	FALSE	TRUE
DAB2	NA	NA	NA	-2.30020114365013	0.134030428609686	0.490371398524626	-1.34820414335862	0.284575873908739	0.638312308688633	FALSE	TRUE
DAD1	NA	NA	NA	1.074672	0.236564893347469	0.557528214515538	NA	NA	NA	FALSE	TRUE
DAG1	-0.429103000000001	0.252890199587744	0.402250620716102	-1.06948274982553	0.54877934369672	0.759530767238997	1.09993427361113	0.535514011229694	0.772083114749162	FALSE	TRUE
DAGLB	NA	NA	NA	2.11055824223646	0.0769167629165308	0.443062331734004	NA	NA	NA	FALSE	TRUE
DAK	-0.00693299999999653	0.991363551617168	0.994917251888299	-0.290169999999996	0.446034317556325	0.695727526962668	2.5568908968377	0.049946971187353	0.546920513557452	FALSE	TRUE
DAO	NA	NA	NA	1.7781937738436	0.42289974764657	0.678271578924996	NA	NA	NA	FALSE	FALSE
DAP3	NA	NA	NA	2.90533613635879	0.0349725684503983	0.416461110830584	NA	NA	NA	FALSE	TRUE
DAPK1	NA	NA	NA	-0.30300288117536	0.253675403647373	0.567995314470503	NA	NA	NA	FALSE	TRUE
DARS	0.848393723757864	0.204556668983124	0.348884624668323	1.48539	0.048865901887097	0.425166181323934	2.9178542917452	0.0329978036234862	0.546920513557452	FALSE	TRUE
DARS2	NA	NA	NA	-1.38624324637004	0.233744472137302	0.556130883270847	NA	NA	NA	FALSE	TRUE
DAZAP1	NA	NA	NA	-1.78335489314126	0.413039500967983	0.674331597764506	NA	NA	NA	FALSE	TRUE
DAZAP2	NA	NA	NA	NA	NA	NA	-0.567999858798078	0.490567315484792	0.749315542365052	FALSE	FALSE
DBI	1.344526	0.00956653476476049	0.0609083105716741	6.97917605339477	0.00535409519358862	0.319639016793106	2.5659	0.0802630418501138	0.549082288146527	FALSE	TRUE
DBN1	NA	NA	NA	-1.07529371706847	0.445024458308118	0.694667931694438	1.95416004017148	0.132072598372629	0.560647056322263	FALSE	TRUE
DBNL	0.563049212522294	0.466774911732923	0.61428024524948	0.21284	0.593685752266894	0.784859841543848	-0.0111920000000012	0.985218200276934	0.994836912289597	FALSE	TRUE
DBT	NA	NA	NA	-0.629336232750191	0.481397102685661	0.721679085018969	NA	NA	NA	FALSE	TRUE
DCAF11	NA	NA	NA	0.824419729494556	0.339287868650637	0.631732547560083	0.809951486956257	0.367165529735743	0.681484265572711	FALSE	TRUE
DCAF7	NA	NA	NA	0.761668553198952	0.687541150288599	0.845865146160664	1.29450533411766	0.367719146441067	0.681558728479366	FALSE	TRUE
DCAF8	NA	NA	NA	1.16650299982524	0.0617509530338308	0.425166181323934	1.0558969324939	0.401963426057173	0.699612570167847	FALSE	TRUE
DCAKD	NA	NA	NA	0.3948592969767	0.724093100063874	0.866334638093524	NA	NA	NA	FALSE	TRUE
DCBLD1	-0.73895671610352	0.338799253655443	0.49625981103919	NA	NA	NA	NA	NA	NA	FALSE	FALSE
DCBLD2	0.650349361510925	0.153794415815035	0.291335441516194	NA	NA	NA	-0.159701212094657	0.870622737148339	0.95077449105518	FALSE	TRUE
DCD	0.342139	0.663103088545392	0.772509838215493	-2.92021502843523	0.0937456647733212	0.456558143491518	-1.57843	0.198717838836665	0.6003969976631	FALSE	TRUE
DCDC2	NA	NA	NA	-0.0899813546511545	0.915174980138405	0.964744628828451	NA	NA	NA	FALSE	FALSE
DCHS1	-0.171060000000001	0.648002546310557	0.759739015179434	0.277977283252216	0.28488989945165	0.589714118137223	NA	NA	NA	FALSE	TRUE
DCN	-0.334199374571796	0.508638520537672	0.647234867261428	-2.1323755361857	0.102669768510417	0.459987449834261	NA	NA	NA	FALSE	TRUE
DCTD	NA	NA	NA	2.18183599215808	0.310522570581027	0.609213937159176	3.13259338993064	0.0623615009448671	0.546920513557452	FALSE	TRUE
DCTN1	0.888285983831402	0.11790893653388	0.245772285075439	0.655708000000001	0.565141824615649	0.769899927453886	0.262571925007958	0.871901425156546	0.951048386237659	FALSE	TRUE
DCTN2	1.05112652391899	0.128015576381751	0.258969986013771	2.18563189697479	0.187423992654203	0.527207031940168	1.76796258398414	0.141586298683849	0.568261662565774	FALSE	TRUE
DCTN3	NA	NA	NA	1.55465595017959	0.365048904641861	0.646547444177528	2.85645233074687	0.110045103361086	0.557473634824427	FALSE	TRUE
DCTN4	NA	NA	NA	3.55476537879128	0.0338808574631081	0.416461110830584	1.54733473068129	0.212708286266687	0.604520296344437	FALSE	TRUE
DCTN6	NA	NA	NA	0.719961731957049	0.400476776749608	0.667536511163187	NA	NA	NA	FALSE	TRUE
DCTPP1	NA	NA	NA	NA	NA	NA	1.78797067998464	0.136940557260093	0.563793958660378	FALSE	TRUE
DCUN1D1	NA	NA	NA	2.73192576938304	0.163788480713891	0.51373901969277	-0.530566963160569	0.731982394778445	0.882432196441376	FALSE	TRUE
DCXR	2.288912	0.00179986450664053	0.0246279596778204	1.261372	0.0420611832439647	0.423123893098739	4.13787480119985	0.0455279320951681	0.546920513557452	FALSE	TRUE
DDAH1	0.547621000000003	0.191393498939104	0.333839966874779	-0.389910000000004	0.280972064122126	0.588921622400882	0.103345999999998	0.846632280678548	0.942738764655289	FALSE	TRUE
DDAH2	0.00515199999999894	0.979927500255264	0.987772711036364	0.0572860000000013	0.924023642169163	0.966598054474418	0.991753424221105	0.0475420490915194	0.546920513557452	FALSE	TRUE
DDB1	0.0335575349272279	0.928280585010691	0.956172044812313	3.81342184925832	0.00853376885854264	0.346345759668197	3.49089984925097	0.0899176465129542	0.557473634824427	FALSE	TRUE
DDC	-0.891591999999999	0.0123874763605144	0.0694392122702628	-1.353872	0.102464113555414	0.459987449834261	-0.473531210936489	0.471066070567307	0.740038278764674	FALSE	TRUE
DDHD2	NA	NA	NA	NA	NA	NA	1.15562725244905	0.299500732802341	0.643229504059522	FALSE	TRUE
DDI2	NA	NA	NA	4.16232580251166	0.0285836552214097	0.416461110830584	3.4559243280679	0.249568964711398	0.621827873344466	FALSE	TRUE
DDOST	NA	NA	NA	-0.201316000000002	0.687932958788721	0.845959038581538	NA	NA	NA	FALSE	TRUE
DDR1	-0.300370000000001	0.116219703513337	0.244057753966986	2.04978748433175	0.224999362421944	0.554021650263849	0.39008183916977	0.219268570323881	0.60653876000165	FALSE	TRUE
DDR2	-1.07520233700676	0.0664088502463523	0.175505679605545	0.242384096360951	0.753897806466435	0.881651682292483	NA	NA	NA	FALSE	FALSE
DDRGK1	NA	NA	NA	0.739821526791591	0.404732977592332	0.669413718229158	NA	NA	NA	FALSE	TRUE
DDT	1.361618	0.00422414269785859	0.0382388338044291	0.839335999999999	0.00590441491621746	0.319639016793106	1.598436	0.0704531134302308	0.546920513557452	FALSE	TRUE
DDX1	NA	NA	NA	1.158318	0.440654596489222	0.690665711784651	2.24612220938972	0.128348616307828	0.559353756701868	FALSE	TRUE
DDX17	NA	NA	NA	-1.97079253131901	0.152575782411048	0.503816008302155	NA	NA	NA	FALSE	TRUE
DDX18	NA	NA	NA	0.165485159587215	0.800923320210726	0.903381924345015	NA	NA	NA	FALSE	TRUE
DDX19A	NA	NA	NA	0.631137858803299	0.0619692385544661	0.425166181323934	1.21412808387768	0.283644860916944	0.638116530112222	FALSE	TRUE
DDX19B	NA	NA	NA	0.788850635689545	0.197022148797312	0.532780923059551	1.44166158819587	0.108685940671227	0.557473634824427	FALSE	TRUE
DDX21	NA	NA	NA	-1.96105444152811	0.332340467655644	0.626797659228131	NA	NA	NA	FALSE	TRUE
DDX39A	NA	NA	NA	0.306153999999999	0.768136349755225	0.886480973542389	NA	NA	NA	FALSE	TRUE
DDX39B	NA	NA	NA	0.198524000000003	0.880590243850236	0.946794536326619	NA	NA	NA	FALSE	TRUE
DDX3X	0.81094224974521	0.253117449175574	0.402321602116731	-0.675007999999998	0.48022046464622	0.721027072353098	1.854754	0.110812207537409	0.557473634824427	FALSE	TRUE
DDX3Y	0.994540450301031	0.122363916279828	0.251436120722382	-0.357257999999998	0.550728253239625	0.76020217333803	0.0454279999999976	0.973430384525578	0.991908405869264	FALSE	TRUE
DDX41	NA	NA	NA	NA	NA	NA	0.506916544589386	0.623944428901883	0.825900690760325	FALSE	TRUE
DDX5	NA	NA	NA	-1.93358151261281	0.114226410504359	0.471627939379516	-0.628016661340457	0.426693652055025	0.708712575670414	FALSE	TRUE
DDX58	NA	NA	NA	2.07681968077137	0.0820665295790473	0.447219393295503	0.728843045931518	0.682815224233231	0.856700502652658	FALSE	TRUE
DDX6	NA	NA	NA	3.64441022563376	0.0466063912110232	0.425166181323934	0.198080814907373	0.854574628168838	0.944677628092255	FALSE	TRUE
DDX60	NA	NA	NA	1.42255607842236	0.158069845154252	0.506205797975845	NA	NA	NA	FALSE	TRUE
DECR1	0.143485599043601	0.801754611661331	0.87145645947888	-1.38196	0.153193078738612	0.503816008302155	NA	NA	NA	FALSE	TRUE
DECR2	NA	NA	NA	-0.680506407871498	0.36670193212217	0.647481549316669	NA	NA	NA	FALSE	TRUE
DEF6	NA	NA	NA	-0.195160693148914	0.858720538278662	0.936703798286691	NA	NA	NA	FALSE	TRUE
DEFA3	0.203085000000002	0.444201490584415	0.595240805205272	0.498840000000001	0.464809881846568	0.711297888950542	2.055766	0.0697287258104547	0.546920513557452	FALSE	TRUE
DEFA4	NA	NA	NA	0.896697443508618	0.334947602062969	0.628953114211095	NA	NA	NA	FALSE	FALSE
DEFB1	-0.394331000000001	0.149141986950416	0.284788191117983	-3.32161865367671	0.211672578395269	0.542781634247841	-1.950172	0.0582037874916069	0.546920513557452	FALSE	FALSE
DEGS1	NA	NA	NA	0.713808652894066	0.555326449373088	0.763186893656617	NA	NA	NA	FALSE	TRUE
DENND2D	NA	NA	NA	-0.0635503650390614	0.889893717708186	0.953233969910051	-1.03529098750638	0.519259416604339	0.763519706337966	FALSE	TRUE
DENND4C	NA	NA	NA	0.303296583888141	0.300800334821189	0.602739413181148	0.902981910732462	0.371458207281229	0.683240926539225	FALSE	TRUE
DENR	2.52830783140094	0.00146546501129398	0.0233943436223235	1.27948077242337	0.245807823624207	0.563323197389341	4.41048579765534	0.0150232911837371	0.546920513557452	FALSE	TRUE
DEPTOR	NA	NA	NA	2.62723467927133	0.0191988291474539	0.414895135442497	1.08548016382004	0.534410451940576	0.771092819739599	FALSE	TRUE
DERA	NA	NA	NA	0.82073647211369	0.187724186736762	0.527207031940168	NA	NA	NA	FALSE	TRUE
DES	0.809303853945087	0.581350014101791	0.704681603785139	0.207177999999999	0.897285134514764	0.956611258232824	3.54462936145794	0.0732658982630218	0.547725955995682	FALSE	TRUE
DFFA	NA	NA	NA	1.1534524167354	0.58742135518384	0.782096598050518	1.27072316549985	0.385333639327263	0.69148598883838	FALSE	TRUE
DFNA5	NA	NA	NA	-1.39739947844962	0.221413406786999	0.551881178110878	-1.60188479909269	0.261165089458823	0.62763717030474	FALSE	TRUE
DGKA	NA	NA	NA	2.01336483597518	0.0369346465768889	0.416461110830584	1.31263389582392	0.319136123018627	0.654656871691861	FALSE	TRUE
DGKQ	NA	NA	NA	NA	NA	NA	0.792667312145126	0.299888582036155	0.643229504059522	FALSE	TRUE
DHCR7	NA	NA	NA	0.225652500701729	0.851274652733113	0.932353096291576	NA	NA	NA	FALSE	TRUE
DHPS	NA	NA	NA	NA	NA	NA	0.824388461937348	0.468993406416631	0.739311684142305	FALSE	TRUE
DHRS1	NA	NA	NA	0.075417567336995	0.950938412238731	0.977951561414364	NA	NA	NA	FALSE	TRUE
DHRS11	NA	NA	NA	-0.993874460081754	0.510352666572807	0.740082844495075	1.86914324588933	0.11833941580383	0.557473634824427	FALSE	TRUE
DHRS2	-0.294695756003465	0.184501832672661	0.326423485598718	-1.550878	0.0663930619581396	0.432100375978986	NA	NA	NA	FALSE	TRUE
DHRS4	NA	NA	NA	-0.376608241723101	0.843506728173072	0.928148713237137	NA	NA	NA	FALSE	TRUE
DHRS7	2.73561941284018	0.0106242299255879	0.0646551892985363	1.575132	0.143156611583036	0.499408206310901	1.04613646453446	0.471404500832494	0.740038278764674	FALSE	TRUE
DHRS7B	NA	NA	NA	0.732631668253674	0.434117731288124	0.68644700515535	NA	NA	NA	FALSE	TRUE
DHTKD1	NA	NA	NA	-0.835205208097998	0.492604398178416	0.729299686667739	NA	NA	NA	FALSE	TRUE
DHX15	NA	NA	NA	0.196934164624297	0.736769675838906	0.872752576871838	NA	NA	NA	FALSE	TRUE
DHX29	NA	NA	NA	2.5852298458904	0.00551491866805593	0.319639016793106	0.627602407163453	0.297025781535619	0.642162488955144	FALSE	TRUE
DHX30	NA	NA	NA	-0.207677917377488	0.478273771849999	0.72017845983427	-1.78281064199509	0.045499079508537	0.546920513557452	FALSE	TRUE
DHX32	NA	NA	NA	1.63453986322975	0.147032980409638	0.501958245670048	1.92400937778372	0.0300823807875952	0.546920513557452	FALSE	TRUE
DHX36	NA	NA	NA	0.449018157966625	0.461270211353721	0.708870210329523	0.272365112120083	0.571009178841754	0.794993622918499	FALSE	TRUE
DHX9	NA	NA	NA	-1.585142	0.273437449540142	0.585161484877593	NA	NA	NA	FALSE	TRUE
DIAPH1	NA	NA	NA	1.58923319380829	0.232640162028559	0.555607980852459	-0.233594027802798	0.66242948183981	0.846628943454901	FALSE	TRUE
DIAPH2	NA	NA	NA	-0.118130397822746	0.939766782747136	0.974193359789613	0.911264497653834	0.632354475614622	0.830498195262497	FALSE	TRUE
DIP2A	NA	NA	NA	3.62285123551956	0.0197510806586784	0.414895135442497	0.356407999999998	0.676462509555249	0.851850203424286	FALSE	TRUE
DIP2B	NA	NA	NA	0.843570395898364	0.404855003240389	0.669413718229158	0.454622000000001	0.387780385838861	0.692102502564447	FALSE	TRUE
DIP2C	NA	NA	NA	-0.098774132319658	0.892053909584143	0.954585143757613	0.681238457885996	0.321514554778267	0.654656871691861	FALSE	TRUE
DIRC2	NA	NA	NA	NA	NA	NA	-1.29581131721698	0.351502054142781	0.670923815042584	FALSE	FALSE
DIS3L2	NA	NA	NA	-0.779612669389369	0.632084150893882	0.809574381290852	NA	NA	NA	FALSE	TRUE
DKK3	-0.387010107585827	0.584781229468943	0.706897335336701	NA	NA	NA	NA	NA	NA	FALSE	TRUE
DLAT	NA	NA	NA	-2.415582	0.192752551724359	0.52859534331953	NA	NA	NA	FALSE	TRUE
DLD	NA	NA	NA	-1.76845	0.129440857008993	0.487759181036013	NA	NA	NA	FALSE	TRUE
DLG1	NA	NA	NA	1.34488918451039	0.029713450936613	0.416461110830584	-0.785458195521247	0.304075726062289	0.646463268872205	FALSE	TRUE
DLGAP4	NA	NA	NA	0.428870956061555	0.35931245281726	0.642619870570105	2.09286377501285	0.0124423719551867	0.546920513557452	FALSE	TRUE
DLK1	-1.185371	0.0057202357848383	0.0442164190666624	NA	NA	NA	NA	NA	NA	FALSE	FALSE
DLK2	-0.913720000000001	0.000240284178864777	0.0117831535027619	NA	NA	NA	NA	NA	NA	TRUE	FALSE
DLL1	0.0509032698509913	0.944901183723065	0.966845010562895	NA	NA	NA	NA	NA	NA	FALSE	FALSE
DLST	-0.491350409868858	0.497143310279742	0.636748088689693	-1.86011134603632	0.163958078951556	0.51373901969277	NA	NA	NA	FALSE	TRUE
DMBT1	0.261417999999999	0.705799874060693	0.804801823268999	-1.06704873209586	0.0350156949502899	0.416461110830584	1.50692835291433	0.290794577012291	0.641790471419277	FALSE	FALSE
DMGDH	NA	NA	NA	-2.82035398041623	0.0381685805766934	0.416461110830584	NA	NA	NA	FALSE	FALSE
DMKN	-1.151456	0.0171259177237114	0.0821969428002967	0.135001883618864	0.874698652892792	0.943580794080695	NA	NA	NA	FALSE	TRUE
DMTN	NA	NA	NA	-0.00643448422763271	0.995695228848886	0.998838280915533	NA	NA	NA	FALSE	TRUE
DMXL1	1.0428518541928	0.10177732897772	0.226709257571201	2.05912633620148	0.0936097158508598	0.456470468167717	0.659060428739028	0.507253059661448	0.755576012887481	FALSE	TRUE
DNAH17	NA	NA	NA	0.356413860766951	0.581636014176957	0.778500966857575	NA	NA	NA	FALSE	FALSE
DNAH5	0.345527438573328	0.512891966928674	0.650115651981512	NA	NA	NA	NA	NA	NA	FALSE	FALSE
DNAH6	NA	NA	NA	0.916251330930843	0.106994676246632	0.466255419973749	NA	NA	NA	FALSE	FALSE
DNAH8	NA	NA	NA	-0.937586088043204	0.341742143553234	0.633667291251823	NA	NA	NA	TRUE	FALSE
DNAJA1	0.918351718788735	0.141500359784437	0.274542053879453	0.0327651932303361	0.98368959814776	0.994835511537619	2.45165778133572	0.103901073170758	0.557473634824427	FALSE	TRUE
DNAJA2	1.96874292543649	0.023295313107838	0.0962843804438406	1.593404	0.186799555386922	0.526943608677926	0.406341999999999	0.753139125138319	0.892243246522701	FALSE	TRUE
DNAJA3	NA	NA	NA	-0.969359676163666	0.53384051417613	0.751820550024435	NA	NA	NA	FALSE	TRUE
DNAJA4	NA	NA	NA	2.03434183466958	0.0648592592761399	0.427196418921853	2.36989254964375	0.116361256405647	0.557473634824427	FALSE	TRUE
DNAJB1	NA	NA	NA	3.34631945297913	0.0179806161416986	0.406487553561458	3.56257282797204	0.0313835155028354	0.546920513557452	FALSE	TRUE
DNAJB11	NA	NA	NA	0.452037487639769	0.742163741891087	0.876495465175622	NA	NA	NA	FALSE	TRUE
DNAJB12	NA	NA	NA	-0.517504875923647	0.654855860272069	0.823440348630285	NA	NA	NA	FALSE	FALSE
DNAJB13	NA	NA	NA	-1.08095699659244	0.512670715534957	0.741367679978904	NA	NA	NA	FALSE	FALSE
DNAJB2	NA	NA	NA	3.41462335849257	0.00381176364290833	0.318282264182846	3.85195186635523	0.00421556756799733	0.546920513557452	FALSE	TRUE
DNAJB6	NA	NA	NA	-0.0172403839378283	0.983689971713554	0.994835511537619	1.17402865445799	0.279905157374841	0.638116530112222	FALSE	TRUE
DNAJB8	NA	NA	NA	-0.254266479506185	0.500693715835737	0.73383211871619	NA	NA	NA	FALSE	FALSE
DNAJB9	NA	NA	NA	-1.33217815766898	0.25413786636488	0.56832472318401	NA	NA	NA	FALSE	TRUE
DNAJC11	NA	NA	NA	-1.94866185791233	0.138554990541718	0.496378643403583	NA	NA	NA	FALSE	TRUE
DNAJC13	NA	NA	NA	0.740221999999999	0.150908249203781	0.503059888041195	0.676228693528271	0.456606970074533	0.732828445900194	FALSE	TRUE
DNAJC25	NA	NA	NA	1.89491217838996	0.154575077892987	0.504010111469859	0.650407957740423	0.666728982165024	0.848835212587807	FALSE	TRUE
DNAJC3	NA	NA	NA	-1.56804	0.0227095459254959	0.416461110830584	NA	NA	NA	FALSE	TRUE
DNAJC5	2.73071439187289	0.0533833157731022	0.155133489429632	1.18757	0.123993868014936	0.484130580307051	1.164538	0.041049125932324	0.546920513557452	FALSE	TRUE
DNAJC7	NA	NA	NA	2.29346543928258	0.0385375955737005	0.416461110830584	0.826196259113004	0.485812780239408	0.748486162589373	FALSE	TRUE
DNASE1	-0.777740999999999	0.0476953528504024	0.143542161652236	-3.18609521768138	0.104104387829694	0.459987449834261	-1.74156786394299	0.0359766080471396	0.546920513557452	FALSE	TRUE
DNASE1L1	NA	NA	NA	-0.573564169305968	0.79158412551602	0.898084954330332	-0.991241554293143	0.253717241451996	0.623065642540755	FALSE	FALSE
DNASE2	-0.14864	0.620077780255574	0.737199865031316	1.86449386874342	0.155819466183262	0.504873949882867	0.360041924041639	0.565967095857637	0.792825216415259	FALSE	TRUE
DNER	-0.871516246511668	0.169411322031947	0.309859840932474	NA	NA	NA	NA	NA	NA	FALSE	FALSE
DNM1	NA	NA	NA	0.583454	0.305463393385417	0.604976619034785	-0.256308000000001	0.136677318403398	0.563793958660378	FALSE	TRUE
DNM1L	NA	NA	NA	1.1319413190882	0.585439615222342	0.780535896988427	1.54699127904272	0.251196350714583	0.621857989294095	FALSE	TRUE
DNM2	0.886611098684263	0.139574754245574	0.272859583640255	0.170434	0.705133573304497	0.853587564212067	-0.476602	0.375746600514674	0.684297413748933	FALSE	TRUE
DNPEP	NA	NA	NA	1.87241692330318	0.237927603465555	0.558046329148182	3.1803329779881	0.0710356465556495	0.547554067148213	FALSE	TRUE
DNPH1	-1.07622215231374	0.15516125788768	0.29290509950862	-0.42446	0.520078709492386	0.745623782620349	0.55333765162187	0.838543096796102	0.939437156157749	FALSE	TRUE
DOCK1	NA	NA	NA	-1.02823760909447	0.392672064611698	0.662602111634538	2.07658671227895	0.149292183533938	0.571496984184185	FALSE	TRUE
DOCK10	NA	NA	NA	NA	NA	NA	-1.13349395898258	0.209507189269783	0.601095887674956	FALSE	FALSE
DOCK11	NA	NA	NA	-0.619888616047007	0.0108210754579636	0.34955074238229	-0.612082368339074	0.399983793624546	0.699612570167847	FALSE	TRUE
DOCK2	NA	NA	NA	-0.765549667245118	0.582526965517054	0.778547406312517	NA	NA	NA	FALSE	TRUE
DOCK5	NA	NA	NA	0.288126531209011	0.766082023624639	0.886048907137462	-0.890410154232049	0.671081105432813	0.85028112673976	FALSE	TRUE
DOCK6	NA	NA	NA	0.656160135041032	0.429960129748366	0.683725698369511	NA	NA	NA	FALSE	TRUE
DOCK7	NA	NA	NA	-1.04875090554275	0.382452010432158	0.658658683365057	-1.23697038206373	0.0826582114389859	0.551136394351699	FALSE	TRUE
DOCK8	NA	NA	NA	-0.0742597037853727	0.947059726754719	0.975535108827808	NA	NA	NA	FALSE	TRUE
DOCK9	NA	NA	NA	NA	NA	NA	-0.659948000000004	0.466990449251861	0.739235095244285	FALSE	TRUE
DOHH	NA	NA	NA	1.29651127994536	0.415737042410796	0.675169334086945	2.53872254699326	0.159726608712817	0.581838758706826	FALSE	TRUE
DOK3	NA	NA	NA	-1.23776569231809	0.425822703753683	0.680396338682969	NA	NA	NA	FALSE	TRUE
DOPEY1	NA	NA	NA	NA	NA	NA	-0.57557754813531	0.81676984787194	0.927024575413762	FALSE	TRUE
DOPEY2	3.58676050914436	0.000573114886914756	0.0168342946116428	4.224082	0.0441085519143457	0.424867238858384	4.620302	0.024565676462072	0.546920513557452	FALSE	TRUE
DPCD	NA	NA	NA	1.83105894069961	0.107564441478063	0.467557610018414	NA	NA	NA	FALSE	TRUE
DPEP1	-0.701345000000003	0.00955631294575852	0.0609083105716741	-1.204584	0.10206732415514	0.459987449834261	0.965838000000002	0.55527233644244	0.785874920525228	FALSE	TRUE
DPH5	NA	NA	NA	NA	NA	NA	-1.24114273404268	0.280893745569877	0.638116530112222	FALSE	TRUE
DPM1	NA	NA	NA	-0.334080763508577	0.826375847512363	0.92062068440474	NA	NA	NA	FALSE	TRUE
DPM3	NA	NA	NA	0.646995661443551	0.768575998906509	0.886480973542389	NA	NA	NA	FALSE	TRUE
DPP3	1.44175300926248	0.206362840980575	0.350407863268475	2.62629633738364	0.0219757477377132	0.416461110830584	-0.583098	0.800797426774282	0.919665070015605	FALSE	TRUE
DPP4	1.047241	0.00124864242710797	0.0224512436751872	-0.181480000000001	0.655904339350499	0.823440348630285	3.081154	0.0836783645099595	0.551136394351699	TRUE	TRUE
DPP6	NA	NA	NA	NA	NA	NA	1.21341040764884	0.326730180113272	0.654698644612464	FALSE	FALSE
DPP7	-0.0976330000000019	0.606695426037621	0.725578990402384	0.365604000000001	0.450947328121376	0.699943480682915	0.63284092886882	0.715156109349566	0.874741689711762	FALSE	TRUE
DPP9	NA	NA	NA	1.21298814692119	0.225844484784	0.554021650263849	0.452215457491036	0.136062859454398	0.563793958660378	FALSE	TRUE
DPT	-0.708628999999998	0.00210053161400263	0.0269039020095802	-0.885251092270281	0.236971443181696	0.557636891523472	NA	NA	NA	FALSE	TRUE
DPY30	1.92968277597511	0.0166684558407444	0.0812402836662828	1.85583516661086	0.493345476853704	0.729728438191893	1.55354402823981	0.265643042773044	0.62763717030474	FALSE	TRUE
DPYS	-1.0089984614718	0.203531320946443	0.34866213067264	-1.135764	0.502851742190732	0.735800867530079	-1.10136867096286	0.38422085904928	0.69148598883838	FALSE	TRUE
DPYSL2	NA	NA	NA	-1.62024730596604	0.397509897515693	0.665560663100991	-0.507735769568265	0.709436701461107	0.87290535271795	FALSE	TRUE
DPYSL3	NA	NA	NA	2.889636	0.135762117346849	0.4921852111377	3.66801751819845	0.033114828377494	0.546920513557452	FALSE	TRUE
DRG1	NA	NA	NA	1.20442745752342	0.355010027818482	0.641314007104135	1.56270391796855	0.0518252673079977	0.546920513557452	FALSE	TRUE
DRG2	NA	NA	NA	-0.458643000390072	0.834556533662733	0.924170946475287	1.01248036419839	0.132179035964372	0.560647056322263	FALSE	TRUE
DSC1	-0.117266000000001	0.797930492030957	0.868927767644191	-2.225998	0.078908939005985	0.4451707699867	-1.78200509039182	0.243665640492416	0.618173440882755	FALSE	TRUE
DSC2	-0.626698000000001	0.0594597972587626	0.164767211774911	-0.646492278111175	0.602155275570943	0.79100681594285	0.40576160922398	0.260840680858045	0.62763717030474	FALSE	TRUE
DSC3	-0.336294165100405	0.580117023109342	0.704681603785139	-1.20790492156	0.222491373104171	0.553170144315942	NA	NA	NA	FALSE	TRUE
DSCR3	NA	NA	NA	NA	NA	NA	-0.0659351575466687	0.936001094533086	0.979400636377425	FALSE	TRUE
DSG1	-0.378603999999999	0.148113451736788	0.283733855805343	-2.051666	0.107843800742271	0.467594100873315	-1.11610134865367	0.560377864388216	0.789177502321456	FALSE	TRUE
DSG2	-0.423280000000002	0.179439849038366	0.320865249538571	-0.568757509812333	0.539040333732145	0.754600583883061	0.766238317644651	0.532690114056897	0.770713882769576	FALSE	TRUE
DSG3	NA	NA	NA	0.49148660327274	0.323218580148485	0.618139116892762	NA	NA	NA	FALSE	FALSE
DSP	0.0731079999999977	0.895823257649837	0.932655310303682	-1.008582	0.340924636159514	0.63285772450712	0.367618000000004	0.806996312668556	0.922673263264234	FALSE	TRUE
DSTN	1.47954	0.00545718336747884	0.0427835407777789	0.353774000000001	0.339853189081443	0.631748639093224	-0.180251999999999	0.797481775570051	0.917748772196754	FALSE	TRUE
DTD1	NA	NA	NA	NA	NA	NA	2.53889901953505	0.0908893097383826	0.557473634824427	FALSE	TRUE
DTWD2	NA	NA	NA	0.873013229379628	0.170939440588118	0.519315660045842	0.957372947234068	0.434796887409543	0.715510573722862	FALSE	TRUE
DTX2	NA	NA	NA	NA	NA	NA	1.39096319432048	0.12498655080615	0.558468291063358	FALSE	FALSE
DTX3L	NA	NA	NA	0.945991556531762	0.419332535896585	0.676569907131472	0.823144477594889	0.348555087160285	0.669740904031198	FALSE	TRUE
DTYMK	NA	NA	NA	1.90898874200384	0.111057511266308	0.470880209521438	1.73655165528145	0.0343659518709529	0.546920513557452	FALSE	TRUE
DUOX1	NA	NA	NA	0.195737958383006	0.640948444915516	0.814923749490176	0.293730727595186	0.529041142930713	0.769344310407296	FALSE	FALSE
DUOX2	NA	NA	NA	0.85935997961419	0.535937140706111	0.753263898680855	-1.16022378972531	0.288455947001222	0.641790471419277	FALSE	FALSE
DUOXA2	NA	NA	NA	-0.643670191276074	0.706883104206057	0.85410765253951	-1.49515329046278	0.284316173508526	0.638116530112222	FALSE	FALSE
DUSP23	NA	NA	NA	-0.213199830329753	0.896268550047478	0.955908999504695	0.529860373048376	0.680160689898927	0.854927833836467	FALSE	TRUE
DUSP3	NA	NA	NA	0.842304916007084	0.369811372108434	0.650679261269748	0.530285600529986	0.156577662775171	0.579282570368079	FALSE	TRUE
DYNC1H1	3.024372	0.00024191395232603	0.0117831535027619	0.684774000000001	0.276354898991121	0.586424243510563	3.36904796325344	0.112858528211089	0.557473634824427	FALSE	TRUE
DYNC1I2	1.39032981746222	0.0489280245764547	0.145683562311594	1.273178	0.326376949372272	0.621196127536858	2.27297958186286	0.0884100739935807	0.557473634824427	FALSE	TRUE
DYNC1LI1	NA	NA	NA	1.67530055767086	0.27026928961445	0.583454501404323	2.79444921648482	0.118905925139234	0.557473634824427	FALSE	TRUE
DYNC1LI2	1.75554566544632	0.0230657953504178	0.0960566108827419	0.952023356202019	0.614510099466447	0.798123127179578	3.03973815671414	0.00721060028168893	0.546920513557452	FALSE	TRUE
DYNC2H1	NA	NA	NA	0.188414	0.75911051192579	0.883588653389011	NA	NA	NA	FALSE	TRUE
DYNLL1	1.32068049592833	0.210252762098111	0.354118375307445	1.582274	0.0223551217843132	0.416461110830584	4.25523249027411	0.066666162601572	0.546920513557452	FALSE	TRUE
DYNLL2	2.22514556838817	0.0939844915338307	0.217474845677307	1.58384	0.0433947646888744	0.424867238858384	3.634098	0.0102987548712778	0.546920513557452	FALSE	TRUE
DYNLRB1	2.68880675703918	0.0123800007411924	0.0694392122702628	1.93782091750006	0.191789814496998	0.52859534331953	5.19717419952405	0.0278444933422539	0.546920513557452	FALSE	TRUE
DYNLT1	NA	NA	NA	3.37299138956955	0.0911266782149538	0.455554890935168	NA	NA	NA	FALSE	TRUE
DYNLT3	NA	NA	NA	NA	NA	NA	1.08499092474809	0.491045988646363	0.749315542365052	FALSE	TRUE
DYRK2	NA	NA	NA	NA	NA	NA	0.394355523982053	0.744493459474763	0.887715025704352	FALSE	FALSE
DYRK3	NA	NA	NA	NA	NA	NA	-0.114115345451809	0.767222324436611	0.903145617919815	FALSE	FALSE
DYSF	NA	NA	NA	1.537405	0.25260793920608	0.567995314470503	-1.70665107688217	0.00466111463427803	0.546920513557452	FALSE	TRUE
EARS2	NA	NA	NA	-1.13152615442843	0.374749676101783	0.652566119468191	NA	NA	NA	FALSE	TRUE
EBP	NA	NA	NA	1.09464896676642	0.651350590875741	0.821247444949759	NA	NA	NA	FALSE	TRUE
ECH1	NA	NA	NA	-2.05363912484535	0.179902273369047	0.521606244054049	NA	NA	NA	FALSE	TRUE
ECHDC1	NA	NA	NA	-3.30970321154591	0.0547453356485131	0.425166181323934	4.29763786141133	0.0256611687881486	0.546920513557452	FALSE	TRUE
ECHDC3	NA	NA	NA	-1.99960332297721	0.124908572331065	0.485064728904481	NA	NA	NA	FALSE	TRUE
ECHS1	-0.105754809697963	0.883991435426847	0.926466761296548	-1.68025	0.283900503698329	0.589315520307238	NA	NA	NA	FALSE	TRUE
ECI1	NA	NA	NA	-0.738584980156084	0.324242895349339	0.619092245073175	NA	NA	NA	FALSE	TRUE
ECI2	NA	NA	NA	-0.549621520813719	0.729631199002673	0.86934423871964	NA	NA	NA	FALSE	TRUE
ECM1	0.245661008240511	0.717140488122013	0.812685439986006	-2.43370873417698	0.174843962808558	0.519315660045842	-0.72815377946838	0.360695514820399	0.675916000177365	FALSE	TRUE
ECM29	NA	NA	NA	1.51913	0.271596011487972	0.584394244170089	0.618692920893714	0.792044731085347	0.915239935073193	FALSE	TRUE
EDA2R	0.370637343484688	0.58605954150123	0.70744612050806	NA	NA	NA	NA	NA	NA	FALSE	FALSE
EDAR	-0.325655971264672	0.625735695120329	0.740728498844752	NA	NA	NA	NA	NA	NA	FALSE	FALSE
EDC3	NA	NA	NA	1.06927378260731	0.505371595128022	0.737243612824311	NA	NA	NA	FALSE	TRUE
EDC4	NA	NA	NA	0.791992024127552	0.528553990904951	0.749330328242953	NA	NA	NA	FALSE	TRUE
EDDM3A	NA	NA	NA	0.158890973888795	0.936664117955024	0.972805733891202	NA	NA	NA	FALSE	FALSE
EDDM3B	NA	NA	NA	1.38333695018466	0.487439421842297	0.725136174390106	NA	NA	NA	FALSE	FALSE
EDF1	NA	NA	NA	0.584329843786755	0.574282194736103	0.774585764068326	0.936638744163217	0.457101747459314	0.732986814275096	FALSE	TRUE
EDIL3	NA	NA	NA	-0.462370595760966	0.559175030669841	0.764417516181084	NA	NA	NA	FALSE	FALSE
EDNRB	0.857915284650957	0.267690093890564	0.419730446150116	NA	NA	NA	NA	NA	NA	FALSE	FALSE
EEA1	NA	NA	NA	2.71517867467704	0.0479689940980358	0.425166181323934	1.08320190494417	0.40914183903723	0.70493695903443	FALSE	TRUE
EEF1A1	1.54799	0.00754372002838416	0.0527581435635882	0.677280000000003	0.318046755077599	0.613003742009207	0.312356000000001	0.283010003881638	0.638116530112222	FALSE	TRUE
EEF1A2	1.127618	0.0258685018572056	0.100443604863717	0.550975999999999	0.145114231754407	0.501057394377902	0.580691999999999	0.217098464163406	0.60653876000165	FALSE	TRUE
EEF1B2	NA	NA	NA	0.165378263921774	0.93748319704526	0.973005314976606	3.19577593333528	0.0812247333407277	0.550328076103017	FALSE	TRUE
EEF1D	1.98589425004014	0.00721518903694554	0.051132501614047	1.027278	0.0551458408474459	0.425166181323934	2.63299948298896	0.0218429038295658	0.546920513557452	FALSE	TRUE
EEF1E1	NA	NA	NA	2.35243562596164	0.00424819399054592	0.318737685348641	NA	NA	NA	FALSE	TRUE
EEF1G	1.66630809539345	0.0599290029276158	0.165650681868931	0.708058000000001	0.0122292549478683	0.357688434266181	3.05261692053808	0.0431138112944468	0.546920513557452	FALSE	TRUE
EEF2	1.833725	0.00158240033547024	0.0239964918210337	0.302812000000003	0.545872873224888	0.758563563974008	0.309591999999999	0.503074416729143	0.753543454426205	FALSE	TRUE
EEFSEC	NA	NA	NA	0.498251999999997	0.570743558381234	0.772077188852795	2.07736501421611	0.137700871328262	0.564375331988813	FALSE	TRUE
EFCAB14	-0.984234252563866	0.0888697864527732	0.210801405284164	NA	NA	NA	NA	NA	NA	FALSE	TRUE
EFEMP1	-0.626082999999998	0.0297537835178958	0.107455057524466	-1.381408	0.44204399925416	0.691924221892267	0.090644541096216	0.950317895394993	0.983495435995956	FALSE	TRUE
EFEMP2	-0.597189	0.00927580886922297	0.0598185968478395	-2.5764861191952	0.220105650510858	0.550742848088308	NA	NA	NA	FALSE	TRUE
EFHC1	NA	NA	NA	0.012135138790601	0.986694836338682	0.996900696277392	NA	NA	NA	FALSE	FALSE
EFHD1	NA	NA	NA	0.257611253878483	0.774025720269436	0.889090559981112	1.1616695098791	0.116058540431878	0.557473634824427	FALSE	TRUE
EFHD2	1.91493356105162	0.0196646601575899	0.0887730457523986	3.34504333065161	0.103897075477753	0.459987449834261	3.18365158887056	0.0685586302248605	0.546920513557452	FALSE	TRUE
EFNA1	0.0382069999999999	0.923549106653033	0.952964253843856	0.189976457732337	0.644547849222749	0.815849441424492	NA	NA	NA	FALSE	FALSE
EFNA4	0.266552121249191	0.81194867556842	0.877982172405182	NA	NA	NA	NA	NA	NA	FALSE	FALSE
EFNA5	0.175507782090442	0.741979595929204	0.826798710081961	NA	NA	NA	NA	NA	NA	FALSE	FALSE
EFNB1	-0.466448	0.155940876514793	0.294106390649142	-2.9394145864529	0.0525856080931608	0.425166181323934	0.458302909399677	0.801145938510538	0.919665070015605	FALSE	TRUE
EFNB2	-0.104617303185602	0.844621024844822	0.899758277433822	NA	NA	NA	-1.57670133685918	0.302133297058422	0.645236148184205	FALSE	TRUE
EFR3A	NA	NA	NA	-0.69070329709664	0.294278220459393	0.59655237350034	-0.0756279999999983	0.885476055499722	0.953768009721906	FALSE	TRUE
EFS	NA	NA	NA	NA	NA	NA	2.11775909763024	0.172087156269735	0.586957930073948	FALSE	FALSE
EFTUD1	NA	NA	NA	0.885933357972908	0.367952320717582	0.648588344988505	2.18798722157118	0.150999404862568	0.574947322424243	FALSE	TRUE
EFTUD2	NA	NA	NA	0.394147999999999	0.787071563165545	0.895334977479241	NA	NA	NA	FALSE	TRUE
EGF	-0.654737999999998	0.00504426990510478	0.0420299675743204	-1.136352	0.156142660212936	0.505085991351362	-0.180808546662174	0.916913729926704	0.971792014449808	FALSE	TRUE
EGFR	-0.0320640000000019	0.961365384012457	0.978000066232628	-0.243488267228384	0.772949038915232	0.888247985452642	0.166769432662662	0.858226525775311	0.946383048445447	FALSE	TRUE
EGLN1	NA	NA	NA	1.39262505287798	0.108782631634399	0.468292055848174	1.49303998981848	0.16798251734852	0.585359958080977	FALSE	TRUE
EHBP1	NA	NA	NA	NA	NA	NA	1.42492865091701	0.228344426415642	0.61002049631909	FALSE	TRUE
EHD1	-0.0738799999999991	0.885476844028881	0.927204424781438	0.00536999999999921	0.990508170682623	0.997444232566415	-0.443615999999999	0.184079914223127	0.59650981740019	FALSE	TRUE
EHD2	NA	NA	NA	-0.0210000000000008	0.965279296743089	0.983891510799032	0.685659999999999	0.170744987887073	0.586957930073948	FALSE	TRUE
EHD3	2.2616119	0.0400393419927693	0.127835754217494	0.580818000000001	0.133749958069096	0.49003788600404	0.0921679999999974	0.887270839168805	0.953864797493638	FALSE	TRUE
EHD4	0.33908284500102	0.400956493367104	0.556940198542074	0.486053999999999	0.38662983181171	0.659334328328665	-0.815874000000001	0.24671400553638	0.619043074230605	FALSE	TRUE
EHHADH	NA	NA	NA	-1.393548	0.339478452252685	0.631732547560083	NA	NA	NA	FALSE	TRUE
EIF1	NA	NA	NA	3.62523240648826	0.0569195009660117	0.425166181323934	0.184305290382738	0.958334292058784	0.987719610869136	FALSE	TRUE
EIF1AX	NA	NA	NA	2.57345951304395	0.0842083790306855	0.448280638092969	NA	NA	NA	FALSE	TRUE
EIF1AY	NA	NA	NA	3.17193537446287	0.0521037053446467	0.425166181323934	NA	NA	NA	FALSE	TRUE
EIF1B	NA	NA	NA	1.40933058177018	0.414508164297641	0.674983911361444	1.61198578690521	0.402483990151187	0.699612570167847	FALSE	TRUE
EIF2A	NA	NA	NA	2.97693227004894	0.0903763040173416	0.455554890935168	0.393170598086359	0.823839827483234	0.931286255808018	FALSE	TRUE
EIF2AK2	NA	NA	NA	3.00102417889572	0.141973798005442	0.498099683374321	NA	NA	NA	FALSE	TRUE
EIF2B1	NA	NA	NA	0.398004610588799	0.68847527219798	0.846049698793481	NA	NA	NA	FALSE	TRUE
EIF2B2	NA	NA	NA	5.82644721634707	0.000741329139219808	0.239866309608809	NA	NA	NA	FALSE	TRUE
EIF2B3	NA	NA	NA	1.54597156176921	0.370104117939995	0.650825074244347	0.593827139605661	0.634978850239639	0.831878486632532	FALSE	TRUE
EIF2B4	NA	NA	NA	2.35277489282175	0.288915995427876	0.592833178093584	1.08805744514398	0.229092904020597	0.61002049631909	FALSE	TRUE
EIF2B5	NA	NA	NA	2.34526103910524	0.103455248062502	0.459987449834261	NA	NA	NA	FALSE	TRUE
EIF2D	NA	NA	NA	0.489811730085625	0.312214198691025	0.609986263503775	NA	NA	NA	FALSE	TRUE
EIF2S1	2.55861342477499	0.00124220726487387	0.0224512436751872	4.26892237569529	0.0316525865191296	0.416461110830584	3.09387127272884	0.0837549049784262	0.551136394351699	FALSE	TRUE
EIF2S2	NA	NA	NA	5.2787266018495	0.00178895099530816	0.281945680192365	0.890205946490982	0.478662008961283	0.7455926326455	FALSE	TRUE
EIF2S3	2.61930091479485	0.00886772869586087	0.0590199586615755	3.38740588633452	0.0561061558934186	0.425166181323934	2.18199578727618	0.289473535576389	0.641790471419277	FALSE	TRUE
EIF3A	NA	NA	NA	2.425032	0.0693948427934765	0.433462823727072	1.46231568573913	0.208268552767927	0.600518649278606	FALSE	TRUE
EIF3B	-0.253558323770919	0.665591831980512	0.773812997086902	2.54112037365475	0.174793846251252	0.519315660045842	1.20243894744718	0.273798218688643	0.633725583093602	FALSE	TRUE
EIF3C	NA	NA	NA	1.8986301648661	0.246310383353671	0.563813033009566	0.663404822327159	0.630829256771994	0.829378003308401	FALSE	TRUE
EIF3D	NA	NA	NA	3.39430012051891	0.0575634446271192	0.425166181323934	0.419378381349773	0.730513330391728	0.881756851977442	FALSE	TRUE
EIF3E	NA	NA	NA	0.411907785510753	0.805206663659171	0.904664271734788	NA	NA	NA	FALSE	TRUE
EIF3F	NA	NA	NA	0.98434674029685	0.458287317162384	0.706833640699745	0.50239770630351	0.694981050012771	0.863708820046093	FALSE	TRUE
EIF3G	NA	NA	NA	2.20716649335152	0.0657159358612124	0.430102907652966	1.48317287463336	0.250046633405116	0.621827873344466	FALSE	TRUE
EIF3H	NA	NA	NA	1.17609707713692	0.0743542400521655	0.441319409013941	NA	NA	NA	FALSE	TRUE
EIF3I	NA	NA	NA	3.05392561010814	0.102819805162639	0.459987449834261	1.36752515460103	0.35911539697073	0.675916000177365	FALSE	TRUE
EIF3J	NA	NA	NA	3.16048344142019	0.0181987756640557	0.40721907702788	2.45395201934511	0.0615040796794438	0.546920513557452	FALSE	TRUE
EIF3K	NA	NA	NA	1.34981138117627	0.507366685347028	0.738441757110363	2.0123597895985	0.210775436993549	0.601449415815825	FALSE	TRUE
EIF3L	NA	NA	NA	2.497684	0.119934266653302	0.478719890874435	0.479503641695826	0.457965808246911	0.73299978330392	FALSE	TRUE
EIF3M	NA	NA	NA	3.53043727791639	0.136792076435595	0.49428373137784	0.760734186304759	0.583475891291432	0.801185614270321	FALSE	TRUE
EIF4A1	2.60786061811164	0.0252801131655506	0.0991617575392606	1.773196	3.34174122182257e-05	0.0921847207678795	2.49431271261064	0.0521753390585291	0.546920513557452	FALSE	TRUE
EIF4A2	2.03815220613193	0.0389435908060619	0.12524486211059	1.811858	0.000619341958879085	0.231132595262018	2.1204783171925	0.0877141763189241	0.557473634824427	FALSE	TRUE
EIF4A3	NA	NA	NA	1.831154	0.0269946418721597	0.416461110830584	2.09736738591152	0.0383705977697287	0.546920513557452	FALSE	TRUE
EIF4B	NA	NA	NA	3.3776000644158	0.0337369640841209	0.416461110830584	2.768838	0.0116294364908479	0.546920513557452	FALSE	TRUE
EIF4E	NA	NA	NA	5.65156248822445	0.0067845715769363	0.321515117697191	1.05664552760948	0.603596205729896	0.813836158630498	FALSE	TRUE
EIF4E2	NA	NA	NA	1.50382138360194	0.0374770805903385	0.416461110830584	NA	NA	NA	FALSE	TRUE
EIF4G1	1.33269281889142	0.0562115367050238	0.159599134373358	1.24853	0.114560532958523	0.471627939379516	1.00953970202584	0.525302185154089	0.765758746159191	FALSE	TRUE
EIF4G2	NA	NA	NA	0.487410827467592	0.803695490161147	0.90391766525869	0.189404332293151	0.865574956888665	0.949778173398601	FALSE	TRUE
EIF4G3	NA	NA	NA	-0.00295776759153199	0.996716830519749	0.998838280915533	0.292481368558636	0.523535367182287	0.764613351963542	FALSE	TRUE
EIF4H	NA	NA	NA	0.374327999999998	0.548769387241025	0.759530767238997	0.189064732192442	0.92212026767162	0.973796487823511	FALSE	TRUE
EIF5	NA	NA	NA	1.385734	0.0297760405432608	0.416461110830584	2.86111104624497	0.0146265519402852	0.546920513557452	FALSE	TRUE
EIF5A	1.80159600639853	0.0483129232208645	0.144807305925938	0.801496000000004	0.219034949639458	0.549291727075798	-0.211530000000003	0.570395771831927	0.794993622918499	FALSE	TRUE
EIF5AL1	1.87999215605812	0.0301781222695657	0.108809170801724	2.552956	0.00477813253391449	0.319639016793106	2.144054	0.0060606755152458	0.546920513557452	FALSE	TRUE
EIF5B	NA	NA	NA	2.40198329785046	0.11026633257759	0.470124068000923	0.220024477105833	0.790919885522274	0.915034228295697	FALSE	TRUE
EIF6	-0.744050999999999	0.00826432996901601	0.0564365478783806	-0.357078000000001	0.677325444787313	0.837676499680821	-0.666346000000001	0.0564964392112616	0.546920513557452	FALSE	TRUE
ELANE	0.993840677134827	0.118033171861014	0.245772285075439	0.499319039143256	0.470407477502031	0.714792929565017	0.664044741609603	0.70939146642138	0.87290535271795	FALSE	TRUE
ELAVL1	NA	NA	NA	1.52734385161589	0.215667851600109	0.547041875420757	NA	NA	NA	FALSE	TRUE
ELFN1	-0.729987000000001	0.0937628607039359	0.217474845677307	NA	NA	NA	NA	NA	NA	FALSE	FALSE
ELFN2	NA	NA	NA	NA	NA	NA	-0.0261380434948109	0.948149878985018	0.982810166446013	FALSE	FALSE
ELMO1	NA	NA	NA	0.477365324630666	0.383667038132595	0.658929105350904	NA	NA	NA	FALSE	TRUE
ELMO2	NA	NA	NA	2.45834192572397	0.0296656026568216	0.416461110830584	0.5534991775645	0.654848533625592	0.842941404632053	FALSE	TRUE
ELMO3	NA	NA	NA	0.0186059882753788	0.989397443732963	0.997241140586723	0.176886562263361	0.895708738673078	0.959484237866588	FALSE	TRUE
ELMOD2	NA	NA	NA	-0.0791487883957238	0.881683306089319	0.947576183438739	NA	NA	NA	FALSE	TRUE
ELOVL1	NA	NA	NA	-0.434233953497987	0.344820408164179	0.634711258951796	NA	NA	NA	FALSE	TRUE
ELP2	NA	NA	NA	1.50743513675982	0.233065234230214	0.555607980852459	1.02948591068057	0.34796136725761	0.669685397930533	FALSE	TRUE
ELP3	NA	NA	NA	1.30050535574243	0.262617094538987	0.576577056161296	NA	NA	NA	FALSE	TRUE
ELP4	NA	NA	NA	1.12244426033425	0.272996734510011	0.585161484877593	NA	NA	NA	FALSE	FALSE
ELP5	NA	NA	NA	0.157813736515248	0.919772799580575	0.965580710737	NA	NA	NA	FALSE	TRUE
ELSPBP1	NA	NA	NA	1.1483441246252	0.539612444890096	0.754600583883061	NA	NA	NA	FALSE	FALSE
EMC1	NA	NA	NA	-1.73721523162698	0.0645668055996004	0.426829587025729	NA	NA	NA	FALSE	TRUE
EMC10	-1.86131494645519	0.0123240942548253	0.0694372880904864	NA	NA	NA	NA	NA	NA	FALSE	TRUE
EMC7	NA	NA	NA	1.36709236048718	0.327327450020333	0.622547468315673	NA	NA	NA	FALSE	TRUE
EMCN	-0.79686421012244	0.306161344453898	0.460705902890668	NA	NA	NA	NA	NA	NA	FALSE	FALSE
EMD	NA	NA	NA	-1.7706198873343	0.128208837979702	0.487475737911165	NA	NA	NA	FALSE	TRUE
EMILIN1	NA	NA	NA	-0.12795958691769	0.85253734165424	0.932721561968911	NA	NA	NA	FALSE	TRUE
EML1	NA	NA	NA	-1.11976480060886	0.0227204743685564	0.416461110830584	NA	NA	NA	FALSE	TRUE
EML2	1.80685513330505	0.0343620596686059	0.116460949922983	1.67385528047013	0.261756795247355	0.575909447086933	0.542988000000001	0.613702495967035	0.817901669994237	FALSE	TRUE
EML3	NA	NA	NA	1.13047713708901	0.589764100629843	0.782673352719994	NA	NA	NA	FALSE	TRUE
EML4	NA	NA	NA	0.887281581178758	0.167407078343274	0.517878312726156	NA	NA	NA	FALSE	TRUE
EMR2	-0.193192770006103	0.791922730525896	0.864089920561843	NA	NA	NA	NA	NA	NA	FALSE	FALSE
ENAH	NA	NA	NA	1.75023072697211	0.164609970124815	0.513984207078509	2.21999701867715	0.0796262435037422	0.549082288146527	FALSE	TRUE
ENDOD1	-0.615860999999999	0.0645889297928415	0.172472014949854	-0.00450188600985868	0.996721102354963	0.998838280915533	1.08453989194436	0.455125675379076	0.732666250309569	FALSE	TRUE
ENDOU	NA	NA	NA	0.554913659593872	0.665446232392292	0.829324782160543	NA	NA	NA	FALSE	FALSE
ENG	-0.600673	0.0979351378764901	0.222253913572035	NA	NA	NA	NA	NA	NA	FALSE	TRUE
ENO1	0.00153000000000247	0.994708276207572	0.996064696584219	-0.626190000000001	0.0532365141808105	0.425166181323934	-0.90626	0.203529481998664	0.600518649278606	FALSE	TRUE
ENO2	0.059666	0.907959495009962	0.941730116528694	-0.587645999999999	0.40933618285425	0.672507281591926	-2.171646	0.19173376315021	0.599765774858319	FALSE	TRUE
ENO3	0.059666	0.907959495009962	0.941730116528694	-1.423718	0.21884792785536	0.549291727075798	-2.839846	0.0936184879782451	0.557473634824427	FALSE	TRUE
ENOPH1	1.33186084327195	0.065448910150425	0.173750297163089	2.1422447579384	0.113190373047291	0.471627939379516	2.586766680423	0.168668830144285	0.585594127921199	FALSE	TRUE
ENOSF1	-0.0110724212107556	0.989152631969788	0.994766824583487	0.133391287590438	0.950694044028467	0.977951561414364	2.59697138544259	0.0628495028647098	0.546920513557452	FALSE	TRUE
ENPEP	-0.686415999999998	0.0579433165276222	0.163025704100066	-1.034842	0.0806881400517424	0.446283636730034	-0.875815999999997	0.393319818260355	0.697417783883508	FALSE	TRUE
ENPP1	NA	NA	NA	0.272503483245586	0.430646183198513	0.683742363205336	NA	NA	NA	FALSE	TRUE
ENPP2	-0.590627999999999	0.152379033314528	0.289638490415793	0.0760219257097337	0.958367498116107	0.982040001630726	NA	NA	NA	FALSE	FALSE
ENPP3	NA	NA	NA	-0.36393	0.780721087215226	0.89235091590614	-0.899611487998079	0.472007285223951	0.740038278764674	FALSE	TRUE
ENPP4	0.650312729135667	0.149180922628304	0.284788191117983	0.228722707859305	0.886461640092917	0.951329168897394	-0.900736021888012	0.661004263613101	0.846625289553708	FALSE	TRUE
ENPP5	NA	NA	NA	1.82684530512005	0.108486034817742	0.467637137594878	NA	NA	NA	FALSE	TRUE
ENPP6	NA	NA	NA	-1.71339	0.241521499760867	0.560670077556059	-0.228293958562766	0.864608836610483	0.949778173398601	FALSE	TRUE
ENPP7	0.0476825266316823	0.943365656250787	0.966171334598086	-0.0718153221974056	0.903379413203494	0.959478693847725	NA	NA	NA	FALSE	FALSE
ENSA	1.59534159942689	0.0519381397378177	0.152115360395828	NA	NA	NA	2.47665368280513	0.17018961985906	0.586957930073948	FALSE	TRUE
ENTPD1	NA	NA	NA	-0.738769208768328	0.20869654596799	0.541642461523825	NA	NA	NA	FALSE	TRUE
ENTPD2	1.85667350061638	0.0570509909681435	0.161132478336949	1.8971082678005	0.109768741981897	0.469734881364645	1.55866439824555	0.417225437708119	0.706977283793013	FALSE	TRUE
ENTPD3	NA	NA	NA	2.74979207847678	0.000930360546860639	0.281945680192365	2.66328426842624	0.152813181740935	0.578646978327883	FALSE	FALSE
ENTPD5	NA	NA	NA	-0.0597119999999975	0.970166374608554	0.986371307330003	NA	NA	NA	FALSE	TRUE
ENTPD6	NA	NA	NA	-0.528513650642711	0.622046386190761	0.80341590689702	NA	NA	NA	FALSE	TRUE
ENY2	NA	NA	NA	1.38001829789073	0.388204901414823	0.660059924089548	1.80823973613365	0.296765017529426	0.642162488955144	FALSE	TRUE
EPB41	NA	NA	NA	-0.554983999999997	0.697270959003414	0.849555069737005	NA	NA	NA	FALSE	TRUE
EPB41L1	NA	NA	NA	-1.2416744833647	0.132596942120735	0.488480104155124	1.16227542352563	0.284029591218781	0.638116530112222	FALSE	TRUE
EPB41L3	NA	NA	NA	-0.150077043196745	0.925989119561307	0.966598054474418	0.578797070526187	0.564859992582312	0.79202384232581	FALSE	TRUE
EPB41L4A	NA	NA	NA	NA	NA	NA	-0.681790340848547	0.614553228867753	0.818740640762978	FALSE	FALSE
EPB41L5	NA	NA	NA	-0.924019486570357	0.445086638870089	0.694667931694438	NA	NA	NA	FALSE	TRUE
EPB42	NA	NA	NA	-0.2658795432015	0.751984839276598	0.881651682292483	NA	NA	NA	FALSE	TRUE
EPCAM	-0.521124	0.0735601047689627	0.186482060766427	-2.44490450173893	0.2863905983927	0.592110274712064	-0.82072354132155	0.0321122915145143	0.546920513557452	FALSE	TRUE
EPDR1	NA	NA	NA	1.13355279079916	0.293353884532477	0.596035939681557	2.40794446266122	0.0705023760792533	0.546920513557452	FALSE	TRUE
EPG5	NA	NA	NA	0.65774233277515	0.147572039773964	0.501958245670048	NA	NA	NA	FALSE	TRUE
EPHA1	-0.254318000000001	0.490323148510232	0.63131612867799	0.527720776892107	0.55428801205802	0.762569502637355	NA	NA	NA	FALSE	FALSE
EPHA10	-0.745196	0.165040737017703	0.305020758095638	NA	NA	NA	NA	NA	NA	FALSE	FALSE
EPHA2	-0.898502425380006	0.0648254092719289	0.172893918433486	0.797377387359223	0.344172595660216	0.634711258951796	-0.111524807651753	0.742539021315607	0.887534551247499	FALSE	TRUE
EPHA4	0.0653321515522443	0.923510882835561	0.952964253843856	0.415286575049217	0.663356830196893	0.82776975111226	0.0772477968158523	0.877578114284392	0.951828299782784	FALSE	TRUE
EPHA5	NA	NA	NA	0.0500843440203766	0.609246515574208	0.795277158630277	NA	NA	NA	FALSE	TRUE
EPHA7	-0.610641000000001	0.130373216772396	0.261678300505474	0.0629492053578922	0.771653038445847	0.887546718514585	-0.120927938324824	0.665360060300672	0.847967487318452	FALSE	TRUE
EPHB2	-0.771416000000002	0.0125013881794484	0.0697229320489239	0.495710821072075	0.336650724224434	0.630550216827025	-0.222324051580218	0.81301144601547	0.926402512839672	FALSE	TRUE
EPHB3	-0.659276999999999	0.0281639786249361	0.104806156943808	-0.923448586132686	0.274147019589109	0.585519692507755	0.321949948884894	0.508255620096085	0.756354664244315	FALSE	TRUE
EPHB4	-0.187746000000001	0.519176582347444	0.652450662242681	-0.644384029831222	0.439347611527835	0.690079667742597	0.00218088554890628	0.993557806396139	0.997141046367419	FALSE	TRUE
EPHB6	-0.313210999999999	0.39323346651783	0.551077179859275	-0.217389802455662	0.765975984081591	0.886048907137462	NA	NA	NA	FALSE	FALSE
EPHX1	NA	NA	NA	-0.633292000000001	0.326154155733717	0.621196127536858	-0.214663473696158	0.890410101304911	0.956021985764281	FALSE	TRUE
EPHX2	1.62472743493699	0.143821473816136	0.277494084354821	1.403816	0.0596610701475191	0.425166181323934	2.54572	0.0191365895376057	0.546920513557452	FALSE	TRUE
EPM2AIP1	NA	NA	NA	0.765213610942677	0.43110861300201	0.683742363205336	NA	NA	NA	FALSE	TRUE
EPN1	NA	NA	NA	1.06136006066289	0.44643576067926	0.696143955733895	-2.253226	0.0707849029975735	0.546920513557452	FALSE	TRUE
EPN3	NA	NA	NA	1.3339515001465	0.218563473278558	0.549291727075798	-0.644497086643373	0.254464693050751	0.624104591769932	FALSE	TRUE
EPPK1	NA	NA	NA	-0.802150000000001	0.508278793680308	0.738965156544351	1.84106046846544	0.295282439402831	0.642162488955144	FALSE	TRUE
EPRS	1.11734395615214	0.119513040011138	0.248150072709271	1.255644	0.114486273328097	0.471627939379516	1.6821990109549	0.238812645387454	0.61543931115067	FALSE	TRUE
EPS15	NA	NA	NA	3.19169050842416	0.0755261930403928	0.441844916269794	1.75231148509208	0.166110639316562	0.58487899455201	FALSE	TRUE
EPS15L1	NA	NA	NA	0.650772736259437	0.335561226058691	0.629648592716869	-0.804631708036874	0.313568672313927	0.65291657439643	FALSE	TRUE
EPS8	0.0573660000000018	0.85898940086749	0.908911455384765	-1.65673664605917	0.124343288854652	0.484732836144979	-1.142088	0.243216606562256	0.618173440882755	FALSE	TRUE
EPS8L1	0.72496728126335	0.468737855227628	0.615393024473459	-0.709958	0.466660371374917	0.713269632963558	-0.84451	0.109710769764461	0.557473634824427	FALSE	TRUE
EPS8L2	-0.345815000000002	0.426242740145409	0.578731081091119	-1.167958	0.112688000924511	0.471627939379516	-1.760064	0.0525827959799728	0.546920513557452	FALSE	TRUE
EPS8L3	NA	NA	NA	NA	NA	NA	-0.128449520133511	0.870511343468083	0.95077449105518	FALSE	FALSE
EPT1	NA	NA	NA	0.432944931419309	0.824063495471975	0.919214906034587	NA	NA	NA	FALSE	TRUE
EPX	0.810430274869995	0.337798397658006	0.495452643169498	2.9773622511921	0.285537049743269	0.590817468633454	-0.169247114512821	0.818421697635564	0.927626922387475	FALSE	TRUE
ERAP1	NA	NA	NA	2.00677502584135	0.205660052657536	0.540492889877512	NA	NA	NA	FALSE	TRUE
ERAP2	NA	NA	NA	-1.34788729661897	0.287391600091093	0.592818339155034	NA	NA	NA	FALSE	TRUE
ERBB2	0.329988731602636	0.576703123432122	0.701146236711349	0.510184389771171	0.311359443096082	0.609933678739856	NA	NA	NA	FALSE	TRUE
ERBB3	NA	NA	NA	NA	NA	NA	-0.150045080990491	0.806804682940815	0.922673263264234	FALSE	TRUE
ERGIC1	NA	NA	NA	3.140598	0.0546224586439435	0.425166181323934	1.31917911808068	0.412499305048033	0.7062170084802	FALSE	TRUE
ERGIC3	NA	NA	NA	0.336370309927236	0.763341331342244	0.885233727685115	NA	NA	NA	FALSE	TRUE
ERH	0.0643442012266995	0.969156505376908	0.981181884809434	NA	NA	NA	1.27827910531838	0.349809542116495	0.669759500969038	FALSE	TRUE
ERI3	NA	NA	NA	NA	NA	NA	1.38074959542976	0.26264857510785	0.62763717030474	FALSE	TRUE
ERICH5	NA	NA	NA	NA	NA	NA	2.24660468650384	0.0107668670764045	0.546920513557452	FALSE	FALSE
ERLEC1	NA	NA	NA	0.714851917997478	0.33653459671829	0.630550216827025	NA	NA	NA	FALSE	TRUE
ERLIN1	NA	NA	NA	0.67388290080331	0.692838586473448	0.848350369482744	NA	NA	NA	FALSE	TRUE
ERLIN2	NA	NA	NA	0.685451032023916	0.705383247597002	0.853587564212067	NA	NA	NA	FALSE	TRUE
ERMP1	NA	NA	NA	-1.413308	0.151632926922488	0.503816008302155	NA	NA	NA	FALSE	TRUE
ERO1L	NA	NA	NA	0.841017584327917	0.644049789805872	0.815418381468574	NA	NA	NA	FALSE	TRUE
ERP29	NA	NA	NA	1.13022034536058	0.495430925624248	0.730819865574088	NA	NA	NA	FALSE	TRUE
ERP44	0.789252648664799	0.317593982497508	0.474989506749498	1.257886	0.175275755687963	0.519545760903607	1.33347026623858	0.373778273910778	0.684297413748933	FALSE	TRUE
ESAM	-0.639823	0.0248639331401724	0.0985776268235096	NA	NA	NA	-1.86457599167352	0.114227375040831	0.557473634824427	FALSE	TRUE
ESD	0.133132	0.718519078539256	0.812993081675388	0.706684000000003	0.0844390589629501	0.448280638092969	-0.524594	0.383115292361362	0.690852764658788	FALSE	TRUE
ESPN	NA	NA	NA	-0.956703903550759	0.463573956696577	0.710456593788685	-1.13977360494076	0.414704723672363	0.706965537683748	FALSE	FALSE
ESRP1	NA	NA	NA	0.980841208420452	0.322607668811754	0.618112472775149	NA	NA	NA	FALSE	TRUE
ESYT1	NA	NA	NA	-0.470095999999998	0.469273999975886	0.713908756354734	NA	NA	NA	FALSE	TRUE
ESYT2	NA	NA	NA	-0.224393464084091	0.803572659426838	0.90391766525869	NA	NA	NA	FALSE	TRUE
ETF1	NA	NA	NA	2.30994431737182	0.113465584000552	0.471627939379516	-0.263767150308656	0.770433895779244	0.904646093444215	FALSE	TRUE
ETFA	NA	NA	NA	-1.25759	0.205902474733324	0.540546202684796	NA	NA	NA	FALSE	TRUE
ETFB	NA	NA	NA	-1.47086	0.0683754222513556	0.433462823727072	1.98391479231804	0.125389351077571	0.558468291063358	FALSE	TRUE
ETFDH	NA	NA	NA	-3.15603623312904	0.115415568930382	0.471627939379516	NA	NA	NA	FALSE	TRUE
ETHE1	NA	NA	NA	-0.0964300000000016	0.914083303288219	0.964270612131618	NA	NA	NA	FALSE	TRUE
EVA1B	NA	NA	NA	NA	NA	NA	-0.421336289463717	0.852205638091242	0.944315289393918	FALSE	TRUE
EVPL	NA	NA	NA	-0.946228000000001	0.406114612620547	0.67034583149987	-0.737770000000001	0.204816184300864	0.600518649278606	FALSE	TRUE
EWSR1	NA	NA	NA	-0.779033957204062	0.641921422983395	0.814923749490176	NA	NA	NA	FALSE	TRUE
EXOC1	NA	NA	NA	1.34805631389501	0.281396421720033	0.588921622400882	3.16931720488066	0.0764217624103646	0.548666859434192	FALSE	TRUE
EXOC2	NA	NA	NA	1.25248914693278	0.457759411461996	0.70677616258239	2.21551536723415	0.137020961941827	0.563793958660378	FALSE	TRUE
EXOC3	NA	NA	NA	2.25074929938674	0.0860873173659986	0.449721535826211	2.54483502627193	0.191317843626525	0.599765774858319	FALSE	TRUE
EXOC3L4	NA	NA	NA	2.81621371994292	0.176868648438527	0.519741510862571	NA	NA	NA	FALSE	FALSE
EXOC4	0.432148448871732	0.433212609521421	0.584150382920497	2.274734	0.0779344416588549	0.443369895019661	2.68036808826036	0.102047340111601	0.557473634824427	FALSE	TRUE
EXOC5	NA	NA	NA	1.48278544589453	0.283543117120327	0.589315520307238	4.96946954265058	0.0725200199973662	0.547725955995682	FALSE	TRUE
EXOC6	NA	NA	NA	1.51674181220506	0.467062788438567	0.713269632963558	2.19323136458829	0.100455686543286	0.557473634824427	FALSE	TRUE
EXOC6B	NA	NA	NA	-0.667864389267633	0.566136549383774	0.769899927453886	1.2543608911278	0.00819308817051496	0.546920513557452	FALSE	TRUE
EXOC7	NA	NA	NA	3.60799079539121	0.0214275914738094	0.416461110830584	0.50423236552826	0.668702263027786	0.849459200016952	FALSE	TRUE
EXOC8	NA	NA	NA	1.156404	0.23596962363004	0.557305995224781	1.42417496870071	0.209161216489626	0.601095887674956	FALSE	TRUE
EXPH5	NA	NA	NA	-0.193482532435596	0.754422810775765	0.881651682292483	0.817662100110248	0.461251114123964	0.734488595636885	FALSE	FALSE
EXTL2	NA	NA	NA	2.07256786749351	0.0585276154918994	0.425166181323934	NA	NA	NA	FALSE	TRUE
EZR	-0.0419209999999985	0.746299463330092	0.82951448926145	-0.468433999999998	0.242410415489698	0.560934306423764	-0.898139999999998	0.236489375910714	0.613347708651404	FALSE	TRUE
F10	0.577334942371181	0.238196872310717	0.383868112436364	-1.80157259680659	0.0379966650490194	0.416461110830584	NA	NA	NA	FALSE	FALSE
F11	-1.29601653094098	0.0315572491387953	0.111446874745096	-2.37380313045714	0.196281593050243	0.532780923059551	0.397928291437488	0.493455016424269	0.749315542365052	FALSE	FALSE
F11R	0.0764359999999975	0.75703619272555	0.837224263340555	-0.0857439962665723	0.921190482968909	0.965580710737	0.324435871503383	0.853813354561675	0.944520347331857	FALSE	TRUE
F12	-0.468188000000001	0.232853821613174	0.378022821675624	-1.40223124459201	0.103673832747216	0.459987449834261	NA	NA	NA	FALSE	TRUE
F13B	-0.119651190394078	0.805911839700764	0.874592996483144	-1.25676435417526	0.0622670617825192	0.425166181323934	NA	NA	NA	FALSE	FALSE
F2	-0.813147000000001	0.00123448263784274	0.0224512436751872	-0.583947999999999	0.589751724952311	0.782673352719994	-0.387153999999999	0.725569276738404	0.879630631414168	FALSE	TRUE
F2R	NA	NA	NA	NA	NA	NA	-0.526007373505644	0.217647392110448	0.60653876000165	FALSE	FALSE
F3	NA	NA	NA	1.3274223636673	0.120415191960418	0.479849692513605	-0.678437426583518	0.775388857549429	0.906989305243501	FALSE	TRUE
F5	-0.190154999999997	0.674248019817063	0.780950782154043	-1.70881578583042	0.343224933407595	0.634079152305784	NA	NA	NA	FALSE	TRUE
F7	NA	NA	NA	-1.6467079948643	0.416570281768284	0.675169334086945	NA	NA	NA	FALSE	FALSE
F8A1	NA	NA	NA	0.537654078025582	0.696166799293842	0.849555069737005	0.673791261159096	0.40544304109418	0.701480368245034	FALSE	TRUE
F9	-0.651050000000001	0.0152714532238762	0.0775184595672792	-0.998172642369887	0.424326450020039	0.679473563796395	NA	NA	NA	FALSE	TRUE
FAAH	NA	NA	NA	0.756651965601922	0.655523806050883	0.823440348630285	NA	NA	NA	FALSE	TRUE
FABP1	-0.804990999999998	0.0173907152981692	0.082446926434394	-2.69796890672045	0.0762257076631866	0.441844916269794	1.75056874972049	0.567165341598591	0.792912963364914	FALSE	FALSE
FABP3	-0.438772	0.178401490040544	0.319787211195541	-1.1874911262746	0.221158613868492	0.551762948129373	-0.366610000000001	0.745062198712002	0.887715025704352	FALSE	TRUE
FABP4	-0.496030147191409	0.677899045379163	0.783531792744122	-2.28750377399585	0.38461498063995	0.658929105350904	0.0814436678116355	0.900052486179214	0.961077395080574	FALSE	TRUE
FABP5	0.753274999999999	0.131073983869605	0.262349245309127	2.00597	0.149094439050612	0.502753232611612	2.397604	0.0441448051839262	0.546920513557452	FALSE	TRUE
FABP6	NA	NA	NA	-0.22922024105835	0.60738630814476	0.793920808574021	NA	NA	NA	FALSE	FALSE
FADD	NA	NA	NA	2.94167470303274	0.0720615451295219	0.4382073116419	3.79913688638162	0.020619902747422	0.546920513557452	FALSE	TRUE
FAF2	NA	NA	NA	-0.58833811797151	0.709988809209036	0.856097767195057	NA	NA	NA	FALSE	TRUE
FAH	-0.429338999999999	0.493723901892787	0.634522275922404	-0.0543365445761275	0.91624784877928	0.964773630062508	1.267064	0.0212704281200855	0.546920513557452	FALSE	TRUE
FAHD1	NA	NA	NA	-1.93565489603703	0.16762856610258	0.517878312726156	NA	NA	NA	FALSE	TRUE
FAHD2A	NA	NA	NA	-1.31578412874796	0.177784937288372	0.519934356453249	NA	NA	NA	FALSE	TRUE
FAIM	NA	NA	NA	NA	NA	NA	0.38284481003874	0.773967760410905	0.905899646198849	FALSE	TRUE
FAM102A	NA	NA	NA	NA	NA	NA	-3.19116201299993	0.0488043055604911	0.546920513557452	FALSE	FALSE
FAM105A	NA	NA	NA	-0.183845068717043	0.75584560812191	0.882127603995165	NA	NA	NA	FALSE	TRUE
FAM107B	NA	NA	NA	NA	NA	NA	3.02509793842045	0.160782132285289	0.583386932929268	FALSE	TRUE
FAM114A1	NA	NA	NA	4.82673058841998	0.0168528290329555	0.394783239382853	0.966669376374091	0.591182699095558	0.80647518221624	FALSE	TRUE
FAM114A2	NA	NA	NA	2.84150089545637	0.00186381787791415	0.281945680192365	0.609043744355112	0.426800506663689	0.708712575670414	FALSE	TRUE
FAM115A	NA	NA	NA	1.36236508317729	0.274435022889235	0.585519692507755	1.04682686164147	0.58336547461301	0.801185614270321	FALSE	TRUE
FAM120A	NA	NA	NA	1.497436	0.176561802691849	0.519741510862571	0.969188715880925	0.218980785415821	0.60653876000165	FALSE	TRUE
FAM120C	NA	NA	NA	-0.726030480781542	0.0809361193985437	0.446283636730034	NA	NA	NA	FALSE	TRUE
FAM126A	NA	NA	NA	NA	NA	NA	-0.656167717761891	0.385727424312394	0.69148598883838	FALSE	TRUE
FAM126B	NA	NA	NA	NA	NA	NA	-0.293129840704411	0.648501427147091	0.840062218559574	FALSE	FALSE
FAM129A	4.95544489656712	3.96413679356037e-05	0.00727749446351125	5.51402621424601	0.0173306083624432	0.398758042188305	6.1747319077608	0.0137863935738383	0.546920513557452	FALSE	TRUE
FAM129B	2.80110516787723	0.000908311116881231	0.0212873339413761	0.63992	0.510780796218125	0.740232375181414	0.423316	0.297645676859711	0.642162488955144	FALSE	TRUE
FAM135A	NA	NA	NA	1.15187992901676	0.208397031437313	0.54163676304089	1.41629161724705	0.0583254471421935	0.546920513557452	FALSE	TRUE
FAM151A	-0.255690000000001	0.576312689765532	0.701058451437585	-1.152006	0.131658027380487	0.487759181036013	-1.22921144506996	0.582191222990706	0.80099989453108	FALSE	FALSE
FAM160A2	NA	NA	NA	0.398734444750675	0.248942322416527	0.56562936889511	NA	NA	NA	FALSE	TRUE
FAM160B1	NA	NA	NA	1.6376604285473	0.221259393532273	0.551762948129373	NA	NA	NA	FALSE	TRUE
FAM160B2	NA	NA	NA	1.11634465906903	0.0589706791038768	0.425166181323934	NA	NA	NA	FALSE	TRUE
FAM162A	NA	NA	NA	-2.56007844100277	0.195052329143371	0.531746133741564	NA	NA	NA	FALSE	TRUE
FAM166A	NA	NA	NA	0.135474151928697	0.86127728134891	0.938306499483019	NA	NA	NA	FALSE	FALSE
FAM168A	NA	NA	NA	NA	NA	NA	3.04676363409303	0.125303199827071	0.558468291063358	FALSE	FALSE
FAM168B	NA	NA	NA	NA	NA	NA	0.153567835836794	0.94241620968509	0.981158819071424	FALSE	FALSE
FAM171A1	-0.521946049287468	0.331908491042327	0.489420619656122	NA	NA	NA	NA	NA	NA	FALSE	TRUE
FAM174A	-1.04805297342796	0.236441139465911	0.382437467139062	NA	NA	NA	NA	NA	NA	FALSE	TRUE
FAM175B	NA	NA	NA	2.85370016514067	0.0354688858951242	0.416461110830584	1.31369531397968	0.358432877880689	0.675916000177365	FALSE	TRUE
FAM177A1	2.01854007132559	0.0350966476368813	0.117601820704373	2.73052633605379	0.20834997825464	0.54163676304089	6.03025155869055	0.00702421620486236	0.546920513557452	FALSE	TRUE
FAM179B	NA	NA	NA	-0.334468467205115	0.584367863776286	0.779510531715728	1.44465652240288	0.16394410844375	0.584627557362939	FALSE	FALSE
FAM188A	NA	NA	NA	NA	NA	NA	0.774755564707352	0.33384768314931	0.658713996532936	FALSE	TRUE
FAM189A2	NA	NA	NA	NA	NA	NA	0.41714283041736	0.597736836234059	0.8106626741812	FALSE	FALSE
FAM198B	-0.0964116334390432	0.901525651166078	0.936379542441711	0.00648430059663418	0.979373045042089	0.99240834883204	NA	NA	NA	FALSE	TRUE
FAM209B	NA	NA	NA	-0.344470424195471	0.553680284763767	0.762138482909338	NA	NA	NA	FALSE	FALSE
FAM20C	NA	NA	NA	0.664166775921467	0.0692591746973849	0.433462823727072	NA	NA	NA	FALSE	FALSE
FAM213A	NA	NA	NA	-0.625223486123996	0.573208821732875	0.773698116112027	NA	NA	NA	FALSE	TRUE
FAM213B	NA	NA	NA	-0.00153667552750392	0.998996067322571	0.999730562059367	0.49708	0.545931724247569	0.77981216188354	FALSE	TRUE
FAM21A	NA	NA	NA	-0.752257950307994	0.206976798355024	0.541171154082807	1.73826606946147	0.117939295615766	0.557473634824427	FALSE	TRUE
FAM21C	NA	NA	NA	-0.404053651910438	0.253880849465857	0.567995314470503	0.7320199768681	0.343878330532862	0.66657355830042	FALSE	TRUE
FAM26E	NA	NA	NA	-1.5401497495721	0.306867857460232	0.60549912525679	-0.223497606379331	0.874791892839284	0.951240314703222	FALSE	TRUE
FAM3B	0.439215000000001	0.250168975704543	0.399363951795007	0.141787921594734	0.768977982769528	0.886480973542389	NA	NA	NA	FALSE	TRUE
FAM3C	-0.678052999999998	0.041096242596193	0.129892428177063	-2.04566178474685	0.172068080197887	0.519315660045842	-0.925918906293155	0.2733835217049	0.633628767670801	FALSE	TRUE
FAM45A	NA	NA	NA	0.424521131543209	0.541142529695534	0.75532350397244	1.64156505468968	0.0367640583433621	0.546920513557452	FALSE	TRUE
FAM49A	NA	NA	NA	1.6900279754523	0.150578780285252	0.502753232611612	1.23161998604671	0.399458712426885	0.699612570167847	FALSE	TRUE
FAM49B	NA	NA	NA	1.65642491948322	0.140479967369104	0.497230284454093	0.514217143200959	0.706714114814564	0.871268800442605	FALSE	TRUE
FAM63A	NA	NA	NA	2.34609509711973	0.0684726734365773	0.433462823727072	-0.180021999999997	0.816168867067398	0.926861300097098	FALSE	TRUE
FAM63B	NA	NA	NA	2.42876706829229	0.0442990204505302	0.425166181323934	1.77171883571481	0.294460320995165	0.642162488955144	FALSE	FALSE
FAM65A	NA	NA	NA	1.095294	0.29487584194166	0.597016907990604	0.386576000000002	0.773634271541777	0.905795773165491	FALSE	TRUE
FAM71A	NA	NA	NA	-0.926552992799346	0.0759816597589207	0.441844916269794	NA	NA	NA	FALSE	FALSE
FAM83F	NA	NA	NA	NA	NA	NA	0.310827129420234	0.380521163675171	0.688996490587969	FALSE	TRUE
FAM83H	NA	NA	NA	0.198268522496656	0.688508282985694	0.846049698793481	NA	NA	NA	FALSE	TRUE
FAM84A	NA	NA	NA	2.28374672306362	0.0853971052787683	0.448833313734196	0.760199659749214	0.723865624187141	0.878945759552693	FALSE	TRUE
FAM84B	NA	NA	NA	2.44060095167943	0.227225141049179	0.554021650263849	1.234614	0.043703828140426	0.546920513557452	FALSE	TRUE
FAM91A1	NA	NA	NA	2.0303078510312	0.179609284184396	0.521606244054049	0.819767493901487	0.39145024466908	0.695514813019811	FALSE	TRUE
FAM96A	NA	NA	NA	1.55311355869522	0.35718523258626	0.64135352097162	1.08326342353993	0.420740618406238	0.706977283793013	FALSE	TRUE
FAM96B	NA	NA	NA	4.18913075381791	0.0396792843976039	0.417187303859793	2.39464843475719	0.135595958734496	0.563793958660378	FALSE	TRUE
FAM98A	NA	NA	NA	0.876620802172322	0.114665360222626	0.471627939379516	NA	NA	NA	FALSE	TRUE
FAM98B	NA	NA	NA	0.1366254697564	0.753627633891122	0.881651682292483	NA	NA	NA	FALSE	TRUE
FAM98C	NA	NA	NA	2.85505937332716	0.138737733272095	0.496378643403583	0.975635319725242	0.486501801395044	0.748660663612833	FALSE	TRUE
FARP1	NA	NA	NA	-1.89861724396874	0.0925717105010231	0.455554890935168	NA	NA	NA	FALSE	TRUE
FARP2	NA	NA	NA	-0.56761699290937	0.351255578672567	0.638052677469432	NA	NA	NA	FALSE	TRUE
FARSA	NA	NA	NA	3.01664300451261	0.0356953350850883	0.416461110830584	0.931782589940635	0.175652477449892	0.590528461931006	FALSE	TRUE
FARSB	NA	NA	NA	2.53237636330926	0.0683265958303399	0.433462823727072	0.893813302192584	0.482783483492827	0.747925619020729	FALSE	TRUE
FASN	3.31108	0.000282707877635358	0.0126300044945661	2.772398	0.001785818019791	0.281945680192365	3.47515	0.00626411060759418	0.546920513557452	FALSE	TRUE
FAT1	NA	NA	NA	-0.192610556325198	0.774564016886517	0.889355543403512	-1.33736857816834	0.22026157618001	0.60653876000165	FALSE	TRUE
FAT2	NA	NA	NA	0.390970837149142	0.79199714455369	0.898175074995498	NA	NA	NA	FALSE	FALSE
FAT3	-1.41034458389211	0.246707675886355	0.394983292134913	NA	NA	NA	NA	NA	NA	FALSE	TRUE
FAT4	-0.319976	0.472273606595709	0.617092974691784	-0.375382213337961	0.662023961198713	0.826855720317506	NA	NA	NA	FALSE	FALSE
FAU	NA	NA	NA	1.60565208198017	0.279182055120715	0.588281598582991	NA	NA	NA	FALSE	TRUE
FBL	NA	NA	NA	-1.72998166457957	0.26611067836374	0.578778700191975	NA	NA	NA	FALSE	TRUE
FBLN1	-0.386517000000001	0.0922849509107514	0.215505068141934	-1.06803214055513	0.394154677860927	0.663374111601437	NA	NA	NA	FALSE	TRUE
FBLN2	-0.568516000000002	0.0227332136147788	0.0955749419720566	1.57706832724891	0.152253151287669	0.503816008302155	0.902993283720949	0.0997092914379921	0.557473634824427	FALSE	TRUE
FBLN5	-0.610999	0.0218006976117346	0.093802611012991	-1.55727033930508	0.238665678536238	0.558046329148182	NA	NA	NA	FALSE	TRUE
FBLN7	-0.552861	0.175994944753235	0.316503561870511	-2.86178794379626	0.241517690574656	0.560670077556059	NA	NA	NA	FALSE	TRUE
FBN1	-0.554819999999999	0.00146000533281177	0.0233943436223235	-0.889241828753391	0.0390650144759633	0.416461110830584	-0.249068642334702	0.604290607314464	0.813836158630498	FALSE	TRUE
FBN2	0.917353769956549	0.576114153360799	0.701058451437585	NA	NA	NA	NA	NA	NA	FALSE	TRUE
FBP1	-0.383687999999999	0.125113307359344	0.254736244096705	-0.473858	0.657279066470464	0.824551396468339	0.563269999999999	0.368346741439391	0.681558728479366	FALSE	TRUE
FBP2	0.5625666	0.406377589786471	0.561637283751314	-0.0285319543802167	0.92302153326034	0.966598054474418	5.60192230453245	0.04769501324637	0.546920513557452	FALSE	TRUE
FBXL20	NA	NA	NA	-0.672834887057498	0.52078642084585	0.745812254694043	1.1011888561851	0.426108207020315	0.708712575670414	FALSE	TRUE
FBXL8	NA	NA	NA	3.30433696260866	0.0882504441044474	0.454147663149825	-0.400509253734093	0.875225494717863	0.951240314703222	FALSE	TRUE
FBXO17	NA	NA	NA	0.607419915781421	0.359509454340921	0.642619870570105	2.50031284068952	0.130043025021104	0.560647056322263	FALSE	FALSE
FBXO2	NA	NA	NA	1.27728025699714	0.512931693559413	0.741403413081292	1.25689529383452	0.0315208068599745	0.546920513557452	FALSE	TRUE
FBXO44	NA	NA	NA	1.69214517027929	0.0699583416113397	0.433462823727072	NA	NA	NA	FALSE	TRUE
FBXO6	NA	NA	NA	0.557966841614435	0.378817047117276	0.656047038807567	1.2998152618807	0.252512896006753	0.622618406476345	FALSE	TRUE
FBXO7	NA	NA	NA	0.928986349821008	0.682105088668713	0.842073074988946	NA	NA	NA	FALSE	TRUE
FCAMR	-2.70471367199402	0.00555807373283708	0.0432665598354773	NA	NA	NA	NA	NA	NA	FALSE	FALSE
FCAR	NA	NA	NA	2.90893697654851	0.0592531699515267	0.425166181323934	NA	NA	NA	FALSE	FALSE
FCER1G	NA	NA	NA	1.03859497913297	0.536174901803931	0.753263898680855	-0.788884522253475	0.593654343235599	0.807203100297761	FALSE	FALSE
FCER2	-0.557136999999997	0.120187446605681	0.249080851243948	NA	NA	NA	NA	NA	NA	FALSE	FALSE
FCGBP	1.559974	0.0133509752143708	0.0720887215619089	1.02328594817853	0.403167521248948	0.668637805913038	1.90026116572191	0.0395737490080822	0.546920513557452	FALSE	TRUE
FCGR2A	-0.966529000000001	0.011094200612508	0.0659851618440427	NA	NA	NA	NA	NA	NA	FALSE	FALSE
FCGR3A	-0.675135000000001	0.00289503684081794	0.0315730998035739	0.749814913971687	0.485428669185001	0.724166469450495	0.160278536252633	0.868522904723296	0.950754624793786	FALSE	TRUE
FCGR3B	-0.715289000000002	0.0566041984699322	0.160281554279255	0.44760494846782	0.707340313526919	0.854259649896364	0.594922989000709	0.421115064459371	0.706977283793013	FALSE	FALSE
FCGRT	NA	NA	NA	-2.84549273259804	0.0789605031739289	0.4451707699867	NA	NA	NA	FALSE	TRUE
FCHO2	NA	NA	NA	0.0237917368130898	0.979165865904604	0.992392656184051	0.685825006854037	0.578914591628229	0.798634455030388	FALSE	TRUE
FCN1	NA	NA	NA	-0.0741647322572767	0.924324655302623	0.966598054474418	NA	NA	NA	FALSE	FALSE
FCN2	-1.45316600673454	0.117937161367192	0.245772285075439	-2.73870748649073	0.25101535794713	0.567470090869997	NA	NA	NA	FALSE	FALSE
FDFT1	NA	NA	NA	1.62379573808666	0.0979434137134841	0.459987449834261	NA	NA	NA	FALSE	TRUE
FDPS	1.48113777151281	0.0861149098075356	0.207561429218819	3.28277267248976	0.0588526589339238	0.425166181323934	4.33768987150112	0.0155700437931644	0.546920513557452	FALSE	TRUE
FDX1	NA	NA	NA	-1.45719008398787	0.23170570123725	0.555607980852459	NA	NA	NA	FALSE	TRUE
FDXR	NA	NA	NA	-3.28805638482378	0.0553343777861821	0.425166181323934	NA	NA	NA	FALSE	TRUE
FECH	NA	NA	NA	-2.29553703392725	0.211924709169472	0.543135752163542	NA	NA	NA	FALSE	TRUE
FER	NA	NA	NA	0.630817383735511	0.355895080040784	0.64135352097162	-0.129532321878576	0.791685553346917	0.915239935073193	FALSE	FALSE
FERMT1	NA	NA	NA	0.715496409625116	0.0123171789669712	0.358236154561854	-0.144694472796386	0.888685148430581	0.954955145902712	FALSE	TRUE
FERMT2	NA	NA	NA	-1.7290149832233	0.0904637515270356	0.455554890935168	0.0394714511311705	0.954338243363728	0.984835585679278	FALSE	TRUE
FERMT3	NA	NA	NA	2.52338834719671	0.0416792751882178	0.423123893098739	0.259327819218727	0.706338881153538	0.871096367593883	FALSE	TRUE
FES	NA	NA	NA	0.482367373199528	0.240235790855023	0.55958500038205	NA	NA	NA	FALSE	FALSE
FETUB	NA	NA	NA	-1.93261208501927	0.177960715024918	0.519934356453249	NA	NA	NA	FALSE	TRUE
FGA	-0.571000000000002	0.00611161890189422	0.045894592263981	-1.64074	0.0780953431420167	0.44379757568191	-0.109132971720499	0.945046007515025	0.982200301548191	FALSE	TRUE
FGB	0.194047000000001	0.743565638922833	0.82772870265134	-0.556176000000001	0.56682856264402	0.770000385412776	0.223971955123606	0.861133293170293	0.946837289965317	FALSE	TRUE
FGD3	NA	NA	NA	0.0341052770800392	0.962520875228131	0.98308143180546	-0.543974969864166	0.231072455680893	0.610856541767848	FALSE	FALSE
FGD4	NA	NA	NA	0.0309356134382366	0.954263586503302	0.979619787294784	-0.0172822189313688	0.985209720874609	0.994836912289597	FALSE	TRUE
FGD5	NA	NA	NA	0.940912026893635	0.0545329346008634	0.425166181323934	NA	NA	NA	FALSE	FALSE
FGF1	NA	NA	NA	-1.6871275777857	0.24929449298656	0.56562936889511	-0.0099118954302071	0.996271829108267	0.997648825423015	FALSE	FALSE
FGF9	NA	NA	NA	-0.135383626660529	0.94149618276079	0.974741165262186	NA	NA	NA	FALSE	FALSE
FGFBP2	-1.1194605498207	0.361354611632656	0.519945457350226	NA	NA	NA	NA	NA	NA	FALSE	FALSE
FGFR1	-0.462497000000003	0.0957139326730355	0.220102081084235	-0.1019095307977	0.751621840380585	0.881651682292483	NA	NA	NA	FALSE	FALSE
FGFR2	-0.202977999999998	0.607338927962776	0.725578990402384	NA	NA	NA	NA	NA	NA	FALSE	FALSE
FGFR4	NA	NA	NA	0.429579201292173	0.649259936017689	0.819609531520014	NA	NA	NA	FALSE	FALSE
FGG	0.756485000000001	0.293000424253346	0.446081502854265	-0.480201999999998	0.580196522484189	0.778071192606618	0.409297454207312	0.529559546552399	0.769630809760443	FALSE	TRUE
FGGY	NA	NA	NA	0.724498818367888	0.664202943958355	0.82837355838892	0.270770116975557	0.880164429872862	0.952065167402174	FALSE	TRUE
FGL1	NA	NA	NA	-0.190174034797543	0.771987644266247	0.887566049464997	NA	NA	NA	FALSE	TRUE
FGL2	-0.814789000000001	0.107003086030897	0.231332481379849	-1.99048	0.116487861184322	0.474633626011573	-0.917038907837259	0.293370261391436	0.642162488955144	FALSE	TRUE
FGR	NA	NA	NA	0.640368301789653	0.617164646561636	0.800767261967315	1.46784272950709	0.452836086176253	0.730896796745885	FALSE	FALSE
FH	NA	NA	NA	-2.923106	0.097196591653869	0.459987449834261	0.321685090150359	0.770767124511199	0.904646093444215	FALSE	TRUE
FHIT	NA	NA	NA	2.52820197983574	0.187109408867713	0.526943608677926	2.71851790530733	0.118983150637251	0.557473634824427	FALSE	TRUE
FHL1	NA	NA	NA	-1.40840905295256	0.188166492358054	0.527207031940168	0.846667618147844	0.409711696862527	0.704947926586802	FALSE	TRUE
FHL2	NA	NA	NA	0.0956893215192771	0.804310892493436	0.904216610301524	0.749080428487554	0.394799802690583	0.699451445551866	FALSE	TRUE
FIBP	NA	NA	NA	2.90367146248926	0.0772558592633836	0.443062331734004	NA	NA	NA	FALSE	TRUE
FIS1	NA	NA	NA	1.97859975424769	0.496007336929674	0.730915740002352	4.34507060525481	0.0716467786588895	0.547725955995682	FALSE	TRUE
FKBP15	NA	NA	NA	1.26551987537652	0.0473228282652163	0.425166181323934	1.86295068616267	0.123459067333801	0.558468291063358	FALSE	TRUE
FKBP1A	0.467917	0.198270030412267	0.34231103213027	2.06160625232956	0.287429685665773	0.592818339155034	-0.240069999999999	0.556305960460318	0.786093363143958	FALSE	TRUE
FKBP2	NA	NA	NA	-3.08771430828725	0.287934111549453	0.592833178093584	NA	NA	NA	FALSE	TRUE
FKBP3	NA	NA	NA	5.06942616041628	0.00505600107918018	0.319639016793106	3.65366326819982	0.0359177985432453	0.546920513557452	FALSE	TRUE
FKBP4	3.00809006192336	0.0239168186548212	0.0970048048025666	1.76664	0.00807273217635318	0.343556781209303	3.86454793906086	0.0209237102982398	0.546920513557452	FALSE	TRUE
FKBP5	NA	NA	NA	3.98708310783364	0.0328836696164923	0.416461110830584	-0.48942983526244	0.531830066051871	0.770071625374794	FALSE	TRUE
FKBP8	NA	NA	NA	-0.710328297921638	0.259874454941063	0.574208302701614	NA	NA	NA	FALSE	TRUE
FLAD1	NA	NA	NA	1.47824039248465	0.205469864807324	0.540492889877512	NA	NA	NA	FALSE	TRUE
FLG	-0.478276121948504	0.46830188146304	0.615367721151763	-1.1707114	0.642540248732998	0.815418381468574	-0.141027734375571	0.870302957334485	0.95077449105518	FALSE	TRUE
FLG2	0.496400999999999	0.224126162703756	0.369296885891081	0.471098000000001	0.672305356874125	0.834617674966646	-0.698423635752601	0.538463172881581	0.774524758194609	FALSE	TRUE
FLII	0.66861657143801	0.166897184358029	0.307677403465053	2.477866	0.0575586783136011	0.425166181323934	2.77489007617107	0.0552624687158595	0.546920513557452	FALSE	TRUE
FLNA	-0.481908000000001	0.0116986241269844	0.0677715324951958	0.459175999999999	0.766846029210533	0.88640233206944	-1.73727041564847	0.182310309481519	0.595525556391086	FALSE	TRUE
FLNB	0.241680000000002	0.266569675287093	0.41886804183842	1.044032	0.186969366245117	0.526943608677926	1.866696	0.0421338395120675	0.546920513557452	FALSE	TRUE
FLNC	-0.882279	0.00815790720834322	0.0559871326479131	1.442704	0.0245126188037679	0.416461110830584	1.95064231198508	0.119510758914381	0.557473634824427	FALSE	TRUE
FLOT1	0.00892628676265694	0.991045147441791	0.994917251888299	0.499252000000002	0.0730486594450376	0.4382073116419	0.804402	0.0950045452785979	0.557473634824427	FALSE	TRUE
FLOT2	1.37474543746624	0.0223337124818432	0.094634552782703	0.276071999999999	0.31366508922336	0.610092502971896	0.714493999999998	0.527185254401735	0.767127768581569	FALSE	TRUE
FLRT2	-1.003325	0.0896246889784969	0.211395278179474	0.546849466868899	0.506301035673973	0.737720366361992	NA	NA	NA	FALSE	FALSE
FLRT3	-0.17474	0.725019416551148	0.816824630024486	0.92184394524503	0.374502359531921	0.652382770205056	-0.0242045892588809	0.97362350608634	0.991908405869264	FALSE	FALSE
FLVCR2	NA	NA	NA	-3.37174258699559	0.0689218224804059	0.433462823727072	NA	NA	NA	FALSE	FALSE
FMNL1	NA	NA	NA	-0.0639687846571846	0.970366827937359	0.986371307330003	NA	NA	NA	FALSE	TRUE
FMO1	NA	NA	NA	-3.30055924803217	0.0376767326849188	0.416461110830584	NA	NA	NA	FALSE	FALSE
FMO5	NA	NA	NA	-1.65468651877214	0.288733572937412	0.592833178093584	NA	NA	NA	FALSE	TRUE
FMOD	3.64254815126898	0.00170467153986841	0.0244744295582249	1.53010439279055	0.369775630651705	0.650679261269748	NA	NA	NA	FALSE	TRUE
FN1	-0.657700999999999	0.0223377065124855	0.094634552782703	1.444042	0.521544992671987	0.746279277795156	0.695729596405284	0.644976295995731	0.838152241891797	FALSE	TRUE
FN3K	NA	NA	NA	0.593302081912245	0.310761972457997	0.609399519475397	1.24067468723294	0.161455694397774	0.584152411239098	FALSE	TRUE
FN3KRP	NA	NA	NA	2.00069398219555	0.145172253121675	0.501057394377902	1.87773590292625	0.156673607515384	0.579282570368079	FALSE	TRUE
FNBP1	NA	NA	NA	-0.497854351911137	0.588776292342111	0.782673352719994	0.890717593571841	0.153719342955916	0.579282570368079	FALSE	TRUE
FNBP1L	-0.185386435795142	0.772685683927877	0.849983175495503	0.00020020145899835	0.999810951294311	0.999810951294311	0.745456119381455	0.574459610359678	0.796794347620075	FALSE	TRUE
FNTA	1.82020652870652	0.00391430249473704	0.0370094780940159	0.97560215244544	0.659432142457369	0.825206720208315	0.352312361798983	0.817568277978669	0.9275966268544	FALSE	TRUE
FNTB	NA	NA	NA	1.6359429250053	0.199814336884071	0.534317573372333	NA	NA	NA	FALSE	TRUE
FOLH1	4.876078	8.3987573239057e-06	0.00403491383023425	4.00032392834007	0.0666633567703353	0.432100375978986	6.83801147659326	0.0140320772776344	0.546920513557452	TRUE	TRUE
FOLR1	-0.441371	0.0216754341503283	0.0936293753591633	-1.69195829448612	0.281525660714514	0.588921622400882	-1.219602	0.124391085628976	0.558468291063358	FALSE	FALSE
FOLR2	-0.738062553435427	0.450433638695269	0.598856551626842	NA	NA	NA	NA	NA	NA	FALSE	TRUE
FOLR3	-0.850205852011936	0.474833906668049	0.618691735272265	NA	NA	NA	NA	NA	NA	FALSE	TRUE
FPGT	NA	NA	NA	-0.284788951521145	0.846071082646977	0.930140117321919	0.230360067296344	0.831004107597311	0.935669669065302	FALSE	TRUE
FPR1	NA	NA	NA	1.49121144845778	0.116894238833974	0.474633626011573	NA	NA	NA	FALSE	FALSE
FPR2	NA	NA	NA	0.40327909784968	0.81746320634176	0.914146406419986	NA	NA	NA	FALSE	FALSE
FREM2	-0.361492000000002	0.452244110545921	0.600414110914352	-0.992023518628441	0.398691320196159	0.66667473018589	NA	NA	NA	FALSE	FALSE
FRK	0.778697127910142	0.476728938729014	0.619241658030671	-0.403546000000002	0.182087113928806	0.523697863539407	-1.208486	0.0280701146382906	0.546920513557452	FALSE	TRUE
FRMPD1	NA	NA	NA	NA	NA	NA	0.500772464632607	0.168580494537115	0.585594127921199	FALSE	FALSE
FRY	NA	NA	NA	NA	NA	NA	0.0120272993562178	0.987590754407186	0.995266055493426	FALSE	TRUE
FRZB	-0.59786781207281	0.429924641434621	0.58212906274153	NA	NA	NA	NA	NA	NA	FALSE	FALSE
FSCN1	NA	NA	NA	0.174161313985318	0.877344855203896	0.944708987476409	1.06738660909559	0.455558443987948	0.732666250309569	FALSE	TRUE
FSHB	-0.135155774111212	0.875232813833978	0.920791732987704	NA	NA	NA	NA	NA	NA	FALSE	FALSE
FSIP2	1.31941014225587	0.116130083132203	0.244057753966986	-0.604634548521043	0.555724232736106	0.763328297393161	NA	NA	NA	FALSE	FALSE
FSTL1	1.976749	4.31309693728722e-05	0.00729546620316183	3.8424522258514	0.00746024253127041	0.333529637560276	4.47959027724713	0.0424349691106504	0.546920513557452	FALSE	TRUE
FSTL3	-0.0914390000000012	0.885537044820766	0.927204424781438	NA	NA	NA	NA	NA	NA	FALSE	FALSE
FSTL4	NA	NA	NA	0.0167803756385041	0.988141817292888	0.997069785621579	NA	NA	NA	FALSE	FALSE
FTCD	-0.664690000000004	0.447255267109663	0.596040263314617	-1.040204	0.313617190522388	0.610092502971896	-0.623590559453051	0.0984269411747913	0.557473634824427	FALSE	FALSE
FTH1	0.447236171160291	0.401228756607895	0.556967202777059	0.774006	0.263109249288454	0.576854676840519	3.236586	0.0224264346253962	0.546920513557452	FALSE	TRUE
FTL	NA	NA	NA	-0.196431999999998	0.519117952950545	0.745485060312059	1.507852	0.374519137453019	0.684297413748933	FALSE	TRUE
FTMT	NA	NA	NA	0.67520894167515	0.475954063999526	0.71946935441333	NA	NA	NA	FALSE	FALSE
FUBP3	NA	NA	NA	1.80716246775616	0.0560607667590798	0.425166181323934	0.247313646421629	0.514766132661132	0.759931973266394	FALSE	TRUE
FUCA1	0.0709959999999974	0.833481436929584	0.8928900652643	3.04992871375923	0.0388059861514908	0.416461110830584	0.201763238080996	0.87822883056977	0.951828299782784	FALSE	TRUE
FUCA2	0.233933690288023	0.752832396670222	0.834250387255784	0.717021709551732	0.402547160936441	0.668158593192675	NA	NA	NA	FALSE	TRUE
FUK	NA	NA	NA	0.274321841858495	0.771004892692089	0.887542387671108	-0.255282980131732	0.867203523858838	0.950687275415154	FALSE	TRUE
FUNDC2	NA	NA	NA	2.09634853281526	0.129978400970165	0.487759181036013	NA	NA	NA	FALSE	TRUE
FURIN	-0.137291999999999	0.656280522365227	0.76589885387936	NA	NA	NA	NA	NA	NA	FALSE	FALSE
FUS	NA	NA	NA	0.572228376169875	0.569688551187504	0.771456350901834	2.06527803326704	0.10581172071999	0.557473634824427	FALSE	TRUE
FUT6	NA	NA	NA	-2.43151080444757	0.174495939690277	0.519315660045842	NA	NA	NA	FALSE	FALSE
FXR1	NA	NA	NA	2.35721408247738	0.0593229376839008	0.425166181323934	NA	NA	NA	FALSE	TRUE
FXR2	NA	NA	NA	1.88093475946541	0.0237193921685132	0.416461110830584	NA	NA	NA	FALSE	TRUE
FXYD2	-0.825674999999997	0.0251890109083191	0.0990917696982623	-1.72592704692418	0.320107827433061	0.615372529751563	-3.4285935587853	0.104526250057542	0.557473634824427	FALSE	FALSE
FYCO1	NA	NA	NA	0.188720553525243	0.875524820453816	0.943896708764974	1.33382752728783	0.361807958989714	0.676288513242894	FALSE	TRUE
FYN	NA	NA	NA	0.206911999999999	0.589030221690636	0.782673352719994	-0.0456259999999986	0.937604774978888	0.980247252033013	FALSE	TRUE
FZD1	0.872206500000001	0.407548433056979	0.562197368831888	NA	NA	NA	NA	NA	NA	FALSE	FALSE
FZD2	-0.220217000000002	0.688516181120628	0.790901039854782	NA	NA	NA	-0.929223996481511	0.358876744029785	0.675916000177365	FALSE	FALSE
FZD4	-0.918912240333167	0.185603655073204	0.327000240698337	NA	NA	NA	NA	NA	NA	FALSE	FALSE
FZD7	-1.063071	0.000972912833772119	0.021318528922821	NA	NA	NA	-0.258901394649699	0.736349054794133	0.884362822727528	FALSE	TRUE
FZD8	-0.561881459033362	0.3894849135887	0.547565580495154	NA	NA	NA	NA	NA	NA	FALSE	FALSE
G3BP1	NA	NA	NA	2.06530049691655	0.213964598744082	0.545559547229631	NA	NA	NA	FALSE	TRUE
G3BP2	NA	NA	NA	0.109337696569579	0.941979920766219	0.974741165262186	0.839274994963933	0.0353443603504771	0.546920513557452	FALSE	TRUE
G6PD	0.524008791656435	0.461913465901719	0.608609668290363	1.925494	0.00145548406538074	0.281945680192365	3.66438682861804	0.0468942824369528	0.546920513557452	FALSE	TRUE
GAA	-0.630959000000001	0.000101119540919838	0.00965547751124189	0.11787	0.918231083768501	0.965410706878458	-1.99826213843255	0.0243981465679547	0.546920513557452	FALSE	TRUE
GABARAP	NA	NA	NA	0.088077713727607	0.962617621212997	0.98308143180546	5.75665062846192	0.0299849465679445	0.546920513557452	FALSE	TRUE
GABARAPL1	NA	NA	NA	NA	NA	NA	2.80905968612995	0.179134260630796	0.592116740520843	FALSE	TRUE
GABRB2	NA	NA	NA	3.67150225611445	0.0674505998562771	0.432100375978986	NA	NA	NA	FALSE	FALSE
GAK	NA	NA	NA	0.0111500000000007	0.981469615184494	0.993368907038365	0.323689542462116	0.759940479200824	0.898862164756232	FALSE	TRUE
GAL3ST1	NA	NA	NA	-3.17666120036857	0.0629792392167142	0.425166181323934	NA	NA	NA	FALSE	FALSE
GALC	-0.0894797194297556	0.864828011358454	0.913269458962116	-1.26051755840061	0.26232454899556	0.576423680029717	NA	NA	NA	FALSE	TRUE
GALE	NA	NA	NA	-0.0964220000000005	0.923611896752873	0.966598054474418	-0.976472677612044	0.499715638638495	0.75281316967162	FALSE	TRUE
GALK1	NA	NA	NA	-0.614173999999998	0.524908437181156	0.747553436811286	-0.138330988127436	0.827534037504854	0.93360856182273	FALSE	TRUE
GALK2	NA	NA	NA	1.65751839240768	0.253325034617284	0.567995314470503	1.36990526904483	0.396388943266871	0.699612570167847	FALSE	TRUE
GALM	-0.462886999999998	0.0199263196703585	0.0890419517926973	-1.32555045345041	0.386713964394081	0.659334328328665	0.403698000000002	0.697398167831646	0.86513739401493	FALSE	TRUE
GALNS	-0.620925	0.00709546990986934	0.0507510396475394	-0.387277217735903	0.76206796102796	0.884976633970782	-0.98183185575664	0.00692487635518173	0.546920513557452	FALSE	TRUE
GALNT1	0.672002079079373	0.228073194741449	0.373010577591249	1.04910639977685	0.0448434646220594	0.425166181323934	NA	NA	NA	FALSE	TRUE
GALNT10	NA	NA	NA	-0.823928185919328	0.203763412991114	0.539582193890025	NA	NA	NA	FALSE	TRUE
GALNT11	NA	NA	NA	0.540364588630315	0.434799049957221	0.687104603671714	NA	NA	NA	FALSE	FALSE
GALNT12	NA	NA	NA	-0.749721771632238	0.233753293798989	0.556130883270847	NA	NA	NA	FALSE	TRUE
GALNT16	NA	NA	NA	-1.17186844609054	0.348302919005604	0.636695978667369	NA	NA	NA	FALSE	FALSE
GALNT18	-0.926524538842525	0.163804877548787	0.303324239550638	-1.54861106843564	0.131887569394075	0.487759181036013	NA	NA	NA	FALSE	FALSE
GALNT2	NA	NA	NA	-1.90213078234227	0.21714564434673	0.548372195503912	NA	NA	NA	FALSE	TRUE
GALNT4	NA	NA	NA	-1.26620428082117	0.265088460406661	0.578388088713665	NA	NA	NA	FALSE	TRUE
GALNT6	NA	NA	NA	0.141633305854782	0.685333762047571	0.844530741367249	NA	NA	NA	FALSE	FALSE
GALNT7	2.150218	0.000548450737076679	0.0167810690802767	1.52177450011103	0.146905836808713	0.501958245670048	NA	NA	NA	FALSE	TRUE
GALT	NA	NA	NA	1.2587902874026	0.600279787531084	0.79013136777047	1.32151093048613	0.281899247358431	0.638116530112222	FALSE	TRUE
GAMT	NA	NA	NA	-0.123411181289278	0.950932808196499	0.977951561414364	2.48847949661751	0.142093052188651	0.56914111055216	FALSE	TRUE
GAN	NA	NA	NA	0.606741422295277	0.372188372209916	0.65154770944321	1.05155894655996	0.235008665197513	0.612166482168077	FALSE	FALSE
GANAB	-0.0012525144490283	0.997244639090775	0.997930363935797	-0.234598000000002	0.754262708497719	0.881651682292483	0.819200758713473	0.145026327329529	0.570319703933942	FALSE	TRUE
GAPDH	0.380189000000001	0.0405183864531508	0.1286557613387	0.0786899999999982	0.852547504585066	0.932721561968911	0.295155999999999	0.45858093269217	0.733135218960571	FALSE	TRUE
GAPDHS	NA	NA	NA	3.220824	0.0548555519032107	0.425166181323934	NA	NA	NA	FALSE	FALSE
GAPVD1	NA	NA	NA	1.13441260065394	0.109363798889408	0.469077371044294	1.19096629364902	0.140376443909393	0.567664387934481	FALSE	TRUE
GARS	NA	NA	NA	0.765620000000002	0.432671265251702	0.684787263897297	2.06159428404384	0.0965706647741022	0.557473634824427	FALSE	TRUE
GART	0.51537161088225	0.298018988225636	0.451848472856901	1.94575982063649	0.286791292973192	0.592384418007682	1.04524466631751	0.715065143417115	0.874741689711762	FALSE	TRUE
GAS1	-0.169941999999999	0.674992469967846	0.780991812678133	NA	NA	NA	NA	NA	NA	FALSE	FALSE
GAS6	-0.790652999999999	0.0828625869578337	0.202379466816084	-1.01710141606694	0.581199371040487	0.778500966857575	-1.61846950755692	0.265192314990707	0.62763717030474	FALSE	FALSE
GATAD2B	NA	NA	NA	-0.325215832533116	0.783229077988611	0.893713232697165	NA	NA	NA	FALSE	TRUE
GATM	NA	NA	NA	-1.900592	0.170094805094378	0.519315660045842	NA	NA	NA	FALSE	TRUE
GATSL3	NA	NA	NA	0.16518606908442	0.905848632533014	0.96064356860241	NA	NA	NA	FALSE	FALSE
GBA	-0.65738	0.278679248741491	0.431433861544275	-1.61536399716143	0.125930000059142	0.485101339140331	NA	NA	NA	FALSE	TRUE
GBAS	NA	NA	NA	-0.738363709999458	0.0113181758344037	0.352057314745142	NA	NA	NA	FALSE	TRUE
GBE1	0.886032425780652	0.123647341498442	0.253155291190583	0.467896	0.57798913021005	0.77670772037001	0.87861523581612	0.100761502681474	0.557473634824427	FALSE	TRUE
GBF1	1.21271499138788	0.134510362688627	0.266629201320392	0.602464000000001	0.652757152217465	0.822419999277152	0.825540003581185	0.469032940911077	0.739311684142305	FALSE	TRUE
GBP1	NA	NA	NA	-0.472122218943511	0.727378171784869	0.868659006996601	1.03518941346431	0.323204441748459	0.654656871691861	FALSE	TRUE
GBP2	NA	NA	NA	-0.728650723169872	0.262317610745651	0.576423680029717	0.992848851099021	0.2730666060139	0.633617246932567	FALSE	TRUE
GBP3	NA	NA	NA	-0.727164201521646	0.217820552114393	0.549272770723923	NA	NA	NA	FALSE	TRUE
GBP4	NA	NA	NA	0.34030224488505	0.603142370120058	0.791700824064793	NA	NA	NA	FALSE	TRUE
GBP6	NA	NA	NA	-1.01091815241525	0.429093624415734	0.683092771709795	NA	NA	NA	FALSE	FALSE
GC	-0.556874000000001	0.000987722828459246	0.0213328763832914	-1.463846	0.173477218042044	0.519315660045842	-0.688860890141841	0.634258226809834	0.83142518408512	FALSE	TRUE
GCA	NA	NA	NA	2.87000218472135	0.0640054460622065	0.4266517992232	0.501722000000001	0.526508757755752	0.766866947049995	FALSE	TRUE
[truncated: 3,915 more rows]
