# Supplementary material for: Prostate cancer reshapes the secreted and extracellular vesicle urinary proteomes
Source: Nat Commun. 2024 Jun 13;15:5069. doi: 10.1038/s41467-024-49424-5 (PMC11176296; doi:10.1038/s41467-024-49424-5)
Supplement: Supplementary file 10 — Source Data [file 41467_2024_49424_MOESM10_ESM.zip › SourceData_1F_prepost_dotplot_prostate_markers.txt]

gene	tissue.perc.obs	fc.usp	fc.p20	fc.p150	pvalue.usp	pvalue.p20	pvalue.p150
ACP3	100	2.08718351084186	3.19510374366306	6.16018201931971	0.00285202615917373	0.000476287572715579	0.0614888822636233
FOLH1	100	4.876078	4.00032392834007	6.83801147659326	8.3987573239057e-06	0.0666633567703353	0.0140320772776344
KLK2	100	5.198812	4.827552	4.37343431880889	0.000842498332842024	0.0210658045616716	0.0707775310744138
KLK3	100	2.663424	4.502342	6.49803032478289	0.00037521529003704	0.00609524150731255	0.0190762611240754
MSMB	94.9044585987261	2.920212	6.46133602721329	NA	0.000611784221456763	0.00970614459700295	NA
STEAP2	100	NA	2.06828126833076	2.67617296053904	NA	0.1900426037878	0.234249429303702
TGM4	100	3.045829	1.450592	4.90815055428106	0.000374942631811373	0.530249368892306	0.068559299602008
