# Supplementary material for: Prostate cancer reshapes the secreted and extracellular vesicle urinary proteomes
Source: Nat Commun. 2024 Jun 13;15:5069. doi: 10.1038/s41467-024-49424-5 (PMC11176296; doi:10.1038/s41467-024-49424-5)
Supplement: Supplementary file 10 — Source Data [file 41467_2024_49424_MOESM10_ESM.zip › SourceData_2C_2E_cisup_NTA_data_meanSizeDistribution.txt]

fraction	size.nm	mean	max	scaled
1	uEV-P150	0	1.37254901960784	5998275.45098039	2.28823939618096e-05
2	uEV-P150	62.5	93740.3431372549	5998275.45098039	1.56278823644108
3	uEV-P150	1	112.104901960784	5998275.45098039	0.00186895221596503
4	uEV-P150	63.5	101143.029411765	5998275.45098039	1.68620181314336
5	uEV-P150	2	118.811764705882	5998275.45098039	0.0019807653996027
6	uEV-P150	64.5	109311.87254902	5998275.45098039	1.82238834215513
7	uEV-P150	3	123.742156862745	5998275.45098039	0.00206296222762694
8	uEV-P150	65.5	117839.245098039	5998275.45098039	1.96455207936106
9	uEV-P150	4	127.53137254902	5998275.45098039	0.00212613397952865
10	uEV-P150	66.5	125973.921568627	5998275.45098039	2.10016900020884
11	uEV-P150	5	130.750980392157	5998275.45098039	0.00217980953793621
12	uEV-P150	67.5	132862.441176471	5998275.45098039	2.21501066868736
13	uEV-P150	6	133.729411764706	5998275.45098039	0.00222946433283334
14	uEV-P150	68.5	137921.12745098	5998275.45098039	2.29934634676435
15	uEV-P150	7	136.192156862745	5998275.45098039	0.00227052188542767
16	uEV-P150	69.5	141086.254901961	5998275.45098039	2.35211363757729
17	uEV-P150	8	138.476470588235	5998275.45098039	0.00230860472680697
18	uEV-P150	70.5	142801.078431373	5998275.45098039	2.3807022468105
19	uEV-P150	9	140.643137254902	5998275.45098039	0.0023447262201324
20	uEV-P150	71.5	143796.68627451	5998275.45098039	2.39730048160771
21	uEV-P150	10	142.678431372549	5998275.45098039	0.00237865754146434
22	uEV-P150	72.5	144829.401960784	5998275.45098039	2.41451735827024
23	uEV-P150	11	144.650980392157	5998275.45098039	0.00241154281050088
24	uEV-P150	73.5	146500.81372549	5998275.45098039	2.44238223007157
25	uEV-P150	12	146.596078431373	5998275.45098039	0.00244397043165819
26	uEV-P150	74.5	149191.578431373	5998275.45098039	2.48724120208564
27	uEV-P150	13	148.538235294118	5998275.45098039	0.00247634901911415
28	uEV-P150	75.5	153077.529411765	5998275.45098039	2.55202567242464
29	uEV-P150	14	150.686274509804	5998275.45098039	0.00251215996566438
30	uEV-P150	76.5	158179.009803922	5998275.45098039	2.63707479085623
31	uEV-P150	15	152.674509803922	5998275.45098039	0.00254530674777477
32	uEV-P150	77.5	164412.735294118	5998275.45098039	2.74100008640392
33	uEV-P150	16	153.419191919192	5998275.45098039	0.00255772168472384
34	uEV-P150	78.5	171635.431372549	5998275.45098039	2.86141296402945
35	uEV-P150	18.5	552.06862745098	5998275.45098039	0.00920378918845328
36	uEV-P150	79.5	179681.568627451	5998275.45098039	2.99555380702103
37	uEV-P150	19.5	726.303921568627	5998275.45098039	0.0121085456562338
38	uEV-P150	80.5	188398.921568627	5998275.45098039	3.14088479444262
39	uEV-P150	20.5	1255.8137254902	5998275.45098039	0.0209362463553577
40	uEV-P150	81.5	197682.81372549	5998275.45098039	3.29566081686328
41	uEV-P150	21.5	2152.88235294118	5998275.45098039	0.0358916887117829
42	uEV-P150	82.5	207505.18627451	5998275.45098039	3.45941409277218
43	uEV-P150	22.5	3013.54901960784	5998275.45098039	0.0502402572912068
44	uEV-P150	83.5	217928.37254902	5998275.45098039	3.63318380974652
45	uEV-P150	23.5	3385.00980392157	5998275.45098039	0.0564330503256282
46	uEV-P150	84.5	229097.18627451	5998275.45098039	3.81938422379494
47	uEV-P150	24.5	3199.72549019608	5998275.45098039	0.0533440905864551
48	uEV-P150	85.5	241208.754901961	5998275.45098039	4.02130173702737
49	uEV-P150	25.5	2743.03921568627	5998275.45098039	0.0457304643326764
50	uEV-P150	86.5	254473.264705882	5998275.45098039	4.24244046118772
51	uEV-P150	26.5	2402.83333333333	5998275.45098039	0.0400587360978996
52	uEV-P150	87.5	269085.225490196	5998275.45098039	4.48604315839172
53	uEV-P150	27.5	2643.73529411765	5998275.45098039	0.0440749231295395
54	uEV-P150	88.5	285225.62745098	5998275.45098039	4.75512719917458
55	uEV-P150	28.5	4547.6862745098	5998275.45098039	0.075816562805006
56	uEV-P150	89.5	303093.333333333	5998275.45098039	5.05300791553002
57	uEV-P150	29.5	10824.4117647059	5998275.45098039	0.180458731066388
58	uEV-P150	90.5	322950.362745098	5998275.45098039	5.38405355646535
59	uEV-P150	30.5	23892.0098039216	5998275.45098039	0.398314648921575
60	uEV-P150	91.5	345154.852941176	5998275.45098039	5.7542347923479
61	uEV-P150	31.5	38095.862745098	5998275.45098039	0.635113593172375
62	uEV-P150	92.5	370167.960784314	5998275.45098039	6.17123978065748
63	uEV-P150	32.5	41677.2352941177	5998275.45098039	0.694820296845582
64	uEV-P150	93.5	398536.970588235	5998275.45098039	6.64419254909503
65	uEV-P150	33.5	34271.7941176471	5998275.45098039	0.571360791909706
66	uEV-P150	94.5	430864.862745098	5998275.45098039	7.18314566021931
67	uEV-P150	34.5	26355.0098039216	5998275.45098039	0.439376451103358
68	uEV-P150	95.5	467760.823529412	5998275.45098039	7.79825513769892
69	uEV-P150	35.5	23887.5588235294	5998275.45098039	0.39824044458687
70	uEV-P150	96.5	509751.950980392	5998275.45098039	8.4983084745979
71	uEV-P150	36.5	26648.6764705882	5998275.45098039	0.444272302737158
72	uEV-P150	97.5	557134.333333333	5998275.45098039	9.28824189363081
73	uEV-P150	37.5	33299.431372549	5998275.45098039	0.555150086798804
74	uEV-P150	98.5	609790.382352941	5998275.45098039	10.1660950274178
75	uEV-P150	38.5	42045.8725490196	5998275.45098039	0.700966017526711
76	uEV-P150	99.5	667066.431372549	5998275.45098039	11.1209702992803
77	uEV-P150	39.5	49920.0784313726	5998275.45098039	0.83224051378323
78	uEV-P150	100.5	727835.764705882	5998275.45098039	12.1340837154606
79	uEV-P150	40.5	54212.2647058823	5998275.45098039	0.903797518952245
80	uEV-P150	101.5	790796.235294118	5998275.45098039	13.1837265853616
81	uEV-P150	41.5	54311.7450980392	5998275.45098039	0.905456002177462
82	uEV-P150	102.5	854908.62745098	5998275.45098039	14.2525736678406
83	uEV-P150	42.5	51631.8235294118	5998275.45098039	0.860777801075687
84	uEV-P150	103.5	919767.931372549	5998275.45098039	15.3338728587767
85	uEV-P150	43.5	48183.1666666667	5998275.45098039	0.803283661452915
86	uEV-P150	104.5	985734.460784314	5998275.45098039	16.4336311134761
87	uEV-P150	44.5	45429.5882352941	5998275.45098039	0.757377493023747
88	uEV-P150	105.5	1053797.94117647	5998275.45098039	17.5683485993334
89	uEV-P150	45.5	43996.8823529412	5998275.45098039	0.733492196423725
90	uEV-P150	106.5	1125281.54901961	5998275.45098039	18.7600845979103
91	uEV-P150	46.5	43891.3431372549	5998275.45098039	0.731732703773733
92	uEV-P150	107.5	1201523.97058824	5998275.45098039	20.0311569618206
93	uEV-P150	47.5	44814.0098039216	5998275.45098039	0.747114902777546
94	uEV-P150	108.5	1283612.23529412	5998275.45098039	21.399688056745
95	uEV-P150	48.5	46398.0294117647	5998275.45098039	0.773522819866186
96	uEV-P150	109.5	1372172.60784314	5998275.45098039	22.8761186287112
97	uEV-P150	49.5	48356.7843137255	5998275.45098039	0.806178120843413
98	uEV-P150	110.5	1467214.53921569	5998275.45098039	24.4606062393463
99	uEV-P150	50.5	50550.8725490196	5998275.45098039	0.842756771711064
100	uEV-P150	111.5	1568051.7745098	5998275.45098039	26.1417100185606
101	uEV-P150	51.5	52948.9705882353	5998275.45098039	0.882736563549795
102	uEV-P150	112.5	1673351.59803922	5998275.45098039	27.8972116521543
103	uEV-P150	52.5	55505.8529411765	5998275.45098039	0.925363521478566
104	uEV-P150	113.5	1781339.84313725	5998275.45098039	29.6975331942467
105	uEV-P150	53.5	58093.6470588235	5998275.45098039	0.96850582360849
106	uEV-P150	114.5	1890130.7254902	5998275.45098039	31.511235869991
107	uEV-P150	54.5	60588.862745098	5998275.45098039	1.01010470826569
108	uEV-P150	115.5	1998089.2745098	5998275.45098039	33.3110623351454
109	uEV-P150	55.5	63015.5980392157	5998275.45098039	1.05056192490987
110	uEV-P150	116.5	2104114.92156863	5998275.45098039	35.0786645055575
111	uEV-P150	56.5	65574	5998275.45098039	1.09321421691767
112	uEV-P150	117.5	2207768.31372549	5998275.45098039	36.80671772692
113	uEV-P150	57.5	68533.3725490196	5998275.45098039	1.14255127343007
114	uEV-P150	118.5	2309229.25490196	5998275.45098039	38.4982195928419
115	uEV-P150	58.5	72106.7843137255	5998275.45098039	1.2021252592183
116	uEV-P150	119.5	2409133.43137255	5998275.45098039	40.163767920641
117	uEV-P150	59.5	76396.637254902	5998275.45098039	1.27364336431758
118	uEV-P150	120.5	2508364.49019608	5998275.45098039	41.8180943955499
119	uEV-P150	60.5	81421.4509803922	5998275.45098039	1.35741433760072
120	uEV-P150	121.5	2607865.53921569	5998275.45098039	43.4769220007968
121	uEV-P150	61.5	87186.5098039216	5998275.45098039	1.45352627628448
122	uEV-P150	122.5	2708509.03921569	5998275.45098039	45.1547959301034
123	uEV-P150	183.5	5422036.94117647	5998275.45098039	90.3932636219676
124	uEV-P150	123.5	2811029.2745098	5998275.45098039	46.8639577739024
125	uEV-P150	184.5	5382280.41176471	5998275.45098039	89.7304642934495
126	uEV-P150	124.5	2916002.94117647	5998275.45098039	48.6140218969081
127	uEV-P150	185.5	5344623.2745098	5998275.45098039	89.1026648940613
128	uEV-P150	125.5	3023856.49019608	5998275.45098039	50.4120978589245
129	uEV-P150	186.5	5309196.08823529	5998275.45098039	88.5120420298059
130	uEV-P150	126.5	3134882.48039216	5998275.45098039	52.2630630422245
131	uEV-P150	187.5	5276076.97058824	5998275.45098039	87.959898035791
132	uEV-P150	127.5	3249251	5998275.45098039	54.169753065757
133	uEV-P150	188.5	5245303.28431373	5998275.45098039	87.4468558034694
134	uEV-P150	128.5	3367012.7745098	5998275.45098039	56.1330135974246
135	uEV-P150	189.5	5216881.6372549	5998275.45098039	86.9730254952234
136	uEV-P150	129.5	3488093.14705882	5998275.45098039	58.1515999984414
137	uEV-P150	190.5	5190797.06862745	5998275.45098039	86.5381576929588
138	uEV-P150	130.5	3612278.42156863	5998275.45098039	60.2219496435132
139	uEV-P150	191.5	5167018.97058824	5998275.45098039	86.1417421192904
140	uEV-P150	131.5	3739201.32352941	5998275.45098039	62.3379395309073
141	uEV-P150	192.5	5145505.44117647	5998275.45098039	85.7830802074196
142	uEV-P150	132.5	3868329.85294118	5998275.45098039	64.4907004447239
143	uEV-P150	193.5	5126205.15686275	5998275.45098039	85.4613163192579
144	uEV-P150	133.5	3998964.29411765	5998275.45098039	66.6685671039671
145	uEV-P150	194.5	5109057.64705882	5998275.45098039	85.1754423219055
146	uEV-P150	134.5	4130247.66666667	5998275.45098039	68.8572523956297
147	uEV-P150	195.5	5093992.07843137	5998275.45098039	84.9242773203885
148	uEV-P150	135.5	4261192.15686275	5998275.45098039	71.0402880242232
149	uEV-P150	196.5	5080926.14705882	5998275.45098039	84.7064491882974
150	uEV-P150	136.5	4390721.00980392	5998275.45098039	73.1997229151302
151	uEV-P150	197.5	5069763.76470588	5998275.45098039	84.5203559946093
152	uEV-P150	137.5	4517724.99019608	5998275.45098039	75.3170644982247
153	uEV-P150	198.5	5060394.15686275	5998275.45098039	84.3641509666857
154	uEV-P150	138.5	4641126.42156863	5998275.45098039	77.3743463349963
155	uEV-P150	199.5	5052691.68627451	5998275.45098039	84.2357395482508
156	uEV-P150	139.5	4759944.2254902	5998275.45098039	79.3552124171324
157	uEV-P150	200.5	5046516.10784314	5998275.45098039	84.1327836489787
158	uEV-P150	140.5	4873350.57843137	5998275.45098039	81.245861719052
159	uEV-P150	201.5	5041714.55882353	5998275.45098039	84.0527348239648
160	uEV-P150	141.5	4980710.71568627	5998275.45098039	83.0357117873305
161	uEV-P150	202.5	5038124.34313725	5998275.45098039	83.9928806922962
162	uEV-P150	142.5	5081602.08823529	5998275.45098039	84.7177181135409
163	uEV-P150	203.5	5035576.40196078	5998275.45098039	83.9504027968196
164	uEV-P150	143.5	5175810.29411765	5998275.45098039	86.2883063043009
165	uEV-P150	204.5	5033899.3627451	5998275.45098039	83.922444107203
166	uEV-P150	144.5	5263304.34313725	5998275.45098039	87.7469597078439
167	uEV-P150	205.5	5032924.42156863	5998275.45098039	83.9061904158806
168	uEV-P150	145.5	5344198.70588235	5998275.45098039	89.0955867158262
169	uEV-P150	206.5	5032489.1372549	5998275.45098039	83.8989335915269
170	uEV-P150	146.5	5418708.21568627	5998275.45098039	90.3377689132401
171	uEV-P150	207.5	5032442.03921569	5998275.45098039	83.8981483985227
172	uEV-P150	147.5	5487105.04901961	5998275.45098039	91.4780438788079
173	uEV-P150	208.5	5032645.73529412	5998275.45098039	83.9015443092323
174	uEV-P150	148.5	5549683.62745098	5998275.45098039	92.5213200494804
175	uEV-P150	209.5	5032979.41176471	5998275.45098039	83.9071071826501
176	uEV-P150	149.5	5606737.99019608	5998275.45098039	93.4724994878266
177	uEV-P150	210.5	5033340.7254902	5998275.45098039	83.9131308094149
178	uEV-P150	150.5	5658553.04901961	5998275.45098039	94.3363320884962
179	uEV-P150	211.5	5033646.57843137	5998275.45098039	83.9182298240179
180	uEV-P150	151.5	5705406.78431373	5998275.45098039	95.1174521900491
181	uEV-P150	212.5	5033832.38235294	5998275.45098039	83.9213274463777
182	uEV-P150	152.5	5747581.3627451	5998275.45098039	95.8205639223467
183	uEV-P150	213.5	5033851.26470588	5998275.45098039	83.9216422427403
184	uEV-P150	153.5	5785375.17647059	5998275.45098039	96.4506419178364
185	uEV-P150	214.5	5033672.33333333	5998275.45098039	83.918659195796
186	uEV-P150	154.5	5819112.23529412	5998275.45098039	97.0130878925043
187	uEV-P150	215.5	5033278.09803922	5998275.45098039	83.9120867184675
188	uEV-P150	155.5	5849142.44117647	5998275.45098039	97.5137352223538
189	uEV-P150	216.5	5032661.84313725	5998275.45098039	83.90181285047
190	uEV-P150	156.5	5875830.35294118	5998275.45098039	97.958661634667
191	uEV-P150	217.5	5031825.24509804	5998275.45098039	83.8878655410133
192	uEV-P150	157.5	5899532.64705882	5998275.45098039	98.353813446406
193	uEV-P150	218.5	5030775.85294118	5998275.45098039	83.8703706432641
194	uEV-P150	158.5	5920566.29411765	5998275.45098039	98.7044750195651
195	uEV-P150	219.5	5029524.98039216	5998275.45098039	83.849516773527
196	uEV-P150	159.5	5939173.54901961	5998275.45098039	99.0146850966785
197	uEV-P150	220.5	5028086.28431373	5998275.45098039	83.8255316116219
198	uEV-P150	160.5	5955489.78431373	5998275.45098039	99.2867005355735
199	uEV-P150	221.5	5026474.60784314	5998275.45098039	83.7986626142949
200	uEV-P150	161.5	5969519.30392157	5998275.45098039	99.5205930888998
201	uEV-P150	222.5	5024706.06862745	5998275.45098039	83.7691784862295
202	uEV-P150	162.5	5981127.47058824	5998275.45098039	99.7141181572554
203	uEV-P150	223.5	5022797.78431373	5998275.45098039	83.7373646035674
204	uEV-P150	163.5	5990048.25490196	5998275.45098039	99.8628406423535
205	uEV-P150	224.5	5020769.01960784	5998275.45098039	83.7035421370524
206	uEV-P150	164.5	5995909.99019608	5998275.45098039	99.9605643188005
207	uEV-P150	225.5	5018641.71568627	5998275.45098039	83.6680768780967
208	uEV-P150	165.5	5998275.45098039	5998275.45098039	100
209	uEV-P150	226.5	5016441.76470588	5998275.45098039	83.6314004867177
210	uEV-P150	166.5	5996690.38235294	5998275.45098039	99.9735745942246
211	uEV-P150	227.5	5014199.41176471	5998275.45098039	83.5940171928109
212	uEV-P150	167.5	5990736.83333333	5998275.45098039	99.8743202490671
213	uEV-P150	228.5	5011950.03921569	5998275.45098039	83.5565168718036
214	uEV-P150	168.5	5980081.61764706	5998275.45098039	99.6966822633936
215	uEV-P150	229.5	5009733.75490196	5998275.45098039	83.5195681799365
216	uEV-P150	169.5	5964516.66666667	5998275.45098039	99.4371918297249
217	uEV-P150	230.5	5007594.37254902	5998275.45098039	83.4839015559139
218	uEV-P150	170.5	5943986.81372549	5998275.45098039	99.0949292392694
219	uEV-P150	231.5	5005577.39215686	5998275.45098039	83.4502755510957
220	uEV-P150	171.5	5918601.82352941	5998275.45098039	98.6717244297616
221	uEV-P150	232.5	5003727.55882353	5998275.45098039	83.419436131525
222	uEV-P150	172.5	5888634.74509804	5998275.45098039	98.1721295265886
223	uEV-P150	233.5	5002085.10784314	5998275.45098039	83.3920540782362
224	uEV-P150	173.5	5854505.99019608	5998275.45098039	97.6031534070211
225	uEV-P150	234.5	5000681.25490196	5998275.45098039	83.3686498022464
226	uEV-P150	174.5	5816757.96078431	5998275.45098039	96.9738387028157
227	uEV-P150	235.5	4999534.10784314	5998275.45098039	83.3495251877102
228	uEV-P150	175.5	5776022.66666667	5998275.45098039	96.2947219391634
229	uEV-P150	236.5	4998643.44117647	5998275.45098039	83.334676475377
230	uEV-P150	176.5	5732986.46078431	5998275.45098039	95.5772456206105
231	uEV-P150	237.5	4997986.49019608	5998275.45098039	83.3237241443985
232	uEV-P150	177.5	5688354.62745098	5998275.45098039	94.8331678652944
233	uEV-P150	238.5	4997514.28431373	5998275.45098039	83.3158517836473
234	uEV-P150	178.5	5642819.61764706	5998275.45098039	94.0740328409687
235	uEV-P150	239.5	4997148.59803922	5998275.45098039	83.3097552601132
236	uEV-P150	179.5	5597033.71568627	5998275.45098039	93.3107150784725
237	uEV-P150	240.5	4996780.84313725	5998275.45098039	83.3036242495425
238	uEV-P150	180.5	5551588.16666667	5998275.45098039	92.5530714958961
239	uEV-P150	241.5	4996272.1372549	5998275.45098039	83.2951433805575
240	uEV-P150	181.5	5506998.84313725	5998275.45098039	91.8097024410101
241	uEV-P150	242.5	4995455.67647059	5998275.45098039	83.2815317885093
242	uEV-P150	182.5	5463698.92156863	5998275.45098039	91.0878295973488
243	uEV-P150	243.5	4994140.58823529	5998275.45098039	83.2596073496262
244	uEV-P150	304.5	3467798.55882353	5998275.45098039	57.8132596137567
245	uEV-P150	244.5	4992117.21568627	5998275.45098039	83.2258747782304
246	uEV-P150	305.5	3433739.47058824	5998275.45098039	57.2454449391284
247	uEV-P150	245.5	4989165	5998275.45098039	83.1766570370579
248	uEV-P150	306.5	3399488.78431373	5998275.45098039	56.6744360457487
249	uEV-P150	246.5	4985060.07843137	5998275.45098039	83.1082220076537
250	uEV-P150	307.5	3365071.08823529	5998275.45098039	56.1006428553608
251	uEV-P150	247.5	4979585.02941176	5998275.45098039	83.0169449553683
252	uEV-P150	308.5	3330508.93137255	5998275.45098039	55.5244412930085
253	uEV-P150	248.5	4972537.46078431	5998275.45098039	82.8994517077667
254	uEV-P150	309.5	3295823.65686275	5998275.45098039	54.9461871799178
255	uEV-P150	249.5	4963739.09803922	5998275.45098039	82.7527701687643
256	uEV-P150	310.5	3261035.3627451	5998275.45098039	54.3662155797146
257	uEV-P150	250.5	4953043.84313725	5998275.45098039	82.5744646709697
258	uEV-P150	311.5	3226163.51960784	5998275.45098039	53.7848510955018
259	uEV-P150	251.5	4940344	5998275.45098039	82.3627397636853
260	uEV-P150	312.5	3191227.30392157	5998275.45098039	53.2024134270122
261	uEV-P150	252.5	4925574.94117647	5998275.45098039	82.1165180130467
262	uEV-P150	313.5	3156246.00980392	5998275.45098039	52.6192242353266
263	uEV-P150	253.5	4908718.45098039	5998275.45098039	81.8354957369969
264	uEV-P150	314.5	3121239.45098039	5998275.45098039	52.0356138441465
265	uEV-P150	254.5	4889802.32352941	5998275.45098039	81.5201363040138
266	uEV-P150	315.5	3086228.54901961	5998275.45098039	51.451931046534
267	uEV-P150	255.5	4868899.71568627	5998275.45098039	81.1716593456953
268	uEV-P150	316.5	3051234.78431373	5998275.45098039	50.8685339519547
269	uEV-P150	256.5	4846124.96078431	5998275.45098039	80.7919709654587
270	uEV-P150	317.5	3016281.61764706	5998275.45098039	50.2858136858997
271	uEV-P150	257.5	4821628.74509804	5998275.45098039	80.3835833232694
272	uEV-P150	318.5	2981393.51960784	5998275.45098039	49.7041782087641
273	uEV-P150	258.5	4795591.40196078	5998275.45098039	79.9495028388029
274	uEV-P150	319.5	2946596.53921569	5998275.45098039	49.1240617956963
275	uEV-P150	259.5	4768215.78431373	5998275.45098039	79.4931113664408
276	uEV-P150	320.5	2911918.16666667	5998275.45098039	48.545922748358
277	uEV-P150	260.5	4739719.08823529	5998275.45098039	79.0180298815822
278	uEV-P150	321.5	2877386.74509804	5998275.45098039	47.9702335881848
279	uEV-P150	261.5	4710325.47058824	5998275.45098039	78.5279954060521
280	uEV-P150	322.5	2843031.68627451	5998275.45098039	47.39748465219
281	uEV-P150	262.5	4680258.2745098	5998275.45098039	78.0267313956853
282	uEV-P150	323.5	2808882.91176471	5998275.45098039	46.8281747765619
283	uEV-P150	263.5	4649733.48039216	5998275.45098039	77.5178385586173
284	uEV-P150	324.5	2774970.33333333	5998275.45098039	46.2628026340434
285	uEV-P150	264.5	4618953.62745098	5998275.45098039	77.0046935189686
286	uEV-P150	325.5	2741323.70588235	5998275.45098039	45.7018642822462
287	uEV-P150	265.5	4588103.44117647	5998275.45098039	76.4903759200749
288	uEV-P150	326.5	2707971.7254902	5998275.45098039	45.14583812665
289	uEV-P150	266.5	4557345.82352941	5998275.45098039	75.9776015752083
290	uEV-P150	327.5	2674942.10784314	5998275.45098039	44.5951862281671
291	uEV-P150	267.5	4526819.58823529	5998275.45098039	75.4686847116267
292	uEV-P150	328.5	2642260.85294118	5998275.45098039	44.0503420447174
293	uEV-P150	268.5	4496638.09803922	5998275.45098039	74.9655152516255
294	uEV-P150	329.5	2609951.53921569	5998275.45098039	43.5116986631399
295	uEV-P150	269.5	4466888.7745098	5998275.45098039	74.4695506402546
296	uEV-P150	330.5	2578035.75490196	5998275.45098039	42.9796159908027
297	uEV-P150	270.5	4437633.39215686	5998275.45098039	73.9818207486879
298	uEV-P150	331.5	2546532.05882353	5998275.45098039	42.4544034303611
299	uEV-P150	271.5	4408909.3627451	5998275.45098039	73.5029492856064
300	uEV-P150	332.5	2515455.87254902	5998275.45098039	41.936318081856
301	uEV-P150	272.5	4380731.42156863	5998275.45098039	73.033181909854
302	uEV-P150	333.5	2484819.54901961	5998275.45098039	41.4255658868329
303	uEV-P150	273.5	4353093.40196078	5998275.45098039	72.5724158141035
304	uEV-P150	334.5	2454632.03921569	5998275.45098039	40.9222960711897
305	uEV-P150	274.5	4325970.75490196	5998275.45098039	72.1202417303943
306	uEV-P150	335.5	2424898.6372549	5998275.45098039	40.4265968955888
307	uEV-P150	275.5	4299323.00980392	5998275.45098039	71.675984954996
308	uEV-P150	336.5	2395621.28431373	5998275.45098039	39.938500722273
309	uEV-P150	276.5	4273096.19607843	5998275.45098039	71.2387457194886
310	uEV-P150	337.5	2366798.02941176	5998275.45098039	39.4579750255538
311	uEV-P150	277.5	4247225.59803922	5998275.45098039	70.8074451189971
312	uEV-P150	338.5	2338423.32352941	5998275.45098039	38.9849272951813
313	uEV-P150	278.5	4221638.41176471	5998275.45098039	70.3808694059673
314	uEV-P150	339.5	2310487.87254902	5998275.45098039	38.5192025846592
315	uEV-P150	279.5	4196255.90196078	5998275.45098039	69.9577059482142
316	uEV-P150	340.5	2282978.3627451	5998275.45098039	38.0605789347662
317	uEV-P150	280.5	4170995.7745098	5998275.45098039	69.5365827827742
318	uEV-P150	341.5	2255877.49019608	5998275.45098039	37.6087678638927
319	uEV-P150	281.5	4145774.81372549	5998275.45098039	69.1161125827904
320	uEV-P150	342.5	2229163.76470588	5998275.45098039	37.1634110991274
321	uEV-P150	282.5	4120510.39215686	5998275.45098039	68.6949178281465
322	uEV-P150	343.5	2202811.23529412	5998275.45098039	36.7240759997789
323	uEV-P150	283.5	4095122.79411765	5998275.45098039	68.2716695420901
324	uEV-P150	344.5	2176789.96078431	5998275.45098039	36.2902634027673
325	uEV-P150	284.5	4069536.76470588	5998275.45098039	67.8451131156495
326	uEV-P150	345.5	2151065.19607843	5998275.45098039	35.8613940566342
327	uEV-P150	285.5	4043682.66666667	5998275.45098039	67.4140875942225
328	uEV-P150	346.5	2125598.09803922	5998275.45098039	35.4368203896304
329	uEV-P150	286.5	4017498.17647059	5998275.45098039	66.9775539536776
330	uEV-P150	347.5	2100345.89215686	5998275.45098039	35.0158292882927
331	uEV-P150	287.5	3990928.7745098	5998275.45098039	66.5346032726374
332	uEV-P150	348.5	2075262.35294118	5998275.45098039	34.5976501062815
333	uEV-P150	288.5	3963928.7745098	5998275.45098039	66.0844738942743
334	uEV-P150	349.5	2050298.98039216	5998275.45098039	34.1814742778617
335	uEV-P150	289.5	3936461.92156863	5998275.45098039	65.6265613964966
336	uEV-P150	350.5	2025405.61764706	5998275.45098039	33.7664656149796
337	uEV-P150	290.5	3908500.71568627	5998275.45098039	65.1604073141964
338	uEV-P150	351.5	2000532.10784314	5998275.45098039	33.3517879295816
339	uEV-P150	291.5	3880027.42156863	5998275.45098039	64.6857159741548
340	uEV-P150	352.5	1975629.88235294	5998275.45098039	32.9366315118128
341	uEV-P150	292.5	3851032.79411765	5998275.45098039	64.2023332471038
342	uEV-P150	353.5	1950653.99019608	5998275.45098039	32.520246963271
343	uEV-P150	293.5	3821516.20588235	5998275.45098039	63.7102486725204
344	uEV-P150	354.5	1925564.10784314	5998275.45098039	32.1019620319106
345	uEV-P150	294.5	3791484.39215686	5998275.45098039	63.2095745375808
346	uEV-P150	355.5	1900327.26470588	5998275.45098039	31.6812270499395
347	uEV-P150	295.5	3760950.90196078	5998275.45098039	62.7005367242025
348	uEV-P150	356.5	1874919.11764706	5998275.45098039	31.2576361817564
349	uEV-P150	296.5	3729935.02941176	5998275.45098039	62.1834568934663
350	uEV-P150	357.5	1849324.87254902	5998275.45098039	30.8309427878434
351	uEV-P150	297.5	3698460.54901961	5998275.45098039	61.6587314011248
352	uEV-P150	358.5	1823540.73529412	5998275.45098039	30.4010836147258
353	uEV-P150	298.5	3666554.87254902	5998275.45098039	61.1268172412745
354	uEV-P150	359.5	1797574.17647059	5998275.45098039	29.9681832080049
355	uEV-P150	299.5	3634247.99019608	5998275.45098039	60.5882143942235
356	uEV-P150	360.5	1771443.66666667	5998275.45098039	29.5325494993254
357	uEV-P150	300.5	3601571.23529412	5998275.45098039	60.0434452323368
358	uEV-P150	361.5	1745178.19607843	5998275.45098039	29.0946657975367
359	uEV-P150	301.5	3568556.65686275	5998275.45098039	59.4930440595135
360	uEV-P150	362.5	1718816.17647059	5998275.45098039	28.6551724827784
361	uEV-P150	302.5	3535235.91176471	5998275.45098039	58.9375386418256
362	uEV-P150	363.5	1692403.68627451	5998275.45098039	28.2148377497051
363	uEV-P150	303.5	3501640.01960784	5998275.45098039	58.3774461213767
364	uEV-P150	364.5	1665992.84313725	5998275.45098039	27.7745304755045
365	uEV-P150	425.5	498042.549019608	5998275.45098039	8.30309566624195
366	uEV-P150	365.5	1639639.40196078	5998275.45098039	27.3351801757085
367	uEV-P150	426.5	486852.539215686	5998275.45098039	8.11654188265249
368	uEV-P150	366.5	1613400.76470588	5998275.45098039	26.8977438247218
369	uEV-P150	427.5	475984.862745098	5998275.45098039	7.93536186583929
370	uEV-P150	367.5	1587333.45098039	5998275.45098039	26.4631636868385
371	uEV-P150	428.5	465434.784313725	5998275.45098039	7.75947667154319
372	uEV-P150	368.5	1561491.54901961	5998275.45098039	26.0323414918264
373	uEV-P150	429.5	455197.676470588	5998275.45098039	7.58880915340739
374	uEV-P150	369.5	1535924.52941176	5998275.45098039	25.6061019865422
375	uEV-P150	430.5	445269.049019608	5998275.45098039	7.4232844533145
376	uEV-P150	370.5	1510675.67647059	5998275.45098039	25.185166783624
377	uEV-P150	431.5	435644.333333333	5998275.45098039	7.26282640558178
378	uEV-P150	371.5	1485781.34313725	5998275.45098039	24.7701419396205
379	uEV-P150	432.5	426319.196078431	5998275.45098039	7.10736276722256
380	uEV-P150	372.5	1461269.7254902	5998275.45098039	24.3614975242819
381	uEV-P150	433.5	417289.12745098	5998275.45098039	6.95681835322811
382	uEV-P150	373.5	1437160.76470588	5998275.45098039	23.9595659861033
383	uEV-P150	434.5	408549.735294118	5998275.45098039	6.81111993993777
384	uEV-P150	374.5	1413466.02941176	5998275.45098039	23.5645401909767
385	uEV-P150	435.5	400096.509803922	5998275.45098039	6.67019234234279
386	uEV-P150	375.5	1390188.76470588	5998275.45098039	23.1764742394193
387	uEV-P150	436.5	391924.647058824	5998275.45098039	6.53395547206431
388	uEV-P150	376.5	1367324.69607843	5998275.45098039	22.7952968691184
389	uEV-P150	437.5	384029.401960784	5998275.45098039	6.40233022139749
390	uEV-P150	377.5	1344862.5	5998275.45098039	22.4208193003239
391	uEV-P150	438.5	376405.588235294	5998275.45098039	6.27523012758229
392	uEV-P150	378.5	1322785.02941176	5998275.45098039	22.0527556665568
393	uEV-P150	439.5	369047.715686275	5998275.45098039	6.15256366104286
394	uEV-P150	379.5	1301069.80392157	5998275.45098039	21.6907311868933
395	uEV-P150	440.5	361950.049019608	5998275.45098039	6.03423520606158
396	uEV-P150	380.5	1279690.55882353	5998275.45098039	21.3343079903803
397	uEV-P150	441.5	355106.352941176	5998275.45098039	5.92014081119159
398	uEV-P150	381.5	1258618.10784314	5998275.45098039	20.9829994992548
399	uEV-P150	442.5	348510.166666667	5998275.45098039	5.81017276573559
400	uEV-P150	382.5	1237821.62745098	5998275.45098039	20.6362918403266
401	uEV-P150	443.5	342154.637254902	5998275.45098039	5.70421682116946
402	uEV-P150	383.5	1217269.14705882	5998275.45098039	20.2936520172622
403	uEV-P150	444.5	336032.333333333	5998275.45098039	5.60214908567445
404	uEV-P150	384.5	1196929.31372549	5998275.45098039	19.9545573308051
405	uEV-P150	445.5	330136.029411765	5998275.45098039	5.50384909979093
406	uEV-P150	385.5	1176771.89215686	5998275.45098039	19.6185037145055
407	uEV-P150	446.5	324457.382352941	5998275.45098039	5.40917777125274
408	uEV-P150	386.5	1156768.17647059	5998275.45098039	19.2850125994384
409	uEV-P150	447.5	318988.392156863	5998275.45098039	5.31800172839221
410	uEV-P150	387.5	1136892.43137255	5998275.45098039	18.9536549407168
411	uEV-P150	448.5	313720.490196078	5998275.45098039	5.23017811969276
412	uEV-P150	388.5	1117121.7745098	5998275.45098039	18.6240492561444
413	uEV-P150	449.5	308645.058823529	5998275.45098039	5.14556327640943
414	uEV-P150	389.5	1097437.08823529	5998275.45098039	18.2958768266623
415	uEV-P150	450.5	303753.215686275	5998275.45098039	5.06400911676418
416	uEV-P150	390.5	1077822.94117647	5998275.45098039	17.9688803887842
417	uEV-P150	451.5	299036.078431373	5998275.45098039	4.98536755897891
418	uEV-P150	391.5	1058268.20588235	5998275.45098039	17.6428744316732
419	uEV-P150	452.5	294484.62745098	5998275.45098039	4.90948823303618
420	uEV-P150	392.5	1038765.58823529	5998275.45098039	17.3177373517502
421	uEV-P150	453.5	290089.941176471	5998275.45098039	4.83622240337523
422	uEV-P150	393.5	1019312	5998275.45098039	16.9934176636286
423	uEV-P150	454.5	285843.333333333	5998275.45098039	4.76542525713142
424	uEV-P150	394.5	999908.460784314	5998275.45098039	16.6699323656582
425	uEV-P150	455.5	281736.166666667	5998275.45098039	4.69695279866846
426	uEV-P150	395.5	980559.431372549	5998275.45098039	16.3473558256195
427	uEV-P150	456.5	277760.166666667	5998275.45098039	4.63066707983989
428	uEV-P150	396.5	961272.87254902	5998275.45098039	16.0258207613974
429	uEV-P150	457.5	273907.62745098	5998275.45098039	4.56643963234818
430	uEV-P150	397.5	942059.892156863	5998275.45098039	15.7055123569373
431	uEV-P150	458.5	270171.078431373	5998275.45098039	4.50414591059192
432	uEV-P150	398.5	922934.058823529	5998275.45098039	15.3866568210481
433	uEV-P150	459.5	266543.852941176	5998275.45098039	4.44367477151472
434	uEV-P150	399.5	903911.392156863	5998275.45098039	15.0695212239565
435	uEV-P150	460.5	263020.019607843	5998275.45098039	4.38492733048553
436	uEV-P150	400.5	885009.323529412	5998275.45098039	14.7543961720658
437	uEV-P150	461.5	259594.284313725	5998275.45098039	4.32781532684192
438	uEV-P150	401.5	866246.892156863	5998275.45098039	14.4415990768693
439	uEV-P150	462.5	256262.333333333	5998275.45098039	4.27226684448858
440	uEV-P150	402.5	847643.754901961	5998275.45098039	14.1314576469378
441	uEV-P150	463.5	253020.754901961	5998275.45098039	4.21822500433196
442	uEV-P150	403.5	829220.225490196	5998275.45098039	13.8243105417018
443	uEV-P150	464.5	249866.980392157	5998275.45098039	4.16564698360622
444	uEV-P150	404.5	810996.411764706	5998275.45098039	13.520492988233
445	uEV-P150	465.5	246799.617647059	5998275.45098039	4.11450957302604
446	uEV-P150	405.5	792992.029411765	5998275.45098039	13.220333675776
447	uEV-P150	466.5	243817.931372549	5998275.45098039	4.06480051416608
448	uEV-P150	406.5	775226.450980392	5998275.45098039	12.924155572977
449	uEV-P150	467.5	240922.147058824	5998275.45098039	4.0165235662768
450	uEV-P150	407.5	757717.68627451	5998275.45098039	12.6322589295339
451	uEV-P150	468.5	238113.215686275	5998275.45098039	3.96969458358829
452	uEV-P150	408.5	740482.754901961	5998275.45098039	12.3449274871319
453	uEV-P150	469.5	235392.794117647	5998275.45098039	3.92434118841897
454	uEV-P150	409.5	723537.196078431	5998275.45098039	12.0624203071597
455	uEV-P150	470.5	232762.882352941	5998275.45098039	3.88049672368576
456	uEV-P150	410.5	706894.941176471	5998275.45098039	11.784969645916
457	uEV-P150	471.5	230225.607843137	5998275.45098039	3.8381966570993
458	uEV-P150	411.5	690568.274509804	5998275.45098039	11.5127803008269
459	uEV-P150	472.5	227783.421568627	5998275.45098039	3.79748185007738
460	uEV-P150	412.5	674567.656862745	5998275.45098039	11.2460266684233
461	uEV-P150	473.5	225438.539215686	5998275.45098039	3.75838924134168
462	uEV-P150	413.5	658901.901960784	5998275.45098039	10.9848556863638
463	uEV-P150	474.5	223192.647058824	5998275.45098039	3.72094694354764
464	uEV-P150	414.5	643577.735294118	5998275.45098039	10.7293794783787
465	uEV-P150	475.5	221046.892156863	5998275.45098039	3.68517407983879
466	uEV-P150	415.5	628600.480392157	5998275.45098039	10.4796867954674
467	uEV-P150	476.5	219001.539215686	5998275.45098039	3.65107506324824
468	uEV-P150	416.5	613973.637254902	5998275.45098039	10.2358359877346
469	uEV-P150	477.5	217055.980392157	5998275.45098039	3.61863976014439
470	uEV-P150	417.5	599699.196078431	5998275.45098039	9.9978602346515
471	uEV-P150	478.5	215208.235294118	5998275.45098039	3.58783515450166
472	uEV-P150	418.5	585777.882352941	5998275.45098039	9.76577163119773
473	uEV-P150	479.5	213455.098039216	5998275.45098039	3.55860779958559
474	uEV-P150	419.5	572208.715686275	5998275.45098039	9.53955383280622
475	uEV-P150	480.5	211792.117647059	5998275.45098039	3.53088349106146
476	uEV-P150	420.5	558990.245098039	5998275.45098039	9.31918264951761
477	uEV-P150	481.5	210213.37254902	5998275.45098039	3.5045635077439
478	uEV-P150	421.5	546119.68627451	5998275.45098039	9.10461166276132
479	uEV-P150	482.5	208711.215686275	5998275.45098039	3.47952036200941
480	uEV-P150	422.5	533593.784313725	5998275.45098039	8.8957866085745
481	uEV-P150	483.5	207277.254901961	5998275.45098039	3.45561414436348
482	uEV-P150	423.5	521408.549019608	5998275.45098039	8.69264096456901
483	uEV-P150	484.5	205901.176470588	5998275.45098039	3.43267290996005
484	uEV-P150	424.5	509559.705882353	5998275.45098039	8.49510346843221
485	uEV-P150	485.5	204572.254901961	5998275.45098039	3.41051784923489
486	uEV-P150	546.5	70996	5998275.45098039	1.18360686467635
487	uEV-P150	486.5	203278.333333333	5998275.45098039	3.38894628955575
488	uEV-P150	547.5	69189.0196078431	5998275.45098039	1.15348186613428
489	uEV-P150	487.5	202006.774509804	5998275.45098039	3.36774754945251
490	uEV-P150	548.5	67434.7156862745	5998275.45098039	1.12423506118334
491	uEV-P150	488.5	200744.588235294	5998275.45098039	3.34670506341091
492	uEV-P150	549.5	65731.8235294118	5998275.45098039	1.09584536533193
493	uEV-P150	489.5	199478.529411765	5998275.45098039	3.32559801632919
494	uEV-P150	550.5	64079.3137254902	5998275.45098039	1.0682956167846
495	uEV-P150	490.5	198195.558823529	5998275.45098039	3.30420902546473
496	uEV-P150	551.5	62476.0588235294	5998275.45098039	1.04156701928915
497	uEV-P150	491.5	196883.049019608	5998275.45098039	3.28232757279308
498	uEV-P150	552.5	60921.2549019608	5998275.45098039	1.01564617030056
499	uEV-P150	492.5	195529.352941176	5998275.45098039	3.2597594848569
500	uEV-P150	553.5	59413.7745098039	5998275.45098039	0.99051427356663
501	uEV-P150	493.5	194123.617647059	5998275.45098039	3.23632382729823
502	uEV-P150	554.5	57952.8725490196	5998275.45098039	0.966158907216364
503	uEV-P150	494.5	192656.519607843	5998275.45098039	3.21186516328379
504	uEV-P150	555.5	56537.7745098039	5998275.45098039	0.942567159041739
505	uEV-P150	495.5	191120.274509804	5998275.45098039	3.1862537169507
506	uEV-P150	556.5	55167.7352941176	5998275.45098039	0.919726607171745
507	uEV-P150	496.5	189508.833333333	5998275.45098039	3.15938864231983
508	uEV-P150	557.5	53842.2647058823	5998275.45098039	0.897629079322825
509	uEV-P150	497.5	187818.176470588	5998275.45098039	3.13120292666603
510	uEV-P150	558.5	52560.5294117647	5998275.45098039	0.876260682612932
511	uEV-P150	498.5	186046.117647059	5998275.45098039	3.10166012160463
512	uEV-P150	559.5	51322.2254901961	5998275.45098039	0.855616350226258
513	uEV-P150	499.5	184192.509803922	5998275.45098039	3.07075777545054
514	uEV-P150	560.5	50126.8431372549	5998275.45098039	0.835687582987905
515	uEV-P150	500.5	182258.990196078	5998275.45098039	3.03852318363087
516	uEV-P150	561.5	48973.9411764706	5998275.45098039	0.81646702584267
517	uEV-P150	501.5	180249.166666667	5998275.45098039	3.00501649415259
518	uEV-P150	562.5	47863.1274509804	5998275.45098039	0.797948140963706
519	uEV-P150	502.5	178167.666666667	5998275.45098039	2.9703148533725
520	uEV-P150	563.5	46794.1568627451	5998275.45098039	0.780126842209235
521	uEV-P150	503.5	176020.852941176	5998275.45098039	2.93452433753116
522	uEV-P150	564.5	45766.7058823529	5998275.45098039	0.762997735872109
523	uEV-P150	504.5	173815.362745098	5998275.45098039	2.89775559934795
524	uEV-P150	565.5	44780.5784313725	5998275.45098039	0.746557553038905
525	uEV-P150	505.5	171558.568627451	5998275.45098039	2.86013154996759
526	uEV-P150	566.5	43835.4509803922	5998275.45098039	0.730800900002474
527	uEV-P150	506.5	169257.784313725	5998275.45098039	2.82177411986075
528	uEV-P150	567.5	42931.2843137255	5998275.45098039	0.715727122980132
529	uEV-P150	507.5	166920.009803922	5998275.45098039	2.78280000923664
530	uEV-P150	568.5	42067.6960784314	5998275.45098039	0.701329847590703
531	uEV-P150	508.5	164551.470588235	5998275.45098039	2.74331300609645
532	uEV-P150	569.5	41244.6078431373	5998275.45098039	0.68760776626882
533	uEV-P150	509.5	162157.519607843	5998275.45098039	2.70340235177661
534	uEV-P150	570.5	40461.862745098	5998275.45098039	0.674558263883742
535	uEV-P150	510.5	159742.323529412	5998275.45098039	2.66313751068739
536	uEV-P150	571.5	39719.1568627451	5998275.45098039	0.662176273619665
537	uEV-P150	511.5	157308.519607843	5998275.45098039	2.6225624497143
538	uEV-P150	572.5	39016.3137254902	5998275.45098039	0.650458853454507
539	uEV-P150	512.5	154857.803921569	5998275.45098039	2.58170544495848
540	uEV-P150	573.5	38353.1470588235	5998275.45098039	0.639402897920516
541	uEV-P150	513.5	152390.441176471	5998275.45098039	2.54057090945303
542	uEV-P150	574.5	37729.2843137255	5998275.45098039	0.629002196082189
543	uEV-P150	514.5	149905.637254902	5998275.45098039	2.4991456040986
544	uEV-P150	575.5	37144.4901960784	5998275.45098039	0.619252825243418
545	uEV-P150	515.5	147402.058823529	5998275.45098039	2.4574073002839
546	uEV-P150	576.5	36598.4019607843	5998275.45098039	0.610148737914369
547	uEV-P150	516.5	144877.588235294	5998275.45098039	2.41532069374397
548	uEV-P150	577.5	36090.6176470588	5998275.45098039	0.601683232822527
549	uEV-P150	517.5	142330.205882353	5998275.45098039	2.37285211467055
550	uEV-P150	578.5	35620.6568627451	5998275.45098039	0.593848301130003
551	uEV-P150	518.5	139758.029411765	5998275.45098039	2.32997018149478
552	uEV-P150	579.5	35187.9509803922	5998275.45098039	0.586634462987871
553	uEV-P150	519.5	137159.745098039	5998275.45098039	2.28665299249672
554	uEV-P150	580.5	34791.931372549	5998275.45098039	0.580032238547205
555	uEV-P150	520.5	134534.921568627	5998275.45098039	2.24289335606684
556	uEV-P150	581.5	34431.9705882353	5998275.45098039	0.574031167285049
557	uEV-P150	521.5	131884.009803922	5998275.45098039	2.19869879070601
558	uEV-P150	582.5	34107.1862745098	5998275.45098039	0.568616539091
559	uEV-P150	522.5	129208.862745098	5998275.45098039	2.15410018764609
560	uEV-P150	583.5	33816.8431372549	5998275.45098039	0.563776095539722
561	uEV-P150	523.5	126512.264705882	5998275.45098039	2.10914396545768
562	uEV-P150	584.5	33559.9215686274	5998275.45098039	0.559492838281413
563	uEV-P150	524.5	123798.37254902	5998275.45098039	2.06389942510535
564	uEV-P150	585.5	33335.3921568627	5998275.45098039	0.555749605520604
565	uEV-P150	525.5	121072.284313725	5998275.45098039	2.0184515583381
566	uEV-P150	586.5	33142.2058823529	5998275.45098039	0.552528908570479
567	uEV-P150	526.5	118340.117647059	5998275.45098039	1.97290235525474
568	uEV-P150	587.5	32978.9607843137	5998275.45098039	0.549807374700064
569	uEV-P150	527.5	115608.568627451	5998275.45098039	1.92736344924865
570	uEV-P150	588.5	32844.5098039216	5998275.45098039	0.547565880765834
571	uEV-P150	528.5	112884.676470588	5998275.45098039	1.88195219431175
572	uEV-P150	589.5	32737.2745098039	5998275.45098039	0.545778112014732
573	uEV-P150	529.5	110175.62745098	5998275.45098039	1.83678839612097
574	uEV-P150	590.5	32655.8039215686	5998275.45098039	0.544419878487427
575	uEV-P150	530.5	107488.696078431	5998275.45098039	1.79199333136431
576	uEV-P150	591.5	32598.4705882353	5998275.45098039	0.543464048202508
577	uEV-P150	531.5	104830.637254902	5998275.45098039	1.74767961410922
578	uEV-P150	592.5	32563.4019607843	5998275.45098039	0.542879403036784
579	uEV-P150	532.5	102207.725490196	5998275.45098039	1.70395184958521
580	uEV-P150	593.5	32549	5998275.45098039	0.542639301345856
581	uEV-P150	533.5	99625.6176470588	5998275.45098039	1.66090434594456
582	uEV-P150	594.5	32553.0490196078	5998275.45098039	0.542706804408043
583	uEV-P150	534.5	97089.1862745098	5998275.45098039	1.61861833568582
584	uEV-P150	595.5	32573.8137254902	5998275.45098039	0.543052982339551
585	uEV-P150	535.5	94602.5490196078	5998275.45098039	1.57716246599088
586	uEV-P150	596.5	32609.0294117647	5998275.45098039	0.543640079190343
587	uEV-P150	536.5	92168.9215686275	5998275.45098039	1.53659034703988
588	uEV-P150	597.5	32656.5490196078	5998275.45098039	0.544432300358435
589	uEV-P150	537.5	89790.8333333333	5998275.45098039	1.49694414781598
590	uEV-P150	598.5	32714.1470588235	5998275.45098039	0.545392543676475
591	uEV-P150	538.5	87469.9215686275	5998275.45098039	1.45825116374625
592	uEV-P150	599.5	32779.5392156863	5998275.45098039	0.546482726303084
593	uEV-P150	539.5	85207.3235294118	5998275.45098039	1.42053035452857
594	uEV-P150	600.5	32850.362745098	5998275.45098039	0.547663457831514
595	uEV-P150	540.5	83003.5490196078	5998275.45098039	1.38379021933781
596	uEV-P150	601.5	32924.1470588235	5998275.45098039	0.548893549952632
597	uEV-P150	541.5	80858.637254902	5998275.45098039	1.34803141195668
598	uEV-P150	602.5	32998.637254902	5998275.45098039	0.550135410162074
599	uEV-P150	542.5	78772.2647058823	5998275.45098039	1.31324853867802
600	uEV-P150	603.5	33071.2352941177	5998275.45098039	0.551345725356982
601	uEV-P150	543.5	76743.6764705882	5998275.45098039	1.27942901418515
602	uEV-P150	604.5	33139.6078431373	5998275.45098039	0.552485595467623
603	uEV-P150	544.5	74772.1470588235	5998275.45098039	1.24656074349841
604	uEV-P150	605.5	33201.2058823529	5998275.45098039	0.553512524619495
605	uEV-P150	545.5	72856.5882352941	5998275.45098039	1.21462558414829
606	uEV-P150	606.5	33253.7549019608	5998275.45098039	0.55438859341689
607	uEV-P150	667.5	13692.1176470588	5998275.45098039	0.228267570553481
608	uEV-P150	607.5	33294.7843137255	5998275.45098039	0.555072613550676
609	uEV-P150	668.5	13518.2254901961	5998275.45098039	0.225368534684191
610	uEV-P150	608.5	33322.0980392157	5998275.45098039	0.555527973190516
611	uEV-P150	669.5	13355.3333333333	5998275.45098039	0.222652884857938
612	uEV-P150	609.5	33333.4509803922	5998275.45098039	0.555717243277715
613	uEV-P150	670.5	13203.4019607843	5998275.45098039	0.220119967292037
614	uEV-P150	610.5	33326.7941176471	5998275.45098039	0.555606263667
615	uEV-P150	671.5	13062.3333333333	5998275.45098039	0.217768147529776
616	uEV-P150	611.5	33300.1176470588	5998275.45098039	0.555161527995785
617	uEV-P150	672.5	12931.931372549	5998275.45098039	0.215594156657733
618	uEV-P150	612.5	33251.568627451	5998275.45098039	0.554352145032222
619	uEV-P150	673.5	12811.9117647059	5998275.45098039	0.213593254751444
620	uEV-P150	613.5	33179.637254902	5998275.45098039	0.553152944142952
621	uEV-P150	674.5	12701.9901960784	5998275.45098039	0.211760701886445
622	uEV-P150	614.5	33082.7058823529	5998275.45098039	0.551536956792235
623	uEV-P150	675.5	12601.7254901961	5998275.45098039	0.210089143007535
624	uEV-P150	615.5	32959.5294117647	5998275.45098039	0.549483425379833
625	uEV-P150	676.5	12510.6666666667	5998275.45098039	0.20857105961384
626	uEV-P150	616.5	32809.137254902	5998275.45098039	0.546976168784304
627	uEV-P150	677.5	12428.1862745098	5998275.45098039	0.207195991182407
628	uEV-P150	617.5	32630.7156862745	5998275.45098039	0.54400162101494
629	uEV-P150	678.5	12353.7450980392	5998275.45098039	0.205954948201321
630	uEV-P150	618.5	32423.7843137255	5998275.45098039	0.540551773233854
631	uEV-P150	679.5	12286.5588235294	5998275.45098039	0.20483485501689
632	uEV-P150	619.5	32188.0392156863	5998275.45098039	0.536621558625243
633	uEV-P150	680.5	12225.8137254902	5998275.45098039	0.203822145638409
634	uEV-P150	620.5	31923.5098039216	5998275.45098039	0.532211467526117
635	uEV-P150	681.5	12170.8039215686	5998275.45098039	0.202905051977554
636	uEV-P150	621.5	31630.5882352941	5998275.45098039	0.527328037763325
637	uEV-P150	682.5	12120.4803921569	5998275.45098039	0.202066085347511
638	uEV-P150	622.5	31309.7647058824	5998275.45098039	0.521979441620423
639	uEV-P150	683.5	12073.9607843137	5998275.45098039	0.201290535637877
640	uEV-P150	623.5	30961.9803921569	5998275.45098039	0.516181369881843
641	uEV-P150	684.5	12030.3039215686	5998275.45098039	0.20056271206422
642	uEV-P150	624.5	30588.4019607843	5998275.45098039	0.509953272582452
643	uEV-P150	685.5	11988.4509803922	5998275.45098039	0.199864962494056
644	uEV-P150	625.5	30190.4117647059	5998275.45098039	0.503318195561883
645	uEV-P150	686.5	11947.4019607843	5998275.45098039	0.199180615468927
646	uEV-P150	626.5	29769.7450980392	5998275.45098039	0.49630506870393
647	uEV-P150	687.5	11906.2156862745	5998275.45098039	0.198493980204402
648	uEV-P150	627.5	29328.2156862745	5998275.45098039	0.488944129457758
649	uEV-P150	688.5	11863.9117647059	5998275.45098039	0.197788712133365
650	uEV-P150	628.5	28867.9215686275	5998275.45098039	0.481270355196994
651	uEV-P150	689.5	11819.5588235294	5998275.45098039	0.197049283917056
652	uEV-P150	629.5	28391.1274509804	5998275.45098039	0.473321501871675
653	uEV-P150	690.5	11772.2254901961	5998275.45098039	0.196260168216716
654	uEV-P150	630.5	27900.2156862745	5998275.45098039	0.465137286779892
655	uEV-P150	691.5	11721.137254902	5998275.45098039	0.195408452824323
656	uEV-P150	631.5	27397.568627451	5998275.45098039	0.456757427219735
657	uEV-P150	692.5	11665.5392156863	5998275.45098039	0.194481552423198
658	uEV-P150	632.5	26885.7254901961	5998275.45098039	0.448224255620034
659	uEV-P150	693.5	11604.8431372549	5998275.45098039	0.193469660273073
660	uEV-P150	633.5	26367.1176470588	5998275.45098039	0.439578306507235
661	uEV-P150	694.5	11538.362745098	5998275.45098039	0.192361335176966
662	uEV-P150	634.5	25844.2549019608	5998275.45098039	0.430861421973155
663	uEV-P150	695.5	11465.7156862745	5998275.45098039	0.191150202753701
664	uEV-P150	635.5	25319.5980392157	5998275.45098039	0.422114626881253
665	uEV-P150	696.5	11386.5980392157	5998275.45098039	0.189831196187474
666	uEV-P150	636.5	24795.3333333333	5998275.45098039	0.413374369616198
667	uEV-P150	697.5	11300.6862745098	5998275.45098039	0.188398921771136
668	uEV-P150	637.5	24273.5980392157	5998275.45098039	0.4046762813343
669	uEV-P150	698.5	11207.8921568627	5998275.45098039	0.186851908493647
670	uEV-P150	638.5	23756.4901960784	5998275.45098039	0.396055339409189
671	uEV-P150	699.5	11108.2058823529	5998275.45098039	0.185189992909334
672	uEV-P150	639.5	23245.7058823529	5998275.45098039	0.387539819941972
673	uEV-P150	700.5	11001.6764705882	5998275.45098039	0.183413992246556
674	uEV-P150	640.5	22742.862745098	5998275.45098039	0.379156691468392
675	uEV-P150	701.5	10888.5588235294	5998275.45098039	0.18152815609276
676	uEV-P150	641.5	22249.2843137255	5998275.45098039	0.370928019154054
677	uEV-P150	702.5	10769.1078431373	5998275.45098039	0.179536734035398
678	uEV-P150	642.5	21766.2352941176	5998275.45098039	0.362874887490538
679	uEV-P150	703.5	10643.7058823529	5998275.45098039	0.177446100455645
680	uEV-P150	643.5	21294.6078431373	5998275.45098039	0.355012170033918
681	uEV-P150	704.5	10512.7941176471	5998275.45098039	0.175263610408702
682	uEV-P150	644.5	20835.1176470588	5998275.45098039	0.347351798318189
683	uEV-P150	705.5	10376.9117647059	5998275.45098039	0.172998253406482
684	uEV-P150	645.5	20388.3137254902	5998275.45098039	0.339902925300935
685	uEV-P150	706.5	10236.6078431373	5998275.45098039	0.170659182406572
686	uEV-P150	646.5	19954.5882352941	5998275.45098039	0.332672088809003
687	uEV-P150	707.5	10092.4803921569	5998275.45098039	0.168256367594911
688	uEV-P150	647.5	19534.2156862745	5998275.45098039	0.325663865321185
689	uEV-P150	708.5	9945.09803921569	5998275.45098039	0.165799288820426
690	uEV-P150	648.5	19127.1078431373	5998275.45098039	0.318876783826442
691	uEV-P150	709.5	9795.17647058823	5998275.45098039	0.163299877617112
692	uEV-P150	649.5	18733.3039215686	5998275.45098039	0.312311498107456
693	uEV-P150	710.5	9643.25490196078	5998275.45098039	0.160767123496882
694	uEV-P150	650.5	18352.7156862745	5998275.45098039	0.305966537153189
695	uEV-P150	711.5	9490	5998275.45098039	0.158212140765374
696	uEV-P150	651.5	17985.0490196078	5998275.45098039	0.299836997593504
697	uEV-P150	712.5	9336.01960784314	5998275.45098039	0.155645063054202
698	uEV-P150	652.5	17630.1274509804	5998275.45098039	0.293919937406323
699	uEV-P150	713.5	9181.8137254902	5998275.45098039	0.153074226092592
700	uEV-P150	653.5	17287.6764705882	5998275.45098039	0.288210780112851
701	uEV-P150	714.5	9027.94117647059	5998275.45098039	0.150508946283802
702	uEV-P150	654.5	16957.3823529412	5998275.45098039	0.282704295451613
703	uEV-P150	715.5	8874.83333333333	5998275.45098039	0.147956415237363
704	uEV-P150	655.5	16638.9803921569	5998275.45098039	0.277396070389487
705	uEV-P150	716.5	8722.95098039216	5998275.45098039	0.145424314899817
706	uEV-P150	656.5	16332.2647058824	5998275.45098039	0.272282672567378
707	uEV-P150	717.5	8572.54901960784	5998275.45098039	0.142916894858616
708	uEV-P150	657.5	16036.9705882353	5998275.45098039	0.267359688952166
709	uEV-P150	718.5	8424.06862745098	5998275.45098039	0.140441510168962
710	uEV-P150	658.5	15752.8921568627	5998275.45098039	0.262623687184756
711	uEV-P150	719.5	8277.59803921569	5998275.45098039	0.137999631841895
712	uEV-P150	659.5	15480.0294117647	5998275.45098039	0.258074667265148
713	uEV-P150	720.5	8133.48039215686	5998275.45098039	0.135596980475905
714	uEV-P150	660.5	15218.137254902	5998275.45098039	0.253708543051564
715	uEV-P150	721.5	7991.79411764706	5998275.45098039	0.133234863636361
716	uEV-P150	661.5	14967.2450980392	5998275.45098039	0.249525804881016
717	uEV-P150	722.5	7852.62745098039	5998275.45098039	0.130914752334305
718	uEV-P150	662.5	14727.2254901961	5998275.45098039	0.24552432795978
719	uEV-P150	723.5	7716.09803921569	5998275.45098039	0.128638607917789
720	uEV-P150	663.5	14498.1862745098	5998275.45098039	0.241705910190239
721	uEV-P150	724.5	7582.21568627451	5998275.45098039	0.126406593832486
722	uEV-P150	664.5	14280.1470588235	5998275.45098039	0.238070878463734
723	uEV-P150	725.5	7450.92156862745	5998275.45098039	0.124217729404368
724	uEV-P150	665.5	14073.068627451	5998275.45098039	0.234618578997582
725	uEV-P150	726.5	7322.21568627451	5998275.45098039	0.122072014633435
726	uEV-P150	666.5	13877.0392156863	5998275.45098039	0.231350482802822
727	uEV-P150	727.5	7196.04901960784	5998275.45098039	0.119968632291331
728	uEV-P150	788.5	2278.98039215686	5998275.45098039	0.0379939269341886
729	uEV-P150	728.5	7072.32352941176	5998275.45098039	0.117905947921345
730	uEV-P150	789.5	2228.38235294118	5998275.45098039	0.0371503838253536
731	uEV-P150	729.5	6950.98039215686	5998275.45098039	0.11588298084945
732	uEV-P150	790.5	2178.78431372549	5998275.45098039	0.0363235121749765
733	uEV-P150	730.5	6831.90196078431	5998275.45098039	0.113897769727592
734	uEV-P150	791.5	2130.3431372549	5998275.45098039	0.0355159271137958
735	uEV-P150	731.5	6715	5998275.45098039	0.11194884354473
736	uEV-P150	792.5	2083.10784313725	5998275.45098039	0.0347284458701672
737	uEV-P150	732.5	6600.23529411765	5998275.45098039	0.110035548518181
738	uEV-P150	793.5	2037.20588235294	5998275.45098039	0.0339631932378159
739	uEV-P150	733.5	6487.43137254902	5998275.45098039	0.108154942625862
740	uEV-P150	794.5	1992.76470588235	5998275.45098039	0.0332222940104667
741	uEV-P150	734.5	6376.53921568627	5998275.45098039	0.106306208639419
742	uEV-P150	795.5	1949.80392156863	5998275.45098039	0.0325060750794621
743	uEV-P150	735.5	6267.49019607843	5998275.45098039	0.104488202439153
744	uEV-P150	796.5	1908.52941176471	5998275.45098039	0.0318179688038962
745	uEV-P150	736.5	6160.16666666667	5998275.45098039	0.102698962677011
746	uEV-P150	797.5	1868.96078431373	5998275.45098039	0.0311583020751115
747	uEV-P150	737.5	6054.49019607843	5998275.45098039	0.100937181787623
748	uEV-P150	798.5	1831.27450980392	5998275.45098039	0.0305300169151886
749	uEV-P150	738.5	5950.43137254902	5998275.45098039	0.0992023694339754
750	uEV-P150	799.5	1795.60784313725	5998275.45098039	0.0299354015635239
751	uEV-P150	739.5	5847.95098039216	5998275.45098039	0.0974938718333839
752	uEV-P150	800.5	1762.02941176471	5998275.45098039	0.0293756001398154
753	uEV-P150	740.5	5746.90196078431	5998275.45098039	0.0958092373007813
754	uEV-P150	801.5	1730.62745098039	5998275.45098039	0.0288520836551034
755	uEV-P150	741.5	5647.33333333333	5998275.45098039	0.0941492830645232
756	uEV-P150	802.5	1701.56862745098	5998275.45098039	0.0283676306857976
757	uEV-P150	742.5	5549.1568627451	5998275.45098039	0.0925125381135692
758	uEV-P150	803.5	1674.96078431373	5998275.45098039	0.0279240391342808
759	uEV-P150	743.5	5452.40196078431	5998275.45098039	0.0908994927849327
760	uEV-P150	804.5	1650.88235294118	5998275.45098039	0.0275226165659222
761	uEV-P150	744.5	5356.94117647059	5998275.45098039	0.0893080222848889
762	uEV-P150	805.5	1629.53921568627	5998275.45098039	0.0271667953398161
763	uEV-P150	745.5	5262.93137254902	5998275.45098039	0.0877407417441761
764	uEV-P150	806.5	1610.91176470588	5998275.45098039	0.0268562485646201
765	uEV-P150	746.5	5170.1862745098	5998275.45098039	0.0861945456950424
766	uEV-P150	807.5	1595.20588235294	5998275.45098039	0.0265944085994286
767	uEV-P150	747.5	5078.77450980392	5998275.45098039	0.0846705782571859
768	uEV-P150	808.5	1582.43137254902	5998275.45098039	0.0263814388899126
769	uEV-P150	748.5	4988.63725490196	5998275.45098039	0.0831678587565796
770	uEV-P150	809.5	1572.75490196078	5998275.45098039	0.0262201180124818
771	uEV-P150	749.5	4899.83333333333	5998275.45098039	0.0816873678672505
772	uEV-P150	810.5	1566.21568627451	5998275.45098039	0.0261110997498209
773	uEV-P150	750.5	4812.3431372549	5998275.45098039	0.0802287786978563
774	uEV-P150	811.5	1562.92156862745	5998275.45098039	0.0260561820043126
775	uEV-P150	751.5	4726.11764705882	5998275.45098039	0.0787912740200412
776	uEV-P150	812.5	1562.92156862745	5998275.45098039	0.0260561820043126
777	uEV-P150	752.5	4641.22549019608	5998275.45098039	0.0773759979535033
778	uEV-P150	813.5	1566.32352941176	5998275.45098039	0.0261128976522036
779	uEV-P150	753.5	4557.59803921569	5998275.45098039	0.0759818063785445
780	uEV-P150	814.5	1573.21568627451	5998275.45098039	0.0262277999590261
781	uEV-P150	754.5	4475.21568627451	5998275.45098039	0.0746083724038224
782	uEV-P150	815.5	1583.57843137255	5998275.45098039	0.0264005620334378
783	uEV-P150	755.5	4394.16666666667	5998275.45098039	0.0732571670403776
784	uEV-P150	816.5	1597.56862745098	5998275.45098039	0.0266337990061771
785	uEV-P150	756.5	4314.39215686274	5998275.45098039	0.071927209614183
786	uEV-P150	817.5	1615.13725490196	5998275.45098039	0.0269266936488883
787	uEV-P150	757.5	4235.8431372549	5998275.45098039	0.0706176828968828
788	uEV-P150	818.5	1636.30392156863	5998275.45098039	0.0272795728529136
789	uEV-P150	758.5	4158.54901960784	5998275.45098039	0.0693290772254906
790	uEV-P150	819.5	1661.20588235294	5998275.45098039	0.0276947248576493
791	uEV-P150	759.5	4082.49019607843	5998275.45098039	0.0680610657086641
792	uEV-P150	820.5	1689.78431372549	5998275.45098039	0.0281711689890684
793	uEV-P150	760.5	4007.61764705882	5998275.45098039	0.0668128311180474
794	uEV-P150	821.5	1722.03921568627	5998275.45098039	0.0287089052471709
795	uEV-P150	761.5	3933.93137254902	5998275.45098039	0.0655843734536405
796	uEV-P150	822.5	1757.97058823529	5998275.45098039	0.0293079336319569
797	uEV-P150	762.5	3861.42156862745	5998275.45098039	0.0643755292697723
798	uEV-P150	823.5	1797.58823529412	5998275.45098039	0.0299684175890974
799	uEV-P150	763.5	3790.01960784314	5998275.45098039	0.0631851544467448
800	uEV-P150	824.5	1840.8137254902	5998275.45098039	0.0306890495532232
801	uEV-P150	764.5	3719.73529411765	5998275.45098039	0.062013412430229
802	uEV-P150	825.5	1887.59803921569	5998275.45098039	0.0314690122959786
803	uEV-P150	765.5	3650.47058823529	5998275.45098039	0.0608586687635134
804	uEV-P150	826.5	1937.85294117647	5998275.45098039	0.0323068348063232
805	uEV-P150	766.5	3582.25490196078	5998275.45098039	0.0597214137836114
806	uEV-P150	827.5	1991.53921568627	5998275.45098039	0.0332018633015722
807	uEV-P150	767.5	3515.01960784314	5998275.45098039	0.0586005033708251
808	uEV-P150	828.5	2048.44117647059	5998275.45098039	0.0341505019769604
809	uEV-P150	768.5	3448.74509803922	5998275.45098039	0.057495610633812
810	uEV-P150	829.5	2108.45098039216	5998275.45098039	0.0351509529301049
811	uEV-P150	769.5	3383.3431372549	5998275.45098039	0.0564052645615317
812	uEV-P150	830.5	2171.45098039216	5998275.45098039	0.036201254812952
813	uEV-P150	770.5	3318.89215686275	5998275.45098039	0.0553307727193536
814	uEV-P150	831.5	2237.09803921569	5998275.45098039	0.0372956870270111
815	uEV-P150	771.5	3255.17647058824	5998275.45098039	0.0542685393025122
816	uEV-P150	832.5	2305.22549019608	5998275.45098039	0.0384314709958726
817	uEV-P150	772.5	3192.29411764706	5998275.45098039	0.053220198767719
818	uEV-P150	833.5	2375.63725490196	5998275.45098039	0.0396053378061135
819	uEV-P150	773.5	3130.17647058824	5998275.45098039	0.052184606995276
820	uEV-P150	834.5	2447.92156862745	5998275.45098039	0.0408104227395451
821	uEV-P150	774.5	3068.74509803922	5998275.45098039	0.0511604564198138
822	uEV-P150	835.5	2521.72549019608	5998275.45098039	0.0420408417520058
823	uEV-P150	775.5	3008.01960784314	5998275.45098039	0.0501480739326749
824	uEV-P150	836.5	2596.76470588235	5998275.45098039	0.0432918549190321
825	uEV-P150	776.5	2947.99019607843	5998275.45098039	0.0491472960881881
826	uEV-P150	837.5	2672.54901960784	5998275.45098039	0.0445552899570663
827	uEV-P150	777.5	2888.62745098039	5998275.45098039	0.0481576325493398
828	uEV-P150	838.5	2748.6862745098	5998275.45098039	0.0458246090392622
829	uEV-P150	778.5	2829.80392156863	5998275.45098039	0.0471769585224051
830	uEV-P150	839.5	2824.66666666667	5998275.45098039	0.0470913129907195
831	uEV-P150	779.5	2771.63725490196	5998275.45098039	0.0462072353554378
832	uEV-P150	840.5	2900.03921568627	5998275.45098039	0.0483478833105651
833	uEV-P150	780.5	2714.14705882353	5998275.45098039	0.0452487899397803
834	uEV-P150	841.5	2974.26470588235	5998275.45098039	0.0495853304868856
835	uEV-P150	781.5	2657.25490196078	5998275.45098039	0.0443003147100633
836	uEV-P150	842.5	3046.76470588235	5998275.45098039	0.0507940112250826
837	uEV-P150	782.5	2601.04901960784	5998275.45098039	0.0433632806773272
838	uEV-P150	843.5	3117.06862745098	5998275.45098039	0.0519660801329407
839	uEV-P150	783.5	2545.45098039216	5998275.45098039	0.0424363802762028
840	uEV-P150	844.5	3184.53921568627	5998275.45098039	0.0530909132418348
841	uEV-P150	784.5	2490.57843137255	5998275.45098039	0.0415215748547439
842	uEV-P150	845.5	3248.60784313726	5998275.45098039	0.0541590307028378
843	uEV-P150	785.5	2436.47058823529	5998275.45098039	0.0406195181956351
844	uEV-P150	846.5	3308.8137254902	5998275.45098039	0.0551627505694055
845	uEV-P150	786.5	2383.10784313725	5998275.45098039	0.0397298834075342
846	uEV-P150	847.5	3364.50980392157	5998275.45098039	0.0560912854272415
847	uEV-P150	787.5	2330.60784313725	5998275.45098039	0.038854631838495
848	uEV-P150	848.5	3415.21568627451	5998275.45098039	0.0569366264384592
849	uEV-P150	909.5	815.980392156863	5998275.45098039	0.0136035832102958
850	uEV-P150	849.5	3460.41176470588	5998275.45098039	0.0576901109824874
851	uEV-P150	910.5	801.676470588235	5998275.45098039	0.0133651159760795
852	uEV-P150	850.5	3499.75490196078	5998275.45098039	0.0583460184608355
853	uEV-P150	911.5	788.166666666667	5998275.45098039	0.0131398878412268
854	uEV-P150	851.5	3532.69607843137	5998275.45098039	0.0588951959159189
855	uEV-P150	912.5	775.392156862745	5998275.45098039	0.0129269181317108
856	uEV-P150	852.5	3558.96078431373	5998275.45098039	0.0593330668689453
857	uEV-P150	913.5	763.245098039216	5998275.45098039	0.0127244089451488
858	uEV-P150	853.5	3578.21568627451	5998275.45098039	0.0596540741670952
859	uEV-P150	914.5	751.656862745098	5998275.45098039	0.0125312161618427
860	uEV-P150	854.5	3590.21568627451	5998275.45098039	0.0598541316685899
861	uEV-P150	915.5	740.607843137255	5998275.45098039	0.0123470128904501
862	uEV-P150	855.5	3594.8431372549	5998275.45098039	0.0599312780253754
863	uEV-P150	916.5	730	5998275.45098039	0.0121701646742596
864	uEV-P150	856.5	3591.91176470588	5998275.45098039	0.0598824077696999
865	uEV-P150	917.5	719.852941176471	5998275.45098039	0.0120009984046133
866	uEV-P150	857.5	3581.49019607843	5998275.45098039	0.0597086650212613
867	uEV-P150	918.5	710.039215686275	5998275.45098039	0.0118373892877864
868	uEV-P150	858.5	3563.52941176471	5998275.45098039	0.0594092325517039
869	uEV-P150	919.5	700.539215686275	5998275.45098039	0.0116790104324365
870	uEV-P150	859.5	3538.23529411765	5998275.45098039	0.058987542720122
871	uEV-P150	920.5	691.333333333333	5998275.45098039	0.0115255349472212
872	uEV-P150	860.5	3505.71568627451	5998275.45098039	0.0584453934288982
873	uEV-P150	921.5	682.372549019608	5998275.45098039	0.0113761456037848
874	uEV-P150	861.5	3466.30392156863	5998275.45098039	0.057788341830852
875	uEV-P150	922.5	673.607843137255	5998275.45098039	0.0112300251737715
876	uEV-P150	862.5	3420.23529411765	5998275.45098039	0.057020310622091
877	uEV-P150	923.5	665.049019607843	5998275.45098039	0.0110873371028525
878	uEV-P150	863.5	3367.97058823529	5998275.45098039	0.0561489817491595
879	uEV-P150	924.5	656.647058823529	5998275.45098039	0.010947264162672
880	uEV-P150	864.5	3309.88235294118	5998275.45098039	0.0551805661475615
881	uEV-P150	925.5	648.421568627451	5998275.45098039	0.0108101332445723
882	uEV-P150	865.5	3246.48039215686	5998275.45098039	0.054123562992197
883	uEV-P150	926.5	640.274509803922	5998275.45098039	0.0106743098918419
884	uEV-P150	866.5	3178.22549019608	5998275.45098039	0.0529856542296105
885	uEV-P150	927.5	632.28431372549	5998275.45098039	0.0105411016698499
886	uEV-P150	867.5	3105.6862745098	5998275.45098039	0.0517763197087288
887	uEV-P150	928.5	624.372549019608	5998275.45098039	0.0104092010132272
888	uEV-P150	868.5	3029.43137254902	5998275.45098039	0.0505050392784792
889	uEV-P150	929.5	616.578431372549	5998275.45098039	0.0102792617046583
890	uEV-P150	869.5	2950.03921568627	5998275.45098039	0.0491814562334596
891	uEV-P150	930.5	608.852941176471	5998275.45098039	0.0101504665157876
892	uEV-P150	870.5	2868.03921568627	5998275.45098039	0.0478143966399127
893	uEV-P150	931.5	601.225490196078	5998275.45098039	0.0100233057836284
894	uEV-P150	871.5	2784.06862745098	5998275.45098039	0.0464144844664634
895	uEV-P150	932.5	593.656862745098	5998275.45098039	0.00989712572549611
896	uEV-P150	872.5	2698.62745098039	5998275.45098039	0.0449900554423407
897	uEV-P150	933.5	586.156862745098	5998275.45098039	0.00977208978706193
898	uEV-P150	873.5	2612.3137254902	5998275.45098039	0.0435510797534852
899	uEV-P150	934.5	578.774509803922	5998275.45098039	0.00964901519668163
900	uEV-P150	874.5	2525.58823529412	5998275.45098039	0.0421052393464412
901	uEV-P150	935.5	571.460784313726	5998275.45098039	0.00952708472599941
902	uEV-P150	875.5	2438.98039215686	5998275.45098039	0.040661360287451
903	uEV-P150	936.5	564.254901960784	5998275.45098039	0.00940695215769991
904	uEV-P150	876.5	2352.95098039216	5998275.45098039	0.039227124523059
905	uEV-P150	937.5	557.107843137255	5998275.45098039	0.00928780026342735
906	uEV-P150	877.5	2267.89215686275	5998275.45098039	0.0378090698801114
907	uEV-P150	938.5	550.06862745098	5998275.45098039	0.0091704462715375
908	uEV-P150	878.5	2184.21568627451	5998275.45098039	0.0364140610767968
909	uEV-P150	939.5	543.156862745098	5998275.45098039	0.00905521707337267
910	uEV-P150	879.5	2102.26470588235	5998275.45098039	0.0350478187116056
911	uEV-P150	940.5	536.352941176471	5998275.45098039	0.00894178577759056
912	uEV-P150	880.5	2022.3137254902	5998275.45098039	0.0337149192633302
913	uEV-P150	941.5	529.686274509804	5998275.45098039	0.00883064272120463
914	uEV-P150	881.5	1944.61764705882	5998275.45098039	0.0324196123194206
915	uEV-P150	942.5	523.137254901961	5998275.45098039	0.00872146101287256
916	uEV-P150	882.5	1869.43137254902	5998275.45098039	0.031166147467327
917	uEV-P150	943.5	516.764705882353	5998275.45098039	0.0086152213266213
918	uEV-P150	883.5	1796.88235294118	5998275.45098039	0.0299566495007742
919	uEV-P150	944.5	510.558823529412	5998275.45098039	0.00851176021677969
920	uEV-P150	884.5	1727.17647058824	5998275.45098039	0.0287945507788565
921	uEV-P150	945.5	504.539215686275	5998275.45098039	0.00841140457469004
922	uEV-P150	885.5	1660.3137254902	5998275.45098039	0.0276798513015741
923	uEV-P150	946.5	498.705882352941	5998275.45098039	0.00831415440035235
924	uEV-P150	886.5	1596.45098039216	5998275.45098039	0.0266151661996653
925	uEV-P150	947.5	493.117647058824	5998275.45098039	0.00822099036779356
926	uEV-P150	887.5	1535.52941176471	5998275.45098039	0.0255995147991033
927	uEV-P150	948.5	487.735294117647	5998275.45098039	0.00813125869432903
928	uEV-P150	888.5	1477.66666666667	5998275.45098039	0.0246348584479419
929	uEV-P150	949.5	482.617647058824	5998275.45098039	0.00804594005398571
930	uEV-P150	889.5	1422.77450980392	5998275.45098039	0.0237197261351406
931	uEV-P150	950.5	477.764705882353	5998275.45098039	0.0079650344467636
932	uEV-P150	890.5	1370.8431372549	5998275.45098039	0.0228539544150285
933	uEV-P150	951.5	473.245098039216	5998275.45098039	0.00788968599236078
934	uEV-P150	891.5	1321.82352941176	5998275.45098039	0.0220367260592496
935	uEV-P150	952.5	469.049019607843	5998275.45098039	0.00781973124510611
936	uEV-P150	892.5	1275.61764705882	5998275.45098039	0.0212664066110923
937	uEV-P150	953.5	465.176470588235	5998275.45098039	0.00775517020499958
938	uEV-P150	893.5	1232.13725490196	5998275.45098039	0.0205415250595165
939	uEV-P150	954.5	461.745098039216	5998275.45098039	0.00769796422009505
940	uEV-P150	894.5	1191.30392156863	5998275.45098039	0.0198607738391526
941	uEV-P150	955.5	458.725490196078	5998275.45098039	0.00764762295337907
942	uEV-P150	895.5	1152.98039215686	5998275.45098039	0.0192218647106047
943	uEV-P150	956.5	456.147058823529	5998275.45098039	0.0076046367418651
944	uEV-P150	896.5	1117.08823529412	5998275.45098039	0.0186234901085033
945	uEV-P150	957.5	454.107843137255	5998275.45098039	0.0075706400422647
946	uEV-P150	897.5	1083.48039215686	5998275.45098039	0.0180631983477813
947	uEV-P150	958.5	452.598039215686	5998275.45098039	0.00754546940890671
948	uEV-P150	898.5	1052.05882352941	5998275.45098039	0.017539354971727
949	uEV-P150	959.5	451.745098039216	5998275.45098039	0.00753124963551615
950	uEV-P150	899.5	1022.67647058824	5998275.45098039	0.0170495082952732
951	uEV-P150	960.5	451.558823529412	5998275.45098039	0.00752814416776419
952	uEV-P150	900.5	995.225490196078	5998275.45098039	0.016591860416037
953	uEV-P150	961.5	452.137254901961	5998275.45098039	0.00753778746236238
954	uEV-P150	901.5	969.578431372549	5998275.45098039	0.0161642865402934
955	uEV-P150	962.5	453.549019607843	5998275.45098039	0.00756132363900882
956	uEV-P150	902.5	945.647058823529	5998275.45098039	0.0157653156570022
957	uEV-P150	963.5	455.950980392157	5998275.45098039	0.00760136782844198
958	uEV-P150	903.5	923.264705882353	5998275.45098039	0.0153921691897535
959	uEV-P150	964.5	459.392156862745	5998275.45098039	0.00765873725901766
960	uEV-P150	904.5	902.35294117647	5998275.45098039	0.0150435395731782
961	uEV-P150	965.5	464.009803921569	5998275.45098039	0.00773572017013204
962	uEV-P150	905.5	882.794117647059	5998275.45098039	0.0147174654592224
963	uEV-P150	966.5	470	5998275.45098039	0.00783558547520822
964	uEV-P150	906.5	864.441176470588	5998275.45098039	0.0144114951628188
965	uEV-P150	967.5	477.529411764706	5998275.45098039	0.00796111175065586
966	uEV-P150	907.5	847.274509803922	5998275.45098039	0.014125301792625
967	uEV-P150	968.5	486.78431372549	5998275.45098039	0.00811540446422692
968	uEV-P150	908.5	831.156862745098	5998275.45098039	0.0138565971092449
969	uEV-P150	969.5	498.049019607843	5998275.45098039	0.00830320354038492
970	uEV-P150	976.5	665.058823529412	5998275.45098039	0.0110875005485237
971	uEV-P150	970.5	511.607843137255	5998275.45098039	0.00852924890359336
972	uEV-P150	977.5	708.725490196078	5998275.45098039	0.0118154875678515
973	uEV-P150	971.5	527.754901960784	5998275.45098039	0.00879844392398694
974	uEV-P150	978.5	760.205882352941	5998275.45098039	0.0126737407870905
975	uEV-P150	972.5	546.960784313726	5998275.45098039	0.00911863399378112
976	uEV-P150	979.5	821.009803921569	5998275.45098039	0.0136874308395987
977	uEV-P150	973.5	569.637254901961	5998275.45098039	0.00949668383116444
978	uEV-P150	980.5	892.970588235294	5998275.45098039	0.0148871220658822
979	uEV-P150	974.5	596.382352941176	5998275.45098039	0.00994256362207742
980	uEV-P150	981.5	978.490196078431	5998275.45098039	0.016312858655374
981	uEV-P150	975.5	627.93137254902	5998275.45098039	0.0104685317918567
982	uEV-P150	982.5	1080.58823529412	5998275.45098039	0.0180149818747904
983	uEV-P150	989.5	2825.19607843137	5998275.45098039	0.0471001390569619
984	uEV-P150	983.5	1203.1568627451	5998275.45098039	0.02005837965558
985	uEV-P150	990.5	3404.66666666667	5998275.45098039	0.0567607588962956
986	uEV-P150	984.5	1351.3137254902	5998275.45098039	0.0225283706380861
987	uEV-P150	991.5	4170.76470588235	5998275.45098039	0.0695327305317508
988	uEV-P150	985.5	1531.90196078431	5998275.45098039	0.0255390399007757
989	uEV-P150	992.5	5202.21568627451	5998275.45098039	0.0867285227027083
990	uEV-P150	986.5	1754.12745098039	5998275.45098039	0.0292438629288638
991	uEV-P150	993.5	6616.92156862745	5998275.45098039	0.110313733050488
992	uEV-P150	987.5	2030.6862745098	5998275.45098039	0.0338545018664973
993	uEV-P150	994.5	8593.55882352941	5998275.45098039	0.143267158931903
994	uEV-P150	988.5	2379.32352941176	5998275.45098039	0.0396667933784681
995	uEV-P150	995.5	11405.3137254902	5998275.45098039	0.19014321397371
996	uEV-P150	996.5	15473.1568627451	5998275.45098039	0.257960091849668
997	uEV-P150	997.5	21450.0294117647	5998275.45098039	0.35760327425875
998	uEV-P150	998.5	30354.431372549	5998275.45098039	0.506052641640319
999	uEV-P150	999.5	43782.1568627451	5998275.45098039	0.729912409334071
1000	uEV-P20	0	1.18181818181818	4898833.37878788	2.41244821049741e-05
1001	uEV-P20	1	105.637878787879	4898833.37878788	0.00215638848312936
1002	uEV-P20	2	112.748484848485	4898833.37878788	0.00230153745046096
1003	uEV-P20	3	116.283333333333	4898833.37878788	0.0023736943950134
1004	uEV-P20	4	121.028787878788	4898833.37878788	0.00247056346931183
1005	uEV-P20	11	138.883333333333	4898833.37878788	0.00283502872203621
1006	uEV-P20	5	125.60303030303	4898833.37878788	0.00256393758658737
1007	uEV-P20	12	141.59696969697	4898833.37878788	0.00289042224440802
1008	uEV-P20	6	127.677272727273	4898833.37878788	0.00260627914556392
1009	uEV-P20	13	143.925757575758	4898833.37878788	0.0029379598456841
1010	uEV-P20	7	129.94696969697	4898833.37878788	0.00265261052273475
1011	uEV-P20	14	146.183333333333	4898833.37878788	0.00298404379226924
1012	uEV-P20	8	132.590909090909	4898833.37878788	0.00270658131923883
1013	uEV-P20	15	147.801515151515	4898833.37878788	0.00301707577545913
1014	uEV-P20	9	134.70303030303	4898833.37878788	0.00274969609879567
1015	uEV-P20	16	149.339393939394	4898833.37878788	0.00304846853101881
1016	uEV-P20	10	136.998484848485	4898833.37878788	0.0027965532659611
1017	uEV-P20	18.5	7492.24242424242	4898833.37878788	0.152939319322108
1018	uEV-P20	25.5	2917.09090909091	4898833.37878788	0.0595466447526469
1019	uEV-P20	19.5	2991.90909090909	4898833.37878788	0.0610739100428311
1020	uEV-P20	26.5	1990.75757575758	4898833.37878788	0.0406373808175968
1021	uEV-P20	20.5	2564.5303030303	4898833.37878788	0.0523498168795618
1022	uEV-P20	27.5	2500.60606060606	4898833.37878788	0.0510449298282684
1023	uEV-P20	21.5	4919.81818181818	4898833.37878788	0.100428363273615
1024	uEV-P20	28.5	3412.42424242424	4898833.37878788	0.0696578956369523
1025	uEV-P20	22.5	7390.30303030303	4898833.37878788	0.150858428096438
1026	uEV-P20	29.5	3542.31818181818	4898833.37878788	0.0723094236508746
1027	uEV-P20	23.5	7407.9696969697	4898833.37878788	0.151219058175084
1028	uEV-P20	30.5	2844.09090909091	4898833.37878788	0.0580564940503166
1029	uEV-P20	24.5	5205.95454545455	4898833.37878788	0.106269271537107
1030	uEV-P20	31.5	2063.77272727273	4898833.37878788	0.0421278408081593
1031	uEV-P20	92.5	288844.363636364	4898833.37878788	5.89618673064224
1032	uEV-P20	32.5	1611.30303030303	4898833.37878788	0.0328915663325074
1033	uEV-P20	93.5	308025.045454545	4898833.37878788	6.28772243588249
1034	uEV-P20	33.5	1415.72727272727	4898833.37878788	0.0288992738323663
1035	uEV-P20	94.5	330059.863636364	4898833.37878788	6.73751969327094
1036	uEV-P20	34.5	1317.63636363636	4898833.37878788	0.0268969418176535
1037	uEV-P20	95.5	355707.575757576	4898833.37878788	7.26106703889547
1038	uEV-P20	35.5	1244.66666666667	4898833.37878788	0.0254074096917874
1039	uEV-P20	96.5	385644.439393939	4898833.37878788	7.87216893442005
1040	uEV-P20	36.5	1194.93939393939	4898833.37878788	0.0243923257139858
1041	uEV-P20	97.5	420332.272727273	4898833.37878788	8.58025248515955
1042	uEV-P20	37.5	1206.22727272727	4898833.37878788	0.0246227454469115
1043	uEV-P20	98.5	459928.545454545	4898833.37878788	9.38853212371036
1044	uEV-P20	38.5	1352.12121212121	4898833.37878788	0.0276008818339473
1045	uEV-P20	99.5	504298.863636364	4898833.37878788	10.2942644634536
1046	uEV-P20	39.5	1728.69696969697	4898833.37878788	0.0352879315549349
1047	uEV-P20	100.5	553138.196969697	4898833.37878788	11.2912229137003
1048	uEV-P20	40.5	2390.75757575758	4898833.37878788	0.0488025901454342
1049	uEV-P20	101.5	606121.424242424	4898833.37878788	12.3727707675658
1050	uEV-P20	41.5	3266.59090909091	4898833.37878788	0.0666809964028449
1051	uEV-P20	102.5	662960.5	4898833.37878788	13.5330281464694
1052	uEV-P20	42.5	4157.66666666667	4898833.37878788	0.0848705466217633
1053	uEV-P20	103.5	723278.757575758	4898833.37878788	14.7643061449606
1054	uEV-P20	43.5	4865	4898833.37878788	0.0993093584498224
1055	uEV-P20	104.5	786343.893939394	4898833.37878788	16.0516562442048
1056	uEV-P20	44.5	5333.06060606061	4898833.37878788	0.108863890516321
1057	uEV-P20	105.5	850850.954545454	4898833.37878788	17.3684403766348
1058	uEV-P20	45.5	5676.31818181818	4898833.37878788	0.115870815414887
1059	uEV-P20	106.5	914989.045454545	4898833.37878788	18.6776927220362
1060	uEV-P20	46.5	6087.18181818182	4898833.37878788	0.124257784405151
1061	uEV-P20	107.5	976866.151515151	4898833.37878788	19.9407915310003
1062	uEV-P20	47.5	6792.10606060606	4898833.37878788	0.138647419404304
1063	uEV-P20	108.5	1035112.63636364	4898833.37878788	21.1297783844968
1064	uEV-P20	48.5	8794.34848484849	4898833.37878788	0.179519240701844
1065	uEV-P20	109.5	1089340.48484848	4898833.37878788	22.2367327201894
1066	uEV-P20	49.5	17424.2424242424	4898833.37878788	0.355681466932311
1067	uEV-P20	110.5	1140234.6969697	4898833.37878788	23.2756374590521
1068	uEV-P20	50.5	43089.2575757576	4898833.37878788	0.87958201971791
1069	uEV-P20	111.5	1189280.37878788	4898833.37878788	24.276808105732
1070	uEV-P20	51.5	74777.4696969697	4898833.37878788	1.52643423270444
1071	uEV-P20	112.5	1238306.25757576	4898833.37878788	25.2775745126925
1072	uEV-P20	52.5	74121.5909090909	4898833.37878788	1.51304576371264
1073	uEV-P20	113.5	1289059.78787879	4898833.37878788	26.3136075103199
1074	uEV-P20	53.5	46469.8333333333	4898833.37878788	0.948589791490957
1075	uEV-P20	114.5	1342958.5	4898833.37878788	27.4138431777463
1076	uEV-P20	54.5	24689.1818181818	4898833.37878788	0.503980844196229
1077	uEV-P20	115.5	1401048.62121212	4898833.37878788	28.5996381766874
1078	uEV-P20	55.5	14261.0606060606	4898833.37878788	0.291111362713651
1079	uEV-P20	116.5	1464113.3030303	4898833.37878788	29.8869789972846
1080	uEV-P20	56.5	10063.7727272727	4898833.37878788	0.205432027364907
1081	uEV-P20	117.5	1532807.37878788	4898833.37878788	31.289232767642
1082	uEV-P20	57.5	9328.12121212121	4898833.37878788	0.190415155831025
1083	uEV-P20	118.5	1607707.28787879	4898833.37878788	32.8181663585501
1084	uEV-P20	58.5	10973.3787878788	4898833.37878788	0.223999837091702
1085	uEV-P20	119.5	1689237.09090909	4898833.37878788	34.4824361290496
1086	uEV-P20	59.5	15253.696969697	4898833.37878788	0.311374071952437
1087	uEV-P20	120.5	1777522.8030303	4898833.37878788	36.2846144293668
1088	uEV-P20	60.5	22855.9090909091	4898833.37878788	0.466558205263236
1089	uEV-P20	121.5	1872269.39393939	4898833.37878788	38.218678799046
1090	uEV-P20	61.5	32874.6515151515	4898833.37878788	0.671071028002298
1091	uEV-P20	122.5	1972728.63636364	4898833.37878788	40.2693556573208
1092	uEV-P20	62.5	42064.8333333333	4898833.37878788	0.858670423768147
1093	uEV-P20	123.5	2077756.36363636	4898833.37878788	42.4132891033429
1094	uEV-P20	63.5	47470.6363636364	4898833.37878788	0.969019207086852
1095	uEV-P20	124.5	2185915.90909091	4898833.37878788	44.6211524269432
1096	uEV-P20	64.5	49448.2121212121	4898833.37878788	1.00938750714251
1097	uEV-P20	125.5	2295583.51515152	4898833.37878788	46.8597998268623
1098	uEV-P20	65.5	50880.2424242424	4898833.37878788	1.03861957511263
1099	uEV-P20	126.5	2405043.6969697	4898833.37878788	49.0942130708838
1100	uEV-P20	66.5	54085.2272727273	4898833.37878788	1.1040430055637
1101	uEV-P20	127.5	2512591.78787879	4898833.37878788	51.2895947585888
1102	uEV-P20	67.5	59464.7878787879	4898833.37878788	1.21385610166438
1103	uEV-P20	128.5	2616648.54545455	4898833.37878788	53.413707777544
1104	uEV-P20	68.5	66510.5454545455	4898833.37878788	1.35768131536252
1105	uEV-P20	129.5	2715875.07575758	4898833.37878788	55.4392212545422
1106	uEV-P20	69.5	75354.196969697	4898833.37878788	1.53820697997167
1107	uEV-P20	130.5	2809252.77272727	4898833.37878788	57.3453423603145
1108	uEV-P20	70.5	87415.2878787879	4898833.37878788	1.78441030995868
1109	uEV-P20	131.5	2896101.68181818	4898833.37878788	59.1181911668685
1110	uEV-P20	71.5	104127.318181818	4898833.37878788	2.12555337425219
1111	uEV-P20	132.5	2976051.56060606	4898833.37878788	60.7502099069641
1112	uEV-P20	72.5	123698.606060606	4898833.37878788	2.52506253011636
1113	uEV-P20	133.5	3049006.13636364	4898833.37878788	62.2394333631746
1114	uEV-P20	73.5	139461.166666667	4898833.37878788	2.84682404734438
1115	uEV-P20	134.5	3115145.75757576	4898833.37878788	63.5895429933267
1116	uEV-P20	74.5	144417.03030303	4898833.37878788	2.9479882073222
1117	uEV-P20	135.5	3174977.51515152	4898833.37878788	64.8108900559729
1118	uEV-P20	75.5	138317.378787879	4898833.37878788	2.82347587870202
1119	uEV-P20	136.5	3229400.87878788	4898833.37878788	65.9218354470127
1120	uEV-P20	76.5	127803.242424242	4898833.37878788	2.60885056792572
1121	uEV-P20	137.5	3279732.46969697	4898833.37878788	66.9492553859522
1122	uEV-P20	77.5	119826.015151515	4898833.37878788	2.44601124158184
1123	uEV-P20	138.5	3327637.77272727	4898833.37878788	67.927147453842
1124	uEV-P20	78.5	117274.545454545	4898833.37878788	2.39392803115836
1125	uEV-P20	139.5	3374950.24242424	4898833.37878788	68.8929380010738
1126	uEV-P20	79.5	119840.954545455	4898833.37878788	2.44631619977871
1127	uEV-P20	140.5	3423392.84848485	4898833.37878788	69.8817980482508
1128	uEV-P20	80.5	126306.227272727	4898833.37878788	2.57829196272806
1129	uEV-P20	141.5	3474269.59090909	4898833.37878788	70.9203461777819
1130	uEV-P20	81.5	135591.075757576	4898833.37878788	2.76782379136816
1131	uEV-P20	142.5	3528224.3030303	4898833.37878788	72.0217249745141
1132	uEV-P20	82.5	146846.712121212	4898833.37878788	2.99758535893594
1133	uEV-P20	143.5	3585162.84848485	4898833.37878788	73.1840128306615
1134	uEV-P20	83.5	159377.121212121	4898833.37878788	3.25336889191271
1135	uEV-P20	144.5	3644378.21212121	4898833.37878788	74.3927774294488
1136	uEV-P20	84.5	172635.060606061	4898833.37878788	3.52400351793095
1137	uEV-P20	145.5	3704832.98484848	4898833.37878788	75.6268421149113
1138	uEV-P20	85.5	186236.348484848	4898833.37878788	3.80164692457715
1139	uEV-P20	146.5	3765485.22727273	4898833.37878788	76.864937753903
1140	uEV-P20	86.5	199953.96969697	4898833.37878788	4.08166504626953
1141	uEV-P20	147.5	3825541.36363636	4898833.37878788	78.0908650659786
1142	uEV-P20	87.5	213702.075757576	4898833.37878788	4.36230545588493
1143	uEV-P20	148.5	3884570.06060606	4898833.37878788	79.2958192337463
1144	uEV-P20	88.5	227526.136363636	4898833.37878788	4.64449632740792
1145	uEV-P20	149.5	3942485.13636364	4898833.37878788	80.4780410257417
1146	uEV-P20	89.5	241598.636363636	4898833.37878788	4.9317585980729
1147	uEV-P20	150.5	3999448.5	4898833.37878788	81.6408354960133
1148	uEV-P20	90.5	256214.848484848	4898833.37878788	5.23011967694733
1149	uEV-P20	151.5	4055756.21212121	4898833.37878788	82.7902461366165
1150	uEV-P20	91.5	271787.575757576	4898833.37878788	5.54800612191518
1151	uEV-P20	152.5	4111747.53030303	4898833.37878788	83.9331982203567
1152	uEV-P20	213.5	3700019.15151515	4898833.37878788	75.5285772228213
1153	uEV-P20	153.5	4167748.15151515	4898833.37878788	85.0763402070715
1154	uEV-P20	214.5	3624512.3030303	4898833.37878788	73.9872541639111
1155	uEV-P20	154.5	4224037.21212121	4898833.37878788	86.225370113861
1156	uEV-P20	215.5	3547064.37878788	4898833.37878788	72.4063078802964
1157	uEV-P20	155.5	4280822.6969697	4898833.37878788	87.3845335402876
1158	uEV-P20	216.5	3468214.74242424	4898833.37878788	70.796748414464
1159	uEV-P20	156.5	4338211.39393939	4898833.37878788	88.5560103498111
1160	uEV-P20	217.5	3388523.09090909	4898833.37878788	69.1700008737083
1161	uEV-P20	157.5	4396169.03030303	4898833.37878788	89.7391009324505
1162	uEV-P20	218.5	3308551.03030303	4898833.37878788	67.5375293356409
1163	uEV-P20	158.5	4454476.21212121	4898833.37878788	90.9293267946048
1164	uEV-P20	219.5	3228846.27272727	4898833.37878788	65.9105142605644
1165	uEV-P20	159.5	4512690.65151515	4898833.37878788	92.1176595034904
1166	uEV-P20	220.5	3149930.37878788	4898833.37878788	64.299602277293
1167	uEV-P20	160.5	4570131.03030303	4898833.37878788	93.2901912951736
1168	uEV-P20	221.5	3072289.31818182	4898833.37878788	62.7147134965835
1169	uEV-P20	161.5	4625891.87878788	4898833.37878788	94.4284387956152
1170	uEV-P20	222.5	2996368.6969697	4898833.37878788	61.1649440853424
1171	uEV-P20	162.5	4678898.3030303	4898833.37878788	95.510460169764
1172	uEV-P20	223.5	2922569.51515152	4898833.37878788	59.658479665921
1173	uEV-P20	163.5	4727995.74242424	4898833.37878788	96.5126873450448
1174	uEV-P20	224.5	2851248.92424242	4898833.37878788	58.2026107805265
1175	uEV-P20	164.5	4772065.87878788	4898833.37878788	97.4122920663334
1176	uEV-P20	225.5	2782720.12121212	4898833.37878788	56.8037307262051
1177	uEV-P20	165.5	4810149.15151515	4898833.37878788	98.1896868006017
1178	uEV-P20	226.5	2717255.39393939	4898833.37878788	55.4673977217761
1179	uEV-P20	166.5	4841553.81818182	4898833.37878788	98.8307509936124
1180	uEV-P20	227.5	2655087.15151515	4898833.37878788	54.1983559394319
1181	uEV-P20	167.5	4865930.90909091	4898833.37878788	99.3283611188035
1182	uEV-P20	228.5	2596410.25757576	4898833.37878788	53.0005831351257
1183	uEV-P20	168.5	4883303.77272727	4898833.37878788	99.6829937893407
1184	uEV-P20	229.5	2541383.01515152	4898833.37878788	51.8773107523067
1185	uEV-P20	169.5	4894048.65151515	4898833.37878788	99.9023292506039
1186	uEV-P20	230.5	2490127.40909091	4898833.37878788	50.8310288705317
1187	uEV-P20	170.5	4898833.37878788	4898833.37878788	100
1188	uEV-P20	231.5	2442728.81818182	4898833.37878788	49.8634803289885
1189	uEV-P20	171.5	4898528.96969697	4898833.37878788	99.9937860901286
1190	uEV-P20	232.5	2399235.81818182	4898833.37878788	48.9756567057495
1191	uEV-P20	172.5	4894110.34848485	4898833.37878788	99.9035886722851
1192	uEV-P20	233.5	2359658.92424242	4898833.37878788	48.1677726468475
1193	uEV-P20	173.5	4886563.53030303	4898833.37878788	99.7495352967509
1194	uEV-P20	234.5	2323971.25757576	4898833.37878788	47.439279474959
1195	uEV-P20	174.5	4876809.15151515	4898833.37878788	99.5504189350858
1196	uEV-P20	235.5	2292109.07575758	4898833.37878788	46.7888760144913
1197	uEV-P20	175.5	4865649.48484848	4898833.37878788	99.3226163991802
1198	uEV-P20	236.5	2263974.46969697	4898833.37878788	46.2145636448886
1199	uEV-P20	176.5	4853737.31818182	4898833.37878788	99.0794530632267
1200	uEV-P20	237.5	2239436.84848485	4898833.37878788	45.7136766108782
1201	uEV-P20	177.5	4841563.40909091	4898833.37878788	98.8309467730633
1202	uEV-P20	238.5	2218338.96969697	4898833.37878788	45.2830051191873
1203	uEV-P20	178.5	4829456.81818182	4898833.37878788	98.5838146505153
1204	uEV-P20	239.5	2200500.25757576	4898833.37878788	44.9188630726655
1205	uEV-P20	179.5	4817593.66666667	4898833.37878788	98.3416518619926
1206	uEV-P20	240.5	2185722.53030303	4898833.37878788	44.6172049812367
1207	uEV-P20	180.5	4806009.5	4898833.37878788	98.1051839976879
1208	uEV-P20	241.5	2173794.8030303	4898833.37878788	44.3737240062687
1209	uEV-P20	181.5	4794617.37878788	4898833.37878788	97.8726363617252
1210	uEV-P20	242.5	2164498.48484848	4898833.37878788	44.1839580464369
1211	uEV-P20	182.5	4783230.78787879	4898833.37878788	97.6402016159673
1212	uEV-P20	243.5	2157610.84848485	4898833.37878788	44.0433605647291
1213	uEV-P20	183.5	4771595	4898833.37878788	97.4026800066558
1214	uEV-P20	244.5	2152909.3030303	4898833.37878788	43.9473878077274
1215	uEV-P20	184.5	4759426.18181818	4898833.37878788	97.1542776373384
1216	uEV-P20	245.5	2150173.40909091	4898833.37878788	43.8915399409426
1217	uEV-P20	185.5	4746455.45454545	4898833.37878788	96.8895058790481
1218	uEV-P20	246.5	2149187.71212121	4898833.37878788	43.8714188857141
1219	uEV-P20	186.5	4732468.90909091	4898833.37878788	96.603998200524
1220	uEV-P20	247.5	2149743.04545455	4898833.37878788	43.8827549179976
1221	uEV-P20	187.5	4717335.1969697	4898833.37878788	96.2950733820816
1222	uEV-P20	248.5	2151637.18181818	4898833.37878788	43.921419967759
1223	uEV-P20	188.5	4701010.48484849	4898833.37878788	95.9618366528657
1224	uEV-P20	249.5	2154676.25757576	4898833.37878788	43.9834566920684
1225	uEV-P20	189.5	4683517.28787879	4898833.37878788	95.604747615189
1226	uEV-P20	250.5	2158674.48484848	4898833.37878788	44.0650725986236
1227	uEV-P20	190.5	4664902.59090909	4898833.37878788	95.2247653718594
1228	uEV-P20	251.5	2163454.07575758	4898833.37878788	44.162638499309
1229	uEV-P20	191.5	4645188.86363636	4898833.37878788	94.8223485973251
1230	uEV-P20	252.5	2168845.48484848	4898833.37878788	44.2726934588072
1231	uEV-P20	192.5	4624333.78787879	4898833.37878788	94.3966334495539
1232	uEV-P20	253.5	2174685.81818182	4898833.37878788	44.3919123193347
1233	uEV-P20	193.5	4602215.89393939	4898833.37878788	93.9451403647887
1234	uEV-P20	254.5	2180818.03030303	4898833.37878788	44.5170893083657
1235	uEV-P20	194.5	4578651.13636364	4898833.37878788	93.4641124188742
1236	uEV-P20	255.5	2187090.33333333	4898833.37878788	44.6451259763909
1237	uEV-P20	195.5	4553433.3030303	4898833.37878788	92.9493401989712
1238	uEV-P20	256.5	2193353.45454545	4898833.37878788	44.7729752157473
1239	uEV-P20	196.5	4526383.3030303	4898833.37878788	92.3971679181762
1240	uEV-P20	257.5	2199460.1969697	4898833.37878788	44.8976322912601
1241	uEV-P20	197.5	4497385.66666667	4898833.37878788	91.8052384908722
1242	uEV-P20	258.5	2205264.07575758	4898833.37878788	45.0161070043012
1243	uEV-P20	198.5	4466399.60606061	4898833.37878788	91.1727193131384
1244	uEV-P20	259.5	2210618.48484848	4898833.37878788	45.1254066819366
1245	uEV-P20	199.5	4433439.18181818	4898833.37878788	90.4998974044541
1246	uEV-P20	260.5	2215376.66666667	4898833.37878788	45.22253555835
1247	uEV-P20	200.5	4398532.3030303	4898833.37878788	89.7873424737429
1248	uEV-P20	261.5	2219392.8030303	4898833.37878788	45.3045170435956
1249	uEV-P20	201.5	4361672.16666667	4898833.37878788	89.0349156505886
1250	uEV-P20	262.5	2222523.18181818	4898833.37878788	45.3684175387917
1251	uEV-P20	202.5	4322779.39393939	4898833.37878788	88.2409965739431
1252	uEV-P20	263.5	2224629.78787879	4898833.37878788	45.411419737432
1253	uEV-P20	203.5	4281685.62121212	4898833.37878788	87.4021484329712
1254	uEV-P20	264.5	2225582.81818182	4898833.37878788	45.4308739672321
1255	uEV-P20	204.5	4238141.6969697	4898833.37878788	86.513285291984
1256	uEV-P20	265.5	2225265.46969697	4898833.37878788	45.4243959252104
1257	uEV-P20	205.5	4191847.65151515	4898833.37878788	85.568283862562
1258	uEV-P20	266.5	2223577.45454545	4898833.37878788	45.3899384325587
1259	uEV-P20	206.5	4142493.81818182	4898833.37878788	84.5608229118174
1260	uEV-P20	267.5	2220438.98484848	4898833.37878788	45.3258727774466
1261	uEV-P20	207.5	4089805.33333333	4898833.37878788	83.4852916419312
1262	uEV-P20	268.5	2215794.22727273	4898833.37878788	45.2310592327388
1263	uEV-P20	208.5	4033580.59090909	4898833.37878788	82.337574663687
1264	uEV-P20	269.5	2209612.71212121	4898833.37878788	45.1048758198005
1265	uEV-P20	209.5	3973719.71212121	4898833.37878788	81.1156331490587
1266	uEV-P20	270.5	2201890.36363636	4898833.37878788	44.9472393400973
1267	uEV-P20	210.5	3910239.40909091	4898833.37878788	79.8198082429662
1268	uEV-P20	271.5	2192649.25757576	4898833.37878788	44.7586004265833
1269	uEV-P20	211.5	3843277.59090909	4898833.37878788	78.4529150868984
1270	uEV-P20	272.5	2181934.8030303	4898833.37878788	44.5398860160902
1271	uEV-P20	212.5	3773086.34848485	4898833.37878788	77.0200996184611
1272	uEV-P20	273.5	2169813.13636364	4898833.37878788	44.2924461517512
1273	uEV-P20	334.5	956167.954545455	4898833.37878788	19.5182787535844
1274	uEV-P20	274.5	2156367.28787879	4898833.37878788	44.0179757330783
1275	uEV-P20	335.5	946660.636363636	4898833.37878788	19.3242056458321
1276	uEV-P20	275.5	2141692.83333333	4898833.37878788	43.7184257502396
1277	uEV-P20	336.5	937575.348484849	4898833.37878788	19.1387474524972
1278	uEV-P20	276.5	2125893.46969697	4898833.37878788	43.3959129718958
1279	uEV-P20	337.5	928878.484848485	4898833.37878788	18.9612181722808
1280	uEV-P20	277.5	2109076.96969697	4898833.37878788	43.0526373652418
1281	uEV-P20	338.5	920546.454545455	4898833.37878788	18.7911362434055
1282	uEV-P20	278.5	2091351.59090909	4898833.37878788	42.6908087946962
1283	uEV-P20	339.5	912563.666666667	4898833.37878788	18.6281834082804
1284	uEV-P20	279.5	2072822.62121212	4898833.37878788	42.312576504184
1285	uEV-P20	340.5	904921.924242424	4898833.37878788	18.472192341972
1286	uEV-P20	280.5	2053589.42424242	4898833.37878788	41.9199688059312
1287	uEV-P20	341.5	897618.378787879	4898833.37878788	18.3231048982927
1288	uEV-P20	281.5	2033743.09090909	4898833.37878788	41.5148451407894
1289	uEV-P20	342.5	890653.409090909	4898833.37878788	18.1809288094482
1290	uEV-P20	282.5	2013363.37878788	4898833.37878788	41.0988336020125
1291	uEV-P20	343.5	884029.575757576	4898833.37878788	18.0457163451497
1292	uEV-P20	283.5	1992518.10606061	4898833.37878788	40.6733185637274
1293	uEV-P20	344.5	877749.666666667	4898833.37878788	17.9175244144321
1294	uEV-P20	284.5	1971259.60606061	4898833.37878788	40.2393683074879
1295	uEV-P20	345.5	871815.53030303	4898833.37878788	17.7963907504595
1296	uEV-P20	285.5	1949625.57575758	4898833.37878788	39.7977523424153
1297	uEV-P20	346.5	866227.318181818	4898833.37878788	17.6823184461144
1298	uEV-P20	286.5	1927637.81818182	4898833.37878788	39.3489157342758
1299	uEV-P20	347.5	860982.742424242	4898833.37878788	17.5752607988736
1300	uEV-P20	287.5	1905303.54545455	4898833.37878788	38.8930057042678
1301	uEV-P20	348.5	856076.833333333	4898833.37878788	17.4751163621971
1302	uEV-P20	288.5	1882617.71212121	4898833.37878788	38.4299192594101
1303	uEV-P20	349.5	851501.045454545	4898833.37878788	17.3817106975219
1304	uEV-P20	289.5	1859566.95454545	4898833.37878788	37.9593836074818
1305	uEV-P20	350.5	847243.878787879	4898833.37878788	17.2948090550798
1306	uEV-P20	290.5	1836133.68181818	4898833.37878788	37.4810396648456
1307	uEV-P20	351.5	843289.893939394	4898833.37878788	17.2140962701624
1308	uEV-P20	291.5	1812301.83333333	4898833.37878788	36.9945595859754
1309	uEV-P20	352.5	839620.393939394	4898833.37878788	17.1391906810911
1310	uEV-P20	292.5	1788062.12121212	4898833.37878788	36.4997537771849
1311	uEV-P20	353.5	836213.03030303	4898833.37878788	17.0696360877237
1312	uEV-P20	293.5	1763416.66666667	4898833.37878788	35.9966655388265
1313	uEV-P20	354.5	833041.924242424	4898833.37878788	17.0049042257597
1314	uEV-P20	294.5	1738382.56060606	4898833.37878788	35.4856437480262
1315	uEV-P20	355.5	830078.045454545	4898833.37878788	16.9444024989462
1316	uEV-P20	295.5	1712993.37878788	4898833.37878788	34.9673737875062
1317	uEV-P20	356.5	827288.984848485	4898833.37878788	16.887469339755
1318	uEV-P20	296.5	1687299.78787879	4898833.37878788	34.4428899171149
1319	uEV-P20	357.5	824639.787878788	4898833.37878788	16.8333912202343
1320	uEV-P20	297.5	1661367.24242424	4898833.37878788	33.9135282620148
1321	uEV-P20	358.5	822093.196969697	4898833.37878788	16.7814076006216
1322	uEV-P20	298.5	1635274.03030303	4898833.37878788	33.3808869145014
1323	uEV-P20	359.5	819609.818181818	4898833.37878788	16.7307143315132
1324	uEV-P20	299.5	1609107.43939394	4898833.37878788	32.8467476840799
1325	uEV-P20	360.5	817149.03030303	4898833.37878788	16.680482211159
1326	uEV-P20	300.5	1582960.33333333	4898833.37878788	32.3130061983248
1327	uEV-P20	361.5	814669.545454546	4898833.37878788	16.6298684291263
1328	uEV-P20	301.5	1556928.18181818	4898833.37878788	31.7816112823869
1329	uEV-P20	362.5	812129.181818182	4898833.37878788	16.5780119269769
1330	uEV-P20	302.5	1531105.34848485	4898833.37878788	31.2544891833755
1331	uEV-P20	363.5	809487.257575758	4898833.37878788	16.5240822658077
1332	uEV-P20	303.5	1505584.45454545	4898833.37878788	30.7335305802538
1333	uEV-P20	364.5	806703.272727273	4898833.37878788	16.4672527181742
1334	uEV-P20	304.5	1480452.27272727	4898833.37878788	30.220506766727
1335	uEV-P20	365.5	803738.984848485	4898833.37878788	16.4067426405785
1336	uEV-P20	305.5	1455789.62121212	4898833.37878788	29.7170674862252
1337	uEV-P20	366.5	800558.242424242	4898833.37878788	16.3418140712988
1338	uEV-P20	306.5	1431667.66666667	4898833.37878788	29.2246654655747
1339	uEV-P20	367.5	797127.96969697	4898833.37878788	16.2717918341245
1340	uEV-P20	307.5	1408145.81818182	4898833.37878788	28.7445134239335
1341	uEV-P20	368.5	793418.757575758	4898833.37878788	16.1960756005968
1342	uEV-P20	308.5	1385268.3030303	4898833.37878788	28.2775141736513
1343	uEV-P20	369.5	789404.924242424	4898833.37878788	16.1141411271625
1344	uEV-P20	309.5	1363060.95454545	4898833.37878788	27.8241950511637
1345	uEV-P20	370.5	785065.348484849	4898833.37878788	16.025557266026
1346	uEV-P20	310.5	1341528.33333333	4898833.37878788	27.3846491522287
1347	uEV-P20	371.5	780383.757575758	4898833.37878788	15.9299918416259
1348	uEV-P20	311.5	1320651.92424242	4898833.37878788	26.9584985266266
1349	uEV-P20	372.5	775348.454545455	4898833.37878788	15.8272060834471
1350	uEV-P20	312.5	1300390.40909091	4898833.37878788	26.5448997453485
1351	uEV-P20	373.5	769953.212121212	4898833.37878788	15.7170728740262
1352	uEV-P20	313.5	1280682.13636364	4898833.37878788	26.1425943145777
1353	uEV-P20	374.5	764196.606060606	4898833.37878788	15.5995631402694
1354	uEV-P20	314.5	1261450.15151515	4898833.37878788	25.7500113593835
1355	uEV-P20	375.5	758082.121212121	4898833.37878788	15.4747480184699
1356	uEV-P20	315.5	1242610.46969697	4898833.37878788	25.3654364950953
1357	uEV-P20	376.5	751618.257575758	4898833.37878788	15.3428010193262
1358	uEV-P20	316.5	1224080.87878788	4898833.37878788	24.9871915237655
1359	uEV-P20	377.5	744817.712121212	4898833.37878788	15.2039813263766
1360	uEV-P20	317.5	1205791.24242424	4898833.37878788	24.6138447501677
1361	uEV-P20	378.5	737697.409090909	4898833.37878788	15.0586344145764
1362	uEV-P20	318.5	1187692.86363636	4898833.37878788	24.2444021219239
1363	uEV-P20	379.5	730277.909090909	4898833.37878788	14.9071799880567
1364	uEV-P20	319.5	1169765.21212121	4898833.37878788	23.8784445534795
1365	uEV-P20	380.5	722583.090909091	4898833.37878788	14.7501054850712
1366	uEV-P20	320.5	1152019.46969697	4898833.37878788	23.51620029955
1367	uEV-P20	381.5	714639.333333333	4898833.37878788	14.5879493764321
1368	uEV-P20	321.5	1134497.68181818	4898833.37878788	23.1585276349793
1369	uEV-P20	382.5	706475.772727273	4898833.37878788	14.4213064234097
1370	uEV-P20	322.5	1117267.74242424	4898833.37878788	22.8068124803356
1371	uEV-P20	383.5	698122.681818182	4898833.37878788	14.2507945838917
1372	uEV-P20	323.5	1100415.36363636	4898833.37878788	22.4628044791481
1373	uEV-P20	384.5	689612.424242424	4898833.37878788	14.077074497542
1374	uEV-P20	324.5	1084033.39393939	4898833.37878788	22.1283989497029
1375	uEV-P20	385.5	680977.863636364	4898833.37878788	13.9008170105361
1376	uEV-P20	325.5	1068211	4898833.37878788	21.8054160532463
1377	uEV-P20	386.5	672252.848484849	4898833.37878788	13.7227130727844
1378	uEV-P20	326.5	1053023.81818182	4898833.37878788	21.4953997566328
1379	uEV-P20	387.5	663471.318181818	4898833.37878788	13.5434554899269
1380	uEV-P20	327.5	1038526.84848485	4898833.37878788	21.1994727761452
1381	uEV-P20	388.5	654667.515151515	4898833.37878788	13.3637432533682
1382	uEV-P20	328.5	1024749.92424242	4898833.37878788	20.9182441003123
1383	uEV-P20	389.5	645875.560606061	4898833.37878788	13.184272880207
1384	uEV-P20	329.5	1011697.75757576	4898833.37878788	20.6518099177744
1385	uEV-P20	390.5	637129.166666667	4898833.37878788	13.0057325367598
1386	uEV-P20	330.5	999352.378787879	4898833.37878788	20.3998034126882
1387	uEV-P20	391.5	628461.893939394	4898833.37878788	12.8288072964607
1388	uEV-P20	331.5	987677.257575758	4898833.37878788	20.1614788911261
1389	uEV-P20	392.5	619906.303030303	4898833.37878788	12.6541618197206
1390	uEV-P20	332.5	976624.348484849	4898833.37878788	19.935855600104
1391	uEV-P20	393.5	611494.454545455	4898833.37878788	12.4824505604385
1392	uEV-P20	333.5	966139.151515151	4898833.37878788	19.7218210298511
1393	uEV-P20	394.5	603257.681818182	4898833.37878788	12.3143131266785
1394	uEV-P20	455.5	462232	4898833.37878788	9.43555259506234
1395	uEV-P20	395.5	595225.681818182	4898833.37878788	12.1503557233755
1396	uEV-P20	456.5	462532.015151515	4898833.37878788	9.44167681134645
1397	uEV-P20	396.5	587427.424242424	4898833.37878788	11.9911697096294
1398	uEV-P20	457.5	462949.545454545	4898833.37878788	9.45019986715885
1399	uEV-P20	397.5	579889.924242424	4898833.37878788	11.8373065463579
1400	uEV-P20	458.5	463483.590909091	4898833.37878788	9.46110134947621
1401	uEV-P20	398.5	572638.318181818	4898833.37878788	11.6892793427383
1402	uEV-P20	459.5	464132.621212121	4898833.37878788	9.47435002018709
1403	uEV-P20	399.5	565695.560606061	4898833.37878788	11.547556670442
1404	uEV-P20	460.5	464894.121212121	4898833.37878788	9.48989453744496
1405	uEV-P20	400.5	559081.939393939	4898833.37878788	11.412552666412
1406	uEV-P20	461.5	465764.287878788	4898833.37878788	9.50765726990356
1407	uEV-P20	401.5	552814.893939394	4898833.37878788	11.2846233214035
1408	uEV-P20	462.5	466737.712121212	4898833.37878788	9.52752780166402
1409	uEV-P20	402.5	546908.484848485	4898833.37878788	11.1640556548957
1410	uEV-P20	463.5	467806.772727273	4898833.37878788	9.54935056074559
1411	uEV-P20	403.5	541373.363636364	4898833.37878788	11.0510670965159
1412	uEV-P20	464.5	468962.121212121	4898833.37878788	9.57293471630906
1413	uEV-P20	404.5	536216.242424242	4898833.37878788	10.9457946609509
1414	uEV-P20	465.5	470192.060606061	4898833.37878788	9.59804149783924
1415	uEV-P20	405.5	531439.909090909	4898833.37878788	10.8482952572354
1416	uEV-P20	466.5	471483.454545455	4898833.37878788	9.62440275243887
1417	uEV-P20	406.5	527043.181818182	4898833.37878788	10.7585447608873
1418	uEV-P20	467.5	472821.409090909	4898833.37878788	9.65171444977579
1419	uEV-P20	407.5	523020.636363636	4898833.37878788	10.6764324467195
1420	uEV-P20	468.5	474189.924242424	4898833.37878788	9.67964998147688
1421	uEV-P20	408.5	519363.060606061	4898833.37878788	10.601770267487
1422	uEV-P20	469.5	475572.757575758	4898833.37878788	9.70787779055733
1423	uEV-P20	409.5	516057.363636364	4898833.37878788	10.534290998157
1424	uEV-P20	470.5	476952.833333333	4898833.37878788	9.73604930917953
1425	uEV-P20	410.5	513087.181818182	4898833.37878788	10.4736606074391
1426	uEV-P20	471.5	478313.878787879	4898833.37878788	9.76383236178219
1427	uEV-P20	411.5	510432.848484849	4898833.37878788	10.4194776392078
1428	uEV-P20	472.5	479639.803030303	4898833.37878788	9.79089848426281
1429	uEV-P20	412.5	508071.939393939	4898833.37878788	10.3712843468796
1430	uEV-P20	473.5	480915.893939394	4898833.37878788	9.816947357748
1431	uEV-P20	413.5	505980.075757576	4898833.37878788	10.3285830856891
1432	uEV-P20	474.5	482128.439393939	4898833.37878788	9.84169907638771
1433	uEV-P20	414.5	504130.848484848	4898833.37878788	10.2908347662477
1434	uEV-P20	475.5	483265.151515152	4898833.37878788	9.86490280742568
1435	uEV-P20	415.5	502497.045454545	4898833.37878788	10.2574839068905
1436	uEV-P20	476.5	484315.439393939	4898833.37878788	9.88634235838766
1437	uEV-P20	416.5	501050.378787879	4898833.37878788	10.2279530664881
1438	uEV-P20	477.5	485269.818181818	4898833.37878788	9.90582411484035
1439	uEV-P20	417.5	499762.53030303	4898833.37878788	10.2016641853348
1440	uEV-P20	478.5	486120.833333333	4898833.37878788	9.92319590697356
1441	uEV-P20	418.5	498605.348484849	4898833.37878788	10.1780426058953
1442	uEV-P20	479.5	486862.212121212	4898833.37878788	9.93832968945918
1443	uEV-P20	419.5	497551.424242424	4898833.37878788	10.1565288257576
1444	uEV-P20	480.5	487489.121212121	4898833.37878788	9.95112679935117
1445	uEV-P20	420.5	496574.46969697	4898833.37878788	10.136586229839
1446	uEV-P20	481.5	487998	4898833.37878788	9.96151455391499
1447	uEV-P20	421.5	495649.575757576	4898833.37878788	10.117706348286
1448	uEV-P20	482.5	488386.257575758	4898833.37878788	9.96944006486294
1449	uEV-P20	422.5	494753.560606061	4898833.37878788	10.0994159701034
1450	uEV-P20	483.5	488652.378787879	4898833.37878788	9.97487240337181
1451	uEV-P20	423.5	493865.303030303	4898833.37878788	10.0812839474957
1452	uEV-P20	484.5	488795.46969697	4898833.37878788	9.9777933214359
1453	uEV-P20	424.5	492965.939393939	4898833.37878788	10.0629252166138
1454	uEV-P20	485.5	488815.424242424	4898833.37878788	9.9782006540376
1455	uEV-P20	425.5	492039	4898833.37878788	10.0440035811495
1456	uEV-P20	486.5	488712.348484849	4898833.37878788	9.97609656619452
1457	uEV-P20	426.5	491070.818181818	4898833.37878788	10.0242400631173
1458	uEV-P20	487.5	488486.924242424	4898833.37878788	9.97149497587711
1459	uEV-P20	427.5	490050.348484849	4898833.37878788	10.0034091913961
1460	uEV-P20	488.5	488139.666666667	4898833.37878788	9.96440639888527
1461	uEV-P20	428.5	488969.333333333	4898833.37878788	9.98134240389942
1462	uEV-P20	489.5	487671.318181818	4898833.37878788	9.95484599034236
1463	uEV-P20	429.5	487822.636363636	4898833.37878788	9.95793485191649
1464	uEV-P20	490.5	487082.439393939	4898833.37878788	9.94282519391297
1465	uEV-P20	430.5	486607.939393939	4898833.37878788	9.93313921434783
1466	uEV-P20	491.5	486373.439393939	4898833.37878788	9.92835236037938
1467	uEV-P20	431.5	485325.787878788	4898833.37878788	9.90696662556979
1468	uEV-P20	492.5	485544.333333333	4898833.37878788	9.91142779902981
1469	uEV-P20	432.5	483979.757575758	4898833.37878788	9.87949007760515
1470	uEV-P20	493.5	484594.681818182	4898833.37878788	9.89204254050554
1471	uEV-P20	433.5	482575.96969697	4898833.37878788	9.85083452289969
1472	uEV-P20	494.5	483523.954545455	4898833.37878788	9.87018575971843
1473	uEV-P20	434.5	481123.378787879	4898833.37878788	9.82118275079859
1474	uEV-P20	495.5	482330.878787879	4898833.37878788	9.845831476457
1475	uEV-P20	435.5	479632.833333333	4898833.37878788	9.79075621167604
1476	uEV-P20	496.5	481013.742424242	4898833.37878788	9.818944741151
1477	uEV-P20	436.5	478117.53030303	4898833.37878788	9.75982429558221
1478	uEV-P20	497.5	479570.348484849	4898833.37878788	9.7894807070068
1479	uEV-P20	437.5	476592.045454545	4898833.37878788	9.7286845377964
1480	uEV-P20	498.5	477997.863636364	4898833.37878788	9.75738153712497
1481	uEV-P20	438.5	475072.272727273	4898833.37878788	9.6976613816741
1482	uEV-P20	499.5	476293.242424242	4898833.37878788	9.72258506457086
1483	uEV-P20	439.5	473574.651515152	4898833.37878788	9.66709040494715
1484	uEV-P20	500.5	474452.742424242	4898833.37878788	9.68501489515115
1485	uEV-P20	440.5	472116.121212121	4898833.37878788	9.63731739185906
1486	uEV-P20	501.5	472472.409090909	4898833.37878788	9.64459030463725
1487	uEV-P20	441.5	470712.818181818	4898833.37878788	9.60867173437703
1488	uEV-P20	502.5	470347.712121212	4898833.37878788	9.60121881584775
1489	uEV-P20	442.5	469380.166666667	4898833.37878788	9.58146828792135
1490	uEV-P20	503.5	468074.106060606	4898833.37878788	9.55480764231304
1491	uEV-P20	443.5	468132.454545455	4898833.37878788	9.55599871129491
1492	uEV-P20	504.5	465647.075757576	4898833.37878788	9.50526461613992
1493	uEV-P20	444.5	466981.696969697	4898833.37878788	9.53250827006577
1494	uEV-P20	505.5	463062.015151515	4898833.37878788	9.45249571370584
1495	uEV-P20	445.5	465938.151515152	4898833.37878788	9.51120635236708
1496	uEV-P20	506.5	460314.439393939	4898833.37878788	9.3964093856941
1497	uEV-P20	446.5	465009.909090909	4898833.37878788	9.49225811811478
1498	uEV-P20	507.5	457400.696969697	4898833.37878788	9.33693109364074
1499	uEV-P20	447.5	464202.606060606	4898833.37878788	9.47577862253123
1500	uEV-P20	508.5	454317.772727273	4898833.37878788	9.2739992891876
1501	uEV-P20	448.5	463519.712121212	4898833.37878788	9.46183869262157
1502	uEV-P20	509.5	451063.348484848	4898833.37878788	9.20756665123514
1503	uEV-P20	449.5	462963.045454545	4898833.37878788	9.45047544297366
1504	uEV-P20	510.5	447636.712121212	4898833.37878788	9.13761864323647
1505	uEV-P20	450.5	462532.636363636	4898833.37878788	9.44168949216397
1506	uEV-P20	511.5	444038.409090909	4898833.37878788	9.06416639956793
1507	uEV-P20	451.5	462227.727272727	4898833.37878788	9.43546537578089
1508	uEV-P20	512.5	440270.924242424	4898833.37878788	8.98726064349959
1509	uEV-P20	452.5	462046.893939394	4898833.37878788	9.43177402073059
1510	uEV-P20	513.5	436338.46969697	4898833.37878788	8.90698735715999
1511	uEV-P20	453.5	461988.272727273	4898833.37878788	9.43057738456054
1512	uEV-P20	514.5	432247.560606061	4898833.37878788	8.82347953448892
1513	uEV-P20	454.5	462050.484848485	4898833.37878788	9.43184732204161
1514	uEV-P20	515.5	428006.954545455	4898833.37878788	8.73691594408456
1515	uEV-P20	576.5	181785.272727273	4898833.37878788	3.71078701134048
1516	uEV-P20	516.5	423627.53030303	4898833.37878788	8.64751865489756
1517	uEV-P20	577.5	178437.636363636	4898833.37878788	3.64245163218405
1518	uEV-P20	517.5	419122.606060606	4898833.37878788	8.55555953128395
1519	uEV-P20	578.5	175221.954545455	4898833.37878788	3.57680984424112
1520	uEV-P20	518.5	414507.575757576	4898833.37878788	8.46135281008756
1521	uEV-P20	579.5	172140.136363636	4898833.37878788	3.51390061782891
1522	uEV-P20	519.5	409799.636363636	4898833.37878788	8.36524953345185
1523	uEV-P20	580.5	169193.287878788	4898833.37878788	3.45374653098839
1524	uEV-P20	520.5	405017.939393939	4898833.37878788	8.26764064170219
1525	uEV-P20	581.5	166381.424242424	4898833.37878788	3.39634789300779
1526	uEV-P20	521.5	400182.545454545	4898833.37878788	8.16893563245792
1527	uEV-P20	582.5	163703.666666667	4898833.37878788	3.34168676516963
1528	uEV-P20	522.5	395314.651515151	4898833.37878788	8.06956719995576
1529	uEV-P20	583.5	161158.287878788	4898833.37878788	3.28972788861546
1530	uEV-P20	523.5	390435.893939394	4898833.37878788	7.96997700779118
1531	uEV-P20	584.5	158742.848484848	4898833.37878788	3.24042146793991
1532	uEV-P20	524.5	385567.590909091	4898833.37878788	7.87060022450676
1533	uEV-P20	585.5	156454.303030303	4898833.37878788	3.19370533620832
1534	uEV-P20	525.5	380730.651515152	4898833.37878788	7.77186366786282
1535	uEV-P20	586.5	154288.848484848	4898833.37878788	3.14950186207444
1536	uEV-P20	526.5	375944.924242424	4898833.37878788	7.67417250544342
1537	uEV-P20	587.5	152242.393939394	4898833.37878788	3.10772753771559
1538	uEV-P20	527.5	371228.636363636	4898833.37878788	7.57789881099181
1539	uEV-P20	588.5	150310.439393939	4898833.37878788	3.06829050452683
1540	uEV-P20	528.5	366597.893939394	4898833.37878788	7.48337135789871
1541	uEV-P20	589.5	148488.257575758	4898833.37878788	3.03109426457975
1542	uEV-P20	529.5	362066.590909091	4898833.37878788	7.39087376347299
1543	uEV-P20	590.5	146770.772727273	4898833.37878788	2.99603520631658
1544	uEV-P20	530.5	357645.954545455	4898833.37878788	7.30063521029464
1545	uEV-P20	591.5	145152.96969697	4898833.37878788	2.96301095533249
1546	uEV-P20	531.5	353344.348484849	4898833.37878788	7.21282642546779
1547	uEV-P20	592.5	143629.787878788	4898833.37878788	2.93191820935797
1548	uEV-P20	532.5	349167.03030303	4898833.37878788	7.12755473200897
1549	uEV-P20	593.5	142196.287878788	4898833.37878788	2.90265614042933
1550	uEV-P20	533.5	345116.272727273	4898833.37878788	7.04486652315301
1551	uEV-P20	594.5	140847.515151515	4898833.37878788	2.87512361129468
1552	uEV-P20	534.5	341191.348484849	4898833.37878788	6.96474695306477
1553	uEV-P20	595.5	139578.878787879	4898833.37878788	2.84922690761968
1554	uEV-P20	535.5	337388.606060606	4898833.37878788	6.8871214832803
1555	uEV-P20	596.5	138386.136363636	4898833.37878788	2.82487942869936
1556	uEV-P20	536.5	333701.5	4898833.37878788	6.81185650128333
1557	uEV-P20	597.5	137265.015151515	4898833.37878788	2.80199395525223
1558	uEV-P20	537.5	330121.378787879	4898833.37878788	6.73877540349333
1559	uEV-P20	598.5	136211.696969697	4898833.37878788	2.78049254664383
1560	uEV-P20	538.5	326636.939393939	4898833.37878788	6.66764746088913
1561	uEV-P20	599.5	135222.772727273	4898833.37878788	2.76030561302191
1562	uEV-P20	539.5	323235.606060606	4898833.37878788	6.59821596423809
1563	uEV-P20	600.5	134294.924242424	4898833.37878788	2.74136542026365
1564	uEV-P20	540.5	319902.787878788	4898833.37878788	6.53018306897267
1565	uEV-P20	601.5	133424.909090909	4898833.37878788	2.72360578068737
1566	uEV-P20	541.5	316623.181818182	4898833.37878788	6.46323639397844
1567	uEV-P20	602.5	132609.848484848	4898833.37878788	2.70696792952897
1568	uEV-P20	542.5	313380.46969697	4898833.37878788	6.39704283582941
1569	uEV-P20	603.5	131846.681818182	4898833.37878788	2.69138939056557
1570	uEV-P20	543.5	310158.212121212	4898833.37878788	6.33126681679373
1571	uEV-P20	604.5	131132.227272727	4898833.37878788	2.67680521326842
1572	uEV-P20	544.5	306940.106060606	4898833.37878788	6.26557554273365
1573	uEV-P20	605.5	130462.954545455	4898833.37878788	2.66314333347943
1574	uEV-P20	545.5	303710.242424242	4898833.37878788	6.19964426100546
1575	uEV-P20	606.5	129835	4898833.37878788	2.65032488269942
1576	uEV-P20	546.5	300453.333333333	4898833.37878788	6.13316089978293
1577	uEV-P20	607.5	129243.833333333	4898833.37878788	2.63825738374699
1578	uEV-P20	547.5	297155.46969697	4898833.37878788	6.065841532469
1579	uEV-P20	608.5	128684.212121212	4898833.37878788	2.62683382289382
1580	uEV-P20	548.5	293804.015151515	4898833.37878788	5.99742821267808
1581	uEV-P20	609.5	128150.075757576	4898833.37878788	2.61593048484707
1582	uEV-P20	549.5	290387.848484849	4898833.37878788	5.9276939228478
1583	uEV-P20	610.5	127634.545454545	4898833.37878788	2.60540695274935
1584	uEV-P20	550.5	286897.757575758	4898833.37878788	5.85645061573302
1585	uEV-P20	611.5	127129.893939394	4898833.37878788	2.5951054896023
1586	uEV-P20	551.5	283326.696969697	4898833.37878788	5.78355447230583
1587	uEV-P20	612.5	126627.545454545	4898833.37878788	2.58485103826652
1588	uEV-P20	552.5	279669.439393939	4898833.37878788	5.70889878812613
1589	uEV-P20	613.5	126118.287878788	4898833.37878788	2.5744555514969
1590	uEV-P20	553.5	275922.954545455	4898833.37878788	5.6324217055475
1591	uEV-P20	614.5	125592.212121212	4898833.37878788	2.56371675478964
1592	uEV-P20	554.5	272086.378787879	4898833.37878788	5.55410559514072
1593	uEV-P20	615.5	125039.727272727	4898833.37878788	2.55243886869379
1594	uEV-P20	555.5	268161.287878788	4898833.37878788	5.47398262288192
1595	uEV-P20	616.5	124450.924242424	4898833.37878788	2.54041961870557
1596	uEV-P20	556.5	264150.727272727	4898833.37878788	5.39211495570577
1597	uEV-P20	617.5	123816.46969697	4898833.37878788	2.52746848327398
1598	uEV-P20	557.5	260060.166666667	4898833.37878788	5.30861424666404
1599	uEV-P20	618.5	123128.015151515	4898833.37878788	2.51341504458314
1600	uEV-P20	558.5	255896.727272727	4898833.37878788	5.22362586122584
1601	uEV-P20	619.5	122378.090909091	4898833.37878788	2.49810682353461
1602	uEV-P20	559.5	251669.121212121	4898833.37878788	5.13732764012463
1603	uEV-P20	620.5	121561.196969697	4898833.37878788	2.48143154850012
1604	uEV-P20	560.5	247387.454545455	4898833.37878788	5.04992587861124
1605	uEV-P20	621.5	120673.363636364	4898833.37878788	2.46330818596288
1606	uEV-P20	561.5	243063.106060606	4898833.37878788	4.96165285214798
1607	uEV-P20	622.5	119712.621212121	4898833.37878788	2.44369652845269
1608	uEV-P20	562.5	238708.409090909	4898833.37878788	4.87276032135579
1609	uEV-P20	623.5	118679.166666667	4898833.37878788	2.42260059671659
1610	uEV-P20	563.5	234336.287878788	4898833.37878788	4.78351210909667
1611	uEV-P20	624.5	117575.318181818	4898833.37878788	2.40006771185408
1612	uEV-P20	564.5	229960.363636364	4898833.37878788	4.69418626549129
1613	uEV-P20	625.5	116405.075757576	4898833.37878788	2.37617952595844
1614	uEV-P20	565.5	225594.303030303	4898833.37878788	4.60506176852502
1615	uEV-P20	626.5	115174.651515152	4898833.37878788	2.35106284720484
1616	uEV-P20	566.5	221251.909090909	4898833.37878788	4.51642037977731
1617	uEV-P20	627.5	113891.196969697	4898833.37878788	2.32486365963884
1618	uEV-P20	567.5	216946.575757576	4898833.37878788	4.42853551004535
1619	uEV-P20	628.5	112563.318181818	4898833.37878788	2.29775763897628
1620	uEV-P20	568.5	212691.590909091	4898833.37878788	4.34167840510871
1621	uEV-P20	629.5	111200.151515152	4898833.37878788	2.26993128602112
1622	uEV-P20	569.5	208499.363636364	4898833.37878788	4.2561023720295
1623	uEV-P20	630.5	109811.181818182	4898833.37878788	2.24157821520667
1624	uEV-P20	570.5	204381.909090909	4898833.37878788	4.17205267637577
1625	uEV-P20	631.5	108405.757575758	4898833.37878788	2.21288925737214
1626	uEV-P20	571.5	200349.939393939	4898833.37878788	4.08974798492763
1627	uEV-P20	632.5	106992.757575758	4898833.37878788	2.18404565542155
1628	uEV-P20	572.5	196413.636363636	4898833.37878788	4.00939613937707
1629	uEV-P20	633.5	105580.196969697	4898833.37878788	2.1552110228297
1630	uEV-P20	573.5	192581.878787879	4898833.37878788	3.9311783826281
1631	uEV-P20	634.5	104175.348484848	4898833.37878788	2.12653381794799
1632	uEV-P20	574.5	188862.196969697	4898833.37878788	3.85524843093209
1633	uEV-P20	635.5	102784.212121212	4898833.37878788	2.09813651891635
1634	uEV-P20	575.5	185261.560606061	4898833.37878788	3.7817485568758
1635	uEV-P20	636.5	101411.606060606	4898833.37878788	2.07011747939258
1636	uEV-P20	697.5	51162.196969697	4898833.37878788	1.04437511982406
1637	uEV-P20	637.5	100061.227272727	4898833.37878788	2.04255216570533
1638	uEV-P20	698.5	50540.2575757576	4898833.37878788	1.0316794564722
1639	uEV-P20	638.5	98735.7575757576	4898833.37878788	2.01549532187167
1640	uEV-P20	699.5	49935.2121212121	4898833.37878788	1.01932864949915
1641	uEV-P20	639.5	97436.7272727273	4898833.37878788	1.98897818600305
1642	uEV-P20	700.5	49349.5303030303	4898833.37878788	1.00737311288674
1643	uEV-P20	640.5	96164.8787878788	4898833.37878788	1.96301591322285
1644	uEV-P20	701.5	48785.1666666667	4898833.37878788	0.995852744816922
1645	uEV-P20	641.5	94920.3787878788	4898833.37878788	1.93761190570162
1646	uEV-P20	702.5	48244.303030303	4898833.37878788	0.984812082795111
1647	uEV-P20	642.5	93702.7575757576	4898833.37878788	1.91275657550416
1648	uEV-P20	703.5	47728.6060606061	4898833.37878788	0.974285148526843
1649	uEV-P20	643.5	92511.4848484848	4898833.37878788	1.88843909754234
1650	uEV-P20	704.5	47239.7121212121	4898833.37878788	0.964305345141187
1651	uEV-P20	644.5	91345.5	4898833.37878788	1.86463782163993
1652	uEV-P20	705.5	46778.8484848485	4898833.37878788	0.954897724984943
1653	uEV-P20	645.5	90204.0757575758	4898833.37878788	1.84133790196177
1654	uEV-P20	706.5	46347.0757575758	4898833.37878788	0.946083938234361
1655	uEV-P20	646.5	89086.1363636364	4898833.37878788	1.8185173790434
1656	uEV-P20	707.5	45944.9393939394	4898833.37878788	0.937875119265795
1657	uEV-P20	647.5	87991.0151515152	4898833.37878788	1.79616264420258
1658	uEV-P20	708.5	45572.5303030303	4898833.37878788	0.930273123808639
1659	uEV-P20	648.5	86918.0151515152	4898833.37878788	1.77425947018066
1660	uEV-P20	709.5	45229.803030303	4898833.37878788	0.923277023998197
1661	uEV-P20	649.5	85866.7272727273	4898833.37878788	1.75279950619536
1662	uEV-P20	710.5	44916.2121212121	4898833.37878788	0.916875685458111
1663	uEV-P20	650.5	84836.7575757576	4898833.37878788	1.73177471075264
1664	uEV-P20	711.5	44630.6212121212	4898833.37878788	0.911045911570975
1665	uEV-P20	651.5	83828	4898833.37878788	1.71118291883488
1666	uEV-P20	712.5	44371.5454545455	4898833.37878788	0.905757392090039
1667	uEV-P20	652.5	82840.4545454545	4898833.37878788	1.69102413044209
1668	uEV-P20	713.5	44137.3484848485	4898833.37878788	0.900976723886237
1669	uEV-P20	653.5	81874.1515151515	4898833.37878788	1.67129896415072
1670	uEV-P20	714.5	43925.5303030303	4898833.37878788	0.896652874401269
1671	uEV-P20	654.5	80929.0303030303	4898833.37878788	1.65200618280785
1672	uEV-P20	715.5	43733.5757575758	4898833.37878788	0.892734501788603
1673	uEV-P20	655.5	80005.4393939394	4898833.37878788	1.63315290004281
1674	uEV-P20	716.5	43558.4696969697	4898833.37878788	0.889160057690049
1675	uEV-P20	656.5	79103.3636363636	4898833.37878788	1.61473880656738
1676	uEV-P20	717.5	43396.9696969697	4898833.37878788	0.885863354423935
1677	uEV-P20	657.5	78222.9242424242	4898833.37878788	1.5967663766874
1678	uEV-P20	718.5	43245.5303030303	4898833.37878788	0.882772018543945
1679	uEV-P20	658.5	77364.1212121212	4898833.37878788	1.57923561040289
1680	uEV-P20	719.5	43100.4696969697	4898833.37878788	0.879810893009676
1681	uEV-P20	659.5	76526.6212121212	4898833.37878788	1.56213970337273
1682	uEV-P20	720.5	42957.8333333333	4898833.37878788	0.876899253592544
1683	uEV-P20	660.5	75710.4242424242	4898833.37878788	1.54547865559692
1684	uEV-P20	721.5	42813.9242424242	4898833.37878788	0.873961633963916
1685	uEV-P20	661.5	74915.0757575758	4898833.37878788	1.52924318842851
1686	uEV-P20	722.5	42664.696969697	4898833.37878788	0.870915454165814
1687	uEV-P20	662.5	74140	4898833.37878788	1.51342154891466
1688	uEV-P20	723.5	42506.2878787879	4898833.37878788	0.867681845699052
1689	uEV-P20	663.5	73384.5606060606	4898833.37878788	1.49800074694964
1690	uEV-P20	724.5	42071.8181818182	4898833.37878788	0.858813005643153
1691	uEV-P20	664.5	72648	4898833.37878788	1.48296531812183
1692	uEV-P20	725.5	41875.2424242424	4898833.37878788	0.854800300119692
1693	uEV-P20	665.5	71929.3484848485	4898833.37878788	1.46829546798438
1694	uEV-P20	726.5	41659.2575757576	4898833.37878788	0.850391396370892
1695	uEV-P20	666.5	71227.4696969697	4898833.37878788	1.45396799991988
1696	uEV-P20	727.5	41421.1363636364	4898833.37878788	0.845530622514972
1697	uEV-P20	667.5	70541.1515151515	4898833.37878788	1.43995817086977
1698	uEV-P20	728.5	41158.6666666667	4898833.37878788	0.840172822470042
1699	uEV-P20	668.5	69868.9848484848	4898833.37878788	1.42623721702845
1700	uEV-P20	729.5	40870.0757575758	4898833.37878788	0.834281809512947
1701	uEV-P20	669.5	69209.6363636364	4898833.37878788	1.4127779210315
1702	uEV-P20	730.5	40554.303030303	4898833.37878788	0.827835933467437
1703	uEV-P20	670.5	68561.4696969697	4898833.37878788	1.39954687974985
1704	uEV-P20	731.5	40210.5909090909	4898833.37878788	0.820819729921907
1705	uEV-P20	671.5	67922.8636363636	4898833.37878788	1.38651099934266
1706	uEV-P20	732.5	39838.696969697	4898833.37878788	0.813228250264643
1707	uEV-P20	672.5	67292.2878787879	4898833.37878788	1.3736390416985
1708	uEV-P20	733.5	39439.3181818182	4898833.37878788	0.805075721754323
1709	uEV-P20	673.5	66667.8333333333	4898833.37878788	1.36089203650011
1710	uEV-P20	734.5	39013.3939393939	4898833.37878788	0.796381320261336
1711	uEV-P20	674.5	66048.0151515152	4898833.37878788	1.34823967350074
1712	uEV-P20	735.5	38562.6212121212	4898833.37878788	0.787179686067681
1713	uEV-P20	675.5	65431.0757575758	4898833.37878788	1.33564607526548
1714	uEV-P20	736.5	38089.1060606061	4898833.37878788	0.777513810237622
1715	uEV-P20	676.5	64815.4848484848	4898833.37878788	1.32308000368288
1716	uEV-P20	737.5	37595.2575757576	4898833.37878788	0.767432869600064
1717	uEV-P20	677.5	64199.5909090909	4898833.37878788	1.31050774633564
1718	uEV-P20	738.5	37084.0606060606	4898833.37878788	0.756997793936734
1719	uEV-P20	678.5	63582.196969697	4898833.37878788	1.29790486945341
1720	uEV-P20	739.5	36558.8484848485	4898833.37878788	0.746276626658698
1721	uEV-P20	679.5	62961.8484848485	4898833.37878788	1.28524168136592
1722	uEV-P20	740.5	36023.0303030303	4898833.37878788	0.735338957618181
1723	uEV-P20	680.5	62337.6212121212	4898833.37878788	1.27249931549102
1724	uEV-P20	741.5	35480.2424242424	4898833.37878788	0.724259015990891
1725	uEV-P20	681.5	61708.4848484848	4898833.37878788	1.2596567402289
1726	uEV-P20	742.5	34934.2272727273	4898833.37878788	0.713113195970161
1727	uEV-P20	682.5	61073.7878787879	4898833.37878788	1.2467006561856
1728	uEV-P20	743.5	34388.7272727273	4898833.37878788	0.701977891749323
1729	uEV-P20	683.5	60433.0454545455	4898833.37878788	1.23362116613769
1730	uEV-P20	744.5	33847.3181818182	4898833.37878788	0.690926095351156
1731	uEV-P20	684.5	59786.1515151515	4898833.37878788	1.22041610506754
1732	uEV-P20	745.5	33313.5454545455	4898833.37878788	0.680030180221975
1733	uEV-P20	685.5	59132.8787878788	4898833.37878788	1.20708083365167
1734	uEV-P20	746.5	32790.7272727273	4898833.37878788	0.669357880484612
1735	uEV-P20	686.5	58473.7121212121	4898833.37878788	1.1936252491135
1736	uEV-P20	747.5	32281.9090909091	4898833.37878788	0.658971363073725
1737	uEV-P20	687.5	57809.1666666667	4898833.37878788	1.18005986725293
1738	uEV-P20	748.5	31789.7424242424	4898833.37878788	0.648924753429932
1739	uEV-P20	688.5	57140.0757575758	4898833.37878788	1.16640169892273
1740	uEV-P20	749.5	31316.5909090909	4898833.37878788	0.639266300517443
1741	uEV-P20	689.5	56467.4090909091	4898833.37878788	1.15267053856975
1742	uEV-P20	750.5	30864.5606060606	4898833.37878788	0.630038995400522
1743	uEV-P20	690.5	55792.6212121212	4898833.37878788	1.13889607786428
1744	uEV-P20	751.5	30435.1212121212	4898833.37878788	0.621272839037685
1745	uEV-P20	691.5	55117.2272727273	4898833.37878788	1.12510924562952
1746	uEV-P20	752.5	30029.6212121212	4898833.37878788	0.61299535808159
1747	uEV-P20	692.5	54442.9848484848	4898833.37878788	1.1113459193004
1748	uEV-P20	753.5	29648.8484848485	4898833.37878788	0.605222635520307
1749	uEV-P20	693.5	53771.7727272727	4898833.37878788	1.0976444506177
1750	uEV-P20	754.5	29293.2424242424	4898833.37878788	0.597963640712566
1751	uEV-P20	694.5	53105.8787878788	4898833.37878788	1.08405154210448
1752	uEV-P20	755.5	28963.0606060606	4898833.37878788	0.591223631558315
1753	uEV-P20	695.5	52447.3484848485	4898833.37878788	1.07060894767206
1754	uEV-P20	756.5	28658.0303030303	4898833.37878788	0.584997040869375
1755	uEV-P20	696.5	51798.7272727273	4898833.37878788	1.05736862774345
1756	uEV-P20	757.5	28377.696969697	4898833.37878788	0.579274589998782
1757	uEV-P20	818.5	16325.2424242424	4898833.37878788	0.333247554304078
1758	uEV-P20	758.5	28121.3787878788	4898833.37878788	0.574042360976092
1759	uEV-P20	819.5	15951.2272727273	4898833.37878788	0.325612774294318
1760	uEV-P20	759.5	27888.1363636364	4898833.37878788	0.569281177930913
1761	uEV-P20	820.5	15578.8636363636	4898833.37878788	0.318011706701858
1762	uEV-P20	760.5	27676.803030303	4898833.37878788	0.564967225669372
1763	uEV-P20	821.5	15208.6666666667	4898833.37878788	0.310454867326591
1764	uEV-P20	761.5	27486.1666666667	4898833.37878788	0.5610757611329
1765	uEV-P20	822.5	14841.5	4898833.37878788	0.302959885597747
1766	uEV-P20	762.5	27314.7878787879	4898833.37878788	0.557577401939447
1767	uEV-P20	823.5	14477.803030303	4898833.37878788	0.295535730874057
1768	uEV-P20	763.5	27161.2727272727	4898833.37878788	0.554443693571657
1769	uEV-P20	824.5	14118.1060606061	4898833.37878788	0.288193228243646
1770	uEV-P20	764.5	27024.0151515152	4898833.37878788	0.551641851476927
1771	uEV-P20	825.5	13762.9242424242	4898833.37878788	0.280942893506405
1772	uEV-P20	765.5	26901.5454545455	4898833.37878788	0.549141874696741
1773	uEV-P20	826.5	13412.7424242424	4898833.37878788	0.273794623885762
1774	uEV-P20	766.5	26792.2575757576	4898833.37878788	0.546910978678495
1775	uEV-P20	827.5	13068.0909090909	4898833.37878788	0.266759244469841
1776	uEV-P20	767.5	26694.6363636364	4898833.37878788	0.544918234598978
1777	uEV-P20	828.5	12729.2575757576	4898833.37878788	0.259842631735052
1778	uEV-P20	768.5	26607.0454545455	4898833.37878788	0.543130239329121
1779	uEV-P20	829.5	12396.6515151515	4898833.37878788	0.253053136463662
1780	uEV-P20	769.5	26528.1212121212	4898833.37878788	0.541519156928033
1781	uEV-P20	830.5	12070.6212121212	4898833.37878788	0.24639787228501
1782	uEV-P20	770.5	26456.2424242424	4898833.37878788	0.54005189355488
1783	uEV-P20	831.5	11751.4242424242	4898833.37878788	0.239882097099042
1784	uEV-P20	771.5	26390.1818181818	4898833.37878788	0.538703396862858
1785	uEV-P20	832.5	11439.4090909091	4898833.37878788	0.233512924535097
1786	uEV-P20	772.5	26328.3939393939	4898833.37878788	0.537442119452293
1787	uEV-P20	833.5	11134.7272727273	4898833.37878788	0.227293447475496
1788	uEV-P20	773.5	26269.7121212121	4898833.37878788	0.536244246129311
1789	uEV-P20	834.5	10837.6060606061	4898833.37878788	0.221228305243719
1790	uEV-P20	774.5	26212.7878787879	4898833.37878788	0.535082250241255
1791	uEV-P20	835.5	10548.2121212121	4898833.37878788	0.215320900010322
1792	uEV-P20	775.5	26156.4545454545	4898833.37878788	0.533932316594251
1793	uEV-P20	836.5	10266.6666666667	4898833.37878788	0.20957370608116
1794	uEV-P20	776.5	26099.6060606061	4898833.37878788	0.532771867147355
1795	uEV-P20	837.5	9993.12121212121	4898833.37878788	0.203989816338555
1796	uEV-P20	777.5	26041.0757575758	4898833.37878788	0.531577086706695
1797	uEV-P20	838.5	9727.62121212121	4898833.37878788	0.198570158647203
1798	uEV-P20	778.5	25979.8181818182	4898833.37878788	0.530326634384254
1799	uEV-P20	839.5	9470.21212121212	4898833.37878788	0.1933156608718
1800	uEV-P20	779.5	25914.9696969697	4898833.37878788	0.529002880750801
1801	uEV-P20	840.5	9220.98484848485	4898833.37878788	0.18822817874174
1802	uEV-P20	780.5	25845.4242424242	4898833.37878788	0.527583247765393
1803	uEV-P20	841.5	8979.90909090909	4898833.37878788	0.183307093680557
1804	uEV-P20	781.5	25770.3939393939	4898833.37878788	0.52605165243996
1805	uEV-P20	842.5	8747.07575757576	4898833.37878788	0.178554261417645
1806	uEV-P20	782.5	25688.9848484848	4898833.37878788	0.524389846768805
1807	uEV-P20	843.5	8522.40909090909	4898833.37878788	0.173968135511843
1808	uEV-P20	783.5	25600.4848484848	4898833.37878788	0.522583294205021
1809	uEV-P20	844.5	8305.90909090909	4898833.37878788	0.169548715963151
1810	uEV-P20	784.5	25504.0757575758	4898833.37878788	0.520615293184073
1811	uEV-P20	845.5	8097.56060606061	4898833.37878788	0.165295693483337
1812	uEV-P20	785.5	25399.303030303	4898833.37878788	0.518476565058998
1813	uEV-P20	846.5	7897.24242424242	4898833.37878788	0.161206593766544
1814	uEV-P20	786.5	25285.2121212121	4898833.37878788	0.516147624671171
1815	uEV-P20	847.5	7705	4898833.37878788	0.157282344677468
1816	uEV-P20	787.5	25161.5151515152	4898833.37878788	0.513622595544184
1817	uEV-P20	848.5	7520.78787878788	4898833.37878788	0.153522018351413
1818	uEV-P20	788.5	25027.5606060606	4898833.37878788	0.510888178284055
1819	uEV-P20	849.5	7344.60606060606	4898833.37878788	0.149925614788379
1820	uEV-P20	789.5	24882.9242424242	4898833.37878788	0.507935712820285
1821	uEV-P20	850.5	7176.39393939394	4898833.37878788	0.146491896835438
1822	uEV-P20	790.5	24727.303030303	4898833.37878788	0.504759013388231
1823	uEV-P20	851.5	7016.15151515152	4898833.37878788	0.143220864492589
1824	uEV-P20	791.5	24560.3181818182	4898833.37878788	0.501350347782091
1825	uEV-P20	852.5	6864.0303030303	4898833.37878788	0.140115610642154
1826	uEV-P20	792.5	24381.7424242424	4898833.37878788	0.497705076678383
1827	uEV-P20	853.5	6719.81818181818	4898833.37878788	0.137171805248883
1828	uEV-P20	793.5	24191.3484848485	4898833.37878788	0.493818560753625
1829	uEV-P20	854.5	6583.81818181818	4898833.37878788	0.134395634077418
1830	uEV-P20	794.5	23989.1818181818	4898833.37878788	0.489691727872514
1831	uEV-P20	855.5	6456.13636363636	4898833.37878788	0.131789262145385
1832	uEV-P20	795.5	23774.9848484848	4898833.37878788	0.485319320135103
1833	uEV-P20	856.5	6336.89393939394	4898833.37878788	0.129355163758639
1834	uEV-P20	796.5	23548.8939393939	4898833.37878788	0.480704121135483
1835	uEV-P20	857.5	6226.40909090909	4898833.37878788	0.127099833970056
1836	uEV-P20	797.5	23310.9696969697	4898833.37878788	0.47584736802658
1837	uEV-P20	858.5	6124.92424242424	4898833.37878788	0.12502822139135
1838	uEV-P20	798.5	23061.3787878788	4898833.37878788	0.470752462978949
1839	uEV-P20	859.5	6033.07575757576	4898833.37878788	0.123153316128268
1840	uEV-P20	799.5	22800.3181818182	4898833.37878788	0.465423426739606
1841	uEV-P20	860.5	5951.25757575758	4898833.37878788	0.121483159674847
1842	uEV-P20	800.5	22528.0454545455	4898833.37878788	0.459865517208499
1843	uEV-P20	861.5	5880.31818181818	4898833.37878788	0.120035072172084
1844	uEV-P20	801.5	22245	4898833.37878788	0.454087703744357
1845	uEV-P20	862.5	5821	4898833.37878788	0.118824208743354
1846	uEV-P20	802.5	21951.5303030303	4898833.37878788	0.448097099976521
1847	uEV-P20	863.5	5774.57575757576	4898833.37878788	0.117876549600153
1848	uEV-P20	803.5	21648.1060606061	4898833.37878788	0.441903293840185
1849	uEV-P20	864.5	5742.27272727273	4898833.37878788	0.117217147089284
1850	uEV-P20	804.5	21335.196969697	4898833.37878788	0.435515873270545
1851	uEV-P20	865.5	5725.84848484848	4898833.37878788	0.116881878645671
1852	uEV-P20	805.5	21013.3181818182	4898833.37878788	0.428945354067493
1853	uEV-P20	866.5	5727.30303030303	4898833.37878788	0.116911570315954
1854	uEV-P20	806.5	20683.2121212121	4898833.37878788	0.422206891354402
1855	uEV-P20	867.5	5749.0303030303	4898833.37878788	0.117355089640807
1856	uEV-P20	807.5	20345.3787878788	4898833.37878788	0.415310691642933
1857	uEV-P20	868.5	5794.10606060606	4898833.37878788	0.11827522213135
1858	uEV-P20	808.5	20000.5606060606	4898833.37878788	0.408271910056458
1859	uEV-P20	869.5	5865.86363636364	4898833.37878788	0.119740011198646
1860	uEV-P20	809.5	19649.3939393939	4898833.37878788	0.401103536700728
1861	uEV-P20	870.5	5968.66666666667	4898833.37878788	0.121838531853547
1862	uEV-P20	810.5	19292.6515151515	4898833.37878788	0.393821345275579
1863	uEV-P20	871.5	6107.57575757576	4898833.37878788	0.124674086365578
1864	uEV-P20	811.5	18930.9393939394	4898833.37878788	0.386437707310296
1865	uEV-P20	872.5	6288.56060606061	4898833.37878788	0.128368534298192
1866	uEV-P20	812.5	18565.196969697	4898833.37878788	0.378971798675271
1867	uEV-P20	873.5	6518.81818181818	4898833.37878788	0.133068787561645
1868	uEV-P20	813.5	18196	4898833.37878788	0.371435372323323
1869	uEV-P20	874.5	4826.90909090909	4898833.37878788	0.0985318078342852
1870	uEV-P20	814.5	17824.1363636364	4898833.37878788	0.363844511242524
1871	uEV-P20	875.5	4787.0303030303	4898833.37878788	0.0977177612073583
1872	uEV-P20	815.5	17450.4393939394	4898833.37878788	0.356216226285638
1873	uEV-P20	876.5	4750.39393939394	4898833.37878788	0.0969699022621041
1874	uEV-P20	816.5	17075.5303030303	4898833.37878788	0.348563198270183
1875	uEV-P20	877.5	4716.98484848485	4898833.37878788	0.0962879217102904
1876	uEV-P20	817.5	16700.2727272727	4898833.37878788	0.34090305662539
1877	uEV-P20	878.5	4686.57575757576	4898833.37878788	0.0956671802284355
1878	uEV-P20	939.5	6727.78787878788	4898833.37878788	0.137334490858975
1879	uEV-P20	879.5	4659.09090909091	4898833.37878788	0.0951061313753788
1880	uEV-P20	940.5	6828.54545454545	4898833.37878788	0.139391257602541
1881	uEV-P20	880.5	4634.5	4898833.37878788	0.0946041565746561
1882	uEV-P20	941.5	6935.60606060606	4898833.37878788	0.141576688250666
1883	uEV-P20	881.5	4612.57575757576	4898833.37878788	0.0941566165027856
1884	uEV-P20	942.5	7049.63636363636	4898833.37878788	0.143904391485563
1885	uEV-P20	882.5	4593.36363636364	4898833.37878788	0.0937644390244637
1886	uEV-P20	943.5	7171.28787878788	4898833.37878788	0.146387666701215
1887	uEV-P20	883.5	4576.71212121212	4898833.37878788	0.0934245312573693
1888	uEV-P20	944.5	7301.27272727273	4898833.37878788	0.14904105044453
1889	uEV-P20	884.5	4562.56060606061	4898833.37878788	0.0931356560485738
1890	uEV-P20	945.5	7440.34848484848	4898833.37878788	0.151880007127114
1891	uEV-P20	885.5	4550.86363636364	4898833.37878788	0.092896885533381
1892	uEV-P20	946.5	7589.16666666667	4898833.37878788	0.154917836142948
1893	uEV-P20	886.5	4541.5	4898833.37878788	0.0927057454059339
1894	uEV-P20	947.5	7748.57575757576	4898833.37878788	0.158171857633031
1895	uEV-P20	887.5	4534.59090909091	4898833.37878788	0.0925647099720894
1896	uEV-P20	948.5	7919.43939393939	4898833.37878788	0.161659701026592
1897	uEV-P20	888.5	4529.90909090909	4898833.37878788	0.0924691399083659
1898	uEV-P20	949.5	8102.54545454545	4898833.37878788	0.165397449311703
1899	uEV-P20	889.5	4527.40909090909	4898833.37878788	0.0924181073500669
1900	uEV-P20	950.5	8298.80303030303	4898833.37878788	0.169403659782289
1901	uEV-P20	890.5	4527.19696969697	4898833.37878788	0.0924137773148173
1902	uEV-P20	951.5	8509.19696969697	4898833.37878788	0.173698436173439
1903	uEV-P20	891.5	4529.13636363636	4898833.37878788	0.092453366208528
1904	uEV-P20	952.5	8734.65151515151	4898833.37878788	0.178300645067311
1905	uEV-P20	892.5	4533.21212121212	4898833.37878788	0.092536564742967
1906	uEV-P20	953.5	8976.10606060606	4898833.37878788	0.183229462334296
1907	uEV-P20	893.5	4539.5303030303	4898833.37878788	0.0926655379357589
1908	uEV-P20	954.5	9234.78787878788	4898833.37878788	0.188509940321196
1909	uEV-P20	894.5	4547.95454545455	4898833.37878788	0.0928375021928149
1910	uEV-P20	955.5	9511.69696969697	4898833.37878788	0.194162492051331
1911	uEV-P20	895.5	4558.43939393939	4898833.37878788	0.0930515296494385
1912	uEV-P20	956.5	9808	4898833.37878788	0.200210932718573
1913	uEV-P20	896.5	4571.09090909091	4898833.37878788	0.0933097853232546
1914	uEV-P20	957.5	10124.9090909091	4898833.37878788	0.206680005381492
1915	uEV-P20	897.5	4585.81818181818	4898833.37878788	0.0936104134848704
1916	uEV-P20	958.5	10463.803030303	4898833.37878788	0.213597855269209
1917	uEV-P20	898.5	4602.65151515152	4898833.37878788	0.0939540327107502
1918	uEV-P20	959.5	10825.9393939394	4898833.37878788	0.220990153304991
1919	uEV-P20	899.5	4621.51515151515	4898833.37878788	0.0943390965597335
1920	uEV-P20	960.5	11212.8181818182	4898833.37878788	0.228887519023817
1921	uEV-P20	900.5	4642.45454545455	4898833.37878788	0.0947665328965165
1922	uEV-P20	961.5	11626.0151515152	4898833.37878788	0.237322118401826
1923	uEV-P20	901.5	4665.48484848485	4898833.37878788	0.0952366510093314
1924	uEV-P20	962.5	12067.0606060606	4898833.37878788	0.246325189550463
1925	uEV-P20	902.5	4690.56060606061	4898833.37878788	0.0957485230334818
1926	uEV-P20	963.5	12537.7727272727	4898833.37878788	0.255933847057582
1927	uEV-P20	903.5	4717.54545454545	4898833.37878788	0.0962993653748787
1928	uEV-P20	964.5	13039.9696969697	4898833.37878788	0.266185205511035
1929	uEV-P20	904.5	4746.57575757576	4898833.37878788	0.0968919616276111
1930	uEV-P20	965.5	13575.6363636364	4898833.37878788	0.277119781669231
1931	uEV-P20	905.5	4777.5	4898833.37878788	0.097523218909358
1932	uEV-P20	966.5	14146.9090909091	4898833.37878788	0.288781185172897
1933	uEV-P20	906.5	4810.33333333333	4898833.37878788	0.0981934465083513
1934	uEV-P20	967.5	14756.0909090909	4898833.37878788	0.301216427833314
1935	uEV-P20	907.5	4844.98484848485	4898833.37878788	0.0989007886951984
1936	uEV-P20	968.5	15405.4545454545	4898833.37878788	0.314471902885301
1937	uEV-P20	908.5	4881.4696969697	4898833.37878788	0.0996455547581315
1938	uEV-P20	969.5	16097.7727272727	4898833.37878788	0.328604210075334
1939	uEV-P20	909.5	4919.65151515152	4898833.37878788	0.100424961103061
1940	uEV-P20	970.5	16835.7727272727	4898833.37878788	0.343669021285194
1941	uEV-P20	910.5	4959.57575757576	4898833.37878788	0.101239935594685
1942	uEV-P20	971.5	17622.4393939394	4898833.37878788	0.359727266296608
1943	uEV-P20	911.5	5001.07575757576	4898833.37878788	0.102087076062448
1944	uEV-P20	972.5	18460.9090909091	4898833.37878788	0.376842967773623
1945	uEV-P20	912.5	5044.04545454545	4898833.37878788	0.102964217488726
1946	uEV-P20	973.5	19354.7272727273	4898833.37878788	0.395088499162554
1947	uEV-P20	913.5	5088.5303030303	4898833.37878788	0.103872287738216
1948	uEV-P20	974.5	20307.5606060606	4898833.37878788	0.414538708215574
1949	uEV-P20	914.5	5134.36363636364	4898833.37878788	0.104807884640364
1950	uEV-P20	975.5	21323.4090909091	4898833.37878788	0.435275247025959
1951	uEV-P20	915.5	5181.48484848485	4898833.37878788	0.105769771042242
1952	uEV-P20	976.5	22406.4696969697	4898833.37878788	0.457383788434008
1953	uEV-P20	916.5	5229.83333333333	4898833.37878788	0.106756709790921
1954	uEV-P20	977.5	23561.3939393939	4898833.37878788	0.480959283926978
1955	uEV-P20	917.5	5279.37878787879	4898833.37878788	0.107768082309937
1956	uEV-P20	978.5	24793.0909090909	4898833.37878788	0.506101942892074
1957	uEV-P20	918.5	5329.95454545455	4898833.37878788	0.108800486428737
1958	uEV-P20	979.5	26106.8636363636	4898833.37878788	0.532920016210539
1959	uEV-P20	919.5	5381.59090909091	4898833.37878788	0.109854540723785
1960	uEV-P20	980.5	27508.3636363636	4898833.37878788	0.561528868392949
1961	uEV-P20	920.5	5434.27272727273	4898833.37878788	0.110929935906849
1962	uEV-P20	981.5	29003.9090909091	4898833.37878788	0.592057472632097
1963	uEV-P20	921.5	5487.84848484848	4898833.37878788	0.112023579095608
1964	uEV-P20	982.5	30599.9848484848	4898833.37878788	0.624638204291329
1965	uEV-P20	922.5	5542.40909090909	4898833.37878788	0.113137326019454
1966	uEV-P20	983.5	32303.9090909091	4898833.37878788	0.659420449586756
1967	uEV-P20	923.5	5597.95454545455	4898833.37878788	0.114271176678388
1968	uEV-P20	984.5	34123.3181818182	4898833.37878788	0.696560089787364
1969	uEV-P20	924.5	5654.42424242424	4898833.37878788	0.115423893919481
1970	uEV-P20	985.5	36066.7272727273	4898833.37878788	0.736230944879601
1971	uEV-P20	925.5	5711.9696969697	4898833.37878788	0.116598570625054
1972	uEV-P20	986.5	38143.2272727273	4898833.37878788	0.778618587802737
1973	uEV-P20	926.5	5770.59090909091	4898833.37878788	0.117795206795107
1974	uEV-P20	987.5	40362.8333333333	4898833.37878788	0.823927458078199
1975	uEV-P20	927.5	5830.43939393939	4898833.37878788	0.119016895311961
1976	uEV-P20	988.5	42736.2878787879	4898833.37878788	0.872376841062558
1977	uEV-P20	928.5	5891.66666666667	4898833.37878788	0.120266729057938
1978	uEV-P20	989.5	45275.4090909091	4898833.37878788	0.924207981576863
1979	uEV-P20	929.5	5954.42424242424	4898833.37878788	0.121547800915359
1980	uEV-P20	990.5	47993.1818181818	4898833.37878788	0.979685939636036
1981	uEV-P20	930.5	6018.86363636364	4898833.37878788	0.122863203766544
1982	uEV-P20	991.5	50903.7878787879	4898833.37878788	1.03910020902534
1983	uEV-P20	931.5	6085.30303030303	4898833.37878788	0.124219432664369
1984	uEV-P20	992.5	54022.8333333333	4898833.37878788	1.10276935662385
1985	uEV-P20	932.5	6153.9696969697	4898833.37878788	0.125621126932314
1986	uEV-P20	993.5	57367.5606060606	4898833.37878788	1.17104535243971
1987	uEV-P20	933.5	6225.16666666667	4898833.37878788	0.127074472335023
1988	uEV-P20	994.5	60956.9090909091	4898833.37878788	1.24431480676307
1989	uEV-P20	934.5	6299.25757575758	4898833.37878788	0.128586891790065
1990	uEV-P20	995.5	64812.0909090909	4898833.37878788	1.32301072311889
1991	uEV-P20	935.5	6376.63636363636	4898833.37878788	0.130166426791477
1992	uEV-P20	996.5	68956.4848484848	4898833.37878788	1.40761033324932
1993	uEV-P20	936.5	6457.72727272727	4898833.37878788	0.131821737409757
1994	uEV-P20	997.5	73416.2272727273	4898833.37878788	1.49864715935476
1995	uEV-P20	937.5	6542.90909090909	4898833.37878788	0.133560555850708
1996	uEV-P20	998.5	78220.4545454545	4898833.37878788	1.59671596270557
1997	uEV-P20	938.5	6632.75757575758	4898833.37878788	0.13539463506715
1998	uEV-P20	999.5	83401.8787878788	4898833.37878788	1.70248449659488
