# Supplementary material for: Prostate cancer reshapes the secreted and extracellular vesicle urinary proteomes
Source: Nat Commun. 2024 Jun 13;15:5069. doi: 10.1038/s41467-024-49424-5 (PMC11176296; doi:10.1038/s41467-024-49424-5)
Supplement: Supplementary file 10 — Source Data [file 41467_2024_49424_MOESM10_ESM.zip › SourceData_2C_2E_S2B-D_cisup_NTA_data_particleCount.txt]

pkey	run.id	fraction	adj.count.mean	cisup	ct	age	psa	cisup.levels
1	450	E059	uEV-P150	35.7151556473333	2	3	63	5.5	2
3	450	M059	uEV-P20	35.0182379866667	2	3	63	5.5	2
5	458	E032	uEV-P150	4.33686763733333	2	3	77	7.7	2
6	459	E030	uEV-P150	11.3996065386667	2	2	63	4.2	2
7	460	E044	uEV-P150	11.0256839453333	2	3	65	5.8	2
8	470	E022	uEV-P150	7.673260114	4-5	4	79	75	4
9	471	E068	uEV-P150	11.7854501153333	2	3	68	4.3	2
11	471	M068	uEV-P20	5.01400949	2	3	68	4.3	2
13	473	M052	uEV-P20	19.4038590883333	3	2	72	6	3
15	473	E052	uEV-P150	60.6674599453333	3	2	72	6	3
17	474	M072	uEV-P20	0.930320134666667	4-5	2	69	6.2	4
19	474	E072	uEV-P150	21.9770026493333	4-5	2	69	6.2	4
21	475	E012	uEV-P150	21.431007852	4-5	3	66	5	4
22	478	M086	uEV-P20	6.14757758333333	2	3	77	6.7	2
24	478	E086	uEV-P150	10.9993493006667	2	3	77	6.7	2
26	480	E049	uEV-P150	1.9018943824	4-5	2	78	8.5	4
28	480	M049	uEV-P20	0.462951491083333	4-5	2	78	8.5	4
30	483	E028	uEV-P150	18.5784526793333	2	2	67	5.7	2
31	484	E006	uEV-P150	33.5804403293333	2	2	69	6.6	2
33	484	M006	uEV-P20	29.9802205566667	2	2	69	6.6	2
35	485	E082	uEV-P150	7.94709225333333	4-5	2	68	37	4
37	485	M082	uEV-P20	15.51012563	4-5	2	68	37	4
39	486	E047	uEV-P150	33.6323324706667	2	2	70	9.6	2
41	486	M047	uEV-P20	24.97960751	2	2	70	9.6	2
43	487	M037	uEV-P20	17.9864306966667	3	2	68	2.7	3
45	487	E037	uEV-P150	37.2002630126667	3	2	68	2.7	3
47	496	E101	uEV-P150	11.6660969513333	4-5	2	62	11.7	4
49	496	M101	uEV-P20	16.3875597725	4-5	2	62	11.7	4
51	504	E078	uEV-P150	20.9706749006667	1	2	66	4.6	1
52	511	M071	uEV-P20	2.176661039	1	2	88	4.5	1
54	511	E071	uEV-P150	34.568861052	1	2	88	4.5	1
56	513	M015	uEV-P20	31.6558184225	2	2	56	5.9	2
58	513	E015	uEV-P150	13.2168390766667	2	2	56	5.9	2
60	514	E036	uEV-P150	5.684306354	1	2	57	55.3	1
61	520	M084	uEV-P20	55.2173402066667	1	2	57	3.9	1
63	520	E084	uEV-P150	37.4416680946667	1	2	57	3.9	1
65	525	M090	uEV-P20	10.5741213733333	1	2	89	4.1	1
67	525	E090	uEV-P150	18.2418170566667	1	2	89	4.1	1
69	530	E060	uEV-P150	30.1893110726667	2	2	76	9.2	2
70	536	E064	uEV-P150	5.350812	1	2	63	6.2	1
71	537	M034	uEV-P20	9.31867249066667	1	2	81	8.7	1
73	537	E034	uEV-P150	3.81263115873333	1	2	81	8.7	1
75	538	E043	uEV-P150	2.25400198853333	1	2	65	3.4	1
77	538	M043	uEV-P20	0.728008454666667	1	2	65	3.4	1
79	539	M010	uEV-P20	17.7083334608333	1	2	63	4.7	1
81	539	E010	uEV-P150	12.9025317613333	1	2	63	4.7	1
83	540	E045	uEV-P150	12.7682913046667	1	2	86	8.4	1
85	540	M045	uEV-P20	8.0956377	1	2	86	8.4	1
87	552	E024	uEV-P150	54.0694738613333	3	2	64	5.9	3
89	552	M024	uEV-P20	39.4532828033333	3	2	64	5.9	3
91	555	E002	uEV-P150	11.179972716	3	2	66	4.6	3
92	557	E007	uEV-P150	77.1655158193333	3	2	62	12.2	3
94	557	M007	uEV-P20	20.68935687	3	2	62	12.2	3
96	558	E004	uEV-P150	24.423411974	3	2	77	10.7	3
97	559	E016	uEV-P150	2.0474244536	3	2	58	10.1	3
99	559	M016	uEV-P20	1.5740341455	3	2	58	10.1	3
