# Supplementary material for: Prostate cancer reshapes the secreted and extracellular vesicle urinary proteomes
Source: Nat Commun. 2024 Jun 13;15:5069. doi: 10.1038/s41467-024-49424-5 (PMC11176296; doi:10.1038/s41467-024-49424-5)
Supplement: Supplementary file 10 — Source Data [file 41467_2024_49424_MOESM10_ESM.zip › SourceData_2F_proteinCounts.txt]

sample.id	sample.type	count
UL037102	uEV-P20	3225
UL037202	uEV-P20	3137
UL037302	uEV-P20	3031
UL037402	uEV-P20	2380
UL037502	uEV-P20	3114
UL037602	uEV-P20	4364
UL037702	uEV-P20	3430
UL037802	uEV-P20	3825
UL037902	uEV-P20	3741
UL038002	uEV-P20	3791
UL038102	uEV-P20	4171
UL038302	uEV-P20	4073
UL038402	uEV-P20	3923
UL038602	uEV-P20	4047
UL038702	uEV-P20	1573
UL038802	uEV-P20	3596
UL038902	uEV-P20	4225
UL039002	uEV-P20	3538
UL039102	uEV-P20	3896
UL039302	uEV-P20	3929
UL039402	uEV-P20	3835
UL039502	uEV-P20	4285
UL043503	uEV-P20	3389
UL043603	uEV-P20	4131
UL043702	uEV-P20	2735
UL043802	uEV-P20	3302
UL043902	uEV-P20	3181
UL044002	uEV-P20	4127
UL044102	uEV-P20	3807
UL044202	uEV-P20	3243
UL044302	uEV-P20	4081
UL044402	uEV-P20	4116
UL044502	uEV-P20	2669
UL044602	uEV-P20	4111
UL044702	uEV-P20	2962
UL044802	uEV-P20	4182
UL044902	uEV-P20	2284
UL045002	uEV-P20	4103
UL045202	uEV-P20	3458
UL045302	uEV-P20	2914
UL045402	uEV-P20	3133
UL045502	uEV-P20	3291
UL045602	uEV-P20	3370
UL045702	uEV-P20	3215
UL045802	uEV-P20	3201
UL045902	uEV-P20	3417
UL046002	uEV-P20	3811
UL046102	uEV-P20	2438
UL046202	uEV-P20	3137
UL046302	uEV-P20	3553
UL046402	uEV-P20	3804
UL046502	uEV-P20	3792
UL046602	uEV-P20	1972
UL046702	uEV-P20	2980
UL046802	uEV-P20	3748
UL046902	uEV-P20	2745
UL047002	uEV-P20	2511
UL047102	uEV-P20	2620
UL047202	uEV-P20	3566
UL047302	uEV-P20	3847
UL047402	uEV-P20	3549
UL047502	uEV-P20	3558
UL047602	uEV-P20	4179
UL047702	uEV-P20	2527
UL047802	uEV-P20	3943
UL047902	uEV-P20	3836
UL048002	uEV-P20	2744
UL048102	uEV-P20	3482
UL048202	uEV-P20	4311
UL048302	uEV-P20	3583
UL048402	uEV-P20	4170
UL048502	uEV-P20	2899
UL048602	uEV-P20	3763
UL048702	uEV-P20	3838
UL049102	uEV-P20	2531
UL049202	uEV-P20	2679
UL049302	uEV-P20	3813
UL049402	uEV-P20	2593
UL049502	uEV-P20	3743
UL049602	uEV-P20	3544
UL049702	uEV-P20	3385
UL049802	uEV-P20	3573
UL049902	uEV-P20	3053
UL050302	uEV-P20	3208
UL050402	uEV-P20	4540
UL050502	uEV-P20	3746
UL050602	uEV-P20	4312
UL050702	uEV-P20	3884
UL050802	uEV-P20	2408
UL050902	uEV-P20	3486
UL051002	uEV-P20	4055
UL051102	uEV-P20	2824
UL051202	uEV-P20	3489
UL051302	uEV-P20	3913
UL051402	uEV-P20	4121
UL051502	uEV-P20	3159
UL051603	uEV-P20	3247
UL051702	uEV-P20	4165
UL051802	uEV-P20	2222
UL051902	uEV-P20	3537
UL052002	uEV-P20	3913
UL052102	uEV-P20	3744
UL052204	uEV-P20	2336
UL052205	uEV-P20	2108
UL052206	uEV-P20	1798
UL052304	uEV-P20	3407
UL052305	uEV-P20	3298
UL052306	uEV-P20	3153
UL052404	uEV-P20	4138
UL052405	uEV-P20	3529
UL052406	uEV-P20	4037
UL052502	uEV-P20	3584
UL052602	uEV-P20	3620
UL052704	uEV-P20	3835
UL052705	uEV-P20	3240
UL052706	uEV-P20	3744
UL052802	uEV-P20	3966
UL052902	uEV-P20	3731
UL053002	uEV-P20	2641
UL053102	uEV-P20	3826
UL053202	uEV-P20	3518
UL053302	uEV-P20	4271
UL053402	uEV-P20	3686
UL053503	uEV-P20	3913
UL053602	uEV-P20	3942
UL053702	uEV-P20	4221
UL053802	uEV-P20	3260
UL053902	uEV-P20	3648
UL054002	uEV-P20	3470
UL054102	uEV-P20	3359
UL054202	uEV-P20	2791
UL054302	uEV-P20	3864
UL054403	uEV-P20	2631
UL054502	uEV-P20	3917
UL054602	uEV-P20	3482
UL054704	uEV-P20	3531
UL054705	uEV-P20	2440
UL054706	uEV-P20	3893
UL054802	uEV-P20	1598
UL054902	uEV-P20	2385
UL055001	uEV-P20	3563
UL055102	uEV-P20	3512
UL055502	uEV-P20	3805
UL055701	uEV-P20	3965
UL055802	uEV-P20	4181
UL055902	uEV-P20	3350
UP039601	uSP	1715
UP039701	uSP	2005
UP039801	uSP	1733
UP039901	uSP	2523
UP040001	uSP	2183
UP040101	uSP	2047
UP040201	uSP	2055
UP040301	uSP	1755
UP040401	uSP	2009
UP040501	uSP	1956
UP040601	uSP	2035
UP040701	uSP	2131
UP040801	uSP	2440
UP040901	uSP	2363
UP041001	uSP	1954
UP041101	uSP	1939
UP041201	uSP	1840
UP041301	uSP	1737
UP041401	uSP	1737
UP041501	uSP	1593
UP041601	uSP	1695
UP041701	uSP	2044
UP041801	uSP	1912
UP041901	uSP	1904
UP042001	uSP	2037
UP042101	uSP	2049
UP042201	uSP	1982
UP042301	uSP	1934
UP042401	uSP	2108
UP042501	uSP	1784
UP042601	uSP	1851
UP042701	uSP	1969
UP042801	uSP	2289
UP042901	uSP	2180
UP043001	uSP	2497
UP043101	uSP	2162
UP043201	uSP	1878
UP043301	uSP	1946
UP043401	uSP	2094
UP043505	uSP	2024
UP043506	uSP	1772
UP043605	uSP	2532
UP043606	uSP	2067
UP043803	uSP	2041
UP043903	uSP	2322
UP044003	uSP	2141
UP044103	uSP	2147
UP044203	uSP	2405
UP044303	uSP	2591
UP044403	uSP	2203
UP044503	uSP	2181
UP044603	uSP	2316
UP044703	uSP	2454
UP044803	uSP	2508
UP044903	uSP	2105
UP045003	uSP	2418
UP045101	uSP	2024
UP045203	uSP	2195
UP045303	uSP	2166
UP045403	uSP	2198
UP045503	uSP	2313
UP045603	uSP	2238
UP045703	uSP	2236
UP045803	uSP	2406
UP045903	uSP	2448
UP046003	uSP	2219
UP046103	uSP	2264
UP046203	uSP	2311
UP046303	uSP	2125
UP046403	uSP	2235
UP046503	uSP	2203
UP046603	uSP	2208
UP046703	uSP	2111
UP046803	uSP	2007
UP046903	uSP	2193
UP047003	uSP	2214
UP047103	uSP	2684
UP047203	uSP	2252
UP047303	uSP	2635
UP047403	uSP	2462
UP047503	uSP	2277
UP047603	uSP	2269
UP047703	uSP	2564
UP047803	uSP	2351
UP047903	uSP	2038
UP048003	uSP	2092
UP048303	uSP	2352
UP048403	uSP	2479
UP048503	uSP	2381
UP048603	uSP	2149
UP048703	uSP	2362
UP048801	uSP	2445
UP048901	uSP	2107
UP049001	uSP	2421
UP049903	uSP	2475
UP050001	uSP	2411
UP050002	uSP	2030
UP050101	uSP	2449
UP050102	uSP	2077
UP050201	uSP	2599
UP050202	uSP	2099
UP050303	uSP	2146
UP050403	uSP	2226
UP050503	uSP	2341
UP050603	uSP	2415
UP050703	uSP	2121
UP050803	uSP	2203
UP050903	uSP	2061
UP051003	uSP	2251
UP051103	uSP	2154
UP051203	uSP	2605
UP051303	uSP	2346
UP051403	uSP	2441
UP051503	uSP	2641
UP051605	uSP	2293
UP051606	uSP	1950
UP051703	uSP	2521
UP051803	uSP	2026
UP051903	uSP	2099
UP052003	uSP	2777
UP052103	uSP	2237
UP052207	uSP	2217
UP052208	uSP	1637
UP052209	uSP	1504
UP052210	uSP	1565
UP052307	uSP	1791
UP052308	uSP	1446
UP052309	uSP	1652
UP052310	uSP	1540
UP052407	uSP	2376
UP052408	uSP	1711
UP052409	uSP	1463
UP052410	uSP	1707
UP052503	uSP	2608
UP052603	uSP	2165
UP052707	uSP	2035
UP052708	uSP	1559
UP052709	uSP	1419
UP052710	uSP	1542
UP052803	uSP	2237
UP052804	uSP	2063
UP052903	uSP	2299
UP053003	uSP	2258
UP053103	uSP	2174
UP053203	uSP	2278
UP053204	uSP	2057
UP053303	uSP	2356
UP053403	uSP	2645
UP053505	uSP	2292
UP053506	uSP	1955
UP053603	uSP	2592
UP053703	uSP	2684
UP053803	uSP	2574
UP053903	uSP	2461
UP054003	uSP	2075
UP054103	uSP	1932
UP054203	uSP	2260
UP054303	uSP	2168
UP054405	uSP	1865
UP054406	uSP	1651
UP054503	uSP	2299
UP054603	uSP	2358
UP054707	uSP	2229
UP054708	uSP	1710
UP054709	uSP	1664
UP054710	uSP	1599
UP055202	uSP	2254
UP055301	uSP	2425
UP055401	uSP	2170
UP055503	uSP	2410
UP055601	uSP	2210
UP055702	uSP	2415
UP055803	uSP	2454
UP055903	uSP	2452
UP056001	uSP	2358
US037101	uEV-P150	1677
US037201	uEV-P150	1885
US037301	uEV-P150	1547
US037401	uEV-P150	2077
US037501	uEV-P150	1761
US037601	uEV-P150	3046
US037701	uEV-P150	1016
US037801	uEV-P150	1423
US037901	uEV-P150	2863
US038001	uEV-P150	1827
US038101	uEV-P150	2077
US038201	uEV-P150	3002
US038301	uEV-P150	2812
US038401	uEV-P150	1716
US038501	uEV-P150	2201
US038601	uEV-P150	1776
US038701	uEV-P150	1578
US038801	uEV-P150	2108
US038901	uEV-P150	3154
US039001	uEV-P150	2980
US039101	uEV-P150	2080
US039201	uEV-P150	1957
US039301	uEV-P150	3152
US039401	uEV-P150	1340
US039501	uEV-P150	2129
US043501	uEV-P150	2461
US043601	uEV-P150	3108
US043701	uEV-P150	2297
US043801	uEV-P150	1933
US043901	uEV-P150	3063
US044001	uEV-P150	2674
US044101	uEV-P150	2745
US044201	uEV-P150	1883
US044301	uEV-P150	2618
US044401	uEV-P150	2810
US044501	uEV-P150	2799
US044601	uEV-P150	2203
US044701	uEV-P150	3116
US044801	uEV-P150	3118
US044901	uEV-P150	1543
US045001	uEV-P150	2402
US045201	uEV-P150	1968
US045301	uEV-P150	1571
US045401	uEV-P150	3191
US045501	uEV-P150	2297
US045601	uEV-P150	1514
US045701	uEV-P150	2447
US045801	uEV-P150	1975
US045901	uEV-P150	2542
US046001	uEV-P150	2127
US046101	uEV-P150	2054
US046201	uEV-P150	2492
US046301	uEV-P150	1893
US046401	uEV-P150	2182
US046501	uEV-P150	2249
US046601	uEV-P150	2474
US046701	uEV-P150	2762
US046801	uEV-P150	2621
US046901	uEV-P150	2413
US047001	uEV-P150	1951
US047101	uEV-P150	1965
US047201	uEV-P150	2878
US047301	uEV-P150	2813
US047401	uEV-P150	2768
US047501	uEV-P150	2476
US047601	uEV-P150	3228
US047701	uEV-P150	3115
US047801	uEV-P150	2872
US047901	uEV-P150	2417
US048001	uEV-P150	1551
US048101	uEV-P150	2472
US048201	uEV-P150	2845
US048301	uEV-P150	1405
US048401	uEV-P150	2824
US048501	uEV-P150	1914
US048601	uEV-P150	2776
US048701	uEV-P150	2303
US049101	uEV-P150	2632
US049201	uEV-P150	1753
US049301	uEV-P150	2514
US049401	uEV-P150	2379
US049501	uEV-P150	2904
US049601	uEV-P150	1628
US049701	uEV-P150	2420
US049801	uEV-P150	2238
US049901	uEV-P150	2080
US050301	uEV-P150	2032
US050401	uEV-P150	2852
US050501	uEV-P150	2429
US050601	uEV-P150	2394
US050701	uEV-P150	2951
US050801	uEV-P150	2167
US050901	uEV-P150	2236
US051001	uEV-P150	2399
US051101	uEV-P150	2281
US051201	uEV-P150	1485
US051301	uEV-P150	2512
US051401	uEV-P150	2708
US051501	uEV-P150	3282
US051601	uEV-P150	1708
US051701	uEV-P150	2450
US051801	uEV-P150	2452
US051901	uEV-P150	1972
US052001	uEV-P150	2841
US052101	uEV-P150	2058
US052201	uEV-P150	1017
US052202	uEV-P150	1320
US052203	uEV-P150	2706
US052301	uEV-P150	1511
US052302	uEV-P150	1414
US052303	uEV-P150	2021
US052401	uEV-P150	3084
US052402	uEV-P150	2044
US052403	uEV-P150	3097
US052501	uEV-P150	2178
US052601	uEV-P150	2440
US052701	uEV-P150	2244
US052702	uEV-P150	1724
US052703	uEV-P150	2888
US052801	uEV-P150	3024
US052901	uEV-P150	2468
US053001	uEV-P150	2417
US053101	uEV-P150	3020
US053201	uEV-P150	2327
US053301	uEV-P150	2699
US053401	uEV-P150	3051
US053501	uEV-P150	2207
US053601	uEV-P150	2219
US053701	uEV-P150	3183
US053801	uEV-P150	2314
US053901	uEV-P150	2467
US054001	uEV-P150	2262
US054101	uEV-P150	1824
US054201	uEV-P150	1868
US054301	uEV-P150	2408
US054401	uEV-P150	2037
US054501	uEV-P150	2405
US054601	uEV-P150	2585
US054701	uEV-P150	2406
US054702	uEV-P150	2444
US054703	uEV-P150	2232
US054801	uEV-P150	1314
US054901	uEV-P150	1418
US055101	uEV-P150	2279
US055201	uEV-P150	3049
US055501	uEV-P150	2777
US055801	uEV-P150	3001
US055901	uEV-P150	3059
