# Supplementary material for: Prostate cancer reshapes the secreted and extracellular vesicle urinary proteomes
Source: Nat Commun. 2024 Jun 13;15:5069. doi: 10.1038/s41467-024-49424-5 (PMC11176296; doi:10.1038/s41467-024-49424-5)
Supplement: Supplementary file 10 — Source Data [file 41467_2024_49424_MOESM10_ESM.zip › SourceData_2F_utest_proteinCounts.txt]

comparison	pvalue	fdr
UP-UL	1.03691444772551e-44	3.11074334317653e-44
UP-US	0.000181008158300665	0.000543024474901994
UL-US	9.529491709759e-34	2.8588475129277e-33
