# Supplementary material for: Prostate cancer reshapes the secreted and extracellular vesicle urinary proteomes
Source: Nat Commun. 2024 Jun 13;15:5069. doi: 10.1038/s41467-024-49424-5 (PMC11176296; doi:10.1038/s41467-024-49424-5)
Supplement: Supplementary file 10 — Source Data [file 41467_2024_49424_MOESM10_ESM.zip › SourceData_2G_EV_protein_overlap_percentage.txt]

pkey	P20-unique	shared	P150-unique
371	52.1937321937322	39.7150997150997	8.09116809116809
372	46.175799086758	43.37899543379	10.4452054794521
373	53.1902026005443	38.4941034169942	8.31569398246145
374	32.378782948259	45.1025056947608	22.5187113569802
375	48.6147564887722	42.22805482648	9.15718868474774
376	35.3353140916808	57.3005093378608	7.3641765704584
377	71.3197969543147	25.4371122391427	3.24309080654258
378	63.9767265368075	32.8105236529218	3.21274981027068
379	32.4687573685452	55.7651497288375	11.7660929026173
380	20.1209189842805	71.584038694075	8.2950423216445
381	52.6435733819508	42.4339106654512	4.92251595259799
383	37.012987012987	54.2095835199284	8.77742946708464
384	58.6563929689381	35.8295208283169	5.514086202745
386	59.1963260619977	33.7543053960964	7.04936854190586
387	32.2608322608323	35.2209352209352	32.5182325182325
388	45.5741935483871	47.2516129032258	7.1741935483871
389	33.1709383605168	56.3439949163313	10.4850667231519
390	23.1957518706252	62.2254405020517	14.5788076273232
391	50.7105637138797	41.5916627190905	7.69777356702984
393	28.9384719405003	59.6348884381339	11.4266396213658
394	66.4582291145573	29.4897448724362	4.0520260130065
395	52.5612472160356	42.8953229398664	4.543429844098
437	36.0601001669449	40.0667779632721	23.873121869783
438	48.3025928896017	39.9893076717455	11.7080994386528
439	26.1152640462985	50.6149023390403	23.2698336146612
440	13.9423076923077	72.3453177257525	13.7123745819398
441	38.0834272829763	47.7790304396843	14.1375422773393
442	47.3743016759777	43.2402234636872	9.3854748603352
443	43.9306358381503	43.459644615714	12.6097195461357
444	39.5743766122098	48.9251934651763	11.5004299226139
445	26.7590897201151	43.0813497253466	30.1595605545383
446	50.8803209271228	40.7622019166481	8.35747715622911
447	22.9609490855166	50.2718734552645	26.767177459219
448	32.3280538077674	58.4291603384682	9.24278585376437
449	42.3665546845838	42.9264650989175	14.7069802164987
450	5.0439611291069	56.7329939842665	38.2230448866266
452	49.8343949044586	38.2929936305732	11.8726114649682
453	51.6307692307692	38.0615384615385	10.3076923076923
454	22.6369365002424	53.3204071740184	24.0426563257392
455	41.0618107206976	43.3700948961272	15.5680943831752
456	58.068087461943	35.2338776639911	6.69803487406587
457	34.9455221897422	50.5182035609886	14.5362742492692
458	46.449864498645	40.3252032520325	13.2249322493225
459	38.7228915662651	43.6385542168675	17.6385542168675
460	14.9107142857143	76.875	8.21428571428571
461	36.8469575906577	38.1069452980947	25.0460971112477
462	35.8796296296296	44.8302469135802	19.2901234567901
463	51.5229076017405	39.4420271307909	9.03506526746865
464	47.787610619469	43.2193255202105	8.9930638603205
465	47.0463638503177	42.2216992233467	10.7319369263356
466	23.3508826262001	37.7516258903685	38.8974914834314
467	29.0264577446699	47.5468790136142	23.4266632417159
468	38.2623028019779	50.0117730162468	11.7259241817754
469	33.000277546489	43.2139883430475	23.7857341104635
470	29.1396332863188	54.4428772919605	16.4174894217207
471	38.8871619521293	42.5862604911408	18.5265775567299
472	33.325613710051	49.2820750347383	17.3923112552107
473	36.5930599369085	50.1126633618747	13.2942767012168
474	35.4545454545455	47.2960372960373	17.2494172494172
475	40.1690821256039	45.7971014492754	14.0338164251208
476	32.0353609766365	55.9461166070301	12.0185224163334
477	19.5455719080816	45.72682674929	34.7276013426285
478	36.8015838099428	49.9560052793665	13.2424109106907
479	43.7019790454016	45.6344586728754	10.6635622817229
480	38.8096299598752	54.4360231832367	6.7543468568881
481	38.2213339995004	48.7884086934799	12.9902573070197
482	39.830866807611	51.3319238900634	8.83720930232558
483	63.1454783748362	30.7994757536042	6.05504587155963
484	40.6387896616936	47.0056734608111	12.3555368774953
485	44.9396204715354	38.4416331224842	16.6187464059804
486	38.3847348568893	45.1297980918571	16.4854670512536
487	47.3010064043916	40.5077767612077	12.1912168344007
491	26.5550906555091	44.0725244072524	29.3723849372385
492	43.9437519974433	41.7066155321189	14.3496324704378
493	42.183908045977	45.4942528735632	12.3218390804598
494	31.84421534937	42.4398625429553	25.7159221076747
495	32.8012953967152	53.8052278510294	13.3934767522554
496	57.5560187597707	34.8097967691506	7.63418447107869
497	36.8050117462803	51.5792221352127	11.6157661185069
498	44.3311785181502	44.5300845350572	11.1387369467926
499	42.1944444444444	42.6388888888889	15.1666666666667
503	45.801119701413	39.7494001599573	14.4494801386297
504	42.5377643504532	48.9224572004028	8.53977844914401
505	44.2660550458716	41.6743119266055	14.0596330275229
506	48.7152034261242	43.6402569593148	7.64453961456103
507	31.7140874392783	58.1540596807772	10.1318528799445
508	34.2033383915023	38.907435508346	26.8892261001517
509	44.2283719770631	42.7075542258788	13.0640737970581
510	20.4483695652174	71.3994565217391	8.15217391304348
511	35.5185080531223	44.3063012150325	20.1751907318452
512	60.0537634408602	33.7634408602151	6.18279569892473
513	43.4772829509672	44.5569050832209	11.965811965812
514	40.251433612704	50.6616674018527	9.08689898544332
515	20.1410848941863	56.7258574556069	23.1330576502068
517	46.5080750763859	44.4129201222174	9.07900480139677
518	27.0808561236623	39.0011890606421	33.9179548156956
519	49.8092088527092	40.1933350292546	9.99745611803612
520	12.1633752244165	65.4622980251346	22.3743267504488
521	50.7416267942584	38.8516746411483	10.4066985645933
525	45.8902408740998	43.1338465358828	10.9759125900174
526	41.7283361184053	44.7123418476963	13.5593220338983
528	33.8653257542632	52.8640139921294	13.2706602536073
529	42.6614026939155	44.0083604273107	13.3302368787738
530	25.1345990365543	57.4667044488524	17.3986965145934
531	33.4141503195944	50.9367423407538	15.6491073396518
532	43.3438792893648	42.2973959600876	14.3587247505476
533	43.7617163091023	45.2197458862737	11.018537804624
534	27.7119848413074	59.616295594505	12.6717195641876
536	49.8191681735986	39.3083182640145	10.872513562387
537	32.5280779826234	56.9400296673024	10.5318923500742
538	39.0789473684211	46.7368421052632	14.1842105263158
539	40.1116233923805	48.4348459111866	11.4535306964329
540	13.6781895050982	64.2626212384979	22.0591892564039
541	51.2943688283961	38.3773685615159	10.3282626100881
542	44.8021264028352	37.6550502067336	17.5428233904312
543	44.7983501374885	43.7671860678277	11.4344637946838
545	45.5656108597285	43.0769230769231	11.3574660633484
546	37.3546511627907	47.0203488372093	15.625
548	36.319612590799	41.1138014527845	22.5665859564165
549	48.6241853729182	37.762490948588	13.6133236784938
551	41.4784394250513	48.6909650924025	9.8305954825462
555	36.0497237569061	51.5653775322284	12.3848987108656
558	37.3277661795407	49.9791231732777	12.6931106471816
559	25.764192139738	55.5312954876274	18.7045123726346
