# Supplementary material for: Prostate cancer reshapes the secreted and extracellular vesicle urinary proteomes
Source: Nat Commun. 2024 Jun 13;15:5069. doi: 10.1038/s41467-024-49424-5 (PMC11176296; doi:10.1038/s41467-024-49424-5)
Supplement: Supplementary file 10 — Source Data [file 41467_2024_49424_MOESM10_ESM.zip › SourceData_2H_number_of_observations_matchedPatients.txt]

gene	usp	p20	p150
A1BG	A1BG	100	100	90.625
A2M	A2M	100	88.5416666666667	68.75
A2ML1	A2ML1	68.75	59.375	9.375
AACS	AACS	0	76.0416666666667	30.2083333333333
AAK1	AAK1	0	63.5416666666667	59.375
AAMDC	AAMDC	0	27.0833333333333	81.25
AAMP	AAMP	0	36.4583333333333	17.7083333333333
AARS	AARS	92.7083333333333	98.9583333333333	90.625
AARS2	AARS2	0	60.4166666666667	0
AARSD1	AARSD1	0	79.1666666666667	38.5416666666667
AASDHPPT	AASDHPPT	0	68.75	32.2916666666667
AASS	AASS	0	71.875	0
ABAT	ABAT	54.1666666666667	98.9583333333333	0
ABCA12	ABCA12	0	0	2.08333333333333
ABCA5	ABCA5	0	0	7.29166666666667
ABCB1	ABCB1	100	100	100
ABCB10	ABCB10	0	20.8333333333333	0
ABCB11	ABCB11	69.7916666666667	48.9583333333333	79.1666666666667
ABCB6	ABCB6	0	69.7916666666667	31.25
ABCB7	ABCB7	0	38.5416666666667	0
ABCC2	ABCC2	0	72.9166666666667	26.0416666666667
ABCC4	ABCC4	0	72.9166666666667	16.6666666666667
ABCD1	ABCD1	0	8.33333333333333	0
ABCD3	ABCD3	0	93.75	0
ABCD4	ABCD4	0	43.75	69.7916666666667
ABCE1	ABCE1	0	85.4166666666667	67.7083333333333
ABCF1	ABCF1	0	87.5	28.125
ABCF3	ABCF3	0	88.5416666666667	59.375
ABHD10	ABHD10	0	59.375	0
ABHD11	ABHD11	0	86.4583333333333	0
ABHD12	ABHD12	0	62.5	0
ABHD14A	ABHD14A	12.5	56.25	0
ABHD14B	ABHD14B	100	100	100
ABHD16A	ABHD16A	0	50	0
ABHD17A	ABHD17A	0	12.5	67.7083333333333
ABHD17B	ABHD17B	11.4583333333333	79.1666666666667	63.5416666666667
ABHD17C	ABHD17C	0	26.0416666666667	97.9166666666667
ABHD6	ABHD6	0	29.1666666666667	0
ABI1	ABI1	26.0416666666667	75	98.9583333333333
ABI2	ABI2	0	38.5416666666667	94.7916666666667
ABI3BP	ABI3BP	98.9583333333333	30.2083333333333	5.20833333333333
ABL1	ABL1	0	0	12.5
ABLIM1	ABLIM1	0	34.375	0
ABR	ABR	0	71.875	92.7083333333333
ABRACL	ABRACL	71.875	80.2083333333333	70.8333333333333
ACAA1	ACAA1	30.2083333333333	93.75	0
ACAA2	ACAA2	61.4583333333333	100	0
ACACA	ACACA	0	90.625	12.5
ACAD10	ACAD10	0	43.75	0
ACAD11	ACAD11	0	69.7916666666667	0
ACAD8	ACAD8	0	72.9166666666667	0
ACAD9	ACAD9	0	79.1666666666667	0
ACADM	ACADM	73.9583333333333	100	0
ACADS	ACADS	0	90.625	0
ACADSB	ACADSB	8.33333333333333	98.9583333333333	0
ACADVL	ACADVL	50	98.9583333333333	0
ACAN	ACAN	100	22.9166666666667	0
ACAP1	ACAP1	0	22.9166666666667	0
ACAP2	ACAP2	0	55.2083333333333	11.4583333333333
ACAT1	ACAT1	90.625	100	0
ACAT2	ACAT2	79.1666666666667	96.875	87.5
ACBD3	ACBD3	0	25	0
ACBD5	ACBD5	0	50	0
ACE	ACE	100	100	100
ACE2	ACE2	100	100	93.75
ACIN1	ACIN1	0	35.4166666666667	0
ACLY	ACLY	98.9583333333333	100	97.9166666666667
ACMSD	ACMSD	0	44.7916666666667	0
ACO1	ACO1	100	100	98.9583333333333
ACO2	ACO2	84.375	100	0
ACOT1	ACOT1	37.5	96.875	59.375
ACOT11	ACOT11	0	71.875	0
ACOT13	ACOT13	0	62.5	0
ACOT2	ACOT2	35.4166666666667	96.875	57.2916666666667
ACOT7	ACOT7	20.8333333333333	39.5833333333333	0
ACOT9	ACOT9	0	82.2916666666667	0
ACOX1	ACOX1	0	85.4166666666667	0
ACOX2	ACOX2	0	32.2916666666667	0
ACOX3	ACOX3	0	52.0833333333333	0
ACP1	ACP1	69.7916666666667	98.9583333333333	98.9583333333333
ACP2	ACP2	100	100	96.875
ACP3	ACP3	100	100	97.9166666666667
ACP5	ACP5	59.375	43.75	0
ACR	ACR	17.7083333333333	7.29166666666667	0
ACRBP	ACRBP	8.33333333333333	4.16666666666667	0
ACRV1	ACRV1	5.20833333333333	0	0
ACSBG2	ACSBG2	0	11.4583333333333	0
ACSF2	ACSF2	35.4166666666667	98.9583333333333	0
ACSF3	ACSF3	0	72.9166666666667	0
ACSL1	ACSL1	42.7083333333333	98.9583333333333	8.33333333333333
ACSL3	ACSL3	0	88.5416666666667	89.5833333333333
ACSL4	ACSL4	0	94.7916666666667	98.9583333333333
ACSL5	ACSL5	0	87.5	0
ACSL6	ACSL6	0	42.7083333333333	0
ACSM2A	ACSM2A	39.5833333333333	100	0
ACSM2B	ACSM2B	54.1666666666667	100	0
ACSM3	ACSM3	0	72.9166666666667	0
ACSS1	ACSS1	0	89.5833333333333	0
ACSS2	ACSS2	0	78.125	28.125
ACSS3	ACSS3	0	75	0
ACTA1	ACTA1	100	100	100
ACTA2	ACTA2	100	100	100
ACTB	ACTB	100	100	100
ACTBL2	ACTBL2	100	100	100
ACTG1	ACTG1	100	100	100
ACTG2	ACTG2	100	100	100
ACTL7A	ACTL7A	0	22.9166666666667	0
ACTN1	ACTN1	100	100	100
ACTN2	ACTN2	100	100	98.9583333333333
ACTN3	ACTN3	100	100	97.9166666666667
ACTN4	ACTN4	100	100	100
ACTR10	ACTR10	0	66.6666666666667	38.5416666666667
ACTR1A	ACTR1A	83.3333333333333	97.9166666666667	81.25
ACTR1B	ACTR1B	69.7916666666667	98.9583333333333	71.875
ACTR2	ACTR2	93.75	100	97.9166666666667
ACTR3	ACTR3	100	100	100
ACTR3B	ACTR3B	64.5833333333333	100	91.6666666666667
ACTRT2	ACTRT2	0	6.25	0
ACTRT3	ACTRT3	0	6.25	0
ACVR1	ACVR1	5.20833333333333	0	11.4583333333333
ACVR1B	ACVR1B	100	56.25	42.7083333333333
ACY1	ACY1	100	100	100
ACY3	ACY3	97.9166666666667	81.25	22.9166666666667
ACYP1	ACYP1	0	0	60.4166666666667
ACYP2	ACYP2	0	0	16.6666666666667
ADAM10	ADAM10	96.875	94.7916666666667	97.9166666666667
ADAM15	ADAM15	0	41.6666666666667	7.29166666666667
ADAM22	ADAM22	19.7916666666667	0	0
ADAM28	ADAM28	9.375	0	0
ADAM33	ADAM33	0	6.25	0
ADAM7	ADAM7	11.4583333333333	4.16666666666667	6.25
ADAM8	ADAM8	43.75	18.75	2.08333333333333
ADAM9	ADAM9	100	89.5833333333333	100
ADAMDEC1	ADAMDEC1	84.375	57.2916666666667	0
ADAMTS1	ADAMTS1	100	61.4583333333333	25
ADAMTS5	ADAMTS5	0	38.5416666666667	0
ADAMTSL1	ADAMTSL1	65.625	14.5833333333333	0
ADAMTSL2	ADAMTSL2	97.9166666666667	34.375	0
ADAMTSL3	ADAMTSL3	62.5	0	0
ADAMTSL4	ADAMTSL4	98.9583333333333	19.7916666666667	0
ADAR	ADAR	0	42.7083333333333	0
ADCK3	ADCK3	0	28.125	0
ADCY2	ADCY2	0	0	7.29166666666667
ADCY3	ADCY3	0	0	27.0833333333333
ADCY5	ADCY5	0	0	16.6666666666667
ADD1	ADD1	11.4583333333333	93.75	69.7916666666667
ADD2	ADD2	0	57.2916666666667	0
ADD3	ADD3	0	48.9583333333333	11.4583333333333
ADH1B	ADH1B	0	58.3333333333333	92.7083333333333
ADH1C	ADH1C	0	70.8333333333333	93.75
ADH5	ADH5	100	100	98.9583333333333
ADH6	ADH6	58.3333333333333	79.1666666666667	10.4166666666667
ADI1	ADI1	0	77.0833333333333	61.4583333333333
ADIPOQ	ADIPOQ	91.6666666666667	32.2916666666667	0
ADIRF	ADIRF	98.9583333333333	66.6666666666667	98.9583333333333
ADK	ADK	0	91.6666666666667	70.8333333333333
ADM	ADM	89.5833333333333	0	0
ADO	ADO	0	0	17.7083333333333
ADPGK	ADPGK	0	43.75	0
ADPRH	ADPRH	0	0	10.4166666666667
ADPRHL2	ADPRHL2	0	62.5	42.7083333333333
ADRBK1	ADRBK1	0	75	65.625
ADRBK2	ADRBK2	0	73.9583333333333	50
ADRM1	ADRM1	0	27.0833333333333	0
ADSL	ADSL	38.5416666666667	84.375	47.9166666666667
ADSS	ADSS	80.2083333333333	91.6666666666667	67.7083333333333
AEBP1	AEBP1	0	37.5	4.16666666666667
AFAP1L2	AFAP1L2	0	55.2083333333333	53.125
AFG3L2	AFG3L2	0	91.6666666666667	0
AFM	AFM	100	75	17.7083333333333
AFMID	AFMID	0	92.7083333333333	20.8333333333333
AFTPH	AFTPH	0	11.4583333333333	0
AGA	AGA	55.2083333333333	0	17.7083333333333
AGAP1	AGAP1	0	14.5833333333333	0
AGER	AGER	80.2083333333333	0	0
AGFG1	AGFG1	0	41.6666666666667	0
AGK	AGK	0	52.0833333333333	0
AGL	AGL	62.5	98.9583333333333	67.7083333333333
AGMAT	AGMAT	27.0833333333333	56.25	0
AGO1	AGO1	0	54.1666666666667	0
AGO2	AGO2	0	50	0
AGO3	AGO3	0	41.6666666666667	0
AGPAT3	AGPAT3	0	51.0416666666667	0
AGPAT9	AGPAT9	0	31.25	0
AGPS	AGPS	0	57.2916666666667	0
AGR2	AGR2	2.08333333333333	88.5416666666667	0
AGR3	AGR3	0	67.7083333333333	0
AGRN	AGRN	100	98.9583333333333	86.4583333333333
AGRP	AGRP	70.8333333333333	4.16666666666667	0
AGT	AGT	100	100	80.2083333333333
AGTPBP1	AGTPBP1	0	7.29166666666667	0
AGTR1	AGTR1	4.16666666666667	0	0
AGTRAP	AGTRAP	0	63.5416666666667	34.375
AGXT2	AGXT2	0	70.8333333333333	0
AHCTF1	AHCTF1	59.375	0	0
AHCY	AHCY	100	100	100
AHCYL1	AHCYL1	69.7916666666667	100	100
AHCYL2	AHCYL2	71.875	100	95.8333333333333
AHNAK	AHNAK	97.9166666666667	100	100
AHSA1	AHSA1	28.125	88.5416666666667	64.5833333333333
AHSG	AHSG	100	98.9583333333333	95.8333333333333
AIDA	AIDA	0	80.2083333333333	98.9583333333333
AIF1L	AIF1L	59.375	78.125	96.875
AIFM1	AIFM1	47.9166666666667	95.8333333333333	0
AIG1	AIG1	0	64.5833333333333	0
AIM1	AIM1	35.4166666666667	68.75	0
AIMP1	AIMP1	0	91.6666666666667	31.25
AIMP2	AIMP2	0	90.625	13.5416666666667
AIP	AIP	0	81.25	67.7083333333333
AK1	AK1	84.375	98.9583333333333	98.9583333333333
AK2	AK2	71.875	71.875	0
AK3	AK3	0	83.3333333333333	0
AK4	AK4	33.3333333333333	100	0
AKAP1	AKAP1	0	63.5416666666667	0
AKAP10	AKAP10	0	16.6666666666667	17.7083333333333
AKAP12	AKAP12	64.5833333333333	92.7083333333333	98.9583333333333
AKAP13	AKAP13	0	43.75	0
AKAP2	AKAP2	0	34.375	0
AKAP3	AKAP3	36.4583333333333	35.4166666666667	0
AKAP4	AKAP4	79.1666666666667	63.5416666666667	0
AKAP7	AKAP7	48.9583333333333	54.1666666666667	98.9583333333333
AKR1A1	AKR1A1	100	100	100
AKR1B1	AKR1B1	100	100	100
AKR1B10	AKR1B10	36.4583333333333	62.5	0
AKR1C1	AKR1C1	85.4166666666667	98.9583333333333	100
AKR1C2	AKR1C2	80.2083333333333	98.9583333333333	97.9166666666667
AKR1C3	AKR1C3	97.9166666666667	100	100
AKR1C4	AKR1C4	58.3333333333333	93.75	94.7916666666667
AKR1D1	AKR1D1	0	84.375	87.5
AKR7A2	AKR7A2	98.9583333333333	100	97.9166666666667
AKR7A3	AKR7A3	97.9166666666667	100	84.375
AKR7L	AKR7L	92.7083333333333	100	94.7916666666667
AKT1	AKT1	0	91.6666666666667	72.9166666666667
AKT2	AKT2	0	91.6666666666667	47.9166666666667
AKT3	AKT3	0	85.4166666666667	35.4166666666667
AKTIP	AKTIP	0	7.29166666666667	11.4583333333333
ALAD	ALAD	100	95.8333333333333	86.4583333333333
ALB	ALB	100	100	100
ALCAM	ALCAM	100	40.625	66.6666666666667
ALDH16A1	ALDH16A1	0	96.875	50
ALDH18A1	ALDH18A1	0	57.2916666666667	0
ALDH1A1	ALDH1A1	100	100	100
ALDH1A2	ALDH1A2	42.7083333333333	96.875	90.625
ALDH1A3	ALDH1A3	92.7083333333333	100	95.8333333333333
ALDH1B1	ALDH1B1	0	97.9166666666667	89.5833333333333
ALDH1L1	ALDH1L1	100	100	88.5416666666667
ALDH1L2	ALDH1L2	64.5833333333333	100	53.125
ALDH2	ALDH2	88.5416666666667	100	96.875
ALDH3A1	ALDH3A1	26.0416666666667	89.5833333333333	65.625
ALDH3A2	ALDH3A2	0	95.8333333333333	0
ALDH3B1	ALDH3B1	0	88.5416666666667	100
ALDH4A1	ALDH4A1	79.1666666666667	100	0
ALDH5A1	ALDH5A1	0	90.625	0
ALDH6A1	ALDH6A1	78.125	100	0
ALDH7A1	ALDH7A1	98.9583333333333	97.9166666666667	90.625
ALDH8A1	ALDH8A1	89.5833333333333	97.9166666666667	19.7916666666667
ALDH9A1	ALDH9A1	100	98.9583333333333	100
ALDOA	ALDOA	100	100	100
ALDOB	ALDOB	100	100	100
ALDOC	ALDOC	97.9166666666667	98.9583333333333	98.9583333333333
ALG13	ALG13	0	53.125	25
ALG2	ALG2	0	25	0
ALG5	ALG5	0	5.20833333333333	0
ALMS1	ALMS1	0	59.375	0
ALOX12	ALOX12	0	16.6666666666667	0
ALOX12B	ALOX12B	0	39.5833333333333	0
ALOX15	ALOX15	0	5.20833333333333	0
ALOX15B	ALOX15B	77.0833333333333	85.4166666666667	63.5416666666667
ALOX5	ALOX5	9.375	76.0416666666667	21.875
ALOX5AP	ALOX5AP	48.9583333333333	86.4583333333333	7.29166666666667
ALOXE3	ALOXE3	0	8.33333333333333	0
ALPI	ALPI	73.9583333333333	21.875	34.375
ALPL	ALPL	79.1666666666667	94.7916666666667	88.5416666666667
ALPP	ALPP	50	19.7916666666667	27.0833333333333
ALPPL2	ALPPL2	30.2083333333333	6.25	14.5833333333333
ALYREF	ALYREF	16.6666666666667	0	6.25
AMACR	AMACR	0	62.5	0
AMBP	AMBP	100	100	100
AMD1	AMD1	0	17.7083333333333	18.75
AMDHD2	AMDHD2	0	68.75	8.33333333333333
AMICA1	AMICA1	4.16666666666667	6.25	0
AMIGO2	AMIGO2	0	16.6666666666667	61.4583333333333
AMN	AMN	84.375	93.75	59.375
AMOTL1	AMOTL1	0	0	14.5833333333333
AMPD1	AMPD1	0	16.6666666666667	0
AMPD2	AMPD2	0	53.125	0
AMPD3	AMPD3	0	62.5	0
AMPH	AMPH	51.0416666666667	30.2083333333333	4.16666666666667
AMT	AMT	0	53.125	0
AMY1A	AMY1A	100	93.75	100
AMY2A	AMY2A	100	95.8333333333333	100
AMY2B	AMY2B	100	94.7916666666667	100
ANG	ANG	100	98.9583333333333	21.875
ANGPT1	ANGPT1	11.4583333333333	28.125	0
ANGPTL1	ANGPTL1	95.8333333333333	72.9166666666667	0
ANGPTL2	ANGPTL2	100	96.875	63.5416666666667
ANGPTL3	ANGPTL3	32.2916666666667	50	0
ANGPTL4	ANGPTL4	0	22.9166666666667	0
ANGPTL6	ANGPTL6	97.9166666666667	72.9166666666667	22.9166666666667
ANGPTL7	ANGPTL7	0	2.08333333333333	0
ANK1	ANK1	46.875	97.9166666666667	0
ANK2	ANK2	0	82.2916666666667	0
ANK3	ANK3	0	92.7083333333333	0
ANKFY1	ANKFY1	44.7916666666667	96.875	98.9583333333333
ANKH	ANKH	0	30.2083333333333	9.375
ANKHD1	ANKHD1	52.0833333333333	25	0
ANKIB1	ANKIB1	0	73.9583333333333	55.2083333333333
ANKMY2	ANKMY2	0	46.875	0
ANKRD13A	ANKRD13A	0	60.4166666666667	63.5416666666667
ANKRD2	ANKRD2	0	40.625	0
ANKRD22	ANKRD22	0	39.5833333333333	0
ANKRD28	ANKRD28	0	53.125	0
ANKRD35	ANKRD35	0	32.2916666666667	0
ANKRD44	ANKRD44	0	36.4583333333333	0
ANKS1A	ANKS1A	0	62.5	81.25
ANKS4B	ANKS4B	0	43.75	0
ANO1	ANO1	0	0	15.625
ANO10	ANO10	0	38.5416666666667	0
ANO6	ANO6	3.125	93.75	100
ANO7	ANO7	75	91.6666666666667	80.2083333333333
ANP32A	ANP32A	50	32.2916666666667	0
ANP32B	ANP32B	0	29.1666666666667	0
ANP32E	ANP32E	0	45.8333333333333	0
ANPEP	ANPEP	100	100	100
ANTXR1	ANTXR1	100	69.7916666666667	15.625
ANTXR2	ANTXR2	0	7.29166666666667	28.125
ANXA1	ANXA1	100	100	100
ANXA10	ANXA10	35.4166666666667	0	0
ANXA11	ANXA11	100	100	100
ANXA13	ANXA13	0	97.9166666666667	100
ANXA2	ANXA2	100	100	100
ANXA2P2	ANXA2P2	100	100	100
ANXA3	ANXA3	100	100	100
ANXA4	ANXA4	100	100	100
ANXA5	ANXA5	100	100	100
ANXA6	ANXA6	100	100	100
ANXA7	ANXA7	100	100	100
ANXA8	ANXA8	20.8333333333333	31.25	5.20833333333333
ANXA8L2	ANXA8L2	20.8333333333333	34.375	5.20833333333333
ANXA9	ANXA9	0	79.1666666666667	96.875
AOC1	AOC1	100	96.875	81.25
AOC3	AOC3	0	0	23.9583333333333
AOX1	AOX1	83.3333333333333	94.7916666666667	40.625
AP1B1	AP1B1	86.4583333333333	100	96.875
AP1G1	AP1G1	46.875	98.9583333333333	77.0833333333333
AP1G2	AP1G2	0	57.2916666666667	17.7083333333333
AP1M1	AP1M1	25	88.5416666666667	57.2916666666667
AP1M2	AP1M2	23.9583333333333	86.4583333333333	65.625
AP1S1	AP1S1	19.7916666666667	83.3333333333333	42.7083333333333
AP2A1	AP2A1	22.9166666666667	98.9583333333333	94.7916666666667
AP2A2	AP2A2	62.5	100	95.8333333333333
AP2B1	AP2B1	80.2083333333333	100	98.9583333333333
AP2M1	AP2M1	0	94.7916666666667	86.4583333333333
AP3B1	AP3B1	47.9166666666667	94.7916666666667	65.625
AP3D1	AP3D1	62.5	92.7083333333333	66.6666666666667
AP3M1	AP3M1	0	80.2083333333333	30.2083333333333
AP3M2	AP3M2	0	41.6666666666667	15.625
AP3S1	AP3S1	0	44.7916666666667	0
AP5Z1	AP5Z1	0	20.8333333333333	0
APAF1	APAF1	0	52.0833333333333	0
APBB1IP	APBB1IP	0	28.125	0
APCS	APCS	94.7916666666667	97.9166666666667	84.375
APEH	APEH	100	95.8333333333333	95.8333333333333
APEX1	APEX1	32.2916666666667	63.5416666666667	0
APH1B	APH1B	0	0	5.20833333333333
API5	API5	10.4166666666667	0	0
APLP1	APLP1	63.5416666666667	0	0
APLP2	APLP2	100	80.2083333333333	76.0416666666667
APMAP	APMAP	59.375	98.9583333333333	23.9583333333333
APOA1	APOA1	100	100	93.75
APOA1BP	APOA1BP	68.75	75	81.25
APOA2	APOA2	100	98.9583333333333	55.2083333333333
APOA4	APOA4	100	100	93.75
APOA5	APOA5	50	98.9583333333333	0
APOB	APOB	89.5833333333333	100	73.9583333333333
APOBEC3A	APOBEC3A	0	36.4583333333333	29.1666666666667
APOBEC3B	APOBEC3B	0	35.4166666666667	0
APOBEC3C	APOBEC3C	0	13.5416666666667	0
APOBR	APOBR	0	55.2083333333333	0
APOC1	APOC1	45.8333333333333	50	12.5
APOC2	APOC2	86.4583333333333	79.1666666666667	0
APOC3	APOC3	100	100	23.9583333333333
APOD	APOD	100	100	100
APOE	APOE	100	100	100
APOF	APOF	47.9166666666667	58.3333333333333	3.125
APOH	APOH	100	97.9166666666667	81.25
APOL1	APOL1	50	28.125	0
APOL2	APOL2	0	40.625	0
APOM	APOM	98.9583333333333	75	0
APOO	APOO	0	65.625	0
APOOL	APOOL	0	36.4583333333333	0
APP	APP	100	90.625	87.5
APPL1	APPL1	59.375	96.875	97.9166666666667
APPL2	APPL2	77.0833333333333	92.7083333333333	94.7916666666667
APRT	APRT	95.8333333333333	100	98.9583333333333
AQP1	AQP1	100	100	100
AQP2	AQP2	95.8333333333333	96.875	98.9583333333333
AQP5	AQP5	0	1.04166666666667	11.4583333333333
AQP7	AQP7	0	2.08333333333333	50
AQR	AQR	0	14.5833333333333	0
ARAF	ARAF	0	78.125	53.125
ARAP1	ARAP1	0	65.625	42.7083333333333
ARAP3	ARAP3	0	4.16666666666667	0
ARCN1	ARCN1	35.4166666666667	97.9166666666667	54.1666666666667
ARF1	ARF1	96.875	100	100
ARF3	ARF3	96.875	100	100
ARF4	ARF4	92.7083333333333	100	100
ARF5	ARF5	87.5	97.9166666666667	100
ARF6	ARF6	75	94.7916666666667	98.9583333333333
ARFGAP1	ARFGAP1	0	40.625	12.5
ARFGAP2	ARFGAP2	0	40.625	38.5416666666667
ARFGAP3	ARFGAP3	0	63.5416666666667	32.2916666666667
ARFGEF1	ARFGEF1	0	87.5	43.75
ARFGEF2	ARFGEF2	0	81.25	53.125
ARFGEF3	ARFGEF3	40.625	52.0833333333333	31.25
ARFIP1	ARFIP1	0	55.2083333333333	26.0416666666667
ARFIP2	ARFIP2	0	33.3333333333333	15.625
ARG1	ARG1	82.2916666666667	52.0833333333333	31.25
ARG2	ARG2	0	40.625	0
ARHGAP1	ARHGAP1	65.625	100	97.9166666666667
ARHGAP12	ARHGAP12	0	50	91.6666666666667
ARHGAP15	ARHGAP15	0	18.75	0
ARHGAP17	ARHGAP17	0	76.0416666666667	50
ARHGAP18	ARHGAP18	0	87.5	100
ARHGAP25	ARHGAP25	0	29.1666666666667	0
ARHGAP27	ARHGAP27	0	63.5416666666667	97.9166666666667
ARHGAP28	ARHGAP28	0	0	16.6666666666667
ARHGAP29	ARHGAP29	0	46.875	91.6666666666667
ARHGAP30	ARHGAP30	0	8.33333333333333	0
ARHGAP35	ARHGAP35	0	79.1666666666667	84.375
ARHGAP39	ARHGAP39	0	0	71.875
ARHGAP4	ARHGAP4	0	62.5	0
ARHGAP44	ARHGAP44	0	0	20.8333333333333
ARHGAP5	ARHGAP5	0	27.0833333333333	56.25
ARHGAP6	ARHGAP6	64.5833333333333	60.4166666666667	84.375
ARHGAP9	ARHGAP9	0	36.4583333333333	0
ARHGDIA	ARHGDIA	100	100	100
ARHGDIB	ARHGDIB	88.5416666666667	92.7083333333333	98.9583333333333
ARHGEF1	ARHGEF1	0	86.4583333333333	73.9583333333333
ARHGEF10	ARHGEF10	0	38.5416666666667	0
ARHGEF10L	ARHGEF10L	90.625	98.9583333333333	36.4583333333333
ARHGEF12	ARHGEF12	0	75	11.4583333333333
ARHGEF16	ARHGEF16	1.04166666666667	83.3333333333333	59.375
ARHGEF18	ARHGEF18	0	22.9166666666667	0
ARHGEF2	ARHGEF2	0	26.0416666666667	0
ARHGEF28	ARHGEF28	0	19.7916666666667	0
ARHGEF35	ARHGEF35	0	0	7.29166666666667
ARHGEF37	ARHGEF37	0	39.5833333333333	95.8333333333333
ARHGEF38	ARHGEF38	0	22.9166666666667	0
ARHGEF40	ARHGEF40	0	0	27.0833333333333
ARHGEF5	ARHGEF5	0	58.3333333333333	67.7083333333333
ARHGEF6	ARHGEF6	0	45.8333333333333	0
ARHGEF7	ARHGEF7	0	70.8333333333333	20.8333333333333
ARID2	ARID2	0	18.75	0
ARID4B	ARID4B	47.9166666666667	0	0
ARIH1	ARIH1	0	73.9583333333333	50
ARIH2	ARIH2	0	28.125	0
ARL1	ARL1	17.7083333333333	78.125	30.2083333333333
ARL13B	ARL13B	0	72.9166666666667	100
ARL15	ARL15	0	86.4583333333333	100
ARL2	ARL2	0	70.8333333333333	57.2916666666667
ARL3	ARL3	80.2083333333333	98.9583333333333	100
ARL6	ARL6	0	65.625	76.0416666666667
ARL6IP1	ARL6IP1	0	81.25	0
ARL6IP5	ARL6IP5	0	91.6666666666667	11.4583333333333
ARL8A	ARL8A	63.5416666666667	97.9166666666667	91.6666666666667
ARL8B	ARL8B	66.6666666666667	97.9166666666667	93.75
ARMC1	ARMC1	0	54.1666666666667	0
ARMC10	ARMC10	0	25	0
ARMC12	ARMC12	0	6.25	0
ARMC6	ARMC6	0	42.7083333333333	13.5416666666667
ARMC8	ARMC8	0	42.7083333333333	0
ARMC9	ARMC9	0	37.5	51.0416666666667
ARMCX1	ARMCX1	0	3.125	0
ARMCX3	ARMCX3	0	30.2083333333333	0
ARPC1A	ARPC1A	76.0416666666667	97.9166666666667	94.7916666666667
ARPC1B	ARPC1B	87.5	100	97.9166666666667
ARPC2	ARPC2	89.5833333333333	100	100
ARPC3	ARPC3	89.5833333333333	97.9166666666667	95.8333333333333
ARPC4	ARPC4	93.75	100	100
ARPC5	ARPC5	48.9583333333333	97.9166666666667	96.875
ARPC5L	ARPC5L	0	93.75	60.4166666666667
ARPIN	ARPIN	0	42.7083333333333	44.7916666666667
ARPP19	ARPP19	0	0	22.9166666666667
ARRB1	ARRB1	0	73.9583333333333	85.4166666666667
ARRB2	ARRB2	0	34.375	18.75
ARRDC1	ARRDC1	71.875	61.4583333333333	100
ARSA	ARSA	100	56.25	50
ARSB	ARSB	98.9583333333333	79.1666666666667	0
ARSE	ARSE	0	76.0416666666667	0
ARSF	ARSF	96.875	97.9166666666667	88.5416666666667
ART1	ART1	3.125	0	0
ART3	ART3	96.875	81.25	6.25
ART4	ART4	0	6.25	0
AS3MT	AS3MT	0	35.4166666666667	0
ASAH1	ASAH1	100	100	100
ASAP1	ASAP1	0	47.9166666666667	0
ASAP2	ASAP2	0	37.5	36.4583333333333
ASAP3	ASAP3	0	27.0833333333333	69.7916666666667
ASB9	ASB9	0	31.25	0
ASCC2	ASCC2	0	29.1666666666667	0
ASCC3	ASCC3	0	40.625	22.9166666666667
ASGR1	ASGR1	77.0833333333333	0	0
ASGR2	ASGR2	98.9583333333333	0	1.04166666666667
ASL	ASL	66.6666666666667	96.875	88.5416666666667
ASMTL	ASMTL	36.4583333333333	95.8333333333333	67.7083333333333
ASNA1	ASNA1	34.375	98.9583333333333	66.6666666666667
ASPA	ASPA	0	83.3333333333333	46.875
ASPDH	ASPDH	0	46.875	0
ASPH	ASPH	0	86.4583333333333	0
ASPRV1	ASPRV1	0	16.6666666666667	0
ASPSCR1	ASPSCR1	0	80.2083333333333	60.4166666666667
ASRGL1	ASRGL1	55.2083333333333	66.6666666666667	65.625
ASS1	ASS1	100	100	100
ATAD1	ATAD1	0	51.0416666666667	0
ATAD2	ATAD2	0	23.9583333333333	0
ATAD3A	ATAD3A	12.5	75	0
ATAD3B	ATAD3B	6.25	66.6666666666667	0
ATE1	ATE1	0	48.9583333333333	19.7916666666667
ATF6	ATF6	0	14.5833333333333	0
ATF6B	ATF6B	0	17.7083333333333	0
ATG13	ATG13	0	34.375	0
ATG16L1	ATG16L1	0	29.1666666666667	19.7916666666667
ATG2B	ATG2B	0	28.125	3.125
ATG3	ATG3	0	94.7916666666667	60.4166666666667
ATG4B	ATG4B	0	30.2083333333333	18.75
ATG4C	ATG4C	0	0	11.4583333333333
ATG5	ATG5	0	57.2916666666667	50
ATG7	ATG7	0	75	22.9166666666667
ATG9A	ATG9A	0	2.08333333333333	0
ATIC	ATIC	97.9166666666667	100	98.9583333333333
ATL3	ATL3	0	78.125	0
ATOX1	ATOX1	98.9583333333333	63.5416666666667	91.6666666666667
ATP11A	ATP11A	0	63.5416666666667	79.1666666666667
ATP11B	ATP11B	0	41.6666666666667	22.9166666666667
ATP12A	ATP12A	83.3333333333333	97.9166666666667	100
ATP13A1	ATP13A1	0	62.5	0
ATP13A3	ATP13A3	0	0	31.25
ATP1A1	ATP1A1	100	100	100
ATP1A2	ATP1A2	98.9583333333333	100	100
ATP1A3	ATP1A3	98.9583333333333	100	100
ATP1A4	ATP1A4	86.4583333333333	96.875	100
ATP1B1	ATP1B1	100	100	100
ATP1B3	ATP1B3	14.5833333333333	83.3333333333333	51.0416666666667
ATP2A1	ATP2A1	0	69.7916666666667	0
ATP2A2	ATP2A2	0	96.875	0
ATP2A3	ATP2A3	0	89.5833333333333	0
ATP2B1	ATP2B1	0	82.2916666666667	72.9166666666667
ATP2B2	ATP2B2	0	30.2083333333333	28.125
ATP2B3	ATP2B3	0	36.4583333333333	28.125
ATP2B4	ATP2B4	0	90.625	79.1666666666667
ATP2C1	ATP2C1	0	33.3333333333333	13.5416666666667
ATP4A	ATP4A	97.9166666666667	100	98.9583333333333
ATP5A1	ATP5A1	98.9583333333333	100	26.0416666666667
ATP5B	ATP5B	100	100	12.5
ATP5C1	ATP5C1	46.875	100	0
ATP5D	ATP5D	44.7916666666667	76.0416666666667	0
ATP5F1	ATP5F1	57.2916666666667	100	0
ATP5H	ATP5H	23.9583333333333	98.9583333333333	0
ATP5I	ATP5I	0	88.5416666666667	0
ATP5J	ATP5J	6.25	31.25	0
ATP5J2	ATP5J2	0	85.4166666666667	0
ATP5L	ATP5L	44.7916666666667	98.9583333333333	0
ATP5O	ATP5O	38.5416666666667	96.875	0
ATP5S	ATP5S	0	76.0416666666667	0
ATP6AP1	ATP6AP1	100	96.875	82.2916666666667
ATP6AP2	ATP6AP2	100	100	58.3333333333333
ATP6V0A1	ATP6V0A1	87.5	100	92.7083333333333
ATP6V0A2	ATP6V0A2	0	6.25	0
ATP6V0A4	ATP6V0A4	60.4166666666667	96.875	98.9583333333333
ATP6V0C	ATP6V0C	0	59.375	0
ATP6V0D1	ATP6V0D1	54.1666666666667	98.9583333333333	100
ATP6V0D2	ATP6V0D2	0	81.25	86.4583333333333
ATP6V1A	ATP6V1A	100	100	100
ATP6V1B1	ATP6V1B1	98.9583333333333	100	100
ATP6V1B2	ATP6V1B2	100	100	98.9583333333333
ATP6V1C1	ATP6V1C1	59.375	97.9166666666667	97.9166666666667
ATP6V1C2	ATP6V1C2	0	55.2083333333333	67.7083333333333
ATP6V1D	ATP6V1D	42.7083333333333	95.8333333333333	96.875
ATP6V1E1	ATP6V1E1	97.9166666666667	98.9583333333333	98.9583333333333
ATP6V1F	ATP6V1F	0	80.2083333333333	93.75
ATP6V1G1	ATP6V1G1	100	94.7916666666667	97.9166666666667
ATP6V1G2	ATP6V1G2	86.4583333333333	78.125	97.9166666666667
ATP6V1G3	ATP6V1G3	25	31.25	66.6666666666667
ATP6V1H	ATP6V1H	76.0416666666667	98.9583333333333	100
ATP8A1	ATP8A1	88.5416666666667	82.2916666666667	92.7083333333333
ATP8A2	ATP8A2	0	0	90.625
ATP8B1	ATP8B1	0	65.625	100
ATP9A	ATP9A	80.2083333333333	72.9166666666667	92.7083333333333
ATP9B	ATP9B	16.6666666666667	25	58.3333333333333
ATPAF1	ATPAF1	0	57.2916666666667	0
ATRN	ATRN	100	41.6666666666667	100
ATXN10	ATXN10	12.5	73.9583333333333	71.875
ATXN2L	ATXN2L	42.7083333333333	0	0
ATXN3	ATXN3	0	20.8333333333333	5.20833333333333
AUH	AUH	0	44.7916666666667	0
AVIL	AVIL	5.20833333333333	0	0
AVL9	AVL9	0	29.1666666666667	5.20833333333333
AXL	AXL	100	44.7916666666667	90.625
AZGP1	AZGP1	100	98.9583333333333	100
AZU1	AZU1	95.8333333333333	96.875	55.2083333333333
B2M	B2M	100	100	100
B3GAT3	B3GAT3	0	60.4166666666667	0
B3GNT1	B3GNT1	100	100	33.3333333333333
B3GNT2	B3GNT2	93.75	71.875	0
B3GNT3	B3GNT3	0	42.7083333333333	0
B3GNT8	B3GNT8	0	68.75	0
B3GNT9	B3GNT9	26.0416666666667	0	0
B4GALT1	B4GALT1	100	100	0
B4GALT3	B4GALT3	28.125	45.8333333333333	0
B4GALT4	B4GALT4	0	54.1666666666667	0
BABAM1	BABAM1	0	26.0416666666667	0
BACE2	BACE2	43.75	40.625	76.0416666666667
BAG2	BAG2	0	62.5	18.75
BAG3	BAG3	34.375	59.375	64.5833333333333
BAG5	BAG5	0	36.4583333333333	64.5833333333333
BAG6	BAG6	0	83.3333333333333	17.7083333333333
BAI3	BAI3	3.125	0	0
BAIAP2	BAIAP2	90.625	97.9166666666667	100
BAIAP2L1	BAIAP2L1	75	51.0416666666667	100
BAIAP2L2	BAIAP2L2	0	0	15.625
BAMBI	BAMBI	100	0	18.75
BANF1	BANF1	82.2916666666667	83.3333333333333	93.75
BANF2	BANF2	0	4.16666666666667	0
BASP1	BASP1	100	98.9583333333333	100
BAX	BAX	39.5833333333333	64.5833333333333	66.6666666666667
BBOX1	BBOX1	100	100	85.4166666666667
BBS1	BBS1	0	22.9166666666667	34.375
BBS2	BBS2	0	20.8333333333333	38.5416666666667
BBS5	BBS5	0	0	5.20833333333333
BBS7	BBS7	0	16.6666666666667	6.25
BCAM	BCAM	100	97.9166666666667	100
BCAN	BCAN	85.4166666666667	0	0
BCAP29	BCAP29	0	15.625	0
BCAP31	BCAP31	0	93.75	0
BCAR1	BCAR1	0	26.0416666666667	0
BCAS1	BCAS1	93.75	80.2083333333333	98.9583333333333
BCAS2	BCAS2	33.3333333333333	0	0
BCAT2	BCAT2	69.7916666666667	46.875	0
BCHE	BCHE	56.25	0	0
BCKDHA	BCKDHA	0	69.7916666666667	0
BCKDHB	BCKDHB	0	89.5833333333333	0
BCKDK	BCKDK	0	32.2916666666667	0
BCL10	BCL10	0	20.8333333333333	13.5416666666667
BCL2L13	BCL2L13	0	21.875	0
BCL2L2	BCL2L2	0	13.5416666666667	0
BCLAF1	BCLAF1	0	32.2916666666667	0
BCR	BCR	0	82.2916666666667	98.9583333333333
BCS1L	BCS1L	0	34.375	0
BDH1	BDH1	0	86.4583333333333	0
BDH2	BDH2	100	97.9166666666667	97.9166666666667
BDKRB2	BDKRB2	0	0	20.8333333333333
BECN1	BECN1	0	23.9583333333333	6.25
BGN	BGN	100	100	53.125
BHMT	BHMT	100	100	100
BHMT2	BHMT2	100	98.9583333333333	100
BICD2	BICD2	0	63.5416666666667	0
BID	BID	100	65.625	34.375
BIN1	BIN1	95.8333333333333	81.25	80.2083333333333
BIN2	BIN2	0	43.75	4.16666666666667
BIN3	BIN3	0	50	84.375
BIRC6	BIRC6	0	59.375	0
BLMH	BLMH	55.2083333333333	94.7916666666667	77.0833333333333
BLNK	BLNK	0	0	88.5416666666667
BLOC1S1	BLOC1S1	0	16.6666666666667	0
BLOC1S3	BLOC1S3	0	43.75	0
BLOC1S4	BLOC1S4	0	15.625	0
BLVRA	BLVRA	71.875	98.9583333333333	88.5416666666667
BLVRB	BLVRB	100	98.9583333333333	100
BMP2K	BMP2K	0	25	0
BMP6	BMP6	43.75	26.0416666666667	0
BMP8A	BMP8A	0	4.16666666666667	0
BMPR1A	BMPR1A	0	0	6.25
BMPR2	BMPR2	91.6666666666667	0	10.4166666666667
BMX	BMX	0	3.125	0
BNIP2	BNIP2	0	7.29166666666667	0
BNIPL	BNIPL	0	0	5.20833333333333
BOLA2	BOLA2	64.5833333333333	84.375	88.5416666666667
BPGM	BPGM	39.5833333333333	88.5416666666667	44.7916666666667
BPHL	BPHL	4.16666666666667	94.7916666666667	0
BPI	BPI	55.2083333333333	71.875	7.29166666666667
BPIFB1	BPIFB1	81.25	83.3333333333333	69.7916666666667
BPIFB2	BPIFB2	87.5	46.875	7.29166666666667
BPNT1	BPNT1	73.9583333333333	100	92.7083333333333
BRAF	BRAF	0	69.7916666666667	39.5833333333333
BRCA2	BRCA2	5.20833333333333	0	0
BRCC3	BRCC3	0	47.9166666666667	33.3333333333333
BRE	BRE	0	62.5	44.7916666666667
BRI3	BRI3	0	37.5	66.6666666666667
BRI3BP	BRI3BP	0	80.2083333333333	0
BRK1	BRK1	0	60.4166666666667	98.9583333333333
BROX	BROX	100	100	100
BSG	BSG	100	98.9583333333333	94.7916666666667
BSPH1	BSPH1	5.20833333333333	1.04166666666667	0
BSPRY	BSPRY	0	42.7083333333333	71.875
BST1	BST1	95.8333333333333	97.9166666666667	100
BST2	BST2	41.6666666666667	68.75	97.9166666666667
BTD	BTD	100	85.4166666666667	44.7916666666667
BTF3	BTF3	8.33333333333333	0	0
BTK	BTK	0	42.7083333333333	0
BTLA	BTLA	93.75	0	0
BTN2A1	BTN2A1	100	28.125	65.625
BTN2A2	BTN2A2	100	16.6666666666667	53.125
BTNL3	BTNL3	59.375	0	0
BUB3	BUB3	0	26.0416666666667	0
BYSL	BYSL	0	9.375	0
BZW1	BZW1	46.875	91.6666666666667	59.375
BZW2	BZW2	0	57.2916666666667	58.3333333333333
C10orf54	C10orf54	17.7083333333333	23.9583333333333	18.75
C10orf76	C10orf76	0	25	42.7083333333333
C10orf82	C10orf82	0	4.16666666666667	0
C11orf52	C11orf52	70.8333333333333	63.5416666666667	100
C11orf54	C11orf54	100	96.875	98.9583333333333
C11orf68	C11orf68	0	25	61.4583333333333
C12orf10	C12orf10	0	77.0833333333333	43.75
C12orf29	C12orf29	0	0	5.20833333333333
C12orf4	C12orf4	0	0	12.5
C12orf49	C12orf49	56.25	0	0
C12orf57	C12orf57	0	8.33333333333333	7.29166666666667
C14orf105	C14orf105	0	0	59.375
C14orf159	C14orf159	0	67.7083333333333	0
C14orf166	C14orf166	13.5416666666667	63.5416666666667	27.0833333333333
C14orf37	C14orf37	59.375	0	0
C15orf27	C15orf27	0	0	33.3333333333333
C16orf13	C16orf13	0	22.9166666666667	48.9583333333333
C16orf54	C16orf54	0	2.08333333333333	9.375
C16orf62	C16orf62	0	60.4166666666667	13.5416666666667
C16orf70	C16orf70	0	0	8.33333333333333
C16orf89	C16orf89	98.9583333333333	84.375	5.20833333333333
C17orf62	C17orf62	0	4.16666666666667	0
C17orf75	C17orf75	0	41.6666666666667	10.4166666666667
C18orf8	C18orf8	0	0	21.875
C19orf10	C19orf10	100	47.9166666666667	0
C19orf35	C19orf35	0	9.375	0
C19orf71	C19orf71	0	5.20833333333333	0
C19orf80	C19orf80	0	29.1666666666667	0
C1GALT1C1	C1GALT1C1	0	7.29166666666667	0
C1orf123	C1orf123	83.3333333333333	91.6666666666667	76.0416666666667
C1orf168	C1orf168	0	17.7083333333333	66.6666666666667
C1orf21	C1orf21	0	0	60.4166666666667
C1orf50	C1orf50	0	0	52.0833333333333
C1orf85	C1orf85	59.375	56.25	75
C1orf95	C1orf95	0	0	9.375
C1QA	C1QA	30.2083333333333	79.1666666666667	14.5833333333333
C1QB	C1QB	60.4166666666667	56.25	12.5
C1QBP	C1QBP	50	69.7916666666667	0
C1QC	C1QC	75	79.1666666666667	17.7083333333333
C1QTNF1	C1QTNF1	0	8.33333333333333	0
C1QTNF5	C1QTNF5	0	15.625	0
C1R	C1R	100	77.0833333333333	0
C1RL	C1RL	100	94.7916666666667	78.125
C1S	C1S	100	86.4583333333333	0
C2	C2	98.9583333333333	64.5833333333333	0
C20orf27	C20orf27	0	33.3333333333333	0
C21orf2	C21orf2	0	3.125	0
C21orf33	C21orf33	37.5	96.875	0
C2CD5	C2CD5	0	61.4583333333333	0
C2orf47	C2orf47	0	46.875	0
C2orf54	C2orf54	0	33.3333333333333	0
C2orf72	C2orf72	0	0	34.375
C3	C3	100	100	93.75
C3AR1	C3AR1	43.75	0	0
C3orf58	C3orf58	0	29.1666666666667	0
C4A	C4A	100	100	92.7083333333333
C4B	C4B	100	100	92.7083333333333
C4BPA	C4BPA	79.1666666666667	81.25	48.9583333333333
C4BPB	C4BPB	87.5	34.375	6.25
C4orf19	C4orf19	0	30.2083333333333	95.8333333333333
C5	C5	96.875	90.625	18.75
C5AR1	C5AR1	0	48.9583333333333	13.5416666666667
C5orf51	C5orf51	0	10.4166666666667	7.29166666666667
C6	C6	98.9583333333333	59.375	5.20833333333333
C6orf120	C6orf120	100	40.625	0
C6orf132	C6orf132	0	38.5416666666667	100
C6orf211	C6orf211	0	95.8333333333333	53.125
C7	C7	100	91.6666666666667	45.8333333333333
C7orf31	C7orf31	0	18.75	0
C7orf55	C7orf55	0	71.875	0
C7orf61	C7orf61	0	10.4166666666667	0
C8A	C8A	93.75	67.7083333333333	5.20833333333333
C8B	C8B	97.9166666666667	92.7083333333333	21.875
C8G	C8G	97.9166666666667	55.2083333333333	0
C8orf4	C8orf4	0	0	2.08333333333333
C8orf82	C8orf82	0	21.875	0
C9	C9	100	98.9583333333333	84.375
C9orf142	C9orf142	43.75	36.4583333333333	48.9583333333333
C9orf152	C9orf152	0	44.7916666666667	27.0833333333333
C9orf64	C9orf64	0	48.9583333333333	65.625
C9orf72	C9orf72	0	0	4.16666666666667
C9orf9	C9orf9	0	13.5416666666667	0
CA1	CA1	100	98.9583333333333	65.625
CA12	CA12	100	78.125	69.7916666666667
CA14	CA14	0	28.125	0
CA2	CA2	100	100	100
CA3	CA3	37.5	76.0416666666667	0
CA4	CA4	78.125	97.9166666666667	100
CAB39	CAB39	93.75	98.9583333333333	100
CAB39L	CAB39L	58.3333333333333	86.4583333333333	98.9583333333333
CABS1	CABS1	0	1.04166666666667	0
CABYR	CABYR	0	35.4166666666667	0
CACHD1	CACHD1	0	16.6666666666667	0
CACNA2D1	CACNA2D1	98.9583333333333	91.6666666666667	100
CACNA2D2	CACNA2D2	0	0	75
CACYBP	CACYBP	47.9166666666667	80.2083333333333	33.3333333333333
CAD	CAD	38.5416666666667	94.7916666666667	22.9166666666667
CADM1	CADM1	100	0	0
CADM2	CADM2	96.875	0	0
CADM3	CADM3	100	10.4166666666667	0
CADM4	CADM4	100	33.3333333333333	66.6666666666667
CADPS	CADPS	5.20833333333333	14.5833333333333	40.625
CADPS2	CADPS2	78.125	44.7916666666667	77.0833333333333
CALB1	CALB1	100	96.875	100
CALCA	CALCA	97.9166666666667	0	0
CALCOCO1	CALCOCO1	0	30.2083333333333	0
CALCOCO2	CALCOCO2	0	8.33333333333333	0
CALD1	CALD1	0	22.9166666666667	16.6666666666667
CALM1	CALM1	100	82.2916666666667	98.9583333333333
CALML3	CALML3	91.6666666666667	33.3333333333333	80.2083333333333
CALML4	CALML4	0	15.625	0
CALML5	CALML5	98.9583333333333	10.4166666666667	16.6666666666667
CALR	CALR	100	100	41.6666666666667
CALU	CALU	93.75	50	0
CAMK1	CAMK1	9.375	76.0416666666667	48.9583333333333
CAMK1D	CAMK1D	0	35.4166666666667	26.0416666666667
CAMK2B	CAMK2B	32.2916666666667	95.8333333333333	55.2083333333333
CAMK2D	CAMK2D	45.8333333333333	94.7916666666667	75
CAMK2G	CAMK2G	34.375	95.8333333333333	59.375
CAMKK2	CAMKK2	0	31.25	15.625
CAMP	CAMP	100	87.5	73.9583333333333
CAND1	CAND1	95.8333333333333	100	96.875
CAND2	CAND2	0	47.9166666666667	20.8333333333333
CANT1	CANT1	100	42.7083333333333	0
CANX	CANX	100	100	40.625
CAP1	CAP1	100	100	100
CAPG	CAPG	100	98.9583333333333	100
CAPN1	CAPN1	97.9166666666667	100	100
CAPN2	CAPN2	57.2916666666667	98.9583333333333	97.9166666666667
CAPN5	CAPN5	78.125	97.9166666666667	100
CAPN6	CAPN6	0	0	90.625
CAPN7	CAPN7	100	90.625	100
CAPNS1	CAPNS1	96.875	100	100
CAPNS2	CAPNS2	33.3333333333333	0	91.6666666666667
CAPRIN1	CAPRIN1	18.75	61.4583333333333	15.625
CAPS	CAPS	92.7083333333333	92.7083333333333	100
CAPZA1	CAPZA1	98.9583333333333	98.9583333333333	98.9583333333333
CAPZA2	CAPZA2	97.9166666666667	97.9166666666667	98.9583333333333
CAPZA3	CAPZA3	0	10.4166666666667	0
CAPZB	CAPZB	100	100	100
CARD6	CARD6	5.20833333333333	0	0
CARHSP1	CARHSP1	71.875	93.75	80.2083333333333
CARKD	CARKD	0	83.3333333333333	71.875
CARM1	CARM1	0	44.7916666666667	10.4166666666667
CARS	CARS	0	78.125	38.5416666666667
CARS2	CARS2	0	33.3333333333333	0
CASC4	CASC4	4.16666666666667	19.7916666666667	0
CASK	CASK	0	0	13.5416666666667
CASP1	CASP1	0	55.2083333333333	16.6666666666667
CASP10	CASP10	0	8.33333333333333	0
CASP14	CASP14	100	64.5833333333333	55.2083333333333
CASP3	CASP3	0	52.0833333333333	37.5
CASP4	CASP4	0	20.8333333333333	0
CASP6	CASP6	0	41.6666666666667	19.7916666666667
CASP7	CASP7	38.5416666666667	59.375	50
CASP8	CASP8	0	34.375	0
CAST	CAST	68.75	38.5416666666667	82.2916666666667
CAT	CAT	100	100	98.9583333333333
CBL	CBL	0	7.29166666666667	0
CBLC	CBLC	0	0	78.125
CBR1	CBR1	100	100	100
CBR3	CBR3	96.875	100	100
CBR4	CBR4	0	40.625	0
CBWD1	CBWD1	0	61.4583333333333	33.3333333333333
CBX3	CBX3	28.125	37.5	0
CC2D1A	CC2D1A	0	63.5416666666667	100
CC2D1B	CC2D1B	0	44.7916666666667	97.9166666666667
CC2D2A	CC2D2A	0	0	12.5
CCAR2	CCAR2	19.7916666666667	47.9166666666667	0
CCBL1	CCBL1	0	15.625	10.4166666666667
CCBL2	CCBL2	0	52.0833333333333	0
CCDC116	CCDC116	0	1.04166666666667	0
CCDC124	CCDC124	0	0	47.9166666666667
CCDC125	CCDC125	0	15.625	15.625
CCDC126	CCDC126	43.75	0	0
CCDC132	CCDC132	0	42.7083333333333	7.29166666666667
CCDC136	CCDC136	0	8.33333333333333	0
CCDC142	CCDC142	0	0	9.375
CCDC180	CCDC180	19.7916666666667	0	0
CCDC22	CCDC22	0	80.2083333333333	47.9166666666667
CCDC25	CCDC25	0	13.5416666666667	0
CCDC27	CCDC27	0	3.125	0
CCDC47	CCDC47	0	64.5833333333333	0
CCDC50	CCDC50	0	0	75
CCDC51	CCDC51	0	43.75	0
CCDC53	CCDC53	0	0	16.6666666666667
CCDC6	CCDC6	0	53.125	22.9166666666667
CCDC64B	CCDC64B	0	59.375	43.75
CCDC8	CCDC8	0	7.29166666666667	23.9583333333333
CCDC88A	CCDC88A	0	21.875	0
CCDC88B	CCDC88B	0	52.0833333333333	0
CCDC88C	CCDC88C	0	45.8333333333333	0
CCDC92	CCDC92	0	39.5833333333333	0
CCDC93	CCDC93	0	62.5	21.875
CCIN	CCIN	0	11.4583333333333	0
CCL14	CCL14	47.9166666666667	0	0
CCL15	CCL15	51.0416666666667	0	0
CCL18	CCL18	0	16.6666666666667	0
CCM2	CCM2	0	44.7916666666667	98.9583333333333
CCNY	CCNY	0	62.5	97.9166666666667
CCNYL1	CCNYL1	0	53.125	89.5833333333333
CCS	CCS	53.125	82.2916666666667	52.0833333333333
CCT2	CCT2	100	100	91.6666666666667
CCT3	CCT3	92.7083333333333	100	87.5
CCT4	CCT4	98.9583333333333	100	93.75
CCT5	CCT5	97.9166666666667	97.9166666666667	95.8333333333333
CCT6A	CCT6A	98.9583333333333	100	88.5416666666667
CCT6B	CCT6B	57.2916666666667	94.7916666666667	59.375
CCT7	CCT7	89.5833333333333	98.9583333333333	97.9166666666667
CCT8	CCT8	98.9583333333333	98.9583333333333	95.8333333333333
CCZ1	CCZ1	0	20.8333333333333	14.5833333333333
CD101	CD101	0	8.33333333333333	0
CD109	CD109	97.9166666666667	6.25	0
CD14	CD14	100	100	89.5833333333333
CD151	CD151	0	0	97.9166666666667
CD160	CD160	84.375	0	0
CD163	CD163	97.9166666666667	39.5833333333333	0
CD164L2	CD164L2	0	0	8.33333333333333
CD177	CD177	100	92.7083333333333	89.5833333333333
CD180	CD180	0	4.16666666666667	0
CD200	CD200	91.6666666666667	0	0
CD200R1	CD200R1	0	14.5833333333333	1.04166666666667
CD209	CD209	100	7.29166666666667	0
CD248	CD248	100	90.625	58.3333333333333
CD27	CD27	100	0	16.6666666666667
CD276	CD276	100	12.5	29.1666666666667
CD2AP	CD2AP	89.5833333333333	96.875	100
CD300A	CD300A	100	19.7916666666667	17.7083333333333
CD300E	CD300E	100	0	0
CD300LF	CD300LF	88.5416666666667	6.25	0
CD300LG	CD300LG	100	16.6666666666667	51.0416666666667
CD320	CD320	97.9166666666667	9.375	46.875
CD33	CD33	100	43.75	0
CD36	CD36	0	8.33333333333333	32.2916666666667
CD37	CD37	0	5.20833333333333	1.04166666666667
CD38	CD38	95.8333333333333	84.375	81.25
CD40	CD40	94.7916666666667	0	0
CD44	CD44	100	94.7916666666667	98.9583333333333
CD46	CD46	92.7083333333333	87.5	96.875
CD47	CD47	83.3333333333333	97.9166666666667	100
CD48	CD48	0	7.29166666666667	0
CD55	CD55	100	86.4583333333333	100
CD58	CD58	100	0	93.75
CD59	CD59	100	100	100
CD5L	CD5L	98.9583333333333	42.7083333333333	6.25
CD63	CD63	64.5833333333333	93.75	92.7083333333333
CD68	CD68	0	18.75	0
CD7	CD7	100	0	0
CD74	CD74	98.9583333333333	53.125	8.33333333333333
CD81	CD81	81.25	90.625	100
CD82	CD82	0	13.5416666666667	86.4583333333333
CD83	CD83	46.875	0	0
CD84	CD84	100	41.6666666666667	23.9583333333333
CD9	CD9	94.7916666666667	97.9166666666667	100
CD93	CD93	100	22.9166666666667	0
CD97	CD97	94.7916666666667	33.3333333333333	0
CD99	CD99	9.375	0	8.33333333333333
CDA	CDA	31.25	40.625	61.4583333333333
CDAN1	CDAN1	0	4.16666666666667	0
CDC37	CDC37	0	80.2083333333333	83.3333333333333
CDC37L1	CDC37L1	0	18.75	0
CDC42	CDC42	100	100	100
CDC42BPA	CDC42BPA	0	87.5	93.75
CDC42BPB	CDC42BPB	0	98.9583333333333	97.9166666666667
CDC42BPG	CDC42BPG	0	63.5416666666667	0
CDC42EP4	CDC42EP4	0	0	41.6666666666667
CDC42SE2	CDC42SE2	0	0	47.9166666666667
CDH1	CDH1	100	97.9166666666667	70.8333333333333
CDH11	CDH11	100	81.25	44.7916666666667
CDH13	CDH13	100	57.2916666666667	82.2916666666667
CDH15	CDH15	100	66.6666666666667	16.6666666666667
CDH16	CDH16	100	92.7083333333333	48.9583333333333
CDH17	CDH17	78.125	0	0
CDH19	CDH19	96.875	39.5833333333333	0
CDH2	CDH2	100	54.1666666666667	10.4166666666667
CDH3	CDH3	100	36.4583333333333	0
CDH5	CDH5	96.875	4.16666666666667	0
CDH6	CDH6	100	51.0416666666667	0
CDHR2	CDHR2	100	82.2916666666667	47.9166666666667
CDHR5	CDHR5	100	90.625	76.0416666666667
CDIP1	CDIP1	0	0	29.1666666666667
CDIPT	CDIPT	0	37.5	0
CDK16	CDK16	0	90.625	98.9583333333333
CDK17	CDK17	0	90.625	98.9583333333333
CDK18	CDK18	0	91.6666666666667	98.9583333333333
CDK5	CDK5	0	97.9166666666667	97.9166666666667
CDK5RAP3	CDK5RAP3	0	72.9166666666667	0
CDK9	CDK9	0	88.5416666666667	0
CDKN2A	CDKN2A	3.125	0	0
CDS2	CDS2	0	62.5	0
CDSN	CDSN	77.0833333333333	23.9583333333333	37.5
CDV3	CDV3	0	0	65.625
CEACAM1	CEACAM1	78.125	97.9166666666667	100
CEACAM20	CEACAM20	0	0	10.4166666666667
CEACAM21	CEACAM21	0	18.75	0
CEACAM5	CEACAM5	85.4166666666667	94.7916666666667	100
CEACAM6	CEACAM6	73.9583333333333	84.375	98.9583333333333
CEACAM7	CEACAM7	43.75	60.4166666666667	89.5833333333333
CEACAM8	CEACAM8	95.8333333333333	91.6666666666667	98.9583333333333
CEBPZ	CEBPZ	34.375	16.6666666666667	0
CECR1	CECR1	4.16666666666667	0	0
CECR5	CECR5	0	62.5	0
CEL	CEL	100	82.2916666666667	10.4166666666667
CELA2A	CELA2A	2.08333333333333	0	0
CELSR2	CELSR2	0	29.1666666666667	0
CENPF	CENPF	0	63.5416666666667	33.3333333333333
CEP104	CEP104	0	8.33333333333333	43.75
CEP135	CEP135	0	33.3333333333333	0
CEP250	CEP250	0	64.5833333333333	0
CEP63	CEP63	20.8333333333333	0	0
CERS2	CERS2	0	27.0833333333333	0
CES1	CES1	0	61.4583333333333	0
CES2	CES2	25	75	0
CES5A	CES5A	16.6666666666667	40.625	0
CETN2	CETN2	0	0	8.33333333333333
CETP	CETP	100	92.7083333333333	42.7083333333333
CFAP20	CFAP20	0	2.08333333333333	53.125
CFB	CFB	100	100	82.2916666666667
CFD	CFD	100	100	11.4583333333333
CFH	CFH	100	97.9166666666667	15.625
CFHR1	CFHR1	100	83.3333333333333	43.75
CFHR2	CFHR2	100	73.9583333333333	0
CFHR3	CFHR3	88.5416666666667	0	0
CFHR4	CFHR4	87.5	0	0
CFI	CFI	100	96.875	9.375
CFL1	CFL1	100	100	100
CFL2	CFL2	97.9166666666667	100	100
CFP	CFP	78.125	15.625	1.04166666666667
CGN	CGN	0	75	51.0416666666667
CGNL1	CGNL1	0	20.8333333333333	0
CGREF1	CGREF1	28.125	0	0
CHAD	CHAD	0	25	0
CHCHD3	CHCHD3	0	95.8333333333333	0
CHCHD6	CHCHD6	0	30.2083333333333	0
CHD4	CHD4	0	22.9166666666667	0
CHDH	CHDH	0	92.7083333333333	0
CHGA	CHGA	84.375	12.5	0
CHGB	CHGB	96.875	34.375	54.1666666666667
CHI3L1	CHI3L1	93.75	38.5416666666667	3.125
CHI3L2	CHI3L2	0	6.25	0
CHID1	CHID1	15.625	78.125	0
CHIT1	CHIT1	72.9166666666667	13.5416666666667	5.20833333333333
CHKB	CHKB	0	27.0833333333333	31.25
CHL1	CHL1	100	59.375	0
CHM	CHM	0	10.4166666666667	22.9166666666667
CHMP1A	CHMP1A	77.0833333333333	65.625	100
CHMP1B	CHMP1B	5.20833333333333	79.1666666666667	100
CHMP2A	CHMP2A	96.875	91.6666666666667	100
CHMP2B	CHMP2B	97.9166666666667	90.625	100
CHMP3	CHMP3	0	61.4583333333333	98.9583333333333
CHMP4A	CHMP4A	65.625	42.7083333333333	97.9166666666667
CHMP4B	CHMP4B	98.9583333333333	95.8333333333333	100
CHMP4C	CHMP4C	66.6666666666667	45.8333333333333	100
CHMP5	CHMP5	100	94.7916666666667	100
CHMP6	CHMP6	39.5833333333333	91.6666666666667	100
CHODL	CHODL	100	0	0
CHORDC1	CHORDC1	0	47.9166666666667	26.0416666666667
CHP1	CHP1	28.125	91.6666666666667	92.7083333333333
CHRDL2	CHRDL2	1.04166666666667	0	0
CHST12	CHST12	0	4.16666666666667	0
CHST14	CHST14	0	17.7083333333333	0
CHST3	CHST3	0	10.4166666666667	0
CHTF8	CHTF8	0	0	85.4166666666667
CHUK	CHUK	0	70.8333333333333	15.625
CIAO1	CIAO1	0	59.375	42.7083333333333
CIAPIN1	CIAPIN1	0	62.5	59.375
CIB1	CIB1	73.9583333333333	47.9166666666667	100
CILP	CILP	100	73.9583333333333	40.625
CILP2	CILP2	100	78.125	29.1666666666667
CIRBP	CIRBP	0	27.0833333333333	19.7916666666667
CISD1	CISD1	25	66.6666666666667	0
CISD2	CISD2	0	75	0
CIT	CIT	0	41.6666666666667	0
CKAP4	CKAP4	28.125	97.9166666666667	44.7916666666667
CKAP5	CKAP5	31.25	77.0833333333333	69.7916666666667
CKB	CKB	100	100	100
CKM	CKM	0	64.5833333333333	30.2083333333333
CKMT1A	CKMT1A	52.0833333333333	70.8333333333333	0
CKMT2	CKMT2	0	65.625	0
CLASP1	CLASP1	0	0	11.4583333333333
CLASP2	CLASP2	0	33.3333333333333	14.5833333333333
CLC	CLC	5.20833333333333	0	0
CLCA4	CLCA4	65.625	58.3333333333333	95.8333333333333
CLCN5	CLCN5	0	0	75
CLCN7	CLCN7	0	9.375	44.7916666666667
CLCNKB	CLCNKB	0	7.29166666666667	0
CLDN10	CLDN10	0	0	38.5416666666667
CLDN14	CLDN14	0	0	64.5833333333333
CLDN2	CLDN2	0	57.2916666666667	77.0833333333333
CLDN23	CLDN23	0	0	63.5416666666667
CLDN3	CLDN3	0	39.5833333333333	97.9166666666667
CLDN5	CLDN5	0	0	81.25
CLEC12A	CLEC12A	0	18.75	3.125
CLEC14A	CLEC14A	100	72.9166666666667	0
CLEC16A	CLEC16A	0	0	37.5
CLEC18A	CLEC18A	0	14.5833333333333	0
CLEC3B	CLEC3B	100	100	34.375
CLEC4D	CLEC4D	0	6.25	0
CLEC4G	CLEC4G	100	32.2916666666667	0
CLEC5A	CLEC5A	87.5	16.6666666666667	0
CLEC7A	CLEC7A	90.625	0	0
CLEC9A	CLEC9A	4.16666666666667	0	0
CLGN	CLGN	0	7.29166666666667	0
CLIC1	CLIC1	100	100	100
CLIC2	CLIC2	0	26.0416666666667	25
CLIC3	CLIC3	0	85.4166666666667	98.9583333333333
CLIC4	CLIC4	100	100	98.9583333333333
CLIC5	CLIC5	0	84.375	80.2083333333333
CLIC6	CLIC6	40.625	94.7916666666667	100
CLINT1	CLINT1	33.3333333333333	80.2083333333333	81.25
CLIP1	CLIP1	0	64.5833333333333	62.5
CLIP2	CLIP2	0	28.125	10.4166666666667
CLMP	CLMP	100	34.375	0
CLN3	CLN3	0	88.5416666666667	55.2083333333333
CLN5	CLN5	98.9583333333333	47.9166666666667	8.33333333333333
CLNK	CLNK	0	0	10.4166666666667
CLNS1A	CLNS1A	0	56.25	0
CLPB	CLPB	0	26.0416666666667	0
CLPP	CLPP	0	44.7916666666667	0
CLPS	CLPS	77.0833333333333	0	0
CLPTM1	CLPTM1	0	60.4166666666667	0
CLPTM1L	CLPTM1L	0	11.4583333333333	0
CLPX	CLPX	0	42.7083333333333	0
CLRN3	CLRN3	0	62.5	54.1666666666667
CLSTN1	CLSTN1	90.625	66.6666666666667	0
CLSTN2	CLSTN2	0	6.25	0
CLSTN3	CLSTN3	61.4583333333333	6.25	0
CLTA	CLTA	54.1666666666667	47.9166666666667	54.1666666666667
CLTB	CLTB	0	39.5833333333333	31.25
CLTC	CLTC	100	100	98.9583333333333
CLTCL1	CLTCL1	95.8333333333333	100	88.5416666666667
CLU	CLU	100	100	98.9583333333333
CLUAP1	CLUAP1	0	33.3333333333333	0
CLUH	CLUH	0	60.4166666666667	0
CLUL1	CLUL1	0	13.5416666666667	0
CLYBL	CLYBL	0	20.8333333333333	0
CMAS	CMAS	0	38.5416666666667	0
CMBL	CMBL	100	100	98.9583333333333
CMIP	CMIP	0	0	10.4166666666667
CMPK1	CMPK1	98.9583333333333	100	98.9583333333333
CMPK2	CMPK2	0	16.6666666666667	0
CMTM6	CMTM6	0	31.25	0
CNBP	CNBP	44.7916666666667	54.1666666666667	56.25
CNDP1	CNDP1	94.7916666666667	43.75	0
CNDP2	CNDP2	100	100	100
CNFN	CNFN	0	81.25	70.8333333333333
CNKSR1	CNKSR1	0	0	4.16666666666667
CNN2	CNN2	0	91.6666666666667	59.375
CNN3	CNN3	0	80.2083333333333	69.7916666666667
CNNM3	CNNM3	57.2916666666667	47.9166666666667	73.9583333333333
CNOT1	CNOT1	0	51.0416666666667	0
CNP	CNP	100	100	100
CNPY2	CNPY2	15.625	32.2916666666667	0
CNPY3	CNPY3	0	64.5833333333333	0
CNRIP1	CNRIP1	0	9.375	0
CNTFR	CNTFR	100	36.4583333333333	52.0833333333333
CNTN1	CNTN1	100	77.0833333333333	60.4166666666667
CNTNAP2	CNTNAP2	100	15.625	54.1666666666667
COA3	COA3	0	69.7916666666667	0
COASY	COASY	52.0833333333333	100	92.7083333333333
COBL	COBL	0	31.25	83.3333333333333
COBLL1	COBLL1	0	72.9166666666667	100
COCH	COCH	100	33.3333333333333	0
COG2	COG2	0	33.3333333333333	3.125
COG3	COG3	0	76.0416666666667	44.7916666666667
COG4	COG4	0	79.1666666666667	3.125
COG5	COG5	0	60.4166666666667	11.4583333333333
COG6	COG6	0	17.7083333333333	0
COG7	COG7	0	78.125	33.3333333333333
COL11A2	COL11A2	73.9583333333333	0	0
COL12A1	COL12A1	100	79.1666666666667	48.9583333333333
COL14A1	COL14A1	100	42.7083333333333	0
COL15A1	COL15A1	100	100	71.875
COL16A1	COL16A1	0	10.4166666666667	0
COL18A1	COL18A1	100	100	59.375
COL1A1	COL1A1	97.9166666666667	0	36.4583333333333
COL1A2	COL1A2	100	61.4583333333333	17.7083333333333
COL28A1	COL28A1	97.9166666666667	0	0
COL2A1	COL2A1	87.5	27.0833333333333	0
COL3A1	COL3A1	87.5	0	17.7083333333333
COL4A1	COL4A1	92.7083333333333	69.7916666666667	0
COL4A2	COL4A2	100	84.375	29.1666666666667
COL4A3BP	COL4A3BP	0	72.9166666666667	25
COL4A5	COL4A5	89.5833333333333	63.5416666666667	0
COL4A6	COL4A6	0	26.0416666666667	1.04166666666667
COL5A1	COL5A1	0	15.625	0
COL5A2	COL5A2	61.4583333333333	0	0
COL5A3	COL5A3	98.9583333333333	19.7916666666667	0
COL6A1	COL6A1	100	100	91.6666666666667
COL6A2	COL6A2	100	18.75	40.625
COL6A3	COL6A3	100	100	54.1666666666667
COL7A1	COL7A1	84.375	0	0
COL8A1	COL8A1	0	30.2083333333333	0
COLEC10	COLEC10	0	13.5416666666667	0
COLEC12	COLEC12	100	59.375	80.2083333333333
COLGALT1	COLGALT1	0	39.5833333333333	0
COMMD2	COMMD2	0	57.2916666666667	29.1666666666667
COMMD3	COMMD3	0	76.0416666666667	26.0416666666667
COMMD4	COMMD4	0	32.2916666666667	6.25
COMMD5	COMMD5	0	0	19.7916666666667
COMMD6	COMMD6	0	0	10.4166666666667
COMMD8	COMMD8	0	52.0833333333333	10.4166666666667
COMMD9	COMMD9	0	48.9583333333333	39.5833333333333
COMP	COMP	100	66.6666666666667	23.9583333333333
COMT	COMT	93.75	100	98.9583333333333
COMTD1	COMTD1	0	55.2083333333333	0
COPA	COPA	66.6666666666667	98.9583333333333	64.5833333333333
COPB1	COPB1	48.9583333333333	98.9583333333333	45.8333333333333
COPB2	COPB2	88.5416666666667	98.9583333333333	43.75
COPE	COPE	23.9583333333333	79.1666666666667	29.1666666666667
COPG1	COPG1	76.0416666666667	100	43.75
COPG2	COPG2	12.5	91.6666666666667	34.375
COPS2	COPS2	21.875	94.7916666666667	55.2083333333333
COPS3	COPS3	36.4583333333333	90.625	45.8333333333333
COPS4	COPS4	30.2083333333333	94.7916666666667	57.2916666666667
COPS5	COPS5	0	71.875	48.9583333333333
COPS6	COPS6	0	83.3333333333333	31.25
COPS7A	COPS7A	0	76.0416666666667	26.0416666666667
COPS7B	COPS7B	0	36.4583333333333	11.4583333333333
COPS8	COPS8	0	45.8333333333333	33.3333333333333
COPZ1	COPZ1	43.75	77.0833333333333	35.4166666666667
COQ5	COQ5	0	39.5833333333333	0
COQ6	COQ6	0	39.5833333333333	0
COQ9	COQ9	0	66.6666666666667	0
CORO1A	CORO1A	95.8333333333333	96.875	22.9166666666667
CORO1B	CORO1B	95.8333333333333	100	98.9583333333333
CORO1C	CORO1C	31.25	95.8333333333333	36.4583333333333
CORO2A	CORO2A	0	4.16666666666667	70.8333333333333
CORO7	CORO7	7.29166666666667	92.7083333333333	32.2916666666667
COTL1	COTL1	100	100	98.9583333333333
COX20	COX20	0	46.875	0
COX4I1	COX4I1	60.4166666666667	97.9166666666667	0
COX5A	COX5A	62.5	94.7916666666667	0
COX5B	COX5B	0	96.875	0
COX6A1	COX6A1	0	80.2083333333333	0
COX6B1	COX6B1	21.875	67.7083333333333	0
COX7A1	COX7A1	0	33.3333333333333	0
COX7A2	COX7A2	0	97.9166666666667	0
COX7A2L	COX7A2L	0	82.2916666666667	0
COX7C	COX7C	0	93.75	0
CP	CP	100	100	95.8333333333333
CPA1	CPA1	29.1666666666667	7.29166666666667	0
CPA4	CPA4	75	9.375	0
CPAMD8	CPAMD8	61.4583333333333	41.6666666666667	0
CPB1	CPB1	79.1666666666667	6.25	0
CPB2	CPB2	69.7916666666667	86.4583333333333	0
CPD	CPD	89.5833333333333	48.9583333333333	32.2916666666667
CPE	CPE	100	96.875	69.7916666666667
CPM	CPM	100	98.9583333333333	100
CPN1	CPN1	63.5416666666667	55.2083333333333	0
CPN2	CPN2	100	100	53.125
CPNE1	CPNE1	54.1666666666667	93.75	89.5833333333333
CPNE2	CPNE2	0	98.9583333333333	100
CPNE3	CPNE3	96.875	100	100
CPNE4	CPNE4	0	98.9583333333333	100
CPNE5	CPNE5	0	98.9583333333333	100
CPNE6	CPNE6	0	100	100
CPNE8	CPNE8	72.9166666666667	98.9583333333333	100
CPOX	CPOX	0	0	1.04166666666667
CPPED1	CPPED1	73.9583333333333	91.6666666666667	98.9583333333333
CPQ	CPQ	100	96.875	73.9583333333333
CPS1	CPS1	0	14.5833333333333	0
CPSF6	CPSF6	15.625	25	0
CPT1A	CPT1A	0	89.5833333333333	0
CPT1B	CPT1B	0	18.75	0
CPT2	CPT2	0	93.75	0
CPTP	CPTP	0	22.9166666666667	9.375
CPVL	CPVL	100	97.9166666666667	78.125
CPXM2	CPXM2	53.125	83.3333333333333	7.29166666666667
CPZ	CPZ	95.8333333333333	70.8333333333333	2.08333333333333
CR1	CR1	100	100	100
CR1L	CR1L	70.8333333333333	92.7083333333333	97.9166666666667
CRABP1	CRABP1	4.16666666666667	35.4166666666667	77.0833333333333
CRABP2	CRABP2	81.25	84.375	100
CRACR2A	CRACR2A	79.1666666666667	73.9583333333333	86.4583333333333
CRADD	CRADD	0	19.7916666666667	0
CRAT	CRAT	0	82.2916666666667	0
CRB2	CRB2	98.9583333333333	85.4166666666667	98.9583333333333
CRB3	CRB3	57.2916666666667	92.7083333333333	100
CRBN	CRBN	0	18.75	10.4166666666667
CRCT1	CRCT1	0	0	12.5
CREB3L3	CREB3L3	68.75	0	0
CREG1	CREG1	97.9166666666667	69.7916666666667	0
CRELD1	CRELD1	69.7916666666667	0	0
CRHBP	CRHBP	4.16666666666667	17.7083333333333	0
CRIM1	CRIM1	97.9166666666667	51.0416666666667	96.875
CRIP1	CRIP1	0	0	66.6666666666667
CRIP2	CRIP2	88.5416666666667	87.5	98.9583333333333
CRISP1	CRISP1	59.375	18.75	5.20833333333333
CRISP3	CRISP3	96.875	36.4583333333333	14.5833333333333
CRISPLD1	CRISPLD1	82.2916666666667	29.1666666666667	25
CRISPLD2	CRISPLD2	97.9166666666667	43.75	6.25
CRK	CRK	61.4583333333333	67.7083333333333	97.9166666666667
CRKL	CRKL	0	84.375	100
CRLF1	CRLF1	36.4583333333333	2.08333333333333	0
CRLF3	CRLF3	0	37.5	0
CRMP1	CRMP1	0	91.6666666666667	45.8333333333333
CRNN	CRNN	96.875	85.4166666666667	31.25
CROCC	CROCC	77.0833333333333	98.9583333333333	97.9166666666667
CROT	CROT	0	8.33333333333333	0
CRTAC1	CRTAC1	97.9166666666667	65.625	13.5416666666667
CRTAP	CRTAP	0	12.5	0
CRYAA	CRYAA	58.3333333333333	93.75	13.5416666666667
CRYAB	CRYAB	98.9583333333333	100	100
CRYBG3	CRYBG3	0	47.9166666666667	37.5
CRYL1	CRYL1	98.9583333333333	100	98.9583333333333
CRYM	CRYM	98.9583333333333	98.9583333333333	93.75
CRYZ	CRYZ	100	98.9583333333333	98.9583333333333
CRYZL1	CRYZL1	0	20.8333333333333	39.5833333333333
CS	CS	58.3333333333333	98.9583333333333	11.4583333333333
CSAD	CSAD	0	11.4583333333333	10.4166666666667
CSDE1	CSDE1	0	93.75	43.75
CSE1L	CSE1L	50	95.8333333333333	53.125
CSF1	CSF1	100	17.7083333333333	27.0833333333333
CSF1R	CSF1R	69.7916666666667	0	0
CSGALNACT1	CSGALNACT1	0	17.7083333333333	0
CSK	CSK	0	86.4583333333333	97.9166666666667
CSNK1A1	CSNK1A1	57.2916666666667	72.9166666666667	94.7916666666667
CSNK1G1	CSNK1G1	0	52.0833333333333	100
CSNK1G2	CSNK1G2	0	59.375	100
CSNK1G3	CSNK1G3	0	59.375	100
CSNK2A1	CSNK2A1	31.25	96.875	59.375
CSNK2A2	CSNK2A2	0	81.25	28.125
CSNK2B	CSNK2B	0	71.875	51.0416666666667
CSPG4	CSPG4	100	83.3333333333333	16.6666666666667
CSPP1	CSPP1	0	19.7916666666667	53.125
CSRP1	CSRP1	59.375	97.9166666666667	100
CSRP2	CSRP2	0	52.0833333333333	30.2083333333333
CST1	CST1	97.9166666666667	29.1666666666667	23.9583333333333
CST2	CST2	98.9583333333333	13.5416666666667	11.4583333333333
CST3	CST3	100	100	88.5416666666667
CST4	CST4	100	40.625	25
CST6	CST6	100	73.9583333333333	67.7083333333333
CSTA	CSTA	100	15.625	37.5
CSTB	CSTB	100	98.9583333333333	100
CTAGE5	CTAGE5	0	45.8333333333333	0
CTBP1	CTBP1	0	58.3333333333333	69.7916666666667
CTBP2	CTBP2	0	43.75	69.7916666666667
CTBS	CTBS	100	45.8333333333333	25
CTCF	CTCF	0	3.125	0
CTDSP1	CTDSP1	0	94.7916666666667	100
CTDSP2	CTDSP2	0	0	90.625
CTDSPL	CTDSPL	0	0	98.9583333333333
CTGF	CTGF	100	0	0
CTH	CTH	0	62.5	26.0416666666667
CTNNA1	CTNNA1	45.8333333333333	90.625	73.9583333333333
CTNNA2	CTNNA2	8.33333333333333	90.625	32.2916666666667
CTNNB1	CTNNB1	76.0416666666667	100	75
CTNND1	CTNND1	31.25	97.9166666666667	63.5416666666667
CTPS1	CTPS1	6.25	64.5833333333333	13.5416666666667
CTPS2	CTPS2	0	77.0833333333333	40.625
CTSA	CTSA	100	96.875	58.3333333333333
CTSB	CTSB	100	100	96.875
CTSC	CTSC	100	95.8333333333333	71.875
CTSD	CTSD	100	100	100
CTSF	CTSF	47.9166666666667	61.4583333333333	0
CTSG	CTSG	92.7083333333333	100	75
CTSH	CTSH	100	95.8333333333333	85.4166666666667
CTSL	CTSL	100	73.9583333333333	51.0416666666667
CTSO	CTSO	82.2916666666667	18.75	0
CTSS	CTSS	94.7916666666667	57.2916666666667	9.375
CTSV	CTSV	0	10.4166666666667	0
CTSZ	CTSZ	100	96.875	82.2916666666667
CTTN	CTTN	100	94.7916666666667	100
CUBN	CUBN	100	100	100
CUL1	CUL1	0	76.0416666666667	63.5416666666667
CUL2	CUL2	0	58.3333333333333	22.9166666666667
CUL3	CUL3	0	93.75	93.75
CUL4A	CUL4A	8.33333333333333	85.4166666666667	52.0833333333333
CUL4B	CUL4B	0	79.1666666666667	45.8333333333333
CUL5	CUL5	0	83.3333333333333	64.5833333333333
CUL7	CUL7	0	5.20833333333333	0
CUTA	CUTA	100	71.875	93.75
CXADR	CXADR	0	41.6666666666667	96.875
CXCL12	CXCL12	97.9166666666667	98.9583333333333	54.1666666666667
CXCL14	CXCL14	0	36.4583333333333	0
CXCL8	CXCL8	0	19.7916666666667	48.9583333333333
CXCR1	CXCR1	0	9.375	0
CXCR2	CXCR2	0	21.875	0
CXorf38	CXorf38	0	15.625	0
CYB561	CYB561	42.7083333333333	55.2083333333333	71.875
CYB5A	CYB5A	69.7916666666667	100	0
CYB5B	CYB5B	0	83.3333333333333	21.875
CYB5R1	CYB5R1	0	88.5416666666667	0
CYB5R2	CYB5R2	0	29.1666666666667	31.25
CYB5R3	CYB5R3	50	98.9583333333333	62.5
CYBA	CYBA	20.8333333333333	86.4583333333333	34.375
CYBB	CYBB	52.0833333333333	93.75	41.6666666666667
CYBRD1	CYBRD1	85.4166666666667	83.3333333333333	100
CYC1	CYC1	18.75	98.9583333333333	0
CYCS	CYCS	75	25	54.1666666666667
CYFIP1	CYFIP1	83.3333333333333	98.9583333333333	100
CYFIP2	CYFIP2	73.9583333333333	98.9583333333333	100
CYP17A1	CYP17A1	0	25	0
CYP1A1	CYP1A1	0	7.29166666666667	0
CYP20A1	CYP20A1	0	47.9166666666667	0
CYP27A1	CYP27A1	0	78.125	0
CYP4A11	CYP4A11	0	83.3333333333333	0
CYP4F11	CYP4F11	3.125	75	0
CYP4F2	CYP4F2	12.5	82.2916666666667	0
CYP4F22	CYP4F22	0	13.5416666666667	0
CYP4F3	CYP4F3	12.5	85.4166666666667	0
CYP4F8	CYP4F8	0	36.4583333333333	0
CYP51A1	CYP51A1	0	36.4583333333333	0
CYR61	CYR61	95.8333333333333	0	0
CYS1	CYS1	0	16.6666666666667	94.7916666666667
CYSRT1	CYSRT1	0	56.25	96.875
CYSTM1	CYSTM1	91.6666666666667	98.9583333333333	100
CYTH2	CYTH2	0	0	51.0416666666667
CYTH4	CYTH4	0	9.375	0
CYTL1	CYTL1	0	2.08333333333333	0
D2HGDH	D2HGDH	0	14.5833333333333	0
DAAM1	DAAM1	0	14.5833333333333	82.2916666666667
DAB2	DAB2	59.375	97.9166666666667	86.4583333333333
DAD1	DAD1	0	86.4583333333333	0
DAG1	DAG1	100	91.6666666666667	97.9166666666667
DAGLB	DAGLB	0	45.8333333333333	0
DAK	DAK	100	100	98.9583333333333
DAO	DAO	0	27.0833333333333	0
DAP3	DAP3	0	53.125	0
DAPK1	DAPK1	0	10.4166666666667	0
DARS	DARS	68.75	98.9583333333333	71.875
DARS2	DARS2	0	87.5	0
DAZAP1	DAZAP1	0	54.1666666666667	0
DAZAP2	DAZAP2	0	0	25
DBI	DBI	100	82.2916666666667	98.9583333333333
DBN1	DBN1	52.0833333333333	64.5833333333333	31.25
DBNL	DBNL	89.5833333333333	98.9583333333333	97.9166666666667
DBT	DBT	0	86.4583333333333	0
DCAF11	DCAF11	0	21.875	20.8333333333333
DCAF7	DCAF7	0	27.0833333333333	14.5833333333333
DCAF8	DCAF8	0	51.0416666666667	10.4166666666667
DCAKD	DCAKD	0	15.625	0
DCBLD1	DCBLD1	37.5	0	0
DCBLD2	DCBLD2	75	2.08333333333333	36.4583333333333
DCD	DCD	90.625	38.5416666666667	69.7916666666667
DCDC2	DCDC2	0	91.6666666666667	0
DCHS1	DCHS1	100	22.9166666666667	0
DCN	DCN	60.4166666666667	33.3333333333333	0
DCPS	DCPS	0	9.375	0
DCTD	DCTD	0	19.7916666666667	27.0833333333333
DCTN1	DCTN1	65.625	100	89.5833333333333
DCTN2	DCTN2	58.3333333333333	97.9166666666667	78.125
DCTN3	DCTN3	0	91.6666666666667	44.7916666666667
DCTN4	DCTN4	0	84.375	21.875
DCTN6	DCTN6	0	16.6666666666667	0
DCTPP1	DCTPP1	0	11.4583333333333	25
DCUN1D1	DCUN1D1	0	61.4583333333333	25
DCUN1D3	DCUN1D3	0	0	6.25
DCXR	DCXR	100	100	98.9583333333333
DDAH1	DDAH1	100	100	100
DDAH2	DDAH2	100	100	98.9583333333333
DDB1	DDB1	88.5416666666667	73.9583333333333	71.875
DDC	DDC	100	100	90.625
DDHD2	DDHD2	0	0	8.33333333333333
DDI2	DDI2	55.2083333333333	78.125	38.5416666666667
DDOST	DDOST	0	100	0
DDR1	DDR1	100	79.1666666666667	38.5416666666667
DDR2	DDR2	96.875	11.4583333333333	0
DDRGK1	DDRGK1	0	86.4583333333333	0
DDT	DDT	100	100	100
DDX1	DDX1	72.9166666666667	97.9166666666667	69.7916666666667
DDX17	DDX17	60.4166666666667	90.625	6.25
DDX18	DDX18	28.125	41.6666666666667	0
DDX19A	DDX19A	0	81.25	66.6666666666667
DDX19B	DDX19B	14.5833333333333	83.3333333333333	66.6666666666667
DDX21	DDX21	34.375	30.2083333333333	0
DDX39A	DDX39A	23.9583333333333	96.875	11.4583333333333
DDX39B	DDX39B	29.1666666666667	96.875	11.4583333333333
DDX3X	DDX3X	62.5	100	95.8333333333333
DDX3Y	DDX3Y	37.5	100	94.7916666666667
DDX41	DDX41	0	0	29.1666666666667
DDX46	DDX46	0	17.7083333333333	0
DDX49	DDX49	3.125	0	0
DDX5	DDX5	35.4166666666667	87.5	10.4166666666667
DDX50	DDX50	4.16666666666667	0	0
DDX58	DDX58	0	84.375	59.375
DDX6	DDX6	0	71.875	22.9166666666667
DDX60	DDX60	0	7.29166666666667	0
DECR1	DECR1	57.2916666666667	88.5416666666667	0
DECR2	DECR2	0	16.6666666666667	0
DEF6	DEF6	0	27.0833333333333	0
DEFA3	DEFA3	98.9583333333333	100	100
DEFA4	DEFA4	0	28.125	0
DEFB1	DEFB1	100	98.9583333333333	95.8333333333333
DEFB127	DEFB127	3.125	0	0
DEFB129	DEFB129	0	2.08333333333333	0
DEGS1	DEGS1	0	25	0
DEK	DEK	0	38.5416666666667	0
DENND2D	DENND2D	0	10.4166666666667	93.75
DENND3	DENND3	0	10.4166666666667	0
DENND4C	DENND4C	33.3333333333333	45.8333333333333	25
DENR	DENR	38.5416666666667	40.625	87.5
DEPTOR	DEPTOR	0	48.9583333333333	47.9166666666667
DERA	DERA	0	80.2083333333333	14.5833333333333
DERL1	DERL1	0	15.625	0
DES	DES	85.4166666666667	98.9583333333333	36.4583333333333
DFFA	DFFA	0	34.375	28.125
DFNA5	DFNA5	0	20.8333333333333	45.8333333333333
DGKA	DGKA	0	41.6666666666667	26.0416666666667
DGKQ	DGKQ	0	9.375	3.125
DHCR7	DHCR7	0	60.4166666666667	0
DHODH	DHODH	0	25	0
DHPS	DHPS	0	0	12.5
DHRS1	DHRS1	0	66.6666666666667	7.29166666666667
DHRS11	DHRS11	0	17.7083333333333	8.33333333333333
DHRS2	DHRS2	46.875	96.875	3.125
DHRS4	DHRS4	0	86.4583333333333	0
DHRS7	DHRS7	40.625	95.8333333333333	14.5833333333333
DHRS7B	DHRS7B	0	25	0
DHRS9	DHRS9	0	15.625	0
DHTKD1	DHTKD1	0	69.7916666666667	0
DHX15	DHX15	0	61.4583333333333	0
DHX29	DHX29	0	40.625	4.16666666666667
DHX30	DHX30	34.375	13.5416666666667	21.875
DHX32	DHX32	0	29.1666666666667	31.25
DHX36	DHX36	0	25	22.9166666666667
DHX9	DHX9	81.25	97.9166666666667	0
DIAPH1	DIAPH1	0	97.9166666666667	96.875
DIAPH2	DIAPH2	0	97.9166666666667	38.5416666666667
DIP2A	DIP2A	0	77.0833333333333	100
DIP2B	DIP2B	0	62.5	100
DIP2C	DIP2C	0	72.9166666666667	96.875
DIRC2	DIRC2	0	0	37.5
DIS3	DIS3	0	44.7916666666667	0
DIS3L2	DIS3L2	0	52.0833333333333	0
DKC1	DKC1	4.16666666666667	26.0416666666667	0
DKK3	DKK3	95.8333333333333	8.33333333333333	0
DLAT	DLAT	0	93.75	0
DLD	DLD	71.875	97.9166666666667	0
DLG1	DLG1	0	28.125	1.04166666666667
DLGAP4	DLGAP4	0	47.9166666666667	91.6666666666667
DLK1	DLK1	92.7083333333333	0	0
DLK2	DLK2	94.7916666666667	0	0
DLL1	DLL1	51.0416666666667	2.08333333333333	0
DLST	DLST	98.9583333333333	90.625	0
DMBT1	DMBT1	88.5416666666667	28.125	89.5833333333333
DMGDH	DMGDH	0	80.2083333333333	0
DMKN	DMKN	98.9583333333333	25	9.375
DMTN	DMTN	0	32.2916666666667	0
DMXL1	DMXL1	30.2083333333333	93.75	90.625
DNAH12	DNAH12	0	10.4166666666667	0
DNAH14	DNAH14	60.4166666666667	0	0
DNAH17	DNAH17	0	43.75	0
DNAH3	DNAH3	94.7916666666667	0	0
DNAH5	DNAH5	36.4583333333333	7.29166666666667	0
DNAH6	DNAH6	0	50	61.4583333333333
DNAH8	DNAH8	0	68.75	0
DNAJA1	DNAJA1	77.0833333333333	90.625	98.9583333333333
DNAJA2	DNAJA2	44.7916666666667	90.625	96.875
DNAJA3	DNAJA3	0	65.625	0
DNAJA4	DNAJA4	0	80.2083333333333	66.6666666666667
DNAJB1	DNAJB1	0	94.7916666666667	92.7083333333333
DNAJB11	DNAJB11	0	41.6666666666667	0
DNAJB12	DNAJB12	0	6.25	0
DNAJB13	DNAJB13	0	30.2083333333333	0
DNAJB2	DNAJB2	30.2083333333333	60.4166666666667	88.5416666666667
DNAJB6	DNAJB6	0	57.2916666666667	97.9166666666667
DNAJB8	DNAJB8	0	23.9583333333333	0
DNAJB9	DNAJB9	0	12.5	0
DNAJC10	DNAJC10	0	13.5416666666667	0
DNAJC11	DNAJC11	0	92.7083333333333	0
DNAJC13	DNAJC13	0	100	32.2916666666667
DNAJC25	DNAJC25	0	36.4583333333333	76.0416666666667
DNAJC3	DNAJC3	39.5833333333333	94.7916666666667	0
DNAJC5	DNAJC5	73.9583333333333	98.9583333333333	100
DNAJC7	DNAJC7	0	75	77.0833333333333
DNAJC9	DNAJC9	0	5.20833333333333	0
DNASE1	DNASE1	100	91.6666666666667	50
DNASE1L1	DNASE1L1	18.75	72.9166666666667	15.625
DNASE2	DNASE2	100	79.1666666666667	47.9166666666667
DNER	DNER	95.8333333333333	0	0
DNM1	DNM1	0	97.9166666666667	98.9583333333333
DNM1L	DNM1L	23.9583333333333	91.6666666666667	26.0416666666667
DNM2	DNM2	69.7916666666667	100	100
DNPEP	DNPEP	30.2083333333333	98.9583333333333	55.2083333333333
DNPH1	DNPH1	87.5	94.7916666666667	84.375
DOCK1	DOCK1	0	69.7916666666667	79.1666666666667
DOCK10	DOCK10	0	0	53.125
DOCK11	DOCK11	0	19.7916666666667	36.4583333333333
DOCK2	DOCK2	0	88.5416666666667	0
DOCK5	DOCK5	0	85.4166666666667	87.5
DOCK6	DOCK6	0	25	0
DOCK7	DOCK7	0	84.375	46.875
DOCK8	DOCK8	0	69.7916666666667	0
DOCK9	DOCK9	0	0	95.8333333333333
DOHH	DOHH	0	7.29166666666667	11.4583333333333
DOK3	DOK3	0	68.75	0
DOK5	DOK5	0	0	19.7916666666667
DOPEY1	DOPEY1	0	0	51.0416666666667
DOPEY2	DOPEY2	98.9583333333333	100	97.9166666666667
DPCD	DPCD	0	30.2083333333333	0
DPEP1	DPEP1	100	100	100
DPEP3	DPEP3	11.4583333333333	16.6666666666667	2.08333333333333
DPH3	DPH3	40.625	0	0
DPH5	DPH5	0	0	63.5416666666667
DPM1	DPM1	0	45.8333333333333	0
DPM3	DPM3	0	73.9583333333333	0
DPP3	DPP3	88.5416666666667	96.875	94.7916666666667
DPP4	DPP4	100	100	100
DPP6	DPP6	0	11.4583333333333	90.625
DPP7	DPP7	100	100	85.4166666666667
DPP9	DPP9	0	42.7083333333333	9.375
DPT	DPT	100	85.4166666666667	30.2083333333333
DPY19L2	DPY19L2	0	3.125	0
DPY30	DPY30	32.2916666666667	46.875	54.1666666666667
DPYS	DPYS	96.875	100	53.125
DPYSL2	DPYSL2	0	90.625	31.25
DPYSL3	DPYSL3	0	95.8333333333333	69.7916666666667
DRG1	DRG1	0	40.625	15.625
DRG2	DRG2	0	80.2083333333333	32.2916666666667
DSC1	DSC1	93.75	77.0833333333333	63.5416666666667
DSC2	DSC2	100	83.3333333333333	21.875
DSC3	DSC3	84.375	90.625	0
DSCR3	DSCR3	0	45.8333333333333	36.4583333333333
DSG1	DSG1	98.9583333333333	92.7083333333333	84.375
DSG2	DSG2	100	51.0416666666667	75
DSG3	DSG3	64.5833333333333	46.875	0
DSG4	DSG4	36.4583333333333	0	0
DSP	DSP	100	100	97.9166666666667
DSTN	DSTN	98.9583333333333	100	100
DTD1	DTD1	0	16.6666666666667	48.9583333333333
DTWD2	DTWD2	0	12.5	17.7083333333333
DTX2	DTX2	0	0	18.75
DTX3L	DTX3L	0	46.875	55.2083333333333
DTX4	DTX4	0	0	30.2083333333333
DTYMK	DTYMK	0	91.6666666666667	48.9583333333333
DUOX1	DUOX1	0	60.4166666666667	69.7916666666667
DUOX2	DUOX2	0	69.7916666666667	70.8333333333333
DUOXA2	DUOXA2	0	16.6666666666667	36.4583333333333
DUSP14	DUSP14	5.20833333333333	0	0
DUSP23	DUSP23	0	89.5833333333333	69.7916666666667
DUSP3	DUSP3	0	90.625	87.5
DYNC1H1	DYNC1H1	100	100	96.875
DYNC1I2	DYNC1I2	76.0416666666667	94.7916666666667	84.375
DYNC1LI1	DYNC1LI1	0	88.5416666666667	41.6666666666667
DYNC1LI2	DYNC1LI2	29.1666666666667	87.5	59.375
DYNC2H1	DYNC2H1	0	82.2916666666667	0
DYNLL1	DYNLL1	64.5833333333333	96.875	100
DYNLL2	DYNLL2	66.6666666666667	96.875	100
DYNLRB1	DYNLRB1	55.2083333333333	83.3333333333333	77.0833333333333
DYNLT1	DYNLT1	23.9583333333333	55.2083333333333	0
DYNLT3	DYNLT3	0	0	17.7083333333333
DYRK2	DYRK2	0	0	92.7083333333333
DYRK3	DYRK3	0	0	56.25
DYSF	DYSF	46.875	90.625	70.8333333333333
EARS2	EARS2	0	26.0416666666667	0
EBP	EBP	0	68.75	0
ECE2	ECE2	5.20833333333333	0	0
ECH1	ECH1	48.9583333333333	84.375	0
ECHDC1	ECHDC1	0	91.6666666666667	67.7083333333333
ECHDC3	ECHDC3	0	87.5	0
ECHS1	ECHS1	86.4583333333333	100	0
ECI1	ECI1	0	73.9583333333333	0
ECI2	ECI2	0	89.5833333333333	0
ECM1	ECM1	94.7916666666667	81.25	7.29166666666667
ECM29	ECM29	5.20833333333333	98.9583333333333	33.3333333333333
EDA2R	EDA2R	85.4166666666667	0	0
EDAR	EDAR	58.3333333333333	0	0
EDC3	EDC3	5.20833333333333	7.29166666666667	0
EDC4	EDC4	0	45.8333333333333	0
EDDM3A	EDDM3A	0	7.29166666666667	0
EDDM3B	EDDM3B	8.33333333333333	10.4166666666667	0
EDF1	EDF1	0	33.3333333333333	69.7916666666667
EDIL3	EDIL3	0	18.75	1.04166666666667
EDNRB	EDNRB	4.16666666666667	0	0
EEA1	EEA1	54.1666666666667	89.5833333333333	65.625
EEF1A1	EEF1A1	100	100	100
EEF1A2	EEF1A2	100	100	100
EEF1B2	EEF1B2	39.5833333333333	84.375	37.5
EEF1D	EEF1D	61.4583333333333	97.9166666666667	45.8333333333333
EEF1E1	EEF1E1	22.9166666666667	73.9583333333333	0
EEF1G	EEF1G	94.7916666666667	98.9583333333333	71.875
EEF2	EEF2	100	100	100
EEF2K	EEF2K	0	0	4.16666666666667
EEFSEC	EEFSEC	0	87.5	31.25
EFCAB14	EFCAB14	98.9583333333333	0	0
EFEMP1	EFEMP1	100	98.9583333333333	88.5416666666667
EFEMP2	EFEMP2	100	64.5833333333333	0
EFHC1	EFHC1	0	4.16666666666667	0
EFHC2	EFHC2	0	6.25	0
EFHD1	EFHD1	0	79.1666666666667	94.7916666666667
EFHD2	EFHD2	94.7916666666667	82.2916666666667	94.7916666666667
EFNA1	EFNA1	100	58.3333333333333	30.2083333333333
EFNA2	EFNA2	30.2083333333333	13.5416666666667	0
EFNA4	EFNA4	56.25	0	0
EFNA5	EFNA5	83.3333333333333	0	0
EFNB1	EFNB1	100	64.5833333333333	97.9166666666667
EFNB2	EFNB2	42.7083333333333	0	52.0833333333333
EFNB3	EFNB3	92.7083333333333	0	0
EFR3A	EFR3A	0	81.25	97.9166666666667
EFS	EFS	0	0	7.29166666666667
EFTUD1	EFTUD1	0	67.7083333333333	41.6666666666667
EFTUD2	EFTUD2	47.9166666666667	88.5416666666667	0
EGF	EGF	100	100	96.875
EGFR	EGFR	93.75	52.0833333333333	57.2916666666667
EGLN1	EGLN1	0	48.9583333333333	32.2916666666667
EHBP1	EHBP1	0	0	20.8333333333333
EHD1	EHD1	100	100	100
EHD2	EHD2	0	98.9583333333333	100
EHD3	EHD3	93.75	100	100
EHD4	EHD4	98.9583333333333	100	100
EHHADH	EHHADH	20.8333333333333	100	0
EIF1	EIF1	29.1666666666667	54.1666666666667	91.6666666666667
EIF1AX	EIF1AX	0	43.75	0
EIF1AY	EIF1AY	0	45.8333333333333	0
EIF1B	EIF1B	26.0416666666667	25	86.4583333333333
EIF2A	EIF2A	0	62.5	25
EIF2AK2	EIF2AK2	0	80.2083333333333	0
EIF2AK4	EIF2AK4	0	8.33333333333333	0
EIF2B1	EIF2B1	0	25	0
EIF2B2	EIF2B2	0	53.125	10.4166666666667
EIF2B3	EIF2B3	0	63.5416666666667	10.4166666666667
EIF2B4	EIF2B4	0	57.2916666666667	12.5
EIF2B5	EIF2B5	0	64.5833333333333	0
EIF2D	EIF2D	0	13.5416666666667	0
EIF2S1	EIF2S1	55.2083333333333	92.7083333333333	68.75
EIF2S2	EIF2S2	0	76.0416666666667	26.0416666666667
EIF2S3	EIF2S3	64.5833333333333	94.7916666666667	72.9166666666667
EIF3A	EIF3A	27.0833333333333	97.9166666666667	30.2083333333333
EIF3B	EIF3B	29.1666666666667	90.625	31.25
EIF3C	EIF3C	48.9583333333333	94.7916666666667	42.7083333333333
EIF3D	EIF3D	0	82.2916666666667	51.0416666666667
EIF3E	EIF3E	0	95.8333333333333	57.2916666666667
EIF3F	EIF3F	30.2083333333333	94.7916666666667	19.7916666666667
EIF3G	EIF3G	21.875	42.7083333333333	9.375
EIF3H	EIF3H	0	65.625	0
EIF3I	EIF3I	34.375	93.75	35.4166666666667
EIF3J	EIF3J	0	46.875	23.9583333333333
EIF3K	EIF3K	0	75	19.7916666666667
EIF3L	EIF3L	0	93.75	30.2083333333333
EIF3M	EIF3M	25	79.1666666666667	13.5416666666667
EIF4A1	EIF4A1	98.9583333333333	100	95.8333333333333
EIF4A2	EIF4A2	97.9166666666667	100	96.875
EIF4A3	EIF4A3	55.2083333333333	98.9583333333333	70.8333333333333
EIF4B	EIF4B	36.4583333333333	56.25	89.5833333333333
EIF4E	EIF4E	0	83.3333333333333	41.6666666666667
EIF4E2	EIF4E2	0	35.4166666666667	0
EIF4G1	EIF4G1	48.9583333333333	98.9583333333333	61.4583333333333
EIF4G2	EIF4G2	0	86.4583333333333	38.5416666666667
EIF4G3	EIF4G3	0	80.2083333333333	20.8333333333333
EIF4H	EIF4H	46.875	93.75	87.5
EIF5	EIF5	26.0416666666667	84.375	59.375
EIF5A	EIF5A	98.9583333333333	100	100
EIF5AL1	EIF5AL1	98.9583333333333	100	100
EIF5B	EIF5B	0	71.875	22.9166666666667
EIF6	EIF6	100	92.7083333333333	79.1666666666667
ELANE	ELANE	96.875	90.625	43.75
ELAVL1	ELAVL1	6.25	54.1666666666667	0
ELFN1	ELFN1	91.6666666666667	0	0
ELFN2	ELFN2	0	0	21.875
ELMO1	ELMO1	0	53.125	4.16666666666667
ELMO2	ELMO2	0	44.7916666666667	23.9583333333333
ELMO3	ELMO3	0	66.6666666666667	48.9583333333333
ELMOD2	ELMOD2	0	21.875	0
ELOVL1	ELOVL1	0	26.0416666666667	0
ELP2	ELP2	0	40.625	27.0833333333333
ELP3	ELP3	0	55.2083333333333	0
ELP4	ELP4	0	11.4583333333333	0
ELP5	ELP5	0	11.4583333333333	0
ELSPBP1	ELSPBP1	40.625	40.625	2.08333333333333
EMB	EMB	0	8.33333333333333	0
EMC1	EMC1	0	53.125	0
EMC10	EMC10	81.25	0	0
EMC7	EMC7	0	40.625	0
EMCN	EMCN	36.4583333333333	0	0
EMD	EMD	0	70.8333333333333	0
EMILIN1	EMILIN1	25	4.16666666666667	0
EML1	EML1	0	46.875	0
EML2	EML2	75	95.8333333333333	100
EML3	EML3	0	54.1666666666667	0
EML4	EML4	0	43.75	0
EMR2	EMR2	90.625	1.04166666666667	0
EMR3	EMR3	0	17.7083333333333	0
ENAH	ENAH	0	51.0416666666667	72.9166666666667
ENDOD1	ENDOD1	100	83.3333333333333	34.375
ENDOU	ENDOU	0	7.29166666666667	0
ENG	ENG	98.9583333333333	0	0
ENO1	ENO1	100	100	100
ENO2	ENO2	100	100	100
ENO3	ENO3	100	100	100
ENOPH1	ENOPH1	92.7083333333333	93.75	75
ENOSF1	ENOSF1	41.6666666666667	89.5833333333333	89.5833333333333
ENPEP	ENPEP	100	100	100
ENPP1	ENPP1	0	21.875	0
ENPP2	ENPP2	92.7083333333333	63.5416666666667	12.5
ENPP3	ENPP3	68.75	93.75	85.4166666666667
ENPP4	ENPP4	79.1666666666667	81.25	57.2916666666667
ENPP5	ENPP5	2.08333333333333	5.20833333333333	0
ENPP6	ENPP6	77.0833333333333	100	89.5833333333333
ENPP7	ENPP7	57.2916666666667	79.1666666666667	0
ENSA	ENSA	34.375	0	78.125
ENTPD1	ENTPD1	0	6.25	0
ENTPD2	ENTPD2	34.375	52.0833333333333	72.9166666666667
ENTPD3	ENTPD3	0	46.875	81.25
ENTPD5	ENTPD5	0	90.625	0
ENTPD6	ENTPD6	0	39.5833333333333	0
ENY2	ENY2	0	10.4166666666667	19.7916666666667
EPB41	EPB41	63.5416666666667	97.9166666666667	0
EPB41L1	EPB41L1	0	81.25	48.9583333333333
EPB41L3	EPB41L3	26.0416666666667	94.7916666666667	22.9166666666667
EPB41L4A	EPB41L4A	0	0	85.4166666666667
EPB41L5	EPB41L5	0	51.0416666666667	0
EPB42	EPB42	67.7083333333333	83.3333333333333	1.04166666666667
EPCAM	EPCAM	96.875	67.7083333333333	48.9583333333333
EPDR1	EPDR1	38.5416666666667	50	28.125
EPG5	EPG5	0	11.4583333333333	0
EPHA1	EPHA1	100	32.2916666666667	0
EPHA10	EPHA10	100	7.29166666666667	0
EPHA2	EPHA2	87.5	50	48.9583333333333
EPHA4	EPHA4	98.9583333333333	26.0416666666667	20.8333333333333
EPHA5	EPHA5	65.625	18.75	23.9583333333333
EPHA7	EPHA7	100	37.5	34.375
EPHB2	EPHB2	100	28.125	34.375
EPHB3	EPHB3	100	42.7083333333333	34.375
EPHB4	EPHB4	100	84.375	44.7916666666667
EPHB6	EPHB6	100	67.7083333333333	0
EPHX1	EPHX1	0	100	53.125
EPHX2	EPHX2	98.9583333333333	100	92.7083333333333
EPM2AIP1	EPM2AIP1	0	42.7083333333333	0
EPN1	EPN1	0	45.8333333333333	96.875
EPN3	EPN3	0	41.6666666666667	92.7083333333333
EPPK1	EPPK1	69.7916666666667	100	85.4166666666667
EPRS	EPRS	78.125	98.9583333333333	57.2916666666667
EPS15	EPS15	58.3333333333333	53.125	38.5416666666667
EPS15L1	EPS15L1	0	33.3333333333333	37.5
EPS8	EPS8	91.6666666666667	88.5416666666667	100
EPS8L1	EPS8L1	87.5	94.7916666666667	100
EPS8L2	EPS8L2	100	100	100
EPS8L3	EPS8L3	0	0	26.0416666666667
EPT1	EPT1	0	70.8333333333333	0
EPX	EPX	86.4583333333333	96.875	44.7916666666667
ERAP1	ERAP1	33.3333333333333	83.3333333333333	0
ERAP2	ERAP2	0	15.625	0
ERBB2	ERBB2	19.7916666666667	35.4166666666667	0
ERBB2IP	ERBB2IP	0	18.75	1.04166666666667
ERBB3	ERBB3	0	0	25
ERCC6L	ERCC6L	29.1666666666667	0	0
ERGIC1	ERGIC1	27.0833333333333	91.6666666666667	33.3333333333333
ERGIC3	ERGIC3	0	30.2083333333333	0
ERH	ERH	31.25	0	34.375
ERI3	ERI3	0	15.625	19.7916666666667
ERICH5	ERICH5	0	0	58.3333333333333
ERLEC1	ERLEC1	0	35.4166666666667	0
ERLIN1	ERLIN1	0	86.4583333333333	0
ERLIN2	ERLIN2	0	95.8333333333333	0
ERMAP	ERMAP	19.7916666666667	0	0
ERMP1	ERMP1	0	90.625	0
ERO1L	ERO1L	43.75	73.9583333333333	0
ERP29	ERP29	0	89.5833333333333	0
ERP44	ERP44	97.9166666666667	100	58.3333333333333
ESAM	ESAM	100	13.5416666666667	73.9583333333333
ESD	ESD	98.9583333333333	98.9583333333333	100
ESPN	ESPN	0	67.7083333333333	7.29166666666667
ESRP1	ESRP1	0	35.4166666666667	0
ESYT1	ESYT1	0	89.5833333333333	0
ESYT2	ESYT2	0	46.875	0
ETF1	ETF1	39.5833333333333	88.5416666666667	73.9583333333333
ETFA	ETFA	69.7916666666667	100	0
ETFB	ETFB	60.4166666666667	100	22.9166666666667
ETFDH	ETFDH	0	94.7916666666667	0
ETHE1	ETHE1	0	90.625	0
EVA1B	EVA1B	0	0	64.5833333333333
EVI2B	EVI2B	0	17.7083333333333	5.20833333333333
EVPL	EVPL	80.2083333333333	100	100
EWSR1	EWSR1	15.625	19.7916666666667	2.08333333333333
EXOC1	EXOC1	0	86.4583333333333	73.9583333333333
EXOC2	EXOC2	0	89.5833333333333	79.1666666666667
EXOC3	EXOC3	0	86.4583333333333	82.2916666666667
EXOC3L4	EXOC3L4	0	77.0833333333333	0
EXOC4	EXOC4	26.0416666666667	96.875	93.75
EXOC5	EXOC5	0	88.5416666666667	76.0416666666667
EXOC6	EXOC6	0	62.5	66.6666666666667
EXOC6B	EXOC6B	0	53.125	52.0833333333333
EXOC7	EXOC7	0	86.4583333333333	70.8333333333333
EXOC8	EXOC8	0	82.2916666666667	78.125
EXPH5	EXPH5	0	19.7916666666667	66.6666666666667
EXTL2	EXTL2	55.2083333333333	58.3333333333333	0
EZR	EZR	100	100	100
F10	F10	72.9166666666667	32.2916666666667	0
F11	F11	100	94.7916666666667	25
F11R	F11R	100	69.7916666666667	90.625
F12	F12	98.9583333333333	84.375	2.08333333333333
F13A1	F13A1	12.5	0	0
F13B	F13B	75	55.2083333333333	0
F2	F2	100	100	98.9583333333333
F2R	F2R	0	0	32.2916666666667
F3	F3	0	20.8333333333333	85.4166666666667
F5	F5	85.4166666666667	55.2083333333333	0
F7	F7	5.20833333333333	51.0416666666667	0
F8A1	F8A1	0	44.7916666666667	12.5
F9	F9	90.625	77.0833333333333	0
FAAH	FAAH	0	39.5833333333333	0
FABP1	FABP1	100	90.625	89.5833333333333
FABP2	FABP2	26.0416666666667	0	0
FABP3	FABP3	100	93.75	98.9583333333333
FABP4	FABP4	47.9166666666667	50	11.4583333333333
FABP5	FABP5	97.9166666666667	92.7083333333333	98.9583333333333
FABP6	FABP6	3.125	19.7916666666667	0
FABP7	FABP7	2.08333333333333	0	0
FADD	FADD	0	52.0833333333333	34.375
FAF2	FAF2	0	51.0416666666667	0
FAH	FAH	90.625	84.375	96.875
FAHD1	FAHD1	0	53.125	0
FAHD2A	FAHD2A	0	37.5	0
FAIM	FAIM	0	0	64.5833333333333
FAM102A	FAM102A	0	0	80.2083333333333
FAM105A	FAM105A	0	17.7083333333333	0
FAM107B	FAM107B	32.2916666666667	0	87.5
FAM114A1	FAM114A1	0	52.0833333333333	34.375
FAM114A2	FAM114A2	0	54.1666666666667	14.5833333333333
FAM115A	FAM115A	0	17.7083333333333	81.25
FAM115C	FAM115C	0	21.875	0
FAM120A	FAM120A	61.4583333333333	96.875	41.6666666666667
FAM120C	FAM120C	0	22.9166666666667	0
FAM126A	FAM126A	0	0	10.4166666666667
FAM126B	FAM126B	0	0	50
FAM129A	FAM129A	95.8333333333333	97.9166666666667	94.7916666666667
FAM129B	FAM129B	82.2916666666667	98.9583333333333	100
FAM134C	FAM134C	0	8.33333333333333	0
FAM135A	FAM135A	0	21.875	55.2083333333333
FAM151A	FAM151A	100	100	89.5833333333333
FAM154A	FAM154A	0	3.125	0
FAM160A1	FAM160A1	0	0	5.20833333333333
FAM160A2	FAM160A2	0	10.4166666666667	0
FAM160B1	FAM160B1	0	21.875	0
FAM160B2	FAM160B2	0	20.8333333333333	0
FAM162A	FAM162A	0	90.625	0
FAM166A	FAM166A	0	28.125	0
FAM168A	FAM168A	23.9583333333333	0	84.375
FAM168B	FAM168B	14.5833333333333	0	27.0833333333333
FAM171A1	FAM171A1	77.0833333333333	0	0
FAM174A	FAM174A	58.3333333333333	0	0
FAM175B	FAM175B	0	61.4583333333333	22.9166666666667
FAM177A1	FAM177A1	43.75	59.375	87.5
FAM179B	FAM179B	0	11.4583333333333	88.5416666666667
FAM186A	FAM186A	0	12.5	0
FAM188A	FAM188A	0	0	7.29166666666667
FAM189A2	FAM189A2	0	0	8.33333333333333
FAM198B	FAM198B	87.5	7.29166666666667	0
FAM205A	FAM205A	0	4.16666666666667	0
FAM209B	FAM209B	0	20.8333333333333	0
FAM20C	FAM20C	0	28.125	0
FAM213A	FAM213A	0	73.9583333333333	0
FAM213B	FAM213B	20.8333333333333	75	95.8333333333333
FAM21A	FAM21A	0	39.5833333333333	54.1666666666667
FAM21C	FAM21C	0	37.5	53.125
FAM26D	FAM26D	19.7916666666667	0	0
FAM26E	FAM26E	0	37.5	53.125
FAM3B	FAM3B	100	64.5833333333333	0
FAM3C	FAM3C	100	75	5.20833333333333
FAM3D	FAM3D	48.9583333333333	12.5	0
FAM45A	FAM45A	0	38.5416666666667	22.9166666666667
FAM49A	FAM49A	0	10.4166666666667	45.8333333333333
FAM49B	FAM49B	23.9583333333333	70.8333333333333	89.5833333333333
FAM63A	FAM63A	0	71.875	100
FAM63B	FAM63B	0	35.4166666666667	62.5
FAM65A	FAM65A	36.4583333333333	91.6666666666667	100
FAM71A	FAM71A	0	8.33333333333333	0
FAM71B	FAM71B	0	34.375	0
FAM83F	FAM83F	0	0	54.1666666666667
FAM83H	FAM83H	0	33.3333333333333	0
FAM84A	FAM84A	0	11.4583333333333	30.2083333333333
FAM84B	FAM84B	0	78.125	89.5833333333333
FAM91A1	FAM91A1	0	45.8333333333333	13.5416666666667
FAM96A	FAM96A	0	40.625	20.8333333333333
FAM96B	FAM96B	0	34.375	13.5416666666667
FAM98A	FAM98A	0	45.8333333333333	0
FAM98B	FAM98B	0	27.0833333333333	0
FAM98C	FAM98C	0	28.125	12.5
FARP1	FARP1	0	76.0416666666667	13.5416666666667
FARP2	FARP2	0	17.7083333333333	0
FARSA	FARSA	9.375	87.5	4.16666666666667
FARSB	FARSB	0	94.7916666666667	12.5
FASN	FASN	100	100	100
FAT1	FAT1	0	38.5416666666667	82.2916666666667
FAT2	FAT2	0	42.7083333333333	0
FAT3	FAT3	5.20833333333333	0	0
FAT4	FAT4	98.9583333333333	48.9583333333333	0
FAU	FAU	0	15.625	0
FBL	FBL	0	55.2083333333333	0
FBLN1	FBLN1	100	92.7083333333333	38.5416666666667
FBLN2	FBLN2	100	53.125	34.375
FBLN5	FBLN5	100	68.75	0
FBLN7	FBLN7	100	75	0
FBN1	FBN1	100	13.5416666666667	77.0833333333333
FBN2	FBN2	89.5833333333333	0	0
FBP1	FBP1	100	100	100
FBP2	FBP2	93.75	90.625	85.4166666666667
FBXL20	FBXL20	0	31.25	86.4583333333333
FBXL8	FBXL8	0	60.4166666666667	36.4583333333333
[truncated: 4,532 more rows]
