# Supplementary material for: Prostate cancer reshapes the secreted and extracellular vesicle urinary proteomes
Source: Nat Commun. 2024 Jun 13;15:5069. doi: 10.1038/s41467-024-49424-5 (PMC11176296; doi:10.1038/s41467-024-49424-5)
Supplement: Supplementary file 10 — Source Data [file 41467_2024_49424_MOESM10_ESM.zip › SourceData_2I_utest_result_all_fluids_matchedSamples.txt]

gene	log2fc.usp.p150	p.usp.p150	fdr.usp.p150	log2fc.usp.p20	p.usp.p20	fdr.usp.p20	log2fc.p20.p150	p.p20.p150	fdr.p20.p150
1	A1BG	-9.33263046817015	1.8095742861733e-17	8.78704419482796e-17	-6.85336209777424	1.8095742861733e-17	1.32984604451242e-16	-2.83521783290968	2.37733374915126e-14	7.53719944849575e-14
2	A2M	-7.22420868736079	1.8095742861733e-17	8.78704419482796e-17	-6.40080855053425	1.8095742861733e-17	1.32984604451242e-16	-1.10236329695963	0.00232009620291767	0.00312357431991527
3	A2ML1	NA	NA	NA	-0.770553734833099	0.000888649319265119	0.00112177550431908	NA	NA	NA
4	AACS	NA	NA	NA	NA	NA	NA	-0.836868725672542	0.00137738264583912	0.00189341795889672
5	AAK1	NA	NA	NA	NA	NA	NA	0.824896081035995	0.00158229107668273	0.0021579366470397
6	AAMDC	NA	NA	NA	NA	NA	NA	4.22287010719744	3.61105475629429e-16	1.65309811974282e-15
7	AARS	1.02764442409717	2.22697046572715e-05	3.08422756261928e-05	2.69510782650153	1.16189482898268e-15	3.49864242184377e-15	-1.69073331916645	2.45375743944957e-13	6.80338973070027e-13
8	AARSD1	NA	NA	NA	NA	NA	NA	-0.967932408992041	1.98645470271462e-05	3.11702635946517e-05
9	AASDHPPT	NA	NA	NA	NA	NA	NA	-1.85282235616688	8.16037271237244e-07	1.40335490940097e-06
10	ABAT	NA	NA	NA	4.58736934342403	2.15615363281377e-16	7.64883697479923e-16	NA	NA	NA
11	ABCB1	3.00791579760059	6.12001203002936e-17	1.95319532873277e-16	0.984119559807247	5.02553628231702e-08	7.853410396161e-08	2.17357222831751	1.43001944140576e-15	5.66418751791313e-15
12	ABCB11	-1.24193247043487	0.047427375805331	0.054886280605576	-2.73697351501062	2.73992712868735e-10	4.90281511245233e-10	1.4767232640245	6.74727547118258e-05	0.000101020084614394
13	ABCB6	NA	NA	NA	NA	NA	NA	-0.826792119430099	0.000936370477668087	0.00129810982729552
14	ABCC2	NA	NA	NA	NA	NA	NA	-1.0229502740996	5.87154337365686e-05	8.85401024893663e-05
15	ABCD4	NA	NA	NA	NA	NA	NA	2.13349193932239	4.77433724081579e-12	1.16639876564901e-11
16	ABCE1	NA	NA	NA	NA	NA	NA	-0.626673314688553	0.0218433976630391	0.0270420158937118
17	ABCF1	NA	NA	NA	NA	NA	NA	-1.48749657667429	1.65163395238118e-07	2.96346287304536e-07
18	ABCF3	NA	NA	NA	NA	NA	NA	-0.935352364156032	4.09978145177814e-06	6.74650486381632e-06
19	ABHD14B	-1.60489668744478	3.99167356350554e-10	6.83385728607182e-10	-1.69778932140168	4.17140030035674e-11	7.82137556316889e-11	0.040423670686895	0.785432754719514	0.804035829369785
20	ABHD17B	NA	NA	NA	NA	NA	NA	0.55600601867183	0.224343839504664	0.251371156806789
21	ABHD17C	NA	NA	NA	NA	NA	NA	7.00510711162123	1.86747069330507e-17	2.20206902579205e-16
22	ABI1	7.31473111699348	1.8095742861733e-17	8.78704419482796e-17	2.59007516520725	1.3243136418453e-11	2.5765269413003e-11	5.07940157313388	3.38872439176388e-17	2.65585626330508e-16
23	ABI2	NA	NA	NA	NA	NA	NA	5.12962802580757	1.36364089227307e-16	7.34018421683251e-16
24	ABI3BP	NA	NA	NA	-5.21582847846582	1.98880121470535e-17	1.32984604451242e-16	NA	NA	NA
25	ABR	NA	NA	NA	NA	NA	NA	0.85832585707894	0.000565083972599364	0.000796920247346224
26	ABRACL	-0.0718044741595669	0.75470343913193	0.769300421488376	-0.510951344511895	0.178104733096697	0.19504033412572	0.447280289392602	0.278585151069394	0.308501039560268
27	ACAA1	NA	NA	NA	5.32316490249414	2.89825081038201e-17	1.4826840987849e-16	NA	NA	NA
28	ACAA2	NA	NA	NA	5.47994643798398	2.47795018480222e-17	1.37475318471904e-16	NA	NA	NA
29	ACADM	NA	NA	NA	3.7166431608372	3.10410736691013e-16	1.05055444311861e-15	NA	NA	NA
30	ACADVL	NA	NA	NA	5.5310300398858	1.8095742861733e-17	1.32984604451242e-16	NA	NA	NA
31	ACAN	NA	NA	NA	-7.40811824927605	1.8095742861733e-17	1.32984604451242e-16	NA	NA	NA
32	ACAT1	NA	NA	NA	3.99696165431644	8.08413354429461e-17	3.27407408543932e-16	NA	NA	NA
33	ACAT2	1.75600990459169	3.2121604324431e-07	4.82566474827739e-07	1.87904912024719	3.18774681882784e-08	5.05628248678306e-08	-0.08643154911233	0.732593184452368	0.756266726064457
34	ACE	-0.376131310039863	0.172289169891854	0.190455715016505	-1.28663792197569	2.94096669807081e-10	5.24709917497214e-10	0.904076908843447	2.63214994701497e-06	4.39040221014585e-06
35	ACE2	-1.23612997840281	1.43078484866576e-08	2.28130045371891e-08	-0.69690517379766	2.1206807586219e-05	2.90487837849561e-05	-0.617549146755863	0.0348269723892483	0.0424363481973469
36	ACLY	0.212601645798369	0.235691867566888	0.257478510787356	1.55797384014159	4.77433724081579e-12	9.58021428173606e-12	-1.37685554314751	1.01950916537266e-13	2.94335701083522e-13
37	ACO1	-0.348065878227793	0.113994826645047	0.12819487425481	1.07590558036751	1.13791397228817e-11	2.22814742357797e-11	-1.48025037120241	2.66251634119283e-13	7.34065246413296e-13
38	ACO2	NA	NA	NA	5.24000094634538	2.11790295977905e-17	1.32984604451242e-16	NA	NA	NA
39	ACOT1	1.84004829856462	5.33352952611617e-11	9.61218352673431e-11	4.74318107961417	1.98880121470535e-17	1.32984604451242e-16	-2.89681252561229	8.25628415916492e-15	2.82811411932234e-14
40	ACOT2	1.6220652295731	1.41850200026223e-09	2.37228036064438e-09	4.13825871372163	2.25526633808577e-17	1.3334056451456e-16	-2.50890161176702	6.18451854238453e-15	2.16900954607018e-14
41	ACOT7	NA	NA	NA	0.0626770503490626	0.69984493936801	0.716051874806006	NA	NA	NA
42	ACP1	4.19437225635775	1.00134681043074e-15	2.58969002697604e-15	3.18848844836282	5.82684405255524e-13	1.25525097940685e-12	1.16540785696678	1.71825188671966e-07	3.07923310674945e-07
43	ACP2	-3.27090571661096	1.28254358463378e-16	3.7216666518391e-16	-3.79300869031998	1.8095742861733e-17	1.32984604451242e-16	0.41222968965738	0.00207866253891891	0.0028101146282809
44	ACP3	-5.09286834912978	2.11790295977905e-17	8.78704419482796e-17	-5.41858611426566	1.8095742861733e-17	1.32984604451242e-16	0.149311399272857	0.0507924510177802	0.0609799891916895
45	ACP5	NA	NA	NA	-1.36075182160336	0.000248844125074531	0.000321644268048463	NA	NA	NA
46	ACSF2	NA	NA	NA	5.96390542639151	1.98880121470535e-17	1.32984604451242e-16	NA	NA	NA
47	ACSL1	NA	NA	NA	5.16928792541704	4.21556927802407e-17	1.93279874445255e-16	NA	NA	NA
48	ACSL3	NA	NA	NA	NA	NA	NA	-0.739273247952802	0.00551255341294125	0.0071340354384123
49	ACSL4	NA	NA	NA	NA	NA	NA	3.38650196102886	5.40603061654673e-17	3.62747122877417e-16
50	ACSM2A	NA	NA	NA	6.35117518964064	1.8095742861733e-17	1.32984604451242e-16	NA	NA	NA
51	ACSM2B	NA	NA	NA	5.54275668067252	2.72229873885308e-17	1.42876586078034e-16	NA	NA	NA
52	ACSS2	NA	NA	NA	NA	NA	NA	-1.29016785314345	3.68885058447885e-06	6.09074824032772e-06
53	ACTA1	-0.245626173708885	0.0495078231763824	0.0571920943092095	-1.03310915201152	1.70020229923238e-09	2.90336724324292e-09	0.806761768292663	0.000252419785564214	0.000362768581796197
54	ACTA2	-0.438499231749439	0.0076800861592983	0.00939533752235363	-1.41021629618873	1.0203528286749e-12	2.14671634084848e-12	0.992082550300616	1.42811108845303e-05	2.27614885518626e-05
55	ACTB	-0.392782790480197	0.00932123128965831	0.0113389900279686	-1.1447687638353	5.77506587119649e-09	9.54004763222805e-09	0.766543700272859	0.00258696593952838	0.0034669826248399
56	ACTBL2	-1.80321985120146	7.02794427204646e-09	1.13919296180304e-08	-1.87707970823945	1.15521950854027e-08	1.87771465267749e-08	0.029158824059607	0.495536844686552	0.527483805336391
57	ACTG1	-0.419406924177018	0.00735261077029988	0.00900602449879696	-1.17817476863085	3.32881098361529e-09	5.58633334957538e-09	0.772125593874382	0.00226432577593276	0.00305268507131486
58	ACTG2	-0.438346214332576	0.00776397114122499	0.00949200233566691	-1.41005500885722	1.0203528286749e-12	2.14671634084848e-12	0.992082550300616	1.42811108845303e-05	2.27614885518626e-05
59	ACTN1	-1.00900023108359	6.97027500686058e-08	1.07277318574413e-07	-0.311542008592848	0.0636586935472056	0.0720496624684255	-0.74620079425679	7.17494484760808e-05	0.000107259221297661
60	ACTN2	-0.394692912685519	0.0621077576541839	0.0711157530391418	1.19303200797114	4.53440417741668e-12	9.11381484790946e-12	-1.63706945426545	6.33383789666343e-12	1.53085111663601e-11
61	ACTN3	-0.467578264724597	0.0200202135301659	0.0238627239509923	1.21143012552529	7.97241320563916e-12	1.57760293890091e-11	-1.73359271357555	1.91929512291892e-13	5.36198513902918e-13
62	ACTN4	-0.368706989088068	0.000513865885822157	0.000660975248913724	0.202958389779017	0.0647103197617593	0.0731717436114822	-0.594139792578172	3.38606232936876e-05	5.21028124922241e-05
63	ACTR10	NA	NA	NA	NA	NA	NA	-0.362160475145135	0.202830985242913	0.228573721483482
64	ACTR1A	0.913241568965226	0.00470436699640783	0.00580969958391088	3.20917800145122	3.35692030927126e-15	9.23818386356645e-15	-2.33445534803058	3.21983970738456e-13	8.83576928104876e-13
65	ACTR1B	1.56585480586767	3.72527259051461e-05	5.08703189881196e-05	4.66952218143828	2.36222456594736e-16	8.25928877014688e-16	-3.13121150251633	1.16189482898268e-15	4.69067156920344e-15
66	ACTR2	0.882373555844886	0.00252534525579065	0.00314860821534	1.58141131372302	2.188351635139e-11	4.17401450030437e-11	-0.679307294634619	0.000295064632610685	0.000422609627311307
67	ACTR3	1.01172183059185	4.90073691458249e-07	7.27832215037004e-07	0.772589649118949	3.53716181979279e-08	5.59225974111678e-08	0.283852483702489	0.52606586062438	0.557557722457646
68	ACTR3B	3.35289467087024	2.99610950790509e-12	5.75607245361077e-12	4.62247474542194	3.08541262366804e-17	1.54270631183402e-16	-1.19356152798064	0.00369193852710718	0.00486574319783318
69	ACVR1B	-9.74706993577705	1.8095742861733e-17	8.78704419482796e-17	-10.2950480776211	1.8095742861733e-17	1.32984604451242e-16	0.249449681787405	0.718884812992004	0.743682669969553
70	ACY1	-2.44769758376344	7.83835854004031e-17	2.41848087865168e-16	-0.963457819876183	1.07930565108541e-09	1.86669945347868e-09	-1.5982240869768	6.84240772262343e-13	1.81006627333846e-12
71	ACY3	-4.93284731814324	1.8095742861733e-17	8.78704419482796e-17	-2.44683705316455	3.32418309294752e-12	6.74270861090357e-12	-2.6935248102802	1.61999726665016e-11	3.81504163997182e-11
72	ADAM10	0.280640103060104	0.76304800929077	0.7761834210313	-1.5468851244403	5.29068109857073e-09	8.75773506098561e-09	1.86999214413096	1.97304830149391e-12	5.00326916142415e-12
73	ADAM9	0.861098825300825	6.76345665591632e-07	1.0014229672769e-06	-3.76919113825894	5.08050957514321e-17	2.23248431602134e-16	4.74951158471498	1.8095742861733e-17	2.20206902579205e-16
74	ADAMDEC1	NA	NA	NA	-2.86504332489	3.40351536233543e-09	5.70382229687937e-09	NA	NA	NA
75	ADAMTS1	-8.1850162872869	1.92719406007546e-17	8.78704419482796e-17	-7.80202032238425	1.86747069330507e-17	1.32984604451242e-16	-0.660589656980981	0.0154786900318818	0.0194409700870515
76	ADAMTSL2	NA	NA	NA	-5.5640521270815	2.99038751765548e-17	1.51388368081309e-16	NA	NA	NA
77	ADD1	NA	NA	NA	NA	NA	NA	-1.86411056104609	2.09599040859105e-08	4.01572086756787e-08
78	ADH1B	NA	NA	NA	NA	NA	NA	3.67277740913817	1.36364089227307e-16	7.34018421683251e-16
79	ADH1C	NA	NA	NA	NA	NA	NA	3.51935718368857	1.56279739754642e-15	6.09968333517785e-15
80	ADH5	0.717272979550955	3.56087322325468e-06	5.09442610810465e-06	-0.0235497055166825	0.262694047965481	0.282329295248173	0.774911377757988	2.32166074457841e-06	3.88795494490938e-06
81	ADH6	NA	NA	NA	1.52366564042327	9.43692240456273e-05	0.000124696690827012	NA	NA	NA
82	ADI1	NA	NA	NA	NA	NA	NA	-0.133306297521465	0.96356619346208	0.967516584415802
83	ADIPOQ	NA	NA	NA	-5.66946532457983	3.38872439176388e-17	1.64363278881961e-16	NA	NA	NA
84	ADIRF	0.232325936737663	0.819339622621202	0.82868893366771	-6.81701706039811	2.05235072677987e-17	1.32984604451242e-16	7.21730195752723	2.11790295977905e-17	2.20206902579205e-16
85	ADK	NA	NA	NA	NA	NA	NA	-0.198510052138342	0.678314473030527	0.704191535230208
86	ADPRHL2	NA	NA	NA	NA	NA	NA	0.00785124275369498	1	1
87	ADRBK1	NA	NA	NA	NA	NA	NA	0.32886049413111	0.0931216802153399	0.108648121537469
88	ADRBK2	NA	NA	NA	NA	NA	NA	0.136378126289328	0.495536844686552	0.527483805336391
89	ADSL	1.08578062036882	1.65779038051119e-05	2.30577121397776e-05	3.1836837958573	5.52241812545855e-13	1.19284231509905e-12	-2.10945907494629	9.05531104362743e-12	2.17076338965914e-11
90	ADSS	-1.25446209450714	0.00237712205695614	0.00296759795842796	-0.149310054216546	0.587360369469357	0.60735561608959	-1.16427346124679	0.000101758757570653	0.0001507404175908
91	AFAP1L2	NA	NA	NA	NA	NA	NA	-0.0656031875948919	0.300203488536315	0.331441792940732
92	AFM	NA	NA	NA	-8.85780349255754	1.8095742861733e-17	1.32984604451242e-16	NA	NA	NA
93	AFMID	NA	NA	NA	NA	NA	NA	-3.75094906770566	1.84113937438547e-14	5.93974601681546e-14
94	AGL	0.186317211529028	0.310548755417852	0.333463696621593	3.18417854579214	9.81290744820897e-15	2.52599206558769e-14	-3.04897904517394	1.19692276916932e-15	4.80567762102273e-15
95	AGMAT	NA	NA	NA	0.955950279765952	0.00828474418941196	0.00994660493096396	NA	NA	NA
96	AGRN	-8.06370443486953	1.8095742861733e-17	8.78704419482796e-17	-4.53851147178591	1.86747069330507e-17	1.32984604451242e-16	-3.87147241953219	2.58768363251793e-16	1.24065288678144e-15
97	AGT	-7.18006137571595	1.98880121470535e-17	8.78704419482796e-17	-4.36694980526347	1.8095742861733e-17	1.32984604451242e-16	-3.12397169319469	6.14772890226692e-13	1.63512898133597e-12
98	AGTRAP	NA	NA	NA	NA	NA	NA	-1.39706478401413	0.000118206378999084	0.000173878152091245
99	AHCY	0.0687806794891017	0.29175992890012	0.313806873334382	0.617213066496333	1.09903162883961e-06	1.60495604451938e-06	-0.564931838772765	0.000709920466210972	0.000992605256990507
100	AHCYL1	4.33452132647287	1.8095742861733e-17	8.78704419482796e-17	4.22972008961206	1.8095742861733e-17	1.32984604451242e-16	0.252859660393103	0.104303018337955	0.121260510638943
101	AHCYL2	3.41108808955468	2.25526633808577e-17	9.01182245751484e-17	3.4637734436424	2.18552012516699e-17	1.3334056451456e-16	0.0480442677044373	0.610208150624139	0.637767338081203
102	AHNAK	2.74816352984278	3.28448770684301e-17	1.15609224338337e-16	1.18502212574419	1.70715116340225e-06	2.46927221849254e-06	1.68887547725255	1.07976173074399e-10	2.38782522698013e-10
103	AHSA1	2.2403499132151	2.11129154045381e-10	3.67919437344497e-10	3.62786147843912	9.71965630286152e-16	2.97091381332748e-15	-1.33755712542127	6.63718225056658e-07	1.14677710960701e-06
104	AHSG	-9.33138527019539	1.8095742861733e-17	8.78704419482796e-17	-7.63577351582493	1.8095742861733e-17	1.32984604451242e-16	-2.01954696173039	1.02885980077525e-10	2.28040645134122e-10
105	AIDA	NA	NA	NA	NA	NA	NA	4.66577393230873	1.86747069330507e-17	2.20206902579205e-16
106	AIF1L	4.14179578084035	1.03160256315627e-15	2.65036231640938e-15	0.724961484050457	0.0335881368789297	0.038700413758084	3.63915503333578	2.58768363251793e-16	1.24065288678144e-15
107	AIFM1	NA	NA	NA	4.24768012176926	1.13435164974389e-16	4.38231241474984e-16	NA	NA	NA
108	AIM1	NA	NA	NA	0.562449019601386	0.0335881368789297	0.038700413758084	NA	NA	NA
109	AIMP1	NA	NA	NA	NA	NA	NA	-3.8141032389467	1.44978971409702e-16	7.69121294175298e-16
110	AIP	NA	NA	NA	NA	NA	NA	-0.656224057709636	0.000779033260425932	0.00108613792807961
111	AK1	2.695087475177	4.94503706203737e-14	1.06550522331192e-13	2.65831541533965	7.81985204527288e-13	1.66979265993085e-12	0.132189463587	0.0903084150517879	0.105491427598253
112	AK2	NA	NA	NA	-0.273431567360948	0.727099307674381	0.742374503213759	NA	NA	NA
113	AK4	NA	NA	NA	7.31638432264144	1.8095742861733e-17	1.32984604451242e-16	NA	NA	NA
114	AKAP12	5.37356264238884	1.98880121470535e-17	8.78704419482796e-17	1.67936590070074	5.34478127890796e-08	8.33621213590908e-08	3.9432197767248	4.48638086501614e-17	3.161984019732e-16
115	AKAP3	NA	NA	NA	-0.387109096056838	0.326502775772528	0.348901383081461	NA	NA	NA
116	AKAP4	NA	NA	NA	-0.539194252138348	0.137417420477135	0.151783787163381	NA	NA	NA
117	AKAP7	4.84981215461686	1.51724186010792e-15	3.827453592769e-15	-0.0965334899885271	0.810828492350651	0.82199133767713	5.20587921030178	4.19941147801932e-16	1.87284830559921e-15
118	AKR1A1	-0.125457305834001	0.321126609810533	0.344064224797	0.0692431168682361	0.651768022927929	0.670531877948717	-0.203148065659295	0.0529955021067901	0.0635470341460042
119	AKR1B1	2.6125706156934	1.89427585846112e-14	4.24091610103236e-14	-0.185143256338307	0.454878533115076	0.476651503005448	2.94941639522304	1.63849966068479e-16	8.58386898886383e-16
120	AKR1B10	NA	NA	NA	1.04340725760479	0.00207866253891891	0.00257711733141477	NA	NA	NA
121	AKR1C1	4.35115574120377	8.33750506710723e-17	2.54829700326945e-16	3.93483952301072	3.96089588689227e-17	1.83332895336157e-16	0.583913091656029	0.00213023096587714	0.00287850519940824
122	AKR1C2	3.94826723822805	8.33750506710723e-17	2.54829700326945e-16	3.38946415590677	3.07486514772633e-15	8.52959167691209e-15	0.709053577710172	0.00170554703467331	0.00231957553674449
123	AKR1C3	1.49400272353421	6.55725560524376e-08	1.01080224744864e-07	2.10936150000305	7.10824648168328e-14	1.65292238760673e-13	-0.570847028657386	0.0015430639803018	0.00210639342225127
124	AKR1C4	3.69036833510059	3.45648430452146e-15	8.37285017865446e-15	2.64841549257795	5.71621885912555e-12	1.1423036042496e-11	1.20258329444577	4.71636714734058e-06	7.74380058437652e-06
125	AKR1D1	NA	NA	NA	NA	NA	NA	0.971929178348745	0.000147642398851542	0.000215773749490146
126	AKR7A2	0.398041795073077	0.00828474418941196	0.0101096690671798	1.45842481090504	1.72018744627476e-13	3.8597003642176e-13	-1.07422331472526	4.06286806395171e-09	8.13958366731703e-09
127	AKR7A3	-2.95255612591897	3.53055625700024e-14	7.7268066230645e-14	1.64995142400787	1.18248843324973e-09	2.03935194662657e-09	-4.8174251479343	3.49622305600288e-17	2.68989517319174e-16
128	AKR7L	0.618007472420238	0.011869754259384	0.0143496719192801	2.06873888677261	1.72018744627476e-13	3.8597003642176e-13	-1.454698571993	3.80220705835539e-09	7.6538948934976e-09
129	AKT1	NA	NA	NA	NA	NA	NA	-0.986837726222149	5.02507110899934e-05	7.63634125612672e-05
130	AKT2	NA	NA	NA	NA	NA	NA	-1.9319763598923	1.90320580039446e-09	3.88708953951309e-09
131	AKT3	NA	NA	NA	NA	NA	NA	-2.0264232608001	5.52771406803555e-09	1.09844162582532e-08
132	ALAD	-2.91485993439116	1.62839051165279e-13	3.37445430151216e-13	-3.10518931610255	3.50353164784649e-16	1.17428715920924e-15	0.0816306114702599	0.235691867566888	0.26308332653972
133	ALB	-6.95922910392828	2.80891589858871e-17	1.02572771577678e-16	-8.38179421988386	1.8095742861733e-17	1.32984604451242e-16	1.2296110692908	7.39827505515795e-05	0.000110485418633685
134	ALCAM	-4.40786781881433	1.8095742861733e-17	8.78704419482796e-17	-6.7796467071166	1.8095742861733e-17	1.32984604451242e-16	2.25041398983381	5.42994784250577e-12	1.31889394290285e-11
135	ALDH16A1	NA	NA	NA	NA	NA	NA	-3.63445128652042	2.63831777304566e-17	2.33554696836783e-16
136	ALDH1A1	0.0643815113707689	0.802339666284248	0.812759661950277	-0.0232848631455198	0.509508563540227	0.530920158405982	0.0893641706197847	0.443927370577147	0.477738023480862
137	ALDH1A2	2.3958650557879	1.1345185074412e-12	2.23240271393575e-12	2.63207318271368	1.16708875791685e-11	2.27976340975719e-11	-0.162843487794767	0.530846525853469	0.562219077291296
138	ALDH1A3	1.54543115942345	1.27386223340316e-06	1.86209247011706e-06	1.13134172510962	0.000245316014238115	0.000317421679764973	0.442053678758075	0.00302217653369039	0.00402272501472648
139	ALDH1B1	NA	NA	NA	NA	NA	NA	-4.24321964392572	9.71965630286152e-16	4.00085012242437e-15
140	ALDH1L1	-2.27871444369847	4.21955618413986e-13	8.48261294749765e-13	1.49923989200075	8.93399434844068e-13	1.8927294042468e-12	-3.94171018714395	4.77433791454309e-17	3.32506614474932e-16
141	ALDH1L2	0.561279499804249	0.0231376467706221	0.0274109424074807	2.9093969755616	1.86582035108129e-15	5.41043371494932e-15	-2.3522354383164	1.20325065363676e-13	3.44003275392845e-13
142	ALDH2	-1.083427514308	2.41547205974078e-05	3.33817896278847e-05	4.20578651746401	5.24077783006318e-17	2.28227421631784e-16	-5.40195164277802	1.86747069330507e-17	2.20206902579205e-16
143	ALDH3A1	1.53941500004001	2.8389705365075e-05	3.89584274890192e-05	1.56061691471724	3.53779166192148e-07	5.32971713482281e-07	0.0149280458735177	0.981049613858458	0.983391819621422
144	ALDH3B1	NA	NA	NA	NA	NA	NA	5.26932835307758	1.8095742861733e-17	2.20206902579205e-16
145	ALDH4A1	NA	NA	NA	5.07618508316039	1.98880121470535e-17	1.32984604451242e-16	NA	NA	NA
146	ALDH6A1	NA	NA	NA	5.05901080630738	1.92719406007546e-17	1.32984604451242e-16	NA	NA	NA
147	ALDH7A1	-1.05917233245326	9.7262068636635e-05	0.000129196889537764	-0.79765279224468	7.39425122148491e-06	1.03981657802132e-05	-0.310530263957894	0.383452210390761	0.41646934454488
148	ALDH8A1	NA	NA	NA	2.28795661688259	9.12641880646508e-14	2.10609664764579e-13	NA	NA	NA
149	ALDH9A1	0.89277559333939	5.53290567310408e-10	9.43108921551833e-10	0.718508350482683	1.02348704286112e-07	1.57409716085602e-07	0.202824591071778	0.0809964605265297	0.0951053126198445
150	ALDOA	0.203242305460311	0.497851170886725	0.522221507923138	-1.63477801520374	1.47299487927403e-15	4.38112308033769e-15	1.88837255292722	1.23451195234589e-14	4.08584530173938e-14
151	ALDOB	-3.86655069413707	2.40141223124205e-17	9.29117827563889e-17	-1.88663185107633	3.95102634591675e-14	9.40352009850901e-14	-2.14932404316102	5.84823183847094e-14	1.74852018039329e-13
152	ALDOC	2.28188633685739	9.15728087929057e-16	2.37772273164003e-15	0.692936830865619	0.00395882600818447	0.00482444694076643	1.70545848775335	4.46036234245965e-16	1.97722547880677e-15
153	ALG13	NA	NA	NA	NA	NA	NA	-0.478301114166676	0.201538131479266	0.227378337204438
154	ALOX15B	0.312301510784415	0.204129869788606	0.224255349908609	1.11907285149045	0.00229205561615491	0.00283733833278474	-0.832204570700085	0.0179733714079781	0.0224399908955173
155	ALOX5	NA	NA	NA	NA	NA	NA	-2.29478224985599	2.48026389101124e-08	4.72117589098578e-08
156	ALOX5AP	NA	NA	NA	3.51990069257037	1.39285475081896e-11	2.70554519943252e-11	NA	NA	NA
157	ALPI	-2.51415367434065	9.11648688446959e-11	1.62200268473683e-10	-3.71927301368143	2.18343554259777e-14	5.36476073661536e-14	1.13956223826664	5.65007330948004e-09	1.12199766598391e-08
158	ALPL	1.72088703299811	1.49583197168842e-07	2.27347805517726e-07	0.577906582787744	0.0266682592831498	0.0310066363914134	1.19905841781129	1.02348704286112e-07	1.87299403422716e-07
159	ALPP	0.217555665501207	0.52130729685758	0.543900068952531	NA	NA	NA	NA	NA	NA
160	AMBP	-8.07976218511954	1.98880121470535e-17	8.78704419482796e-17	-10.4130165626541	1.8095742861733e-17	1.32984604451242e-16	2.13383876191794	1.35551918314686e-09	2.79178057411956e-09
161	AMN	-1.95793945635879	4.20592511419814e-07	6.27030120235961e-07	0.788615845415123	0.0076800861592983	0.00923434407080399	-2.87645917988712	8.87694332536339e-14	2.59337340290686e-13
162	AMPH	NA	NA	NA	-2.2888071861778	2.30040685543615e-11	4.37059316552763e-11	NA	NA	NA
163	AMY1A	-8.98022200334346	1.86747069330507e-17	8.78704419482796e-17	-9.91548646002571	1.8095742861733e-17	1.32984604451242e-16	0.647523905570885	0.0829233211504887	0.0972900761921303
164	AMY2A	-9.2070595315744	1.8095742861733e-17	8.78704419482796e-17	-10.2344463479639	1.8095742861733e-17	1.32984604451242e-16	0.726702512303614	0.105084816427322	0.122121105369672
165	AMY2B	-8.97545794749925	1.8095742861733e-17	8.78704419482796e-17	-10.1111402504132	1.8095742861733e-17	1.32984604451242e-16	0.849742773010629	0.0238093845332973	0.0294139475171755
166	ANG	-9.32128789595841	1.92719406007546e-17	8.78704419482796e-17	-2.65968150044051	3.16618855020006e-15	8.75294445618448e-15	-7.09347188966437	3.72141177729947e-17	2.81162704716791e-16
167	ANGPTL1	NA	NA	NA	-0.461027051679373	0.348588464104741	0.371033713436058	NA	NA	NA
168	ANGPTL2	-8.76544750690913	1.98880121470535e-17	8.78704419482796e-17	-5.1209748067892	1.86747069330507e-17	1.32984604451242e-16	-4.02436998664962	1.066721783432e-16	6.13521589335942e-16
169	ANGPTL3	NA	NA	NA	0.444930352838906	0.0405363703939497	0.0466177851667287	NA	NA	NA
170	ANGPTL6	-4.45146200428854	7.59995548116626e-17	2.36362251806606e-16	-3.01145488630793	2.38781132758296e-13	5.27969201640273e-13	-1.60942527925637	1.34608399651909e-06	2.29075904213643e-06
171	ANK1	NA	NA	NA	3.15138222308956	3.97410548059965e-09	6.62805512550251e-09	NA	NA	NA
172	ANKFY1	5.50971922602942	1.8095742861733e-17	8.78704419482796e-17	3.74479189788146	2.80891589858871e-17	1.45536580673147e-16	1.99938336388592	7.61398496805744e-13	2.00156545806089e-12
173	ANKHD1	NA	NA	NA	-2.4182484884007	1.02885980077525e-10	1.88404620639326e-10	NA	NA	NA
174	ANKIB1	NA	NA	NA	NA	NA	NA	0.482766178175352	0.00386797723619983	0.0050749933469604
175	ANKRD13A	NA	NA	NA	NA	NA	NA	1.00096012685344	0.000173476928689991	0.000252650492279427
176	ANKS1A	NA	NA	NA	NA	NA	NA	1.04584739663357	1.0744691776924e-05	1.72938932816976e-05
177	ANO6	NA	NA	NA	NA	NA	NA	3.37933514459875	4.34889625086961e-17	3.11741611739165e-16
178	ANO7	2.15966555538151	3.23155952585964e-10	5.56673239878649e-10	2.22272393873136	6.49818756337196e-12	1.29537291049991e-11	-0.0226996165901348	0.740859673961425	0.762657296592865
179	ANP32A	NA	NA	NA	-2.66514802014758	4.43257100034197e-05	5.96409054863288e-05	NA	NA	NA
180	ANPEP	-0.115793755260917	0.46598024911349	0.490903017704649	-2.0427703622995	4.94503706203737e-14	1.16551309997583e-13	1.96061821630278	1.59912007293035e-12	4.08324404373788e-12
181	ANTXR1	NA	NA	NA	-7.36043431082114	1.8095742861733e-17	1.32984604451242e-16	NA	NA	NA
182	ANXA1	1.12619034887351	1.88329361141996e-11	3.48096923437812e-11	-0.0576725642218321	0.248937039955268	0.267899471696768	1.25327940025853	9.44340549230958e-08	1.7313891916343e-07
183	ANXA11	4.94465483492652	1.86747069330507e-17	8.78704419482796e-17	-0.874822843303463	2.00935056811046e-08	3.22291873300885e-08	6.12620990336101	1.86747069330507e-17	2.20206902579205e-16
184	ANXA13	NA	NA	NA	NA	NA	NA	0.369828917886778	0.283477457629738	0.313446293443867
185	ANXA2	2.006289383686	2.51026882848633e-16	6.99289173649763e-16	-0.944098896940137	1.08702248967414e-07	1.6696995258585e-07	3.08726935862275	2.74964046286818e-16	1.29922722192437e-15
186	ANXA2P2	2.16634071100379	9.14554670447869e-17	2.76493272460984e-16	-0.846562793056187	4.63469626440097e-06	6.57461291447423e-06	3.15283609457533	1.5412998184048e-16	8.13263943678941e-16
187	ANXA3	2.06095706380195	1.96782620484693e-16	5.58553289585373e-16	-0.179492341103018	0.134538960309094	0.148942903667926	2.35617557877765	3.84150842196017e-14	1.18594466934254e-13
188	ANXA4	3.47105982569459	1.8095742861733e-17	8.78704419482796e-17	0.694970338538369	0.000821279777131205	0.0010388911288021	2.96013599790329	4.48638086501614e-17	3.161984019732e-16
189	ANXA5	2.16451096146753	3.95351913824374e-16	1.06925968371363e-15	-0.567222843447968	0.000231667448629584	0.000300401227411894	2.86843047201263	6.79206180327816e-16	2.86808471836703e-15
190	ANXA6	2.41855122811993	2.05235072677987e-17	8.78704419482796e-17	1.2688648970008	4.21955618413986e-13	9.16311128459326e-13	1.2611193758449	3.42362755119342e-11	7.89799165852234e-11
191	ANXA7	4.26629255178683	1.8095742861733e-17	8.78704419482796e-17	0.523412112890888	0.00102563656927202	0.00129201496284656	3.97671681553464	7.59995548116626e-17	4.68265600820705e-16
192	ANXA8	NA	NA	NA	0.733671027308386	0.0196335880458975	0.0229815120190418	NA	NA	NA
193	ANXA8L2	NA	NA	NA	0.824452014620247	0.051664289230538	0.0588580510221319	NA	NA	NA
194	ANXA9	NA	NA	NA	NA	NA	NA	2.34782919844984	2.30855923019939e-12	5.81392937237019e-12
195	AOC1	-5.70673935109626	1.8095742861733e-17	8.78704419482796e-17	-3.0027335506836	2.55689385592376e-17	1.39938109682314e-16	-2.96437090075591	5.98517565797715e-13	1.59622788192331e-12
196	AOX1	-2.11547289796851	9.11614834247541e-09	1.46670703529926e-08	0.698227942186904	0.0997087962939747	0.111552658837182	-2.9467277511615	4.17935319972602e-14	1.28082576162615e-13
197	AP1B1	1.62797711108098	3.1141494818212e-09	5.13755625173548e-09	2.52314812396236	5.8363536625568e-15	1.55508107456283e-14	-0.879808023306126	4.4376135953803e-09	8.86617699308137e-09
198	AP1G1	1.87497551612186	1.21802979597169e-10	2.15336183331351e-10	3.88626173817573	5.08050957514321e-17	2.23248431602134e-16	-2.00378923321629	1.16574930665986e-14	3.88011009317478e-14
199	AP1M1	0.924924878281306	0.000113025927661168	0.000150034417249338	2.32327270285113	1.29526530332894e-09	2.22910388604059e-09	-1.40054026394978	1.80768606050298e-08	3.48151332360305e-08
200	AP1M2	2.25650837379683	7.32686427880184e-11	1.30717157764534e-10	3.14070962708666	1.10764168132642e-13	2.53205012758532e-13	-0.839623487636544	0.00170554703467331	0.00231957553674449
201	AP1S1	NA	NA	NA	NA	NA	NA	-1.59078388829617	1.77037359382277e-06	2.99030344381904e-06
202	AP2A1	4.92155048656685	3.38872439176388e-17	1.18423164228308e-16	4.99410013612786	2.63831777304566e-17	1.40903564582439e-16	0.078154104719264	0.727099307674381	0.751387083422998
203	AP2A2	1.28011967110862	0.00166351322360276	0.00209957979678018	1.20874089735136	0.00298646620319715	0.00366151002712869	0.121136968790925	0.697139963509844	0.72195008906111
204	AP2B1	3.86789053198113	3.18341536825691e-17	1.13278466571186e-16	3.64380219081237	1.40606492881362e-16	5.22436968962859e-16	0.359138134741574	0.0162741160795187	0.0203877353613408
205	AP2M1	NA	NA	NA	NA	NA	NA	0.351295807714738	0.0194427324397313	0.0242127926442248
206	AP3B1	1.31495758564947	4.02837344523567e-06	5.75481920747953e-06	3.10504945072853	5.66957995300478e-15	1.5139647566815e-14	-1.77355473741397	3.5093834248652e-11	8.06417348372074e-11
207	AP3D1	1.32611939344931	0.000149832159042749	0.000198217578109471	2.27035853035515	3.15638633246451e-10	5.61906138306869e-10	-0.906239300658424	0.00515197101480882	0.00669096014693907
208	AP3M1	NA	NA	NA	NA	NA	NA	-1.64972696457023	4.45454732007402e-07	7.76968223958312e-07
209	APCS	-0.81856538331802	0.0348269723892483	0.040714985706855	0.659090364002495	0.0529955021067901	0.0602616144686477	-1.53728312819965	0.000125462571036106	0.000183999249638281
210	APEH	-1.78899414734232	4.63739335307666e-09	7.58633979739889e-09	-1.82381551800771	4.95356884974263e-09	8.2108951602146e-09	-0.037388429609333	0.802339666284248	0.819345475750314
211	APEX1	NA	NA	NA	1.37681229330463	1.55167084670336e-05	2.14114716495694e-05	NA	NA	NA
212	APLP2	-5.10964462009033	1.8095742861733e-17	8.78704419482796e-17	-5.06895513645819	1.32247945876514e-16	4.93644406267171e-16	-0.227466012307467	0.765835716724323	0.785890772155302
213	APMAP	-0.876363550606584	0.000557486861903559	0.000714726746030203	5.10356441299438	1.8095742861733e-17	1.32984604451242e-16	-6.11521995517814	1.98880121470535e-17	2.20206902579205e-16
214	APOA1	-7.47439154007926	2.11790295977905e-17	8.78704419482796e-17	-1.96121619378583	2.56268961555435e-12	5.21989586403778e-12	-5.86040920571176	9.14554670447869e-17	5.43005288170967e-16
215	APOA1BP	1.64890031706506	1.93842665498338e-06	2.81454354223201e-06	-0.255149552668808	0.511857073926269	0.53313874395235	1.97600623635413	1.20584546741806e-08	2.34856184807269e-08
216	APOA2	-9.18921400183764	2.05235072677987e-17	8.78704419482796e-17	-4.36511758741256	9.72665327441075e-17	3.84321422062083e-16	-5.19930401364459	5.8363536625568e-15	2.0493480781666e-14
217	APOA4	-6.72443448555186	1.8095742861733e-17	8.78704419482796e-17	-0.743995029878302	0.00268197787466708	0.00330487131614655	-6.32337086966452	1.86747069330507e-17	2.20206902579205e-16
218	APOA5	NA	NA	NA	5.46871271236373	1.98880121470535e-17	1.32984604451242e-16	NA	NA	NA
219	APOB	-3.46272240317662	1.03933695215694e-14	2.39563481880147e-14	-1.44404640159989	2.61909235866566e-05	3.56548707650283e-05	-2.16949129658009	1.99085755806632e-09	4.06046520690972e-09
220	APOBEC3A	NA	NA	NA	NA	NA	NA	1.33236030150343	0.0261721277447058	0.0322110064663694
221	APOC1	NA	NA	NA	0.158780682823171	0.557528218031729	0.578230290148144	NA	NA	NA
222	APOC2	NA	NA	NA	-3.24827182240151	2.09599040859105e-08	3.35524156315959e-08	NA	NA	NA
223	APOC3	-8.45168477509789	1.92719406007546e-17	8.78704419482796e-17	-0.150677683324545	0.545319576141813	0.566535515187946	-8.7225997128379	1.8095742861733e-17	2.20206902579205e-16
224	APOD	-7.00095922436412	2.40141223124205e-17	9.29117827563889e-17	-7.12848055352588	1.8095742861733e-17	1.32984604451242e-16	-0.0865610171386599	0.204129869788606	0.229861182876901
225	APOE	-3.28137735088852	4.92507757865495e-17	1.59798690156026e-16	-1.26148515141151	8.98602568253422e-10	1.55971731489701e-09	-2.15941722295848	2.52149173316695e-13	6.96490996595646e-13
226	APOF	NA	NA	NA	-0.725493221000086	0.206745773937233	0.224482676795119	NA	NA	NA
227	APOH	-10.3560830086013	1.86747069330507e-17	8.78704419482796e-17	-8.28908865372366	1.8095742861733e-17	1.32984604451242e-16	-2.46533884307758	3.5093834248652e-11	8.06417348372074e-11
228	APOL1	NA	NA	NA	-1.6533165877087	4.63469626440097e-06	6.57461291447423e-06	NA	NA	NA
229	APOM	NA	NA	NA	-5.11037136370285	1.00307113531276e-16	3.94411465826861e-16	NA	NA	NA
230	APP	-6.16097319353959	1.86747069330507e-17	8.78704419482796e-17	-6.2935004605921	1.86747069330507e-17	1.32984604451242e-16	-0.072371776730936	0.545319576141813	0.576923770439448
231	APPL1	4.18018772073307	2.29146419468857e-16	6.43855213205003e-16	2.9807432773315	1.38422611206127e-14	3.50382234615509e-14	1.35619961326178	9.31515129878177e-09	1.82880625698862e-08
232	APPL2	3.25426326431511	7.72668367252546e-14	1.64487261587605e-13	1.12819600120408	6.05630732373688e-05	8.08172805968184e-05	2.26399530989475	8.03117999007186e-13	2.10371105087533e-12
233	APRT	1.92741010688373	4.10723142051851e-13	8.26532638804035e-13	1.85160024261025	6.66671440991193e-12	1.32679082850827e-11	0.131803293304866	0.273750612791355	0.303375961913195
234	AQP1	0.546598543120364	0.0351427090474787	0.0410594863047235	-1.64012571232966	4.5926331757764e-10	8.10464678078188e-10	2.25690065875709	7.94435433385394e-14	2.33952478829627e-13
235	AQP2	4.39957454231625	2.43513794203435e-16	6.80303579794698e-16	-0.820209854707262	1.02051553932484e-06	1.49208950695509e-06	5.47528849776689	1.8095742861733e-17	2.20206902579205e-16
236	ARAF	NA	NA	NA	NA	NA	NA	-0.226457289996773	0.305347059148961	0.336867495059608
237	ARAP1	NA	NA	NA	NA	NA	NA	-0.326608173250252	0.337429499393851	0.369487816214057
238	ARCN1	0.744682767448722	0.00170554703467331	0.00215123979147021	3.78971468193926	4.08627594277511e-17	1.88418416336689e-16	-3.07538481910395	7.43003972318324e-16	3.11066762769737e-15
239	ARF1	2.98778893758493	2.81617531680675e-15	6.8902658315849e-15	0.620006473301952	0.0503611740608536	0.0574542971680161	2.52206175935994	5.67372433420228e-16	2.43076906971144e-15
240	ARF3	2.91986631332849	1.27037459331953e-14	2.88385384979404e-14	0.474645991025607	0.200251297680918	0.218015525701	2.59905464121879	3.10410736691013e-16	1.44809072243633e-15
241	ARF4	4.90704474511761	1.8095742861733e-17	8.78704419482796e-17	3.04144594458172	1.70770155290738e-15	4.99363992005407e-15	2.07424777918495	9.2643764068056e-15	3.15504081803032e-14
242	ARF5	6.12288343569311	1.8095742861733e-17	8.78704419482796e-17	3.72398931598225	1.04809236562585e-13	2.40270230987814e-13	2.65945601251213	6.3661882212241e-15	2.21685156186939e-14
243	ARF6	5.88328711452997	2.47795018480222e-17	9.49312939167843e-17	2.272055432915	1.92619194976448e-08	3.09361958884843e-08	3.9029880630463	1.32247945876514e-16	7.17115706514896e-16
244	ARFGAP2	NA	NA	NA	NA	NA	NA	1.01533022824088	3.20198141088994e-06	5.31073553420177e-06
245	ARFGAP3	NA	NA	NA	NA	NA	NA	0.151356397755173	0.528453440102508	0.559886323165563
246	ARFGEF1	NA	NA	NA	NA	NA	NA	-0.745653919173673	0.00020948212653147	0.000303284714224626
247	ARFGEF2	NA	NA	NA	NA	NA	NA	-0.175867792789512	0.290090557695698	0.320517349273555
248	ARFGEF3	-0.577901564792747	0.433128325561667	0.457529921367958	-0.723359380917866	0.290090557695698	0.310948414292257	0.142506397462336	0.607650096980706	0.635772030981237
249	ARFIP1	NA	NA	NA	NA	NA	NA	-0.697087888371794	0.0099340563864701	0.0126226509813384
250	ARG1	-2.76111780120806	7.66619294978284e-09	1.23955856153205e-08	-1.93700935391533	4.24625354021066e-06	6.04475460029988e-06	-0.919074983853049	0.0266682592831498	0.0328078752755032
251	ARHGAP1	4.71936770991213	3.18341536825691e-17	1.13278466571186e-16	5.03926847419195	2.99038751765548e-17	1.51388368081309e-16	-0.178542708423926	0.615338541876172	0.642672343487587
252	ARHGAP12	NA	NA	NA	NA	NA	NA	3.64508052899692	1.8095742861733e-17	2.20206902579205e-16
253	ARHGAP17	NA	NA	NA	NA	NA	NA	-0.306095801308171	0.086217161527646	0.100912878426823
254	ARHGAP18	NA	NA	NA	NA	NA	NA	5.98350810834532	1.8095742861733e-17	2.20206902579205e-16
255	ARHGAP27	NA	NA	NA	NA	NA	NA	4.35198954396973	3.60708429938347e-17	2.76073457184584e-16
256	ARHGAP29	NA	NA	NA	NA	NA	NA	3.20946713449062	3.01148086510434e-16	1.411601636769e-15
257	ARHGAP35	NA	NA	NA	NA	NA	NA	1.2568575106774	9.70951895090243e-06	1.56620615788706e-05
258	ARHGAP5	NA	NA	NA	NA	NA	NA	3.43013068549475	3.98509305492469e-12	9.8256614835769e-12
259	ARHGAP6	1.7864439950568	3.09025901049867e-06	4.44068170263258e-06	-0.347217511798872	0.363827378726595	0.386576532709063	2.23673516618347	1.05461012601626e-11	2.5158272405534e-11
260	ARHGDIA	0.692370114957129	3.37685797256562e-06	4.83826087178762e-06	-1.1766456599808	9.17482961893528e-13	1.94205888275372e-12	1.93537138225506	1.03160256315627e-15	4.20510392942617e-15
261	ARHGDIB	2.24275565464063	2.2190306030686e-07	3.35434858603393e-07	-0.207819371678887	0.202830985242913	0.220429022424096	2.59606769799587	9.17482961893528e-13	2.39049860372791e-12
262	ARHGEF1	NA	NA	NA	NA	NA	NA	-0.759808276577903	0.000655261240668956	0.000917927924845596
263	ARHGEF10L	-4.21914210904315	1.30836753386699e-15	3.32202694145914e-15	1.29766712811152	0.000274905939974187	0.00035438802872004	-5.75718301417621	1.8095742861733e-17	2.20206902579205e-16
264	ARHGEF16	NA	NA	NA	NA	NA	NA	-0.585914541986128	0.0185125734275743	0.0230935710117321
265	ARHGEF37	NA	NA	NA	NA	NA	NA	4.47917166296262	1.86747069330507e-17	2.20206902579205e-16
266	ARHGEF5	NA	NA	NA	NA	NA	NA	0.965662062681032	3.47021578506584e-07	6.085300830733e-07
267	ARHGEF7	NA	NA	NA	NA	NA	NA	-1.73748741281778	1.31364545781957e-08	2.55513170121226e-08
268	ARIH1	NA	NA	NA	NA	NA	NA	-0.308911386074287	0.0760353823822113	0.0896381824393578
269	ARL1	NA	NA	NA	NA	NA	NA	-2.28244532588726	9.62612375060063e-10	2.00362448321638e-09
270	ARL13B	NA	NA	NA	NA	NA	NA	5.39229720016695	3.38872439176388e-17	2.65585626330508e-16
271	ARL15	NA	NA	NA	NA	NA	NA	5.10463235582107	1.8095742861733e-17	2.20206902579205e-16
272	ARL2	NA	NA	NA	NA	NA	NA	1.2286849882316	0.00503660019434865	0.00654980883681004
273	ARL3	3.87593078539135	3.45648430452146e-15	8.37285017865446e-15	2.00508213424073	1.65163395238118e-07	2.51944162227638e-07	2.05163586977557	1.27144856532798e-13	3.61042254444342e-13
274	ARL6	NA	NA	NA	NA	NA	NA	2.08834230384353	1.55804557832817e-08	3.01653224947726e-08
275	ARL8A	3.17938064704691	3.97070042707618e-11	7.2026658909754e-11	3.7748345562775	2.59106176768136e-13	5.71350280895254e-13	-0.501235674903509	0.11068838445104	0.128176974744525
276	ARL8B	3.61304993676171	1.17051290225686e-13	2.46490297991456e-13	3.5918876213686	1.34344122193916e-13	3.05099268160015e-13	0.14685194208246	0.407839626876849	0.441163291641907
277	ARMC9	NA	NA	NA	NA	NA	NA	2.04611706452153	4.06286806395171e-09	8.13958366731703e-09
278	ARPC1A	2.95750084559549	5.08541409556603e-14	1.09454276891322e-13	3.29954412382294	1.60969956440147e-15	4.75281888395574e-15	-0.259534979293758	0.130773796470266	0.150134448369574
279	ARPC1B	2.77832927860917	4.23964510640913e-15	1.01814137407608e-14	2.23742111677481	1.46564450465969e-14	3.68686971669053e-14	0.645051838279176	6.74727547118258e-05	0.000101020084614394
280	ARPC2	2.67135044580439	3.45648430452146e-15	8.37285017865446e-15	2.47545948210627	6.59164319752755e-16	2.0856371054677e-15	0.292969512410146	0.0631381981281534	0.0751267871654425
281	ARPC3	1.94073126980087	3.25570389722451e-09	5.36654488553491e-09	1.75815295162396	1.34202522599806e-08	2.1755312202637e-08	0.263336792412531	0.272151919125597	0.301718027276548
282	ARPC4	1.89647190497113	1.5966812559211e-14	3.59945485438862e-14	0.791287854374605	2.08633704426963e-05	2.86106039366546e-05	1.20108998281841	2.87817524571877e-11	6.68164063757303e-11
283	ARPC5	4.41934160303503	4.73727912827592e-16	1.26543757536138e-15	3.7351543286808	6.99848198541884e-16	2.19153495161956e-15	0.849275019330257	3.22766581417092e-05	4.97958521146895e-05
284	ARPC5L	NA	NA	NA	NA	NA	NA	-1.55889437812188	0.000116455181305813	0.000171473836602097
285	ARPIN	NA	NA	NA	NA	NA	NA	0.662211246581235	0.0320927652809133	0.0392185601499394
286	ARRB1	NA	NA	NA	NA	NA	NA	2.15588420183606	1.51708516644663e-12	3.88051636569769e-12
287	ARRDC1	7.75594211821535	1.8095742861733e-17	8.78704419482796e-17	-1.14863580884872	0.00532950875571719	0.00645598518264844	9.34381983499251	1.8095742861733e-17	2.20206902579205e-16
288	ARSA	-9.49907236324013	1.86747069330507e-17	8.78704419482796e-17	-10.1067040060096	1.8095742861733e-17	1.32984604451242e-16	0.304020278325378	0.564916712987311	0.594234151563961
289	ARSB	NA	NA	NA	-3.32973628009692	6.94330010020023e-15	1.82008837578064e-14	NA	NA	NA
290	ARSF	0.300384641269421	0.114833469544665	0.129063553666914	2.78264598490877	2.51590824149283e-14	6.11977680363121e-14	-2.52503101056321	3.98509305492469e-12	9.8256614835769e-12
291	ART3	NA	NA	NA	-4.34025475542292	9.53476081591945e-15	2.47009262075525e-14	NA	NA	NA
292	ASAH1	-3.41849773546215	1.243797296933e-16	3.6362889490545e-16	-3.51610831566528	1.8095742861733e-17	1.32984604451242e-16	-0.00300928974836268	0.905461458036554	0.914170809058548
293	ASAP2	NA	NA	NA	NA	NA	NA	0.487719169523412	0.0208134427055886	0.0258759340574133
294	ASAP3	NA	NA	NA	NA	NA	NA	2.10413087903119	4.18292371231441e-10	8.91487512000875e-10
295	ASCC3	NA	NA	NA	NA	NA	NA	0.833332997247281	4.16178423136309e-05	6.35401758752007e-05
296	ASL	2.22532681149021	2.87240328075842e-10	4.96559077790684e-10	2.89232741791239	5.8363536625568e-15	1.55508107456283e-14	-0.610590347245182	0.00538990451185585	0.00698453675500192
297	ASMTL	1.9480106035222	7.15062936095413e-11	1.27689810017038e-10	3.6290778642277	6.94330010020023e-15	1.82008837578064e-14	-1.6665702909308	1.24769052873793e-10	2.74267947940224e-10
298	ASNA1	2.19340598188817	3.23900532614396e-12	6.2104821887716e-12	5.63642925519796	1.8095742861733e-17	1.32984604451242e-16	-3.46497018655979	3.49622305600288e-17	2.68989517319174e-16
299	ASPA	NA	NA	NA	NA	NA	NA	-1.80689339295121	6.42492773388096e-08	1.19511788670102e-07
300	ASPSCR1	NA	NA	NA	NA	NA	NA	0.00179733681875582	0.56244865569666	0.592486236233865
301	ASRGL1	1.07695233336235	0.000557486861903559	0.000714726746030203	0.0371942091117425	0.975220380235147	0.977634292067412	1.0758545847272	0.00022190223609564	0.000320792263593254
302	ASS1	-0.964552284076301	3.09018088935999e-07	4.6459928560154e-07	0.714016777095026	4.87027851736301e-05	6.53494025245285e-05	-1.73664768555765	1.22828084402213e-12	3.17774419065232e-12
303	ATG3	NA	NA	NA	NA	NA	NA	-2.05936865245028	2.73992712868735e-10	5.89937423532024e-10
304	ATG5	NA	NA	NA	NA	NA	NA	0.72196248591386	0.00291619794921184	0.00388517940740416
305	ATG7	NA	NA	NA	NA	NA	NA	-1.43077868220075	2.30763785717082e-07	4.08563112182231e-07
306	ATIC	2.31824973697047	6.92682925535902e-17	2.18565000775891e-16	3.04294393597869	1.8095742861733e-17	1.32984604451242e-16	-0.664190694744818	7.39425122148491e-06	1.20397253960909e-05
307	ATOX1	-1.97791691468496	6.04328185108526e-08	9.32310095697489e-08	-6.89627979785276	3.49622305600288e-17	1.68234099526475e-16	4.93714648713964	1.43001944140576e-15	5.66418751791313e-15
308	ATP11A	NA	NA	NA	NA	NA	NA	1.53084350376751	1.10903690861296e-07	2.01824116062755e-07
309	ATP11B	NA	NA	NA	NA	NA	NA	0.529215516377509	0.000865643555638438	0.0012023281710876
310	ATP12A	7.03951524637973	1.8095742861733e-17	8.78704419482796e-17	2.70336869638284	7.41344032372644e-13	1.58440281325024e-12	4.66747670177343	1.243797296933e-16	6.85838697126846e-16
311	ATP1A1	1.39511843610675	9.77289543585746e-12	1.83418153031011e-11	1.17625305916884	1.83667207193867e-11	3.5281526757399e-11	0.278528382345876	0.0538988055625561	0.064577492681758
312	ATP1A2	0.910717766734841	9.11614834247541e-09	1.46670703529926e-08	0.571061252295177	0.000178608871871845	0.000232593546971374	0.379382741711975	0.00434191959566989	0.00567655769202572
313	ATP1A3	0.916657302695757	8.19866044806832e-08	1.26083500581492e-07	0.739765449676103	9.70951895090243e-06	1.3567642927368e-05	0.214048600523476	0.121718480058103	0.140341550761383
314	ATP1A4	5.74858769184767	2.25526633808577e-17	9.01182245751484e-17	2.09505719989976	2.49263185430885e-10	4.47678891793829e-10	3.91608540380981	4.08627594277511e-17	3.01747864216484e-16
315	ATP1B1	1.67928503537081	6.53853530345083e-14	1.39957671149606e-13	0.919025725077564	4.54052806281895e-07	6.79401674424263e-07	0.841255001212811	4.96973357180878e-06	8.14160923497548e-06
316	ATP1B3	NA	NA	NA	NA	NA	NA	-1.38706071559254	1.13010015750898e-05	1.81594552373915e-05
317	ATP2B1	NA	NA	NA	NA	NA	NA	-0.0938584114378731	0.791057583384371	0.808948586488054
318	ATP2B2	NA	NA	NA	NA	NA	NA	0.555001657526731	0.0342027613027217	0.0417276527474882
319	ATP2B3	NA	NA	NA	NA	NA	NA	0.479190757493251	0.045028355383409	0.0542815161902539
320	ATP2B4	NA	NA	NA	NA	NA	NA	-0.0698273124621949	0.807996357891416	0.824835462258726
321	ATP4A	0.823362787700606	9.7262068636635e-05	0.000129196889537764	0.876822458125048	7.39827505515795e-05	9.81857366686718e-05	-0.0352046600238314	0.949009689777442	0.954204405835068
322	ATP5A1	-6.28082381837707	1.86747069330507e-17	8.78704419482796e-17	2.65220182930684	4.59676621871891e-16	1.48935225486493e-15	-9.28343212372635	1.8095742861733e-17	2.20206902579205e-16
323	ATP5B	NA	NA	NA	2.0998327830779	3.73497712345941e-14	8.95068482249147e-14	NA	NA	NA
324	ATP5C1	NA	NA	NA	6.58707058214847	2.11790295977905e-17	1.32984604451242e-16	NA	NA	NA
325	ATP5D	NA	NA	NA	2.58038023475227	5.66290395554822e-10	9.92130974187611e-10	NA	NA	NA
326	ATP5F1	NA	NA	NA	5.49391008514074	4.92507757865495e-17	2.18792294627633e-16	NA	NA	NA
327	ATP5H	NA	NA	NA	7.86068547303192	2.72229873885308e-17	1.42876586078034e-16	NA	NA	NA
328	ATP5L	NA	NA	NA	5.96226935995438	8.59870441683869e-17	3.45941253856259e-16	NA	NA	NA
329	ATP5O	NA	NA	NA	5.91364177266427	6.20812798314362e-16	1.97975734895525e-15	NA	NA	NA
330	ATP6AP1	-6.20907944822208	1.8095742861733e-17	8.78704419482796e-17	-5.12066323382052	1.86747069330507e-17	1.32984604451242e-16	-1.3286650394785	2.00985160745761e-06	3.3811985542747e-06
331	ATP6AP2	-6.04524803246527	2.05235072677987e-17	8.78704419482796e-17	-0.812638736330548	8.77002860112349e-06	1.22830948131009e-05	-5.53180305649492	3.49622305600288e-17	2.68989517319174e-16
332	ATP6V0A1	2.69415268177113	1.62839051165279e-13	3.37445430151216e-13	3.95243763868234	1.98880121470535e-17	1.32984604451242e-16	-1.21421025282077	3.67677414942651e-07	6.43216620545507e-07
333	ATP6V0A4	5.95946950167622	1.8095742861733e-17	8.78704419482796e-17	3.56180614353923	3.83931229205543e-17	1.79414016724898e-16	2.65391012289688	1.74173749177162e-16	9.04411040338655e-16
334	ATP6V0D1	5.84072238392457	2.11790295977905e-17	8.78704419482796e-17	4.86672755611001	3.83931229205543e-17	1.79414016724898e-16	1.19675622999099	4.06984000390881e-11	9.27948779789603e-11
335	ATP6V0D2	NA	NA	NA	NA	NA	NA	1.76702664834317	1.66063906230722e-08	3.21093302902691e-08
336	ATP6V1A	2.72040366993409	5.08050957514321e-17	1.64023074031941e-16	0.945296948108208	3.25570389722451e-09	5.4712036447134e-09	1.91029933757617	1.27037459331953e-14	4.19038263722345e-14
337	ATP6V1B1	3.6363589570739	1.243797296933e-16	3.6362889490545e-16	1.0549905886886	4.54052806281895e-07	6.79401674424263e-07	2.75864370413756	1.75888308809299e-15	6.8017860472438e-15
338	ATP6V1B2	1.69143237919824	5.04813417299216e-15	1.20340606813383e-14	1.03105410984632	5.40582109046045e-10	9.48458140781148e-10	0.728512688340754	1.68538150063126e-05	2.66308399481466e-05
339	ATP6V1C1	4.39018292064099	3.83931229205543e-17	1.30202764687097e-16	3.18248736465018	1.65798752242673e-15	4.86583294625236e-15	1.37328421003721	2.188351635139e-11	5.10847137067e-11
340	ATP6V1C2	NA	NA	NA	NA	NA	NA	2.59977581510693	9.51837461380886e-09	1.86621100667006e-08
341	ATP6V1D	6.76885926466173	1.8095742861733e-17	8.78704419482796e-17	5.01090603529324	1.00307113531276e-16	3.94411465826861e-16	2.01762991789317	4.82802239022491e-13	1.30060108202301e-12
342	ATP6V1E1	3.09491846015709	2.16198131853633e-15	5.37737700401255e-15	0.790384454403192	0.000263438022947487	0.000339965159725116	2.47165222528883	1.03933695215694e-14	3.47905615306294e-14
343	ATP6V1F	NA	NA	NA	NA	NA	NA	2.81539846439685	1.19699587496914e-11	2.84395382096548e-11
344	ATP6V1G1	1.53293528597781	1.540520718302e-11	2.86096704827514e-11	-1.0002114428048	7.2686352225108e-06	1.02392948351891e-05	2.64910539811287	3.99960100090506e-15	1.46751901893383e-14
345	ATP6V1G2	1.68777318422892	3.68885058447885e-06	5.27365002913032e-06	-1.30901173981925	0.000116455181305813	0.00015304818311148	3.126536197821	1.65798752242673e-15	6.44553614869333e-15
346	ATP6V1G3	2.93175369334008	2.69722257096917e-08	4.26568046503641e-08	-0.236162771019094	0.896781602237379	0.905727054628774	3.31477994752698	7.10824648168328e-14	2.11234948530507e-13
347	ATP6V1H	5.00855514869722	1.8095742861733e-17	8.78704419482796e-17	3.64320434606429	1.00134681043074e-15	3.05303983606862e-15	1.56953506460092	6.14772890226692e-13	1.63512898133597e-12
348	ATP8A1	1.61335749012924	5.61259883127743e-06	7.95390096002252e-06	-0.149201180932316	0.697139963509844	0.714487604946824	1.84552338253866	5.07824425288396e-11	1.15250655283598e-10
349	ATP8B1	NA	NA	NA	NA	NA	NA	5.52014357562766	3.38872439176388e-17	2.65585626330508e-16
350	ATP9A	2.88695183137625	1.47763055225349e-12	2.88715388466363e-12	-0.828325793529467	0.0244979745865332	0.0285652966628003	3.8647982144172	3.50353164784649e-16	1.6114052446042e-15
351	ATP9B	NA	NA	NA	NA	NA	NA	0.925257595056957	9.54652949538137e-06	1.54076058137978e-05
352	ATRN	-4.57180529449609	2.05235072677987e-17	8.78704419482796e-17	-10.6096418346745	1.8095742861733e-17	1.32984604451242e-16	5.98826771665073	1.86747069330507e-17	2.20206902579205e-16
353	ATXN10	NA	NA	NA	NA	NA	NA	0.491362168970454	0.0348269723892483	0.0424363481973469
354	AXL	-7.76598350617823	1.86747069330507e-17	8.78704419482796e-17	-11.6794077208579	1.8095742861733e-17	1.32984604451242e-16	3.72923353715825	7.35633812965212e-15	2.5435620897703e-14
355	AZGP1	-5.88510884152453	2.55689385592376e-17	9.62537262365121e-17	-10.7948164828279	1.8095742861733e-17	1.32984604451242e-16	4.83174414296562	1.98880121470535e-17	2.20206902579205e-16
356	AZU1	-4.28040964194808	8.37330859431667e-16	2.1858034483156e-15	-0.75510333996581	0.00274707946663466	0.00337995093869479	-3.73857281661384	2.29146419468857e-16	1.12243554469829e-15
357	B2M	-7.38066832919746	1.86747069330507e-17	8.78704419482796e-17	-5.31960531484017	1.86747069330507e-17	1.32984604451242e-16	-2.31009990092032	1.77873660976732e-09	3.64046441233018e-09
358	B3GNT1	-8.82223795483913	1.86747069330507e-17	8.78704419482796e-17	-2.84759172952307	2.361416650184e-15	6.70355427563915e-15	-6.38536226263943	1.92719406007546e-17	2.20206902579205e-16
359	B3GNT2	NA	NA	NA	-3.25606726658183	8.87694332536339e-14	2.05437831244124e-13	NA	NA	NA
360	B4GALT1	NA	NA	NA	-1.1398918830716	2.8594983053742e-07	4.32125676744981e-07	NA	NA	NA
361	B4GALT3	NA	NA	NA	1.03713536798777	0.000334881449981116	0.000429652546702276	NA	NA	NA
362	BACE2	2.31988224214417	8.79365735613719e-07	1.29611729738983e-06	-1.03654345002575	0.0538988055625561	0.0612314621397902	3.4663496670221	1.23688779236782e-13	3.52249343194674e-13
363	BAG3	1.22688876931939	3.39315268636062e-08	5.3274136380058e-08	0.199101251990179	0.416169810155161	0.438168387641699	1.07686099074994	1.55167084670336e-05	2.46106887126885e-05
364	BAG5	NA	NA	NA	NA	NA	NA	2.13252677583617	5.66290395554822e-10	1.19821992263184e-09
365	BAIAP2	7.39918064683592	1.8095742861733e-17	8.78704419482796e-17	1.3415100981109	3.09018088935999e-07	4.66406183922035e-07	6.45065076971868	1.98880121470535e-17	2.20206902579205e-16
366	BAIAP2L1	7.95863833433802	1.8095742861733e-17	8.78704419482796e-17	-2.10368525074904	5.77506587119649e-09	9.54004763222805e-09	10.5493908582492	1.8095742861733e-17	2.20206902579205e-16
367	BANF1	1.66094256554385	1.24971972211308e-05	1.74817321242504e-05	-1.3059357854298	0.00083216853656903	0.0010521173485238	3.08696583189031	2.43183862714998e-15	9.19842178274618e-15
368	BASP1	3.41976518121881	4.92507757865495e-17	1.59798690156026e-16	-2.26361317198921	3.61105475629429e-16	1.2069962940571e-15	5.92604734378872	1.8095742861733e-17	2.20206902579205e-16
369	BAX	1.89332923617703	4.53409372124995e-08	7.0675321794064e-08	0.934542332094399	0.00459811242265976	0.00558670659353161	1.01994289479309	6.64419075713197e-05	9.95781572422787e-05
370	BBOX1	-2.16656485682037	2.50432776797983e-15	6.15818303601597e-15	1.22656872395196	6.97521360266108e-10	1.21678169809522e-09	-3.54656706325564	1.86747069330507e-17	2.20206902579205e-16
371	BBS1	NA	NA	NA	NA	NA	NA	1.42751391140606	3.15060076208463e-07	5.54136184306805e-07
372	BBS2	NA	NA	NA	NA	NA	NA	1.11984771756252	1.04425533870021e-07	1.909811101705e-07
373	BCAM	-0.391808204300276	0.0486666350373509	0.0562536682411584	-4.68252562071048	1.8095742861733e-17	1.32984604451242e-16	4.36498225341108	1.8095742861733e-17	2.20206902579205e-16
374	BCAS1	4.04172935968593	3.83931229205543e-17	1.30202764687097e-16	-2.08449145276635	6.66011920563841e-10	1.16432299782024e-09	6.39653080801796	1.92719406007546e-17	2.20206902579205e-16
375	BCAT2	NA	NA	NA	-3.54061127897923	3.38718687643258e-10	6.0211149303081e-10	NA	NA	NA
376	BCR	NA	NA	NA	NA	NA	NA	5.13183609548857	5.08050957514321e-17	3.48869571059483e-16
377	BDH2	-1.11704412835204	3.03580965901355e-06	4.36887736906009e-06	-0.506236094225333	0.0116258637828893	0.013828119917974	-0.664688394450835	9.38615572258693e-06	1.51570943234522e-05
378	BGN	-7.58983637466924	1.8095742861733e-17	8.78704419482796e-17	-2.82518724027281	2.58768363251793e-16	8.94462478950011e-16	-5.11915543363701	3.83931229205543e-17	2.87118036293916e-16
379	BHMT	-1.98693547431575	1.16574930665986e-14	2.67122344064246e-14	-0.958450970128595	6.66011920563841e-10	1.16432299782024e-09	-1.11254865379513	5.40793426810331e-09	1.07536663152609e-08
380	BHMT2	-0.563172216454177	0.000865643555638438	0.00110255057707051	0.0876227671860654	0.314048857707885	0.335888522988627	-0.666587391642889	0.000259716131992677	0.000372889942318748
381	BID	-6.31276209321478	2.40141223124205e-17	9.29117827563889e-17	-5.73961248645888	2.63831777304566e-17	1.40903564582439e-16	-0.782521645375386	0.0150180355019219	0.0188704601710768
382	BIN1	-2.32367207571452	2.24369449741263e-11	4.12366095188938e-11	-2.38674692847896	3.68740726903234e-12	7.45457542741147e-12	-0.0128024628049523	0.796693314066529	0.813862234981414
383	BIN3	NA	NA	NA	NA	NA	NA	2.75829814019201	3.25570389722451e-09	6.58082101371585e-09
384	BLMH	0.921777648555638	0.00195471137949383	0.00245124578135883	2.26736855670356	5.28158656081681e-10	9.28001109384298e-10	-1.33854873028538	1.52580930357956e-07	2.74272387964546e-07
385	BLVRA	2.22643675021256	1.35816077902342e-11	2.53194409091365e-11	3.02473519731139	2.09926345445512e-15	6.01557805934662e-15	-0.761333793135627	0.00158229107668273	0.0021579366470397
386	BLVRB	-0.145022068698488	0.387453587642192	0.411511163345465	-0.587598211994539	0.0104718940855323	0.0124799914800606	0.451327351948713	0.00616440044870095	0.00795659768060258
387	BMP6	NA	NA	NA	-0.344299547912289	0.0724796061482677	0.0816529638109831	NA	NA	NA
388	BOLA2	2.66429999475593	3.84317639904828e-08	6.01943291417201e-08	1.58413571595732	0.000557486861903559	0.000710006852424344	1.1824369780389	6.54259769410056e-05	9.82057948057279e-05
389	BPGM	0.493690300209584	0.0323871891587383	0.0379765597471676	3.65050283340671	4.67561654962676e-14	1.10522842564135e-13	-3.20215587349403	1.64175401864574e-12	4.18120889150765e-12
390	BPI	NA	NA	NA	1.85398426124978	2.40658680155818e-06	3.46445848802511e-06	NA	NA	NA
391	BPIFB1	-2.33107739557742	4.08938183043578e-08	6.38965911005591e-08	-0.959708565700087	0.00313165709349349	0.00383371624039758	-1.48755549026905	5.51791032688231e-05	8.33786038596767e-05
392	BPIFB2	NA	NA	NA	-5.01118539583768	3.72182872671852e-16	1.23891011040082e-15	NA	NA	NA
393	BPNT1	2.8469868224531	1.77645804938861e-12	3.45717883863052e-12	2.80501770657899	6.3146141195399e-13	1.35552228891183e-12	0.111341957570296	0.0548149251809934	0.0654882378483494
394	BRAF	NA	NA	NA	NA	NA	NA	-0.0271737536248331	0.951919785446509	0.956475982710184
395	BRCC3	NA	NA	NA	NA	NA	NA	0.495492967570417	0.0249665637215421	0.0308176105743856
396	BRE	NA	NA	NA	NA	NA	NA	0.452543590718847	0.557528218031729	0.587935210906082
397	BRI3	NA	NA	NA	NA	NA	NA	3.40809314567467	2.67135043031271e-11	6.22115603382651e-11
398	BRK1	NA	NA	NA	NA	NA	NA	6.24297527493961	1.8095742861733e-17	2.20206902579205e-16
399	BROX	3.65932889106095	1.86747069330507e-17	8.78704419482796e-17	-2.11793110341906	1.16973476064031e-16	4.48336824661824e-16	6.03034078143808	1.8095742861733e-17	2.20206902579205e-16
400	BSG	-2.70600805337578	3.4115561044098e-12	6.53490609390875e-12	-3.44770373117558	1.30836753386699e-15	3.92026277101945e-15	0.650536099113602	0.000123610149971896	0.00018146365173197
401	BSPRY	NA	NA	NA	NA	NA	NA	2.92363252052297	3.84150842196017e-14	1.18594466934254e-13
402	BST1	1.70195782599303	3.25483757365455e-08	5.12262572124808e-08	-0.727158266266056	0.0020034541080332	0.00249277700077864	2.55348481103492	5.34291198002025e-16	2.31604989812382e-15
403	BST2	5.75592927448293	1.85138253054339e-16	5.27035902855416e-16	0.779452281784508	0.00912458357535943	0.0109117805551788	5.27409963393935	2.25526633808577e-17	2.20206902579205e-16
404	BTD	-9.90273899113309	1.8095742861733e-17	8.78704419482796e-17	-7.70600404412021	1.8095742861733e-17	1.32984604451242e-16	-2.57749200574711	1.17051290225686e-13	3.35623162900773e-13
405	BTN2A1	-6.67866219438937	1.8095742861733e-17	8.78704419482796e-17	-8.74650637996984	1.8095742861733e-17	1.32984604451242e-16	1.88311900514575	9.40796827078246e-10	1.95960444704675e-09
406	BTN2A2	-7.2033023880252	1.8095742861733e-17	8.78704419482796e-17	NA	NA	NA	NA	NA	NA
407	BZW1	1.02681200523635	0.000312179835679205	0.000408283487306807	2.65266915918385	5.82684405255524e-13	1.25525097940685e-12	-1.63831860022765	2.49156812751286e-09	5.05363611232595e-09
408	BZW2	NA	NA	NA	NA	NA	NA	0.84965378326665	0.000821279777131205	0.00114232904164156
409	C10orf76	NA	NA	NA	NA	NA	NA	1.11943975370873	0.00022836842862381	0.000329815632297483
410	C11orf52	7.48116491382115	1.86747069330507e-17	8.78704419482796e-17	-1.00692218758829	0.0295446376722209	0.0341710944995225	8.93019491566883	1.8095742861733e-17	2.20206902579205e-16
411	C11orf54	-0.153895179987945	0.261140072720439	0.283689772593235	-2.19985095339126	1.51724186010792e-15	4.50170661790261e-15	2.09308040513519	1.27037459331953e-14	4.19038263722345e-14
412	C11orf68	NA	NA	NA	NA	NA	NA	4.06036319526766	1.72018744627476e-13	4.81947655348094e-13
413	C12orf10	NA	NA	NA	NA	NA	NA	-1.35022202728631	2.58547288364711e-06	4.3174459119539e-06
414	C14orf166	NA	NA	NA	NA	NA	NA	-1.39870125191133	7.17494484760808e-05	0.000107259221297661
415	C16orf13	NA	NA	NA	NA	NA	NA	1.75633977068223	4.95356884974263e-09	9.87689202808250e-09
416	C16orf89	NA	NA	NA	-4.06811186287236	1.13435164974389e-16	4.38231241474984e-16	NA	NA	NA
417	C19orf10	NA	NA	NA	-7.29579958919682	1.8095742861733e-17	1.32984604451242e-16	NA	NA	NA
418	C1orf123	-0.531285185672004	0.264254396654054	0.286753518906737	-0.298452983094865	0.272151919125597	0.292235600298365	-0.28767795913091	0.867943575345345	0.880526809782523
419	C1orf85	1.84613238518606	1.14043848446166e-06	1.67458964209356e-06	-0.483213820955456	0.210715125011795	0.228588282936902	2.40596526264446	1.73903752006117e-09	3.56666522781561e-09
420	C1QA	NA	NA	NA	3.09585325956544	2.94096669807081e-10	5.24709917497214e-10	NA	NA	NA
421	C1QB	NA	NA	NA	-0.631520022951275	0.0822769487259772	0.0923904738466379	NA	NA	NA
422	C1QBP	NA	NA	NA	0.363726546424196	0.381461046236014	0.40425222082578	NA	NA	NA
423	C1QC	NA	NA	NA	-0.230258183875527	0.649136795962967	0.668390853470343	NA	NA	NA
424	C1R	NA	NA	NA	-5.6559397245308	2.80891589858871e-17	1.45536580673147e-16	NA	NA	NA
425	C1RL	-8.6635834251114	1.8095742861733e-17	8.78704419482796e-17	-6.76576267994665	1.8095742861733e-17	1.32984604451242e-16	-2.22368885166776	7.13816801054854e-10	1.49743581606011e-09
426	C1S	NA	NA	NA	-5.02254411361552	2.99038751765548e-17	1.51388368081309e-16	NA	NA	NA
427	C2	NA	NA	NA	-4.5904149269393	1.5412998184048e-16	5.6491079317099e-16	NA	NA	NA
428	C21orf33	NA	NA	NA	4.93487380741354	8.59870441683869e-17	3.45941253856259e-16	NA	NA	NA
429	C3	-7.46487746092727	1.8095742861733e-17	8.78704419482796e-17	-3.59156658466349	2.40141223124205e-17	1.35079438007365e-16	-4.21077659348157	1.98880121470535e-17	2.20206902579205e-16
430	C4A	-7.27142165105754	1.8095742861733e-17	8.78704419482796e-17	-3.69060720300515	2.11790295977905e-17	1.32984604451242e-16	-3.90752789807399	1.98880121470535e-17	2.20206902579205e-16
431	C4B	-7.60825002789697	1.8095742861733e-17	8.78704419482796e-17	-3.95931720795843	1.86747069330507e-17	1.32984604451242e-16	-3.9883878512187	2.18552012516699e-17	2.20206902579205e-16
432	C4BPA	-1.3244018972796	0.000354145254942556	0.000461311454333991	0.370729831196147	0.136452703492914	0.150855354635023	-1.76990151475684	1.42223534926972e-06	2.41615589104261e-06
433	C4BPB	NA	NA	NA	-3.91972065655892	2.24627372967395e-14	5.49692362850726e-14	NA	NA	NA
434	C4orf19	NA	NA	NA	NA	NA	NA	8.08655789416459	2.18552012516699e-17	2.20206902579205e-16
435	C5	NA	NA	NA	-1.6302825004737	1.22574162805276e-07	1.87684445883315e-07	NA	NA	NA
436	C6	NA	NA	NA	-5.40393839437011	5.57642068399917e-17	2.39411700744134e-16	NA	NA	NA
437	C6orf120	NA	NA	NA	-9.1697737207556	1.8095742861733e-17	1.32984604451242e-16	NA	NA	NA
438	C6orf132	NA	NA	NA	NA	NA	NA	6.0226707277554	1.8095742861733e-17	2.20206902579205e-16
439	C6orf211	NA	NA	NA	NA	NA	NA	-2.79054644248408	5.98517565797715e-13	1.59622788192331e-12
440	C7	-9.19874642535282	1.8095742861733e-17	8.78704419482796e-17	-7.22758790376471	1.8095742861733e-17	1.32984604451242e-16	-2.3236454718893	3.97070042707618e-11	9.07456341771143e-11
441	C8A	NA	NA	NA	-2.93873163767182	4.19650984923528e-12	8.45565417383227e-12	NA	NA	NA
442	C8B	-4.37592007078861	9.43168775245814e-17	2.84262613868522e-16	-0.0388348407362962	0.724357601275881	0.739886074443208	-4.56899211093071	8.59870441683869e-17	5.18923866141456e-16
443	C8G	NA	NA	NA	-4.71400267861756	8.08413354429461e-17	3.27407408543932e-16	NA	NA	NA
444	C9	-5.41093610428775	6.51110688884859e-17	2.07123302336945e-16	-2.88766613703464	1.96782620484693e-16	7.03208482026182e-16	-2.76105445946924	2.52149173316695e-13	6.96490996595646e-13
445	C9orf142	-0.574110516071423	0.567389966683921	0.588829395973202	-1.85176542979761	0.000542577203862165	0.000691380495744657	1.27256921193928	1.92241446224985e-05	3.0246124756704e-05
446	C9orf152	NA	NA	NA	NA	NA	NA	0.00905747274930313	0.484051889825824	0.517507640668641
447	C9orf64	NA	NA	NA	NA	NA	NA	1.39618345119118	1.25862457209664e-08	2.44973352145168e-08
448	CA1	-8.35266746821749	1.8095742861733e-17	8.78704419482796e-17	-4.26356176039417	9.14554670447869e-17	3.64322598227594e-16	-4.43582185147147	6.92682925535902e-17	4.35930432152037e-16
449	CA12	-3.06756842890093	7.01671761010225e-12	1.32583326935072e-11	-3.86108145215362	1.55177020698239e-14	3.87543844087072e-14	0.67660789688389	0.086217161527646	0.100912878426823
450	CA2	0.935327995871788	2.66172953951292e-05	3.66551737432923e-05	-0.978789237719422	5.40582109046045e-10	9.48458140781148e-10	1.99834660374439	4.89892722291455e-12	1.19485038241874e-11
451	CA3	NA	NA	NA	2.9223514005914	1.28584911666818e-08	2.08585671128417e-08	NA	NA	NA
452	CA4	6.85349933724365	1.8095742861733e-17	8.78704419482796e-17	3.01444024059488	9.81290744820897e-15	2.52599206558769e-14	4.16205632904396	1.86747069330507e-17	2.20206902579205e-16
453	CAB39	5.63246300771972	1.86747069330507e-17	8.78704419482796e-17	1.45014404818448	5.02553628231702e-08	7.853410396161e-08	4.46630934506979	1.8095742861733e-17	2.20206902579205e-16
454	CAB39L	5.90315436480189	2.11790295977905e-17	8.78704419482796e-17	1.15944575573904	0.000135123776422341	0.000177008504962959	5.04215676724161	1.8095742861733e-17	2.20206902579205e-16
455	CACNA2D1	-0.0731120394475511	0.689048223674754	0.70755346822842	-3.35646288532947	1.56279739754642e-15	4.61994851099488e-15	3.33940502036083	2.43513794203435e-16	1.18100171809224e-15
456	CACYBP	-0.529312168832041	0.200251297680918	0.220118393730435	0.955052698750421	0.00298646620319715	0.00366151002712869	-1.53112969070885	2.58653655478724e-08	4.91709633539438e-08
457	CAD	0.0695844693017875	0.348588464104741	0.371853120899477	2.77929968383868	3.4115561044098e-12	6.90840111142985e-12	-2.73640278584112	1.97250902636415e-13	5.50019357541199e-13
458	CADM4	-9.23806307245316	1.86747069330507e-17	8.78704419482796e-17	-12.3223152242552	1.8095742861733e-17	1.32984604451242e-16	2.83938869743079	9.84920942592676e-10	2.04715887572834e-09
459	CADPS2	0.130538068574145	0.749156188613811	0.76404527604442	-2.07594117863432	2.97859448811186e-09	5.01592834796385e-09	2.24669970712777	1.07746277838381e-13	3.10153095560237e-13
460	CALB1	0.824330978918717	0.00106625261744264	0.00135276031490771	-3.30941065789095	1.066721783432e-16	4.14741429398363e-16	4.25063957889176	6.12001203002936e-17	3.97057734133693e-16
461	CALM1	-0.836320706355636	0.000364161240003879	0.000473409612005043	-6.62402588626131	1.8095742861733e-17	1.32984604451242e-16	5.88529342761301	1.92719406007546e-17	2.20206902579205e-16
462	CALML3	-1.75004255887609	6.15074080080946e-05	8.28883521878262e-05	-3.34856041195944	1.7038326027171e-10	3.08748189754106e-10	1.5728659464604	0.000170963271919814	0.000249113067016526
463	CALR	-7.35533593990839	1.86747069330507e-17	8.78704419482796e-17	-0.653908697493296	0.00158229107668273	0.0019788817891606	-7.08626136989151	1.8095742861733e-17	2.20206902579205e-16
464	CALU	NA	NA	NA	-3.82838603441373	1.1007588582975e-14	2.8156252901715e-14	NA	NA	NA
465	CAMK1	NA	NA	NA	NA	NA	NA	-0.482795076583578	0.0370888828821664	0.0450803253890352
466	CAMK1D	NA	NA	NA	NA	NA	NA	0.796751928232988	2.05252326762454e-05	3.21897859314221e-05
467	CAMK2B	1.15794762404378	4.06286806395171e-09	6.66884909487024e-09	3.12373079720584	1.243797296933e-16	4.68593400239874e-16	-1.96093703986232	1.04809236562585e-13	3.02290820664807e-13
468	CAMK2D	1.57588978034294	3.80220705835539e-09	6.25679642514178e-09	4.1304963308584	3.83595032194485e-16	1.26993995672016e-15	-2.55309893026347	1.75888308809299e-15	6.8017860472438e-15
469	CAMK2G	1.31094564179305	1.66063906230722e-08	2.63915743398457e-08	3.94171231194807	2.40141223124205e-17	1.35079438007365e-16	-2.63520115591998	4.8820229188206e-16	2.14473323743105e-15
470	CAMP	-2.8073768434494	3.04563775225735e-09	5.03731434851724e-09	-3.21186519987777	1.35816077902342e-11	2.64026455442154e-11	0.307953995183183	0.391480319214611	0.424404521642103
471	CAND1	1.41656570660727	7.69216989135321e-11	1.36983847380263e-10	2.54235757906231	6.59164319752755e-16	2.0856371054677e-15	-1.11658774032024	6.07103835235506e-10	1.2827305332546e-09
472	CAND2	NA	NA	NA	NA	NA	NA	1.76067030302243	6.97027500686058e-08	1.28921574859429e-07
473	CANT1	NA	NA	NA	-7.34738241080329	1.8095742861733e-17	1.32984604451242e-16	NA	NA	NA
474	CANX	-6.3438322461941	1.8095742861733e-17	8.78704419482796e-17	0.0533718374720138	0.630842137197314	0.650380311153786	-6.73080238478356	1.8095742861733e-17	2.20206902579205e-16
475	CAP1	0.0234353729955288	0.911254374660235	0.915951562158483	0.119110468235633	0.448289666329403	0.470355737988104	-0.102433469656244	0.31757480878207	0.348786383785689
476	CAPG	1.70195860937128	1.20325065363676e-13	2.53110978920355e-13	-1.00265825716889	9.51837461380886e-09	1.55860177301587e-08	2.8301393314128	4.34889625086961e-17	3.11741611739165e-16
477	CAPN1	2.96574879708774	2.40141223124205e-17	9.29117827563889e-17	1.53134351843798	1.0099035321399e-14	2.59689479693117e-14	1.56637254841714	3.50117974065125e-12	8.69819717478784e-12
478	CAPN2	5.26068641506309	2.11790295977905e-17	8.78704419482796e-17	5.66152106062239	1.92719406007546e-17	1.32984604451242e-16	-0.244581964887288	0.448289666329403	0.481726994274996
479	CAPN5	8.13225862091231	1.8095742861733e-17	8.78704419482796e-17	2.71355941146432	1.22828084402213e-12	2.56419454551011e-12	5.81403762247048	1.98880121470535e-17	2.20206902579205e-16
480	CAPN7	5.86165817899359	1.8095742861733e-17	8.78704419482796e-17	-1.92420770467649	4.81192277864606e-10	8.46703284005064e-10	8.14548492467822	1.86747069330507e-17	2.20206902579205e-16
481	CAPNS1	1.5955631078326	1.78746424356662e-07	2.71038512826976e-07	0.0529304533194654	0.0938358757120392	0.105127329635895	1.6287595722276	2.07919359907735e-12	5.24978521279066e-12
482	CAPNS2	3.70668301510558	2.29300380161508e-15	5.68152149065999e-15	NA	NA	NA	NA	NA	NA
483	CAPS	4.20521411744437	1.92166499336469e-15	4.81032957260738e-15	-1.33548505783202	0.00234845063986655	0.00290419086762123	5.83946564164617	5.67372433420228e-16	2.43076906971144e-15
484	CAPZA1	1.8082967185009	2.00511466350089e-14	4.47365399751342e-14	-0.383117848774337	0.00268197787466708	0.00330487131614655	2.30111444148339	4.73727912827592e-16	2.08738581079504e-15
485	CAPZA2	2.28621767640002	7.94435433385394e-14	1.68752624738727e-13	0.0713973323422863	0.946100274102332	0.951582643240342	2.35158942181875	5.34291198002025e-16	2.31604989812382e-15
486	CAPZB	1.08692348206273	1.43078484866576e-08	2.28130045371891e-08	-0.845476927161052	1.43078484866576e-08	2.31787145483852e-08	2.01671364851611	5.8466185409299e-16	2.49393496252438e-15
487	CARHSP1	0.861592985726947	0.0222676349727671	0.0263962846181738	1.75556282234346	1.35854082934298e-05	1.87784653885292e-05	-0.90700545085339	0.00486792000243296	0.00633325227408166
488	CARKD	NA	NA	NA	NA	NA	NA	0.168641095146423	0.678314473030527	0.704191535230208
489	CARS	NA	NA	NA	NA	NA	NA	-0.783663792421274	0.00136002363322818	0.00187043025646121
490	CASP14	-5.34912420528703	1.85138253054339e-16	5.27035902855416e-16	-5.52270660420658	2.22279417080414e-16	7.85085731839252e-16	0.01315886011297	0.981049613858458	0.983391819621422
491	CASP3	NA	NA	NA	NA	NA	NA	0.129488465498071	0.511857073926269	0.543478302120413
492	CASP7	1.65513000607203	5.80115428713467e-08	8.95665151220317e-08	1.42875573455806	1.29751173535512e-06	1.88799611791194e-06	0.2874048554397	0.195163941974179	0.220525499985433
493	CAST	1.24883484197404	9.01818863419413e-05	0.000120283637733779	-1.61735792902519	4.54052806281895e-07	6.79401674424263e-07	2.94337514313347	1.46564450465969e-14	4.78083151963911e-14
494	CAT	-2.93602668955455	1.36364089227307e-16	3.94525183966244e-16	-2.47134110832413	3.10410736691013e-16	1.05055444311861e-15	-0.568783392293341	0.00434191959566989	0.00567655769202572
495	CBR1	1.02949425898898	8.78203296899212e-10	1.48011791612227e-09	0.277361513786232	0.0412575281442346	0.0473798645512713	0.80862867757126	1.25062766086906e-06	2.13077953350386e-06
496	CBR3	2.05822164590533	4.73727912827592e-16	1.26543757536138e-15	1.40522319273747	2.2610994256683e-13	5.02696395642632e-13	0.744946337356467	1.85936822129776e-07	3.32199586771679e-07
497	CBWD1	NA	NA	NA	NA	NA	NA	-0.168765536486886	0.385449726358622	0.418175247607232
498	CBX3	NA	NA	NA	0.254156435659423	0.424599586960224	0.446656708360755	NA	NA	NA
499	CC2D1A	NA	NA	NA	NA	NA	NA	8.01405916611218	1.86747069330507e-17	2.20206902579205e-16
500	CC2D1B	NA	NA	NA	NA	NA	NA	3.79366079187133	4.92507757865495e-17	3.39784108067298e-16
501	CCDC22	NA	NA	NA	NA	NA	NA	-0.431078102789838	0.0835738022916367	0.097935966880032
502	CCDC6	NA	NA	NA	NA	NA	NA	0.0905982291771856	0.743621886537209	0.764964901831591
503	CCDC64B	NA	NA	NA	NA	NA	NA	0.346289409934087	0.205434795822104	0.231242001118791
504	CCDC93	NA	NA	NA	NA	NA	NA	-0.422009410624499	0.0835738022916367	0.097935966880032
505	CCM2	NA	NA	NA	NA	NA	NA	7.54078837548515	1.8095742861733e-17	2.20206902579205e-16
506	CCNY	NA	NA	NA	NA	NA	NA	4.3957474826249	2.55689385592376e-17	2.30512608667482e-16
507	CCNYL1	NA	NA	NA	NA	NA	NA	3.68435977491183	1.13435164974389e-16	6.42362138458051e-16
508	CCS	0.233391169610485	0.448289666329403	0.473032927133298	1.76450337151868	1.14924722031724e-05	1.59946778085389e-05	-1.56756311613648	0.000111347236203568	0.000164446998594114
509	CCT2	-1.27759339753629	1.74188213115744e-05	2.41928073771866e-05	1.4274317963249	2.37729823875559e-10	4.27596944498599e-10	-2.8181599456306	2.43513794203435e-16	1.18100171809224e-15
510	CCT3	-0.235254550693423	0.716153794912058	0.733070813689509	2.26441443439002	1.86582035108129e-15	5.41043371494932e-15	-2.58761358271224	4.77433791454309e-17	3.32506614474932e-16
511	CCT4	-0.263165901402779	0.509508563540227	0.533015932888113	1.94120427088259	1.67367072637311e-13	3.76227554587109e-13	-2.27022185241039	1.16189482898268e-15	4.69067156920344e-15
512	CCT5	-0.319087151894006	0.214739315254856	0.235248126262342	1.82114062377369	6.97854220737572e-11	1.29055232602154e-10	-2.20318041943464	2.12232731693617e-14	6.79468407894924e-14
513	CCT6A	-1.33426551680212	1.40455188639173e-05	1.95913889732752e-05	1.67564538090371	6.32979553220301e-11	1.17504989635243e-10	-3.14094808496485	6.71579630422253e-17	4.27223492166884e-16
514	CCT6B	1.47853349771924	1.50252045119823e-06	2.18977195802433e-06	2.97958471018505	2.32360704704673e-13	5.15179299664557e-13	-1.47549297103018	3.18774681882784e-08	6.03270309113652e-08
515	CCT7	0.968415026841853	0.000621024232228236	0.00079513936496721	3.09239594117707	6.99848198541884e-16	2.19153495161956e-15	-2.13880791401698	1.94892027405003e-14	6.25997451959896e-14
516	CCT8	-0.56600524816227	0.0566861422170222	0.0653297738316745	0.92782621848588	2.93174424353805e-05	3.97552372310126e-05	-1.55464808853229	5.20435586321903e-11	1.18021619459882e-10
517	CD14	-9.10391081034256	1.86747069330507e-17	8.78704419482796e-17	-6.23389187784062	1.8095742861733e-17	1.32984604451242e-16	-3.23467328154542	1.23451195234589e-14	4.08584530173938e-14
518	CD163	NA	NA	NA	-4.32235259204509	6.12001203002936e-17	2.61364309894048e-16	NA	NA	NA
519	CD177	-2.79500607725604	1.30695786017753e-13	2.73158395213953e-13	-4.39385868093567	1.86747069330507e-17	1.32984604451242e-16	1.51547922924894	3.46443155004118e-08	6.5478870260907e-08
520	CD248	-9.79610684332246	1.8095742861733e-17	8.78704419482796e-17	-8.19902270484808	1.8095742861733e-17	1.32984604451242e-16	-1.95690145016298	1.17769991445676e-07	2.13526221381149e-07
521	CD276	-7.04436708523714	2.11790295977905e-17	8.78704419482796e-17	NA	NA	NA	NA	NA	NA
522	CD2AP	6.53957711914025	1.8095742861733e-17	8.78704419482796e-17	1.08321586291375	2.82707473883985e-06	4.05297440435447e-06	5.80719580501021	1.8095742861733e-17	2.20206902579205e-16
523	CD300LG	-9.10329287488339	1.8095742861733e-17	8.78704419482796e-17	NA	NA	NA	NA	NA	NA
524	CD320	-6.90060514713857	1.58916723399315e-16	4.56388233621008e-16	NA	NA	NA	NA	NA	NA
525	CD33	NA	NA	NA	-6.75956192173518	1.8095742861733e-17	1.32984604451242e-16	NA	NA	NA
526	CD38	0.0657135736631744	0.463747940834388	0.488815397095706	-1.90081232228125	2.0361459995133e-09	3.46002432085128e-09	1.97619315606419	1.52523643216119e-08	2.95690624942067e-08
527	CD44	-8.02751329795917	1.86747069330507e-17	8.78704419482796e-17	-10.3231863680886	1.8095742861733e-17	1.32984604451242e-16	2.0852516377605	1.0203528286749e-12	2.65382032165975e-12
528	CD46	1.35403965660451	6.90391523941577e-06	9.74141441162138e-06	-2.1451275605644	4.84591473674448e-09	8.05442736681881e-09	3.59929115457014	2.55689385592376e-17	2.30512608667482e-16
529	CD47	4.55260544989265	1.8095742861733e-17	8.78704419482796e-17	1.99446277335417	2.08164574605763e-11	3.97985772062947e-11	2.77171828159226	9.14554670447869e-17	5.43005288170967e-16
530	CD55	-2.69037974336264	1.07746277838381e-13	2.27386625308272e-13	-9.45579591463329	1.8095742861733e-17	1.32984604451242e-16	6.82372584437273	1.8095742861733e-17	2.20206902579205e-16
531	CD58	-2.61170118093602	8.74604756920524e-15	2.03760964873957e-14	NA	NA	NA	NA	NA	NA
532	CD59	-4.12178890781688	9.15728087929057e-16	2.37772273164003e-15	-9.14668314877798	1.8095742861733e-17	1.32984604451242e-16	5.00226742216943	1.8095742861733e-17	2.20206902579205e-16
533	CD5L	NA	NA	NA	-7.51997474312261	2.55689385592376e-17	1.39938109682314e-16	NA	NA	NA
534	CD63	4.95211700419965	3.13371607629684e-13	6.35212718168279e-13	2.59040783801449	2.37823405742319e-08	3.7870961726988e-08	2.59614381742253	6.48622422589559e-11	1.45741689601737e-10
535	CD74	NA	NA	NA	-7.60947467973733	2.18552012516699e-17	1.3334056451456e-16	NA	NA	NA
536	CD81	4.70465396334698	2.47795018480222e-17	9.49312939167843e-17	0.250487391356042	0.989795264610045	0.991018744541578	4.71838390166327	1.8095742861733e-17	2.20206902579205e-16
537	CD84	-9.2532095226728	1.8095742861733e-17	8.78704419482796e-17	-9.34348656754054	1.8095742861733e-17	1.32984604451242e-16	-0.199213179376228	0.2257405941924	0.252743469078653
538	CD9	5.84292259271013	4.48638086501614e-17	1.47528544465118e-16	0.0402467932154522	0.579833399334811	0.599827654484287	6.14507329314015	1.8095742861733e-17	2.20206902579205e-16
539	CD93	NA	NA	NA	-5.69544565997547	1.65798752242673e-15	4.86583294625236e-15	NA	NA	NA
540	CD97	NA	NA	NA	-6.0034212644048	4.90356129323478e-15	1.32543425389995e-14	NA	NA	NA
541	CDA	2.00001471864046	1.03884514532428e-05	1.45737268588658e-05	0.150473197852143	0.972306240179136	0.97511521404676	1.94906864916245	2.66172953951292e-05	4.1325003257414e-05
542	CDC37	NA	NA	NA	NA	NA	NA	1.77036955742517	3.15060076208463e-07	5.54136184306805e-07
543	CDC42	3.54604524342719	4.48638086501614e-17	1.47528544465118e-16	0.339617532467926	0.0095216515603483	0.0113754244305046	3.40303747426083	2.63831777304566e-17	2.33554696836783e-16
544	CDC42BPA	NA	NA	NA	NA	NA	NA	1.3275942241445	3.68885058447885e-06	6.09074824032772e-06
545	CDC42BPB	NA	NA	NA	NA	NA	NA	0.761040351402823	0.00246506988678625	0.00330512791846022
546	CDH1	-9.87459050116949	1.8095742861733e-17	8.78704419482796e-17	-8.50382344555661	1.8095742861733e-17	1.32984604451242e-16	-1.73136446628706	1.02145888552863e-05	1.64677326635691e-05
547	CDH11	-10.2060036818438	1.8095742861733e-17	8.78704419482796e-17	-8.15226167270811	1.8095742861733e-17	1.32984604451242e-16	-2.4386145711424	4.49118942605289e-11	1.02006226608728e-10
548	CDH13	-9.4648769796735	1.8095742861733e-17	8.78704419482796e-17	-12.2994359850259	1.8095742861733e-17	1.32984604451242e-16	2.59889120471057	2.24369449741263e-11	5.2335064507109e-11
549	CDH15	NA	NA	NA	-6.26813222807679	1.8095742861733e-17	1.32984604451242e-16	NA	NA	NA
550	CDH16	-6.0509140423745	1.8095742861733e-17	8.78704419482796e-17	-3.1273455675899	5.24077783006318e-17	2.28227421631784e-16	-3.18771861564862	5.03112299221034e-16	2.20036763007533e-15
551	CDH19	NA	NA	NA	-5.65117603318838	8.86796983574895e-17	3.54427083895887e-16	NA	NA	NA
552	CDH2	NA	NA	NA	-10.8304136258625	1.8095742861733e-17	1.32984604451242e-16	NA	NA	NA
553	CDH3	NA	NA	NA	-6.71879328693186	1.8095742861733e-17	1.32984604451242e-16	NA	NA	NA
554	CDH6	NA	NA	NA	-7.88071037911642	1.8095742861733e-17	1.32984604451242e-16	NA	NA	NA
555	CDHR2	-6.19529815534015	1.8095742861733e-17	8.78704419482796e-17	-6.05127811038663	1.8095742861733e-17	1.32984604451242e-16	-0.36832214506196	0.141328954717329	0.161620933040557
556	CDHR5	-5.23510510613501	1.86747069330507e-17	8.78704419482796e-17	-4.77379887279248	1.86747069330507e-17	1.32984604451242e-16	-0.656438825199956	0.00680955280897629	0.00875854516655637
557	CDK16	NA	NA	NA	NA	NA	NA	3.91758560944896	1.8095742861733e-17	2.20206902579205e-16
558	CDK17	NA	NA	NA	NA	NA	NA	3.50413476275011	8.59870441683869e-17	5.18923866141456e-16
559	CDK18	NA	NA	NA	NA	NA	NA	3.83263709078854	1.243797296933e-16	6.85838697126846e-16
560	CDK5	NA	NA	NA	NA	NA	NA	2.12086722502814	1.38092486999734e-13	3.90995972343178e-13
561	CDSN	-2.94563631668398	4.92536693683007e-10	8.40285697884396e-10	-4.36600370546583	2.32360704704673e-13	5.15179299664557e-13	1.35855355664149	0.000149832159042749	0.000218756440847808
562	CEACAM1	6.44783385460235	1.8095742861733e-17	8.78704419482796e-17	3.66618623178804	2.38781132758296e-13	5.27969201640273e-13	3.05318039683631	1.12787713491406e-15	4.57849571755858e-15
563	CEACAM5	4.26024667442756	3.95351913824374e-16	1.06925968371363e-15	0.526349689673239	0.242987398824044	0.261844514032119	3.98278059261972	6.92682925535902e-17	4.35930432152037e-16
564	CEACAM6	4.75870732502798	1.19964593802746e-14	2.73603459550123e-14	0.758645288791879	0.0466160311267237	0.0532817288983719	4.26491746264858	3.18341536825691e-17	2.58454634455996e-16
565	CEACAM7	5.54870467279434	3.83595032194485e-16	1.04470714075314e-15	1.57193866971037	9.8331060348587e-07	1.44203063758036e-06	4.27347954846489	1.47299487927403e-15	5.82655713349445e-15
566	CEACAM8	-1.85547699923307	3.40388666925673e-07	5.09798694704348e-07	-3.0457941590951	9.11648688446959e-11	1.6744567746985e-10	1.15907281356555	0.000520907875330508	0.000734972753526818
567	CEL	NA	NA	NA	-7.86916936368958	1.8095742861733e-17	1.32984604451242e-16	NA	NA	NA
568	CENPF	NA	NA	NA	NA	NA	NA	0.581769481498162	0.000700525792452147	0.000979935889584417
569	CES2	NA	NA	NA	2.68091569275814	2.968201154688e-13	6.50381317032628e-13	NA	NA	NA
570	CETP	-6.41274873391029	1.8095742861733e-17	8.78704419482796e-17	-2.19219076885489	1.23762519961154e-09	2.13141689231471e-09	-4.52435475630836	4.3279491068743e-16	1.92724885228842e-15
571	CFB	-8.59335932432194	1.86747069330507e-17	8.78704419482796e-17	-4.61497429257568	1.92719406007546e-17	1.32984604451242e-16	-4.36820646812997	1.7957351815045e-16	9.22668828398901e-16
572	CFD	NA	NA	NA	0.0527422331941771	0.931564748538547	0.939295576327248	NA	NA	NA
573	CFH	NA	NA	NA	-4.12370171906203	4.34889625086961e-17	1.98270504495556e-16	NA	NA	NA
574	CFHR1	-7.90952863250015	1.8095742861733e-17	8.78704419482796e-17	-6.72792608457247	2.11790295977905e-17	1.32984604451242e-16	-1.48923770911754	5.78117560852068e-05	8.72221515063772e-05
575	CFHR2	NA	NA	NA	-6.94039549125441	1.92719406007546e-17	1.32984604451242e-16	NA	NA	NA
576	CFI	NA	NA	NA	-6.18557241882059	1.8095742861733e-17	1.32984604451242e-16	NA	NA	NA
577	CFL1	1.35194952722362	7.30483403064536e-10	1.23542292799293e-09	-0.439887371056873	0.00261828908891047	0.00323130649367824	1.88421050061608	5.53047453612707e-14	1.65688732534938e-13
578	CFL2	1.69243329601381	2.3297129747908e-09	3.86304447350515e-09	0.623883069491551	0.0212202318130544	0.0248028683529207	1.15360142115942	3.40351536233543e-09	6.87486711333596e-09
579	CGN	NA	NA	NA	NA	NA	NA	-0.358360342227096	0.0889276500580746	0.104002532240621
580	CHGB	-2.40877683453884	6.64643183016952e-11	1.19122629309104e-10	-3.83630584971356	5.50749935267745e-15	1.47392328491258e-14	1.38090910704349	8.35905398088553e-05	0.000124391188100367
581	CHI3L1	NA	NA	NA	-5.08507460748965	1.7957351815045e-16	6.48385808477849e-16	NA	NA	NA
582	CHKB	NA	NA	NA	NA	NA	NA	0.762732519375444	0.000241834867220213	0.00034806693181205
583	CHL1	NA	NA	NA	-8.63695807632418	1.8095742861733e-17	1.32984604451242e-16	NA	NA	NA
584	CHMP1A	5.99353371940395	2.63831777304566e-17	9.81816728518901e-17	-1.48885286900321	5.18451920761252e-05	6.94125712093577e-05	7.8522138998324	2.25526633808577e-17	2.20206902579205e-16
585	CHMP1B	NA	NA	NA	NA	NA	NA	8.22945243641242	1.92719406007546e-17	2.20206902579205e-16
586	CHMP2A	5.45803658137395	1.86747069330507e-17	8.78704419482796e-17	-2.08083607118278	6.32979553220301e-11	1.17504989635243e-10	7.89456541445514	1.8095742861733e-17	2.20206902579205e-16
587	CHMP2B	5.37309998595702	2.72229873885308e-17	1.00160047938934e-16	-1.91368133171199	8.73046499458893e-09	1.43054820882341e-08	7.63063026893825	1.86747069330507e-17	2.20206902579205e-16
588	CHMP3	NA	NA	NA	NA	NA	NA	6.55230521611874	2.63831777304566e-17	2.33554696836783e-16
589	CHMP4A	5.81112198622875	1.03441380886897e-16	3.09847454269506e-16	-1.41800194098215	6.11974067530814e-06	8.65094231588061e-06	7.58189507156055	1.8095742861733e-17	2.20206902579205e-16
590	CHMP4B	4.17967743534906	3.96089588689227e-17	1.34092829504165e-16	-2.19867809492635	9.2643764068056e-15	2.40517464407453e-14	6.67208996791345	1.8095742861733e-17	2.20206902579205e-16
591	CHMP4C	6.29256440308788	2.83432531599254e-16	7.80640447201336e-16	-1.09103543807113	0.000238400104738358	0.000308966535740912	7.74963282839202	3.95351913824374e-16	1.79035327385183e-15
592	CHMP5	3.07463894080102	3.50353164784649e-16	9.56846878613536e-16	-4.43203291696628	1.98880121470535e-17	1.32984604451242e-16	7.78465193396159	1.86747069330507e-17	2.20206902579205e-16
593	CHMP6	7.31331119006865	1.8095742861733e-17	8.78704419482796e-17	3.08407538734218	1.22765329667478e-11	2.39229952760202e-11	4.57830702099742	3.38872439176388e-17	2.65585626330508e-16
594	CHORDC1	NA	NA	NA	NA	NA	NA	0.0717264782113141	0.678314473030527	0.704191535230208
595	CHP1	5.79611464340779	7.83835854004031e-17	2.41848087865168e-16	5.13327541539026	2.22279417080414e-16	7.85085731839252e-16	0.862551835266132	5.51791032688231e-05	8.33786038596767e-05
596	CIAO1	NA	NA	NA	NA	NA	NA	-0.165591544783091	0.667645599986216	0.694096363056062
597	CIAPIN1	NA	NA	NA	NA	NA	NA	0.343413844947246	0.312295575645361	0.343244838003633
598	CIB1	6.23397548566002	3.83931229205543e-17	1.30202764687097e-16	-2.22873479512611	9.44340549230958e-08	1.45790821768185e-07	8.85838461342673	1.8095742861733e-17	2.20206902579205e-16
599	CILP	-7.06665583991481	1.8095742861733e-17	8.78704419482796e-17	-6.84052108935714	1.86747069330507e-17	1.32984604451242e-16	-0.488131267569189	0.136452703492914	0.156105292162583
600	CILP2	-7.18811557018101	1.8095742861733e-17	8.78704419482796e-17	-5.65260875971078	2.32720767470026e-17	1.34325763646595e-16	-1.80422953161356	1.88587551804163e-08	3.62497589766145e-08
601	CISD1	NA	NA	NA	3.12445664846163	1.41850200026223e-09	2.43429368689069e-09	NA	NA	NA
602	CKAP4	0.7097062776764	0.0103622989346215	0.0125662207229552	4.65263478721374	1.65798752242673e-15	4.86583294625236e-15	-3.97485100176319	8.1680497527943e-14	2.40058982234625e-13
603	CKAP5	2.45463383838608	6.33383789666343e-12	1.20262744873356e-11	1.22496082484834	2.00985160745761e-06	2.89848035971631e-06	1.3209766862493	3.53779166192148e-07	6.20010118925893e-07
604	CKB	-0.0275058712093745	0.683673357279881	0.702404134191659	-0.694991452270386	6.27184315588249e-07	9.30438270378171e-07	0.679407707772462	0.000123610149971896	0.00018146365173197
605	CKM	NA	NA	NA	NA	NA	NA	0.0759867420314144	0.853587735768732	0.868661480410077
606	CKMT1A	NA	NA	NA	0.504317012638225	0.0784840243210893	0.0881720661582279	NA	NA	NA
607	CLCA4	3.33882675941689	7.79353663669202e-15	1.82004747802987e-14	-0.269845640604029	0.507165707168042	0.528705563457033	3.8034597334186	2.43183862714998e-15	9.19842178274618e-15
608	CLDN2	NA	NA	NA	NA	NA	NA	2.68262294355032	8.5436194608772e-09	1.68070265030242e-08
609	CLDN3	NA	NA	NA	NA	NA	NA	6.1068808862681	2.25526633808577e-17	2.20206902579205e-16
610	CLEC14A	NA	NA	NA	-7.23411283588093	1.8095742861733e-17	1.32984604451242e-16	NA	NA	NA
611	CLEC3B	-11.66890544091	1.8095742861733e-17	8.78704419482796e-17	-5.60531285728558	1.8095742861733e-17	1.32984604451242e-16	-6.57490867397343	3.38872439176388e-17	2.65585626330508e-16
612	CLEC4G	NA	NA	NA	-8.59274131840913	1.8095742861733e-17	1.32984604451242e-16	NA	NA	NA
613	CLIC1	1.98124644477115	2.22654364882562e-15	5.52386783105593e-15	-0.218179120611175	0.0566861422170222	0.0643679091529738	2.3229320702143	1.03160256315627e-15	4.20510392942617e-15
614	CLIC2	NA	NA	NA	NA	NA	NA	2.21852215916942	3.80220705835539e-09	7.6538948934976e-09
615	CLIC3	NA	NA	NA	NA	NA	NA	2.78050121196965	3.87392516363581e-11	8.86718540181124e-11
616	CLIC4	-0.802241979714914	7.9857104412467e-05	0.000106804769275933	1.09608638763866	4.92328866683382e-08	7.70849965232358e-08	-1.96767864130548	2.89993010721886e-15	1.08021477631384e-14
617	CLIC5	NA	NA	NA	NA	NA	NA	-0.945610699589455	0.00324474175665967	0.00430338268177923
618	CLIC6	7.23013760674593	1.8095742861733e-17	8.78704419482796e-17	2.59222844187727	3.35692030927126e-15	9.23818386356645e-15	4.9863184014545	1.8095742861733e-17	2.20206902579205e-16
619	CLINT1	2.18893641682369	3.84150842196017e-14	8.36042569511422e-14	2.18841932056834	2.51590824149283e-14	6.11977680363121e-14	0.0689997672030103	0.567389966683921	0.59662222257032
620	CLIP1	NA	NA	NA	NA	NA	NA	0.625616870757504	0.00673498830625833	0.00866643197552243
621	CLMP	NA	NA	NA	-8.85593134609715	1.8095742861733e-17	1.32984604451242e-16	NA	NA	NA
622	CLN3	NA	NA	NA	NA	NA	NA	-1.91334609712809	6.82987799608993e-08	1.26484003972957e-07
623	CLN5	NA	NA	NA	-6.79797885498068	2.18552012516699e-17	1.3334056451456e-16	NA	NA	NA
624	CLRN3	NA	NA	NA	NA	NA	NA	0.00910614984131186	0.879459920039965	0.890672882493955
625	CLSTN1	NA	NA	NA	-3.2624020443628	2.06290221969859e-14	5.07887780533696e-14	NA	NA	NA
626	CLTA	0.367654126288787	0.298501875583464	0.320881288526877	-1.02394851713861	0.00252534525579065	0.00311977070237482	1.43423109956116	1.44852737703887e-06	2.45940032415784e-06
627	CLTB	NA	NA	NA	NA	NA	NA	-0.175575903937304	0.75470343913193	0.775550142520539
628	CLTC	0.282932830714888	0.0183312871092045	0.0218897794629202	2.51898737060613	3.72141177729947e-17	1.75252531372824e-16	-2.28486203485311	3.39916539267997e-16	1.57325151009235e-15
629	CLTCL1	0.259085289987377	0.285121080720914	0.307005028937484	2.92163954925879	4.90356129323478e-15	1.32543425389995e-14	-2.72741252722871	1.03160256315627e-15	4.20510392942617e-15
630	CLU	-6.35392419986315	1.86747069330507e-17	8.78704419482796e-17	-4.3918627938583	2.05235072677987e-17	1.32984604451242e-16	-2.21309612375945	7.72668367252546e-14	2.27770544769833e-13
631	CMBL	-0.294376580484748	0.0419895235551728	0.0488541592676533	0.765100543196866	1.68538150063126e-05	2.31906967527404e-05	-1.10090359033324	3.80220705835539e-09	7.6538948934976e-09
632	CMPK1	1.26632992925139	1.67367072637311e-13	3.46460500682331e-13	0.839236596616065	5.29068109857073e-09	8.75773506098561e-09	0.467302763993388	0.000192070216851956	0.000278900379114575
633	CNBP	1.28586386945921	0.000114728470749751	0.000152190828545588	0.00607371684110802	0.986879859530777	0.988507031599253	1.34412844974819	4.72001352964764e-05	7.18390459017837e-05
634	CNDP1	NA	NA	NA	-4.60448991950437	2.29146419468857e-16	8.04661559695554e-16	NA	NA	NA
635	CNDP2	0.140703644421812	0.643887482682777	0.662925338559354	-0.513573612909884	2.01923169610647e-05	2.77216554889194e-05	0.674208684682988	0.000200598757411503	0.000290709934927222
636	CNFN	NA	NA	NA	NA	NA	NA	-0.606481190841851	0.407839626876849	0.441163291641907
637	CNN2	NA	NA	NA	NA	NA	NA	-1.97628963658884	1.10424657176734e-09	2.28870287335981e-09
638	CNN3	NA	NA	NA	NA	NA	NA	-0.358496572779831	0.22855270299895	0.255405473047115
639	CNNM3	0.638038595072775	0.0148671903931697	0.0178736259350684	-1.19582325965948	6.78628084093392e-06	9.56534944516788e-06	1.86796577039186	6.3146141195399e-13	1.67799736865531e-12
640	CNP	3.40969097857868	1.8095742861733e-17	8.78704419482796e-17	0.813995116657225	1.85936822129776e-07	2.82568153705664e-07	2.77126620244091	1.8095742861733e-17	2.20206902579205e-16
641	CNTFR	-10.0667790150781	1.8095742861733e-17	8.78704419482796e-17	-11.3145982528629	1.8095742861733e-17	1.32984604451242e-16	0.938880808101917	0.00486792000243296	0.00633325227408166
642	CNTN1	-7.58179805962754	1.8095742861733e-17	8.78704419482796e-17	-6.75341113353376	1.8095742861733e-17	1.32984604451242e-16	-1.11189960679657	0.000629423880878768	0.000882574802434493
643	CNTNAP2	-6.01252830320599	1.86747069330507e-17	8.78704419482796e-17	NA	NA	NA	NA	NA	NA
644	COASY	3.2200969166898	1.38827956306756e-15	3.51121290270006e-15	5.4816280384082	1.92719406007546e-17	1.32984604451242e-16	-2.21625502456268	1.16973476064031e-16	6.53583737931917e-16
645	COBL	NA	NA	NA	NA	NA	NA	2.65127785907718	5.22970735607657e-14	1.57642153020606e-13
646	COBLL1	NA	NA	NA	NA	NA	NA	3.69319195758953	6.51110688884859e-17	4.16909436739129e-16
647	COCH	NA	NA	NA	-8.769498366074	1.8095742861733e-17	1.32984604451242e-16	NA	NA	NA
648	COG3	NA	NA	NA	NA	NA	NA	-0.171551230377425	0.493228275181027	0.525406995562537
649	COG7	NA	NA	NA	NA	NA	NA	-1.08755857766449	1.38136364546986e-05	2.20403243975891e-05
650	COL12A1	-7.82131251735266	1.8095742861733e-17	8.78704419482796e-17	-7.99903099193999	2.32720767470026e-17	1.34325763646595e-16	-0.0853632650747898	0.743621886537209	0.764964901831591
651	COL14A1	NA	NA	NA	-4.60881560133694	1.86747069330507e-17	1.32984604451242e-16	NA	NA	NA
652	COL15A1	-6.70260698469904	1.98880121470535e-17	8.78704419482796e-17	-3.80679027111499	3.60708429938347e-17	1.71530623238784e-16	-3.17949221243978	2.15615363281377e-16	1.07223951384766e-15
653	COL18A1	-7.93396033119832	1.86747069330507e-17	8.78704419482796e-17	-3.26108528073369	2.63831777304566e-17	1.40903564582439e-16	-5.03118454787983	6.71579630422253e-17	4.27223492166884e-16
654	COL1A1	-6.4880383003576	1.40606492881362e-16	4.05595652542391e-16	NA	NA	NA	NA	NA	NA
655	COL1A2	NA	NA	NA	-5.34515213567341	2.11790295977905e-17	1.32984604451242e-16	NA	NA	NA
656	COL2A1	NA	NA	NA	-1.78226001722468	6.63718225056658e-07	9.82238298957174e-07	NA	NA	NA
657	COL4A1	NA	NA	NA	-1.20874941467768	1.05651379378019e-05	1.4746286725364e-05	NA	NA	NA
658	COL4A2	-6.91392876379258	1.86747069330507e-17	8.78704419482796e-17	-4.96067697476458	2.55689385592376e-17	1.39938109682314e-16	-2.2159010672236	1.62431735926885e-10	3.53096798734553e-10
659	COL4A3BP	NA	NA	NA	NA	NA	NA	-0.982797264345201	6.78628084093392e-06	1.10743361418683e-05
660	COL4A5	NA	NA	NA	-1.18282705090901	2.8389705365075e-05	3.85402145458839e-05	NA	NA	NA
661	COL6A1	-8.08700790367993	1.8095742861733e-17	8.78704419482796e-17	-4.98266620684032	1.86747069330507e-17	1.32984604451242e-16	-3.43240987775775	9.15728087929057e-16	3.77995063261727e-15
662	COL6A2	-6.57617996519327	1.8095742861733e-17	8.78704419482796e-17	NA	NA	NA	NA	NA	NA
663	COL6A3	-8.28534100830177	1.8095742861733e-17	8.78704419482796e-17	-5.49421243895064	1.8095742861733e-17	1.32984604451242e-16	-3.11966545547925	9.81290744820897e-15	3.31115212288016e-14
664	COLEC12	-6.5356317303122	1.92719406007546e-17	8.78704419482796e-17	-9.07818403305711	1.8095742861733e-17	1.32984604451242e-16	2.37622550623508	3.68724833762896e-11	8.45305995654563e-11
665	COMMD2	NA	NA	NA	NA	NA	NA	-0.574211226528666	0.0099340563864701	0.0126226509813384
666	COMMD3	NA	NA	NA	NA	NA	NA	-2.16711850348064	5.56843873566444e-08	1.04107133868434e-07
667	COMMD9	NA	NA	NA	NA	NA	NA	0.0796396818839131	0.891001821590234	0.901119873934514
668	COMP	-9.19538149860167	1.8095742861733e-17	8.78704419482796e-17	-8.52768173484273	1.8095742861733e-17	1.32984604451242e-16	-0.989345280508161	0.00183757936068178	0.002492222307819
669	COMT	2.21619954876476	2.98613652489595e-15	7.26962075349201e-15	2.22859179164643	2.43183862714998e-15	6.87935723396327e-15	0.0723322860309459	0.493228275181027	0.525406995562537
670	COPA	0.831764942334662	0.0041944860273609	0.00519317317673255	4.67615011863328	1.8095742861733e-17	1.32984604451242e-16	-3.88862331283217	7.59995548116626e-17	4.68265600820705e-16
671	COPB1	0.636774596808968	0.00352321428272582	0.00437039939651104	4.40253518272053	1.44978971409702e-16	5.34596207170829e-16	-3.8105139098397	6.59164319752755e-16	2.78745890036453e-15
672	COPB2	-1.83594000977522	1.4664246065833e-07	2.23575291855937e-07	1.12956172562523	5.02507110899934e-05	6.73148996409504e-05	-3.08915314355632	2.73480351839193e-15	1.02259383467607e-14
673	COPE	0.587142418421267	0.0384367014497102	0.0448543194655505	3.18524861440932	8.93399434844068e-13	1.8927294042468e-12	-2.61498645338489	1.77873660976732e-09	3.64046441233018e-09
674	COPG1	-0.553294545219924	0.0326839240865355	0.0383014735389088	3.61367414016314	2.89825081038201e-17	1.4826840987849e-16	-4.27181737136742	2.25526633808577e-17	2.20206902579205e-16
675	COPG2	NA	NA	NA	NA	NA	NA	-1.70329993979979	1.37355476264909e-10	3.00586556025739e-10
676	COPS2	1.32953602553751	2.45016047851642e-06	3.54174420541662e-06	4.59294911136378	2.29146419468857e-16	8.04661559695554e-16	-3.28203378760475	4.34889625086961e-17	3.11741611739165e-16
677	COPS3	0.766579423716058	0.00703771773759902	0.0086257382704702	3.46206621573663	3.99960100090506e-15	1.09080027297411e-14	-2.72326469456355	1.97250902636415e-13	5.50019357541199e-13
678	COPS4	1.72683141074336	1.18248843324973e-09	1.98097289075341e-09	4.52111101417481	5.24077783006318e-17	2.28227421631784e-16	-2.79338004598933	4.62653558054161e-15	1.66227238034374e-14
679	COPS5	NA	NA	NA	NA	NA	NA	-0.697636208570588	0.00405160826490172	0.00531118496456117
680	COPS6	NA	NA	NA	NA	NA	NA	-2.69964348493183	6.84240772262343e-13	1.81006627333846e-12
681	COPS7A	NA	NA	NA	NA	NA	NA	-2.06114995864578	4.15355909093637e-09	8.31560638164987e-09
682	COPS8	NA	NA	NA	NA	NA	NA	-0.210208180381407	0.896781602237379	0.906341516153939
683	COPZ1	0.313859024703287	0.651768022927929	0.670684772933753	2.40703502253968	1.28584911666818e-08	2.08585671128417e-08	-2.12655534816453	7.71525468899842e-08	1.42253033443955e-07
684	CORO1A	-5.30196002733925	8.08413354429461e-17	2.48252919864165e-16	0.517276015365965	0.101221924043288	0.11308932203457	-6.09493679882062	2.55689385592376e-17	2.30512608667482e-16
685	CORO1B	2.06749803937042	2.52149173316695e-13	5.14859568552414e-13	2.28497578102486	6.74542775004732e-15	1.77395989530465e-14	-0.162939065337177	0.678314473030527	0.704191535230208
686	CORO1C	0.295151832481746	0.0772517984810766	0.0877350070111236	4.34829239519102	3.18341536825691e-17	1.57229661480982e-16	-4.10648393407766	2.47795018480222e-17	2.29738031329139e-16
687	CORO7	NA	NA	NA	NA	NA	NA	-2.86377664648168	1.45900137936586e-13	4.10728453444085e-13
688	COTL1	-2.98561699244533	2.361416650184e-15	5.82881325045417e-15	-1.29839454106056	2.72450331394903e-09	4.59759934228898e-09	-1.82651194928093	3.17848006495257e-11	7.34976625562203e-11
689	COX4I1	NA	NA	NA	4.82970621658668	3.61105475629429e-16	1.2069962940571e-15	NA	NA	NA
690	COX5A	NA	NA	NA	4.22166130456937	3.16618855020006e-15	8.75294445618448e-15	NA	NA	NA
691	COX6B1	NA	NA	NA	2.77634014171156	4.90073691458249e-07	7.31947799780913e-07	NA	NA	NA
692	CP	-8.78934203198137	1.86747069330507e-17	8.78704419482796e-17	-6.33171574223209	1.8095742861733e-17	1.32984604451242e-16	-2.80584406362875	4.42064250834937e-14	1.34774567759739e-13
693	CPAMD8	NA	NA	NA	-0.290831929735289	0.158913003917771	0.174890670072547	NA	NA	NA
694	CPB2	NA	NA	NA	0.642656830176168	0.179285178007257	0.196244586737673	NA	NA	NA
695	CPD	-2.19819091259346	2.13434683264649e-12	4.1371534032412e-12	-2.38285852400122	8.60587453243011e-12	1.70156835751059e-11	0.117240724656211	0.352359641412455	0.384546968477982
696	CPE	-7.96623122277328	1.8095742861733e-17	8.78704419482796e-17	-5.14754885220135	1.86747069330507e-17	1.32984604451242e-16	-3.15646454785979	1.58431452198682e-13	4.45153000011403e-13
697	CPM	-2.35447216876451	2.73480351839193e-15	6.7164570036074e-15	-5.42288526672472	1.98880121470535e-17	1.32984604451242e-16	3.05309226422436	1.10002434390568e-16	6.2654487339899e-16
698	CPN1	NA	NA	NA	-1.08302188395679	0.00623326040905413	0.00752450213313538	NA	NA	NA
699	CPN2	-9.02039515681489	1.8095742861733e-17	8.78704419482796e-17	-4.77926023359645	1.98880121470535e-17	1.32984604451242e-16	-4.64418999270643	4.48638086501614e-17	3.161984019732e-16
700	CPNE1	3.86023555245946	6.74542775004732e-15	1.58476917019184e-14	3.5874788662604	8.88824000833913e-16	2.74091665231778e-15	0.409214274646171	0.00146728340987968	0.00201229395316676
701	CPNE2	NA	NA	NA	NA	NA	NA	3.35272700335653	5.19690116516525e-15	1.8402039186049e-14
702	CPNE3	5.36096227351458	1.8095742861733e-17	8.78704419482796e-17	1.30446050857517	4.81192277864606e-10	8.46703284005064e-10	4.33916792554078	1.98880121470535e-17	2.20206902579205e-16
703	CPNE4	NA	NA	NA	NA	NA	NA	0.895002726107844	0.000821279777131205	0.00114232904164156
704	CPNE5	NA	NA	NA	NA	NA	NA	7.1432889839715	2.99038751765548e-17	2.48973057064857e-16
705	CPNE6	NA	NA	NA	NA	NA	NA	-0.122806327841964	0.308808396450708	0.339920553246679
706	CPNE8	7.867082964149	1.86747069330507e-17	8.78704419482796e-17	0.678077735002129	0.0124994371266422	0.0148453725404402	7.61873050199718	1.8095742861733e-17	2.20206902579205e-16
707	CPPED1	4.34540205721058	2.11790295977905e-17	8.78704419482796e-17	1.11539399572025	0.000218733974799855	0.000284237197199811	3.46135833208326	1.28254358463378e-16	6.99331279265062e-16
708	CPQ	-5.63580319207164	2.72229873885308e-17	1.00160047938934e-16	-3.9766775386937	4.21556927802407e-17	1.93279874445255e-16	-1.90742961802545	6.49818756337196e-12	1.56928292923173e-11
709	CPVL	-5.99978214355368	1.8095742861733e-17	8.78704419482796e-17	-3.90043752611808	1.98880121470535e-17	1.32984604451242e-16	-2.33932849032443	5.66290395554822e-10	1.19821992263184e-09
710	CPXM2	NA	NA	NA	2.4638648372003	9.80306217583935e-11	1.79648876978051e-10	NA	NA	NA
711	CPZ	NA	NA	NA	-3.88814708721948	1.92198754562723e-12	3.94461970935318e-12	NA	NA	NA
712	CR1	3.09971901280205	2.74964046286818e-16	7.60538851431625e-16	1.06125855234248	1.10666145080614e-08	1.80119713694502e-08	2.18810928388325	1.5797696125047e-11	3.72329020942368e-11
713	CR1L	3.85846978374038	2.83432531599254e-16	7.80640447201336e-16	2.39872827729604	9.64622025550812e-14	2.21762679478569e-13	1.61441859825081	5.81476175844434e-07	1.00764061368325e-06
714	CRABP1	NA	NA	NA	NA	NA	NA	3.28440040517182	6.01377413884046e-14	1.79436367452306e-13
715	CRABP2	4.77298511127071	5.67372433420228e-16	1.50322859398022e-15	-0.547431698244459	0.0427324798100639	0.0490042123352785	5.61456981499544	1.8095742861733e-17	2.20206902579205e-16
716	CRACR2A	0.664302357787221	0.125279948733148	0.140238748581882	-2.24910943820854	7.39425122148491e-06	1.03981657802132e-05	2.97155927363286	7.21808311632208e-13	1.89918946095529e-12
717	CRB2	2.11490961298679	5.23362233159276e-13	1.04458173455536e-12	-2.13908858823186	3.68740726903234e-12	7.45457542741147e-12	4.4144594442049	1.8095742861733e-17	2.20206902579205e-16
718	CRB3	7.26118577640094	2.55689385592376e-17	9.62537262365121e-17	2.10980002575631	5.1298408259721e-08	8.00610995960964e-08	5.52574193920272	1.8095742861733e-17	2.20206902579205e-16
719	CREG1	NA	NA	NA	-4.9783729135971	3.6313523869949e-14	8.71094402803318e-14	NA	NA	NA
720	CRIM1	0.879435470701988	0.00288163267141665	0.00358366307988678	-4.34899948116908	6.39705427351457e-16	2.03466516814665e-15	5.33687646361882	2.02872624587836e-16	1.02096343093091e-15
721	CRIP2	3.43134510647215	1.28254358463378e-16	3.7216666518391e-16	-0.239029771209626	0.0466160311267237	0.0532817288983719	3.87791365574172	4.21556927802407e-17	3.10515240804831e-16
722	CRISP3	NA	NA	NA	-7.16945199121493	2.05235072677987e-17	1.32984604451242e-16	NA	NA	NA
723	CRISPLD1	-4.03882121911228	1.1007588582975e-14	2.53421460883132e-14	-4.44815208655806	2.43183862714998e-15	6.87935723396327e-15	0.273684940490579	0.0719004264042683	0.0848996999606848
724	CRISPLD2	NA	NA	NA	-7.14371232100029	2.25526633808577e-17	1.3334056451456e-16	NA	NA	NA
725	CRK	6.18357110979597	2.89825081038201e-17	1.05243744511079e-16	0.42253714249064	0.142320082220711	0.156913702266937	6.09840446174835	1.8095742861733e-17	2.20206902579205e-16
726	CRKL	NA	NA	NA	NA	NA	NA	5.17428425485291	1.8095742861733e-17	2.20206902579205e-16
727	CRMP1	NA	NA	NA	NA	NA	NA	-0.420509984936608	0.0123711843963151	0.0156382412648474
728	CRNN	-5.13351727068882	3.08541262366804e-17	1.11006542733444e-16	-0.56785172546607	0.119967684079015	0.133297426754461	-4.8054871443309	6.3661882212241e-15	2.21685156186939e-14
729	CROCC	5.71295440497557	1.20620566295989e-16	3.54232084754788e-16	1.9099990930361	3.80896875995629e-10	6.7462056025465e-10	4.07384692099381	1.03160256315627e-15	4.20510392942617e-15
730	CRTAC1	NA	NA	NA	-4.48684607611991	2.74964046286818e-16	9.42401456243961e-16	NA	NA	NA
731	CRYAA	NA	NA	NA	5.02611840906252	3.83595032194485e-16	1.26993995672016e-15	NA	NA	NA
732	CRYAB	-1.80454592306141	9.00154111083975e-15	2.09213410800209e-14	1.33346253871001	2.01323424065826e-10	3.63459079108438e-10	-3.25789177973544	1.28254358463378e-16	6.99331279265062e-16
733	CRYBG3	NA	NA	NA	NA	NA	NA	0.90373631201259	1.98645470271462e-05	3.11702635946517e-05
734	CRYL1	-0.000979685500841043	0.490925478802534	0.515789161457404	1.39168163656666	7.97241320563916e-12	1.57760293890091e-11	-1.42469390610224	5.67262650606528e-13	1.51976748416826e-12
735	CRYM	-0.268434964598114	0.268973734810682	0.291226420255874	-0.248712202972385	0.0335881368789297	0.038700413758084	-0.0409613765925947	0.46598024911349	0.498912915171055
736	CRYZ	0.523573658754909	0.00932123128965831	0.0113389900279686	-0.0703608235777722	0.242987398824044	0.261844514032119	0.625278413952483	0.00059644689739673	0.000838735613133488
737	CRYZL1	NA	NA	NA	NA	NA	NA	1.24762158065228	2.37659735094321e-05	3.70350986978902e-05
738	CS	NA	NA	NA	4.77380615493206	6.99848198541884e-16	2.19153495161956e-15	NA	NA	NA
739	CSDE1	NA	NA	NA	NA	NA	NA	-1.49793350377825	4.06286806395171e-09	8.13958366731703e-09
740	CSE1L	0.43800608018724	0.0249665637215421	0.029470217467922	3.06555597313155	1.05461012601626e-11	2.07338398561449e-11	-2.65054770840238	1.19964593802746e-14	3.98390893995786e-14
741	CSF1	-10.5377695567388	1.8095742861733e-17	8.78704419482796e-17	NA	NA	NA	NA	NA	NA
742	CSK	NA	NA	NA	NA	NA	NA	3.33330869474244	8.63417396530764e-14	2.52999374716243e-13
743	CSNK1A1	1.3148924625208	0.0080205739084296	0.00979343714554648	-2.03646744752201	0.000961111357149007	0.00121135923126146	3.47385021439739	1.23299047577546e-15	4.93700137371127e-15
744	CSNK1G1	NA	NA	NA	NA	NA	NA	5.74063798201569	1.8095742861733e-17	2.20206902579205e-16
745	CSNK1G2	NA	NA	NA	NA	NA	NA	5.5163042881728	1.86747069330507e-17	2.20206902579205e-16
746	CSNK1G3	NA	NA	NA	NA	NA	NA	5.68562446877021	1.86747069330507e-17	2.20206902579205e-16
747	CSNK2A1	2.38815537927991	1.66361084335292e-10	2.91468207056442e-10	4.81022329036367	6.51110688884859e-17	2.746873218733e-16	-2.3922717873774	1.1890586311412e-10	2.61575098572154e-10
748	CSNK2A2	NA	NA	NA	NA	NA	NA	-1.93820318692898	6.48622422589559e-11	1.45741689601737e-10
749	CSNK2B	NA	NA	NA	NA	NA	NA	-0.2775743236162	0.358064624566776	0.390338253561482
750	CSPG4	NA	NA	NA	-5.14609582364987	5.08050957514321e-17	2.23248431602134e-16	NA	NA	NA
751	CSRP1	5.0826052661217	1.8095742861733e-17	8.78704419482796e-17	2.86044801808538	1.76797379951027e-13	3.95960952332715e-13	2.4474935023504	2.29146419468857e-16	1.12243554469829e-15
752	CSRP2	NA	NA	NA	NA	NA	NA	-0.277204880678065	0.196426806265321	0.221867172795456
753	CST1	-6.7825907056346	3.50353164784649e-16	9.56846878613536e-16	-7.40552372977004	1.98880121470535e-17	1.32984604451242e-16	0.406351061944338	0.127090882514917	0.146191821413441
754	CST3	-8.76746467881872	1.86747069330507e-17	8.78704419482796e-17	-5.10384613453057	1.86747069330507e-17	1.32984604451242e-16	-4.02279777448078	5.50587040045284e-16	2.37966957454866e-15
755	CST4	-9.21606308301157	1.98880121470535e-17	8.78704419482796e-17	-9.15430361449565	1.86747069330507e-17	1.32984604451242e-16	-0.375868585266234	0.774216916796896	0.794214142571056
756	CST6	-9.29759478984361	1.92719406007546e-17	8.78704419482796e-17	-10.0065831856776	1.8095742861733e-17	1.32984604451242e-16	0.425903121806602	0.361900048434771	0.394080860448237
757	CSTA	-8.18943963503928	2.99038751765548e-17	1.0818656139941e-16	NA	NA	NA	NA	NA	NA
758	CSTB	1.08817855087929	1.83584278522908e-06	2.66957004563513e-06	-2.05996490658277	3.10410736691013e-16	1.05055444311861e-15	3.26499641508684	2.40141223124205e-17	2.25487237943143e-16
759	CTBP1	NA	NA	NA	NA	NA	NA	-0.267404719363055	0.694438831928856	0.719659988377612
760	CTBP2	NA	NA	NA	NA	NA	NA	0.488738741577455	0.0042431181376715	0.00555232600472686
761	CTBS	-11.2743784029621	1.8095742861733e-17	8.78704419482796e-17	-11.4258461084619	1.8095742861733e-17	1.32984604451242e-16	-0.225080599556428	0.443927370577147	0.477738023480862
762	CTDSP1	NA	NA	NA	NA	NA	NA	3.72837938677343	3.50353164784649e-16	1.6114052446042e-15
763	CTH	NA	NA	NA	NA	NA	NA	-0.914034780932184	0.00240611361061828	0.00323493499616062
764	CTNNA1	1.7560119246239	3.39315268636062e-08	5.3274136380058e-08	2.96633074341101	2.44565578028242e-14	5.96681078924326e-14	-1.16087557310156	0.00010969208433258	0.000162247124234248
765	CTNNA2	NA	NA	NA	NA	NA	NA	-1.86957665828946	2.69722257096917e-08	5.1241998293978e-08
766	CTNNB1	-1.09281620569284	0.0408956022342273	0.0476382463301931	1.59666091063064	6.24656720561662e-05	8.32647191971935e-05	-2.79780487026461	5.23362233159276e-13	1.40471379292704e-12
767	CTNND1	1.33121583364378	3.09018088935999e-07	4.6459928560154e-07	4.44267261561051	7.59995548116626e-17	3.10907269684074e-16	-3.13120908668791	1.63849966068479e-16	8.58386898886383e-16
768	CTPS2	NA	NA	NA	NA	NA	NA	-0.73698689267829	0.00197894499659981	0.00268023932949624
769	CTSA	-8.84338743268543	1.8095742861733e-17	8.78704419482796e-17	-6.60700489697575	1.8095742861733e-17	1.32984604451242e-16	-2.591300803481	4.30630314478669e-12	1.0582127878368e-11
770	CTSB	-6.02427494946078	1.86747069330507e-17	8.78704419482796e-17	-5.06798623232838	1.8095742861733e-17	1.32984604451242e-16	-1.19183341785595	4.26194367298267e-08	8.03454294733551e-08
771	CTSC	-8.23976299551566	1.8095742861733e-17	8.78704419482796e-17	-6.47525960183354	1.8095742861733e-17	1.32984604451242e-16	-2.0743613598346	2.0361459995133e-09	4.14707768022841e-09
772	CTSD	-5.69219967175761	1.86747069330507e-17	8.78704419482796e-17	-5.45101345794589	1.8095742861733e-17	1.32984604451242e-16	-0.435199044336613	0.0279442638685273	0.0343632600458584
773	CTSF	NA	NA	NA	0.430587542883687	0.121718480058103	0.135119189831517	NA	NA	NA
774	CTSG	-1.25451651742112	0.0002251135402705	0.000296002295028642	1.41173400912554	3.12600678893419e-05	4.22950807188757e-05	-2.78395736777095	1.10764168132642e-13	3.18528268240542e-13
775	CTSH	-6.73801877082127	1.8095742861733e-17	8.78704419482796e-17	-5.49127700085339	2.05235072677987e-17	1.32984604451242e-16	-1.51318694603919	3.43715897368371e-06	5.68795620701376e-06
776	CTSL	-7.14990467257796	1.8095742861733e-17	8.78704419482796e-17	-6.11285379330331	2.05235072677987e-17	1.32984604451242e-16	-1.31364391198244	0.00041833728500374	0.000593671308848862
777	CTSS	NA	NA	NA	-4.04405173757183	6.39705427351457e-16	2.03466516814665e-15	NA	NA	NA
778	CTSZ	-6.77596475638592	1.8095742861733e-17	8.78704419482796e-17	-5.4682851122294	1.8095742861733e-17	1.32984604451242e-16	-1.56968887187035	3.12199843995169e-08	5.91208338596521e-08
779	CTTN	1.17205096891369	3.04563775225735e-09	5.03731434851724e-09	-1.16368364141302	1.10666145080614e-08	1.80119713694502e-08	2.4374725249728	5.67372433420228e-16	2.43076906971144e-15
780	CUBN	-5.96376154684122	1.86747069330507e-17	8.78704419482796e-17	-4.39375672113321	1.8095742861733e-17	1.32984604451242e-16	-1.8182931854322	3.98509305492469e-12	9.8256614835769e-12
781	CUL1	NA	NA	NA	NA	NA	NA	-0.405185419145512	0.0586102165046357	0.069823845280553
782	CUL2	NA	NA	NA	NA	NA	NA	-0.633533872108099	0.0134306433507975	0.0169337884204178
783	CUL3	NA	NA	NA	NA	NA	NA	0.794290607530911	0.0398259277956252	0.048247486311353
784	CUL4A	NA	NA	NA	NA	NA	NA	-0.462284101110905	0.0290026350705049	0.0356349266188185
785	CUL4B	NA	NA	NA	NA	NA	NA	0.41715460791146	0.911254374660235	0.919703505194516
786	CUL5	NA	NA	NA	NA	NA	NA	-0.0177774281339609	0.740859673961425	0.762657296592865
787	CUTA	-5.56740379087683	1.92719406007546e-17	8.78704419482796e-17	-8.83171939296395	1.8095742861733e-17	1.32984604451242e-16	3.14890089034953	3.68656393247762e-13	1.00508454522743e-12
788	CXADR	NA	NA	NA	NA	NA	NA	4.51698814047922	3.38872439176388e-17	2.65585626330508e-16
789	CXCL12	-6.04853726969943	8.86796983574895e-17	2.68935321612915e-16	-1.14427225463465	1.04425533870021e-07	1.60502243709141e-07	-5.22887588593046	7.14439942951795e-17	4.45804456971407e-16
790	CYB561	2.97648703432531	5.65007330948004e-09	9.18902665011349e-09	0.582925821093223	0.161086065597992	0.177201964419702	2.52487773353776	2.0361459995133e-09	4.14707768022841e-09
791	CYB5A	NA	NA	NA	4.46055950304914	2.25526633808577e-17	1.3334056451456e-16	NA	NA	NA
792	CYB5B	NA	NA	NA	NA	NA	NA	-4.63053154664618	1.0099035321399e-14	3.38438595320316e-14
793	CYB5R2	NA	NA	NA	NA	NA	NA	0.516560544264451	0.0548149251809934	0.0654882378483494
794	CYB5R3	0.584412140540218	0.0566861422170222	0.0653297738316745	5.19211624312062	2.43513794203435e-16	8.48979225128189e-16	-4.69514135391251	1.8095742861733e-17	2.20206902579205e-16
795	CYBA	1.07041764914501	3.44048225955774e-05	4.71464540136162e-05	4.2620055116917	3.72182872671852e-16	1.23891011040082e-15	-3.20726017656128	3.33714820813846e-14	1.03787074959989e-13
796	CYBB	0.0922872255299527	0.810828492350651	0.820506258476268	4.19154322500968	1.42436304011136e-14	3.59045870069565e-14	-4.1732444452889	1.19621160296754e-12	3.10023448070687e-12
797	CYBRD1	5.85767022193822	1.066721783432e-16	3.18546321239266e-16	-0.538075727826079	0.0412575281442346	0.0473798645512713	6.73152815127084	1.8095742861733e-17	2.20206902579205e-16
798	CYCS	-1.61253170138276	0.0020034541080332	0.00251075546957888	-4.31952967323383	2.99610950790509e-12	6.08741313060985e-12	2.72112630909833	3.82123089000211e-06	6.29517801889922e-06
799	CYFIP1	4.44135198202616	2.55689385592376e-17	9.62537262365121e-17	1.56637959538981	1.13148250157302e-07	1.73470187938324e-07	3.10154061488239	4.48638086501614e-17	3.161984019732e-16
800	CYFIP2	7.11495569296107	1.8095742861733e-17	8.78704419482796e-17	4.10846258990735	4.77433791454309e-17	2.13658216065188e-16	3.3167671753258	5.40603061654673e-17	3.62747122877417e-16
801	CYSRT1	NA	NA	NA	NA	NA	NA	6.8337932701748	1.86747069330507e-17	2.20206902579205e-16
802	CYSTM1	6.8034008214754	1.86747069330507e-17	8.78704419482796e-17	0.997163574437113	0.00278016873011691	0.00341720283974916	6.17584178620238	1.8095742861733e-17	2.20206902579205e-16
803	DAB2	1.84968548104467	2.63214994701497e-06	3.80199436791051e-06	2.72272279295775	2.54162532859731e-11	4.8175893513974e-11	-0.829831627971014	0.000181228054073346	0.000263808445231086
804	DAG1	-3.02728696706545	9.72665327441075e-17	2.92249212405254e-16	-5.70368182603238	1.86747069330507e-17	1.32984604451242e-16	2.62539277045121	3.39911894001353e-13	9.30168581443181e-13
805	DAK	-1.02441865701528	1.10903690861296e-07	1.69750547236678e-07	0.730787055400747	5.70561004185819e-07	8.490283160879e-07	-1.83957725633465	4.36493068584223e-15	1.57986838493723e-14
806	DARS	1.00406758670422	0.000307815972137928	0.000403116954781033	4.0341843901589	2.63831777304566e-17	1.40903564582439e-16	-3.06560954466813	3.49622305600288e-17	2.68989517319174e-16
807	DBI	-0.0922040017134123	0.555075881042024	0.57635674549092	-6.59433541057795	1.8095742861733e-17	1.32984604451242e-16	6.6425851956912	1.8095742861733e-17	2.20206902579205e-16
808	DBN1	-0.222639536791146	0.468218512453205	0.492994654040901	0.507752818506081	0.106662361408244	0.118948847279502	-0.751450141856431	0.00148590012685248	0.00203592562835405
809	DBNL	0.538502845520775	0.176930082814238	0.195253911424881	0.719781716775064	0.0179733714079781	0.0211093728957887	-0.15851330658047	0.0394746865812831	0.0478614289861349
810	DCAF11	NA	NA	NA	NA	NA	NA	0.764202883273189	5.43270846283725e-05	8.23027328467972e-05
811	DCBLD2	-1.59882124428461	1.08313214216648e-08	1.73265601084876e-08	NA	NA	NA	NA	NA	NA
812	DCD	-2.89810099842689	3.74822696350032e-07	5.60079891097749e-07	-6.62879904349425	2.58768363251793e-16	8.94462478950011e-16	3.7504174235155	4.38201526590115e-11	9.96806723412034e-11
813	DCHS1	NA	NA	NA	-5.89719731620338	2.05235072677987e-17	1.32984604451242e-16	NA	NA	NA
814	DCN	NA	NA	NA	-2.37867798936127	4.12606718483496e-07	6.19292356957934e-07	NA	NA	NA
815	DCTN1	3.65798676574781	3.29786465909806e-16	9.0447764911972e-16	4.87918611889011	1.92719406007546e-17	1.32984604451242e-16	-1.1310225172056	5.81043088442675e-06	9.49769542231937e-06
816	DCTN2	1.62187990170743	5.51611696013157e-06	7.83425205554011e-06	3.47915004300474	2.24627372967395e-14	5.49692362850726e-14	-1.87458858555941	5.37802411751733e-14	1.61615673633777e-13
817	DCTN3	NA	NA	NA	NA	NA	NA	-2.44558004181751	5.37802411751733e-14	1.61615673633777e-13
818	DCTN4	NA	NA	NA	NA	NA	NA	-2.33305236520607	5.42994784250577e-12	1.31889394290285e-11
819	DCUN1D1	NA	NA	NA	NA	NA	NA	-0.924639032655053	0.00229205561615491	0.00308865266202627
820	DCXR	0.281937056598611	0.0185125734275743	0.0220927283866401	-0.497823355931384	0.000127341136550163	0.00016699350340901	0.797551523777354	2.17596887531975e-07	3.86415258281858e-07
821	DDAH1	1.58768334291867	1.0099035321399e-14	2.33330792378295e-14	-0.103562315356672	0.096736693358528	0.108327264913006	1.7790521188312	1.69037371947392e-14	5.4774072343262e-14
822	DDAH2	-4.14550989725315	2.18552012516699e-17	8.95328622704966e-17	-2.6865881012058	8.6269899862349e-16	2.66373388393276e-15	-1.64955591825943	2.52149173316695e-13	6.96490996595646e-13
823	DDB1	-0.0111691906163749	0.757481836789873	0.770923581284056	-1.09471290375781	1.31396971291452e-05	1.81830660727921e-05	1.08621989076786	1.95418476469949e-05	3.07130963820951e-05
824	DDC	-2.36033889227382	9.64622025550812e-14	2.04235933748543e-13	0.573020247949355	0.0131585219819888	0.0155824602418288	-3.09216070935976	1.19692276916932e-15	4.80567762102273e-15
825	DDI2	-0.522602666267574	0.286771136419518	0.308611322305772	1.24656587256815	0.00127621635680954	0.00160351900054145	-1.82307292906673	8.88902742237892e-08	1.63382436487628e-07
826	DDR1	-6.91644319834754	1.8095742861733e-17	8.78704419482796e-17	-5.77507553645106	1.92719406007546e-17	1.32984604451242e-16	-1.39044966994516	1.24971972211308e-05	2.00268607594894e-05
827	DDT	2.0825692848059	2.361416650184e-15	5.82881325045417e-15	-0.140264587272277	0.365761115414956	0.388122056968709	2.34116416677679	2.09926345445512e-15	8.00225070381789e-15
828	DDX1	-0.366285383212581	0.365761115414956	0.389745450852002	2.50052622509015	4.70103017202244e-10	8.28991532511939e-10	-2.9311228304514	1.34520250913978e-14	4.41737449649364e-14
829	DDX17	NA	NA	NA	1.20205914414454	0.000621024232228236	0.000788035970921469	NA	NA	NA
830	DDX18	NA	NA	NA	0.025836958498175	0.401657699623059	0.42417566713778	NA	NA	NA
831	DDX19A	NA	NA	NA	NA	NA	NA	-0.189093062396136	0.310548755417852	0.341708271124324
832	DDX19B	NA	NA	NA	NA	NA	NA	-0.586343280761714	0.0696215016325208	0.0823410838221242
833	DDX21	NA	NA	NA	-0.0696398465242805	0.740859673961425	0.755154785120077	NA	NA	NA
834	DDX39A	NA	NA	NA	4.13483797998401	2.09926345445512e-15	6.01557805934662e-15	NA	NA	NA
835	DDX39B	NA	NA	NA	3.68225645457188	6.18451854238453e-15	1.64065284475921e-14	NA	NA	NA
836	DDX3X	3.1490052754323	1.38422611206127e-14	3.13500687400636e-14	4.25799698836475	1.20620566295989e-16	4.59416890437702e-16	-1.03127368070524	6.6922221006391e-08	1.24169449203146e-07
837	DDX3Y	3.5922000739848	1.066721783432e-16	3.18546321239266e-16	4.6155298772735	2.11790295977905e-17	1.32984604451242e-16	-0.933594906534083	3.2121604324431e-07	5.64288075968337e-07
838	DDX5	NA	NA	NA	2.16719398049659	4.74053851157271e-09	7.88467391041867e-09	NA	NA	NA
839	DDX58	NA	NA	NA	NA	NA	NA	-0.100112443652186	0.859324531880747	0.872988178084174
840	DDX6	NA	NA	NA	NA	NA	NA	-1.60864557427467	6.44149162980227e-09	1.27485144107669e-08
841	DECR1	NA	NA	NA	2.79992633018148	4.83492502722709e-11	9.0375906278168e-11	NA	NA	NA
842	DEFA3	-0.218907305167935	0.237138433303559	0.258768855591461	0.789619780797842	0.0108068924242066	0.0128666088147095	-1.03126361262724	1.63063008102361e-05	2.58212381903469e-05
843	DEFB1	-7.64937251124522	2.32720767470026e-17	9.18634608434313e-17	-8.53541476319835	1.8095742861733e-17	1.32984604451242e-16	0.664705620329975	0.00589575921235447	0.0076165434396087
844	DENND4C	0.741400069733574	0.000473443513687004	0.000611805733392748	0.188829637191258	0.424599586960224	0.446656708360755	0.592621222284356	0.0124994371266422	0.0157867837194678
845	DENR	4.11793949531187	5.67372433420228e-16	1.50322859398022e-15	-0.403511826826405	0.180471430289919	0.197365245546581	4.732262755012	2.74964046286818e-16	1.29922722192437e-15
846	DEPTOR	NA	NA	NA	NA	NA	NA	1.11388966673668	0.000936370477668087	0.00129810982729552
847	DES	-2.04769387923099	2.00985160745761e-06	2.91391125244783e-06	-0.459103980476899	0.675641098639203	0.694210515726538	-1.66689825661195	1.93406450513349e-07	3.45125414729043e-07
848	DFFA	NA	NA	NA	NA	NA	NA	0.585413683282676	0.00439209838467208	0.00573705651224499
849	DFNA5	NA	NA	NA	NA	NA	NA	2.56210071417185	5.29068109857073e-09	1.05419062703047e-08
850	DGKA	NA	NA	NA	NA	NA	NA	0.343732681060196	0.0595924093593325	0.0709651908861744
851	DHRS2	NA	NA	NA	5.80719139067248	9.14554670447869e-17	3.64322598227594e-16	NA	NA	NA
852	DHRS7	NA	NA	NA	4.47899905045861	1.49485452813323e-16	5.48715483891804e-16	NA	NA	NA
853	DHX30	-0.831451811985351	0.0233597075672849	0.0276572129667307	NA	NA	NA	NA	NA	NA
854	DHX32	NA	NA	NA	NA	NA	NA	0.180140482323745	0.128003956041633	0.147184517529874
855	DHX36	NA	NA	NA	NA	NA	NA	0.554999756384236	0.00439209838467208	0.00573705651224499
856	DHX9	NA	NA	NA	-0.337814220126372	0.12260133808205	0.136037101159535	NA	NA	NA
857	DIAPH1	NA	NA	NA	NA	NA	NA	-0.501762145196196	0.00106625261744264	0.00147469009066537
858	DIAPH2	NA	NA	NA	NA	NA	NA	-3.47653766183458	6.39705427351457e-16	2.71297871715141e-15
859	DIP2A	NA	NA	NA	NA	NA	NA	3.37490690899411	4.46036234245965e-16	1.97722547880677e-15
860	DIP2B	NA	NA	NA	NA	NA	NA	5.93223508027761	2.18552012516699e-17	2.20206902579205e-16
861	DIP2C	NA	NA	NA	NA	NA	NA	2.50970452204471	1.51724186010792e-15	5.92975242933134e-15
862	DLD	NA	NA	NA	1.15254729260602	0.00197894499659981	0.00246354320785735	NA	NA	NA
863	DLGAP4	NA	NA	NA	NA	NA	NA	3.50743585016433	7.59995548116626e-17	4.68265600820705e-16
864	DLST	NA	NA	NA	-3.93081520465764	2.16198131853633e-15	6.18072306358032e-15	NA	NA	NA
865	DMBT1	0.318502564620626	0.511857073926269	0.535185680512721	-3.57202047785206	1.86749229010897e-13	4.17096164059265e-13	3.9677614410645	3.83931229205543e-17	2.87118036293916e-16
866	DMKN	NA	NA	NA	-6.47634313809006	2.55689385592376e-17	1.39938109682314e-16	NA	NA	NA
867	DMXL1	3.61782096133903	4.92507757865495e-17	1.59798690156026e-16	2.59308925269089	5.19690116516525e-15	1.3969546273619e-14	1.14062211839563	3.80220705835539e-09	7.6538948934976e-09
868	DNAH6	NA	NA	NA	NA	NA	NA	1.09283921568867	1.45204686658078e-05	2.31179075887374e-05
869	DNAJA1	4.5061893815725	1.16973476064031e-16	3.45080602609472e-16	1.98383458356358	1.13068719082583e-08	1.83906952724684e-08	2.72563108514049	1.51724186010792e-15	5.92975242933134e-15
870	DNAJA2	6.21058726978815	2.11790295977905e-17	8.78704419482796e-17	3.4117783656754	2.09926345445512e-15	6.01557805934662e-15	3.08354389832594	3.99784427406155e-13	1.08592091695628e-12
871	DNAJA4	NA	NA	NA	NA	NA	NA	-0.02729274090267	0.777016562349708	0.795974791476399
872	DNAJB1	NA	NA	NA	NA	NA	NA	0.224240703640426	0.572351974485389	0.601624625540972
873	DNAJB2	3.8928309477809	1.50810257608917e-14	3.40764776752478e-14	0.842629398705832	0.00302217653369039	0.00370342358893982	3.23647710785067	4.17935319972602e-14	1.28082576162615e-13
874	DNAJB6	NA	NA	NA	NA	NA	NA	4.64406751190235	4.34889625086961e-17	3.11741611739165e-16
875	DNAJC13	NA	NA	NA	NA	NA	NA	-2.81013163528636	8.1680497527943e-14	2.40058982234625e-13
876	DNAJC25	NA	NA	NA	NA	NA	NA	3.11290653099395	4.23964510640913e-15	1.54402936403177e-14
877	DNAJC3	NA	NA	NA	4.13376621715465	4.19941147801932e-16	1.36790481120469e-15	NA	NA	NA
878	DNAJC5	5.48283905352519	1.8095742861733e-17	8.78704419482796e-17	2.88081102640805	8.69936677072876e-13	1.84624115745597e-12	2.85285358617954	3.96089588689227e-17	2.9322602044273e-16
879	DNAJC7	NA	NA	NA	NA	NA	NA	0.790692452461188	9.07309631857115e-06	1.47000165822936e-05
880	DNASE1	-12.1639041901585	1.8095742861733e-17	8.78704419482796e-17	-9.47235846075839	1.8095742861733e-17	1.32984604451242e-16	-3.13356078804716	1.00773336701197e-09	2.09309425134146e-09
881	DNASE2	-6.13897194469233	2.05235072677987e-17	8.78704419482796e-17	-4.86783169515436	1.243797296933e-16	4.68593400239874e-16	-1.51384499556114	3.72527259051461e-05	5.71130732578113e-05
882	DNM1	NA	NA	NA	NA	NA	NA	0.582736464591271	0.000430038611007586	0.000609982373432092
883	DNM1L	0.383000629235758	0.0416221634588638	0.0484556529819609	3.44964483730788	9.2643764068056e-15	2.40517464407453e-14	-3.09238110975878	8.0216269771178e-15	2.7606044128512e-14
884	DNM2	5.33703512912536	1.86747069330507e-17	8.78704419482796e-17	5.18715851619427	1.86747069330507e-17	1.32984604451242e-16	0.342389534886792	0.0685044745240569	0.0811833268654045
885	DNPEP	2.25485968965943	3.38718687643258e-10	5.82452769756925e-10	5.04437900098483	2.55689385592376e-17	1.39938109682314e-16	-2.77645997126537	6.72326424629319e-14	2.00199327455478e-13
886	DNPH1	0.113333152279072	0.354254877009148	0.377691093585478	0.58165898015179	0.504828522408648	0.52649498259786	-0.482348761863353	0.509508563540227	0.541571670251257
887	DOCK1	NA	NA	NA	NA	NA	NA	1.81346663977524	1.71825188671966e-07	3.07923310674945e-07
888	DOCK5	NA	NA	NA	NA	NA	NA	1.06298976530445	0.0636586935472056	0.0756542257724372
889	DOCK7	NA	NA	NA	NA	NA	NA	-0.888770977843535	0.000493268726182694	0.000697314471501173
890	DOPEY2	3.19869636993568	2.81617531680675e-15	6.8902658315849e-15	0.660960123643907	0.000241834867220213	0.000313250920759658	2.6821223422224	2.66242023115721e-14	8.3867664087578e-14
891	DPEP1	-0.0410304950314355	0.615338541876172	0.635882435961068	-0.972752373949486	1.75252776778457e-07	2.66999528258088e-07	0.945247290914732	8.62214652518703e-06	1.39848171288768e-05
892	DPP3	0.757955191507492	0.011386429859918	0.0137824569999007	-0.186087613685164	0.175761214324058	0.192734544588204	0.964481364538631	5.68364243565953e-08	1.06125953738268e-07
893	DPP4	1.44948717176587	6.35892678127109e-10	1.08013129124378e-09	-1.56807893703641	3.97070042707618e-11	7.45657035378294e-11	3.12369476871838	3.08541262366804e-17	2.55437400027052e-16
894	DPP7	-6.50866369878769	1.86747069330507e-17	8.78704419482796e-17	-3.595231068314	8.59870441683869e-17	3.45941253856259e-16	-3.21644049441876	3.66441424182993e-15	1.34958815247346e-14
895	DPT	-10.3929469981828	1.8095742861733e-17	8.78704419482796e-17	-7.0059346151787	1.8095742861733e-17	1.32984604451242e-16	-3.78246648300894	1.68550251905546e-12	4.28891073896451e-12
896	DPY30	2.16175636685062	1.93842665498338e-06	2.81454354223201e-06	0.888671169595558	0.0150180355019219	0.0177240535549637	1.35003216082752	0.000374441605736706	0.000533438623005418
897	DPYS	-3.10898764438804	1.27037459331953e-14	2.88385384979404e-14	1.54888375931441	5.74015706380066e-11	1.06885683256978e-10	-4.87671331456945	2.99038751765548e-17	2.48973057064857e-16
898	DPYSL2	NA	NA	NA	NA	NA	NA	-2.96414956555826	6.72326424629319e-14	2.00199327455478e-13
899	DPYSL3	NA	NA	NA	NA	NA	NA	0.230801208912347	0.240050360494582	0.267440488814851
900	DRG2	NA	NA	NA	NA	NA	NA	-1.6759364644984	3.99167356350554e-10	8.52582020577237e-10
901	DSC1	-0.832773541505826	0.0315107943321128	0.037038004187836	-1.38851853902883	3.845340119843e-05	5.18257154255046e-05	0.560886640496062	0.210715125011795	0.236732321257517
902	DSC2	-10.7576008359007	1.8095742861733e-17	8.78704419482796e-17	-8.93337171605653	1.8095742861733e-17	1.32984604451242e-16	-2.22892936595019	1.62431735926885e-10	3.53096798734553e-10
903	DSC3	NA	NA	NA	-0.632253302455688	0.0099340563864701	0.0118506416392353	NA	NA	NA
904	DSCR3	NA	NA	NA	NA	NA	NA	0.594989176393542	0.0384367014497102	0.0466413978367871
905	DSG1	-3.05909802648955	1.87222364735172e-12	3.63629094854168e-12	-3.38778229035963	2.98613652489595e-15	8.31192640950419e-15	0.24905991030327	0.490925478802534	0.523523215602557
906	DSG2	-3.57265189863658	2.98613652489595e-15	7.26962075349201e-15	-5.00154735098105	2.80891589858871e-17	1.45536580673147e-16	1.32900605811052	1.98645470271462e-05	3.11702635946517e-05
907	DSG3	NA	NA	NA	-1.05255134009099	0.00492357020376434	0.00597317803052788	NA	NA	NA
908	DSP	-1.10844468852366	0.00039582127866686	0.000513540581104708	2.04997118470243	2.80540165813418e-10	5.01628111057106e-10	-3.24111627485518	1.16574930665986e-14	3.88011009317478e-14
909	DSTN	2.43468560397599	3.18341536825691e-17	1.13278466571186e-16	1.314937849855	2.11129154045381e-10	3.80878874781199e-10	1.22666985755632	2.38249241662134e-09	4.83907754834147e-09
910	DTX3L	NA	NA	NA	NA	NA	NA	0.802575382229149	0.000149832159042749	0.000218756440847808
911	DTYMK	NA	NA	NA	NA	NA	NA	-2.39590416634551	3.68740726903234e-12	9.12998312020728e-12
912	DUOX1	NA	NA	NA	NA	NA	NA	0.61723204653839	0.00377902640865641	0.00496715501567137
913	DUOX2	NA	NA	NA	NA	NA	NA	0.878130412398301	0.00630281210695046	0.00812454595716114
914	DUSP23	NA	NA	NA	NA	NA	NA	-1.54622220444277	1.37100028002083e-08	2.66492713160134e-08
915	DUSP3	NA	NA	NA	NA	NA	NA	0.524838388784787	0.017621592051665	0.0220194978910899
916	DYNC1H1	0.11071541715787	0.278585151069394	0.300631457988555	2.21002845798592	5.74015706380066e-11	1.06885683256978e-10	-2.15154230424521	2.44565578028242e-14	7.72879821317208e-14
917	DYNC1I2	1.00257525171211	0.000479967807472925	0.000619415767420386	1.2993427646466	2.79363695348872e-05	3.79672136296285e-05	-0.279583056882949	0.254987796638435	0.283116408885667
918	DYNC1LI1	NA	NA	NA	NA	NA	NA	-2.2775935406063	1.36520977223031e-12	3.50730028023155e-12
919	DYNC1LI2	2.43023351842552	9.11614834247541e-09	1.46670703529926e-08	2.66563743678806	4.41891105027027e-12	8.89639921471147e-12	-0.141426019426653	0.148379274156225	0.169288310071873
920	DYNLL1	5.01315942605159	3.08541262366804e-17	1.11006542733444e-16	3.9622173431799	6.74542775004732e-15	1.77395989530465e-14	1.24310230916296	2.1862523821002e-08	4.18592557067914e-08
921	DYNLL2	5.38617722121261	3.28448770684301e-17	1.15609224338337e-16	3.55898313004995	3.53055625700024e-14	8.47752144714485e-14	2.04001981401873	4.17935319972602e-14	1.28082576162615e-13
922	DYNLRB1	2.1610582356701	2.2629152210743e-07	3.41803615886513e-07	1.56285609085268	2.26351341562963e-05	3.09355320583803e-05	0.665308570876938	0.00340130886004153	0.00450290393678471
923	DYNLT1	NA	NA	NA	1.66944455080576	2.05252326762454e-05	2.81627980820306e-05	NA	NA	NA
924	DYSF	-4.02205139283526	8.17831609635456e-12	1.54382540057032e-11	0.109604546365686	0.594932252079798	0.614662148194689	-4.3167238762611	1.07976173074399e-10	2.38782522698013e-10
925	ECH1	NA	NA	NA	1.87626087746557	5.51611696013157e-06	7.8021910437251e-06	NA	NA	NA
926	ECHDC1	NA	NA	NA	NA	NA	NA	-2.16755196435003	3.08292157266764e-10	6.61848539230841e-10
927	ECHS1	NA	NA	NA	4.4439856786389	2.47795018480222e-17	1.37475318471904e-16	NA	NA	NA
928	ECM1	NA	NA	NA	-2.03797020590516	4.08938183043578e-08	6.44853851262748e-08	NA	NA	NA
929	ECM29	NA	NA	NA	NA	NA	NA	-2.55965245062276	6.3661882212241e-15	2.21685156186939e-14
930	EDF1	NA	NA	NA	NA	NA	NA	2.40388039364429	1.13148250157302e-07	2.05654117014416e-07
931	EEA1	1.54626793511066	1.05907352362021e-06	1.55746106414737e-06	1.35533432800512	1.68538150063126e-05	2.31906967527404e-05	0.253552431582541	0.448289666329403	0.481726994274996
932	EEF1A1	0.267523321872094	0.0822769487259772	0.0932790988463113	-0.498886433031068	0.000580568286698742	0.000737856138429886	0.793735665051887	1.52617100708503e-05	2.42454950801238e-05
933	EEF1A2	1.73230715281118	4.57493970260759e-13	9.1781197737498e-13	1.12864556071237	9.93783096979413e-09	1.62509618146701e-08	0.677221451662529	0.000238400104738358	0.000343796814438682
934	EEF1B2	0.154337733080379	0.535649138654709	0.557669952149857	2.90003401120256	1.73903752006117e-09	2.96551661315694e-09	-2.77919185614768	4.65285486911393e-12	1.13861286097634e-11
935	EEF1D	-0.192181350637663	0.383452210390761	0.40748327534713	3.17116006179021	3.95351913824374e-16	1.30176849673879e-15	-3.44550060003814	2.25526633808577e-17	2.20206902579205e-16
936	EEF1E1	NA	NA	NA	2.3294736712508	1.78714694605973e-10	3.23363148095692e-10	NA	NA	NA
937	EEF1G	-0.959412866237585	0.00052803972290621	0.000678311897013906	2.80280641842748	1.92166499336469e-15	5.55249219248062e-15	-3.88483998639494	5.93324684251303e-17	3.88369988199239e-16
938	EEF2	0.549239803267888	7.39827505515795e-05	9.93569997076997e-05	0.498304538328973	0.00249504105606224	0.00308390120357642	0.0711232013326004	0.822181455631804	0.838442504546104
939	EEFSEC	NA	NA	NA	NA	NA	NA	-2.30971184138428	1.29497065145536e-12	3.33852521458535e-12
940	EFEMP1	-9.47288430382504	1.8095742861733e-17	8.78704419482796e-17	-6.98508268801845	1.8095742861733e-17	1.32984604451242e-16	-2.84132634326262	2.18343554259777e-14	6.95999681094887e-14
941	EFEMP2	NA	NA	NA	-7.99851190655595	1.86747069330507e-17	1.32984604451242e-16	NA	NA	NA
942	EFHD1	NA	NA	NA	NA	NA	NA	1.9874122543842	1.29497065145536e-12	3.33852521458535e-12
943	EFHD2	-0.249332612999609	0.10587125844383	0.119334655471369	-2.00993467924273	2.73992712868735e-10	4.90281511245233e-10	1.77791560199083	1.29129311011388e-11	3.06057294405218e-11
944	EFNA1	-7.30794538226219	1.92719406007546e-17	8.78704419482796e-17	-6.60176567201028	5.24077783006318e-17	2.28227421631784e-16	-0.946990446206453	0.00719361789326171	0.00922427704550444
945	EFNB1	-2.68368861077797	1.81157474349628e-15	4.55228189409503e-15	-8.16237121507254	1.8095742861733e-17	1.32984604451242e-16	5.48828034015581	1.92719406007546e-17	2.20206902579205e-16
946	EFNB2	0.851184326077734	0.0218433976630391	0.025940697590089	NA	NA	NA	NA	NA	NA
947	EFR3A	NA	NA	NA	NA	NA	NA	3.84370274215636	1.85138253054339e-16	9.46297957785567e-16
948	EFTUD1	NA	NA	NA	NA	NA	NA	0.0548742450334974	0.740859673961425	0.762657296592865
949	EFTUD2	NA	NA	NA	1.00361456731257	0.00232009620291767	0.00287058746084009	NA	NA	NA
950	EGF	-6.90073276463642	1.86747069330507e-17	8.78704419482796e-17	-4.60955038259604	1.98880121470535e-17	1.32984604451242e-16	-2.57749706651739	3.15416945473779e-14	9.85133265406415e-14
951	EGFR	-0.764556192695164	0.000877076507739094	0.00111492776407512	-2.25058237767817	7.30878302230154e-14	1.69792951665323e-13	1.48042816410226	6.83952229754491e-12	1.64900377624975e-11
952	EGLN1	NA	NA	NA	NA	NA	NA	-0.491926470750389	0.0701855981787732	0.0829414849406572
953	EHD1	4.05949272199961	1.8095742861733e-17	8.78704419482796e-17	0.453603942877027	0.0017485557602024	0.00218232691180885	3.82946178382365	1.8095742861733e-17	2.20206902579205e-16
954	EHD2	NA	NA	NA	NA	NA	NA	4.11760118041621	1.8095742861733e-17	2.20206902579205e-16
955	EHD3	8.83920497648997	1.8095742861733e-17	8.78704419482796e-17	5.75270636388563	1.8095742861733e-17	1.32984604451242e-16	3.44689518545502	1.8095742861733e-17	2.20206902579205e-16
956	EHD4	5.9144813872872	1.8095742861733e-17	8.78704419482796e-17	0.527530001030321	0.000572777408436417	0.000728716807591881	5.71311258932406	1.8095742861733e-17	2.20206902579205e-16
957	EHHADH	NA	NA	NA	6.13835551130524	1.8095742861733e-17	1.32984604451242e-16	NA	NA	NA
958	EIF1	6.13562081276125	6.92682925535902e-17	2.18565000775891e-16	1.95106310112308	7.65173882532224e-06	1.07416090962063e-05	4.45960256391654	7.21808311632208e-13	1.89918946095529e-12
959	EIF1B	3.71784374369864	8.0216269771178e-15	1.87107327815547e-14	-0.467482073795933	0.144318337456068	0.159044698420972	4.37587710442912	2.22279417080414e-16	1.09794824672157e-15
960	EIF2A	NA	NA	NA	NA	NA	NA	-1.12177284756524	6.54259769410056e-05	9.82057948057279e-05
961	EIF2S1	1.10529612648172	0.000557486861903559	0.000714726746030203	2.8280701716447	1.92198754562723e-12	3.94461970935318e-12	-1.73592757659194	4.18292371231441e-10	8.91487512000875e-10
962	EIF2S2	NA	NA	NA	NA	NA	NA	-1.40701437711796	1.43757675657383e-07	2.5888713771878e-07
963	EIF2S3	0.944590362916196	0.000133137156032232	0.000176370553167698	2.63919063710884	3.89131934013157e-13	8.47303404706067e-13	-1.7098943302006	5.71621885912555e-12	1.38613590981601e-11
964	EIF3A	0.57976450163623	0.00156256418439941	0.0019734456992091	4.85941258640293	2.72229873885308e-17	1.42876586078034e-16	-4.33321826135777	4.34889625086961e-17	3.11741611739165e-16
965	EIF3B	0.658682755207851	0.000854348923567063	0.00108887607905606	3.50611192196135	4.19941147801932e-16	1.36790481120469e-15	-2.87059973366791	8.25628415916492e-15	2.82811411932234e-14
966	EIF3C	0.696717550069321	0.0156349813503462	0.0187504388887916	3.38178172711085	3.99960100090506e-15	1.09080027297411e-14	-2.70336307532641	1.0099035321399e-14	3.38438595320316e-14
967	EIF3D	NA	NA	NA	NA	NA	NA	-1.47052951075039	4.96973357180878e-06	8.14160923497548e-06
968	EIF3E	NA	NA	NA	NA	NA	NA	-1.82501716261131	5.81476175844434e-07	1.00764061368325e-06
969	EIF3F	NA	NA	NA	4.31273764407563	2.40141223124205e-17	1.35079438007365e-16	NA	NA	NA
970	EIF3G	NA	NA	NA	0.424144675143753	0.0636586935472056	0.0720496624684255	NA	NA	NA
971	EIF3I	0.899619773497049	1.02145888552863e-05	1.43401355419787e-05	3.0857588594764	7.35633812965212e-15	1.9242090048498e-14	-2.20010760892649	5.15774307572748e-12	1.25485156453337e-11
972	EIF3J	NA	NA	NA	NA	NA	NA	-0.315960908613098	0.253465605174184	0.281532658203677
973	EIF3L	NA	NA	NA	NA	NA	NA	-3.47091429482259	6.51110688884859e-17	4.16909436739129e-16
974	EIF3M	NA	NA	NA	2.89776447650036	1.12974910028549e-09	1.9497800523393e-09	NA	NA	NA
975	EIF4A1	-0.0359902144468762	0.847858671926127	0.855315266557655	1.47906459132796	1.22765329667478e-11	2.39229952760202e-11	-1.56313684744087	3.07502064230806e-12	7.66538224575351e-12
976	EIF4A2	0.687929172304013	0.000158900681841472	0.000209787630054753	1.49791600208223	1.42841626962403e-11	2.77240537954184e-11	-0.814331952304983	6.82987799608993e-08	1.26484003972957e-07
977	EIF4A3	1.50163597602354	6.87664051006577e-09	1.11559475828854e-08	3.46311330872833	1.65798752242673e-15	4.86583294625236e-15	-1.95461284461947	4.8084717898631e-14	1.45391960806663e-13
978	EIF4B	2.94575274964444	5.98517565797715e-13	1.19092780949545e-12	0.623084132605973	0.00735261077029988	0.00884497236229144	2.44496377252854	1.1890586311412e-10	2.61575098572154e-10
979	EIF4E	NA	NA	NA	NA	NA	NA	-1.41169421762255	1.95418476469949e-05	3.07130963820951e-05
980	EIF4G1	0.8980423913428	1.22897746539645e-05	1.72039200109337e-05	3.48281073832125	3.35692030927126e-15	9.23818386356645e-15	-2.59101483088761	9.64622025550812e-14	2.7986417898261e-13
981	EIF4G2	NA	NA	NA	NA	NA	NA	-2.20229854283354	1.45900137936586e-13	4.10728453444085e-13
982	EIF4G3	NA	NA	NA	NA	NA	NA	0.0245624344113349	0.885227826753353	0.896205505624563
983	EIF4H	3.47535997631969	2.01323424065826e-10	3.52090293209292e-10	3.31954769717031	8.27374930057289e-11	1.52427678547325e-10	0.265754970283428	0.111507809138333	0.129075010262923
984	EIF5	1.57889803894515	2.09599040859105e-08	3.32561537571404e-08	3.04169596672665	2.38781132758296e-13	5.27969201640273e-13	-1.43949341978736	5.56843873566444e-08	1.04107133868434e-07
985	EIF5A	2.11262084508223	4.5463722778267e-14	9.81774744381182e-14	1.47170844035709	6.17705865337259e-11	1.14845084374104e-10	0.725876265319535	2.1206807586219e-05	3.32409639978121e-05
986	EIF5AL1	1.8857717335383	1.22765329667478e-11	2.29303058286957e-11	1.7221181740938	4.17140030035674e-11	7.82137556316889e-11	0.227805822793016	0.646509939961429	0.673314214580666
987	EIF5B	NA	NA	NA	NA	NA	NA	-1.28113466146334	5.09102499857779e-07	8.85356359220126e-07
988	EIF6	-6.15162211774474	1.8095742861733e-17	8.78704419482796e-17	-5.59327804379994	1.86747069330507e-17	1.32984604451242e-16	-0.792215486701288	0.0679515095762559	0.0805605028820557
989	ELANE	-5.9558668566097	1.20620566295989e-16	3.54232084754788e-16	-2.44164567797191	1.51835705015059e-09	2.60381625396326e-09	-3.78058215508146	2.09926345445512e-15	8.00225070381789e-15
990	ELMO2	NA	NA	NA	NA	NA	NA	0.0309029688917022	0.957741861895922	0.961997037632301
991	ELMO3	NA	NA	NA	NA	NA	NA	-0.354486614685115	0.385449726358622	0.418175247607232
992	ELP2	NA	NA	NA	NA	NA	NA	0.179219899569306	0.409912803128573	0.443242725678763
993	ELSPBP1	NA	NA	NA	-1.74707615613713	0.00846515580217493	0.0101531730499926	NA	NA	NA
994	EML2	3.99730536253634	3.38872439176388e-17	1.18423164228308e-16	1.67841593738736	4.15355909093637e-09	6.92259848489396e-09	2.49674211182929	1.27012831719865e-15	5.07188467968321e-15
995	ENAH	NA	NA	NA	NA	NA	NA	1.70601074392179	3.42362755119342e-11	7.89799165852234e-11
996	ENDOD1	-12.1642385049374	1.8095742861733e-17	8.78704419482796e-17	-10.978545084353	1.8095742861733e-17	1.32984604451242e-16	-1.60426758931538	2.19964534462961e-06	3.68993017572284e-06
997	ENO1	0.102579843225655	0.876578343938849	0.882461420072667	-1.81503714668301	3.95102634591675e-14	9.40352009850901e-14	1.96574047457826	1.19964593802746e-14	3.98390893995786e-14
998	ENO2	3.46098542403713	1.36364089227307e-16	3.94525183966244e-16	2.34314062244803	4.94503706203737e-14	1.16551309997583e-13	1.25178494780519	1.03752321273307e-08	2.02879622237025e-08
999	ENO3	1.04041211904884	0.000339603295168634	0.000443257312971109	0.32139578768194	0.651768022927929	0.670531877948717	0.768536377634117	0.0015430639803018	0.00210639342225127
1000	ENOPH1	-1.66585072554127	1.29221072373625e-05	1.8050221427548e-05	-1.14233639056598	9.01818863419413e-05	0.000119358378981981	-0.613294849979546	0.106662361408244	0.123807535615652
1001	ENOSF1	3.06376265453201	1.05401041827399e-10	1.87017317164176e-10	2.82630428876253	1.07976173074399e-10	1.97279774865255e-10	0.339568055198033	0.238591261736611	0.265915706577133
1002	ENPEP	-0.582907511472495	0.00429226109280473	0.0053108560475693	-2.68334408016252	1.066721783432e-16	4.14741429398363e-16	2.12281042407469	9.38278223114698e-14	2.7302967304298e-13
1003	ENPP2	NA	NA	NA	-2.26668810970446	1.49583197168842e-07	2.28608282465589e-07	NA	NA	NA
1004	ENPP3	2.16126902356891	2.30040685543615e-11	4.22391089274999e-11	2.45045547321937	1.0203528286749e-12	2.14671634084848e-12	-0.238574207090213	0.391480319214611	0.424404521642103
1005	ENPP4	-0.817955280698976	0.00688485830916586	0.00844369415275058	-0.853899904416078	0.00982949016894441	0.0117316606633276	-0.00518739777977117	0.819339622621202	0.835834484860713
1006	ENPP6	3.269315458699	2.58814471218229e-14	5.72858364217419e-14	3.84709313648842	1.16973476064031e-16	4.48336824661824e-16	-0.510473235078759	0.0896158913679974	0.104765753671656
1007	ENPP7	NA	NA	NA	-0.423096802529875	0.136452703492914	0.150855354635023	NA	NA	NA
1008	ENSA	3.5148715014191	1.01950916537266e-13	2.15622871201376e-13	NA	NA	NA	NA	NA	NA
1009	ENTPD2	3.52932233898822	1.23688779236782e-13	2.59626608731675e-13	1.04046923929484	0.000655261240668956	0.000831046354293091	2.61926194459496	6.33383789666343e-12	1.53085111663601e-11
1010	ENTPD3	NA	NA	NA	NA	NA	NA	2.70072313177429	3.24439043427039e-14	1.01223603888755e-13
1011	EPB41	NA	NA	NA	3.59238183511348	9.81290744820897e-15	2.52599206558769e-14	NA	NA	NA
1012	EPB41L1	NA	NA	NA	NA	NA	NA	-1.40148398828136	2.48026389101124e-08	4.72117589098578e-08
1013	EPB41L3	1.22147459792923	5.68364243565953e-08	8.78217333560704e-08	2.74472062203473	1.47763055225349e-12	3.06107608011592e-12	-1.49918442621548	5.4554993589577e-08	1.02125558063546e-07
1014	EPB42	NA	NA	NA	1.62396348732119	1.14924722031724e-05	1.59946778085389e-05	NA	NA	NA
1015	EPCAM	-5.33987759834786	1.28254358463378e-16	3.7216666518391e-16	-4.49872306943505	1.47299487927403e-15	4.38112308033769e-15	-1.05023914068863	0.000364161240003879	0.000519296401926929
1016	EPDR1	-0.555787671332643	0.2201906682994	0.240949384502711	0.196220209329747	0.659687649568438	0.678392293039062	-0.772720436147889	0.017621592051665	0.0220194978910899
1017	EPHA1	NA	NA	NA	-5.62840598549591	2.11790295977905e-17	1.32984604451242e-16	NA	NA	NA
1018	EPHA2	-3.09353960449212	7.10824648168328e-14	1.51487220101447e-13	-2.86551269885512	1.55313988205527e-09	2.66158668081403e-09	-0.341213987297486	1	1
1019	EPHA4	-5.74491257275314	2.40141223124205e-17	9.29117827563889e-17	-5.80579313254418	1.8095742861733e-17	1.32984604451242e-16	-0.120807146829799	0.435275894208186	0.469114724267642
1020	EPHA5	0.432664873569379	0.324704259200344	0.347515535368096	NA	NA	NA	NA	NA	NA
1021	EPHA7	-7.5799682803467	1.8095742861733e-17	8.78704419482796e-17	-7.72678517996617	1.86747069330507e-17	1.32984604451242e-16	-0.101975614066731	0.597466082019595	0.626231389106843
1022	EPHB2	-6.61660098434092	1.8095742861733e-17	8.78704419482796e-17	-6.93623221375753	1.8095742861733e-17	1.32984604451242e-16	0.110186300467035	0.607650096980706	0.635772030981237
1023	EPHB3	-7.04371678375387	1.8095742861733e-17	8.78704419482796e-17	-6.98316817548988	1.8095742861733e-17	1.32984604451242e-16	-0.295073008559383	0.149408018335652	0.170263732411199
1024	EPHB4	-8.97665141814739	1.8095742861733e-17	8.78704419482796e-17	-7.85788402643377	1.8095742861733e-17	1.32984604451242e-16	-1.44295417381933	2.48026389101124e-08	4.72117589098578e-08
1025	EPHB6	NA	NA	NA	-4.92526864952433	5.40603061654673e-17	2.34164962534912e-16	NA	NA	NA
1026	EPHX1	NA	NA	NA	NA	NA	NA	-5.00714891110475	1.86747069330507e-17	2.20206902579205e-16
1027	EPHX2	-0.953327476055755	7.62816854120926e-05	0.000102303498317456	-0.035084351005839	0.441755344280854	0.463699994212733	-0.991499020132707	4.24625354021066e-06	6.98362571610472e-06
1028	EPN1	NA	NA	NA	NA	NA	NA	4.85854961802732	2.99038751765548e-17	2.48973057064857e-16
1029	EPN3	NA	NA	NA	NA	NA	NA	4.37947366602684	3.28448770684301e-17	2.64468749874291e-16
1030	EPPK1	-0.294595405576707	0.914152622374679	0.918391351690172	2.74276684125257	6.49818756337196e-12	1.29537291049991e-11	-3.10704073522567	2.83432531599254e-16	1.33709183044977e-15
1031	EPRS	0.0168979504299251	0.727099307674381	0.742715374523334	3.28081596292943	1.5966812559211e-14	3.97942097629568e-14	-3.31460784603763	1.90872917108255e-16	9.72227908806175e-16
1032	EPS15	-1.53061502966287	0.000655261240668956	0.000837325962846962	-1.57786373216849	0.00132590947953201	0.00166423555540433	0.00330904941848154	0.555075881042024	0.585559229857325
1033	EPS15L1	NA	NA	NA	NA	NA	NA	0.875869367496733	2.49504386837235e-05	3.87575789066931e-05
1034	EPS8	8.54924931175497	1.8095742861733e-17	8.78704419482796e-17	-0.548520960452965	0.0742400981206135	0.0835587950130111	9.58384767598438	1.8095742861733e-17	2.20206902579205e-16
1035	EPS8L1	8.20528715577639	1.8095742861733e-17	8.78704419482796e-17	1.66470822125857	7.25950403160526e-08	1.12647476352495e-07	6.97151074714586	1.8095742861733e-17	2.20206902579205e-16
1036	EPS8L2	6.0540625116887	2.11790295977905e-17	8.78704419482796e-17	1.12227688882629	1.66361084335292e-10	3.01909958875848e-10	5.24857771486774	2.11790295977905e-17	2.20206902579205e-16
1037	EPX	0.212586110956757	1	1	4.13759004100098	4.95966880720759e-13	1.0731963670093e-12	-3.99365425348195	1.38422611206127e-14	4.54044703498669e-14
1038	ERAP1	NA	NA	NA	1.7633430048597	4.08620655284301e-10	7.22669717860882e-10	NA	NA	NA
1039	ERGIC1	1.14866569346378	0.000256043588158926	0.000335540992546979	5.1973884761898	4.62815087830183e-17	2.0865318430934e-16	-4.07390724314114	1.67367072637311e-13	4.69362429848336e-13
1040	ERH	0.00585618732555027	0.636046778315832	0.655545041076043	NA	NA	NA	NA	NA	NA
1041	ERO1L	NA	NA	NA	1.50130116743002	1.63063008102361e-05	2.2475502534812e-05	NA	NA	NA
1042	ERP44	-3.04384599352408	2.09926345445512e-15	5.23473623553386e-15	0.683968433854442	0.00386797723619983	0.00471609868738865	-3.92217153859261	1.8095742861733e-17	2.20206902579205e-16
1043	ESAM	-7.05952509681319	1.8095742861733e-17	8.78704419482796e-17	NA	NA	NA	NA	NA	NA
1044	ESD	0.934728486508376	5.43270846283725e-05	7.35679271009211e-05	0.504991890629935	0.00538990451185585	0.00652589335516179	0.468119704871427	0.0216339289657692	0.0268052770785817
1045	ETF1	2.40141780517235	1.47763055225349e-12	2.88715388466363e-12	2.81535236846415	5.19690116516525e-15	1.3969546273619e-14	-0.351689521053004	0.0707534396680444	0.0835789225017615
1046	ETFA	NA	NA	NA	5.58445063798122	4.77433791454309e-17	2.13658216065188e-16	NA	NA	NA
1047	ETFB	-2.23148416527009	1.05651379378019e-05	1.48109410343018e-05	4.65018220186468	3.95102634591675e-14	9.40352009850901e-14	-7.05982413907614	1.8095742861733e-17	2.20206902579205e-16
1048	EVPL	6.34632671276291	2.05235072677987e-17	8.78704419482796e-17	3.94642875492182	1.243797296933e-16	4.68593400239874e-16	2.6715072035503	2.18343554259777e-14	6.95999681094887e-14
1049	EXOC1	NA	NA	NA	NA	NA	NA	-0.109982066939764	0.689048223674754	0.714577533302788
1050	EXOC2	NA	NA	NA	NA	NA	NA	0.232648192351967	0.24151573707111	0.268767418118891
1051	EXOC3	NA	NA	NA	NA	NA	NA	0.0269980673577308	0.630842137197314	0.658396676570634
1052	EXOC4	3.69799743964801	7.36870633656171e-17	2.30641691112285e-16	3.64969948806611	1.16973476064031e-16	4.48336824661824e-16	0.16564920901283	0.564916712987311	0.594234151563961
1053	EXOC5	NA	NA	NA	NA	NA	NA	0.0775729195727131	0.535649138654709	0.567101159404247
1054	EXOC6	NA	NA	NA	NA	NA	NA	1.22232055346951	2.45495127727681e-05	3.81953510000876e-05
1055	EXOC6B	NA	NA	NA	NA	NA	NA	0.5449182674372	0.0256839940369656	0.0316765667119773
1056	EXOC7	NA	NA	NA	NA	NA	NA	0.0161057412806755	0.946100274102332	0.951930402460374
1057	EXOC8	NA	NA	NA	NA	NA	NA	0.758153491025041	0.00309476821163641	0.00411376018724532
1058	EXTL2	NA	NA	NA	-0.325962387194064	0.308808396450708	0.330429063573413	NA	NA	NA
1059	EZR	3.67097326583751	2.55689385592376e-17	9.62537262365121e-17	-0.523815933080069	3.43715897368371e-06	4.91022710526245e-06	4.42117977673753	2.55689385592376e-17	2.30512608667482e-16
1060	F10	NA	NA	NA	-2.36459005022551	7.30483403064536e-10	1.27336776861321e-09	NA	NA	NA
1061	F11	-5.13377449855907	2.40141223124205e-17	9.29117827563889e-17	-0.335068479158284	0.209385928222338	0.227247791683914	-5.05371037717635	1.066721783432e-16	6.13521589335942e-16
1062	F11R	-3.80230620264959	3.60708429938347e-17	1.24492289978722e-16	-6.19574609208603	1.8095742861733e-17	1.32984604451242e-16	2.31519257620428	3.59311074743503e-12	8.91152108583253e-12
1063	F12	NA	NA	NA	-2.9234777438806	1.46486654229867e-11	2.83861698388019e-11	NA	NA	NA
1064	F13B	NA	NA	NA	-1.51025361050924	5.4212240055944e-06	7.67690811981025e-06	NA	NA	NA
1065	F2	-8.74913792519227	1.8095742861733e-17	8.78704419482796e-17	-7.64411726453782	1.8095742861733e-17	1.32984604451242e-16	-1.39920071991386	3.14564448050505e-06	5.22024230841578e-06
1066	F3	NA	NA	NA	NA	NA	NA	6.19381327359213	4.34889625086961e-17	3.11741611739165e-16
1067	F5	NA	NA	NA	-4.1242926609334	2.81617531680675e-15	7.8658689883223e-15	NA	NA	NA
1068	F9	NA	NA	NA	-1.80101075196069	4.32135710201461e-06	6.14806660298331e-06	NA	NA	NA
1069	FABP1	-3.78405133168686	1.19692276916932e-15	3.05497303649238e-15	-4.82511817803399	2.05235072677987e-17	1.32984604451242e-16	0.942448473360809	0.00119719929732977	0.00164881384013693
1070	FABP3	0.250679820769736	0.196426806265321	0.216036250545615	-3.39970694944371	2.55689385592376e-17	1.39938109682314e-16	3.74318914145767	9.43168775245814e-17	5.53288030029431e-16
1071	FABP4	NA	NA	NA	0.203473164136202	0.557528218031729	0.578230290148144	NA	NA	NA
1072	FABP5	-0.893219713077983	5.34875405822159e-05	7.2481378829271e-05	-2.84504859333277	1.08169159671337e-11	2.12319109855694e-11	1.96065035334912	6.21335595137177e-10	1.31091551622984e-09
1073	FADD	NA	NA	NA	NA	NA	NA	-0.131338871092339	0.873698402794493	0.886059215256389
1074	FAH	1.36812974398284	8.35905398088553e-05	0.000111721420580718	-1.14707537366822	0.000406933837366907	0.000520721024118791	2.60256753657081	2.37733374915126e-14	7.53719944849575e-14
1075	FAM107B	3.57758716665493	1.7392276043461e-14	3.90725095446416e-14	NA	NA	NA	NA	NA	NA
1076	FAM114A1	NA	NA	NA	NA	NA	NA	-0.376673254542974	0.178104733096697	0.201637061082893
1077	FAM120A	-0.328300115738715	0.273750612791355	0.296069714333412	2.60283814264331	8.01028626769726e-10	1.39334256481778e-09	-2.98535861596074	4.0636131224578e-14	1.24926349026187e-13
1078	FAM129A	1.80333409639429	3.99167356350554e-10	6.83385728607182e-10	0.68320660164958	0.00223690360474703	0.00277047694165916	1.19372493047535	5.02553628231702e-08	9.43170570480825e-08
1079	FAM129B	5.35755467306319	1.8095742861733e-17	8.78704419482796e-17	2.95413250591951	1.65798752242673e-15	4.86583294625236e-15	2.6421003475061	5.57642068399917e-17	3.72479554324399e-16
1080	FAM135A	NA	NA	NA	NA	NA	NA	1.67313907786555	8.1967802542772e-10	1.7121774816859e-09
1081	FAM151A	-1.33325080545901	1.25046816919628e-07	1.91098192000999e-07	0.146470175463286	0.533245098545227	0.55470273521614	-1.5807759695743	3.55785220974799e-09	7.18168107448443e-09
1082	FAM168A	4.35045311523356	5.53047453612707e-14	1.1877120424502e-13	NA	NA	NA	NA	NA	NA
1083	FAM175B	NA	NA	NA	NA	NA	NA	-0.688313294338261	0.00364908240080257	0.00481790349324293
1084	FAM177A1	4.52113552506481	2.51026882848633e-16	6.99289173649763e-16	1.09701213454819	0.00864907269537558	0.0103635338509678	3.61235092885372	2.89805418246837e-14	9.08036379773405e-14
1085	FAM213B	6.82883292819936	5.40603061654673e-17	1.73384205629377e-16	2.84527509021362	1.1331227374399e-10	2.06718337235658e-10	4.30471656328389	1.03160256315627e-15	4.20510392942617e-15
1086	FAM21A	NA	NA	NA	NA	NA	NA	1.31156924510863	4.4376135953803e-09	8.86617699308137e-09
1087	FAM21C	NA	NA	NA	NA	NA	NA	1.04127980107755	3.62432037546207e-06	5.99093227417494e-06
1088	FAM26E	NA	NA	NA	NA	NA	NA	1.60630666537544	1.92619194976448e-08	3.69522071824922e-08
1089	FAM3B	NA	NA	NA	-5.83396649456387	4.62815087830183e-17	2.0865318430934e-16	NA	NA	NA
1090	FAM3C	NA	NA	NA	-7.7578334933297	1.8095742861733e-17	1.32984604451242e-16	NA	NA	NA
1091	FAM45A	NA	NA	NA	NA	NA	NA	-0.148147720211002	0.697139963509844	0.72195008906111
1092	FAM49B	4.06954698030033	5.66957995300478e-15	1.34333911401693e-14	1.53853768850844	8.19266399768593e-06	1.14943265094554e-05	2.72354454622867	2.73862143847534e-11	6.36772817063215e-11
1093	FAM63A	NA	NA	NA	NA	NA	NA	5.27717534055237	2.05235072677987e-17	2.20206902579205e-16
1094	FAM63B	NA	NA	NA	NA	NA	NA	1.94057615788119	2.18343554259777e-14	6.95999681094887e-14
1095	FAM65A	7.39932232951188	1.8095742861733e-17	8.78704419482796e-17	2.66484888857959	1.16574930665986e-14	2.9693614414921e-14	5.07356075683438	2.47795018480222e-17	2.29738031329139e-16
1096	FAM84B	NA	NA	NA	NA	NA	NA	2.19737680007321	2.73590552275174e-13	7.53591971074729e-13
1097	FAM96A	NA	NA	NA	NA	NA	NA	-0.207297533273596	0.493228275181027	0.525406995562537
1098	FASN	0.282578100691666	0.0269193567395891	0.0317368474257549	0.959956508216788	3.88723149479576e-09	6.49207734182384e-09	-0.694809100727838	3.03580965901355e-06	5.04366567995524e-06
1099	FAT1	NA	NA	NA	NA	NA	NA	2.42871095128056	7.32686427880184e-11	1.63754023691244e-10
1100	FAT4	NA	NA	NA	-3.29286026197151	5.18470840636334e-16	1.66872071886926e-15	NA	NA	NA
1101	FBLN1	-10.5125442326667	1.8095742861733e-17	8.78704419482796e-17	-7.51254415282398	1.8095742861733e-17	1.32984604451242e-16	-3.39923684087707	8.25628415916492e-15	2.82811411932234e-14
1102	FBLN2	-9.60994385692804	1.8095742861733e-17	8.78704419482796e-17	-9.78947880211358	1.8095742861733e-17	1.32984604451242e-16	-0.123419968546386	0.623069455159162	0.650515498654628
1103	FBLN5	NA	NA	NA	-9.7049542469975	1.8095742861733e-17	1.32984604451242e-16	NA	NA	NA
1104	FBLN7	NA	NA	NA	-4.32970746515256	3.19954071739417e-16	1.08134686276326e-15	NA	NA	NA
1105	FBN1	-7.79587514410982	2.05235072677987e-17	8.78704419482796e-17	NA	NA	NA	NA	NA	NA
1106	FBP1	-0.861048025887094	1.25062766086906e-06	1.83087382784885e-06	-1.95791017178519	1.16189482898268e-15	3.49864242184377e-15	1.09566231389152	1.52523643216119e-08	2.95690624942067e-08
1107	FBP2	-1.07374282534687	0.0220546290027607	0.0261596876857563	-2.10662520278056	1.00174682285628e-06	1.46641251779564e-06	0.999279256256173	0.000821279777131205	0.00114232904164156
1108	FBXL20	NA	NA	NA	NA	NA	NA	3.77005732343242	4.23964510640913e-15	1.54402936403177e-14
1109	FBXL8	NA	NA	NA	NA	NA	NA	-0.727968268055559	0.0398259277956252	0.048247486311353
1110	FBXO2	NA	NA	NA	NA	NA	NA	-1.96212668289865	1.99085755806632e-09	4.06046520690972e-09
1111	FCER1G	NA	NA	NA	NA	NA	NA	-1.31390552973537	0.00181494123311309	0.0024637932028265
1112	FCGBP	-7.72413012081883	1.8095742861733e-17	8.78704419482796e-17	-7.18013654372735	1.8095742861733e-17	1.32984604451242e-16	-0.826632780676583	0.00382326677940756	0.00502081370182253
1113	FCGR3A	-8.58711887362359	3.72141177729947e-17	1.28211183140176e-16	-8.57755846316673	4.34889625086961e-17	1.98270504495556e-16	-0.284408566124927	0.314048857707885	0.345042838431205
1114	FCGR3B	-9.03130885509983	2.89825081038201e-17	1.05243744511079e-16	-8.06145218820422	1.74173749177162e-16	6.3076335395008e-16	-1.29333764164141	0.000374441605736706	0.000533438623005418
1115	FCN2	NA	NA	NA	-5.23869656810496	1.90872917108255e-16	6.84102048042862e-16	NA	NA	NA
1116	FDPS	1.33686618122783	8.05410430853898e-06	1.13479070821178e-05	0.842819593964443	0.00146728340987968	0.00183693904482618	0.535125333290491	0.00828474418941196	0.0105818614396705
1117	FDX1	NA	NA	NA	-0.49935192951841	0.231389668244821	0.250345901084112	NA	NA	NA
1118	FER	NA	NA	NA	NA	NA	NA	1.04599137043424	2.01165738619586e-07	3.58753704977526e-07
1119	FERMT1	NA	NA	NA	NA	NA	NA	0.0889270698317368	0.732593184452368	0.756266726064457
1120	FERMT2	NA	NA	NA	NA	NA	NA	1.9721097402144	1.70348485026439e-11	4.00203195437812e-11
1121	FERMT3	NA	NA	NA	3.265743443343	2.54162532859731e-11	4.8175893513974e-11	NA	NA	NA
1122	FGA	-8.16026625297977	1.86747069330507e-17	8.78704419482796e-17	-5.45912592233427	2.05235072677987e-17	1.32984604451242e-16	-3.01336808922478	1.06961413680946e-14	3.5763321366132e-14
1123	FGB	-8.38068837730248	1.8095742861733e-17	8.78704419482796e-17	-3.64844489714532	6.51110688884859e-17	2.746873218733e-16	-5.11378501233588	1.44978971409702e-16	7.69121294175298e-16
1124	FGD3	NA	NA	NA	NA	NA	NA	1.09236189725989	1.92241446224985e-05	3.0246124756704e-05
1125	FGF1	NA	NA	NA	NA	NA	NA	1.57714405639287	6.05630732373688e-05	9.12326356968872e-05
1126	FGG	-7.96166236249571	1.8095742861733e-17	8.78704419482796e-17	-3.13247697481577	2.09148346454584e-16	7.4411490759098e-16	-5.19573000322217	4.34889625086961e-17	3.11741611739165e-16
1127	FGGY	NA	NA	NA	NA	NA	NA	-1.45646078428042	1.24971972211308e-05	2.00268607594894e-05
1128	FGL2	-6.12246352550254	1.98880121470535e-17	8.78704419482796e-17	-2.51940702608119	3.16618855020006e-15	8.75294445618448e-15	-3.87373309454026	6.39705427351457e-16	2.71297871715141e-15
1129	FGR	NA	NA	NA	NA	NA	NA	-3.89817070468531	1.94892027405003e-14	6.25997451959896e-14
1130	FH	-2.49107024843091	2.80540165813418e-10	4.8583776495219e-10	3.46741009629927	2.66745071814352e-16	9.16818280776343e-16	-6.14652880262953	1.8095742861733e-17	2.20206902579205e-16
1131	FHIT	NA	NA	NA	NA	NA	NA	1.12211728803866	0.0017485557602024	0.00237586933852744
1132	FHL1	NA	NA	NA	NA	NA	NA	3.21683651606272	5.8363536625568e-15	2.0493480781666e-14
1133	FHL2	NA	NA	NA	NA	NA	NA	1.0639565470151	4.22797005559252e-05	6.44502281814648e-05
1134	FIS1	0.179947695355025	0.727099307674381	0.742715374523334	1.08378171647825	0.00864907269537558	0.0103635338509678	-0.916557074326075	0.0486666350373509	0.0585234207752759
1135	FKBP15	NA	NA	NA	NA	NA	NA	0.434186835900862	0.0312232192119789	0.0382035975287285
1136	FKBP1A	1.23473039513834	4.36334921559134e-05	5.93756522707824e-05	-3.33442114102394	1.13865091596195e-13	2.59561137503522e-13	4.72963010035889	1.8095742861733e-17	2.20206902579205e-16
1137	FKBP3	3.93301343174382	8.87694332536339e-14	1.88152603091941e-13	1.64849929809072	6.34380578581312e-05	8.45145178702076e-05	2.45258220303462	3.99784427406155e-13	1.08592091695628e-12
1138	FKBP4	1.26512075295214	7.71447682975021e-07	1.13791450968328e-06	2.66893477793448	1.47299487927403e-15	4.38112308033769e-15	-1.41027663182146	3.99784427406155e-13	1.08592091695628e-12
1139	FKBP5	0.126785735476151	0.0610912712336947	0.0700752817092381	1.5332540158396	2.37659735094321e-05	3.24627968678583e-05	-1.43511679721247	7.14506153663985e-06	1.16404300754903e-05
1140	FLG	-1.59789647254233	1.27386223340316e-06	1.86209247011706e-06	-1.19302942790774	0.000912220753665606	0.00115093272658745	-0.46192522230953	0.0835738022916367	0.097935966880032
1141	FLG2	-1.1964340911399	0.000430038611007586	0.000557192884694214	-0.79876726046616	0.00454580438879653	0.00553144950664776	-0.42626047058728	0.0803623100047541	0.0944361571787174
1142	FLII	-1.59998101012913	0.00195471137949383	0.00245124578135883	0.488771201463589	0.298501875583464	0.319541655360272	-2.1750290264837	3.0498560264377e-13	8.37712790813122e-13
1143	FLNA	-7.08957219126911	1.8095742861733e-17	8.78704419482796e-17	-3.13784870007045	8.12697985256894e-16	2.51574026009459e-15	-4.27294316529144	3.96089588689227e-17	2.9322602044273e-16
1144	FLNB	-1.13355794279099	1.49583197168842e-07	2.27347805517726e-07	-0.13349716762605	0.785432754719514	0.797243773587477	-1.07300868526346	5.46583782287993e-11	1.23665106708577e-10
1145	FLNC	-7.01717164047282	1.8095742861733e-17	8.78704419482796e-17	-5.58997460535783	1.8095742861733e-17	1.32984604451242e-16	-1.68114864240916	1.10903690861296e-07	2.01824116062755e-07
1146	FLOT1	6.01160969003976	1.8095742861733e-17	8.78704419482796e-17	2.79730147139574	2.73590552275174e-13	6.02196596040464e-13	3.49871298411114	2.89825081038201e-17	2.45474326562327e-16
1147	FLOT2	5.93188400502125	1.86747069330507e-17	8.78704419482796e-17	3.66453886637968	1.44978971409702e-16	5.34596207170829e-16	2.52603574346607	4.76306615958803e-15	1.69886546638704e-14
1148	FLRT2	NA	NA	NA	-5.92796942859446	2.40141223124205e-17	1.35079438007365e-16	NA	NA	NA
1149	FLRT3	-2.0200749442945	5.07824425288396e-11	9.1690521232627e-11	-4.44555012296333	2.18552012516699e-17	1.3334056451456e-16	2.38394565019206	8.8982528087445e-11	1.97970969000001e-10
1150	FLVCR2	NA	NA	NA	NA	NA	NA	1.10580638583362	0.00116687758763716	0.00160856155256361
1151	FMOD	NA	NA	NA	-5.84784689250769	2.63831777304566e-17	1.40903564582439e-16	NA	NA	NA
1152	FN1	-8.04166963530671	1.8095742861733e-17	8.78704419482796e-17	-5.97338173571969	1.86747069330507e-17	1.32984604451242e-16	-2.38185828144669	1.00242487533381e-11	2.39327921089039e-11
1153	FN3K	NA	NA	NA	NA	NA	NA	-1.90221661161523	8.79365735613719e-07	1.50873082134776e-06
1154	FN3KRP	NA	NA	NA	NA	NA	NA	1.6123199519968	3.75448146188361e-06	6.18868256672794e-06
1155	FNBP1	NA	NA	NA	NA	NA	NA	-0.00748009252855653	0.73534529021625	0.758308704542302
1156	FNBP1L	3.93489215239628	2.2610994256683e-13	4.63145365551805e-13	1.94718775465164	1.02051553932484e-06	1.49208950695509e-06	2.15027215687398	1.07746277838381e-13	3.10153095560237e-13
1157	FNTA	1.06301263841259	0.000158900681841472	0.000209787630054753	3.10319124832065	1.38092486999734e-13	3.1302681288186e-13	-2.04635399857411	9.33995114632969e-11	2.07483873159962e-10
1158	FOLH1	0.775402440557286	0.000316601567757772	0.000413788912283951	-1.37359258027324	1.68462455860905e-07	2.56815412636134e-07	2.21130379293438	3.99784427406155e-13	1.08592091695628e-12
1159	FOLR1	-2.08808124459923	1.10945396564191e-11	2.07623342898438e-11	-6.97992705684383	1.8095742861733e-17	1.32984604451242e-16	4.91773653814571	2.55689385592376e-17	2.30512608667482e-16
1160	FPGT	NA	NA	NA	NA	NA	NA	0.249414123247643	0.113994826645047	0.131849978555605
1161	FREM2	-4.24659481328988	8.59870441683869e-17	2.615830516823e-16	-3.43369259193978	1.96782620484693e-16	7.03208482026182e-16	-0.955882127361981	0.00673498830625833	0.00866643197552243
1162	FRK	6.71238923275429	1.8095742861733e-17	8.78704419482796e-17	1.46121350304999	8.47131785484007e-07	1.24910815456683e-06	5.59722907120718	1.92719406007546e-17	2.20206902579205e-16
1163	FSCN1	NA	NA	NA	NA	NA	NA	-1.09928490964201	9.43692240456273e-05	0.000140076338116211
1164	FSTL1	-6.93581446291	1.8095742861733e-17	8.78704419482796e-17	-7.71265335951516	1.86747069330507e-17	1.32984604451242e-16	0.531027719868359	0.0156349813503462	0.0196121255606776
1165	FTCD	-5.18523478201493	2.55689385592376e-17	9.62537262365121e-17	1.78663624892716	1.73039411183601e-12	3.55740921468825e-12	-7.27029331396424	1.8095742861733e-17	2.20206902579205e-16
1166	FTH1	5.92291882894812	1.86747069330507e-17	8.78704419482796e-17	2.93900457600814	3.68656393247762e-13	8.04883230540936e-13	3.26181860509144	6.12001203002936e-17	3.97057734133693e-16
1167	FTL	5.32998992084021	1.86747069330507e-17	8.78704419482796e-17	3.50614603636905	2.65574796677888e-15	7.46929115656559e-15	2.06745920735666	4.19650984923528e-12	1.03296000392818e-11
1168	FUCA1	-8.33940935943048	1.8095742861733e-17	8.78704419482796e-17	-5.57486471727469	1.8095742861733e-17	1.32984604451242e-16	-3.1028314352226	1.00134681043074e-15	4.1102769215865e-15
1169	FUCA2	NA	NA	NA	-3.77324280429436	1.81157474349628e-15	5.27200793616282e-15	NA	NA	NA
1170	FUK	NA	NA	NA	NA	NA	NA	-2.14195481447928	3.15596875740914e-12	7.8605018457843e-12
1171	FUS	-1.35398691107507	0.00041833728500374	0.000542392091593945	-1.43137892928093	0.000200598757411503	0.000260950203699117	0.0369717333060073	0.989795264610045	0.991482032272979
1172	FXYD2	-7.96049741884607	3.49622305600288e-17	1.21526469861063e-16	-7.53211726787507	6.12001203002936e-17	2.61364309894048e-16	-0.682963356251623	0.237138433303559	0.264497098853571
1173	FYCO1	NA	NA	NA	NA	NA	NA	1.93262556743598	5.79588096512891e-10	1.2254743997492e-09
1174	FYN	6.05462852728181	1.92719406007546e-17	8.78704419482796e-17	3.28265646141096	5.50587040045284e-16	1.76740621837522e-15	3.0382251488799	2.25526633808577e-17	2.20206902579205e-16
1175	FZD2	-2.03815264035652	2.28028289552716e-08	3.61214593523798e-08	NA	NA	NA	NA	NA	NA
1176	G3BP2	NA	NA	NA	NA	NA	NA	-1.27881478400663	1.83002868709736e-05	2.88698567438494e-05
1177	G6PD	1.74765820418942	5.1298408259721e-08	7.97702520785135e-08	3.94588035642208	1.03441380886897e-16	4.04119864236589e-16	-2.20133509270009	9.00154111083975e-15	3.06908692862622e-14
1178	GAA	-8.22823595948065	1.86747069330507e-17	8.78704419482796e-17	-7.90802765482096	1.8095742861733e-17	1.32984604451242e-16	-0.597641750897992	0.0543552550997025	0.0649919018462269
1179	GABARAP	NA	NA	NA	NA	NA	NA	3.05836705780101	5.60135501139729e-11	1.2663371060382e-10
1180	GAK	0.162191754340212	0.159996745312037	0.177369899578438	2.8182989892394	1.76797379951027e-13	3.95960952332715e-13	-2.68645823882469	6.55310823420041e-15	2.27924084027396e-14
1181	GALC	NA	NA	NA	-0.213316757534542	0.411992231788408	0.434334543707519	NA	NA	NA
1182	GALE	2.58031409113501	2.08164574605763e-11	3.83668166806464e-11	5.10241142145272	1.8095742861733e-17	1.32984604451242e-16	-2.49970979831238	1.51724186010792e-15	5.92975242933134e-15
1183	GALK1	1.68699024596864	4.3701382520894e-07	6.51013719753578e-07	4.50222513326756	7.14439942951795e-17	2.95756228513264e-16	-2.83418273407393	2.22279417080414e-16	1.09794824672157e-15
1184	GALK2	NA	NA	NA	NA	NA	NA	-0.774299995595721	0.00532950875571719	0.00690931902649
1185	GALM	-0.0353982162771231	0.998542141723089	0.999567338993852	-0.697773629457153	0.000123610149971896	0.000162275885700545	0.654437467390579	6.24656720561662e-05	9.39542529033124e-05
1186	GALNS	-8.32476237583641	1.92719406007546e-17	8.78704419482796e-17	-5.6237980920643	1.8095742861733e-17	1.32984604451242e-16	-3.01858894253735	5.82684405255524e-13	1.55966253829325e-12
1187	GALNT1	NA	NA	NA	0.81728242394499	0.00651567794175461	0.00786151807272279	NA	NA	NA
1188	GALNT18	NA	NA	NA	-1.305516130219	9.54652949538137e-06	1.33475642541868e-05	NA	NA	NA
1189	GALNT7	NA	NA	NA	-1.99375201929435	9.56876788505193e-11	1.75487592156047e-10	NA	NA	NA
1190	GALT	NA	NA	NA	NA	NA	NA	-2.4294025419979	7.30878302230154e-14	2.16537432485325e-13
1191	GAMT	NA	NA	NA	NA	NA	NA	-3.7806430129475	2.38781132758296e-13	6.6330600111213e-13
1192	GAN	NA	NA	NA	NA	NA	NA	0.759449109603079	2.67963521082886e-06	4.46707197085991e-06
1193	GANAB	-4.69063668158243	1.8095742861733e-17	8.78704419482796e-17	2.26597908435946	8.59870441683869e-17	3.45941253856259e-16	-7.24054972838529	1.8095742861733e-17	2.20206902579205e-16
1194	GAPDH	-1.16387425322122	9.40796827078246e-10	1.58424336166026e-09	-1.64124547825798	2.02717170699042e-13	4.51929105319883e-13	0.452974873780526	0.0427324798100639	0.0515773134134611
1195	GAPDHS	NA	NA	NA	-1.11518917761974	0.0210159796478387	0.0245759531011781	NA	NA	NA
1196	GAPVD1	NA	NA	NA	NA	NA	NA	-1.44851840678414	2.49522055328417e-07	4.40977342519674e-07
1197	GARS	1.0160379942895	0.000330221089840164	0.000431300150829418	2.64610376233957	8.03117999007186e-13	1.71040906011171e-12	-1.63937226285968	5.88232170495153e-11	1.32781440021909e-10
1198	GART	2.16860902106822	5.65007330948004e-09	9.18902665011349e-09	3.18333402860856	1.68550251905546e-12	3.47099247568201e-12	-0.966622142186214	0.000116455181305813	0.000171473836602097
1199	GAS6	-6.63042218648169	1.8095742861733e-17	8.78704419482796e-17	-2.15287049037271	4.0636131224578e-14	9.66201554556992e-14	-4.77642288244376	3.38872439176388e-17	2.65585626330508e-16
1200	GATM	NA	NA	NA	1.84393247661086	1.01542426733758e-08	1.65936850681259e-08	NA	NA	NA
1201	GBA	NA	NA	NA	-2.17051945077838	1.64175401864574e-12	3.38376782468969e-12	NA	NA	NA
1202	GBE1	0.938213769531899	0.00183757936068178	0.0023132858317169	2.78368394401358	1.23688779236782e-13	2.81690471926318e-13	-1.86422464508898	9.81290744820897e-15	3.31115212288016e-14
1203	GBF1	-1.95128610459363	1.58715352377409e-06	2.31138862685548e-06	-1.65113085136185	1.20856399536755e-05	1.68009754504757e-05	-0.371005222647135	0.0571621637263917	0.0682093378773306
1204	GBP1	NA	NA	NA	NA	NA	NA	-0.311951542074418	0.348588464104741	0.38071404533773
1205	GBP2	NA	NA	NA	NA	NA	NA	0.726770139271435	8.10837087549758e-05	0.000120721894645833
1206	GC	-12.1097600679124	1.8095742861733e-17	8.78704419482796e-17	-5.81817902861711	1.86747069330507e-17	1.32984604451242e-16	-6.81940450374184	2.40141223124205e-17	2.25487237943143e-16
1207	GCA	6.99035304760683	1.8095742861733e-17	8.78704419482796e-17	4.32761067835447	2.29146419468857e-16	8.04661559695554e-16	2.9799261077834	7.30878302230154e-14	2.16537432485325e-13
1208	GCLC	2.63182531789332	1.77645804938861e-12	3.45717883863052e-12	4.28950668502654	7.43003972318324e-16	2.31771457347051e-15	-1.61749619666198	5.90274672039433e-09	1.16901432690289e-08
1209	GCLM	-0.364953437586882	0.339273210704276	0.362312574410372	3.45499720964642	2.95053875393951e-11	5.57094729764802e-11	-3.90693634279062	4.23964510640913e-15	1.54402936403177e-14
1210	GCN1L1	-0.168162821987567	0.535649138654709	0.557669952149857	2.97942288864983	2.09926345445512e-15	6.01557805934662e-15	-3.19984111524474	4.23964510640913e-15	1.54402936403177e-14
1211	GCNT2	NA	NA	NA	-0.219722482990838	0.454878533115076	0.476651503005448	NA	NA	NA
1212	GDA	NA	NA	NA	0.951606552847217	0.00075867494262294	0.000960698337974853	NA	NA	NA
1213	GDF15	-6.27864268402611	1.86747069330507e-17	8.78704419482796e-17	-3.95766657674694	7.79353663669202e-15	2.03418840248782e-14	-2.59311381466494	6.21335595137177e-10	1.31091551622984e-09
1214	GDI1	1.4647929525388	4.5463722778267e-14	9.81774744381182e-14	0.0886074700956385	0.337429499393851	0.359786609709108	1.45575185321817	9.53476081591945e-15	3.2284172854824e-14
1215	GDI2	1.52933499354284	6.02470199046566e-16	1.59405276545564e-15	-0.563457152139073	7.57113101349534e-07	1.11909053301665e-06	2.19023567456201	5.40603061654673e-17	3.62747122877417e-16
1216	GDPD3	2.38116499819654	5.4554993589577e-08	8.45645767088038e-08	4.92310499540058	2.11790295977905e-17	1.32984604451242e-16	-2.52673701292469	5.40582109046045e-10	1.14629929183718e-09
1217	GFAP	NA	NA	NA	1.10204882865488	0.0679515095762559	0.076658388240623	NA	NA	NA
1218	GFPT1	1.63105083887729	1.15582553443274e-09	1.93963837533894e-09	2.74660658386385	2.81617531680675e-15	7.8658689883223e-15	-1.1017921720011	2.0824375308724e-09	4.23549059047334e-09
1219	GGA1	NA	NA	NA	NA	NA	NA	-1.20803171101123	0.278585151069394	0.308501039560268
1220	GGACT	-4.03952505507023	2.25526633808577e-17	9.01182245751484e-17	-1.7201498489391	6.84240772262343e-13	1.46623022627645e-12	-2.52384530690255	6.99848198541884e-16	2.94256631690214e-15
1221	GGCT	1.53422173305995	5.74015706380066e-11	1.03164113128215e-10	-3.29941695495187	1.38827956306756e-15	4.14437265141791e-15	4.98498441735168	2.11790295977905e-17	2.20206902579205e-16
1222	GGH	-5.87777289442771	1.86747069330507e-17	8.78704419482796e-17	-2.71282910244655	2.89825081038201e-17	1.4826840987849e-16	-3.43277807022428	1.38827956306756e-15	5.52118218654339e-15
1223	GGPS1	NA	NA	NA	NA	NA	NA	-0.270851714251101	0.830720819412247	0.846563276093132
1224	GGT1	1.57384058198836	4.5463722778267e-14	9.81774744381182e-14	-0.732494016246569	9.47413153460037e-07	1.39022582301201e-06	2.40845690542982	4.0746376868887e-16	1.83671168125244e-15
1225	GGT6	NA	NA	NA	-5.60066365038231	3.96089588689227e-17	1.83332895336157e-16	NA	NA	NA
1226	GHITM	NA	NA	NA	0.431240030529018	0.555075881042024	0.576178723166219	NA	NA	NA
1227	GIPC1	7.66139204785435	1.8095742861733e-17	8.78704419482796e-17	4.41174823802592	2.40141223124205e-17	1.35079438007365e-16	3.58495766371103	2.89825081038201e-17	2.45474326562327e-16
1228	GIPC2	2.35712408141051	1.06543125034612e-07	1.63332620925702e-07	3.91675861223991	6.00795408064334e-15	1.59730070196535e-14	-1.50964354766185	4.39773249826679e-06	7.22871130447768e-06
1229	GK	-0.201320572231502	0.493228275181027	0.51792952967313	4.22259190175834	1.8095742861733e-17	1.32984604451242e-16	-4.50303954178666	7.14439942951795e-17	4.45804456971407e-16
1230	GK2	NA	NA	NA	3.0077636037322	1.30836753386699e-15	3.92026277101945e-15	NA	NA	NA
1231	GLA	NA	NA	NA	-5.39804597992276	1.98880121470535e-17	1.32984604451242e-16	NA	NA	NA
1232	GLB1	-9.39907439851357	1.8095742861733e-17	8.78704419482796e-17	-5.52737585944701	1.86747069330507e-17	1.32984604451242e-16	-4.28280917308565	6.92682925535902e-17	4.35930432152037e-16
1233	GLG1	-6.11674027194157	6.92682925535902e-17	2.18565000775891e-16	-2.53055678834172	1.27012831719865e-15	3.81509494535566e-15	-3.83603403356847	1.3072618564016e-14	4.30239932358826e-14
1234	GLIPR2	3.46353098356578	5.24077783006318e-17	1.6863889057134e-16	-1.30807547810512	8.9592243780546e-07	1.31785201202619e-06	4.98878602724519	1.8095742861733e-17	2.20206902579205e-16
1235	GLO1	1.01055586055533	9.72590501951519e-09	1.56223350807699e-08	-1.56807037572622	2.73879133559974e-14	6.6419789875323e-14	2.6656071900805	4.92507757865495e-17	3.39784108067298e-16
1236	GLOD4	1.59763664912192	2.98106685628119e-14	6.57588277120851e-14	-0.470080157732447	0.000865643555638438	0.00109330241174709	2.16709330696255	4.76306615958803e-15	1.69886546638704e-14
1237	GLRX	-2.27974897287919	3.68656393247762e-13	7.43412582040472e-13	-5.94302549610783	1.92719406007546e-17	1.32984604451242e-16	3.66670699883398	5.03112299221034e-16	2.20036763007533e-15
1238	GLRX3	-0.135938670975971	0.680991902463261	0.700018033633821	2.82149529762516	1.42436304011136e-14	3.59045870069565e-14	-3.0383584794041	4.67561654962676e-14	1.42252971421874e-13
1239	GLTP	6.54468100393229	2.63831777304566e-17	9.81816728518901e-17	2.55272450047623	7.01671761010225e-12	1.39416384239971e-11	4.30335412431564	4.34889625086961e-17	3.11741611739165e-16
1240	GLUD1	NA	NA	NA	4.0506904201238	3.60708429938347e-17	1.71530623238784e-16	NA	NA	NA
1241	GLUD2	NA	NA	NA	4.41557584719917	1.86747069330507e-17	1.32984604451242e-16	NA	NA	NA
1242	GLUL	-0.216459975172302	0.518936350274833	0.541716211475335	2.72430744174646	1.10485383413636e-12	2.32047953064075e-12	-3.00597996309047	4.95966880720759e-13	1.33484126596915e-12
1243	GM2A	-8.18191222058976	1.8095742861733e-17	8.78704419482796e-17	-7.18032569680076	1.8095742861733e-17	1.32984604451242e-16	-1.30142414178431	6.1679893575858e-08	1.14950670399142e-07
1244	GMDS	NA	NA	NA	NA	NA	NA	0.549646195246645	0.000454363610295333	0.000643864344579548
1245	GMFB	1.91693019508082	2.36375760952903e-06	3.42192081557654e-06	-0.734928276287473	0.0335881368789297	0.038700413758084	2.74186416867062	1.66122753773955e-11	3.90587818673322e-11
1246	GMFG	NA	NA	NA	0.388452171706021	0.344843033203246	0.367207962613448	NA	NA	NA
1247	GMPPA	2.44264906532498	1.74679420935598e-11	3.23173501730945e-11	3.20357638009417	2.83432531599254e-16	9.70057819417166e-16	-0.724677357989155	0.000312179835679205	0.000446687700614013
1248	GMPPB	2.98963132067536	7.02778170503952e-13	1.39411742877183e-12	3.14293626186384	9.81290744820897e-15	2.52599206558769e-14	-0.070071389339958	0.989795264610045	0.991482032272979
1249	GMPR	0.338933601780603	0.395532349315246	0.41986286399822	0.668754040525624	0.12348919131652	0.136959714696095	-0.347532416879229	0.348588464104741	0.38071404533773
1250	GMPR2	1.97718054006699	3.6344368057425e-10	6.23868993943476e-10	2.14437200933005	9.33995114632969e-11	1.71420553516474e-10	-0.128839478885695	0.992710805955336	0.993386809228033
1251	GNA11	5.31323975718383	1.8095742861733e-17	8.78704419482796e-17	1.81146011306449	4.67561654962676e-14	1.10522842564135e-13	3.76401250582232	1.98880121470535e-17	2.20206902579205e-16
1252	GNA13	7.73546636480465	1.8095742861733e-17	8.78704419482796e-17	4.69922239176876	2.18552012516699e-17	1.3334056451456e-16	3.36864001683711	1.16973476064031e-16	6.53583737931917e-16
1253	GNA14	5.22315322830844	1.8095742861733e-17	8.78704419482796e-17	1.43638831989486	1.14043848446166e-06	1.66442373407919e-06	4.052507132128	2.25526633808577e-17	2.20206902579205e-16
1254	GNAI1	3.78667967477734	1.7957351815045e-16	5.13443343685303e-16	0.975227508132704	0.000116455181305813	0.00015304818311148	3.00133070724167	2.55689385592376e-17	2.30512608667482e-16
1255	GNAI2	3.82721382684968	7.83835854004031e-17	2.41848087865168e-16	1.02195246936778	4.39773249826679e-06	6.24940933964227e-06	2.99852725892098	2.89825081038201e-17	2.45474326562327e-16
1256	GNAI3	3.94070640429151	8.59870441683869e-17	2.615830516823e-16	0.566670260393821	0.00557481756977127	0.00674305957916585	3.58305766976461	1.86747069330507e-17	2.20206902579205e-16
1257	GNAO1	2.8642963322702	2.66251634119283e-13	5.41387577197709e-13	-0.00225199287037725	0.625655743149432	0.645307069547165	3.02806634629084	6.92682925535902e-17	4.35930432152037e-16
1258	GNAQ	6.48252573250584	1.8095742861733e-17	8.78704419482796e-17	2.7893842193247	1.23451195234589e-14	3.13793310062815e-14	4.00166447541956	1.98880121470535e-17	2.20206902579205e-16
1259	GNAS	4.29492497262377	2.25526633808577e-17	9.01182245751484e-17	0.880740334998784	4.92328866683382e-08	7.70849965232358e-08	3.63768185022092	1.98880121470535e-17	2.20206902579205e-16
1260	GNAT3	2.34259834227167	1.03106071681489e-09	1.73324861878365e-09	-1.42898362031704	6.54259769410056e-05	8.7067428240221e-05	3.93402332965633	1.44978971409702e-16	7.69121294175298e-16
1261	GNB1	4.06067226475212	1.86747069330507e-17	8.78704419482796e-17	0.0743569201840195	0.885227826753353	0.894429779214407	4.21324198715667	1.8095742861733e-17	2.20206902579205e-16
1262	GNB2	4.03829428691041	1.92719406007546e-17	8.78704419482796e-17	-0.161719256570482	0.0370888828821664	0.0426935032703289	4.43427602232746	1.8095742861733e-17	2.20206902579205e-16
1263	GNB2L1	-1.10549694835474	0.000235011153998155	0.000308600505250102	3.36526669234195	2.09926345445512e-15	6.01557805934662e-15	-4.6012314047897	1.86747069330507e-17	2.20206902579205e-16
1264	GNB4	4.35940098605171	1.86747069330507e-17	8.78704419482796e-17	0.810361528513038	2.66172953951292e-05	3.62150211703046e-05	3.78473751853964	1.8095742861733e-17	2.20206902579205e-16
1265	GNE	1.04485866319913	9.15577667447749e-05	0.000122035300855988	1.76208060263144	4.72480804112629e-08	7.40727970318509e-08	-0.699167153319211	0.0057654357653925	0.00745473634601344
1266	GNG10	NA	NA	NA	NA	NA	NA	5.86344798110919	2.09148346454584e-16	1.04716693395234e-15
1267	GNG12	4.47617160068239	2.05235072677987e-17	8.78704419482796e-17	0.0651491932696153	0.493228275181027	0.515281474071322	4.6699757483531	1.86747069330507e-17	2.20206902579205e-16
1268	GNG5	NA	NA	NA	NA	NA	NA	5.57715212827496	2.18552012516699e-17	2.20206902579205e-16
1269	GNG7	5.2653980927649	6.94330010020023e-15	1.6292942473394e-14	0.139819666551926	0.675641098639203	0.694210515726538	5.4239620366416	1.7957351815045e-16	9.22668828398901e-16
1270	GNL1	NA	NA	NA	NA	NA	NA	-1.93362441186423	9.56876788505193e-11	2.12246104257869e-10
1271	GNMT	NA	NA	NA	NA	NA	NA	-0.779724869025149	0.0326839240865355	0.0399243777599035
1272	GNPDA1	-0.122694921825079	0.899673567513687	0.904777440253579	1.25248002560521	0.000231667448629584	0.000300401227411894	-1.427044958733	7.9857104412467e-05	0.000119016242326694
1273	GNPDA2	0.475337682127689	0.0367582860550832	0.0429213519804864	0.632539720554494	0.0134306433507975	0.0158969621736181	-0.148295634486097	0.511857073926269	0.543478302120413
1274	GNPNAT1	2.43599552205584	7.15062936095413e-11	1.27689810017038e-10	1.0817632582924	0.00195471137949383	0.0024346225792773	1.44626441084104	1.29221072373625e-05	2.06514807888029e-05
1275	GNPTG	NA	NA	NA	-2.25541603011664	2.49522055328417e-07	3.77781055730875e-07	NA	NA	NA
1276	GNS	-9.81093402193764	1.8095742861733e-17	8.78704419482796e-17	-8.16619665592108	1.8095742861733e-17	1.32984604451242e-16	-2.02170295837154	7.34032569046966e-09	1.44786692646244e-08
1277	GOLGA3	NA	NA	NA	NA	NA	NA	2.33319032348506	1.16076138070045e-10	2.55924808543033e-10
1278	GOLGA7	NA	NA	NA	NA	NA	NA	5.01566817487588	9.43168775245814e-17	5.53288030029431e-16
1279	GOLIM4	-1.28330537468606	0.000118206378999084	0.000156697783173497	-2.39881891907064	3.80896875995629e-10	6.7462056025465e-10	1.09258419329977	1.2707957796231e-05	2.0331348918412e-05
1280	GOLM1	-9.26220016392329	1.86747069330507e-17	8.78704419482796e-17	-10.6356360662873	1.8095742861733e-17	1.32984604451242e-16	1.0728844816939	0.000241834867220213	0.00034806693181205
1281	GOLPH3	NA	NA	NA	NA	NA	NA	-0.207037175615394	0.399609619089704	0.432898146149886
1282	GOLPH3L	NA	NA	NA	NA	NA	NA	0.993462055914815	0.0083745154375874	0.010691877007415
1283	GOT1	0.993677333365188	6.07103835235506e-10	1.03393229581593e-09	-0.258330652360595	0.0408956022342273	0.0470086629277069	1.31174280496154	1.13791397228817e-11	2.70795883769631e-11
1284	GOT2	NA	NA	NA	2.48213557218152	2.14099918807594e-13	4.76431138005909e-13	NA	NA	NA
1285	GP2	-1.77776683233032	1.58869881378206e-09	2.64783135630343e-09	-7.40838767365508	1.8095742861733e-17	1.32984604451242e-16	5.67536244709802	2.18552012516699e-17	2.20206902579205e-16
1286	GP5	NA	NA	NA	-1.02264455098253	0.00340130886004153	0.00415335705020147	NA	NA	NA
1287	GPC1	NA	NA	NA	-3.10072991492428	2.89825081038201e-17	1.4826840987849e-16	NA	NA	NA
1288	GPC3	-6.79760273669745	1.8095742861733e-17	8.78704419482796e-17	-2.41883706333076	3.43251283131878e-14	8.27480771835778e-14	-4.68139261494489	3.96089588689227e-17	2.9322602044273e-16
1289	GPC4	-6.90249248890162	1.8095742861733e-17	8.78704419482796e-17	-2.09427464760844	1.38092486999734e-13	3.1302681288186e-13	-5.13248906210276	4.48638086501614e-17	3.161984019732e-16
1290	GPC6	NA	NA	NA	0.337118269256834	0.391480319214611	0.413967439378375	NA	NA	NA
1291	GPD1	-3.10126905009527	9.14554670447869e-17	2.76493272460984e-16	0.957638006407695	8.181519836127e-09	1.34150426462811e-08	-4.27282914773868	1.8095742861733e-17	2.20206902579205e-16
1292	GPD1L	2.73869658528565	4.46036234245965e-16	1.19803120768544e-15	2.14110282839631	2.06290221969859e-14	5.07887780533696e-14	0.699456470873191	1.55804557832817e-08	3.01653224947726e-08
1293	GPHN	NA	NA	NA	NA	NA	NA	-1.13483987857556	1.85936822129776e-07	3.32199586771679e-07
1294	GPI	-0.196971668237186	0.0348269723892483	0.040714985706855	-0.848616025679917	1.10424657176734e-09	1.90712094484338e-09	0.659881083448852	5.60437703139142e-05	8.46416448882804e-05
1295	GPNMB	-4.17431031934165	2.09148346454584e-16	5.9107141389339e-16	-2.98586694901384	7.10824648168328e-14	1.65292238760673e-13	-1.36059849038068	0.000384992767086861	0.00054767364107855
1296	GPR126	1.67206212586991	5.1298408259721e-08	7.97702520785135e-08	NA	NA	NA	NA	NA	NA
1297	GPR155	NA	NA	NA	NA	NA	NA	-0.707490552097333	0.00902765542688306	0.0115157462237888
1298	GPR180	NA	NA	NA	-6.55887911536256	1.8095742861733e-17	1.32984604451242e-16	NA	NA	NA
1299	GPR56	-6.99029683707936	1.8095742861733e-17	8.78704419482796e-17	-3.54689422733038	4.34889625086961e-17	1.98270504495556e-16	-3.73167615091933	2.09926345445512e-15	8.00225070381789e-15
1300	GPR64	-0.396487842158335	0.143316538044603	0.159604368467719	NA	NA	NA	NA	NA	NA
1301	GPRC5A	7.8803842428572	1.86747069330507e-17	8.78704419482796e-17	-1.27834085934957	0.00022836842862381	0.000296439787155908	9.6154473308535	1.8095742861733e-17	2.20206902579205e-16
1302	GPRC5B	2.52073094090989	6.18451854238453e-15	1.46179529183634e-14	-8.55204214945451	1.8095742861733e-17	1.32984604451242e-16	11.3930301035224	1.8095742861733e-17	2.20206902579205e-16
1303	GPRC5C	3.63981811247301	4.77433791454309e-17	1.56469898039647e-16	-5.09976475081891	1.8095742861733e-17	1.32984604451242e-16	9.05656884719996	1.8095742861733e-17	2.20206902579205e-16
1304	GPS1	1.75188892351879	1.06008931511858e-08	1.69718732716029e-08	4.30796978199731	7.83835854004031e-17	3.20121197517612e-16	-2.53923831981691	4.06984000390881e-11	9.27948779789603e-11
1305	GPT	NA	NA	NA	1.60830290202565	2.45016047851642e-06	3.5250976689135e-06	NA	NA	NA
1306	GPX1	1.95334639858171	5.60135501139729e-11	1.00762382585099e-10	2.94551774923982	1.56279739754642e-15	4.61994851099488e-15	-0.971823844794553	2.32875866013772e-08	4.45297443210459e-08
1307	GPX3	-9.11174736684941	1.8095742861733e-17	8.78704419482796e-17	-6.6375546630654	1.8095742861733e-17	1.32984604451242e-16	-2.81368579193314	1.40691080201436e-10	3.07657057077396e-10
1308	GPX4	4.94504478626549	3.83931229205543e-17	1.30202764687097e-16	2.88787502975125	2.31088999013027e-14	5.64368108142367e-14	2.27917140518743	2.02872624587836e-16	1.02096343093091e-15
1309	GRB2	5.14971887244974	1.98880121470535e-17	8.78704419482796e-17	-0.745848814806749	0.000448164781983977	0.000572576456477952	6.20770339855833	1.8095742861733e-17	2.20206902579205e-16
1310	GRB7	NA	NA	NA	NA	NA	NA	6.51455539734285	4.48638086501614e-17	3.161984019732e-16
1311	GRHPR	-0.00181905405697691	0.995626444637401	0.997160537772435	0.972713295867099	8.01028626769726e-10	1.39334256481778e-09	-1.01204503074277	4.44155659640814e-08	8.36241821706824e-08
1312	GRK6	NA	NA	NA	NA	NA	NA	0.939678046437258	0.000604536922463928	0.000848893461596505
1313	GRN	-3.20196437665797	2.66251634119283e-13	5.41387577197709e-13	-5.4341710373835	4.19941147801932e-16	1.36790481120469e-15	2.16241367351113	1.32963520397866e-12	3.4248885753666e-12
1314	GRTP1	NA	NA	NA	NA	NA	NA	5.10093666142091	2.18552012516699e-17	2.20206902579205e-16
1315	GSK3A	NA	NA	NA	NA	NA	NA	2.3544432189205	4.10723142051851e-13	1.11460324514348e-12
1316	GSK3B	NA	NA	NA	NA	NA	NA	4.03340562874526	2.22279417080414e-16	1.09794824672157e-15
1317	GSN	-5.22415826070349	1.98880121470535e-17	8.78704419482796e-17	-5.17965256873352	1.98880121470535e-17	1.32984604451242e-16	-0.216744038109834	0.0696215016325208	0.0823410838221242
1318	GSPT1	1.89130233279544	3.46772101406171e-10	5.95775857041439e-10	3.31869279769044	1.03160256315627e-15	3.14134615096457e-15	-1.40565523534387	7.47529392600304e-10	1.56592222726464e-09
1319	GSPT2	1.63131688866832	5.88232170495153e-11	1.05621798569572e-10	1.68597992332115	2.22754877905762e-09	3.77471655028592e-09	-0.00741599120339842	0.721619425724735	0.745986455225113
1320	GSR	1.05508218447754	1.48433383346707e-09	2.47812583498355e-09	-1.05882530562194	7.19840931373178e-12	1.42909596669675e-11	2.19457252123138	1.86582035108129e-15	7.19638584229384e-15
1321	GSS	0.040560508477423	0.538058626468151	0.559879573966325	-2.23673860667329	4.33489591506135e-13	9.39678597109642e-13	2.30326785340381	1.29497065145536e-12	3.33852521458535e-12
1322	GSTA1	-0.677266605100179	0.000194874461786911	0.000256586901069869	0.391816753939271	0.0185125734275743	0.0217321514149785	-1.10665127474223	7.34032569046966e-09	1.44786692646244e-08
1323	GSTA2	-0.352203421743909	0.100463089496244	0.113501172953462	0.569714516224504	0.000542577203862165	0.000691380495744657	-0.945880808159668	1.61926844413739e-07	2.90716552065961e-07
1324	GSTA5	0.554551559022247	0.0427324798100639	0.0496297412922124	1.90028747939334	3.13371607629684e-13	6.86029735621741e-13	-1.36013029795645	6.33383789666343e-12	1.53085111663601e-11
1325	GSTK1	NA	NA	NA	4.07404860551109	3.39916539267997e-16	1.14245807803767e-15	NA	NA	NA
1326	GSTM1	2.69281260176007	2.13434591908921e-11	3.93009871786965e-11	1.917418876138	7.43035284133871e-07	1.09895054196306e-06	0.888887207587516	0.00246506988678625	0.00330512791846022
1327	GSTM2	3.64551726889067	2.15615363281377e-16	6.07586645084806e-16	2.42128783908685	1.74679420935598e-11	3.3634785489184e-11	1.38002141329913	1.54843203189464e-10	3.37599535737267e-10
1328	GSTM3	1.1504136077884	4.00566094248049e-08	6.26386434469684e-08	0.865733373299925	1.20856399536755e-05	1.68009754504757e-05	0.330171587615695	0.0791061092671637	0.0930715993339448
1329	GSTM4	2.37807128783157	2.87240328075842e-10	4.96559077790684e-10	1.74070132843891	1.33607797923145e-05	1.84784831504406e-05	0.738835648565189	0.0229174213393706	0.028335844054022
1330	GSTM5	4.14037107884325	1.42436304011136e-14	3.22216697008951e-14	2.23016352948435	5.81476175844434e-07	8.63156449176527e-07	2.11618748735033	7.64963172977583e-10	1.60130111494381e-09
1331	GSTO1	0.309284589757279	0.0730625998281653	0.0832683048889084	-0.732423068231213	2.93174424353805e-05	3.97552372310126e-05	1.06746173510949	1.13148250157302e-07	2.05654117014416e-07
1332	GSTP1	0.120243412475109	0.844997131898562	0.852869775984574	-2.12187485218025	7.21108062333409e-16	2.25230410214676e-15	2.29985171569095	2.50432776797983e-15	9.46043613122457e-15
1333	GSTT1	1.14412409023927	0.000448164781983977	0.000580293044401564	0.986731901609886	0.00205331004173723	0.00254958783925471	0.164334247441634	0.281840263932178	0.311753306622759
1334	GSTT2B	2.44568507070667	1.30914508977331e-10	2.30400083488986e-10	1.59277335434252	1.44852737703887e-06	2.09893949087922e-06	0.938555275163107	0.00193075048000044	0.00261737807228842
1335	GSTZ1	NA	NA	NA	NA	NA	NA	-0.607992393904869	0.0552778323477415	0.0660144450507973
1336	GTPBP1	NA	NA	NA	NA	NA	NA	0.162020388304416	0.486337270180583	0.519572968760717
1337	GUCA2A	NA	NA	NA	-12.8769652799208	1.8095742861733e-17	1.32984604451242e-16	NA	NA	NA
1338	GUK1	NA	NA	NA	NA	NA	NA	-1.77850191298599	8.181519836127e-09	1.61054834550417e-08
1339	GULP1	NA	NA	NA	NA	NA	NA	-1.81706586953988	3.27488056471034e-07	5.74619342070669e-07
1340	GUSB	0.00369049061872317	0.882343093523935	0.887806518251637	0.26176689585991	0.452676204514153	0.474753205424856	-0.263323330192243	0.134538960309094	0.15409587075153
1341	GYG1	1.138215782813	2.74899215634534e-05	3.78301672891561e-05	2.20770431209539	2.94096669807081e-10	5.24709917497214e-10	-1.04966524603412	0.000114728470749751	0.000169185637498002
1342	GYS1	NA	NA	NA	NA	NA	NA	-4.10001812818597	5.8466185409299e-16	2.49393496252438e-15
1343	H1F0	NA	NA	NA	1.59454690195191	0.000271032303886622	0.000349579882401534	NA	NA	NA
1344	H2AFJ	-0.545289380901067	0.0615977786585781	0.0705732481693462	0.0535026963336946	0.724357601275881	0.739886074443208	-0.615792418453424	0.0309378990438542	0.0378702562640098
1345	H2AFV	1.12438297017369	0.0242665513183595	0.0286786515580612	2.36137091005845	9.63552782334063e-08	1.48662429274398e-07	-1.23634827762206	8.10837087549758e-05	0.000120721894645833
1346	H2AFX	1.71152785359625	3.14564448050505e-06	4.51694163253671e-06	2.72380538258918	3.71899390555921e-09	6.21965257433509e-09	-0.986933638987608	0.00195471137949383	0.00264863842523392
1347	H2AFY	NA	NA	NA	2.06551623876058	2.39965903085756e-07	3.63766153773167e-07	NA	NA	NA
1348	H2AFY2	NA	NA	NA	2.27160700172283	5.66290395554822e-10	9.92130974187611e-10	NA	NA	NA
1349	H3F3A	-2.54116191814894	1.10612773303394e-10	1.95908181600016e-10	-0.98136978791959	0.000259716131992677	0.000335518448028817	-1.66452447095228	2.00985160745761e-06	3.3811985542747e-06
1350	HAAO	-2.31891080375778	2.8075497481238e-11	5.13094846189448e-11	-1.58843971280094	9.54652949538137e-06	1.33475642541868e-05	-0.82950533482329	0.00373525176602789	0.00491621358726196
1351	HABP2	NA	NA	NA	0.493415243285765	0.0903084150517879	0.101268781068687	NA	NA	NA
1352	HADH	NA	NA	NA	5.54293010501351	2.05235072677987e-17	1.32984604451242e-16	NA	NA	NA
1353	HADHA	NA	NA	NA	4.70846409865938	1.7957351815045e-16	6.48385808477849e-16	NA	NA	NA
1354	HADHB	NA	NA	NA	6.4669380707767	9.43168775245814e-17	3.73882565064817e-16	NA	NA	NA
1355	HAGH	1.24272862118335	1.973828794125e-06	2.86381409861886e-06	1.62113772317321	2.91298909071686e-09	4.90885124163798e-09	-0.365901395967661	0.238591261736611	0.265915706577133
1356	HARS	2.38942886518477	4.4533299580101e-13	8.94335058508722e-13	3.36664804757826	1.16973476064031e-16	4.48336824661824e-16	-0.925543063989956	0.000390371938907981	0.000555057149709994
1357	HARS2	NA	NA	NA	NA	NA	NA	-0.448440694444184	0.0137077260570894	0.0172757319390162
1358	HAVCR2	-10.6704128916618	1.8095742861733e-17	8.78704419482796e-17	-12.7336602447062	1.8095742861733e-17	1.32984604451242e-16	1.7557850943899	2.79363695348872e-05	4.32586881259396e-05
1359	HBA1	-5.08542150318158	6.99848198541884e-16	1.84170578563654e-15	-1.96824853225919	1.23762519961154e-09	2.13141689231471e-09	-3.32239592289053	7.51487833331157e-14	2.22195446897412e-13
1360	HBB	-4.71392186818297	1.19964593802746e-14	2.73603459550123e-14	-1.21366404151005	2.41547205974078e-05	3.29752646357871e-05	-3.69710157420465	2.08332185870418e-13	5.79269909435344e-13
1361	HBD	-4.91552874546047	6.00795408064334e-15	1.42178524966681e-14	-0.629824745317375	0.0128912873897498	0.0152734414222779	-4.50608046498026	5.34291198002025e-16	2.31604989812382e-15
1362	HBE1	NA	NA	NA	0.96299011755843	0.000513865885822157	0.00065548246852905	NA	NA	NA
1363	HBG1	-3.44644251472873	2.36967239474659e-12	4.57058473764178e-12	0.9604815257184	0.000430038611007586	0.000549996749867596	-4.56265447713429	2.03833817605556e-15	7.81052920394692e-15
1364	HBG2	-3.49892831644668	1.04778993217658e-12	2.0638286542872e-12	0.912839260048418	0.000588457736202555	0.000747492053827605	-4.57002977307016	2.09926345445512e-15	8.00225070381789e-15
1365	HBM	NA	NA	NA	1.08393796368287	0.0128912873897498	0.0152734414222779	NA	NA	NA
1366	HBS1L	NA	NA	NA	NA	NA	NA	-0.12061234231261	0.428851627468791	0.462700048873266
1367	HBZ	NA	NA	NA	4.03266099315049	2.53285936336879e-08	4.02804205038362e-08	NA	NA	NA
1368	HCK	NA	NA	NA	NA	NA	NA	1.68475000329201	1.06543125034612e-07	1.9473273910244e-07
1369	HDAC6	NA	NA	NA	2.83147768320021	2.361416650184e-15	6.70355427563915e-15	NA	NA	NA
1370	HDDC2	NA	NA	NA	NA	NA	NA	2.87681892723695	1.70770155290738e-15	6.63003284543565e-15
1371	HDHD1	0.956729016413746	0.00328325556459403	0.00408052794834823	0.370909016009502	0.385449726358622	0.40776788639593	0.622336088743165	0.0679515095762559	0.0805605028820557
1372	HDHD2	3.01148786906218	2.03022024237307e-11	3.74543942538079e-11	3.93076467687101	2.58768363251793e-16	8.94462478950011e-16	-0.847758013733522	0.00288163267141665	0.00384610282529225
1373	HDLBP	-0.492652184642679	0.231389668244821	0.253062172225127	1.48168100032996	2.57710523814712e-05	3.51226344851234e-05	-2.02427104982852	1.39285475081896e-11	3.29597432581073e-11
1374	HEATR2	NA	NA	NA	NA	NA	NA	0.297144725227168	0.0499329701870379	0.0599971379311956
1375	HEATR5B	NA	NA	NA	NA	NA	NA	-0.298655418196779	0.0952774428537642	0.11107513072083
1376	HEBP1	4.08072156995751	1.86747069330507e-17	8.78704419482796e-17	1.06122358596187	1.85936822129776e-07	2.82568153705664e-07	3.22894526342902	2.32720767470026e-17	2.24251257571937e-16
1377	HEBP2	1.50418163467604	2.06169346713566e-10	3.5959769775622e-10	-1.22985419274142	2.1862523821002e-08	3.49512716348913e-08	2.85656616809995	2.66242023115721e-14	8.3867664087578e-14
1378	HECTD4	NA	NA	NA	NA	NA	NA	-0.0132619250524613	0.450479911349369	0.483726875942928
1379	HEG1	-7.78915610252101	2.63831777304566e-17	9.81816728518901e-17	NA	NA	NA	NA	NA	NA
1380	HERC4	NA	NA	NA	NA	NA	NA	-0.349830464323935	0.0309378990438542	0.0378702562640098
1381	HEXA	-9.22551594234901	1.8095742861733e-17	8.78704419482796e-17	-6.36581589439691	1.8095742861733e-17	1.32984604451242e-16	-3.22928740887239	1.46564450465969e-14	4.78083151963911e-14
1382	HEXB	-7.37945200732896	3.28448770684301e-17	1.15609224338337e-16	-5.91575283006536	1.8095742861733e-17	1.32984604451242e-16	-1.74730882797684	3.03088050244047e-07	5.34038237210583e-07
1383	HGD	-1.90579657192737	6.97027500686058e-08	1.07277318574413e-07	-1.0058433390871	7.39425122148491e-06	1.03981657802132e-05	-1.01387642381088	0.0080205739084296	0.0102667537965482
1384	HGFAC	NA	NA	NA	-7.98703549558444	2.32720767470026e-17	1.34325763646595e-16	NA	NA	NA
1385	HGS	5.21638229046365	3.60708429938347e-17	1.24492289978722e-16	4.22045258189735	2.11790295977905e-17	1.32984604451242e-16	1.17421309675217	9.11614834247541e-09	1.7909331536454e-08
1386	HIBADH	NA	NA	NA	3.73554147325934	1.58431452198682e-13	3.56801138871917e-13	NA	NA	NA
1387	HIBCH	NA	NA	NA	5.04493784546566	6.71579630422253e-17	2.81368707228634e-16	NA	NA	NA
1388	HID1	2.1084120518287	3.08292157266764e-10	5.31538202184077e-10	3.30708234896967	2.24627372967395e-14	5.49692362850726e-14	-1.17429591427954	0.00152378811685272	0.00208395219889723
1389	HINT1	2.69154283943735	3.55895447533969e-15	8.61037373066054e-15	1.7196226178792	3.55012358296736e-10	6.29693453037275e-10	1.07662585612857	2.60550175954444e-09	5.27744291612757e-09
1390	HINT3	3.93993937916975	3.43251283131878e-14	7.53761263634192e-14	1.61883787253018	3.66658193340739e-05	4.94439184138733e-05	2.50290358782847	3.72182872671852e-16	1.69851779935182e-15
1391	HIP1R	NA	NA	NA	NA	NA	NA	-2.41391142895815	1.43918315370964e-12	3.69088943172131e-12
1392	HIST1H1A	-0.785857988479144	0.012118170968963	0.0146409128807174	-0.78630457974452	0.00893164771184549	0.0106863141013218	-0.0249171015699474	0.610208150624139	0.637767338081203
1393	HIST1H1B	-1.92092907964373	1.63063008102361e-05	2.27123475571145e-05	-2.72097335114787	3.32329719732993e-08	5.26098513974705e-08	0.745076675305324	0.0478374805801297	0.0575734461199841
1394	HIST1H1C	-2.58786866753911	7.34032569046966e-09	1.18884012428703e-08	-2.59062683427567	1.91963081553421e-10	3.46818058122537e-10	-0.0858308004758932	0.749156188613811	0.770118936109125
1395	HIST1H1D	-0.00660122619760628	0.623069455159162	0.643530422436634	0.487990993260166	0.0442517708990426	0.0506986342690587	-0.499732768579744	0.200251297680918	0.226013273381037
1396	HIST1H1E	-2.51116224218089	5.29068109857073e-09	8.62611048680011e-09	-2.62218476658672	7.69216989135321e-11	1.42036267750671e-10	0.033148217053462	0.633442190233677	0.660875611322959
1397	HIST1H1T	-0.655848379881874	0.0318006383550741	0.0373112182866393	-0.701689931188849	0.0148671903931697	0.0175545542543258	0.0250037855279359	0.559985816783011	0.590315034263009
1398	HIST1H2AA	2.55310069929163	5.40793426810331e-09	8.80991798061943e-09	3.59120324003376	4.89892722291455e-12	9.81400919347268e-12	-0.983118609091335	0.00264995859983348	0.00354978501591185
1399	HIST1H2AC	-0.236978109338871	0.256516333245616	0.27882210135393	0.191415499245714	0.686358807670683	0.704032039949245	-0.430764886857691	0.119099713242824	0.137646109799709
1400	HIST1H2BA	-1.89123282920101	0.000212524446154622	0.000279637429150818	0.283236856078467	0.602548399753873	0.622266303188233	-2.2695304115204	3.07632543704549e-05	4.75108799762307e-05
1401	HIST1H2BC	-2.758157847185	1.25907942688252e-11	2.34947835638364e-11	-0.952511494491187	7.51239022879159e-05	9.96457874233819e-05	-1.92272573651608	9.07022387511152e-08	1.66608674805955e-07
1402	HIST1H2BJ	-3.5854340135931	5.42994784250577e-12	1.03402327078967e-11	-1.48666538050596	9.2549939108655e-08	1.43063837171776e-07	-2.25485831476622	2.17596887531975e-07	3.86415258281858e-07
1403	HIST1H3A	-1.5791352555875	4.32135710201461e-06	6.1598292024331e-06	-0.731042662026802	0.00623326040905413	0.00752450213313538	-0.907157133970102	0.00344151058020158	0.00455202502034763
1404	HIST1H4A	-2.00857192015159	1.86749229010897e-13	3.84948199335359e-13	-2.17968255969535	9.81290744820897e-15	2.52599206558769e-14	0.110209562899126	0.643887482682777	0.67129666960081
1405	HIST2H2AA3	-0.983434784510418	0.000821279777131205	0.00104741371184163	-0.357938320108762	0.119967684079015	0.133297426754461	-0.657625298249517	0.0261721277447058	0.0322110064663694
1406	HIST2H2AB	1.79993931423668	0.000231667448629584	0.000304414774142647	3.42478303924841	1.41850200026223e-09	2.43429368689069e-09	-1.61059803744508	5.91183280160082e-06	9.65807482151463e-06
1407	HIST2H2BC	NA	NA	NA	NA	NA	NA	0.135733823793101	0.555075881042024	0.585559229857325
1408	HIST2H2BF	-2.72790631931353	1.39285475081896e-11	2.59414208605251e-11	-0.926969373939933	9.43692240456273e-05	0.000124696690827012	-1.91641490209445	6.6922221006391e-08	1.24169449203146e-07
1409	HIST2H3A	-1.58664141195116	9.07309631857115e-06	1.27651788031845e-05	-1.18136762772759	0.000100238497560195	0.000132308283037085	-0.451431421967463	0.264254396654054	0.293183719051063
1410	HIST3H2A	-0.20002670688115	0.250440233144197	0.27252145905758	0.227875320739631	0.680991902463261	0.698821926936539	-0.428473600930651	0.119967684079015	0.138485869406215
1411	HIST3H2BB	-3.27295600385399	5.20435586321903e-11	9.38806099285579e-11	-1.19182677629789	1.65779038051119e-05	2.28369083029603e-05	-2.22430389436586	2.49522055328417e-07	4.40977342519674e-07
1412	HIST3H3	0.335248035219067	0.407839626876849	0.4319865683921	0.179106441007715	0.836424920496796	0.846527512206253	0.178618369661365	0.22855270299895	0.255405473047115
1413	HK1	NA	NA	NA	4.62648572902455	2.25526633808577e-17	1.3334056451456e-16	NA	NA	NA
1414	HK3	NA	NA	NA	2.7752092796144	1.79118121423082e-11	3.44348920140893e-11	NA	NA	NA
1415	HLA-A	1.99907085939762	4.77433724081579e-12	9.11846975474123e-12	0.187747979883387	0.227143545798623	0.245970952001183	1.90973444677138	3.88333662889559e-12	9.59892880767379e-12
1416	HLA-B	1.01500245496621	5.05704844590716e-06	7.18749596903715e-06	-0.295580568677231	0.176930082814238	0.193841344111181	1.37028521416741	2.78597258070422e-09	5.63910014785792e-09
1417	HLA-C	1.04429405124485	2.05252326762454e-05	2.84667167273673e-05	-0.291345309814879	0.142320082220711	0.156913702266937	1.39760170363084	5.77506587119649e-09	1.14604446964527e-08
1418	HLA-DMB	NA	NA	NA	NA	NA	NA	7.52153869987482	2.18552012516699e-17	2.20206902579205e-16
1419	HLA-DPB1	NA	NA	NA	NA	NA	NA	0.588363024867055	0.00759701439413532	0.00973305375081243
1420	HLA-DRA	4.79007098206039	6.39705427351457e-16	1.68799131709789e-15	5.72636852607937	3.72141177729947e-17	1.75252531372824e-16	-0.802618021285159	0.00018930392819092	0.000275155412934279
1421	HLA-DRB1	7.03481818802568	1.8095742861733e-17	8.78704419482796e-17	7.01912420468768	1.8095742861733e-17	1.32984604451242e-16	0.246958816541955	0.171143298409838	0.194054843374427
1422	HLA-DRB3	3.34227902781554	5.19690116516525e-15	1.23735742027744e-14	3.98097271158272	1.13435164974389e-16	4.38231241474984e-16	-0.538740351921959	0.0144226354282403	0.0181456016796225
1423	HLA-DRB5	4.44941631006329	3.18341536825691e-17	1.13278466571186e-16	4.18590577557194	4.92507757865495e-17	2.18792294627633e-16	0.418273733471921	0.0938358757120392	0.109437951872097
1424	HLA-E	NA	NA	NA	NA	NA	NA	1.78451612978905	7.88144246643821e-11	1.7601488912509e-10
1425	HLA-F	NA	NA	NA	NA	NA	NA	1.00302012662268	0.0766416228855454	0.0903166518286359
1426	HLA-G	1.91323067984318	2.81249906205796e-08	4.4407879927231e-08	-0.245825991680309	0.283477457629738	0.304128133351109	2.27690937249669	2.77110170783665e-12	6.9431099056538e-12
1427	HLA-H	0.684861721895114	0.00449403595327488	0.00555698802085353	-1.04977106371471	8.19866044806832e-08	1.27058321994936e-07	1.79253408496836	1.41943571552755e-13	4.01127073839949e-13
1428	HMBS	NA	NA	NA	1.24944333149653	0.000961111357149007	0.00121135923126146	NA	NA	NA
1429	HMCN1	NA	NA	NA	-7.04011226144918	1.8095742861733e-17	1.32984604451242e-16	NA	NA	NA
1430	HMGB1	-1.64041577352428	0.000877076507739094	0.00111492776407512	1.46857227670628	0.000473443513687004	0.000604554775753767	-3.18815120566938	1.16076138070045e-10	2.55924808543033e-10
1431	HMGB2	NA	NA	NA	-1.47655739623215	0.000513865885822157	0.00065548246852905	NA	NA	NA
1432	HMGCS1	-0.0680251355498331	0.112332013201105	0.126470800082075	-0.0792233242794307	0.0621077576541839	0.0704255021463681	0.0113134041148939	0.914152622374679	0.922311897411322
1433	HMGCS2	-0.759292944003748	0.0169360962739634	0.0202734117459967	4.97019331466789	3.28448770684301e-17	1.6091340983122e-16	-5.83922000652056	3.28448770684301e-17	2.64468749874291e-16
1434	HMOX1	NA	NA	NA	1.52886060046938	6.51318129405261e-07	9.64474743726255e-07	NA	NA	NA
1435	HN1L	3.72144495260506	8.63417396530764e-14	1.83206085226876e-13	NA	NA	NA	NA	NA	NA
1436	HNMT	1.49464551965121	6.24656720561662e-05	8.41215887496713e-05	-1.31631464300964	1.38136364546986e-05	1.90830793547001e-05	2.90665137877625	7.77159246077591e-12	1.86759691269177e-11
1437	HNRNPA1	-2.30725220313388	1.18248843324973e-09	1.98097289075341e-09	2.62453989488335	3.59724026356052e-11	6.76570730685144e-11	-5.08454472680932	4.92507757865495e-17	3.39784108067298e-16
1438	HNRNPA2B1	-4.71005485790728	1.74173749177162e-16	4.98735405132843e-16	1.01591507099451	3.82123089000211e-06	5.44929052975653e-06	-5.99061113610119	1.8095742861733e-17	2.20206902579205e-16
1439	HNRNPA3	NA	NA	NA	3.16692357555886	4.19650984923528e-12	8.45565417383227e-12	NA	NA	NA
1440	HNRNPAB	NA	NA	NA	1.12874675880434	0.000580568286698742	0.000737856138429886	NA	NA	NA
1441	HNRNPC	-2.92387754105019	3.1141494818212e-09	5.13755625173548e-09	1.21219886024696	0.00515197101480882	0.00624715048202866	-4.29684781224028	1.75888308809299e-15	6.8017860472438e-15
1442	HNRNPD	NA	NA	NA	2.31094857733973	2.43643582315954e-09	4.12581118486249e-09	NA	NA	NA
1443	HNRNPDL	NA	NA	NA	1.62845729264079	2.09599040859105e-08	3.35524156315959e-08	NA	NA	NA
1444	HNRNPF	-0.101212856200206	0.472712847785774	0.497458204631549	3.89720572535935	1.78946989992975e-14	4.43263186221132e-14	-4.06009610538053	1.40606492881362e-16	7.5409212149329e-16
1445	HNRNPH1	-1.21793843521066	2.66172953951292e-05	3.66551737432923e-05	3.82583240363975	6.00795408064334e-15	1.59730070196535e-14	-5.16821202058636	1.8095742861733e-17	2.20206902579205e-16
1446	HNRNPH2	-0.485780029822138	0.0754330596366697	0.085719385950761	3.92456059665611	1.90872917108255e-16	6.84102048042862e-16	-4.4996663172195	1.8095742861733e-17	2.20206902579205e-16
1447	HNRNPH3	NA	NA	NA	NA	NA	NA	-2.3273939392532	1.769781031363e-08	3.41522419643851e-08
1448	HNRNPK	-2.84172808893878	6.017266921462e-12	1.14363260203225e-11	1.70617591026534	6.72850658536121e-09	1.1062429636284e-08	-4.73577036625556	2.99038751765548e-17	2.48973057064857e-16
1449	HNRNPL	NA	NA	NA	2.08099014461219	5.56843873566444e-08	8.66835754494849e-08	NA	NA	NA
1450	HNRNPM	NA	NA	NA	2.03387685557711	4.20592511419814e-07	6.30888767129721e-07	NA	NA	NA
1451	HNRNPR	NA	NA	NA	2.5935221407354	1.98003924747992e-11	3.79754962223852e-11	NA	NA	NA
1452	HNRNPU	-2.02365804435025	5.23624225639118e-08	8.13599394419347e-08	2.76913988191875	2.19093434825782e-12	4.48145662143644e-12	-4.9309336464316	1.5412998184048e-16	8.13263943678941e-16
1453	HOMER2	NA	NA	NA	NA	NA	NA	2.49885622552149	1.34097202613139e-10	2.93893869112614e-10
1454	HOOK1	NA	NA	NA	NA	NA	NA	-0.361423563126728	0.0254428940636082	0.0313923869239901
1455	HP	-8.866061261532	1.8095742861733e-17	8.78704419482796e-17	-7.67325421675621	1.8095742861733e-17	1.32984604451242e-16	-1.49672491551892	1.07887455882672e-06	1.84456796299693e-06
1456	HPCAL1	NA	NA	NA	NA	NA	NA	1.76033845385501	2.63039228192352e-12	6.59617996294643e-12
1457	HPD	-1.43544729244592	3.31757221331177e-06	4.76031333035905e-06	0.00984162730604154	0.751928211939939	0.765153079989134	-1.52152002497174	2.2629152210743e-07	4.01128337438924e-07
1458	HPGD	4.07258553020109	2.15615363281377e-16	6.07586645084806e-16	1.73222432500639	1.92619194976448e-08	3.09361958884843e-08	2.54446169146628	1.51724186010792e-15	5.92975242933134e-15
1459	HPN	2.23402198298336	1.23688779236782e-13	2.59626608731675e-13	-2.40308240675246	8.8982528087445e-11	1.63560925304456e-10	4.80628659380669	5.24077783006318e-17	3.55719308142164e-16
1460	HPR	-7.56426601361824	1.8095742861733e-17	8.78704419482796e-17	-7.67750142576244	1.98880121470535e-17	1.32984604451242e-16	-0.115854162027848	0.477230831812411	0.510400805930377
1461	HPRT1	3.23423984414648	3.88464807135612e-15	9.37507888507974e-15	1.2331316791788	6.05630732373688e-05	8.08172805968184e-05	2.15259136542907	7.72668367252546e-14	2.27770544769833e-13
1462	HPX	-9.41157323059904	1.8095742861733e-17	8.78704419482796e-17	-6.24425639888415	1.8095742861733e-17	1.32984604451242e-16	-3.5404175828484	1.06275850530009e-15	4.32012067368876e-15
1463	HRAS	6.49301472210312	1.8095742861733e-17	8.78704419482796e-17	3.24084797060923	1.32247945876514e-16	4.93644406267171e-16	3.54654877094718	1.86747069330507e-17	2.20206902579205e-16
1464	HRG	-7.55613460006459	1.86747069330507e-17	8.78704419482796e-17	-2.75374376251592	1.92166499336469e-15	5.55249219248062e-15	-5.15817307604103	1.90872917108255e-16	9.72227908806175e-16
1465	HRNR	-0.887744433759943	0.00360667912916496	0.00447108982954334	-1.9525902627058	7.56034232027241e-08	1.17240790288845e-07	1.07228754021089	0.00893164771184549	0.0113982251954468
1466	HRSP12	-1.23975179327624	4.71636714734058e-06	6.71307732650667e-06	-3.55627173886594	1.19621160296754e-12	2.50154405784089e-12	2.3099598204112	9.64622025550812e-14	2.7986417898261e-13
1467	HS1BP3	NA	NA	NA	NA	NA	NA	-2.96337912179339	5.98517565797715e-13	1.59622788192331e-12
1468	HS6ST2	NA	NA	NA	-1.2231342488658	7.39827505515795e-05	9.81857366686718e-05	NA	NA	NA
1469	HSD11B2	NA	NA	NA	4.85311045123317	1.00134681043074e-15	3.05303983606862e-15	NA	NA	NA
1470	HSD17B10	NA	NA	NA	5.63885761763088	4.3279491068743e-16	1.40788705886273e-15	NA	NA	NA
1471	HSD17B4	NA	NA	NA	3.77474687809248	1.50810257608917e-14	3.77413929958465e-14	NA	NA	NA
1472	HSP90AA1	-0.118072747001445	0.214739315254856	0.235248126262342	0.212864696054599	0.0303739680075449	0.0350802006931245	-0.343725803673887	0.000612728975422368	0.000859985892438557
1473	HSP90AA4P	NA	NA	NA	NA	NA	NA	0.304687015677684	0.367701253885821	0.399953362387279
1474	HSP90AB1	-0.121212779061942	0.141328954717329	0.157661019278485	0.0168526124461579	0.856455185788172	0.866438843241157	-0.148560774938741	0.0760353823822113	0.0896381824393578
1475	HSP90AB2P	0.479815712857338	0.000479967807472925	0.000619415767420386	0.889510635768854	6.03317193392447e-09	9.95965203766064e-09	-0.400672193452852	0.000588457736202555	0.000827897217184925
1476	HSP90AB4P	0.607967604522994	0.0668565910464665	0.0763292462181555	0.99632402394138	0.000334881449981116	0.000429652546702276	-0.375878530085206	0.0042431181376715	0.00555232600472686
1477	HSP90B1	-4.12700575339792	2.32360704704673e-13	4.75449500707357e-13	1.95491243584614	2.24627372967395e-14	5.49692362850726e-14	-6.32917937923669	2.66745071814352e-16	1.26854978327246e-15
1478	HSP90B2P	NA	NA	NA	3.33196806565137	8.12697985256894e-16	2.51574026009459e-15	NA	NA	NA
1479	HSPA12A	NA	NA	NA	NA	NA	NA	1.83567977405823	1.10612773303394e-10	2.44245635415984e-10
1480	HSPA12B	NA	NA	NA	NA	NA	NA	0.694281971259404	0.000738811553868371	0.00103152834053166
1481	HSPA13	NA	NA	NA	0.399959297911211	0.22855270299895	0.247386667388618	NA	NA	NA
1482	HSPA1A	1.72520164710783	7.57183232658653e-15	1.77251777152986e-14	-0.414813875241919	0.000334881449981116	0.000429652546702276	2.25020558524186	1.51724186010792e-15	5.92975242933134e-15
1483	HSPA1L	1.07154637628585	6.35892678127109e-10	1.08013129124378e-09	-0.99129003692827	1.79118121423082e-11	3.44348920140893e-11	2.14150831083188	3.07486514772633e-15	1.13673316593304e-14
1484	HSPA2	1.9055593770806	7.65554656391587e-16	2.00919458945302e-15	-0.434691249149928	8.10837087549758e-05	0.000107433703530311	2.45699067310084	8.0216269771178e-15	2.7606044128512e-14
1485	HSPA4	2.13995140959444	6.18392109137199e-14	1.32512594815114e-13	2.30001953053055	2.59106176768136e-13	5.71350280895254e-13	-0.0943174311850292	0.490925478802534	0.523523215602557
1486	HSPA4L	NA	NA	NA	NA	NA	NA	-2.93486808642555	1.51724186010792e-15	5.92975242933134e-15
1487	HSPA5	-5.41283133773871	1.86747069330507e-17	8.78704419482796e-17	-0.649567174791397	3.31757221331177e-06	4.74496790956304e-06	-5.04155249294023	1.8095742861733e-17	2.20206902579205e-16
1488	HSPA6	1.71206855900785	3.53055625700024e-14	7.7268066230645e-14	-0.361469144407025	0.00703771773759902	0.00847035864406419	2.18135799548877	2.29300380161508e-15	8.70689686427226e-15
1489	HSPA8	1.67945373187353	2.43183862714998e-15	5.98748146836169e-15	-0.855133305101326	1.40691080201436e-10	2.56089381939692e-10	2.65270845754704	4.19941147801932e-16	1.87284830559921e-15
1490	HSPA9	-6.71391892689346	4.3279491068743e-16	1.16567690033217e-15	2.86358918509521	1.10764168132642e-13	2.53205012758532e-13	-9.92918829995599	1.86747069330507e-17	2.20206902579205e-16
1491	HSPB1	-0.345755373378452	0.00186047667916789	0.00233909060243545	0.261131358716558	0.0431081069308378	0.0494116508688377	-0.621939249689053	3.27966562822735e-05	5.05450303165191e-05
1492	HSPBP1	NA	NA	NA	NA	NA	NA	1.39730687571932	2.49504386837235e-05	3.87575789066931e-05
1493	HSPD1	-4.3765794882062	1.81157474349628e-15	4.55228189409503e-15	1.95034105868736	1.05401041827399e-10	1.92864858163088e-10	-6.5845153799507	9.14554670447869e-17	5.43005288170967e-16
1494	HSPE1	NA	NA	NA	-2.41166193101313	2.188351635139e-11	4.17401450030437e-11	NA	NA	NA
1495	HSPG2	-8.65300448651932	1.8095742861733e-17	8.78704419482796e-17	-6.81288519213258	1.8095742861733e-17	1.32984604451242e-16	-2.15767377891489	9.77289543585746e-12	2.33516582812887e-11
1496	HSPH1	2.08663462471194	9.56876788505193e-11	1.69937134570594e-10	2.95863083051693	1.27037459331953e-14	3.22234891624891e-14	-0.8314054139903	0.000192070216851956	0.000278900379114575
1497	HTATIP2	NA	NA	NA	NA	NA	NA	1.06499613777198	1.55167084670336e-05	2.46106887126885e-05
1498	HTRA1	NA	NA	NA	0.493081526277827	0.0842284095251329	0.0944944760600522	NA	NA	NA
1499	HUWE1	NA	NA	NA	NA	NA	NA	-2.6666895584252	1.41943571552755e-13	4.01127073839949e-13
1500	HYAL1	NA	NA	NA	-6.61825929517148	1.8095742861733e-17	1.32984604451242e-16	NA	NA	NA
1501	HYI	NA	NA	NA	NA	NA	NA	0.155010939411042	0.738100797598531	0.760616495140983
1502	HYOU1	NA	NA	NA	0.880919099973848	9.12779090580641e-07	1.34183496074468e-06	NA	NA	NA
1503	IAH1	NA	NA	NA	NA	NA	NA	2.50638550952306	8.47078993072831e-13	2.21294680945871e-12
1504	IARS	NA	NA	NA	NA	NA	NA	-3.39435342177817	4.19941147801932e-16	1.87284830559921e-15
1505	ICA1	NA	NA	NA	NA	NA	NA	0.831998974916571	2.98228131870835e-06	4.9603422725998e-06
1506	ICAM1	-5.96537270282274	1.8095742861733e-17	8.78704419482796e-17	-8.22112716890722	1.8095742861733e-17	1.32984604451242e-16	2.09498674829067	8.47699961457478e-11	1.88884775339161e-10
1507	ICAM3	-1.37618454184266	4.57415150729247e-05	6.21141743678295e-05	-1.7875294088259	6.55673844701098e-06	9.25254031721062e-06	0.368994871761489	0.12348919131652	0.142271553617896
1508	ICOSLG	-10.4533995330695	1.8095742861733e-17	8.78704419482796e-17	NA	NA	NA	NA	NA	NA
1509	IDE	NA	NA	NA	NA	NA	NA	-1.62560312493041	3.88723149479576e-09	7.81969429377463e-09
1510	IDH1	0.830603537931953	2.75427567253115e-08	4.35238051980206e-08	-1.06526412498719	1.73039411183601e-12	3.55740921468825e-12	1.97001231068042	3.88464807135612e-15	1.42890872111585e-14
1511	IDH2	-1.50169444223092	1.01542426733758e-08	1.62701505448503e-08	3.71367057126342	1.98880121470535e-17	1.32984604451242e-16	-5.36108945242423	1.98880121470535e-17	2.20206902579205e-16
1512	IDI1	NA	NA	NA	NA	NA	NA	-0.29844889654515	0.403712066612277	0.437181195200251
1513	IDNK	NA	NA	NA	NA	NA	NA	-3.19914651661953	2.52149173316695e-13	6.96490996595646e-13
1514	IDUA	NA	NA	NA	-1.49299847894359	2.70502626697922e-05	3.6783513311469e-05	NA	NA	NA
1515	IFITM1	NA	NA	NA	NA	NA	NA	-1.13285637274147	0.000854348923567063	0.00118720164839886
1516	IFITM2	NA	NA	NA	NA	NA	NA	-1.38714267646161	1.09271570667864e-05	1.75779499831885e-05
1517	IFITM3	NA	NA	NA	NA	NA	NA	-0.583252053646575	0.109063805831976	0.126395317563161
1518	IFT27	NA	NA	NA	NA	NA	NA	-0.951468715599859	0.000854348923567063	0.00118720164839886
1519	IGBP1	NA	NA	NA	NA	NA	NA	0.379489283099398	0.0605882184653716	0.0721218201983504
1520	IGF1R	NA	NA	NA	NA	NA	NA	1.04855766307707	4.28727323620781e-07	7.48236106960496e-07
1521	IGF2	NA	NA	NA	-4.92904405096695	6.35879844173149e-14	1.48862044445159e-13	NA	NA	NA
1522	IGF2R	-5.72121636347278	1.8095742861733e-17	8.78704419482796e-17	-4.96421778845814	1.86747069330507e-17	1.32984604451242e-16	-0.953287819706386	0.00018930392819092	0.000275155412934279
1523	IGFALS	-5.46349887855324	2.02872624587836e-16	5.74167805437272e-16	-1.42256389650446	1.96734470389118e-08	3.15762723279761e-08	-4.30127179810967	1.51724186010792e-15	5.92975242933134e-15
1524	IGFBP2	-10.1755930695777	1.8095742861733e-17	8.78704419482796e-17	-7.0362021410638	1.8095742861733e-17	1.32984604451242e-16	-3.53960318551242	1.78714694605973e-10	3.87346967143771e-10
1525	IGFBP3	NA	NA	NA	-7.33560769445232	2.40141223124205e-17	1.35079438007365e-16	NA	NA	NA
1526	IGFBP4	NA	NA	NA	-5.02236336465776	7.59995548116626e-17	3.10907269684074e-16	NA	NA	NA
1527	IGFBP5	NA	NA	NA	-5.66084187989216	2.15615363281377e-16	7.64883697479923e-16	NA	NA	NA
1528	IGFBP6	NA	NA	NA	-7.68190118305352	2.25526633808577e-17	1.3334056451456e-16	NA	NA	NA
1529	IGFBP7	-8.55402395684865	1.8095742861733e-17	8.78704419482796e-17	-7.85043581866357	1.8095742861733e-17	1.32984604451242e-16	-0.989113953453721	0.0235836160352622	0.0291472865969873
1530	IGHA1	-5.1093353138618	4.21556927802407e-17	1.40040205999096e-16	-5.88078709951055	1.8095742861733e-17	1.32984604451242e-16	0.623680403560584	0.0106941826165628	0.0135767614298393
1531	IGHA2	-5.82271249050735	2.89825081038201e-17	1.05243744511079e-16	-6.14212192367331	1.8095742861733e-17	1.32984604451242e-16	0.136667213127371	0.550187077810604	0.581236456393014
1532	IGHG1	-6.36503064803422	1.98880121470535e-17	8.78704419482796e-17	-6.9901936900572	1.8095742861733e-17	1.32984604451242e-16	0.436897087039966	0.143316538044603	0.163766448410999
1533	IGHG2	-5.87876322223826	2.25526633808577e-17	9.01182245751484e-17	-7.66378597597472	1.8095742861733e-17	1.32984604451242e-16	1.63518865711004	2.99442530252188e-08	5.67781675103987e-08
1534	IGHG3	-5.54954963556202	2.47795018480222e-17	9.49312939167843e-17	-6.38235709238913	1.8095742861733e-17	1.32984604451242e-16	0.672348150789823	0.00810778050268109	0.0103693502599564
1535	IGHG4	-6.16186581234789	1.98880121470535e-17	8.78704419482796e-17	-7.52879033015432	1.8095742861733e-17	1.32984604451242e-16	1.19690663504695	7.78367595340302e-06	1.26387975840063e-05
1536	IGHM	-7.99812058176744	1.92719406007546e-17	8.78704419482796e-17	-5.79064843585016	1.8095742861733e-17	1.32984604451242e-16	-2.49684296369852	9.52771989171337e-12	2.28029061577733e-11
1537	IGHV1-46	-4.66132340381858	8.88824000833913e-16	2.31402777253155e-15	NA	NA	NA	NA	NA	NA
1538	IGHV3-13	-5.26498146830911	2.25526633808577e-17	9.01182245751484e-17	-7.32021810343716	1.8095742861733e-17	1.32984604451242e-16	1.93194246298572	3.59311074743503e-12	8.91152108583253e-12
1539	IGHV3-23	-6.37937007269732	1.92719406007546e-17	8.78704419482796e-17	-8.62713841625042	1.86747069330507e-17	1.32984604451242e-16	2.08996155846305	6.17705865337259e-11	1.39113987603541e-10
1540	IGHV3-33	-6.14580832183147	4.48638086501614e-17	1.47528544465118e-16	-7.08946209881833	1.8095742861733e-17	1.32984604451242e-16	0.758545465431684	0.0772517984810766	0.0909992127197932
1541	IGHV3-48	NA	NA	NA	-7.22973951196337	1.98880121470535e-17	1.32984604451242e-16	NA	NA	NA
1542	IGHV3-53	-4.83612061530305	3.28448770684301e-17	1.15609224338337e-16	-5.84379522915401	2.25526633808577e-17	1.3334056451456e-16	0.863369493251138	3.55182404687049e-05	5.46248606685105e-05
1543	IGHV3-7	-10.4817047180232	1.8095742861733e-17	8.78704419482796e-17	-10.3967735486722	1.8095742861733e-17	1.32984604451242e-16	-0.450231764236928	0.463747940834388	0.496884869891457
1544	IGHV4-34	NA	NA	NA	-5.50763064267271	2.65574796677888e-15	7.46929115656559e-15	NA	NA	NA
1545	IGKC	-7.07392924909458	2.47795018480222e-17	9.49312939167843e-17	-8.89964290732102	1.8095742861733e-17	1.32984604451242e-16	1.6452885521503	2.93254999578316e-08	5.56408291646656e-08
1546	IGKV1-17	-10.3514911956822	1.8095742861733e-17	8.78704419482796e-17	-11.9226363143551	1.8095742861733e-17	1.32984604451242e-16	1.25316263174211	0.00220978605106757	0.00298326192195111
1547	IGKV1-33	-10.0937628468868	1.8095742861733e-17	8.78704419482796e-17	-12.5996207538158	1.8095742861733e-17	1.32984604451242e-16	2.20253454203851	1.02348704286112e-07	1.87299403422716e-07
1548	IGKV1-39	-10.999379879895	1.8095742861733e-17	8.78704419482796e-17	-12.5492444463461	1.86747069330507e-17	1.32984604451242e-16	1.20702182211078	0.00324474175665967	0.00430338268177923
1549	IGKV1-5	-8.87639025709615	1.8095742861733e-17	8.78704419482796e-17	-8.52013773633324	2.05235072677987e-17	1.32984604451242e-16	-0.648330021337017	0.170003143197386	0.192836448420347
1550	IGKV1D-33	-8.85544820341538	1.86747069330507e-17	8.78704419482796e-17	-10.7832253269153	1.8095742861733e-17	1.32984604451242e-16	1.67382731069709	1.47636491531452e-05	2.34796346650939e-05
1551	IGKV2-30	-8.99732732215934	1.98880121470535e-17	8.78704419482796e-17	-9.69800976443104	1.8095742861733e-17	1.32984604451242e-16	0.429128010930054	0.0848871602263573	0.0994353782005836
1552	IGKV2D-28	-10.1078510040973	1.8095742861733e-17	8.78704419482796e-17	-11.4298956074631	1.8095742861733e-17	1.32984604451242e-16	1.02987854365929	0.000241834867220213	0.00034806693181205
1553	IGKV2D-40	-8.09947238952356	1.86747069330507e-17	8.78704419482796e-17	-9.1765270135547	1.8095742861733e-17	1.32984604451242e-16	0.844232110335835	0.0115055940758339	0.0145691258030486
1554	IGKV3-11	-6.58585479717657	2.55689385592376e-17	9.62537262365121e-17	-7.2141898796247	1.92719406007546e-17	1.32984604451242e-16	0.444762756009681	0.0295446376722209	0.0362554029722994
1555	IGKV3-15	-8.28942122467254	3.49622305600288e-17	1.21526469861063e-16	-7.90101235302528	1.8095742861733e-17	1.32984604451242e-16	-0.666953617885959	0.184065157412924	0.208224594933251
1556	IGKV3-20	-7.65534049709672	1.92719406007546e-17	8.78704419482796e-17	-8.72541240846198	1.8095742861733e-17	1.32984604451242e-16	0.860098509067608	0.00152378811685272	0.00208395219889723
1557	IGKV4-1	-8.51342247013091	1.8095742861733e-17	8.78704419482796e-17	-8.44574404404021	1.86747069330507e-17	1.32984604451242e-16	-0.341450864348463	0.341123371626985	0.373393515535087
1558	IGLC2	-6.62786266834134	1.86747069330507e-17	8.78704419482796e-17	-8.05591796376445	1.8095742861733e-17	1.32984604451242e-16	1.24325211880079	2.28028423734868e-06	3.82084114798618e-06
1559	IGLC3	-6.60529446427563	1.86747069330507e-17	8.78704419482796e-17	-8.02759169546499	1.8095742861733e-17	1.32984604451242e-16	1.23806924934648	2.45016047851642e-06	4.09614428120577e-06
1560	IGLC6	-6.66848622483858	1.8095742861733e-17	8.78704419482796e-17	-8.76628319923286	1.8095742861733e-17	1.32984604451242e-16	1.93273043900842	4.92536693683007e-10	1.04517353266019e-09
1561	IGLC7	-7.3454512681931	1.86747069330507e-17	8.78704419482796e-17	-8.41638486526524	1.8095742861733e-17	1.32984604451242e-16	0.848033680622926	0.00386797723619983	0.0050749933469604
1562	IGLL1	NA	NA	NA	-7.3986986045633	2.80891589858871e-17	1.45536580673147e-16	NA	NA	NA
1563	IGLL5	-6.37465898551025	1.86747069330507e-17	8.78704419482796e-17	-7.85174283978975	1.8095742861733e-17	1.32984604451242e-16	1.30201783694271	6.8920444746236e-07	1.18941389964291e-06
1564	IGLV1-44	NA	NA	NA	-6.37538894786259	1.63849966068479e-16	5.96934658990112e-16	NA	NA	NA
1565	IGLV1-47	-6.51914566481564	2.72229873885308e-17	1.00160047938934e-16	-8.25223676947429	1.8095742861733e-17	1.32984604451242e-16	1.56067680483137	2.19098946673957e-05	3.42881684917337e-05
1566	IGLV1-51	-6.62340874514729	7.14439942951795e-17	2.24702885283226e-16	-6.59690035775469	1.243797296933e-16	4.68593400239874e-16	-0.250384256372827	0.564916712987311	0.594234151563961
1567	IGLV2-11	-7.98188939667248	1.98880121470535e-17	8.78704419482796e-17	-8.55179469433325	1.86747069330507e-17	1.32984604451242e-16	0.314569341718574	0.308808396450708	0.339920553246679
1568	IGLV2-14	NA	NA	NA	-6.98254736483578	1.40606492881362e-16	5.22436968962859e-16	NA	NA	NA
1569	IGLV3-19	-9.35977682935559	1.8095742861733e-17	8.78704419482796e-17	-9.53781247523797	1.86747069330507e-17	1.32984604451242e-16	-0.144387699650597	0.73534529021625	0.758308704542302
1570	IGLV3-21	-6.73289583724436	1.86747069330507e-17	8.78704419482796e-17	-8.45400370246175	1.8095742861733e-17	1.32984604451242e-16	1.55475461887534	5.05704844590716e-06	8.27542615953293e-06
1571	IGSF8	-5.11491140468191	1.86747069330507e-17	8.78704419482796e-17	-7.78496687982851	1.8095742861733e-17	1.32984604451242e-16	2.54385502407105	7.77159246077591e-12	1.86759691269177e-11
1572	IKBKB	NA	NA	NA	NA	NA	NA	-0.397605495397121	0.399609619089704	0.432898146149886
1573	IL13RA1	-4.86456690798092	2.11790295977905e-17	8.78704419482796e-17	NA	NA	NA	NA	NA	NA
1574	IL18BP	-9.76988983917415	1.8095742861733e-17	8.78704419482796e-17	NA	NA	NA	NA	NA	NA
1575	IL1RAP	-4.96323235283381	2.80891589858871e-17	1.02572771577678e-16	-6.15957598220719	1.8095742861733e-17	1.32984604451242e-16	1.04323427065106	1.38136364546986e-05	2.20403243975891e-05
1576	IL1RN	-2.39186698460531	6.66011920563841e-10	1.12932456095608e-09	-6.3686644853827	3.96089588689227e-17	1.83332895336157e-16	3.96603357987661	4.8084717898631e-14	1.45391960806663e-13
1577	IL6ST	-7.27364400518837	1.8095742861733e-17	8.78704419482796e-17	-8.51798065857378	1.86747069330507e-17	1.32984604451242e-16	1.01411530612624	2.41547205974078e-05	3.76010189808166e-05
1578	ILF3	NA	NA	NA	-1.73517134660923	0.00336153513276288	0.00410685287713112	NA	NA	NA
1579	ILK	NA	NA	NA	NA	NA	NA	1.01275690608961	2.19098946673957e-05	3.42881684917337e-05
1580	IMPA1	2.77479660833786	5.09483798331342e-13	1.0200137646264e-12	-0.469822874468003	0.106662361408244	0.118948847279502	3.36168817058024	1.92166499336469e-15	7.39237358049586e-15
1581	IMPA2	-0.79030095435844	0.0478374805801297	0.0553280469343137	-1.04538982576271	0.00666115849560981	0.00803305962497858	0.226761701060731	0.52606586062438	0.557557722457646
1582	IMPACT	NA	NA	NA	NA	NA	NA	0.219221499026945	0.147355948962479	0.168186071456592
1583	IMPDH2	0.476762955485205	0.0387800885060602	0.0452279740351778	4.76939513424236	2.40141223124205e-17	1.35079438007365e-16	-4.35495840003976	1.8095742861733e-17	2.20206902579205e-16
1584	INA	NA	NA	NA	0.477484771227351	0.0507924510177802	0.057891958711635	NA	NA	NA
1585	INADL	NA	NA	NA	NA	NA	NA	5.46171222717848	5.40603061654673e-17	3.62747122877417e-16
1586	INF2	0.825865366065477	0.000637929121515953	0.000816247891703483	0.705601325490244	0.00218297008917151	0.00270505727520998	0.152465468643754	0.450479911349369	0.483726875942928
1587	INHBC	NA	NA	NA	-1.21034798734899	0.00271435034396435	0.00334306707340769	NA	NA	NA
1588	INHBE	NA	NA	NA	NA	NA	NA	-1.69950541642461	4.62810857494142e-07	8.06284001289438e-07
1589	INPP4B	NA	NA	NA	NA	NA	NA	0.750122064141189	0.00711528449118446	0.0091357890430717
1590	INPP5E	NA	NA	NA	NA	NA	NA	2.70440081230971	2.18343554259777e-14	6.95999681094887e-14
1591	IPO4	NA	NA	NA	NA	NA	NA	-2.00634425666398	4.21955618413986e-13	1.14402911671467e-12
1592	IPO5	-0.185468835782096	0.57733449963799	0.598194619709925	1.29980292849929	3.15060076208463e-07	4.75230282549078e-07	-1.5313043975482	8.5825591516804e-10	1.79021585143994e-09
1593	IPO7	2.62203478099965	5.29068109857073e-09	8.62611048680011e-09	3.68229111201806	1.23299047577546e-15	3.70812729719599e-15	-0.968702363248312	0.00305827595248303	0.00406709186622064
1594	IPO9	2.20323396645508	6.81050744260475e-11	1.21951235198157e-10	2.39627186388365	1.62839051165279e-13	3.66387865121878e-13	-0.113837508869672	0.48862847178837	0.52183106053271
1595	IQGAP1	3.06039022343393	1.8095742861733e-17	8.78704419482796e-17	2.08180998053767	1.86747069330507e-17	1.32984604451242e-16	1.11364824885551	6.50782321912295e-10	1.37107472695357e-09
1596	IQGAP2	1.82219374480611	2.13371517188762e-07	3.2303917586808e-07	4.50940867058983	1.86747069330507e-17	1.32984604451242e-16	-2.69319353328678	1.97915503845511e-15	7.60357733074455e-15
1597	IQGAP3	-0.995758135064781	0.0100396124013726	0.0121824792673781	-1.006974836036	0.00298646620319715	0.00366151002712869	-0.0233095247254287	0.859324531880747	0.872988178084174
1598	IQSEC1	NA	NA	NA	NA	NA	NA	0.280207593893609	0.0917063788948676	0.107081862364726
1599	IRF6	NA	NA	NA	NA	NA	NA	-0.386168235369603	0.161086065597992	0.182862860870027
1600	IRGQ	NA	NA	NA	NA	NA	NA	0.647374762354884	0.000700525792452147	0.000979935889584417
1601	iRT	NA	NA	NA	NA	NA	NA	3.42602014019943	8.87694332536339e-14	2.59337340290686e-13
1602	ISG15	NA	NA	NA	NA	NA	NA	1.48850739454685	9.38615572258693e-06	1.51570943234522e-05
1603	ISLR	-7.59247956699285	1.86747069330507e-17	8.78704419482796e-17	-3.36516778796907	2.05235072677987e-17	1.32984604451242e-16	-4.56826517311019	1.16973476064031e-16	6.53583737931917e-16
1604	ISOC1	1.90985773432167	3.39315268636062e-08	5.3274136380058e-08	2.0137561950007	2.14065960947377e-08	3.42449167282506e-08	-0.0717307002455847	0.793874103463896	0.811264252461888
1605	IST1	3.30714108727365	4.48638086501614e-17	1.47528544465118e-16	-3.8319035884289	2.18552012516699e-17	1.3334056451456e-16	7.40505919173679	1.8095742861733e-17	2.20206902579205e-16
1606	ITCH	NA	NA	NA	NA	NA	NA	6.52381038429472	1.8095742861733e-17	2.20206902579205e-16
1607	ITFG1	-3.04629661489219	3.0498560264377e-13	6.19502005370158e-13	-4.1219530738558	6.92682925535902e-17	2.88716896921482e-16	0.958880072421916	0.000203519790586463	0.000294797764678963
1608	ITFG3	-0.596043135826161	0.047427375805331	0.054886280605576	-1.18591458127141	0.000143352966198662	0.00018748531101332	0.589249980779634	0.0345136613016904	0.0420894815625179
1609	ITGA1	NA	NA	NA	NA	NA	NA	3.0279077614066	5.66957995300478e-15	2.00034759686447e-14
1610	ITGA2	NA	NA	NA	NA	NA	NA	1.91299837362546	6.83952229754491e-12	1.64900377624975e-11
1611	ITGA3	NA	NA	NA	NA	NA	NA	5.7252587803294	1.8095742861733e-17	2.20206902579205e-16
1612	ITGAM	-0.219684932023519	0.280209496255619	0.302217100496934	3.37642205593026	2.22279417080414e-16	7.85085731839252e-16	-3.68213531945428	1.92166499336469e-15	7.39237358049586e-15
1613	ITGAV	NA	NA	NA	NA	NA	NA	4.19993428156558	3.38872439176388e-17	2.65585626330508e-16
1614	ITGB1	2.8552912845168	1.23451195234589e-14	2.80898285539613e-14	-1.25147933841451	1.20537551536618e-06	1.75708608418705e-06	4.29382651830326	1.8095742861733e-17	2.20206902579205e-16
1615	ITGB2	-0.587071373852725	0.0131585219819888	0.0158585400895415	2.72287564121799	3.89131934013157e-13	8.47303404706067e-13	-3.39322570751692	4.49385945428358e-15	1.62054637253245e-14
1616	ITGB3	5.93969364092146	1.8095742861733e-17	8.78704419482796e-17	1.96640475729752	8.07526666720604e-11	1.48996947618152e-10	4.24294034530349	3.72141177729947e-17	2.81162704716791e-16
1617	ITGB4	0.498412935871315	0.0829233211504887	0.0939572784680146	NA	NA	NA	NA	NA	NA
1618	ITGB5	NA	NA	NA	NA	NA	NA	2.05170311146888	9.84920942592676e-10	2.04715887572834e-09
1619	ITGB8	NA	NA	NA	NA	NA	NA	4.83356578299826	7.88779384737065e-16	3.27895701802296e-15
1620	ITIH1	NA	NA	NA	-3.80218310251253	1.066721783432e-16	4.14741429398363e-16	NA	NA	NA
1621	ITIH2	-6.38836371835917	1.8095742861733e-17	8.78704419482796e-17	-3.97565422517692	3.95351913824374e-16	1.30176849673879e-15	-2.66880351477943	6.97854220737572e-11	1.56325728258211e-10
1622	ITIH3	NA	NA	NA	1.7744392003112	1.80282263709241e-06	2.6061029197707e-06	NA	NA	NA
1623	ITIH4	-8.62140855200321	1.86747069330507e-17	8.78704419482796e-17	-5.84161534748295	1.8095742861733e-17	1.32984604451242e-16	-3.12280021912115	3.01148086510434e-16	1.411601636769e-15
1624	ITIH5	-0.213114299465595	0.145325495660939	0.16174926743084	0.587064984478383	0.0157926594080384	0.0185931019193475	-0.822414629838798	0.0095216515603483	0.0121300970679947
1625	ITLN1	-4.97653819627636	1.38827956306756e-15	3.51121290270006e-15	-3.54543103547446	6.3146141195399e-13	1.35552228891183e-12	-1.63104172555282	3.02739500948897e-05	4.68043868116154e-05
1626	ITLN2	0.622699570238577	0.0462147593187926	0.0535783476050211	0.711920834308094	0.0292725570270348	0.0338725302741403	-0.0719013892521989	0.651768022927929	0.678309567770958
1627	ITM2B	3.02450652169213	2.22279417080414e-16	6.25461563213285e-16	-0.723334431263485	3.66658193340739e-05	4.94439184138733e-05	3.92761525413099	8.33750506710723e-17	5.06279491574961e-16
1628	ITM2C	NA	NA	NA	NA	NA	NA	4.90858573906057	1.0099035321399e-14	3.38438595320316e-14
1629	ITPA	NA	NA	NA	NA	NA	NA	-0.903653442633598	0.00162243442210805	0.00220960832556792
1630	ITPK1	NA	NA	NA	NA	NA	NA	-3.43537785776356	2.98613652489595e-15	1.10951393763201e-14
1631	ITSN2	NA	NA	NA	NA	NA	NA	4.76706553203671	3.07486514772633e-15	1.13673316593304e-14
1632	IVL	-3.795061525436	1.29497065145536e-12	2.54043538263375e-12	-3.30758808636634	5.74015706380066e-11	1.06885683256978e-10	-0.627995012264861	0.120840600864043	0.139438761656625
1633	JAK1	NA	NA	NA	NA	NA	NA	1.89696075949125	2.19093434825782e-12	5.52717257470362e-12
1634	JAM3	-6.24463755802056	1.8095742861733e-17	8.78704419482796e-17	NA	NA	NA	NA	NA	NA
1635	JCHAIN	-5.2366284890343	3.49622305600288e-17	1.21526469861063e-16	-9.60451695423163	1.8095742861733e-17	1.32984604451242e-16	4.28268356585571	5.67372433420228e-16	2.43076906971144e-15
1636	JMJD7	NA	NA	NA	NA	NA	NA	0.444125971378021	0.0261721277447058	0.0322110064663694
1637	JUP	-0.0907852949677448	0.782624515828738	0.794853023888562	0.889217727174625	0.000263438022947487	0.000339965159725116	-0.983821424394929	9.7262068636635e-05	0.000144297435498773
1638	KAL1	NA	NA	NA	-1.2957172873196	4.72001352964764e-05	6.33681374422308e-05	NA	NA	NA
1639	KALRN	NA	NA	NA	NA	NA	NA	3.84452188217852	1.16973476064031e-16	6.53583737931917e-16
1640	KARS	NA	NA	NA	NA	NA	NA	-1.92298620921235	7.1824836371987e-09	1.41863705710531e-08
1641	KBTBD11	NA	NA	NA	NA	NA	NA	-0.377438933877922	0.379476240201752	0.412303390001091
1642	KCNJ1	NA	NA	NA	NA	NA	NA	5.1202629035625	1.13435164974389e-16	6.42362138458051e-16
1643	KCP	NA	NA	NA	0.0442499494456854	0.774216916796896	0.786845298124825	NA	NA	NA
1644	KCTD12	6.75574465856422	2.32720767470026e-17	9.18634608434313e-17	1.33109819971731	1.22897746539645e-05	1.70554839572436e-05	5.77187016542695	2.40141223124205e-17	2.25487237943143e-16
1645	KHDRBS1	NA	NA	NA	0.399729686058794	0.0290026350705049	0.0335761806676164	NA	NA	NA
1646	KHK	-3.49693060789696	4.73727912827592e-16	1.26543757536138e-15	1.12860896033856	5.09102499857779e-07	7.59434668296135e-07	-4.84867594353622	2.11790295977905e-17	2.20206902579205e-16
1647	KHSRP	NA	NA	NA	-3.54918104776358	8.69936677072876e-13	1.84624115745597e-12	NA	NA	NA
1648	KIAA0196	NA	NA	NA	NA	NA	NA	-0.106658552855176	0.859324531880747	0.872988178084174
1649	KIAA0319L	NA	NA	NA	-3.15624730599852	6.97521360266108e-10	1.21678169809522e-09	NA	NA	NA
1650	KIAA0513	2.91234548273205	1.04809236562585e-13	2.21427964568842e-13	2.25594470846406	3.0111273782693e-10	5.36833421070755e-10	0.745711643831523	0.00291619794921184	0.00388517940740416
1651	KIAA1033	NA	NA	NA	NA	NA	NA	0.619153336665802	0.00336153513276288	0.00445225405821996
1652	KIAA1324	0.960716141415842	4.24625354021066e-06	6.05720146555288e-06	1.6319095364785	1.49309876749308e-08	2.41559920439959e-08	-0.647037015845287	0.0034821443561172	0.00460369872362953
1653	KIAA1522	4.88678415710348	1.89427585846112e-14	4.24091610103236e-14	-0.549148562310577	0.710702669357971	0.72685500275247	5.71201219602863	1.86747069330507e-17	2.20206902579205e-16
1654	KIAA1598	2.49216300938086	9.53476081591945e-15	2.2134266179813e-14	3.50429686157289	1.20620566295989e-16	4.59416890437702e-16	-0.960849949851923	1.07887455882672e-06	1.84456796299693e-06
1655	KIF12	5.29872237559309	1.8095742861733e-17	8.78704419482796e-17	0.484379244086114	0.0256839940369656	0.0298908551292272	5.09887500912774	1.92719406007546e-17	2.20206902579205e-16
1656	KIF13A	NA	NA	NA	NA	NA	NA	0.547201269090348	0.367701253885821	0.399953362387279
1657	KIF13B	2.37385315453009	3.6313523869949e-14	7.92960487641664e-14	4.20370225810379	1.86747069330507e-17	1.32984604451242e-16	-1.80019333584384	3.6344368057425e-10	7.79110851355013e-10
1658	KIF1A	NA	NA	NA	NA	NA	NA	0.584275342656714	0.00271435034396435	0.00363107676873519
1659	KIF20B	NA	NA	NA	-5.94276666995617	8.6269899862349e-16	2.66373388393276e-15	NA	NA	NA
1660	KIF21A	NA	NA	NA	NA	NA	NA	0.246095978819687	0.224343839504664	0.251371156806789
1661	KIF2A	NA	NA	NA	NA	NA	NA	1.98614650686055	1.0203528286749e-12	2.65382032165975e-12
1662	KIF3A	NA	NA	NA	NA	NA	NA	-0.611914521936306	0.000877076507739094	0.00121763243091412
1663	KIF3B	NA	NA	NA	NA	NA	NA	-0.810353248415247	0.000588457736202555	0.000827897217184925
1664	KIF4A	NA	NA	NA	-1.77633056753906	3.32329719732993e-08	5.26098513974705e-08	NA	NA	NA
1665	KIF5B	2.38736223287727	2.30855923019939e-12	4.46153666886899e-12	2.18330470266763	2.6056977524684e-11	4.93134387733506e-11	0.26173269666673	0.00526972485321877	0.00683482848349954
1666	KIF5C	3.00424894603734	1.32963520397866e-12	2.60320145357268e-12	1.1467505725951	0.00121263160683404	0.00152441531536819	1.96589075466085	1.26612554032668e-09	2.61867907320204e-09
1667	KIFAP3	NA	NA	NA	NA	NA	NA	-1.92654785152313	1.08313214216648e-08	2.11516635603142e-08
1668	KIRREL	-2.74912281984692	2.43183862714998e-15	5.98748146836169e-15	-6.8439661488537	2.32720767470026e-17	1.34325763646595e-16	4.06120287147144	1.20325065363676e-13	3.44003275392845e-13
1669	KL	2.17192628684654	4.63739335307666e-09	7.58633979739889e-09	2.39172344995844	1.05461012601626e-11	2.07338398561449e-11	-0.130060955806872	0.856455185788172	0.870976398280774
1670	KLC1	1.54158782509565	2.8389705365075e-05	3.89584274890192e-05	0.271116537250808	0.201538131479266	0.219220080346739	1.33488566744924	2.48026389101124e-08	4.72117589098578e-08
1671	KLC2	2.54217937948691	1.01542426733758e-08	1.62701505448503e-08	1.05057302006156	0.000364161240003879	0.000466725639878389	1.57974795352052	4.70103017202244e-10	1.00045819519e-09
1672	KLC3	NA	NA	NA	NA	NA	NA	1.29875530568585	8.71133780992555e-08	1.60316980734948e-07
1673	KLC4	0.405201427866668	0.331937082757892	0.354866947027351	0.978601437550239	0.00557481756977127	0.00674305957916585	-0.578489642977736	0.0816346676427546	0.0958164090263802
1674	KLHL22	NA	NA	NA	NA	NA	NA	1.16996119836889	3.05756643871424e-08	5.79380255537147e-08
1675	KLK1	-10.7655673466172	1.8095742861733e-17	8.78704419482796e-17	-12.1681245583368	1.8095742861733e-17	1.32984604451242e-16	1.07155275096225	0.00719361789326171	0.00922427704550444
1676	KLK11	-7.03147449624598	1.86747069330507e-17	8.78704419482796e-17	-5.59023820213069	2.40141223124205e-17	1.35079438007365e-16	-1.72793229573482	1.39640254417116e-06	2.37501566974481e-06
1677	KLK13	NA	NA	NA	-1.0602836062982	2.8389705365075e-05	3.85402145458839e-05	NA	NA	NA
1678	KLK2	-5.05657398253282	3.08541262366804e-17	1.11006542733444e-16	-3.26221051541606	6.31257297723567e-17	2.67705974427272e-16	-2.01477396321841	3.5093834248652e-11	8.06417348372074e-11
1679	KLK3	-7.28460346279031	1.8095742861733e-17	8.78704419482796e-17	-6.95951387443288	1.8095742861733e-17	1.32984604451242e-16	-0.59202838071247	0.0222676349727671	0.027544014808486
1680	KLKB1	NA	NA	NA	-2.40968523323956	1.16496437871401e-12	2.44039951747849e-12	NA	NA	NA
1681	KNG1	-8.5122461951117	1.86747069330507e-17	8.78704419482796e-17	-6.80375512459692	1.8095742861733e-17	1.32984604451242e-16	-2.02063198627065	7.02778170503952e-13	1.85576374044125e-12
1682	KPNA1	NA	NA	NA	NA	NA	NA	-2.41126524220356	1.17051290225686e-13	3.35623162900773e-13
1683	KPNA4	0.34924820044697	0.0652414846241626	0.0746163607138517	3.51713482298953	9.81290744820897e-15	2.52599206558769e-14	-3.21060073250728	1.51724186010792e-15	5.92975242933134e-15
1684	KPNA5	NA	NA	NA	NA	NA	NA	-1.63425676895944	3.5093834248652e-11	8.06417348372074e-11
1685	KPNA6	0.157454019835301	0.245949606606342	0.267933928984562	2.80078891239968	4.95356884974263e-09	8.2108951602146e-09	-2.67856913499306	2.89805418246837e-14	9.08036379773405e-14
1686	KPNB1	0.356682613274458	0.0181515567611081	0.0216884409829417	2.676494508769	3.89131934013157e-13	8.47303404706067e-13	-2.38716189842905	1.34774026283615e-15	5.3672203692079e-15
1687	KPRP	2.2789310700588	8.9592243780546e-07	1.31952322788568e-06	2.91001552100039	4.63739335307666e-09	7.71840126573717e-09	-0.548863841003307	0.13264603343997	0.152105615403852
1688	KRAS	6.16140045069897	1.8095742861733e-17	8.78704419482796e-17	2.68764830141623	3.01148086510434e-16	1.02491575661114e-15	3.76919014114952	1.8095742861733e-17	2.20206902579205e-16
1689	KRIT1	NA	NA	NA	NA	NA	NA	6.18519092513907	1.86747069330507e-17	2.20206902579205e-16
1690	KRT1	-1.39008671449543	4.29515367310885e-05	5.85293477467663e-05	-3.17784321242243	9.12641880646508e-14	2.10609664764579e-13	1.80831416158091	1.25062766086906e-06	2.13077953350386e-06
1691	KRT10	-1.87280386137495	9.44340549230958e-08	1.44883089771862e-07	-3.24683550857514	2.89805418246837e-14	7.0072354859683e-14	1.36587289497094	0.000168483903117439	0.000245622118681623
1692	KRT12	-1.12773388133133	0.012628865834778	0.015229615570697	0.450138914837073	0.238591261736611	0.257564089746763	-1.60570428816153	2.70502626697922e-05	4.19307605414132e-05
1693	KRT13	-4.01422014498262	2.03833817605556e-15	5.0958454401389e-15	0.0686686876108276	0.937376493735725	0.943980472348865	-4.2694795803194	1.23299047577546e-15	4.93700137371127e-15
1694	KRT14	-0.755274129831179	0.00475832348343021	0.00587261442575247	-1.35496590955632	8.16037271237244e-07	1.20472088038062e-06	0.616927158804987	0.113161013445014	0.130937093903502
1695	KRT15	-0.770232039585682	0.0110354845608051	0.0133659595612236	0.683075876562761	0.0216339289657692	0.025262108306977	-1.4837460685595	1.70715116340225e-06	2.88683387182923e-06
1696	KRT16	-0.693333209873369	0.012244098656077	0.014783896210124	-1.05971824268281	5.69212618139261e-05	7.61247475001873e-05	0.375806436821115	0.504828522408648	0.53698553288419
1697	KRT17	-0.228138367209951	0.324704259200344	0.347515535368096	0.0318083061951597	0.749156188613811	0.762651670855283	-0.243598864277612	0.136452703492914	0.156105292162583
1698	KRT18	-2.96801789281205	6.59164319752755e-16	1.73698705880793e-15	0.0736272211109075	0.954830522398299	0.958776103069366	-3.1951559164412	5.50587040045284e-16	2.37966957454866e-15
1699	KRT19	-1.86004249549428	1.55313988205527e-09	2.59078081266704e-09	0.0974030611170953	0.594932252079798	0.614662148194689	-2.03160968965974	2.80540165813418e-10	6.03592640794756e-10
1700	KRT2	-1.63312081687415	7.57113101349534e-07	1.11761585740469e-06	-3.54599131384269	6.55310823420041e-15	1.72899598361639e-14	1.92084619207226	3.18416090603265e-09	6.4406392999518e-09
1701	KRT20	-1.92925309521376	4.88386352767433e-06	6.94641420785189e-06	4.09276024867455	1.38422611206127e-14	3.50382234615509e-14	-6.16888874416767	5.93324684251303e-17	3.88369988199239e-16
1702	KRT23	-0.469956401959685	0.383452210390761	0.40748327534713	2.81124978073482	1.00174682285628e-06	1.46641251779564e-06	-3.35623484974865	1.77873660976732e-09	3.64046441233018e-09
1703	KRT24	1.65018541698843	0.000572777408436417	0.00073384753380487	2.06461900293642	3.62432037546207e-06	5.17455846790414e-06	-0.354537643218517	0.992710805955336	0.993386809228033
1704	KRT25	-0.545409360540393	0.12348919131652	0.13831356867732	-1.65678079782797	4.94710094616172e-05	6.63435722912417e-05	1.12362994592802	0.000789401514462126	0.00110007162209777
1705	KRT26	0.155940411534264	0.474968891023678	0.499562749458561	NA	NA	NA	NA	NA	NA
1706	KRT27	0.10472030908738	0.966479107942462	0.968963630070849	-0.910607778130803	0.0083745154375874	0.0100494185251049	1.04391049171227	0.00234845063986655	0.00316030056344679
1707	KRT3	-1.38602391064568	4.36334921559134e-05	5.93756522707824e-05	1.19652956681715	2.22697046572715e-05	3.04703729263343e-05	-2.67704761015802	7.21808311632208e-13	1.89918946095529e-12
1708	KRT31	0.59359594681969	0.128003956041633	0.143123689381413	1.5772694642879	0.000565083972599364	0.000719305423476403	-0.964311787152226	0.0309378990438542	0.0378702562640098
1709	KRT32	1.46444282998515	0.00132590947953201	0.0016767337776183	1.97847446980393	3.95815830483345e-06	5.64124614706468e-06	-0.44459086780471	0.638655874511833	0.666078642721886
1710	KRT33A	-1.30113929211957	0.00193075048000044	0.00242431644301408	-0.664557317914996	0.385449726358622	0.40776788639593	-0.698405376471683	0.12260133808205	0.141304052009077
1711	KRT33B	0.778121881485223	0.0748346373222412	0.0851882911724287	1.60150315668733	0.00113726693990571	0.00143041338714848	-0.793905329168812	0.144318337456068	0.164847102131124
1712	KRT34	-1.20998529441343	0.00658805711423109	0.00808477745295823	-1.28473401979078	0.047427375805331	0.054183602824144	0.0462399622762835	0.876578343938849	0.888366811322854
1713	KRT35	0.617180673727372	0.116525311253736	0.130814252702812	1.5872210527907	6.85187234078502e-05	9.10336237731416e-05	-0.956104791033678	0.0696215016325208	0.0823410838221242
1714	KRT36	-0.14900709598917	0.805166737362147	0.815199967734261	0.523146652239994	0.224343839504664	0.243047494425471	-0.671345713671016	0.217452707370541	0.244021957602909
1715	KRT37	1.43975231904059	0.00202824151467563	0.00254018686809086	2.2642599195854	1.52523643216119e-08	2.4659511178654e-08	-0.768912428798313	0.411992231788408	0.445163665156666
1716	KRT38	0.760388876552422	0.0730625998281653	0.0832683048889084	1.25400196689958	0.00137738264583912	0.00172616803991185	-0.457238657608514	0.847858671926127	0.86342918807723
1717	KRT4	-5.76259558297086	1.28254358463378e-16	3.7216666518391e-16	0.417465218956973	0.101221924043288	0.11308932203457	-6.46368780419557	3.38872439176388e-17	2.65585626330508e-16
1718	KRT40	0.147228731214962	0.713426403181479	0.731046498267937	0.0339906409015605	0.951919785446509	0.956643953116219	0.125104018848367	0.946100274102332	0.951930402460374
1719	KRT5	-1.06106909848975	0.00103901337656375	0.0013190599507157	-1.1673477174666	1.02145888552863e-05	1.42652016772102e-05	0.105896687913301	0.833571774976184	0.849174158285964
1720	KRT6A	-1.80542357509524	4.54052806281895e-07	6.75364586002818e-07	-1.13067132557525	1.13010015750898e-05	1.57462349928144e-05	-0.709632802425784	0.0109206569600751	0.0138403668847179
1721	KRT6B	-1.2902668252157	5.69212618139261e-05	7.69739670854063e-05	-1.31495169340614	1.42223534926972e-06	2.06207153861899e-06	0.0171320673769628	0.654403592933826	0.680811383940713
1722	KRT6C	-1.77526649465979	6.8920444746236e-07	1.01891483893222e-06	-1.13039122252952	1.0744691776924e-05	1.49882899069606e-05	-0.678203322879465	0.011386429859918	0.0144244471371978
1723	KRT7	-4.08966007988272	3.29786465909806e-16	9.0447764911972e-16	1.59464101079438	2.56268961555435e-12	5.21989586403778e-12	-5.91496598908395	2.89825081038201e-17	2.45474326562327e-16
1724	KRT71	1.70489621730882	1.65779038051119e-05	2.30577121397776e-05	1.99220224588144	1.58751661368897e-07	2.42315664024133e-07	-0.219560923104158	0.222953272932979	0.25000368910722
1725	KRT72	1.40723050495405	0.000359120595438287	0.000467168219549473	1.86385712504336	2.91555866669014e-07	4.40323651961282e-07	-0.403417916731144	0.0679515095762559	0.0805605028820557
1726	KRT73	-0.625408232455985	0.0298188906076873	0.0350916334852084	0.873939672466722	0.0525486152582283	0.0598374578619938	-1.52515876965167	1.35428852253662e-07	2.44337260143347e-07
1727	KRT74	1.68537413416803	4.5028335325021e-05	6.11883302326069e-05	1.90950680795065	2.32166074457841e-06	3.3461658418301e-06	-0.152186884177841	0.312295575645361	0.343244838003633
1728	KRT75	-0.988589432147052	0.000390371938907981	0.000506807776877872	-0.489305638437688	0.0190658787566901	0.0223600798160024	-0.508845049575932	0.0216339289657692	0.0268052770785817
1729	KRT76	0.411319749917418	0.126182885467485	0.141168460505792	1.16115387256382	0.000116455181305813	0.00015304818311148	-0.741032311045117	0.00623326040905413	0.00804194571651013
1730	KRT77	0.0946803934007043	0.507165707168042	0.530849774008418	-0.672227583591333	0.0042431181376715	0.00516830931054723	0.791029327218702	0.00602873190431198	0.00778490468663133
1731	KRT78	-3.10568766533257	0.00046064237607271	0.000596053505867143	2.10568399865783	0.000163626294244856	0.000213425601188943	-5.37941660461337	9.52771989171337e-12	2.28029061577733e-11
1732	KRT79	-0.903096553279866	0.00226432577593276	0.00283222274731808	-1.20041171963834	2.98228131870835e-06	4.27296203093237e-06	0.301123057281327	0.78824378883583	0.80635172133258
1733	KRT8	-2.82747200879681	2.43513794203435e-16	6.80303579794698e-16	-0.00824640751554995	0.680991902463261	0.698821926936539	-2.97199076224657	5.34291198002025e-16	2.31604989812382e-15
1734	KRT80	0.572627144461801	0.186490241775672	0.205455351108792	1.13684984733416	0.0144226354282403	0.017046208215284	-0.551426807340336	0.107458142317354	0.124681989842362
1735	KRT81	-4.66984026765287	2.66435558219541e-09	4.41418299514109e-09	-2.42696087026708	0.0002251135402705	0.000292370872719036	-2.4355405510897	0.00515197101480882	0.00669096014693907
1736	KRT82	NA	NA	NA	-2.21752802604576	6.74727547118258e-05	8.96929945020441e-05	NA	NA	NA
1737	KRT83	-4.81668084315581	1.77873660976732e-09	2.95950203843538e-09	-2.36323455064094	6.44247603470884e-05	8.57820096676301e-05	-2.61486725083001	0.00271435034396435	0.00363107676873519
1738	KRT84	-2.01278240143656	3.78485441140165e-05	5.1647768385117e-05	-1.14216059830667	0.00188363584685936	0.00234730005531705	-0.952510012007117	0.00246506988678625	0.00330512791846022
1739	KRT85	-6.29042032576826	2.59106176768136e-13	5.28511553031239e-13	-3.37385738987482	1.55804557832817e-08	2.51732098094245e-08	-3.14497385024498	4.87027851736301e-05	7.40877254789331e-05
1740	KRT86	-4.31798563524139	5.77506587119649e-09	9.38448204069429e-09	-1.26972612741305	0.134538960309094	0.148942903667926	-3.23655405254517	0.000588457736202555	0.000827897217184925
1741	KRT87P	-1.71414062436651	3.90674260831555e-05	5.32737628406665e-05	0.663619523540902	0.331937082757892	0.354085650176329	-2.46095225483661	8.16037271237244e-07	1.40335490940097e-06
1742	KRT9	-1.8292914035951	1.10903690861296e-07	1.69750547236678e-07	-4.14954582269725	6.02470199046566e-16	1.92378788920257e-15	2.33356661237612	3.7794590901663e-11	8.6577009088065e-11
1743	KYNU	NA	NA	NA	NA	NA	NA	-2.30136120146393	1.88587551804163e-08	3.62497589766145e-08
1744	L1CAM	NA	NA	NA	-5.6578636778453	1.92719406007546e-17	1.32984604451242e-16	NA	NA	NA
1745	LACTB2	NA	NA	NA	NA	NA	NA	-1.72388602043583	9.8331060348587e-07	1.68313911685787e-06
1746	LAIR1	-8.84665719952192	1.8095742861733e-17	8.78704419482796e-17	NA	NA	NA	NA	NA	NA
1747	LAMA5	-6.5063553649008	1.8095742861733e-17	8.78704419482796e-17	-4.00485462805271	3.18341536825691e-17	1.57229661480982e-16	-2.76421964047142	4.69980863491131e-13	1.26838728907294e-12
1748	LAMB1	NA	NA	NA	-4.71425453871028	5.75210539107083e-17	2.46518802474464e-16	NA	NA	NA
1749	LAMB2	-5.22601436034899	2.40141223124205e-17	9.29117827563889e-17	-3.89057565097125	3.39916539267997e-16	1.14245807803767e-15	-1.53214084044107	0.000106451169889508	0.000157612084788546
1750	LAMC1	-7.23372024211812	1.8095742861733e-17	8.78704419482796e-17	-5.84490828621955	2.80891589858871e-17	1.45536580673147e-16	-1.67182541485275	4.71731743066722e-07	8.21338621370317e-07
1751	LAMC3	NA	NA	NA	0.814513082777802	0.0290026350705049	0.0335761806676164	NA	NA	NA
1752	LAMP1	1.36367221729272	2.95053875393951e-11	5.38721963500191e-11	-2.59069362439415	6.59164319752755e-16	2.0856371054677e-15	4.08074027882647	2.18552012516699e-17	2.20206902579205e-16
1753	LAMP2	1.17771335680865	7.39827505515795e-05	9.93569997076997e-05	-2.45515059058585	8.82779086020259e-12	1.74261021854527e-11	3.75190224914801	2.99038751765548e-17	2.48973057064857e-16
1754	LAMTOR1	2.87999731803261	3.43251283131878e-14	7.53761263634192e-14	2.54517171127047	4.17935319972602e-14	9.92749587031695e-14	0.448286849735481	0.00102563656927202	0.0014191835579522
1755	LAMTOR3	NA	NA	NA	NA	NA	NA	0.554719964762118	0.312295575645361	0.343244838003633
1756	LAMTOR4	NA	NA	NA	NA	NA	NA	0.896534136518351	0.0338942579575587	0.0413684485619872
1757	LAMTOR5	4.03796208599549	1.83028373766696e-10	3.20381803272044e-10	2.99348980399008	1.08313214216648e-08	1.76645040635205e-08	1.20462441831656	0.00223690360474703	0.00301848470815038
1758	LANCL1	6.03962097385797	1.8095742861733e-17	8.78704419482796e-17	4.06643943330356	3.08541262366804e-17	1.54270631183402e-16	2.22331212311507	5.75210539107083e-17	3.80753102350387e-16
1759	LANCL2	NA	NA	NA	NA	NA	NA	1.20928707370825	1.2707957796231e-05	2.0331348918412e-05
1760	LAP3	0.265636979294712	0.0615977786585781	0.0705732481693462	1.14677414662506	6.02792845176203e-11	1.12158239952387e-10	-0.898709560464876	3.72527259051461e-05	5.71130732578113e-05
1761	LARS	0.360457712569898	0.116525311253736	0.130814252702812	3.72624127008208	2.74964046286818e-16	9.42401456243961e-16	-3.39182675954822	2.29300380161508e-15	8.70689686427226e-15
1762	LASP1	0.919634328540823	0.0401798173309727	0.0468324230695737	-0.143490175415334	0.24151573707111	0.260489676468174	1.14152544835254	0.00232009620291767	0.00312357431991527
1763	LBP	NA	NA	NA	-1.51314754791474	4.17240161996877e-06	5.94310430042445e-06	NA	NA	NA
1764	LCAT	NA	NA	NA	-8.47993691093236	1.8095742861733e-17	1.32984604451242e-16	NA	NA	NA
1765	LCMT1	NA	NA	NA	NA	NA	NA	-0.104702794993264	0.785432754719514	0.804035829369785
1766	LCN2	-9.14473947635064	1.86747069330507e-17	8.78704419482796e-17	-8.18592427602695	1.8095742861733e-17	1.32984604451242e-16	-1.2985061795198	0.00291619794921184	0.00388517940740416
1767	LCP1	-2.52833698137825	4.19941147801932e-16	1.13262135299276e-15	-2.81044120063443	2.89825081038201e-17	1.4826840987849e-16	0.182726092484014	0.13264603343997	0.152105615403852
1768	LDHA	0.1373180646879	0.339273210704276	0.362312574410372	-0.645726565523997	1.42223534926972e-06	2.06207153861899e-06	0.79936771527251	3.75448146188361e-06	6.18868256672794e-06
1769	LDHB	-0.862631095518406	2.59445333225389e-07	3.91274864493046e-07	-1.43059480026252	1.16708875791685e-11	2.27976340975719e-11	0.554257692108493	0.0020034541080332	0.00271093536993995
1770	LDHC	1.10604980566995	3.60876988299169e-05	4.94178460100688e-05	1.09501407780088	2.61909235866566e-05	3.56548707650283e-05	0.0502774545492137	0.237138433303559	0.264497098853571
1771	LDLR	NA	NA	NA	-4.07055512373899	9.53476081591945e-15	2.47009262075525e-14	NA	NA	NA
1772	LEAP2	-4.17215641181021	3.88333662889559e-12	7.4313115077001e-12	-10.6154871299148	1.16973476064031e-16	4.48336824661824e-16	6.4484053870384	2.73480351839193e-15	1.02259383467607e-14
1773	LEPROT	NA	NA	NA	NA	NA	NA	1.01485939265487	0.000719432097186264	0.00100542602645289
1774	LFNG	NA	NA	NA	-3.7068195948734	4.38201526590115e-11	8.20994379039305e-11	NA	NA	NA
1775	LGALS1	1.20976545279369	1.07887455882672e-06	1.5853846192254e-06	0.48593227085966	0.0590996193124066	0.0670771017884858	0.779198041398782	3.12600678893419e-05	4.82528043733066e-05
1776	LGALS3	1.53898146629599	6.49818756337196e-12	1.23023939306556e-11	-2.15135876284776	1.28254358463378e-16	4.8169720412057e-16	3.83139622990119	3.49622305600288e-17	2.68989517319174e-16
1777	LGALS3BP	-3.07266948839782	2.16198131853633e-15	5.37737700401255e-15	-7.33255910228548	1.8095742861733e-17	1.32984604451242e-16	4.24633797925328	6.31257297723567e-17	4.08648722028538e-16
1778	LGALS4	NA	NA	NA	NA	NA	NA	2.12042554227514	4.82305875453594e-08	9.05748861315088e-08
1779	LGALS7	-0.672121728329955	0.131707336650882	0.14718011832047	4.47905527970419	6.3146141195399e-13	1.35552228891183e-12	-5.24894744284556	8.49769402187705e-15	2.90741824566899e-14
1780	LGALS8	NA	NA	NA	NA	NA	NA	6.03753374693484	1.98880121470535e-17	2.20206902579205e-16
1781	LGALS9	-5.19675323165762	2.47795018480222e-17	9.49312939167843e-17	-5.82737318177489	1.86747069330507e-17	1.32984604451242e-16	0.465259254625078	0.385449726358622	0.418175247607232
1782	LGALSL	NA	NA	NA	NA	NA	NA	-0.200332545449928	0.490925478802534	0.523523215602557
1783	LGMN	NA	NA	NA	-3.42466952600133	1.06961413680946e-14	2.74173243929007e-14	NA	NA	NA
1784	LHPP	2.53179743154645	3.40388666925673e-07	5.09798694704348e-07	1.2725315335229	0.008742363746578	0.0104701547088145	1.35588761141951	2.49504386837235e-05	3.87575789066931e-05
1785	LIFR	-1.60977460541432	2.14065960947377e-08	3.39372864916573e-08	-1.88784870891748	2.54791478020482e-09	4.30858240493926e-09	0.229600691058069	0.308808396450708	0.339920553246679
1786	LILRA3	NA	NA	NA	-0.891336250543008	0.0128912873897498	0.0152734414222779	NA	NA	NA
1787	LILRB1	NA	NA	NA	-4.81692197901721	2.63831777304566e-17	1.40903564582439e-16	NA	NA	NA
1788	LILRB3	NA	NA	NA	-0.0442639503233657	0.365761115414956	0.388122056968709	NA	NA	NA
1789	LILRB4	NA	NA	NA	-6.46285506177185	2.80891589858871e-17	1.45536580673147e-16	NA	NA	NA
1790	LIMA1	NA	NA	NA	NA	NA	NA	-0.273271624497896	0.307074497999156	0.338519110885041
1791	LIMS1	NA	NA	NA	NA	NA	NA	1.94771755782507	4.65285486911393e-12	1.13861286097634e-11
1792	LIMS2	NA	NA	NA	NA	NA	NA	0.952726048604447	7.52194158186432e-06	1.22205562792146e-05
1793	LIN7A	6.03852754660523	1.98880121470535e-17	8.78704419482796e-17	3.11549297074124	4.19650984923528e-12	8.45565417383227e-12	3.18173797786889	3.07486514772633e-15	1.13673316593304e-14
1794	LIN7C	7.61819229280341	1.8095742861733e-17	8.78704419482796e-17	4.15474305375116	6.79206180327816e-16	2.1406887395546e-15	3.7907057808025	9.43168775245814e-17	5.53288030029431e-16
1795	LMAN1	1.02283503460137	0.00110835222385478	0.00140525802114228	5.39650772017815	6.31257297723567e-17	2.67705974427272e-16	-4.41791856394126	4.62815087830183e-17	3.24633303850336e-16
1796	LMAN2	-7.83704617681688	1.86747069330507e-17	8.78704419482796e-17	-6.08691726729148	1.8095742861733e-17	1.32984604451242e-16	-2.04025628682481	4.65285486911393e-12	1.13861286097634e-11
1797	LMBRD1	NA	NA	NA	NA	NA	NA	5.02852074865445	2.73480351839193e-15	1.02259383467607e-14
1798	LMNA	-4.93404263153055	8.33750506710723e-17	2.54829700326945e-16	0.284929714488676	0.118236671856819	0.131554538741791	-5.45991798319802	5.40603061654673e-17	3.62747122877417e-16
1799	LMNB1	NA	NA	NA	1.59468616285334	3.82123089000211e-06	5.44929052975653e-06	NA	NA	NA
1800	LMO7	NA	NA	NA	NA	NA	NA	-1.1318493915559	3.72527259051461e-05	5.71130732578113e-05
1801	LMTK2	NA	NA	NA	NA	NA	NA	2.51893618328479	5.19690116516525e-15	1.8402039186049e-14
1802	LNPEP	NA	NA	NA	-0.692024306078885	0.00158229107668273	0.0019788817891606	NA	NA	NA
1803	LOR	NA	NA	NA	NA	NA	NA	-0.0142118670925164	0.474968891023678	0.508166571066104
1804	LPA	-6.71002167727679	1.8095742861733e-17	8.78704419482796e-17	-9.61630188595624	1.8095742861733e-17	1.32984604451242e-16	2.74494163943442	1.41850200026223e-09	2.91945194591785e-09
1805	LPCAT2	NA	NA	NA	NA	NA	NA	-1.75883350005289	6.82987799608993e-08	1.26484003972957e-07
1806	LPL	-4.32424034758843	2.22654364882562e-15	5.52386783105593e-15	0.278533012132975	0.286771136419518	0.307525975948556	-4.82008383362499	1.16973476064031e-16	6.53583737931917e-16
1807	LPP	4.80317413516314	2.72229873885308e-17	1.00160047938934e-16	3.38381051156842	2.51026882848633e-16	8.71421893317397e-16	1.61914746562542	6.72850658536121e-09	1.33075914228645e-08
1808	LRBA	0.80213963677231	0.0104718940855323	0.0126912327326215	2.2375361491997	8.00611009080091e-09	1.31451672436799e-08	-1.43443844699505	7.83435915268921e-09	1.54427776993653e-08
1809	LRG1	-8.18763081833071	1.92719406007546e-17	8.78704419482796e-17	-6.93535751927622	1.92719406007546e-17	1.32984604451242e-16	-1.53215576459033	2.2629152210743e-07	4.01128337438924e-07
1810	LRP1	NA	NA	NA	-5.23299184108297	3.72141177729947e-17	1.75252531372824e-16	NA	NA	NA
1811	LRP2	-5.97173364287727	1.86747069330507e-17	8.78704419482796e-17	-4.34051765658745	1.86747069330507e-17	1.32984604451242e-16	-1.8729640377112	2.99610950790509e-12	7.48136435321416e-12
1812	LRPPRC	NA	NA	NA	4.68842423533766	5.57642068399917e-17	2.39411700744134e-16	NA	NA	NA
1813	LRRC15	NA	NA	NA	-4.3283911545117	1.51724186010792e-15	4.50170661790261e-15	NA	NA	NA
1814	LRRC16A	NA	NA	NA	NA	NA	NA	1.49056372418244	1.87443724087759e-10	4.05071400804355e-10
1815	LRRC40	NA	NA	NA	NA	NA	NA	-0.264733537174477	0.507165707168042	0.539276415834615
1816	LRRC47	3.04930838331234	4.67561654962676e-14	1.00856772917834e-13	4.05669645600388	6.71579630422253e-17	2.81368707228634e-16	-0.936266850997072	8.47131785484007e-07	1.45512584309614e-06
1817	LRRC57	6.79492004448183	1.8095742861733e-17	8.78704419482796e-17	1.92508238975502	7.82793328209713e-10	1.36357547494595e-09	5.21132584575025	1.8095742861733e-17	2.20206902579205e-16
1818	LRRFIP1	1.31846291753711	6.8920444746236e-07	1.01891483893222e-06	0.534005039468141	0.0101461661598983	0.0120977349207815	0.831160003051505	6.54259769410056e-05	9.82057948057279e-05
1819	LRRFIP2	NA	NA	NA	NA	NA	NA	0.778528289825331	0.232817492999323	0.259973636749624
1820	LRRK2	0.213965142288572	0.170003143197386	0.18814195756805	4.02939754921571	2.73480351839193e-15	7.67387130449469e-15	-3.88337505215384	4.59676621871891e-16	2.03156329576164e-15
1821	LRRN4	NA	NA	NA	-1.69812920660425	1.80018474243533e-05	2.47423581680874e-05	NA	NA	NA
1822	LRSAM1	NA	NA	NA	NA	NA	NA	3.04167452798356	1.1007588582975e-14	3.67211156020017e-14
1823	LSP1	NA	NA	NA	-0.675429960647328	0.0279442638685273	0.0323817649978642	NA	NA	NA
1824	LSR	2.07009088532478	1.81706378406442e-13	3.74949669727579e-13	-0.940815804851926	0.000729062012816306	0.000924163114837572	3.12767502533433	7.88779384737065e-16	3.27895701802296e-15
1825	LSS	NA	NA	NA	NA	NA	NA	-0.188950105421167	0.793874103463896	0.811264252461888
1826	LTA4H	1.39399745064721	1.1890586311412e-10	2.10405111681065e-10	1.37289516809924	4.53440417741668e-12	9.11381484790946e-12	0.0624809172201743	0.587360369469357	0.6165186163823
1827	LTBP1	NA	NA	NA	-7.87946537679916	1.8095742861733e-17	1.32984604451242e-16	NA	NA	NA
1828	LTBP2	-8.39432979175993	1.86747069330507e-17	8.78704419482796e-17	-7.86028933466097	1.8095742861733e-17	1.32984604451242e-16	-0.824882463287425	0.0210159796478387	0.0261056484298386
1829	LTBP3	NA	NA	NA	-2.32850048016627	1.88587551804163e-08	3.03488576744448e-08	NA	NA	NA
1830	LTBP4	-7.26483252365451	1.8095742861733e-17	8.78704419482796e-17	NA	NA	NA	NA	NA	NA
1831	LTF	-3.28366275697856	4.62653558054161e-15	1.10560592917355e-14	-3.0951841343984	2.22654364882562e-15	6.35035336460829e-15	-0.306619237566498	0.500171237154245	0.532224209267316
1832	LUM	NA	NA	NA	-7.29844763948354	2.05235072677987e-17	1.32984604451242e-16	NA	NA	NA
1833	LXN	3.38113025749925	4.41891105027027e-12	8.44791818434022e-12	3.13827195971251	2.41807329179005e-11	4.59056101488266e-11	0.356417500551416	0.333761433637463	0.36601673636586
1834	LY6D	-4.79529469788297	6.66183599570422e-13	1.32286967328139e-12	-6.78994303182341	1.03441380886897e-16	4.04119864236589e-16	1.89571064025291	0.000334881449981116	0.000478471843215605
1835	LYN	NA	NA	NA	NA	NA	NA	5.90775623280303	1.8095742861733e-17	2.20206902579205e-16
1836	LYNX1	-12.0888527659245	1.92719406007546e-17	8.78704419482796e-17	-11.59949521636	1.8095742861733e-17	1.32984604451242e-16	-0.907384978620183	0.0290026350705049	0.0356349266188185
1837	LYPLA1	4.7129669299637	3.83931229205543e-17	1.30202764687097e-16	2.51036482532663	2.73879133559974e-14	6.6419789875323e-14	2.41771183360171	2.43183862714998e-15	9.19842178274618e-15
1838	LYPLA2	3.66251647394551	5.02670260410003e-12	9.58169118083583e-12	2.40477180537598	5.4554993589577e-08	8.50344030934395e-08	1.40679676611176	3.27966562822735e-05	5.05450303165191e-05
1839	LYPLAL1	2.84373989494345	2.36967239474659e-12	4.57058473764178e-12	2.76495804972639	2.30040685543615e-11	4.37059316552763e-11	0.168893905090346	0.356156539289924	0.388402251938066
1840	LYVE1	NA	NA	NA	-11.7929462909457	1.8095742861733e-17	1.32984604451242e-16	NA	NA	NA
1841	LYZ	-6.36013335779137	1.92719406007546e-17	8.78704419482796e-17	-4.10088092375446	2.63831777304566e-17	1.40903564582439e-16	-2.51138621389763	6.66011920563841e-10	1.40115177848041e-09
1842	LZIC	NA	NA	NA	NA	NA	NA	1.43389834382455	4.44155659640814e-08	8.36241821706824e-08
1843	LZTFL1	NA	NA	NA	NA	NA	NA	0.703444914998556	0.0177967201277671	0.022228882471529
1844	M6PR	NA	NA	NA	NA	NA	NA	-1.81688268165622	2.4469891734532e-07	4.32974183069172e-07
1845	MACF1	NA	NA	NA	-2.29611469264769	1.15436740791463e-07	1.76867137530426e-07	NA	NA	NA
1846	MACROD1	NA	NA	NA	NA	NA	NA	-4.2730654786488	4.36493068584223e-15	1.57986838493723e-14
1847	MADD	NA	NA	NA	NA	NA	NA	1.9753785907281	4.27543903448864e-11	9.7331644634873e-11
1848	MAGED2	NA	NA	NA	NA	NA	NA	-0.410026017478478	0.342979979930543	0.375285986975378
1849	MAL2	5.96773573329726	2.83432531599254e-16	7.80640447201336e-16	3.44760755858404	1.86080148462593e-09	3.16648992131723e-09	2.78026151416377	2.73480351839193e-15	1.02259383467607e-14
1850	MAMDC2	NA	NA	NA	-0.68262224339559	0.0423596238520813	0.0486225252529795	NA	NA	NA
1851	MAN1A1	-6.65507606418136	1.8095742861733e-17	8.78704419482796e-17	-1.7385540645265	2.59106176768136e-13	5.71350280895254e-13	-5.24907705951504	2.32720767470026e-17	2.24251257571937e-16
1852	MAN1B1	NA	NA	NA	1.43496028974524	2.40658680155818e-06	3.46445848802511e-06	NA	NA	NA
1853	MAN1C1	NA	NA	NA	0.0333720468165488	0.433128325561667	0.455037540473347	NA	NA	NA
1854	MAN2A1	-5.42859161897929	1.8095742861733e-17	8.78704419482796e-17	-1.21950703136234	5.81476175844434e-07	8.63156449176527e-07	-4.46320581594867	7.83835854004031e-17	4.79936161441218e-16
1855	MAN2A2	NA	NA	NA	0.768188895112685	0.00324474175665967	0.00396815423688123	NA	NA	NA
1856	MAN2B1	-5.1391342441926	2.32720767470026e-17	9.18634608434313e-17	-1.53708943963553	2.72450331394903e-09	4.59759934228898e-09	-3.83365785616693	7.88779384737065e-16	3.27895701802296e-15
1857	MAN2B2	NA	NA	NA	-6.96232827956345	2.18552012516699e-17	1.3334056451456e-16	NA	NA	NA
1858	MAN2C1	NA	NA	NA	NA	NA	NA	-0.774895818928693	0.000629423880878768	0.000882574802434493
1859	MANBA	NA	NA	NA	-6.77457031965136	5.40603061654673e-17	2.34164962534912e-16	NA	NA	NA
1860	MAOA	NA	NA	NA	5.93566297590094	1.8095742861733e-17	1.32984604451242e-16	NA	NA	NA
1861	MAP2K1	6.62227033107077	1.86747069330507e-17	8.78704419482796e-17	5.98040993008081	1.92719406007546e-17	1.32984604451242e-16	0.868329291461592	2.22697046572715e-05	3.48327099455673e-05
1862	MAP2K2	4.02429288785388	6.12001203002936e-17	1.95319532873277e-16	4.95947077467982	2.05235072677987e-17	1.32984604451242e-16	-0.84128325094677	4.03235035102202e-05	6.16601336194262e-05
1863	MAP2K4	NA	NA	NA	NA	NA	NA	-1.71962160700214	1.80768606050298e-08	3.48151332360305e-08
1864	MAP2K7	NA	NA	NA	NA	NA	NA	0.758174750195879	1.33607797923145e-05	2.13409412008762e-05
1865	MAP4K4	NA	NA	NA	NA	NA	NA	2.08354142476891	1.54843203189464e-10	3.37599535737267e-10
1866	MAPK1	4.16448047369519	4.08627594277511e-17	1.37146955050111e-16	4.40042017131137	1.8095742861733e-17	1.32984604451242e-16	-0.116924627431882	0.738100797598531	0.760616495140983
1867	MAPK10	NA	NA	NA	-2.24650417812089	3.82101895831168e-07	5.74571538904541e-07	NA	NA	NA
1868	MAPK14	NA	NA	NA	NA	NA	NA	-3.82561453080573	1.60969956440147e-15	6.26610201294824e-15
1869	MAPK3	5.318014160269	2.80891589858871e-17	1.02572771577678e-16	5.69540233683398	1.98880121470535e-17	1.32984604451242e-16	-0.220061592385882	0.24151573707111	0.268767418118891
1870	MAPK9	NA	NA	NA	NA	NA	NA	0.617417350892515	0.000580568286698742	0.00081797228888188
1871	MAPKAPK2	NA	NA	NA	NA	NA	NA	0.111340667605436	0.555075881042024	0.585559229857325
1872	MAPKAPK3	NA	NA	NA	NA	NA	NA	-0.531636044312892	0.109873722303741	0.127283748463025
1873	MAPRE1	4.39620266520317	1.0099035321399e-14	2.33330792378295e-14	3.53543425454314	3.84150842196017e-14	9.18785971000317e-14	1.00632290160527	5.05704844590716e-06	8.27542615953293e-06
1874	MARCKS	3.3443456225726	6.71579630422253e-17	2.12939882816812e-16	-2.6097536148932	1.16189482898268e-15	3.49864242184377e-15	6.20202297754841	1.8095742861733e-17	2.20206902579205e-16
1875	MARCKSL1	2.95001979273258	7.41344032372644e-13	1.46763539403721e-12	-2.95778691695156	7.01671761010225e-12	1.39416384239971e-11	6.13249028901042	1.8095742861733e-17	2.20206902579205e-16
1876	MARK2	NA	NA	NA	NA	NA	NA	0.18488058327358	0.119967684079015	0.138485869406215
1877	MARS	0.491499973816831	0.0335881368789297	0.0393374576059537	4.44131696327743	6.31257297723567e-17	2.67705974427272e-16	-3.99581413272304	8.37330859431667e-16	3.47586920320575e-15
1878	MASP2	-5.8859124464138	2.32720767470026e-17	9.18634608434313e-17	-2.85694983908596	6.35879844173149e-14	1.48862044445159e-13	-3.26738459558142	3.95102634591675e-14	1.21719773906177e-13
1879	MAT1A	-0.223358975427344	0.691741575180943	0.7099453008436	-0.390498376070859	0.397567833041511	0.420039058387335	0.159004927641234	0.511857073926269	0.543478302120413
1880	MAT2A	-0.234122111760701	0.437429594466713	0.461823340124575	1.60661343977186	1.66122753773955e-11	3.20379596564055e-11	-1.91379622617282	1.66122753773955e-11	3.90587818673322e-11
1881	MAT2B	2.03045801674142	7.43035284133871e-07	1.09766576065231e-06	3.34097073944806	2.36967239474659e-12	4.84298058808596e-12	-1.26484982173491	5.34875405822159e-05	8.10726569216774e-05
1882	MATN2	NA	NA	NA	0.0661211234032315	0.680991902463261	0.698821926936539	NA	NA	NA
1883	MATR3	NA	NA	NA	1.56455918762009	3.27966562822735e-05	4.43247356873886e-05	NA	NA	NA
1884	MB	-0.746455141528699	0.0668565910464665	0.0763292462181555	1.20828771310583	0.00274707946663466	0.00337995093869479	-2.06163848018875	3.3324606516358e-05	5.13048813785104e-05
1885	MBLAC2	NA	NA	NA	NA	NA	NA	3.65262143115896	3.99960100090506e-15	1.46751901893383e-14
1886	MBP	5.52590673106929	1.243797296933e-16	3.6362889490545e-16	NA	NA	NA	NA	NA	NA
1887	MBTPS1	NA	NA	NA	-1.93165321685638	4.72480804112629e-08	7.40727970318509e-08	NA	NA	NA
1888	MCAM	NA	NA	NA	-10.6114551400775	1.8095742861733e-17	1.32984604451242e-16	NA	NA	NA
1889	MCEMP1	NA	NA	NA	NA	NA	NA	-3.18319588695727	6.48594446702856e-13	1.72196845425446e-12
1890	MCF2L	NA	NA	NA	NA	NA	NA	1.01379897224797	6.1679893575858e-08	1.14950670399142e-07
1891	MCTS1	NA	NA	NA	NA	NA	NA	0.0776033081728578	0.564916712987311	0.594234151563961
1892	MDH1	-0.262392389652305	0.0220546290027607	0.0261596876857563	-1.09381837281007	3.32418309294752e-12	6.74270861090357e-12	0.839199499621429	7.71525468899842e-08	1.42253033443955e-07
1893	MDH2	NA	NA	NA	0.149241293322071	0.352359641412455	0.374883506406421	NA	NA	NA
1894	MDP1	NA	NA	NA	NA	NA	NA	-0.640233318508939	0.22855270299895	0.255405473047115
1895	MEGF8	-5.98663966860134	1.8095742861733e-17	8.78704419482796e-17	-5.24044046594861	1.86747069330507e-17	1.32984604451242e-16	-0.969377430376635	0.00146728340987968	0.00201229395316676
1896	MEGF9	-5.46041625327473	5.08050957514321e-17	1.64023074031941e-16	NA	NA	NA	NA	NA	NA
1897	MERTK	-0.710135011630243	0.00589575921235447	0.00725345770605125	NA	NA	NA	NA	NA	NA
1898	METAP1	NA	NA	NA	NA	NA	NA	0.930682920719562	0.00046064237607271	0.000652132920653995
1899	METAP2	NA	NA	NA	NA	NA	NA	1.06737780947535	0.0109206569600751	0.0138403668847179
1900	METTL7A	NA	NA	NA	5.94822794585428	1.86747069330507e-17	1.32984604451242e-16	NA	NA	NA
1901	MFAP4	NA	NA	NA	-4.52000879957536	1.22828084402213e-12	2.56419454551011e-12	NA	NA	NA
1902	MFGE8	1.29225171295676	0.000779033260425932	0.000994185116381262	0.202914165806444	0.358064624566776	0.380786449758104	1.13945921211182	3.56087322325468e-06	5.88936770013816e-06
1903	MFI2	-3.12569519263785	5.08050957514321e-17	1.64023074031941e-16	-5.47692908667658	1.8095742861733e-17	1.32984604451242e-16	2.28510629951016	2.95053875393951e-11	6.84422525479732e-11
1904	MFSD6	NA	NA	NA	NA	NA	NA	3.18822910182271	3.72182872671852e-16	1.69851779935182e-15
1905	MGAM	-1.43948106995628	2.06169346713566e-10	3.5959769775622e-10	-2.22793864658524	3.38872439176388e-17	1.64363278881961e-16	0.744850381543422	0.000252419785564214	0.000362768581796197
1906	MGAM2	0.903993063898488	0.0754330596366697	0.085719385950761	0.0515456139432331	0.326502775772528	0.348901383081461	0.88641715789246	0.00226432577593276	0.00305268507131486
1907	MGAT1	NA	NA	NA	2.28970655932817	1.46486654229867e-11	2.83861698388019e-11	NA	NA	NA
1908	MGAT5	NA	NA	NA	-1.10812740661924	8.10837087549758e-05	0.000107433703530311	NA	NA	NA
1909	MGEA5	NA	NA	NA	NA	NA	NA	-0.57401207290421	0.0092224396747652	0.011759110717629
1910	MGLL	NA	NA	NA	NA	NA	NA	1.91398692097961	1.13068719082583e-08	2.20510262364773e-08
1911	MGP	NA	NA	NA	0.772954430076073	0.119967684079015	0.133297426754461	NA	NA	NA
1912	MGRN1	NA	NA	NA	NA	NA	NA	6.0239549596292	1.8095742861733e-17	2.20206902579205e-16
1913	MGST1	NA	NA	NA	5.60305102891317	1.74173749177162e-16	6.3076335395008e-16	NA	NA	NA
1914	MIA3	NA	NA	NA	-5.07790367458724	4.08627594277511e-17	1.88418416336689e-16	NA	NA	NA
1915	MICAL1	NA	NA	NA	NA	NA	NA	-1.64102567172867	1.20584546741806e-08	2.34856184807269e-08
1916	MICALL1	NA	NA	NA	NA	NA	NA	2.21688846826919	1.43001944140576e-15	5.66418751791313e-15
1917	MIEN1	-7.83998677958222	1.8095742861733e-17	8.78704419482796e-17	-7.82053880328169	1.8095742861733e-17	1.32984604451242e-16	-0.311317473654299	0.810828492350651	0.827439214937001
1918	MIF	2.65646268248594	3.83931229205543e-17	1.30202764687097e-16	-0.762247503249938	2.49504386837235e-05	3.40424289733005e-05	3.59242128257045	3.18341536825691e-17	2.58454634455996e-16
1919	MINK1	NA	NA	NA	NA	NA	NA	5.29807432244548	5.75210539107083e-17	3.80753102350387e-16
1920	MINPP1	NA	NA	NA	-1.06338771435539	1.63063008102361e-05	2.2475502534812e-05	NA	NA	NA
1921	MIOX	-0.18059600050908	0.381461046236014	0.406031135458639	2.59267260669076	3.42362755119342e-11	6.44915887550389e-11	-2.82900954274772	5.09483798331342e-13	1.36996604144173e-12
1922	MIPOL1	NA	NA	NA	NA	NA	NA	1.53413374422553	5.18882152221625e-07	9.01297071737207e-07
1923	MISP	NA	NA	NA	NA	NA	NA	1.30169637590731	1.81931824272591e-09	3.72092993414854e-09
1924	MITD1	6.49560649767116	1.8095742861733e-17	8.78704419482796e-17	-2.36420177707168	2.32875866013772e-08	3.71317817856605e-08	9.26327973080348	1.8095742861733e-17	2.20206902579205e-16
1925	MLEC	NA	NA	NA	0.527826695276779	0.0326839240865355	0.0377301356438391	NA	NA	NA
1926	MLLT4	NA	NA	NA	NA	NA	NA	3.19793743094746	2.12232731693617e-14	6.79468407894924e-14
1927	MLPH	3.1393103428015	4.0636131224578e-14	8.83394157056044e-14	0.159969346699196	0.19769564616389	0.215426197389351	3.13130613385254	9.00154111083975e-15	3.06908692862622e-14
1928	MLST8	NA	NA	NA	NA	NA	NA	0.591545379522383	0.00377902640865641	0.00496715501567137
1929	MME	0.505714675492783	0.0124994371266422	0.0150828603941537	-1.04954739852812	4.17479834778624e-08	6.57896237686159e-08	1.60394012273353	4.06984000390881e-11	9.27948779789603e-11
1930	MMP2	NA	NA	NA	-6.37170440859772	3.28448770684301e-17	1.6091340983122e-16	NA	NA	NA
1931	MMP7	-8.45548177978119	1.8095742861733e-17	8.78704419482796e-17	-3.83434188660177	2.43513794203435e-16	8.48979225128189e-16	-5.00123956403416	1.066721783432e-16	6.13521589335942e-16
1932	MMP8	NA	NA	NA	-2.26082626542154	9.44340549230958e-08	1.45790821768185e-07	NA	NA	NA
1933	MMP9	NA	NA	NA	-5.94631862401015	2.18552012516699e-17	1.3334056451456e-16	NA	NA	NA
1934	MMRN1	-5.70124776624358	8.86796983574895e-17	2.68935321612915e-16	NA	NA	NA	NA	NA	NA
1935	MMRN2	-7.88874823356725	1.8095742861733e-17	8.78704419482796e-17	-4.99765577510089	1.98880121470535e-17	1.32984604451242e-16	-3.20348223280536	2.29146419468857e-16	1.12243554469829e-15
1936	MMS19	NA	NA	NA	NA	NA	NA	-2.12200523843997	4.89892722291455e-12	1.19485038241874e-11
1937	MNDA	NA	NA	NA	2.5671641199527	4.49118942605289e-11	8.40153218268555e-11	NA	NA	NA
1938	MOB1A	5.08656886220223	1.8095742861733e-17	8.78704419482796e-17	2.69627524815452	1.09484099146915e-15	3.32974168869842e-15	2.62893820881568	5.57642068399917e-17	3.72479554324399e-16
1939	MOB1B	5.29370464580354	1.8095742861733e-17	8.78704419482796e-17	2.87944504037646	5.50587040045284e-16	1.76740621837522e-15	2.6654228939088	4.62815087830183e-17	3.24633303850336e-16
1940	MOCS2	NA	NA	NA	-6.60995821076947	3.83931229205543e-17	1.79414016724898e-16	NA	NA	NA
1941	MON2	2.32161283979659	3.58819195150579e-13	7.25075057558165e-13	2.03232903354561	7.97241320563916e-12	1.57760293890091e-11	0.35334949096001	0.057641505464481	0.0687534028247199
1942	MPDZ	NA	NA	NA	NA	NA	NA	1.8239315838019	7.11346580407347e-08	1.31487270428754e-07
1943	MPI	3.32449852900476	3.15416945473779e-14	6.94986490026971e-14	3.67544902892749	1.03441380886897e-16	4.04119864236589e-16	-0.259357219779062	0.40577271183526	0.439250828760158
1944	MPO	-5.0751255977667	1.20620566295989e-16	3.54232084754788e-16	-1.36045596046782	2.17811665542284e-09	3.69610577700943e-09	-3.96546587857858	2.55689385592376e-17	2.30512608667482e-16
1945	MPP5	6.20265649480243	1.8095742861733e-17	8.78704419482796e-17	2.83166064077736	1.12787713491406e-15	3.42592679730145e-15	3.65697341462208	1.44978971409702e-16	7.69121294175298e-16
1946	MPST	-1.07512537906553	3.40388666925673e-07	5.09798694704348e-07	0.303950036656264	0.0605882184653716	0.0687345335531527	-1.45131653241724	7.81985204527288e-13	2.05384675255201e-12
1947	MPZL1	-3.27356062516923	2.80447959388287e-07	4.22296155063444e-07	NA	NA	NA	NA	NA	NA
1948	MRC1	NA	NA	NA	-1.82653003411021	4.35085160935909e-08	6.84751904840842e-08	NA	NA	NA
1949	MRC2	-5.07797188465278	3.83931229205543e-17	1.30202764687097e-16	NA	NA	NA	NA	NA	NA
1950	MRGPRF	NA	NA	NA	NA	NA	NA	4.7369570053432	4.49385945428358e-15	1.62054637253245e-14
1951	MRI1	3.42426237286379	4.49385945428358e-15	1.07521790623963e-14	4.82434948970774	1.20620566295989e-16	4.59416890437702e-16	-1.31622635515008	9.38615572258693e-06	1.51570943234522e-05
1952	MROH1	NA	NA	NA	NA	NA	NA	-0.53010935901991	0.0657762400677445	0.0780760781741119
1953	MSLN	-7.33165172366403	2.05235072677987e-17	8.78704419482796e-17	-8.55204493153395	1.86747069330507e-17	1.32984604451242e-16	0.991236387396997	0.000125462571036106	0.000183999249638281
1954	MSMB	NA	NA	NA	-8.54777842930561	8.08413354429461e-17	3.27407408543932e-16	NA	NA	NA
1955	MSN	3.4031060318778	2.18552012516699e-17	8.95328622704966e-17	-0.205066361001659	0.0271724927581103	0.0315476146212173	3.81273771801741	1.86747069330507e-17	2.20206902579205e-16
1956	MSRA	NA	NA	NA	NA	NA	NA	-1.30318826430689	2.91555866669014e-07	5.14026809922154e-07
1957	MST1	NA	NA	NA	-6.5057434430516	2.40141223124205e-17	1.35079438007365e-16	NA	NA	NA
1958	MT-CO2	NA	NA	NA	6.56573077713531	1.98880121470535e-17	1.32984604451242e-16	NA	NA	NA
1959	MT1E	0.603301776895201	0.158913003917771	0.176369014023707	-3.28458098240287	3.97410548059965e-09	6.62805512550251e-09	3.99038514265087	2.29146419468857e-16	1.12243554469829e-15
1960	MT1H	1.41398476206356	0.00143069321068066	0.00180806983851412	-2.51809170831969	6.39141448120309e-07	9.47598364205218e-07	4.06866404250481	2.8441984679261e-12	7.12018679491891e-12
1961	MTAP	-0.264547153993945	0.321126609810533	0.344064224797	-1.80398238509478	7.52194158186432e-06	1.05716125181783e-05	1.55752749402142	2.64548861327554e-07	4.66692138920577e-07
1962	MTCH2	NA	NA	NA	5.4462466348893	4.62815087830183e-17	2.0865318430934e-16	NA	NA	NA
1963	MTHFD1	0.186508350082878	0.594932252079798	0.6157738277896	2.93894301220593	1.74173749177162e-16	6.3076335395008e-16	-2.81842017261999	2.80891589858871e-17	2.43522236753753e-16
1964	MTHFS	NA	NA	NA	NA	NA	NA	0.0596925425449939	0.76304800929077	0.783577253426126
1965	MTM1	NA	NA	NA	NA	NA	NA	0.149818314612325	0.433128325561667	0.466971441242017
1966	MTMR12	NA	NA	NA	NA	NA	NA	1.2363809733911	9.93783096979413e-09	1.94585511127415e-08
1967	MTMR2	NA	NA	NA	NA	NA	NA	0.818672288837503	9.38615572258693e-06	1.51570943234522e-05
1968	MTOR	NA	NA	NA	NA	NA	NA	-1.94385289094763	1.08169159671337e-11	2.57624927288541e-11
1969	MTPN	2.21004991323932	2.42872902678336e-08	3.84417337843145e-08	1.05726801995121	0.0354608858055494	0.0408388400509408	1.2396039548439	1.2707957796231e-05	2.0331348918412e-05
1970	MTR	NA	NA	NA	NA	NA	NA	0.556248487432667	0.195163941974179	0.220525499985433
1971	MUC1	4.34975261157359	2.05235072677987e-17	8.78704419482796e-17	-3.00200242687092	2.72229873885308e-17	1.42876586078034e-16	7.66229922508164	1.8095742861733e-17	2.20206902579205e-16
1972	MUC12	0.916630621962508	0.00130915010965701	0.00165769007391634	-1.4445584477809	2.58547288364711e-06	3.71537498951064e-06	2.42421213866023	1.20325065363676e-13	3.44003275392845e-13
1973	MUC13	1.83646836602596	1.49583197168842e-07	2.27347805517726e-07	-0.690083081843735	0.0151702271560909	0.017886294026832	2.62120891729331	4.08620655284301e-10	8.721395104434e-10
1974	MUC16	NA	NA	NA	NA	NA	NA	-0.59516565151354	0.00220978605106757	0.00298326192195111
1975	MUC2	NA	NA	NA	-0.297091554676566	0.142320082220711	0.156913702266937	NA	NA	NA
1976	MUC20	-5.03475489505775	1.92166499336469e-15	4.81032957260738e-15	-5.63925517490992	5.57642068399917e-17	2.39411700744134e-16	0.450045477551839	0.096736693358528	0.112731618469752
1977	MUC21	NA	NA	NA	NA	NA	NA	0.531958098697956	0.114833469544665	0.132767728950342
1978	MUC4	5.93323112542162	1.8095742861733e-17	8.78704419482796e-17	-1.37148507029691	9.01818863419413e-05	0.000119358378981981	7.65108061117983	2.11790295977905e-17	2.20206902579205e-16
1979	MUC5AC	-1.72429715325604	4.26194367298267e-08	6.65395529408823e-08	-2.7889404995964	1.55757284188221e-12	3.22393697255006e-12	1.04009908722046	0.00352321428272582	0.00465590232775683
1980	MUC5B	-3.57940855356611	1.91929512291892e-13	3.95208605036102e-13	-7.05263276161329	1.8095742861733e-17	1.32984604451242e-16	3.42057877422536	1.540520718302e-11	3.63370015336242e-11
1981	MUC6	-3.90954558919897	6.01377413884046e-14	1.29008356113739e-13	-4.41907862397601	5.67372433420228e-16	1.81888524170337e-15	0.367574780842267	0.267394235083386	0.296555342230216
1982	MVB12A	5.40844851222578	1.86747069330507e-17	8.78704419482796e-17	-3.38808335172158	3.4115561044098e-12	6.90840111142985e-12	9.16356273884359	1.8095742861733e-17	2.20206902579205e-16
1983	MVD	NA	NA	NA	NA	NA	NA	-0.465887981579097	0.161086065597992	0.182862860870027
1984	MVK	NA	NA	NA	NA	NA	NA	-1.81890763370511	1.29526530332894e-09	2.67706380202795e-09
1985	MVP	-3.36900486495441	4.0746376868887e-16	1.10049078801011e-15	2.40690232509452	1.16189482898268e-15	3.49864242184377e-15	-6.00415755902448	1.8095742861733e-17	2.20206902579205e-16
1986	MXRA5	-3.96740024898089	1.58916723399315e-16	4.56388233621008e-16	-0.816489325433633	0.0029511412390469	0.00362368530110357	-3.32591594750395	3.33714820813846e-14	1.03787074959989e-13
1987	MXRA8	-3.93121965014736	4.92507757865495e-17	1.59798690156026e-16	-3.27339144118082	3.38872439176388e-17	1.64363278881961e-16	-0.802135497886013	9.15577667447749e-05	0.000135971842578521
1988	MYADM	NA	NA	NA	NA	NA	NA	-0.513406455027045	0.328307752575588	0.360304886041693
1989	MYCBP	NA	NA	NA	NA	NA	NA	1.80304440640206	3.60663681531466e-07	6.31698784279487e-07
1990	MYD88	NA	NA	NA	NA	NA	NA	0.0365081672931584	0.602548399753873	0.631333243093274
1991	MYH1	2.40105890307395	4.54052806281895e-07	6.75364586002818e-07	-0.769727547601068	0.0778659265102877	0.0875181320166508	3.29775317586726	4.92536693683007e-10	1.04517353266019e-09
1992	MYH10	0.759545653868813	0.00249504105606224	0.0031128151371218	3.41027389715287	5.08050957514321e-17	2.23248431602134e-16	-2.66605601077455	3.39916539267997e-16	1.57325151009235e-15
1993	MYH11	-0.928500638608147	0.000486575882804207	0.000627528420283204	1.84342525430265	4.08946224257764e-12	8.26050976680272e-12	-2.88064669496578	1.20620566295989e-16	6.70139592332538e-16
1994	MYH14	1.16906751700972	7.74563266272577e-05	0.000103807448057149	4.05592279860256	1.03441380886897e-16	4.04119864236589e-16	-2.91647816906816	5.75210539107083e-17	3.80753102350387e-16
1995	MYH2	-0.726860182732556	0.0306548199263243	0.0360536181280654	-3.2423523447302	1.70020229923238e-09	2.90336724324292e-09	2.52754282603742	1.17769991445676e-07	2.13526221381149e-07
1996	MYH3	NA	NA	NA	0.328789343923043	0.574840683724221	0.595169519152048	NA	NA	NA
1997	MYH4	1.73503501474249	0.000359120595438287	0.000467168219549473	-1.79241352462671	0.000448164781983977	0.000572576456477952	3.63395294230233	5.02670260410003e-12	1.223983343285e-11
1998	MYH7B	NA	NA	NA	-1.18236078381113	0.0157926594080384	0.0185931019193475	NA	NA	NA
1999	MYH8	2.79503699340527	8.73046499458893e-09	1.40813951525628e-08	-0.522612647175508	0.180471430289919	0.197365245546581	3.45959493856489	8.38942692697397e-12	2.01442203744906e-11
[truncated: 1,562 more rows]
