# Supplementary material for: Prostate cancer reshapes the secreted and extracellular vesicle urinary proteomes
Source: Nat Commun. 2024 Jun 13;15:5069. doi: 10.1038/s41467-024-49424-5 (PMC11176296; doi:10.1038/s41467-024-49424-5)
Supplement: Supplementary file 10 — Source Data [file 41467_2024_49424_MOESM10_ESM.zip › SourceData_2K_sampleType_enriched_proteins.txt]

subcell	sample.type	or	or.lower	or.upper	p	fdr
Cytosol	ueps	0.490916669831065	0.392334716990672	0.609894285660211	5.07760500312315e-12	2.7419067016865e-11
Endoplasmic_reticulum	ueps	0.895188656269189	0.559400310194739	1.37302642965012	0.625126633052051	0.675136763696215
Golgi_apparatus	ueps	1.80151538330677	1.35868349739079	2.36186024418528	4.40905167815586e-05	0.000108222177554735
Mitochondria	ueps	0.321911841347414	0.177510323601845	0.541080459996629	5.02007860170295e-07	1.50602358051088e-06
Plasma_membrane	ueps	1.07568843922051	0.846752554312309	1.35540757480467	0.527420163177623	0.619145408947644
Secreted	ueps	6.00573403074974	5.01698225176728	7.18647717461746	0	0
Vesicles	ueps	1.33625551646673	1.05766151337901	1.67606903289423	0.0130388775905224	0.0220031059340065
Nucleus	ueps	0.386222103849776	0.301921968781044	0.489244851260881	0	0
Structural	ueps	0.679727237792308	0.463492603116485	0.969202886467219	0.0257921884608163	0.0409640640260024
Cytosol	p20	1.7049344314899	1.41829005488843	2.04740564024452	9.22412568549191e-09	4.15085655847136e-08
Endoplasmic_reticulum	p20	2.00154610153039	1.40906970574387	2.7896963211142	0.000108355755580991	0.000225046569283597
Golgi_apparatus	p20	0.969627606525852	0.658763700174351	1.38843688810427	0.882499749045396	0.882499749045396
Mitochondria	p20	1.5784348580619	1.16466695145317	2.10894871551228	0.00277641875940837	0.00535452189314472
Plasma_membrane	p20	0.565612576403857	0.408163548950124	0.768587377634508	9.22150523595677e-05	0.000207483867809027
Secreted	p20	0.161138255019872	0.0823192734032621	0.285642817506667	1.11022302462516e-16	9.99200722162641e-16
Vesicles	p20	0.750916757000449	0.552337326892075	1.0042804568248	0.0460532824920533	0.062171931364272
Nucleus	p20	0.957491344682187	0.783148436113771	1.16643392513992	0.664868008944377	0.690439855442237
Structural	p20	1.17324676203027	0.849914692453929	1.5915915477909	0.300668274792424	0.369001973608884
Cytosol	p150	1.61753054431228	1.36551420995137	1.91421745312894	1.8928312250921e-08	7.30092043964094e-08
Endoplasmic_reticulum	p150	0.483212191192675	0.259234762975115	0.830680587659313	0.00405705864283568	0.00730270555710422
Golgi_apparatus	p150	0.818258192534181	0.559916233764363	1.16403221412614	0.259309207338997	0.333397552292996
Mitochondria	p150	0.344433788751592	0.19758477177876	0.562258855111773	7.33099604022236e-07	1.97936893086004e-06
Plasma_membrane	p150	1.7688801383729	1.44653152242088	2.15430181742929	3.23138518165678e-08	1.09059249880916e-07
Secreted	p150	0.224589801779857	0.135413368645638	0.352502645365944	4.44089209850063e-16	2.99760216648792e-15
Vesicles	p150	1.27359390131509	1.01099971352803	1.59289134406496	0.0351168997205957	0.0499029627608466
Nucleus	p150	1.05418239410906	0.880175043067428	1.25943390433988	0.553072595150973	0.622206669544844
Structural	p150	1.35457732995397	1.02554696681772	1.7681615616752	0.0277544612249123	0.0416316918373685
