# Supplementary material for: Prostate cancer reshapes the secreted and extracellular vesicle urinary proteomes
Source: Nat Commun. 2024 Jun 13;15:5069. doi: 10.1038/s41467-024-49424-5 (PMC11176296; doi:10.1038/s41467-024-49424-5)
Supplement: Supplementary file 10 — Source Data [file 41467_2024_49424_MOESM10_ESM.zip › SourceData_3A_upsetPlot_data_sampleComparison.txt]

gene	Tissue	uEV-P20	uEV-P150	uSP
A1BG	1	1	1	1
A1CF	1	0	0	0
A2M	1	1	1	1
A2ML1	0	1	1	1
AAAS	1	0	0	0
AACS	1	1	1	0
AADAT	1	0	0	0
AAGAB	1	0	0	0
AAK1	1	1	1	0
AAMDC	1	1	1	0
AAMP	1	1	1	0
AAR2	1	0	0	0
AARS	1	1	1	1
AARS2	1	1	0	0
AARSD1	1	1	1	0
AASDHPPT	1	1	1	0
AASS	1	1	0	0
AATF	1	0	0	0
ABAT	1	1	0	1
ABCA5	0	0	1	0
ABCA8	1	0	0	0
ABCB1	1	1	1	1
ABCB10	1	1	0	0
ABCB11	0	1	1	1
ABCB5	1	0	0	0
ABCB6	1	1	1	0
ABCB7	1	1	0	0
ABCB8	1	0	0	0
ABCC1	1	0	0	0
ABCC2	0	1	1	0
ABCC4	1	1	1	0
ABCC9	1	0	0	0
ABCD1	1	0	0	0
ABCD3	1	1	0	0
ABCD4	1	1	1	0
ABCE1	1	1	1	0
ABCF1	1	1	1	0
ABCF2	1	0	0	0
ABCF3	1	1	1	0
ABHD10	1	1	0	0
ABHD11	1	1	0	0
ABHD12	1	1	0	0
ABHD14A	1	1	0	1
ABHD14B	1	1	1	1
ABHD16A	1	1	0	0
ABHD17A	1	1	1	0
ABHD17B	1	1	1	1
ABHD17C	1	1	1	0
ABHD4	1	0	0	0
ABHD5	1	0	0	0
ABHD6	1	1	0	0
ABI1	1	1	1	1
ABI2	1	1	1	0
ABI3	1	0	0	0
ABI3BP	1	1	0	1
ABL1	0	0	1	0
ABLIM1	1	1	0	0
ABO	1	0	0	0
ABR	1	1	1	0
ABRACL	1	1	1	1
ACAA1	1	1	0	1
ACAA2	1	1	0	1
ACACA	1	1	1	0
ACAD10	1	1	0	0
ACAD11	1	1	0	0
ACAD8	1	1	0	0
ACAD9	1	1	0	0
ACADL	1	0	0	0
ACADM	1	1	0	1
ACADS	1	1	0	0
ACADSB	1	1	0	1
ACADVL	1	1	0	1
ACAN	1	1	0	1
ACAP1	0	1	0	0
ACAP2	1	1	1	0
ACAT1	1	1	0	1
ACAT2	1	1	1	1
ACBD3	1	1	0	0
ACBD5	1	1	0	0
ACE	1	1	1	1
ACE2	0	1	1	1
ACIN1	1	1	0	0
ACLY	1	1	1	1
ACMSD	0	1	0	0
ACN9	1	0	0	0
ACO1	1	1	1	1
ACO2	1	1	0	1
ACOT1	1	1	1	1
ACOT11	0	1	0	0
ACOT13	1	1	0	0
ACOT2	1	1	1	1
ACOT7	1	1	0	1
ACOT8	1	0	0	0
ACOT9	1	1	0	0
ACOX1	1	1	0	0
ACOX2	1	1	0	0
ACOX3	1	1	0	0
ACP1	1	1	1	1
ACP2	1	1	1	1
ACP3	1	1	1	1
ACP5	1	1	0	1
ACP6	1	0	0	0
ACR	0	1	0	1
ACRBP	0	0	0	1
ACSBG2	0	1	0	0
ACSF2	1	1	0	1
ACSF3	1	1	0	0
ACSL1	1	1	1	1
ACSL3	1	1	1	0
ACSL4	1	1	1	0
ACSL5	1	1	0	0
ACSL6	1	1	0	0
ACSM1	1	0	0	0
ACSM2A	0	1	0	1
ACSM2B	0	1	0	1
ACSM3	1	1	0	0
ACSS1	1	1	0	0
ACSS2	1	1	1	0
ACSS3	1	1	0	0
ACTA1	1	1	1	1
ACTA2	1	1	1	1
ACTB	1	1	1	1
ACTBL2	1	1	1	1
ACTG1	1	1	1	1
ACTG2	1	1	1	1
ACTL6A	1	0	0	0
ACTL7A	0	1	0	0
ACTN1	1	1	1	1
ACTN2	1	1	1	1
ACTN3	1	1	1	1
ACTN4	1	1	1	1
ACTR10	1	1	1	0
ACTR1A	1	1	1	1
ACTR1B	1	1	1	1
ACTR2	1	1	1	1
ACTR3	1	1	1	1
ACTR3B	1	1	1	1
ACTR5	1	0	0	0
ACVR1	0	0	1	1
ACVR1B	0	1	1	1
ACY1	1	1	1	1
ACY3	0	1	1	1
ACYP1	1	0	1	0
ACYP2	1	0	1	0
ADA	1	0	0	0
ADAM10	1	1	1	1
ADAM15	1	1	0	0
ADAM22	1	0	0	1
ADAM28	1	0	0	1
ADAM7	0	0	1	1
ADAM8	0	1	0	1
ADAM9	1	1	1	1
ADAMDEC1	1	1	0	1
ADAMTS1	1	1	1	1
ADAMTS5	0	1	0	0
ADAMTSL1	1	1	0	1
ADAMTSL2	0	1	0	1
ADAMTSL3	0	0	0	1
ADAMTSL4	1	1	0	1
ADAR	1	1	0	0
ADARB1	1	0	0	0
ADCK1	1	0	0	0
ADCK3	1	1	0	0
ADCK4	1	0	0	0
ADCK5	1	0	0	0
ADCY3	0	0	1	0
ADCY5	1	0	1	0
ADD1	1	1	1	1
ADD2	0	1	0	0
ADD3	1	1	1	0
ADH1B	1	1	1	0
ADH1C	1	1	1	0
ADH5	1	1	1	1
ADH6	0	1	1	1
ADHFE1	1	0	0	0
ADI1	1	1	1	0
ADIPOQ	1	1	0	1
ADIRF	1	1	1	1
ADK	1	1	1	0
ADM	0	0	0	1
ADNP	1	0	0	0
ADO	1	0	1	0
ADPGK	1	1	0	0
ADPRH	1	0	1	0
ADPRHL1	1	0	0	0
ADPRHL2	1	1	1	0
ADRBK1	1	1	1	0
ADRBK2	1	1	1	0
ADRM1	1	1	0	0
ADSL	1	1	1	1
ADSS	1	1	1	1
ADSSL1	1	0	0	0
AEBP1	1	1	0	0
AES	1	0	0	0
AFAP1L2	1	1	1	0
AFG3L2	1	1	0	0
AFM	1	1	1	1
AFMID	1	1	1	0
AFTPH	1	1	0	0
AGA	1	0	1	1
AGAP1	1	1	0	0
AGAP3	1	0	0	0
AGER	0	0	0	1
AGFG1	1	1	0	0
AGFG2	1	0	0	0
AGK	1	1	0	0
AGL	1	1	1	1
AGMAT	1	1	0	1
AGO1	1	1	0	0
AGO2	1	1	0	0
AGO3	1	1	0	0
AGPAT1	1	0	0	0
AGPAT3	1	1	0	0
AGPAT5	1	0	0	0
AGPAT6	1	0	0	0
AGPAT9	0	1	0	0
AGPS	1	1	0	0
AGR2	1	1	0	0
AGR3	1	1	0	0
AGRN	1	1	1	1
AGRP	0	0	0	1
AGT	1	1	1	1
AGTRAP	1	1	1	0
AGXT2	0	1	0	0
AHCTF1	1	0	0	1
AHCY	1	1	1	1
AHCYL1	1	1	1	1
AHCYL2	1	1	1	1
AHNAK	1	1	1	1
AHNAK2	1	0	0	0
AHSA1	1	1	1	1
AHSG	1	1	1	1
AIDA	1	1	1	0
AIF1	1	0	0	0
AIF1L	0	1	1	1
AIFM1	1	1	0	1
AIG1	0	1	0	0
AIM1	1	1	0	1
AIMP1	1	1	1	0
AIMP2	1	1	1	0
AIP	1	1	1	0
AK1	1	1	1	1
AK2	1	1	0	1
AK3	1	1	0	0
AK4	1	1	0	1
AK5	1	0	0	0
AKAP1	1	1	0	0
AKAP10	1	1	1	0
AKAP12	1	1	1	1
AKAP13	1	1	0	0
AKAP17A	1	0	0	0
AKAP2	1	1	0	0
AKAP3	0	1	0	1
AKAP4	0	1	0	1
AKAP7	1	1	1	1
AKAP8	1	0	0	0
AKAP8L	1	0	0	0
AKAP9	1	0	0	0
AKR1A1	1	1	1	1
AKR1B1	1	1	1	1
AKR1B10	0	1	0	1
AKR1C1	1	1	1	1
AKR1C2	1	1	1	1
AKR1C3	1	1	1	1
AKR1C4	1	1	1	1
AKR1D1	1	1	1	0
AKR7A2	1	1	1	1
AKR7A3	0	1	1	1
AKR7L	1	1	1	1
AKT1	1	1	1	0
AKT1S1	1	0	0	0
AKT2	1	1	1	0
AKT3	1	1	1	0
AKTIP	1	1	1	0
ALAD	1	1	1	1
ALB	1	1	1	1
ALCAM	1	1	1	1
ALDH16A1	1	1	1	0
ALDH18A1	1	1	0	0
ALDH1A1	1	1	1	1
ALDH1A2	1	1	1	1
ALDH1A3	1	1	1	1
ALDH1B1	1	1	1	0
ALDH1L1	1	1	1	1
ALDH1L2	1	1	1	1
ALDH2	1	1	1	1
ALDH3A1	1	1	1	1
ALDH3A2	1	1	0	0
ALDH3B1	1	1	1	0
ALDH4A1	1	1	0	1
ALDH5A1	1	1	0	0
ALDH6A1	1	1	0	1
ALDH7A1	1	1	1	1
ALDH8A1	0	1	1	1
ALDH9A1	1	1	1	1
ALDOA	1	1	1	1
ALDOB	0	1	1	1
ALDOC	1	1	1	1
ALG1	1	0	0	0
ALG11	1	0	0	0
ALG12	1	0	0	0
ALG13	1	1	1	0
ALG14	1	0	0	0
ALG2	1	1	0	0
ALG3	1	0	0	0
ALG5	1	0	0	0
ALG6	1	0	0	0
ALG8	1	0	0	0
ALG9	1	0	0	0
ALKBH4	1	0	0	0
ALKBH5	1	0	0	0
ALKBH7	1	0	0	0
ALMS1	0	1	0	0
ALOX12	0	1	0	0
ALOX12B	0	1	0	0
ALOX15B	1	1	1	1
ALOX5	1	1	1	1
ALOX5AP	1	1	1	1
ALPI	0	1	1	1
ALPK3	1	0	0	0
ALPL	1	1	1	1
ALPP	0	1	1	1
ALPPL2	0	0	1	1
ALYREF	1	0	0	1
AMACR	1	1	0	0
AMBP	1	1	1	1
AMD1	1	1	1	0
AMDHD2	1	1	0	0
AMER3	1	0	0	0
AMFR	1	0	0	0
AMIGO2	0	1	1	0
AMN	0	1	1	1
AMOTL1	1	0	1	0
AMPD1	1	1	0	0
AMPD2	1	1	0	0
AMPD3	1	1	0	0
AMPH	1	1	1	1
AMT	1	1	0	0
AMY1A	0	1	1	1
AMY2A	0	1	1	1
AMY2B	0	1	1	1
ANAPC1	1	0	0	0
ANAPC2	1	0	0	0
ANAPC4	1	0	0	0
ANAPC5	1	0	0	0
ANAPC7	1	0	0	0
ANG	1	1	1	1
ANGEL2	1	0	0	0
ANGPT1	0	1	0	1
ANGPTL1	0	1	0	1
ANGPTL2	1	1	1	1
ANGPTL3	0	1	0	1
ANGPTL4	0	1	0	0
ANGPTL6	0	1	1	1
ANK1	1	1	0	1
ANK2	1	1	0	0
ANK3	1	1	0	0
ANKEF1	1	0	0	0
ANKFY1	1	1	1	1
ANKH	1	1	0	0
ANKHD1	1	1	0	1
ANKIB1	1	1	1	0
ANKMY2	1	1	0	0
ANKRD13A	1	1	1	0
ANKRD13D	1	0	0	0
ANKRD16	1	0	0	0
ANKRD17	1	0	0	0
ANKRD2	1	1	0	0
ANKRD22	1	1	0	0
ANKRD28	1	1	0	0
ANKRD35	0	1	0	0
ANKRD44	1	1	0	0
ANKRD52	1	0	0	0
ANKS1A	1	1	1	0
ANKS4B	0	1	0	0
ANKZF1	1	0	0	0
ANO1	0	0	1	0
ANO10	1	1	0	0
ANO6	1	1	1	0
ANO7	1	1	1	1
ANP32A	1	1	0	1
ANP32B	1	1	0	0
ANP32E	1	1	0	0
ANPEP	1	1	1	1
ANTXR1	1	1	1	1
ANTXR2	1	1	1	0
ANXA1	1	1	1	1
ANXA10	0	0	0	1
ANXA11	1	1	1	1
ANXA13	0	1	1	0
ANXA2	1	1	1	1
ANXA2P2	1	1	1	1
ANXA3	1	1	1	1
ANXA4	1	1	1	1
ANXA5	1	1	1	1
ANXA6	1	1	1	1
ANXA7	1	1	1	1
ANXA8	1	1	0	1
ANXA8L2	1	1	0	1
ANXA9	1	1	1	0
AOC1	1	1	1	1
AOC2	1	0	0	0
AOC3	1	0	1	0
AOX1	1	1	1	1
AP1B1	1	1	1	1
AP1G1	1	1	1	1
AP1G2	1	1	1	0
AP1M1	1	1	1	1
AP1M2	1	1	1	1
AP1S1	1	1	1	1
AP1S2	1	0	0	0
AP2A1	1	1	1	1
AP2A2	1	1	1	1
AP2B1	1	1	1	1
AP2M1	1	1	1	0
AP2S1	1	0	0	0
AP3B1	1	1	1	1
AP3D1	1	1	1	1
AP3M1	1	1	1	0
AP3M2	1	1	1	0
AP3S1	1	1	0	0
AP3S2	1	0	0	0
AP5B1	1	0	0	0
AP5S1	1	0	0	0
AP5Z1	1	1	0	0
APAF1	1	1	0	0
APBB1IP	1	1	0	0
APCS	1	1	1	1
APEH	1	1	1	1
APEX1	1	1	0	1
API5	1	0	0	1
APIP	1	0	0	0
APLF	1	0	0	0
APLP1	0	0	0	1
APLP2	1	1	1	1
APMAP	1	1	1	1
APOA1	1	1	1	1
APOA1BP	1	1	1	1
APOA2	1	1	1	1
APOA4	1	1	1	1
APOA5	0	1	0	1
APOB	1	1	1	1
APOBEC2	1	0	0	0
APOBEC3A	0	1	1	0
APOBEC3B	0	1	0	0
APOBEC3C	1	1	0	0
APOBEC3F	1	0	0	0
APOBR	1	1	0	0
APOC1	1	1	1	1
APOC2	1	1	0	1
APOC3	1	1	1	1
APOD	1	1	1	1
APOE	1	1	1	1
APOF	1	1	0	1
APOH	1	1	1	1
APOL1	1	1	0	1
APOL2	1	1	0	0
APOL3	1	0	0	0
APOM	1	1	0	1
APOO	1	1	0	0
APOOL	1	1	0	0
APP	1	1	1	1
APPL1	1	1	1	1
APPL2	1	1	1	1
APRT	1	1	1	1
APTX	1	0	0	0
AQP1	1	1	1	1
AQP2	0	1	1	1
AQP5	0	0	1	0
AQP7	0	0	1	0
AQR	1	1	0	0
AR	1	0	0	0
ARAF	1	1	1	0
ARAP1	1	1	1	0
ARCN1	1	1	1	1
ARF1	1	1	1	1
ARF3	1	1	1	1
ARF4	1	1	1	1
ARF5	1	1	1	1
ARF6	1	1	1	1
ARFGAP1	1	1	1	0
ARFGAP2	1	1	1	0
ARFGAP3	1	1	1	0
ARFGEF1	1	1	1	0
ARFGEF2	1	1	1	0
ARFGEF3	1	1	1	1
ARFIP1	1	1	1	0
ARFIP2	1	1	1	0
ARFRP1	1	0	0	0
ARG1	1	1	1	1
ARG2	1	1	0	0
ARGLU1	1	0	0	0
ARHGAP1	1	1	1	1
ARHGAP10	1	0	0	0
ARHGAP12	1	1	1	0
ARHGAP15	0	1	0	0
ARHGAP17	1	1	1	0
ARHGAP18	1	1	1	0
ARHGAP23	1	0	0	0
ARHGAP25	1	1	0	0
ARHGAP27	1	1	1	0
ARHGAP28	1	0	1	0
ARHGAP29	1	1	1	0
ARHGAP31	1	0	0	0
ARHGAP35	1	1	1	0
ARHGAP39	0	0	1	0
ARHGAP4	1	1	0	0
ARHGAP44	0	0	1	0
ARHGAP5	1	1	1	0
ARHGAP6	1	1	1	1
ARHGAP8	1	0	0	0
ARHGAP9	0	1	0	0
ARHGDIA	1	1	1	1
ARHGDIB	1	1	1	1
ARHGEF1	1	1	1	0
ARHGEF10	1	1	0	0
ARHGEF10L	1	1	1	1
ARHGEF11	1	0	0	0
ARHGEF12	1	1	1	0
ARHGEF16	1	1	1	0
ARHGEF17	1	0	0	0
ARHGEF18	0	1	0	0
ARHGEF2	1	1	0	0
ARHGEF28	0	1	0	0
ARHGEF37	1	1	1	0
ARHGEF38	1	1	0	0
ARHGEF40	0	0	1	0
ARHGEF5	1	1	1	0
ARHGEF6	1	1	0	0
ARHGEF7	1	1	1	0
ARID1A	1	0	0	0
ARID1B	1	0	0	0
ARID2	1	1	0	0
ARID4B	0	0	0	1
ARID5B	1	0	0	0
ARIH1	1	1	1	0
ARIH2	0	1	0	0
ARL1	1	1	1	1
ARL13B	0	1	1	0
ARL15	1	1	1	0
ARL2	1	1	1	0
ARL3	1	1	1	1
ARL6	1	1	1	0
ARL6IP1	1	1	0	0
ARL6IP4	1	0	0	0
ARL6IP5	1	1	1	0
ARL6IP6	1	0	0	0
ARL8A	1	1	1	1
ARL8B	1	1	1	1
ARMC1	1	1	0	0
ARMC10	1	1	0	0
ARMC5	1	0	0	0
ARMC6	1	1	1	0
ARMC8	1	1	0	0
ARMC9	1	1	1	0
ARMCX1	1	0	0	0
ARMCX2	1	0	0	0
ARMCX3	1	1	0	0
ARPC1A	1	1	1	1
ARPC1B	1	1	1	1
ARPC2	1	1	1	1
ARPC3	1	1	1	1
ARPC4	1	1	1	1
ARPC5	1	1	1	1
ARPC5L	1	1	1	0
ARPIN	1	1	1	0
ARPP19	1	0	1	0
ARR3	1	0	0	0
ARRB1	1	1	1	0
ARRB2	1	1	1	0
ARRDC1	1	1	1	1
ARSA	1	1	1	1
ARSB	1	1	0	1
ARSD	1	0	0	0
ARSE	0	1	0	0
ARSF	0	1	1	1
ART3	0	1	0	1
ARVCF	1	0	0	0
AS3MT	1	1	0	0
ASAH1	1	1	1	1
ASAP1	1	1	0	0
ASAP2	1	1	1	0
ASAP3	1	1	1	0
ASB9	1	1	0	0
ASCC1	1	0	0	0
ASCC2	1	1	0	0
ASCC3	1	1	1	0
ASF1A	1	0	0	0
ASGR1	0	0	0	1
ASGR2	0	0	0	1
ASH2L	1	0	0	0
ASL	1	1	1	1
ASMTL	1	1	1	1
ASNA1	1	1	1	1
ASNS	1	0	0	0
ASPA	1	1	1	0
ASPDH	0	1	0	0
ASPH	1	1	0	0
ASPN	1	0	0	0
ASPRV1	0	1	0	0
ASPSCR1	1	1	1	0
ASRGL1	1	1	1	1
ASS1	1	1	1	1
ASUN	1	0	0	0
ATAD1	1	1	0	0
ATAD2	0	1	0	0
ATAD3A	1	1	0	1
ATAD3B	1	1	0	0
ATE1	1	1	1	0
ATF6	0	1	0	0
ATF6B	0	1	0	0
ATF7IP	1	0	0	0
ATG13	0	1	0	0
ATG16L1	1	1	1	0
ATG2A	1	0	0	0
ATG2B	1	1	0	0
ATG3	1	1	1	0
ATG4A	1	0	0	0
ATG4B	1	1	1	0
ATG4C	1	0	1	0
ATG5	1	1	1	0
ATG7	1	1	1	0
ATG9A	1	0	0	0
ATIC	1	1	1	1
ATL1	1	0	0	0
ATL2	1	0	0	0
ATL3	1	1	0	0
ATM	1	0	0	0
ATOX1	1	1	1	1
ATP11A	1	1	1	0
ATP11B	1	1	1	0
ATP11C	1	0	0	0
ATP12A	1	1	1	1
ATP13A1	1	1	0	0
ATP13A2	1	0	0	0
ATP13A3	1	0	1	0
ATP1A1	1	1	1	1
ATP1A2	1	1	1	1
ATP1A3	1	1	1	1
ATP1A4	1	1	1	1
ATP1B1	1	1	1	1
ATP1B3	1	1	1	1
ATP2A1	1	1	0	0
ATP2A2	1	1	0	0
ATP2A3	1	1	0	0
ATP2B1	1	1	1	0
ATP2B2	1	1	1	0
ATP2B3	1	1	1	0
ATP2B4	1	1	1	0
ATP2C1	1	1	1	0
ATP4A	1	1	1	1
ATP5A1	1	1	1	1
ATP5B	1	1	1	1
ATP5C1	1	1	0	1
ATP5D	1	1	0	1
ATP5E	1	0	0	0
ATP5F1	1	1	0	1
ATP5H	1	1	0	1
ATP5I	1	1	0	0
ATP5J	1	1	0	0
ATP5J2	1	1	0	0
ATP5L	1	1	0	1
ATP5O	1	1	0	1
ATP5S	1	1	0	0
ATP5SL	1	0	0	0
ATP6AP1	1	1	1	1
ATP6AP2	1	1	1	1
ATP6V0A1	1	1	1	1
ATP6V0A2	1	0	0	0
ATP6V0A4	0	1	1	1
ATP6V0C	1	1	0	0
ATP6V0D1	1	1	1	1
ATP6V0D2	1	1	1	0
ATP6V1A	1	1	1	1
ATP6V1B1	1	1	1	1
ATP6V1B2	1	1	1	1
ATP6V1C1	1	1	1	1
ATP6V1C2	0	1	1	0
ATP6V1D	1	1	1	1
ATP6V1E1	1	1	1	1
ATP6V1F	1	1	1	0
ATP6V1G1	1	1	1	1
ATP6V1G2	1	1	1	1
ATP6V1G3	0	1	1	1
ATP6V1H	1	1	1	1
ATP7A	1	0	0	0
ATP8A1	1	1	1	1
ATP8A2	1	0	1	0
ATP8B1	1	1	1	0
ATP9A	1	1	1	1
ATP9B	1	1	1	1
ATPAF1	1	1	0	0
ATPAF2	1	0	0	0
ATPIF1	1	0	0	0
ATR	1	0	0	0
ATRN	1	1	1	1
ATRX	1	0	0	0
ATXN10	1	1	1	1
ATXN2	1	0	0	0
ATXN2L	1	0	0	1
ATXN3	1	1	1	0
ATXN7L3B	1	0	0	0
AUH	1	1	0	0
AUP1	1	0	0	0
AVEN	1	0	0	0
AVIL	0	0	0	1
AVL9	1	1	1	0
AXL	0	1	1	1
AZGP1	1	1	1	1
AZU1	1	1	1	1
B2M	1	1	1	1
B3GALNT1	1	0	0	0
B3GALT6	1	0	0	0
B3GALTL	1	0	0	0
B3GAT3	1	1	0	0
B3GNT1	1	1	1	1
B3GNT2	0	1	0	1
B3GNT3	0	1	0	0
B3GNT6	1	0	0	0
B3GNT8	0	1	0	0
B3GNT9	0	0	0	1
B4GALT1	1	1	0	1
B4GALT3	1	1	0	1
B4GALT4	1	1	0	0
B4GALT7	1	0	0	0
BABAM1	1	1	0	0
BACE2	1	1	1	1
BAD	1	0	0	0
BAG1	1	0	0	0
BAG2	1	1	1	0
BAG3	1	1	1	1
BAG4	1	0	0	0
BAG5	1	1	1	0
BAG6	1	1	1	0
BAIAP2	1	1	1	1
BAIAP2L1	1	1	1	1
BAIAP2L2	0	0	1	0
BAMBI	0	0	1	1
BANF1	1	1	1	1
BANK1	1	0	0	0
BANP	1	0	0	0
BAP18	1	0	0	0
BASP1	1	1	1	1
BAX	1	1	1	1
BAZ1A	1	0	0	0
BAZ1B	1	0	0	0
BBOX1	0	1	1	1
BBS1	1	1	1	0
BBS2	0	1	1	0
BBS7	0	1	0	0
BCAM	1	1	1	1
BCAN	0	0	0	1
BCAP29	1	1	0	0
BCAP31	1	1	0	0
BCAR1	1	1	0	0
BCAS1	1	1	1	1
BCAS2	1	0	0	1
BCAS3	1	0	0	0
BCAT2	1	1	0	1
BCCIP	1	0	0	0
BCHE	0	0	0	1
BCKDHA	1	1	0	0
BCKDHB	1	1	0	0
BCKDK	1	1	0	0
BCL10	1	1	1	0
BCL2	1	0	0	0
BCL2L1	1	0	0	0
BCL2L13	1	1	0	0
BCL2L2	1	1	0	0
BCL7C	1	0	0	0
BCL9	1	0	0	0
BCLAF1	1	1	0	0
BCR	1	1	1	0
BCS1L	1	1	0	0
BDH1	1	1	0	0
BDH2	1	1	1	1
BDKRB2	0	0	1	0
BECN1	0	1	1	0
BEND3	1	0	0	0
BET1L	1	0	0	0
BGN	1	1	1	1
BHLHA15	1	0	0	0
BHMT	0	1	1	1
BHMT2	0	1	1	1
BICD2	1	1	0	0
BID	1	1	1	1
BIN1	1	1	1	1
BIN2	1	1	1	0
BIN3	1	1	1	0
BIRC6	1	1	0	0
BLMH	1	1	1	1
BLNK	0	0	1	0
BLOC1S1	1	1	0	0
BLOC1S2	1	0	0	0
BLOC1S3	1	1	0	0
BLOC1S4	1	1	0	0
BLOC1S5	1	0	0	0
BLOC1S6	1	0	0	0
BLVRA	1	1	1	1
BLVRB	1	1	1	1
BMP2K	1	1	0	0
BMP6	0	1	0	1
BMP8A	0	1	0	0
BMPER	1	0	0	0
BMPR1A	0	0	1	0
BMPR2	0	0	1	1
BMS1	1	0	0	0
BNIP1	1	0	0	0
BNIP2	1	0	0	0
BNIP3	1	0	0	0
BOD1L1	1	0	0	0
BOK	1	0	0	0
BOLA1	1	0	0	0
BOLA2	1	1	1	1
BOP1	1	0	0	0
BPGM	1	1	1	1
BPHL	1	1	0	0
BPI	1	1	1	1
BPIFB1	1	1	1	1
BPIFB2	1	1	1	1
BPNT1	1	1	1	1
BPTF	1	0	0	0
BRAF	1	1	1	0
BRAP	1	0	0	0
BRAT1	1	0	0	0
BRCC3	1	1	1	0
BRD1	1	0	0	0
BRD2	1	0	0	0
BRD3	1	0	0	0
BRD4	1	0	0	0
BRD7	1	0	0	0
BRD9	1	0	0	0
BRE	1	1	1	0
BRI3	0	1	1	0
BRI3BP	1	1	0	0
BRIX1	1	0	0	0
BRK1	1	1	1	0
BROX	1	1	1	1
BSCL2	1	0	0	0
BSDC1	1	0	0	0
BSG	1	1	1	1
BSPRY	1	1	1	0
BST1	1	1	1	1
BST2	1	1	1	1
BTAF1	1	0	0	0
BTBD11	1	0	0	0
BTBD2	1	0	0	0
BTD	1	1	1	1
BTF3	1	0	0	1
BTF3L4	1	0	0	0
BTK	1	1	0	0
BTLA	0	0	0	1
BTN2A1	1	1	1	1
BTN2A2	0	1	1	1
BTN3A3	1	0	0	0
BTNL3	0	0	0	1
BUB3	1	1	0	0
BUD31	1	0	0	0
BYSL	1	1	0	0
BZW1	1	1	1	1
BZW2	1	1	1	0
C10orf32	1	0	0	0
C10orf54	0	1	1	1
C10orf76	1	1	1	0
C10orf90	1	0	0	0
C11orf52	1	1	1	1
C11orf54	1	1	1	1
C11orf68	1	1	1	0
C11orf73	1	0	0	0
C11orf96	1	0	0	0
C12orf10	1	1	1	0
C12orf29	1	0	1	0
C12orf4	1	0	1	0
C12orf49	0	0	0	1
C12orf57	1	1	1	0
C14orf1	1	0	0	0
C14orf105	0	0	1	0
C14orf142	1	0	0	0
C14orf159	1	1	0	0
C14orf166	1	1	1	1
C14orf37	0	0	0	1
C15orf27	0	0	1	0
C15orf52	1	0	0	0
C16orf13	1	1	1	0
C16orf58	1	0	0	0
C16orf62	1	1	1	0
C16orf70	1	0	1	0
C16orf89	0	1	0	1
C17orf59	1	0	0	0
C17orf62	1	0	0	0
C17orf75	1	1	1	0
C17orf85	1	0	0	0
C18orf8	1	0	1	0
C19orf10	1	1	0	1
C19orf25	1	0	0	0
C19orf35	0	1	0	0
C19orf43	1	0	0	0
C19orf52	1	0	0	0
C19orf66	1	0	0	0
C19orf80	0	1	0	0
C1GALT1C1	1	1	0	0
C1orf123	1	1	1	1
C1orf168	0	1	1	0
C1orf198	1	0	0	0
C1orf21	1	0	1	0
C1orf50	1	0	1	0
C1orf85	1	1	1	1
C1orf95	1	0	1	0
C1QA	1	1	1	1
C1QB	1	1	1	1
C1QBP	1	1	0	1
C1QC	1	1	1	1
C1QTNF1	0	1	0	0
C1QTNF3	1	0	0	0
C1QTNF5	0	1	0	0
C1QTNF7	1	0	0	0
C1R	1	1	0	1
C1RL	1	1	1	1
C1S	1	1	0	1
C2	1	1	0	1
C20orf27	1	1	0	0
C21orf2	1	1	0	0
C21orf33	1	1	0	1
C21orf59	1	0	0	0
C2CD2	1	0	0	0
C2CD2L	1	0	0	0
C2CD5	1	1	0	0
C2orf43	1	0	0	0
C2orf47	1	1	0	0
C2orf49	1	0	0	0
C2orf54	0	1	0	0
C2orf69	1	0	0	0
C2orf72	1	0	1	0
C3	1	1	1	1
C3AR1	0	0	0	1
C3orf38	1	0	0	0
C3orf58	1	1	0	0
C4A	1	1	1	1
C4B	1	1	1	1
C4BPA	1	1	1	1
C4BPB	1	1	0	1
C4orf19	0	1	1	0
C4orf27	1	0	0	0
C4orf33	1	0	0	0
C5	1	1	1	1
C5AR1	0	1	1	0
C5orf22	1	0	0	0
C5orf24	1	0	0	0
C5orf42	1	0	0	0
C5orf51	1	1	0	0
C6	1	1	1	1
C6orf120	1	1	0	1
C6orf132	1	1	1	0
C6orf203	1	0	0	0
C6orf211	1	1	1	0
C6orf89	1	0	0	0
C7	1	1	1	1
C7orf26	1	0	0	0
C7orf31	0	1	0	0
C7orf50	1	0	0	0
C7orf55	1	1	0	0
C7orf61	0	1	0	0
C8A	1	1	0	1
C8B	1	1	1	1
C8G	1	1	0	1
C8orf33	1	0	0	0
C8orf82	1	1	0	0
C9	1	1	1	1
C9orf114	1	0	0	0
C9orf142	1	1	1	1
C9orf152	1	1	1	0
C9orf64	1	1	1	0
C9orf72	1	0	0	0
C9orf78	1	0	0	0
C9orf89	1	0	0	0
C9orf9	0	1	0	0
C9orf91	1	0	0	0
CA1	1	1	1	1
CA12	0	1	1	1
CA13	1	0	0	0
CA14	0	1	0	0
CA2	1	1	1	1
CA3	1	1	0	1
CA4	1	1	1	1
CA5B	1	0	0	0
CAAP1	1	0	0	0
CAB39	1	1	1	1
CAB39L	1	1	1	1
CABYR	0	1	0	0
CACHD1	0	1	0	0
CACNA1A	1	0	0	0
CACNA2D1	1	1	1	1
CACNA2D2	1	0	1	0
CACUL1	1	0	0	0
CACYBP	1	1	1	1
CAD	1	1	1	1
CADM1	1	0	0	1
CADM2	1	0	0	1
CADM3	0	1	0	1
CADM4	1	1	1	1
CADPS	1	1	1	0
CADPS2	1	1	1	1
CALB1	0	1	1	1
CALCA	0	0	0	1
CALCOCO1	0	1	0	0
CALCOCO2	1	1	0	0
CALD1	1	1	1	0
CALM1	1	1	1	1
CALML3	1	1	1	1
CALML4	0	1	0	0
CALML5	1	1	1	1
CALR	1	1	1	1
CALU	1	1	0	1
CAMK1	1	1	1	1
CAMK1D	1	1	1	0
CAMK2B	1	1	1	1
CAMK2D	1	1	1	1
CAMK2G	1	1	1	1
CAMK4	1	0	0	0
CAMKK2	1	1	1	0
CAMP	1	1	1	1
CAMSAP2	1	0	0	0
CAMSAP3	1	0	0	0
CAND1	1	1	1	1
CAND2	1	1	1	0
CANT1	1	1	0	1
CANX	1	1	1	1
CAP1	1	1	1	1
CAP2	1	0	0	0
CAPG	1	1	1	1
CAPN1	1	1	1	1
CAPN2	1	1	1	1
CAPN5	1	1	1	1
CAPN6	0	0	1	0
CAPN7	1	1	1	1
CAPNS1	1	1	1	1
CAPNS2	1	0	1	1
CAPRIN1	1	1	1	1
CAPS	1	1	1	1
CAPZA1	1	1	1	1
CAPZA2	1	1	1	1
CAPZA3	0	1	0	0
CAPZB	1	1	1	1
CARHSP1	1	1	1	1
CARKD	1	1	1	0
CARM1	1	1	1	0
CARS	1	1	1	0
CARS2	1	1	0	0
CASC4	1	1	0	0
CASD1	1	0	0	0
CASK	1	0	1	0
CASKIN2	1	0	0	0
CASP1	1	1	1	0
CASP10	0	1	0	0
CASP14	1	1	1	1
CASP3	1	1	1	0
CASP4	1	1	0	0
CASP6	1	1	1	0
CASP7	1	1	1	1
CASP8	1	1	0	0
CASP9	1	0	0	0
CASQ1	1	0	0	0
CASQ2	1	0	0	0
CAST	1	1	1	1
CASZ1	1	0	0	0
CAT	1	1	1	1
CAV1	1	0	0	0
CAV2	1	0	0	0
CBFB	1	0	0	0
CBL	1	0	0	0
CBLC	0	0	1	0
CBR1	1	1	1	1
CBR3	1	1	1	1
CBR4	1	1	0	0
CBS	1	0	0	0
CBWD1	1	1	1	0
CBX1	1	0	0	0
CBX3	1	1	0	1
CBX5	1	0	0	0
CBX8	1	0	0	0
CC2D1A	1	1	1	0
CC2D1B	1	1	1	0
CC2D2A	0	0	1	0
CCAR1	1	0	0	0
CCAR2	1	1	0	1
CCBL1	1	1	1	0
CCBL2	1	1	0	0
CCDC101	1	0	0	0
CCDC115	1	0	0	0
CCDC12	1	0	0	0
CCDC124	1	0	1	0
CCDC125	0	1	1	0
CCDC126	0	0	0	1
CCDC127	1	0	0	0
CCDC132	1	1	1	0
CCDC142	0	0	1	0
CCDC149	1	0	0	0
CCDC158	1	0	0	0
CCDC180	0	0	0	1
CCDC186	1	0	0	0
CCDC22	1	1	1	0
CCDC25	1	1	0	0
CCDC43	1	0	0	0
CCDC47	1	1	0	0
CCDC50	1	0	1	0
CCDC51	1	1	0	0
CCDC53	1	0	1	0
CCDC58	1	0	0	0
CCDC6	1	1	1	0
CCDC64B	0	1	1	0
CCDC8	0	0	1	0
CCDC85C	1	0	0	0
CCDC86	1	0	0	0
CCDC88A	0	1	0	0
CCDC88B	1	1	0	0
CCDC88C	1	1	0	0
CCDC9	1	0	0	0
CCDC90B	1	0	0	0
CCDC91	1	0	0	0
CCDC92	0	1	0	0
CCDC93	1	1	1	0
CCDC97	1	0	0	0
CCIN	0	1	0	0
CCL14	0	0	0	1
CCL15	0	0	0	1
CCL18	0	1	0	0
CCM2	1	1	1	0
CCNH	1	0	0	0
CCNK	1	0	0	0
CCNL1	1	0	0	0
CCNY	1	1	1	0
CCNYL1	1	1	1	0
CCPG1	1	0	0	0
CCS	1	1	1	1
CCT2	1	1	1	1
CCT3	1	1	1	1
CCT4	1	1	1	1
CCT5	1	1	1	1
CCT6A	1	1	1	1
CCT6B	1	1	1	1
CCT7	1	1	1	1
CCT8	1	1	1	1
CCZ1	1	1	1	0
CD109	1	1	0	1
CD14	1	1	1	1
CD151	1	0	1	0
CD160	0	0	0	1
CD163	1	1	0	1
CD164L2	0	0	1	0
CD177	1	1	1	1
CD200	0	0	0	1
CD200R1	0	1	0	0
CD209	0	0	0	1
CD248	1	1	1	1
CD27	0	0	1	1
CD276	1	1	1	1
CD2AP	1	1	1	1
CD2BP2	1	0	0	0
CD300A	0	1	1	1
CD300E	0	0	0	1
CD300LF	0	0	0	1
CD300LG	0	1	1	1
CD320	1	1	1	1
CD33	0	1	0	1
CD34	1	0	0	0
CD36	0	1	1	0
CD38	1	1	1	1
CD3EAP	1	0	0	0
CD40	0	0	0	1
CD44	1	1	1	1
CD46	1	1	1	1
CD47	1	1	1	1
CD5	1	0	0	0
CD55	1	1	1	1
CD58	0	0	1	1
CD59	1	1	1	1
CD5L	1	1	0	1
CD63	1	1	1	1
CD68	1	1	0	0
CD7	0	0	0	1
CD74	1	1	0	1
CD81	1	1	1	1
CD82	1	1	1	0
CD83	0	0	0	1
CD84	0	1	1	1
CD9	1	1	1	1
CD93	1	1	0	1
CD97	1	1	0	1
CD99	1	0	1	0
CD99L2	1	0	0	0
CDA	0	1	1	1
CDAN1	1	1	0	0
CDC16	1	0	0	0
CDC23	1	0	0	0
CDC26	1	0	0	0
CDC27	1	0	0	0
CDC37	1	1	1	0
CDC37L1	0	1	0	0
CDC40	1	0	0	0
CDC42	1	1	1	1
CDC42BPA	1	1	1	0
CDC42BPB	1	1	1	0
CDC42BPG	1	1	0	0
CDC42EP1	1	0	0	0
CDC42EP3	1	0	0	0
CDC42EP4	1	0	1	0
CDC42EP5	1	0	0	0
CDC42SE2	1	0	1	0
CDC5L	1	0	0	0
CDC73	1	0	0	0
CDCP1	1	0	0	0
CDH1	1	1	1	1
CDH11	1	1	1	1
CDH13	1	1	1	1
CDH15	0	1	1	1
CDH16	0	1	1	1
CDH17	0	0	0	1
CDH19	0	1	0	1
CDH2	0	1	1	1
CDH3	1	1	0	1
CDH5	0	0	0	1
CDH6	0	1	0	1
CDHR2	0	1	1	1
CDHR5	0	1	1	1
CDIP1	0	0	1	0
CDIPT	1	1	0	0
CDK1	1	0	0	0
CDK11B	1	0	0	0
CDK12	1	0	0	0
CDK13	1	0	0	0
CDK16	1	1	1	0
CDK17	1	1	1	0
CDK18	1	1	1	0
CDK19	1	0	0	0
CDK2	1	0	0	0
CDK2AP1	1	0	0	0
CDK4	1	0	0	0
CDK5	1	1	1	0
CDK5RAP3	1	1	0	0
CDK6	1	0	0	0
CDK7	1	0	0	0
CDK9	1	1	0	0
CDKN1B	1	0	0	0
CDKN2A	1	0	0	0
CDKN2AIP	1	0	0	0
CDKN2AIPNL	1	0	0	0
CDKN2B	1	0	0	0
CDKN2C	1	0	0	0
CDS1	1	0	0	0
CDS2	1	1	0	0
CDSN	0	1	1	1
CDV3	1	0	1	0
CDYL2	1	0	0	0
CEACAM1	1	1	1	1
CEACAM20	1	0	1	0
CEACAM21	0	1	0	0
CEACAM5	1	1	1	1
CEACAM6	1	1	1	1
CEACAM7	0	1	1	1
CEACAM8	1	1	1	1
CEBPZ	1	1	0	1
CECR1	1	0	0	1
CECR5	1	1	0	0
CEL	0	1	1	1
CELF1	1	0	0	0
CELF2	1	0	0	0
CELSR2	0	1	0	0
CENPC	1	0	0	0
CENPF	0	1	1	0
CENPV	1	0	0	0
CEP104	0	0	1	0
CEP135	0	1	0	0
CEP170B	1	0	0	0
CEP192	1	0	0	0
CEP250	1	1	0	0
CEP290	1	0	0	0
CEP41	1	0	0	0
CEP44	1	0	0	0
CEP63	0	0	0	1
CEP68	1	0	0	0
CEPT1	1	0	0	0
CERS2	1	1	0	0
CERS4	1	0	0	0
CERS6	1	0	0	0
CES1	1	1	0	0
CES2	0	1	0	1
CES5A	0	1	0	1
CETN2	1	0	1	0
CETP	0	1	1	1
CFAP20	1	0	1	0
CFAP36	1	0	0	0
CFB	1	1	1	1
CFD	1	1	1	1
CFDP1	1	0	0	0
CFH	1	1	1	1
CFHR1	1	1	1	1
CFHR2	1	1	0	1
CFHR3	1	0	0	1
CFHR4	0	0	0	1
CFHR5	1	0	0	0
CFI	1	1	1	1
CFL1	1	1	1	1
CFL2	1	1	1	1
CFP	1	1	0	1
CGGBP1	1	0	0	0
CGN	1	1	1	0
CGNL1	1	1	0	0
CGREF1	1	0	0	1
CHAD	0	1	0	0
CHADL	1	0	0	0
CHAMP1	1	0	0	0
CHCHD1	1	0	0	0
CHCHD2	1	0	0	0
CHCHD3	1	1	0	0
CHCHD4	1	0	0	0
CHCHD5	1	0	0	0
CHCHD6	1	1	0	0
CHD1L	1	0	0	0
CHD2	1	0	0	0
CHD3	1	0	0	0
CHD4	1	1	0	0
CHD6	1	0	0	0
CHD7	1	0	0	0
CHD8	1	0	0	0
CHD9	1	0	0	0
CHDH	1	1	0	0
CHERP	1	0	0	0
CHGA	1	1	0	1
CHGB	1	1	1	1
CHI3L1	1	1	0	1
CHI3L2	1	1	0	0
CHID1	1	1	0	1
CHIT1	1	1	0	1
CHKB	1	1	1	0
CHL1	1	1	0	1
CHM	0	1	1	0
CHMP1A	1	1	1	1
CHMP1B	1	1	1	1
CHMP2A	1	1	1	1
CHMP2B	1	1	1	1
CHMP3	1	1	1	0
CHMP4A	1	1	1	1
CHMP4B	1	1	1	1
CHMP4C	1	1	1	1
CHMP5	1	1	1	1
CHMP6	1	1	1	1
CHMP7	1	0	0	0
CHN1	1	0	0	0
CHN2	1	0	0	0
CHODL	0	0	0	1
CHORDC1	1	1	1	0
CHP1	1	1	1	1
CHPF	1	0	0	0
CHPF2	1	0	0	0
CHRD	1	0	0	0
CHRM1	1	0	0	0
CHRM3	1	0	0	0
CHST14	1	1	0	0
CHST3	0	1	0	0
CHSY1	1	0	0	0
CHTF8	1	0	1	0
CHTOP	1	0	0	0
CHUK	1	1	1	0
CIAO1	1	1	1	0
CIAPIN1	1	1	1	0
CIB1	1	1	1	1
CILP	0	1	1	1
CILP2	0	1	1	1
CINP	1	0	0	0
CIRBP	1	1	1	0
CIRH1A	1	0	0	0
CISD1	1	1	0	1
CISD2	1	1	0	0
CISD3	1	0	0	0
CIT	0	1	0	0
CIZ1	1	0	0	0
CKAP4	1	1	1	1
CKAP5	1	1	1	1
CKB	1	1	1	1
CKM	1	1	1	0
CKMT1A	1	1	0	1
CKMT2	1	1	0	0
CLASP1	1	0	1	0
CLASP2	1	1	1	0
CLC	1	0	0	0
CLCA4	0	1	1	1
CLCC1	1	0	0	0
CLCN3	1	0	0	0
CLCN5	0	0	1	0
CLCN7	1	1	1	0
CLDN10	0	0	1	0
CLDN14	0	0	1	0
CLDN2	0	1	1	0
CLDN23	0	0	1	0
CLDN3	1	1	1	0
CLDN4	1	0	0	0
CLDN5	0	0	1	0
CLDN7	1	0	0	0
CLEC11A	1	0	0	0
CLEC12A	0	1	0	0
CLEC14A	0	1	0	1
CLEC16A	1	0	1	0
CLEC18A	0	1	0	0
CLEC3B	1	1	1	1
CLEC4G	0	1	0	1
CLEC5A	0	1	0	1
CLEC7A	0	0	0	1
CLGN	1	0	0	0
CLIC1	1	1	1	1
CLIC2	1	1	1	0
CLIC3	0	1	1	0
CLIC4	1	1	1	1
CLIC5	1	1	1	0
CLIC6	1	1	1	1
CLINT1	1	1	1	1
CLIP1	1	1	1	0
CLIP2	1	1	1	0
CLK3	1	0	0	0
CLK4	1	0	0	0
CLMN	1	0	0	0
CLMP	0	1	0	1
CLN3	1	1	1	0
CLN5	1	1	1	1
CLN6	1	0	0	0
CLNK	0	0	1	0
CLNS1A	1	1	0	0
CLP1	1	0	0	0
CLPB	1	1	0	0
CLPP	1	1	0	0
CLPS	0	0	0	1
CLPTM1	1	1	0	0
CLPTM1L	1	1	0	0
CLPX	1	1	0	0
CLRN3	0	1	1	0
CLSTN1	1	1	0	1
CLSTN2	0	1	0	0
CLSTN3	1	1	0	1
CLTA	1	1	1	1
CLTB	1	1	1	0
CLTC	1	1	1	1
CLTCL1	1	1	1	1
CLU	1	1	1	1
CLUAP1	0	1	0	0
CLUH	1	1	0	0
CLUL1	0	1	0	0
CLYBL	1	1	0	0
CMA1	1	0	0	0
CMAS	1	1	0	0
CMBL	1	1	1	1
CMC1	1	0	0	0
CMC2	1	0	0	0
CMIP	1	0	1	0
CMPK1	1	1	1	1
CMPK2	1	1	0	0
CMSS1	1	0	0	0
CMTM4	1	0	0	0
CMTM6	1	1	0	0
CMTR1	1	0	0	0
CNBP	1	1	1	1
CNDP1	0	1	0	1
CNDP2	1	1	1	1
CNFN	0	1	1	0
CNIH1	1	0	0	0
CNN1	1	0	0	0
CNN2	1	1	1	0
CNN3	1	1	1	0
CNNM2	1	0	0	0
CNNM3	1	1	1	1
CNNM4	1	0	0	0
CNOT1	1	1	0	0
CNOT10	1	0	0	0
CNOT11	1	0	0	0
CNOT2	1	0	0	0
CNOT3	1	0	0	0
CNOT6L	1	0	0	0
CNOT7	1	0	0	0
CNP	1	1	1	1
CNPY2	1	1	0	1
CNPY3	1	1	0	0
CNPY4	1	0	0	0
CNRIP1	1	0	0	0
CNTFR	1	1	1	1
CNTN1	1	1	1	1
CNTNAP2	1	1	1	1
COA3	1	1	0	0
COA4	1	0	0	0
COA5	1	0	0	0
COA6	1	0	0	0
COA7	1	0	0	0
COASY	1	1	1	1
COBL	1	1	1	0
COBLL1	1	1	1	0
COCH	1	1	0	1
COG1	1	0	0	0
COG2	1	1	0	0
COG3	1	1	1	0
COG4	1	1	0	0
COG5	1	1	1	0
COG6	1	1	0	0
COG7	1	1	1	0
COG8	1	0	0	0
COIL	1	0	0	0
COL10A1	1	0	0	0
COL11A1	1	0	0	0
COL11A2	1	0	0	1
COL12A1	1	1	1	1
COL14A1	1	1	0	1
COL15A1	1	1	1	1
COL16A1	1	1	0	0
COL17A1	1	0	0	0
COL18A1	1	1	1	1
COL1A1	1	0	1	1
COL1A2	1	1	1	1
COL21A1	1	0	0	0
COL28A1	1	0	0	1
COL2A1	1	1	0	1
COL3A1	1	0	1	1
COL4A1	1	1	0	1
COL4A2	1	1	1	1
COL4A3	1	0	0	0
COL4A3BP	1	1	1	0
COL4A4	1	0	0	0
COL4A5	1	1	0	1
COL4A6	1	1	0	0
COL5A1	1	1	0	0
COL5A2	1	0	0	1
COL5A3	1	1	0	1
COL6A1	1	1	1	1
COL6A2	1	1	1	1
COL6A3	1	1	1	1
COL7A1	1	0	0	1
COL8A1	1	1	0	0
COL8A2	1	0	0	0
COLEC10	0	1	0	0
COLEC12	1	1	1	1
COLGALT1	1	1	0	0
COMMD1	1	0	0	0
COMMD10	1	0	0	0
COMMD2	1	1	1	0
COMMD3	1	1	1	0
COMMD4	1	1	0	0
COMMD5	1	0	1	0
COMMD6	1	0	1	0
COMMD7	1	0	0	0
COMMD8	1	1	1	0
COMMD9	1	1	1	0
COMP	1	1	1	1
COMT	1	1	1	1
COMTD1	1	1	0	0
COPA	1	1	1	1
COPB1	1	1	1	1
COPB2	1	1	1	1
COPE	1	1	1	1
COPG1	1	1	1	1
COPG2	1	1	1	1
COPRS	1	0	0	0
COPS2	1	1	1	1
COPS3	1	1	1	1
COPS4	1	1	1	1
COPS5	1	1	1	0
COPS6	1	1	1	0
COPS7A	1	1	1	0
COPS7B	1	1	1	0
COPS8	1	1	1	0
COPZ1	1	1	1	1
COPZ2	1	0	0	0
COQ10B	1	0	0	0
COQ3	1	0	0	0
COQ5	1	1	0	0
COQ6	1	1	0	0
COQ7	1	0	0	0
COQ9	1	1	0	0
CORIN	1	0	0	0
CORO1A	1	1	1	1
CORO1B	1	1	1	1
CORO1C	1	1	1	1
CORO2A	1	0	1	0
CORO2B	1	0	0	0
CORO7	1	1	1	0
COTL1	1	1	1	1
COX11	1	0	0	0
COX15	1	0	0	0
COX17	1	0	0	0
COX18	1	0	0	0
COX20	1	1	0	0
COX4I1	1	1	0	1
COX5A	1	1	0	1
COX5B	1	1	0	0
COX6A1	1	1	0	0
COX6B1	1	1	0	1
COX6C	1	0	0	0
COX7A1	1	1	0	0
COX7A2	1	1	0	0
COX7A2L	1	1	0	0
COX7C	1	1	0	0
COX8A	1	0	0	0
CP	1	1	1	1
CPA1	0	0	0	1
CPA3	1	0	0	0
CPA4	0	1	0	1
CPA6	1	0	0	0
CPAMD8	1	1	0	1
CPB1	1	1	0	1
CPB2	1	1	0	1
CPD	1	1	1	1
CPE	1	1	1	1
CPEB3	1	0	0	0
CPEB4	1	0	0	0
CPM	1	1	1	1
CPN1	1	1	0	1
CPN2	1	1	1	1
CPNE1	1	1	1	1
CPNE2	1	1	1	0
CPNE3	1	1	1	1
CPNE4	1	1	1	0
CPNE5	0	1	1	0
CPNE6	1	1	1	0
CPNE8	1	1	1	1
CPOX	1	0	0	0
CPPED1	1	1	1	1
CPQ	1	1	1	1
CPS1	1	1	0	0
CPSF1	1	0	0	0
CPSF2	1	0	0	0
CPSF3	1	0	0	0
CPSF3L	1	0	0	0
CPSF4	1	0	0	0
CPSF6	1	1	0	1
CPSF7	1	0	0	0
CPT1A	1	1	0	0
CPT1B	0	1	0	0
CPT2	1	1	0	0
CPTP	1	1	1	0
CPVL	1	1	1	1
CPXM2	1	1	1	1
CPZ	1	1	0	1
CR1	0	1	1	1
CR1L	0	1	1	1
CRABP1	1	1	1	0
CRABP2	1	1	1	1
CRACR2A	1	1	1	1
CRADD	1	1	0	0
CRAT	1	1	0	0
CRB2	0	1	1	1
CRB3	1	1	1	1
CRBN	1	1	1	0
CRCT1	0	0	1	0
CREB1	1	0	0	0
CREB3L3	0	0	0	1
CREB3L4	1	0	0	0
CREBBP	1	0	0	0
CREG1	1	1	0	1
CRELD1	1	0	0	1
CRELD2	1	0	0	0
CRHBP	0	1	0	1
CRIM1	0	1	1	1
CRIP1	1	0	1	0
CRIP2	1	1	1	1
CRISP1	0	1	0	1
CRISP3	1	1	1	1
CRISPLD1	1	1	1	1
CRISPLD2	1	1	1	1
CRK	1	1	1	1
CRKL	1	1	1	0
CRLF1	0	0	0	1
CRLF3	1	1	0	0
CRMP1	1	1	1	0
CRNKL1	1	0	0	0
CRNN	0	1	1	1
CROCC	1	1	1	1
CROT	1	1	0	0
CRP	1	0	0	0
CRTAC1	1	1	1	1
CRTAP	1	1	0	0
CRTC1	1	0	0	0
CRTC2	1	0	0	0
CRTC3	1	0	0	0
CRYAA	0	1	1	1
CRYAB	1	1	1	1
CRYBG3	1	1	1	0
CRYL1	1	1	1	1
CRYM	1	1	1	1
CRYZ	1	1	1	1
CRYZL1	1	1	1	0
CS	1	1	1	1
CSAD	0	1	1	0
CSDE1	1	1	1	0
CSE1L	1	1	1	1
CSF1	0	1	1	1
CSF1R	0	0	0	1
CSGALNACT1	1	1	0	0
CSK	1	1	1	0
CSNK1A1	1	1	1	1
CSNK1D	1	0	0	0
CSNK1E	1	0	0	0
CSNK1G1	1	1	1	0
CSNK1G2	1	1	1	0
CSNK1G3	1	1	1	0
CSNK2A1	1	1	1	1
CSNK2A2	1	1	1	0
CSNK2B	1	1	1	0
CSPG4	1	1	1	1
CSPP1	0	1	1	0
CSRP1	1	1	1	1
CSRP2	1	1	1	0
CSRP3	1	0	0	0
CST1	1	1	1	1
CST2	1	1	1	1
CST3	1	1	1	1
CST4	1	1	1	1
CST6	0	1	1	1
CSTA	1	1	1	1
CSTB	1	1	1	1
CSTF1	1	0	0	0
CSTF2	1	0	0	0
CSTF2T	1	0	0	0
CSTF3	1	0	0	0
CTAGE5	1	1	0	0
CTBP1	1	1	1	0
CTBP2	1	1	1	0
CTBS	1	1	1	1
CTCF	1	0	0	0
CTDP1	1	0	0	0
CTDSP1	1	1	1	0
CTDSP2	0	0	1	0
CTDSPL	0	0	1	0
CTF1	1	0	0	0
CTGF	0	0	0	1
CTH	1	1	1	0
CTIF	1	0	0	0
CTNNA1	1	1	1	1
CTNNA2	1	1	1	0
CTNNAL1	1	0	0	0
CTNNB1	1	1	1	1
CTNNBIP1	1	0	0	0
CTNNBL1	1	0	0	0
CTNND1	1	1	1	1
CTNND2	1	0	0	0
CTPS1	1	1	1	0
CTPS2	1	1	1	0
CTR9	1	0	0	0
CTSA	1	1	1	1
CTSB	1	1	1	1
CTSC	1	1	1	1
CTSD	1	1	1	1
CTSF	1	1	0	1
CTSG	1	1	1	1
CTSH	1	1	1	1
CTSL	1	1	1	1
CTSO	0	1	0	1
CTSS	1	1	0	1
CTSV	0	1	0	0
CTSZ	1	1	1	1
CTTN	1	1	1	1
CTTNBP2NL	1	0	0	0
CUBN	0	1	1	1
CUEDC1	1	0	0	0
CUL1	1	1	1	0
CUL2	1	1	1	0
CUL3	1	1	1	0
CUL4A	1	1	1	1
CUL4B	1	1	1	0
CUL5	1	1	1	0
CUL7	1	0	0	0
CUL9	1	0	0	0
CUTA	1	1	1	1
CUTC	1	0	0	0
CUX1	1	0	0	0
CWC15	1	0	0	0
CWC22	1	0	0	0
CWC27	1	0	0	0
CWF19L1	1	0	0	0
CWH43	1	0	0	0
CXADR	1	1	1	0
CXCL10	1	0	0	0
CXCL12	1	1	1	1
CXCL13	1	0	0	0
CXCL14	0	1	0	0
CXCL17	1	0	0	0
CXCL8	0	1	1	0
CXCR1	0	1	0	0
CXCR2	0	1	0	0
CXorf38	0	1	0	0
CXXC1	1	0	0	0
CYB561	1	1	1	1
CYB561D2	1	0	0	0
CYB5A	1	1	0	1
CYB5B	1	1	1	0
CYB5R1	1	1	0	0
CYB5R2	1	1	1	0
CYB5R3	1	1	1	1
CYBA	1	1	1	1
CYBB	1	1	1	1
CYBRD1	1	1	1	1
CYC1	1	1	0	1
CYCS	1	1	1	1
CYFIP1	1	1	1	1
CYFIP2	1	1	1	1
CYGB	1	0	0	0
CYHR1	1	0	0	0
CYLD	1	0	0	0
CYP17A1	0	1	0	0
CYP1B1	1	0	0	0
CYP20A1	1	1	0	0
CYP27A1	1	1	0	0
CYP2S1	1	0	0	0
CYP2U1	1	0	0	0
CYP39A1	1	0	0	0
CYP3A5	1	0	0	0
CYP4A11	0	1	0	0
CYP4F11	1	1	0	1
CYP4F2	1	1	0	1
CYP4F22	0	1	0	0
CYP4F3	1	1	0	1
CYP4F8	0	1	0	0
CYP51A1	1	1	0	0
CYP7B1	1	0	0	0
CYR61	1	0	0	1
CYS1	0	1	1	0
CYSRT1	0	1	1	0
CYSTM1	0	1	1	1
CYTH2	1	0	1	0
D2HGDH	1	1	0	0
DAAM1	1	1	1	0
DAAM2	1	0	0	0
DAB1	1	0	0	0
DAB2	1	1	1	1
DAB2IP	1	0	0	0
DACT3	1	0	0	0
DAD1	1	1	0	0
DAG1	1	1	1	1
DAGLB	1	1	0	0
DAK	1	1	1	1
DAO	0	1	0	0
DAP	1	0	0	0
DAP3	1	1	0	0
DAPK1	1	1	0	0
DAPK3	1	0	0	0
DARS	1	1	1	1
DARS2	1	1	0	0
DAXX	1	0	0	0
DAZAP1	1	1	0	0
DAZAP2	0	0	1	0
DBH	1	0	0	0
DBI	1	1	1	1
DBN1	1	1	1	1
DBNL	1	1	1	1
DBR1	1	0	0	0
DBT	1	1	0	0
DCAF11	1	1	1	0
DCAF13	1	0	0	0
DCAF16	1	0	0	0
DCAF7	1	1	1	0
DCAF8	1	1	1	0
DCAKD	1	1	0	0
DCBLD1	0	0	0	1
DCBLD2	1	0	1	1
DCD	1	1	1	1
DCDC2	0	1	0	0
DCHS1	1	1	0	1
DCLK1	1	0	0	0
DCN	1	1	0	1
DCP1A	1	0	0	0
DCP1B	1	0	0	0
DCPS	1	1	0	0
DCTD	1	1	1	0
DCTN1	1	1	1	1
DCTN2	1	1	1	1
DCTN3	1	1	1	0
DCTN4	1	1	1	0
DCTN5	1	0	0	0
DCTN6	1	1	0	0
DCTPP1	1	1	1	0
DCUN1D1	1	1	1	0
DCUN1D4	1	0	0	0
DCUN1D5	1	0	0	0
DCXR	1	1	1	1
DDAH1	1	1	1	1
DDAH2	1	1	1	1
DDB1	1	1	1	1
DDB2	1	0	0	0
DDC	1	1	1	1
DDHD2	1	0	1	0
DDI2	1	1	1	1
DDOST	1	1	0	0
DDR1	1	1	1	1
DDR2	0	1	0	1
DDRGK1	1	1	0	0
DDT	1	1	1	1
DDX1	1	1	1	1
DDX10	1	0	0	0
DDX17	1	1	1	1
DDX18	1	1	0	1
DDX19A	1	1	1	0
DDX19B	1	1	1	1
DDX20	1	0	0	0
DDX21	1	1	0	1
DDX23	1	0	0	0
DDX24	1	0	0	0
DDX27	1	0	0	0
DDX28	1	0	0	0
DDX31	1	0	0	0
DDX39A	1	1	1	1
DDX39B	1	1	1	1
DDX3X	1	1	1	1
DDX3Y	1	1	1	1
DDX41	1	0	1	0
DDX42	1	0	0	0
DDX46	1	1	0	0
DDX47	1	0	0	0
DDX49	1	0	0	0
DDX5	1	1	1	1
DDX50	1	0	0	0
DDX51	1	0	0	0
DDX52	1	0	0	0
DDX54	1	0	0	0
DDX55	1	0	0	0
DDX56	1	0	0	0
DDX58	1	1	1	0
DDX59	1	0	0	0
DDX6	1	1	1	0
DDX60	1	1	0	0
DDX60L	1	0	0	0
DECR1	1	1	0	1
DECR2	1	1	0	0
DEF6	1	1	0	0
DEFA3	1	1	1	1
DEFA4	0	1	0	0
DEFB1	0	1	1	1
DEGS1	1	1	0	0
DEK	1	1	0	0
DENND1A	1	0	0	0
DENND2D	1	1	1	0
DENND3	1	1	0	0
DENND4C	1	1	1	1
DENR	1	1	1	1
DEPDC5	1	0	0	0
DEPTOR	1	1	1	0
DERA	1	1	1	0
DERL1	1	1	0	0
DERL2	1	0	0	0
DES	1	1	1	1
DFFA	1	1	1	0
DFFB	1	0	0	0
DFNA5	1	1	1	0
DGAT1	1	0	0	0
DGKA	1	1	1	0
DGKE	1	0	0	0
DGKQ	1	1	0	0
DGUOK	1	0	0	0
DHCR24	1	0	0	0
DHCR7	1	1	0	0
DHODH	1	1	0	0
DHPS	1	0	1	0
DHRS1	1	1	0	0
DHRS11	1	1	1	0
DHRS13	1	0	0	0
DHRS2	1	1	0	1
DHRS3	1	0	0	0
DHRS4	1	1	0	0
DHRS7	1	1	1	1
DHRS7B	1	1	0	0
DHRS9	0	1	0	0
DHRSX	1	0	0	0
DHTKD1	1	1	0	0
DHX15	1	1	0	0
DHX16	1	0	0	0
DHX29	1	1	0	0
DHX30	1	1	1	1
DHX32	1	1	1	0
DHX36	1	1	1	0
DHX37	1	0	0	0
DHX38	1	0	0	0
DHX40	1	0	0	0
DHX57	1	0	0	0
DHX8	1	0	0	0
DHX9	1	1	0	1
DIABLO	1	0	0	0
DIAPH1	1	1	1	0
DIAPH2	1	1	1	0
DICER1	1	0	0	0
DIDO1	1	0	0	0
DIEXF	1	0	0	0
DIMT1	1	0	0	0
DIP2A	1	1	1	0
DIP2B	1	1	1	0
DIP2C	1	1	1	0
DIRC2	0	0	1	0
DIS3	1	1	0	0
DIS3L2	1	1	0	0
DKC1	1	1	0	0
DKK3	1	0	0	1
DLAT	1	1	0	0
DLD	1	1	0	1
DLG1	1	1	0	0
DLG2	1	0	0	0
DLG3	1	0	0	0
DLG5	1	0	0	0
DLGAP4	1	1	1	0
[truncated: 6,751 more rows]
