# Supplementary material for: Prostate cancer reshapes the secreted and extracellular vesicle urinary proteomes
Source: Nat Commun. 2024 Jun 13;15:5069. doi: 10.1038/s41467-024-49424-5 (PMC11176296; doi:10.1038/s41467-024-49424-5)
Supplement: Supplementary file 10 — Source Data [file 41467_2024_49424_MOESM10_ESM.zip › SourceData_3B_compare_urine_fractions.txt]

gene	tissue	p20	p150	usp
A1BG	23.68144943	25.04611396	20.89944793	28.74958964
A1CF	14.07076049	NA	NA	NA
A2M	23.06958417	19.09230902	17.01154917	22.27949975
A2ML1	14.31840686	17.2690091	14.89573427	16.23146178
AAAS	20.22974377	NA	NA	NA
AACS	18.2965505	18.14475644	18.14223373	NA
AADAT	17.68109084	NA	NA	NA
AAGAB	17.75814209	NA	NA	NA
AAK1	18.35962645	17.33134479	17.2954139	NA
AAMDC	21.61848265	17.39154113	19.51132777	NA
AAMP	18.2595232	17.19547924	17.56930488	NA
AAR2	17.86130262	NA	NA	NA
AARS	22.04649298	21.88846381	19.34331276	17.49718019
AARS2	18.39573275	16.18771639	NA	NA
AARSD1	18.05977516	18.03617244	16.63416385	NA
AASDHPPT	20.35190761	19.55931486	17.75931731	NA
AASS	19.02983059	17.723194	NA	NA
AATF	16.91900783	NA	NA	NA
ABAT	22.41352118	21.60113421	NA	17.11681059
ABCA12	NA	NA	14.97461545	NA
ABCA5	NA	NA	16.28261288	NA
ABCA8	16.54544875	NA	NA	NA
ABCB1	15.41093713	23.3380102	23.80149926	20.18445556
ABCB10	15.71678294	15.50688687	NA	NA
ABCB11	NA	16.73134061	17.04970202	17.47668748
ABCB5	16.13523337	NA	NA	NA
ABCB6	17.94934706	17.40348457	16.68850933	NA
ABCB7	17.76888142	16.86394009	NA	NA
ABCB8	15.59945126	NA	NA	NA
ABCC1	17.55899837	NA	NA	NA
ABCC2	NA	17.37587985	15.47849449	NA
ABCC4	21.24385818	17.31583289	15.73987185	NA
ABCC9	15.15114347	NA	NA	NA
ABCD1	15.98100954	17.38514576	NA	NA
ABCD3	19.64220672	19.91708113	NA	NA
ABCD4	16.85503702	16.9046158	17.32665425	NA
ABCE1	20.49341532	18.90457782	17.59770903	NA
ABCF1	19.51885972	18.05131612	16.97194522	NA
ABCF2	17.23932799	NA	NA	NA
ABCF3	18.80526118	18.28661852	16.80665265	NA
ABHD10	22.27846539	18.36082402	NA	NA
ABHD11	22.83360603	20.77180234	NA	NA
ABHD12	20.19914419	18.46293461	NA	NA
ABHD14A	17.77713565	19.08522877	NA	17.24292088
ABHD14B	24.17505736	25.32045075	23.83855148	24.10114736
ABHD16A	19.49267477	16.90564501	NA	NA
ABHD17A	14.57214599	17.94971606	17.77810509	NA
ABHD17B	18.00805239	20.36204181	20.9492575	18.57468283
ABHD17C	16.12419996	17.87657242	20.7998826	NA
ABHD4	18.13789837	NA	NA	NA
ABHD5	17.46130649	NA	NA	NA
ABHD6	16.95594931	16.99589594	NA	NA
ABI1	19.98017043	19.2023116	21.6424045	16.06976858
ABI2	18.95304929	16.7575215	19.50816576	NA
ABI3	15.92112972	NA	NA	NA
ABI3BP	16.95177879	17.299517	15.60209712	18.95718763
ABL1	NA	NA	13.55551579	NA
ABLIM1	16.49939337	16.16887527	NA	NA
ABO	17.09613648	NA	NA	NA
ABR	17.537609	16.89141452	16.40690792	NA
ABRACL	23.44502213	22.14923671	22.46304551	21.63495404
ACAA1	22.57120564	21.84088842	NA	17.16164383
ACAA2	21.16608887	23.26023279	NA	18.02111433
ACACA	20.68707289	16.89600676	14.29265482	NA
ACAD10	17.7477613	16.44031253	NA	NA
ACAD11	16.18762215	17.81528659	NA	NA
ACAD8	21.2399449	18.84686992	NA	NA
ACAD9	20.03641316	18.46438711	NA	NA
ACADL	18.92017204	NA	NA	NA
ACADM	22.10548769	22.69352855	NA	18.6609589
ACADS	19.18417618	20.40885485	NA	NA
ACADSB	22.47373857	21.83338357	NA	16.46759938
ACADVL	22.47847201	21.63075262	NA	15.47811028
ACAN	15.16515934	15.79968664	NA	20.26297613
ACAP1	NA	17.64623744	NA	NA
ACAP2	16.98846723	16.17266415	16.26776667	NA
ACAT1	24.05691856	24.07326514	NA	18.56047566
ACAT2	22.53833043	21.94551915	20.58520111	19.43253081
ACBD3	21.2785872	16.14589647	NA	NA
ACBD5	17.3604102	17.33776062	NA	NA
ACE	18.23502626	23.1860499	22.61330035	22.31576221
ACE2	16.13827025	21.81768091	20.29551103	20.32053916
ACHE	NA	NA	18.2025264	NA
ACIN1	20.12475153	14.86950611	NA	NA
ACLY	23.03681681	22.52091795	19.68122335	18.81193528
ACMSD	NA	19.01635708	NA	NA
ACN9	18.40579233	NA	NA	NA
ACO1	22.8174644	23.49522561	21.00662942	20.10761715
ACO2	24.17500907	23.71406497	NA	17.49381686
ACOT1	21.69934067	20.79780746	18.32055625	15.89431093
ACOT11	NA	18.24246379	NA	NA
ACOT13	21.62150388	20.09247144	NA	NA
ACOT2	21.11574314	19.98276494	17.57304675	15.24694566
ACOT7	17.93590273	16.77134113	NA	16.61906017
ACOT8	18.49998211	NA	NA	NA
ACOT9	21.22975676	18.41518898	NA	NA
ACOX1	19.46919604	20.33604847	NA	NA
ACOX2	14.23642734	17.16017468	NA	NA
ACOX3	19.32505963	17.68274637	NA	NA
ACP1	23.65317204	22.00863191	22.12881176	18.98101807
ACP2	21.27833496	22.7585774	21.77180024	24.03941578
ACP5	18.59267808	19.2999101	NA	18.6003399
ACP6	17.75461796	NA	NA	NA
ACP3	28.3653918	27.31838921	26.21854366	29.83728812
ACR	NA	18.96868539	NA	17.18149707
ACRBP	NA	18.34052048	NA	15.90715894
ACRV1	NA	NA	NA	16.30530904
ACSBG2	NA	19.51998666	NA	NA
ACSF2	17.45978502	22.00497039	NA	16.69066557
ACSF3	18.65332027	17.63378217	NA	NA
ACSL1	21.75539383	21.19870492	15.52059729	16.79363439
ACSL3	21.71133266	17.78040067	15.62239726	NA
ACSL4	16.11079006	19.6737401	21.32781164	NA
ACSL5	18.15718525	16.49294362	NA	NA
ACSL6	14.57482437	14.08346995	NA	NA
ACSM1	18.54920331	NA	NA	NA
ACSM2A	NA	21.71859027	NA	14.7295006
ACSM2B	NA	22.0248298	NA	16.05177304
ACSM3	19.50114271	19.00196564	NA	NA
ACSS1	21.64925743	19.26588814	NA	NA
ACSS2	18.24584032	18.59258669	18.05489596	NA
ACSS3	17.16474131	18.88312634	NA	NA
ACTA1	29.98789839	25.66347899	24.74638949	23.91101965
ACTA2	30.27277069	25.03708486	24.27643896	23.70393092
ACTB	29.54079049	28.18909931	27.08869534	26.44494896
ACTBL2	26.13727779	22.22324195	20.71607184	20.65114105
ACTG1	29.53507032	28.19594811	27.11958526	26.51659069
ACTG2	30.24377544	25.03708486	24.27643896	23.70393092
ACTL6A	20.91717593	NA	NA	NA
ACTL7A	NA	18.58434027	NA	NA
ACTN1	26.73749282	22.35797382	20.22173393	20.11986878
ACTN2	21.58766992	18.48699407	15.67487585	15.51999956
ACTN3	20.24006283	18.3615274	15.55514844	15.31059437
ACTN4	25.68688803	24.34796402	22.39292742	21.58534574
ACTR10	19.11880052	17.76075647	17.37882071	NA
ACTR1A	22.73606281	22.69712612	20.36466142	18.0580905
ACTR1B	21.98126005	22.06157709	19.53437801	16.45354239
ACTR2	24.0549232	23.34034942	21.66609261	20.18321327
ACTR3	24.71610916	23.90277573	22.75159093	20.94327016
ACTR3B	21.95569459	19.89801028	18.10848779	15.41285253
ACTR5	16.49137563	NA	NA	NA
ACTRT2	NA	20.14973286	NA	NA
ACTRT3	NA	19.55048435	NA	NA
ACVR1	NA	NA	16.56813553	18.14393216
ACVR1B	NA	17.93964243	17.86662116	24.65198941
ACY1	21.70246734	25.38476817	22.29977779	23.70420861
ACY3	NA	19.48306234	17.24351683	19.28214672
ACYP1	19.42493657	NA	18.46585135	NA
ACYP2	20.02285372	NA	18.12841819	NA
ADA	16.7119504	NA	NA	NA
ADAM10	19.95737578	19.30449401	19.61258315	18.99007345
ADAM15	15.37928106	17.32979008	15.7907977	NA
ADAM22	17.25565539	NA	NA	13.50696943
ADAM28	16.15885877	NA	NA	14.8486194
ADAM33	NA	18.11346966	NA	NA
ADAM7	NA	15.9236889	15.98761234	16.06748225
ADAM8	NA	17.57049077	19.60264332	18.32533373
ADAM9	17.39694071	17.7784215	20.74802224	19.0991663
ADAMDEC1	17.24078826	18.54595902	NA	19.30671884
ADAMTS1	16.5697429	18.41421126	17.12487507	22.33053337
ADAMTS5	NA	15.18241477	NA	NA
ADAMTSL1	15.32736634	16.11046914	NA	14.92649581
ADAMTSL2	NA	16.85724843	NA	19.05380713
ADAMTSL3	NA	NA	NA	14.49473791
ADAMTSL4	15.31256974	16.07351544	NA	18.44930862
ADAR	19.82491048	14.94771336	NA	NA
ADARB1	17.43617127	NA	NA	NA
ADCK1	16.83893531	NA	NA	NA
ADCK3	18.70053665	17.38047959	NA	NA
ADCK4	17.64195636	NA	NA	NA
ADCK5	15.70511928	NA	NA	NA
ADCY2	NA	NA	16.21434278	NA
ADCY3	NA	NA	15.55160277	NA
ADCY5	15.11742667	NA	15.13229257	NA
ADD1	21.69480876	18.86448164	16.84252424	14.74392362
ADD2	NA	17.73551309	NA	NA
ADD3	20.97429424	17.39275827	16.37090095	NA
ADH1B	20.41637469	17.12784899	18.62361806	NA
ADH1C	17.9772613	18.5683292	20.24914309	NA
ADH5	24.21016334	23.80591106	22.87810132	21.33754792
ADH6	NA	20.56496128	19.16717191	18.05263544
ADHFE1	17.60875385	NA	NA	NA
ADI1	20.76629688	20.37089537	19.71580483	NA
ADIPOQ	18.18236905	17.81208215	NA	19.85228501
ADIRF	24.1085887	21.7391451	24.64281242	23.83505688
ADK	20.43628505	18.05156999	17.3465329	NA
ADM	NA	NA	NA	20.94594948
ADNP	16.97785842	NA	NA	NA
ADO	19.14136034	NA	17.49117411	NA
ADPGK	19.50845262	18.05122604	NA	NA
ADPRH	18.11899404	NA	17.21056999	NA
ADPRHL1	18.10718651	NA	NA	NA
ADPRHL2	20.88841185	18.00605163	18.22361404	NA
ADRBK1	19.18783947	18.43483512	18.03209669	NA
ADRBK2	16.72606216	16.57856127	15.84899294	NA
ADRM1	20.5833725	17.55331022	NA	NA
ADSL	21.1538621	19.58004999	17.34871176	14.91693717
ADSS	20.64140455	20.38003505	18.47870447	18.90181706
ADSSL1	14.75604744	NA	NA	NA
AEBP1	21.32680068	14.15393973	14.16136444	NA
AES	19.12922692	NA	NA	NA
AFAP1L2	16.27104059	16.17370736	15.16912238	NA
AFG3L2	19.9123107	19.34957743	NA	NA
AFM	20.66169868	18.12326301	16.26137363	23.72166196
AFMID	18.01959654	19.93865391	18.03986379	NA
AFTPH	16.87930601	16.60227765	NA	NA
AGA	21.9087173	NA	17.54582202	18.11008538
AGAP1	17.15091564	17.16822876	NA	NA
AGAP3	15.69644418	NA	NA	NA
AGER	NA	NA	NA	21.13944394
AGFG1	19.21862132	17.75015258	NA	NA
AGFG2	18.32708534	NA	NA	NA
AGK	20.6564496	18.26685866	NA	NA
AGL	20.76959929	20.07683214	16.8538414	15.97942119
AGMAT	17.78635633	18.61111305	NA	18.02941307
AGO1	18.93914501	15.06297995	NA	NA
AGO2	19.01303312	14.74544143	NA	NA
AGO3	17.8411561	15.10779833	NA	NA
AGPAT1	17.93209952	NA	NA	NA
AGPAT3	18.24525861	17.99986723	NA	NA
AGPAT5	18.14478119	NA	NA	NA
AGPAT6	20.16744952	NA	NA	NA
AGPAT9	NA	17.65943477	NA	NA
AGPS	17.46963739	17.26312422	NA	NA
AGR2	25.74284241	22.66903825	NA	18.66026595
AGR3	22.02417343	18.68748668	NA	NA
AGRN	21.80073243	21.63800936	16.88010244	23.68897787
AGRP	NA	19.8498452	NA	20.10097608
AGT	21.9305522	23.48659284	20.66862351	25.37224247
AGTPBP1	NA	15.99564636	NA	NA
AGTR1	NA	NA	NA	17.74344765
AGTRAP	19.72153869	20.12277826	18.28755697	NA
AGXT2	NA	18.40530559	NA	NA
AHCTF1	15.94889919	NA	NA	16.17340942
AHCY	24.37275303	24.21190628	22.05616395	20.96422025
AHCYL1	21.04763903	20.94704991	19.87516135	15.85995656
AHCYL2	20.07551674	20.12859196	18.98592783	15.52853906
AHNAK	23.10218269	19.26070793	19.51623161	16.4042788
AHNAK2	17.35763714	NA	NA	NA
AHSA1	22.02034393	20.38098565	18.54187356	17.01980939
AHSG	24.44764379	24.66623406	21.73217044	29.54804984
AIDA	20.26743816	18.84603872	21.11941967	NA
AIF1	19.81607776	NA	NA	NA
AIF1L	NA	19.05067227	20.70939638	17.6781414
AIFM1	21.50734141	20.68825504	NA	15.89235521
AIG1	NA	19.00374369	NA	NA
AIM1	18.74389853	16.33990655	NA	15.34570386
AIMP1	22.05460662	20.64737829	17.69893976	NA
AIMP2	20.93249896	19.85094893	17.77282935	NA
AIP	20.77066507	19.7224928	17.96329242	NA
AK1	23.9142568	22.57573575	21.7752133	19.04986821
AK2	24.14462817	19.94514554	NA	17.90714299
AK3	23.17905673	20.87860304	NA	NA
AK4	22.88354039	23.18332083	NA	17.01854138
AK5	14.60191417	NA	NA	NA
AKAP1	19.46153288	20.22653143	NA	NA
AKAP10	17.15803006	17.06090017	17.31013015	NA
AKAP12	20.76181838	17.49844703	19.78329079	14.30579691
AKAP13	15.58820246	13.50291913	NA	NA
AKAP17A	15.79279648	NA	NA	NA
AKAP2	16.15797521	16.811041	NA	NA
AKAP3	NA	17.47256755	NA	16.84184309
AKAP4	NA	17.29003529	NA	16.02285803
AKAP7	17.95735533	18.91433626	20.83621202	17.48074151
AKAP8	18.25098279	NA	NA	NA
AKAP8L	17.01414984	NA	NA	NA
AKAP9	15.34083025	NA	NA	NA
AKR1A1	25.36559883	25.97300395	24.07651792	23.4559888
AKR1B1	22.81666164	23.00493035	24.4464367	20.88700547
AKR1B10	NA	18.99335424	NA	17.45093661
AKR1C1	19.35186779	21.38135119	20.48697291	16.12428552
AKR1C2	19.08522175	19.93350266	19.53486	15.20617945
AKR1C3	19.30411743	22.97474692	20.94803675	18.87196402
AKR1C4	15.18347357	18.14561548	17.64721336	14.12327875
AKR1D1	18.86740652	19.97874973	19.35891732	NA
AKR7A2	23.63218355	23.2152064	20.78598886	19.6000126
AKR7A3	NA	23.52863711	18.80941852	19.92078391
AKR7L	20.93071139	21.07540619	18.75308271	17.55323418
AKT1	19.51575315	19.37890743	17.66317878	NA
AKT1S1	18.89152742	NA	NA	NA
AKT2	19.02386226	18.80569655	16.69155188	NA
AKT3	18.38654002	18.44790745	16.24542177	NA
AKTIP	18.04334509	18.03726222	17.9956082	NA
ALAD	22.16408287	20.78854084	19.72218776	21.18759539
ALB	31.38007368	27.96749574	27.15858785	33.28163985
ALCAM	22.1060619	16.40353985	17.96612245	20.10155198
ALDH16A1	20.80811588	20.42050997	17.08119225	NA
ALDH18A1	20.817072	17.14826541	NA	NA
ALDH1A1	24.55865236	23.67176765	22.34576519	21.28831175
ALDH1A2	21.81922133	16.8865148	15.45742387	12.44287273
ALDH1A3	24.08280185	21.41363146	20.36075754	18.75297503
ALDH1B1	23.24075155	20.64409735	14.94577164	NA
ALDH1L1	16.90805008	23.35866347	18.55698508	19.38202388
ALDH1L2	16.46464344	16.68786514	12.96593733	12.39273426
ALDH2	24.36991492	23.51026226	17.15978918	17.57860042
ALDH3A1	13.94152712	16.6982514	17.31012097	16.01240647
ALDH3A2	22.18753188	21.33634594	NA	NA
ALDH3B1	15.15960611	19.14808208	22.10035891	NA
ALDH4A1	22.81332247	23.56149659	NA	17.43636249
ALDH5A1	20.61081476	19.62444184	NA	NA
ALDH6A1	23.89293822	23.66796542	NA	17.63432673
ALDH7A1	23.75914683	21.84423096	20.58446777	20.13395775
ALDH8A1	NA	21.82416528	17.79594018	17.66139114
ALDH9A1	24.46711246	23.38092331	21.95843334	20.2417814
ALDOA	26.7193632	24.24891902	24.41858684	23.40735751
ALDOB	NA	26.00813527	22.42032541	25.07559478
ALDOC	23.56932784	22.0380278	21.92331807	19.84119767
ALG1	18.32569551	NA	NA	NA
ALG11	18.32822778	NA	NA	NA
ALG12	17.44539194	NA	NA	NA
ALG13	18.93439191	17.69203551	16.90000467	NA
ALG14	18.19116893	NA	NA	NA
ALG2	19.31056375	17.22326573	NA	NA
ALG3	17.48181824	NA	NA	NA
ALG5	18.13724261	17.5920697	NA	NA
ALG6	17.62410676	NA	NA	NA
ALG8	17.05017895	NA	NA	NA
ALG9	17.28097537	NA	NA	NA
ALKBH4	16.12043394	NA	NA	NA
ALKBH5	16.58781363	NA	NA	NA
ALKBH7	16.4838457	NA	NA	NA
ALMS1	NA	15.02657443	NA	NA
ALOX12	NA	17.0576043	NA	NA
ALOX12B	NA	16.69912454	NA	NA
ALOX15	NA	16.77572553	NA	NA
ALOX15B	21.09321672	20.77193974	19.92884737	17.53982175
ALOX5	17.21355226	19.11881006	17.41738008	15.24615095
ALOX5AP	20.42719909	21.6471811	19.37909253	18.50819251
ALOXE3	NA	17.00306413	NA	NA
ALPI	NA	15.22553321	16.07963408	17.77727675
ALPK3	17.54583022	NA	NA	NA
ALPL	15.69929633	18.78560919	19.51567416	16.98577494
ALPP	NA	13.92596151	14.71940426	14.82285551
ALPPL2	NA	14.19986663	14.49139691	13.14282513
ALYREF	23.0455556	NA	18.03538636	18.67990688
AMACR	22.6863582	18.8681121	NA	NA
AMBP	23.42749705	26.75561827	27.0856585	34.01830788
AMD1	16.81569561	17.68206112	17.66078686	NA
AMDHD2	18.5522968	17.97054718	17.180834	NA
AMER3	18.16929516	NA	NA	NA
AMFR	15.6207502	NA	NA	NA
AMICA1	NA	17.18713727	NA	15.89765656
AMIGO2	NA	16.76978737	17.65561245	NA
AMN	NA	21.05774349	18.71238195	18.72878373
AMOTL1	17.32043685	NA	15.85796849	NA
AMPD1	17.88122814	13.81716314	NA	NA
AMPD2	19.35273771	16.70358589	NA	NA
AMPD3	19.55422812	17.60565429	NA	NA
AMPH	11.67770353	12.74409923	10.94796197	15.92009571
AMT	16.80923691	17.24984876	NA	NA
AMY1A	NA	21.25078823	19.64844096	27.51199614
AMY2A	NA	21.45742645	20.31907496	28.17087077
AMY2B	NA	20.99460297	19.72825679	27.47135287
ANAPC1	15.47453058	NA	NA	NA
ANAPC2	16.20395178	NA	NA	NA
ANAPC4	15.56883713	NA	NA	NA
ANAPC5	15.73570561	NA	NA	NA
ANAPC7	15.3631395	NA	NA	NA
ANG	21.63578263	23.30808769	18.47727764	23.57429396
ANGEL2	17.71672309	NA	NA	NA
ANGPT1	NA	17.67975076	NA	13.85269729
ANGPTL1	NA	18.50612008	NA	16.3388254
ANGPTL2	16.48652814	22.42472889	18.64463615	24.75901006
ANGPTL3	NA	18.18330132	NA	16.54160772
ANGPTL4	NA	17.92351943	NA	NA
ANGPTL6	NA	17.74068949	15.77377062	18.12773615
ANGPTL7	NA	17.5184201	NA	NA
ANK1	15.21205699	19.49774741	19.32796634	15.98636954
ANK2	15.40307899	13.44664548	NA	NA
ANK3	18.73571147	15.57598913	NA	NA
ANKEF1	18.76498658	NA	NA	NA
ANKFY1	19.46191012	19.71030693	20.30364983	14.77030969
ANKH	17.06344522	16.31607085	15.63823749	NA
ANKHD1	16.03987736	13.75505222	NA	16.99704593
ANKIB1	18.34743875	16.39932979	16.53761202	NA
ANKMY2	16.93393264	18.04014116	NA	NA
ANKRD13A	16.64171074	17.39668081	17.62630946	NA
ANKRD13D	15.04167872	NA	NA	NA
ANKRD16	16.95172754	NA	NA	NA
ANKRD17	15.52754714	NA	NA	NA
ANKRD2	16.43733637	16.32245133	NA	NA
ANKRD22	17.83040428	18.23218664	NA	NA
ANKRD28	17.4390888	16.81855788	NA	NA
ANKRD35	NA	16.77378089	NA	NA
ANKRD44	15.73184285	16.41652458	NA	NA
ANKRD52	18.2235803	NA	NA	NA
ANKS1A	16.734784	15.98901018	15.8238043	NA
ANKS4B	NA	18.28164556	NA	NA
ANKZF1	16.60222531	NA	NA	NA
ANO1	NA	NA	16.18962181	NA
ANO10	18.00827089	17.00070928	NA	NA
ANO6	17.77648084	19.29063312	20.56797536	13.11324414
ANO7	19.80796342	19.65651551	19.10507526	15.94317422
ANP32A	25.05380982	19.33645663	NA	19.39843733
ANP32B	23.09999921	18.79502431	NA	NA
ANP32E	20.12670669	20.4152247	NA	NA
ANPEP	22.41134049	27.14756339	27.34355109	26.43224667
ANTXR1	16.63710683	19.4388022	17.11289091	22.8663621
ANTXR2	18.73834822	16.46098026	17.26917291	NA
ANXA1	26.04331491	26.66863891	26.38416679	24.34145318
ANXA10	NA	NA	NA	16.8012784
ANXA11	24.21826108	24.20959394	28.07547139	22.83672003
ANXA13	NA	20.47528723	19.52702824	NA
ANXA2	26.34962479	24.71368285	25.98799022	23.33364758
ANXA2P2	25.01562131	23.68383377	25.22592609	22.37609424
ANXA3	25.23506588	24.76398063	24.87988578	22.34528278
ANXA4	24.79679002	24.88192685	26.02938577	21.96473007
ANXA5	27.65105655	25.89160929	26.72141326	23.87198396
ANXA6	25.42340535	23.97204452	23.7836981	20.69408889
ANXA7	23.88209568	22.7457977	24.77578037	20.19739147
ANXA8	15.5051036	17.52006754	17.28356883	16.47932996
ANXA8L2	15.5051036	18.05917433	17.28356883	16.33466136
ANXA9	16.59967246	20.23486948	20.14049741	NA
AOC1	16.63924472	22.15987365	18.71485735	22.47586916
AOC2	14.65914725	NA	NA	NA
AOC3	24.79241861	NA	16.80525246	NA
AOX1	16.43837494	19.60303668	16.9731031	17.4456989
AP1B1	21.70751334	20.76508755	19.04471055	17.34167646
AP1G1	21.01183639	20.06775982	17.78747809	15.81517037
AP1G2	18.66344073	17.59673506	16.07889365	NA
AP1M1	19.57036366	18.66565584	17.16332687	17.3594157
AP1M2	21.28746929	19.73984794	18.37605788	17.04799519
AP1S1	20.51064542	19.95872667	19.6194122	17.65478142
AP1S2	17.41445204	NA	NA	NA
AP2A1	21.1791965	19.42206199	18.43712851	11.62120407
AP2A2	21.25805722	20.06675288	18.99947515	18.89381532
AP2B1	21.57670779	20.1187261	19.19447996	15.20394248
AP2M1	21.05947126	19.33412568	18.98225983	NA
AP2S1	20.99050275	NA	NA	NA
AP3B1	20.10594585	19.5643076	17.40618209	16.17394232
AP3D1	19.70238793	19.08854345	18.13883141	15.14566619
AP3M1	19.44829448	19.14648822	18.73281848	NA
AP3M2	15.98614153	15.51372997	15.51435552	NA
AP3S1	20.07857318	18.69276008	NA	NA
AP3S2	15.70239353	NA	NA	NA
AP5B1	17.31972857	NA	NA	NA
AP5S1	18.36773232	NA	NA	NA
AP5Z1	17.11808436	14.62876569	NA	NA
APAF1	15.12528018	16.73575397	NA	NA
APBB1IP	16.29539841	18.14528629	NA	NA
APCDD1	16.26867835	NA	NA	NA
APCS	25.4310573	22.81329053	20.65017757	20.82280024
APEH	21.75031976	20.5319071	19.19824786	19.51601499
APEX1	24.68133794	18.7474383	NA	17.16625827
APH1B	NA	NA	19.390699	NA
API5	21.93015027	NA	NA	15.83528904
APIP	20.26031704	NA	NA	NA
APLF	19.18951421	NA	NA	NA
APLP1	NA	NA	NA	17.6239323
APLP2	18.05881074	18.74349397	17.31171311	21.07156848
APMAP	22.55154674	21.89798168	17.75980758	16.29174296
APOA1	26.92204508	26.55819258	20.12149075	25.77641549
APOA1BP	23.32809645	19.71200489	20.16637615	18.71073299
APOA2	25.95949659	24.51286647	20.20535834	25.82293076
APOA4	22.60625286	26.91577734	19.77237999	24.74711977
APOA5	NA	21.76359238	NA	16.42925418
APOB	19.42389352	17.61019169	14.99470474	17.49775211
APOBEC2	17.61493024	NA	NA	NA
APOBEC3A	NA	17.86231766	20.5235967	NA
APOBEC3B	NA	16.92499074	NA	NA
APOBEC3C	18.29301224	18.40005878	NA	NA
APOBEC3F	15.34044101	NA	NA	NA
APOBR	15.89258606	16.95860284	NA	NA
APOC1	21.46361375	20.54147085	18.74601351	19.52354105
APOC2	20.04853077	21.81962039	NA	23.00832034
APOC3	21.9692983	24.92331292	20.02058746	22.833769
APOD	22.6455488	26.93745466	25.16987857	31.05618134
APOE	21.71718268	25.17813553	21.58130417	23.80887385
APOF	17.27992353	18.78958331	18.1319068	19.85330278
APOH	24.44765355	22.60278401	19.8587562	28.37866936
APOL1	17.9233064	15.55576923	NA	17.2067733
APOL2	19.47070291	16.15126015	NA	NA
APOL3	17.76207873	NA	NA	NA
APOM	19.50790599	19.75462583	NA	21.98842797
APOO	20.6249445	20.33883089	NA	NA
APOOL	20.30084615	18.50330581	NA	NA
APP	18.44465632	19.37566879	17.7938545	23.29962671
APPL1	20.51060921	20.13038959	20.10331492	16.04767873
APPL2	19.89960228	19.95434288	20.78695924	17.37220164
APRT	26.26534806	24.77043534	23.27325819	21.12873188
APTX	17.76166938	NA	NA	NA
AQP1	19.73242219	24.79453333	25.1308358	23.46489285
AQP2	NA	23.63957831	27.10682243	22.32970709
AQP5	NA	22.01280955	18.87979164	NA
AQP7	NA	18.66371152	19.59487654	NA
AQR	17.60131546	17.81101695	NA	NA
AR	17.66383197	NA	NA	NA
ARAF	16.28788859	16.90724977	15.95833009	NA
ARAP1	17.03490844	16.73639657	15.7331511	NA
ARAP3	NA	15.36665145	NA	NA
ARCN1	22.80080195	20.35324601	17.32166211	16.41144754
ARF1	23.84715784	22.99822919	23.70127824	20.65413445
ARF3	23.70657234	22.91115908	23.56940321	20.71642459
ARF4	23.47998526	22.65135455	22.99712801	18.41892733
ARF5	22.426822	21.73751253	22.6562706	17.20202622
ARF6	22.81465118	21.97073328	23.76984968	18.95693614
ARFGAP1	17.88542844	17.05625333	16.78726874	NA
ARFGAP2	20.420951	16.20322404	16.71149448	NA
ARFGAP3	21.23964497	17.08120672	17.6351885	NA
ARFGEF1	17.23328533	16.8218728	15.68350623	NA
ARFGEF2	17.68610465	16.58737099	15.90221542	NA
ARFGEF3	19.42447842	17.66056231	15.68293535	18.61856005
ARFIP1	21.21729831	18.2386164	16.83170518	NA
ARFIP2	21.17242338	17.5137586	16.97263008	NA
ARFRP1	18.62268477	NA	NA	NA
ARG1	15.53983654	19.27456321	18.14360549	18.07328592
ARG2	22.46406317	19.03272177	NA	NA
ARGLU1	19.94052294	NA	NA	NA
ARHGAP1	23.88305467	22.21355042	21.07298839	16.51105472
ARHGAP10	17.12068446	NA	NA	NA
ARHGAP12	17.15749138	15.6011037	17.88362812	NA
ARHGAP15	NA	16.7847724	NA	NA
ARHGAP17	18.47015156	17.27703369	16.10935529	NA
ARHGAP18	17.44290987	18.45340236	22.10371512	NA
ARHGAP23	14.27839532	NA	NA	NA
ARHGAP25	16.6736006	17.7865851	NA	NA
ARHGAP27	15.70047338	17.23253261	19.47299949	NA
ARHGAP28	16.99440025	NA	15.74658172	NA
ARHGAP29	17.59755532	15.24737265	17.13292335	NA
ARHGAP30	NA	16.15502819	NA	NA
ARHGAP31	14.91049458	NA	NA	NA
ARHGAP35	17.12865427	17.26804214	16.70225056	NA
ARHGAP39	NA	NA	17.2714193	NA
ARHGAP4	16.81876972	18.25597098	NA	NA
ARHGAP44	NA	NA	15.03068017	NA
ARHGAP5	16.37384905	14.6846676	19.25777761	NA
ARHGAP6	18.69658417	17.59081215	17.85282518	16.06008442
ARHGAP8	17.33327293	NA	NA	NA
ARHGAP9	NA	18.80785627	NA	NA
ARHGDIA	25.38591423	24.86399665	25.1089169	23.45782923
ARHGDIB	21.95729589	21.22084184	21.86140938	20.02381048
ARHGEF1	18.91977188	18.15442641	16.69496088	NA
ARHGEF10	16.99296518	10.95563574	NA	NA
ARHGEF10L	16.77828455	21.6662381	16.00013352	18.72806994
ARHGEF11	16.20315545	NA	NA	NA
ARHGEF12	16.29122881	16.24720164	14.93615943	NA
ARHGEF16	17.90939409	18.24010137	17.40000798	17.38915066
ARHGEF17	16.2563669	NA	NA	NA
ARHGEF18	NA	15.77921115	NA	NA
ARHGEF2	16.41426535	17.72222444	NA	NA
ARHGEF28	NA	13.00909157	NA	NA
ARHGEF35	NA	NA	15.83334675	NA
ARHGEF37	18.54014305	16.78748069	19.23958277	NA
ARHGEF38	16.79295395	16.38109951	NA	NA
ARHGEF40	NA	NA	13.90448153	NA
ARHGEF5	15.74512953	15.69540005	15.62577599	NA
ARHGEF6	17.00768804	16.86401696	NA	NA
ARHGEF7	18.62497792	18.21748037	16.48671764	NA
ARID1A	16.5917168	NA	NA	NA
ARID1B	16.66443548	NA	NA	NA
ARID2	20.50910112	14.83394631	NA	NA
ARID4B	NA	NA	NA	16.35964149
ARID5B	19.47627651	NA	NA	NA
ARIH1	18.21500089	17.89352869	17.03151008	NA
ARIH2	NA	16.50445955	NA	NA
ARL1	23.40949899	20.24384713	19.57182715	18.44322176
ARL13B	NA	18.80586515	21.49432378	NA
ARL15	18.99861641	20.63509654	23.3131103	NA
ARL2	19.130966	19.28294785	21.01743941	NA
ARL3	22.24369805	22.59729117	22.95401908	19.67763703
ARL6	17.26859981	18.73098307	19.66113162	NA
ARL6IP1	21.32691584	20.64496334	NA	NA
ARL6IP4	18.44673475	NA	NA	NA
ARL6IP5	25.08609505	20.92552927	19.24387249	NA
ARL6IP6	19.13114997	NA	NA	NA
ARL8A	21.60978302	21.6112944	20.7301551	17.84943537
ARL8B	22.11916176	21.70507787	21.31475479	18.51749232
ARMC1	20.45275668	20.84625067	NA	NA
ARMC10	20.15861697	18.01854084	NA	NA
ARMC12	NA	17.88905353	NA	NA
ARMC5	15.41922457	NA	NA	NA
ARMC6	18.61739173	17.03063462	17.89858997	NA
ARMC8	16.73458415	16.44531967	NA	NA
ARMC9	15.44769707	16.76241904	18.23566292	NA
ARMCX1	16.55580348	18.76231827	NA	NA
ARMCX2	17.78162273	NA	NA	NA
ARMCX3	19.5870194	18.80603698	NA	NA
ARPC1A	22.24646571	21.90956758	20.58909819	17.60030752
ARPC1B	22.56719431	22.17441126	21.60901812	18.42160721
ARPC2	23.08773923	22.87924434	21.84651928	18.94055387
ARPC3	24.30601719	22.7373496	21.38749904	18.91565479
ARPC4	23.06472475	21.6004768	21.15418923	18.8643181
ARPC5	22.84383201	21.21852973	20.79225544	18.6010829
ARPC5L	22.03604089	20.83139079	20.23163217	NA
ARPIN	18.71430253	18.41136507	18.05475583	NA
ARPP19	19.90335636	NA	16.62289626	NA
ARR3	18.18277091	NA	NA	NA
ARRB1	20.9269664	19.07288486	19.51932552	NA
ARRB2	16.6216567	18.43018445	15.15720924	NA
ARRDC1	17.28131966	19.11783737	24.9532897	18.67520415
ARSA	20.8618858	19.98890575	19.43633498	25.01158954
ARSB	16.64169507	18.94234624	NA	18.95527123
ARSD	16.25570362	NA	NA	NA
ARSE	NA	18.73960086	NA	NA
ARSF	NA	23.81777898	20.72733935	19.00878055
ART1	NA	NA	NA	16.30014239
ART3	NA	18.92916492	19.11835474	20.8201516
ART4	NA	17.83386932	NA	NA
ARVCF	17.31530164	NA	NA	NA
AS3MT	15.48950208	17.64537402	NA	NA
ASAH1	24.08458745	23.51134577	21.98560666	24.7024129
ASAP1	13.99461366	16.62797537	NA	NA
ASAP2	17.31432408	15.86275127	15.09883157	NA
ASAP3	15.14908533	16.55843459	16.80746167	NA
ASB9	17.2924696	19.03799059	NA	NA
ASCC1	16.88875936	NA	NA	NA
ASCC2	18.343466	17.6261147	NA	NA
ASCC3	15.06202954	14.31227006	14.88657101	NA
ASF1A	18.39886539	NA	NA	NA
ASGR1	NA	NA	NA	17.9454673
ASGR2	NA	NA	18.60202354	21.8083274
ASH2L	18.6038362	NA	NA	NA
ASL	21.0143701	20.58023002	18.64078655	16.48380715
ASMTL	20.55965296	19.66833262	17.41763682	14.76128543
ASNA1	21.981559	21.79728805	18.72032753	16.74211386
ASNS	17.06391121	NA	NA	NA
ASPA	17.41197384	19.60564981	17.9652549	NA
ASPDH	NA	18.8463817	NA	NA
ASPH	20.07466933	18.36744349	NA	NA
ASPN	23.59641418	NA	NA	NA
ASPRV1	NA	18.03505004	NA	NA
ASPSCR1	19.09411804	17.44279401	16.83796774	NA
ASRGL1	20.03181956	19.89680281	20.18110538	18.03570073
ASS1	21.1580203	26.49508992	23.25931061	23.21895885
ASUN	15.91807287	NA	NA	NA
ATAD1	19.46608477	18.0165226	NA	NA
ATAD2	NA	17.26453808	NA	NA
ATAD3A	20.15196695	17.87582504	NA	16.16733988
ATAD3B	17.19350981	16.23061923	NA	16.17994571
ATE1	19.54702452	17.48775539	17.58446431	NA
ATF6	NA	17.46806029	NA	NA
ATF6B	NA	18.36780115	NA	NA
ATF7IP	15.35785066	NA	NA	NA
ATG13	NA	18.53585615	NA	NA
ATG16L1	16.83578951	17.36055206	17.40916306	NA
ATG2A	14.71756261	NA	NA	NA
ATG2B	14.2169798	13.006216	13.44722819	NA
ATG3	19.99130049	20.31045029	19.27665838	NA
ATG4A	15.83550732	NA	NA	NA
ATG4B	18.13780062	18.35833957	17.64249035	NA
ATG4C	17.71797312	NA	17.28388916	NA
ATG5	19.92474148	19.73094398	19.61195681	NA
ATG7	18.13955882	17.49281405	16.10547876	NA
ATG9A	14.59960684	16.31226186	NA	NA
ATIC	23.59468526	22.89978595	21.01494372	18.25370079
ATL1	18.62705102	NA	NA	NA
ATL2	18.61027946	NA	NA	NA
ATL3	21.78032667	18.61896275	NA	NA
ATM	14.10423928	NA	NA	NA
ATOX1	22.90123435	20.53305746	22.48067603	22.70375762
ATP11A	15.88565471	17.09017702	17.04675564	NA
ATP11B	15.56677296	15.86486567	15.40070676	NA
ATP11C	15.22155512	NA	NA	NA
ATP12A	15.8765871	17.09899756	20.64175882	13.0444228
ATP13A1	19.42756504	16.58468781	NA	NA
ATP13A2	15.45486056	NA	NA	NA
ATP13A3	14.89078313	NA	16.46532461	NA
ATP1A1	23.46604109	24.00433038	22.81548961	20.27672065
ATP1A2	19.65079081	19.65968373	18.7306704	17.07394923
ATP1A3	20.20189778	20.58550162	19.45189848	17.73317427
ATP1A4	16.97901676	16.40798398	18.97390032	12.79996979
ATP1B1	22.18010161	24.94303904	24.18906958	21.41339477
ATP1B3	22.93326712	19.58757273	18.02930987	15.43859965
ATP2A1	17.78856471	15.79449141	NA	NA
ATP2A2	22.00768911	18.76559588	NA	NA
ATP2A3	18.04250795	17.53837812	NA	NA
ATP2B1	18.5349411	16.0797404	14.83044629	NA
ATP2B2	15.045263	12.65681046	12.15988403	NA
ATP2B3	15.27790277	13.42001004	12.26502563	NA
ATP2B4	20.46548229	16.61811385	15.34077353	NA
ATP2C1	19.54256259	15.81328853	14.28090098	NA
ATP4A	13.59926726	16.27801712	15.13070283	14.06643597
ATP5A1	26.13178609	25.23462825	17.07935772	20.25354302
ATP5B	26.19865906	25.10463744	18.43836789	20.49937945
ATP5C1	23.21645306	23.08770766	NA	16.61196521
ATP5D	23.23434401	20.82074346	NA	17.82480778
ATP5E;ATP5EP2	22.2250667	NA	NA	NA
ATP5F1	24.03958887	23.15072379	NA	17.80267489
ATP5H	24.18533738	24.169823	NA	18.0472281
ATP5I	23.66252956	23.98611975	NA	NA
ATP5J	22.75622347	20.52413694	NA	19.76651846
ATP5J2	24.23351052	23.21663454	NA	NA
ATP5L	23.7933091	23.41646759	NA	18.86896118
ATP5O	24.36224277	22.58038855	NA	17.87650134
ATP5S	18.99281701	18.45970733	NA	NA
ATP5SL	16.38287377	NA	NA	NA
ATP6AP1	18.22375596	19.91105514	18.23384429	22.51810901
ATP6AP2	18.11457587	23.1980889	18.63933981	21.58874347
ATP6V0A1	20.61926112	22.48045717	20.83166042	17.28198881
ATP6V0A2	18.78438132	8.740809614	NA	NA
ATP6V0A4	NA	20.51307427	21.43908444	16.32026503
ATP6V0C	18.17195508	20.52331283	NA	NA
ATP6V0D1	21.33722548	22.2808849	22.00556331	17.53761284
ATP6V0D2	17.56240177	19.99973654	20.23558604	NA
ATP6V1A	22.43274932	24.02721159	24.01182754	20.62747857
ATP6V1B1	18.99875792	21.9036287	23.16459102	18.81146889
ATP6V1B2	22.20941891	22.82961152	22.18446219	19.70511772
ATP6V1C1	20.11329989	20.56040806	20.48499781	16.85614597
ATP6V1C2	NA	17.60074519	19.59083043	NA
ATP6V1D	19.88311496	21.81526781	22.3313073	17.18971138
ATP6V1E1	22.10998667	22.34095591	23.1351582	19.56144537
ATP6V1F	20.88128744	21.19333335	21.57275253	NA
ATP6V1G1	22.88639997	22.2125298	23.07848452	20.66021777
ATP6V1G2	18.98625341	19.5450147	20.37568711	18.63305992
ATP6V1G3	NA	19.73100045	20.35243025	20.15193316
ATP6V1H	20.48938838	22.13754418	21.95240442	17.81322826
ATP7A	15.66556927	NA	NA	NA
ATP8A1	18.28517298	19.16116536	18.91357451	17.25989159
ATP8A2	12.8895298	NA	14.83088124	NA
ATP8B1	17.2432859	16.6274362	20.20658214	NA
ATP9A	18.00385074	18.42298003	20.14689339	16.97804685
ATP9B	13.89477034	13.89075367	14.90219417	12.76157019
ATPAF1	19.32632771	18.71880123	NA	NA
ATPAF2	19.95017046	NA	NA	NA
ATPIF1	21.95730809	NA	NA	NA
ATR	18.02955445	NA	NA	NA
ATRN	17.05236707	15.92175596	19.61411504	23.57926587
ATRX	15.82467912	NA	NA	NA
ATXN10	20.28329784	19.33002284	18.40613977	16.45721006
ATXN2	16.20101757	NA	NA	NA
ATXN2L	18.4021147	NA	NA	17.10368216
ATXN3	17.70268197	17.00811644	17.39552608	NA
ATXN7L3B	18.8861425	NA	NA	NA
AUH	20.67226845	18.24234639	NA	NA
AUP1	17.89675309	NA	NA	NA
AVEN	18.06548906	NA	NA	NA
AVIL	NA	NA	NA	17.83199077
AVL9	17.77481636	16.74173176	16.93110944	NA
AXL	NA	17.04543222	18.48613743	25.07890044
AZGP1	27.28360431	23.74115718	26.32165705	31.18249177
AZU1	20.67343031	22.5680505	19.83414445	21.0029181
B2M	25.92233554	27.62893404	23.94994617	29.61462274
B3GALNT1	16.52459562	NA	NA	NA
B3GALT6	16.57887663	NA	NA	NA
B3GALTL	16.98209146	NA	NA	NA
B3GAT3	18.9171555	17.69972552	NA	NA
B3GNT1	18.63242678	22.95054337	17.88403992	23.35607132
B3GNT2	NA	18.99729697	NA	19.62080678
B3GNT3	NA	17.87615247	NA	NA
B3GNT6	17.05914849	NA	NA	NA
B3GNT8	NA	19.12358395	NA	NA
B3GNT9	NA	NA	NA	14.39777051
B4GALT1	19.86567185	22.57433487	NA	21.50536917
B4GALT3	16.6129518	18.47531576	NA	15.99190175
B4GALT4	17.46336031	18.47351741	NA	NA
B4GALT7	15.81034869	NA	NA	NA
BABAM1	18.7599297	13.69088965	NA	NA
BACE2	17.37310476	18.86686332	20.26154357	18.46402518
BAD	18.37380526	NA	NA	NA
BAG1	18.69764223	NA	NA	NA
BAG2	22.62708663	18.31829626	18.97236313	NA
BAG3	20.6110929	15.4049846	16.08413281	14.486122
BAG4	16.89182357	NA	NA	NA
BAG5	18.16410351	17.50923102	17.83657236	NA
BAG6	20.28618522	18.10893172	16.39889845	NA
BAI3	NA	NA	NA	14.50956226
BAIAP2	20.58298188	20.78687803	24.98689077	17.69693975
BAIAP2L1	18.41588021	17.48918248	24.4427991	17.41784737
BAIAP2L2	NA	NA	15.64554525	NA
BAMBI	NA	NA	18.17830341	22.74175986
BANF1	25.22532295	21.15416164	22.24334107	20.82634216
BANF2	NA	23.59361742	NA	NA
BANK1	15.26409679	NA	NA	NA
BANP	16.43654223	NA	NA	NA
BAP18	20.80516569	NA	NA	NA
BASP1	22.27644523	22.99983444	26.87982877	23.14494835
BAX	20.8729235	19.12360524	18.8661926	17.1959037
BAZ1A	16.21186257	NA	NA	NA
BAZ1B	17.41203191	NA	NA	NA
BBOX1	NA	23.19998249	19.29480439	19.5315845
BBS1	17.31704229	16.43491851	17.64565048	NA
BBS2	NA	15.9391763	16.14004252	NA
BBS5	NA	NA	17.84907856	NA
BBS7	NA	15.69773319	15.509791	NA
BCAM	23.44930636	20.38546252	23.17715642	22.87438702
BCAN	NA	NA	NA	17.82288848
BCAP29	18.40051773	16.16958659	NA	NA
BCAP31	21.85261223	20.33269167	NA	NA
BCAR1	16.56649958	15.19771708	NA	NA
BCAS1	19.50634869	18.8372512	22.26155012	18.13266494
BCAS2	21.13378584	NA	NA	18.82285358
BCAS3	15.51106356	NA	NA	NA
BCAT2	22.74535983	18.93155401	NA	19.91629121
BCCIP	20.30924074	NA	NA	NA
BCHE	NA	NA	NA	16.03205972
BCKDHA	20.8804412	19.19677917	NA	NA
BCKDHB	21.20641917	20.35760051	NA	NA
BCKDK	20.28964256	18.18540847	NA	NA
BCL10	17.81477454	18.2746511	18.37614728	NA
BCL2	18.09029849	NA	NA	NA
BCL2L1	18.44115313	NA	NA	NA
BCL2L13	19.4496227	16.95631956	NA	NA
BCL2L2	18.69520401	16.01295009	NA	NA
BCL7C	17.48071096	NA	NA	NA
BCL9	17.16154117	NA	NA	NA
BCLAF1	19.76561527	16.20574347	NA	NA
BCR	15.45668579	17.35028528	20.53614351	NA
BCS1L	18.41527321	17.55406947	NA	NA
BDH1	21.32153811	19.64905747	NA	NA
BDH2	20.4728357	23.57065634	21.40756216	21.12074715
BDKRB2	NA	NA	18.36493243	NA
BECN1	NA	16.86889418	17.48393849	NA
BEND3	16.9492778	NA	NA	NA
BET1L	20.22124354	NA	NA	NA
BGN	27.22076556	23.04789475	18.69211003	23.09608693
BHLHA15	20.11981195	NA	NA	NA
BHMT	NA	25.44790058	22.40058266	23.62104919
BHMT2	NA	22.64671796	20.23414183	19.93610323
BICD2	16.56108993	16.88656361	NA	NA
BID	20.95730561	19.14464921	18.8497136	21.34071306
BIN1	20.83527405	19.4333802	18.45596297	19.15847618
BIN2	15.17064717	13.94860105	11.19325266	NA
BIN3	19.22368747	18.9414327	19.30428082	NA
BIRC6	16.49379215	14.51353279	NA	NA
BLMH	19.46307976	19.26579157	17.35201998	16.92755459
BLNK	NA	NA	18.52234603	NA
BLOC1S1	19.09273615	18.44254374	NA	NA
BLOC1S2	19.63376703	NA	NA	NA
BLOC1S3	18.47646721	19.79492073	NA	NA
BLOC1S4	18.29562656	18.11776974	NA	NA
BLOC1S5	17.63417533	NA	NA	NA
BLOC1S6	19.43168351	NA	NA	NA
BLVRA	22.82683067	21.34870772	20.09497212	17.95578041
BLVRB	24.49388699	24.32236734	22.9283142	22.05720513
BMP2K	14.14300781	14.63690298	NA	NA
BMP6	NA	16.11220581	NA	14.91741076
BMP8A;BMP8B	NA	18.42252721	NA	NA
BMPER	15.41975432	NA	NA	NA
BMPR1A	NA	NA	16.54758964	NA
BMPR2	NA	NA	16.83129207	19.55235849
BMS1	17.38760691	NA	NA	NA
BMX	NA	17.52747119	NA	NA
BNIP1	17.15767054	NA	NA	NA
BNIP2	16.67697205	17.46736483	NA	NA
BNIP3	16.92593095	NA	NA	NA
BNIPL	NA	NA	18.79073167	NA
BOD1L1	13.21211921	NA	NA	NA
BOK	17.84243612	NA	NA	NA
BOLA1	18.02319941	NA	NA	NA
BOLA2	22.68987507	21.55232001	21.34391379	19.33708149
BOP1	18.58337016	NA	NA	NA
BPGM	19.26253571	19.63658232	17.06683063	17.13491599
BPHL	20.31434315	20.99864792	NA	16.65766594
BPI	17.12143894	20.83988222	19.67623272	17.67767199
BPIFB1	17.71381066	19.43217675	17.4123066	18.86680338
BPIFB2	17.794985	18.89576525	16.73474732	20.56169395
BPNT1	20.89746612	21.27380726	20.28982413	17.24622569
BPTF	14.58258502	NA	NA	NA
BRAF	16.40339594	16.11512408	15.25437484	NA
BRAP	16.38979877	NA	NA	NA
BRAT1	16.85019657	NA	NA	NA
BRCA2	NA	NA	NA	13.67015222
BRCC3	19.00996689	17.43140494	17.70656749	NA
BRD1	15.9299776	NA	NA	NA
BRD2	16.60471268	NA	NA	NA
BRD3	15.99895573	NA	NA	NA
BRD4	16.3804772	NA	NA	NA
BRD7	16.95145421	NA	NA	NA
BRD9	16.75497289	NA	NA	NA
BRE	19.09881459	17.933555	18.40885889	NA
BRI3	NA	19.646957	20.85642084	NA
BRI3BP	18.59555572	18.03692315	NA	NA
BRIX1	19.83719343	NA	NA	NA
BRK1	21.56822455	19.73261119	21.88539603	NA
BROX	20.85329044	22.46060909	26.60151483	22.17094293
BSCL2	16.56721021	NA	NA	NA
BSDC1	17.00260146	NA	NA	NA
BSG	21.0137996	20.87729884	20.16312939	22.27921355
BSPH1	NA	23.8583883	NA	19.575509
BSPRY	18.0891514	17.45071168	18.815007	NA
BST1	19.8607239	21.56216076	22.3485596	20.4361441
BST2	19.96082655	18.94942643	21.89159359	18.08705141
BTAF1	15.58857275	NA	NA	NA
BTBD1	15.58406627	NA	NA	NA
BTBD11	16.70268469	NA	NA	NA
BTBD2	15.63073706	NA	NA	NA
BTD	19.85102489	19.77917926	17.61844218	24.51039875
BTF3	21.36287934	NA	NA	17.85021001
BTF3L4	22.64826588	NA	NA	NA
BTK	15.88874742	16.08900756	NA	NA
BTLA	NA	NA	NA	20.27471312
BTN2A1	15.78545421	17.38447358	17.01559066	22.10537262
BTN2A2	NA	16.24297185	16.89961929	22.18909454
BTN3A3	16.84098137	NA	NA	NA
BTNL3	NA	NA	NA	18.82704335
BUB3	20.96387675	16.89390442	NA	NA
BUD31	20.72512162	NA	NA	NA
BYSL	18.54452488	14.620644	NA	NA
BZW1	21.10385694	19.72886282	18.00373126	16.7930344
BZW2	19.84108547	17.53338788	17.82403863	NA
C10orf32	19.32078984	NA	NA	NA
C10orf54	NA	16.8407136	16.47023116	16.14234024
C10orf76	18.64185677	18.1202694	17.52219789	NA
C10orf82	NA	18.00908505	NA	NA
C10orf90	21.46113316	NA	NA	NA
C11orf52	18.40645927	19.93688912	25.14778157	19.15938885
C11orf54	22.86047426	22.98794217	23.05925214	22.30971238
C11orf68	20.25340141	17.66491919	20.92958671	NA
C11orf73	18.95116946	NA	NA	NA
C11orf96	17.46267512	NA	NA	NA
C12orf10	20.49271519	19.31917607	17.92816979	NA
C12orf29	17.76709698	NA	14.18963743	NA
C12orf4	16.49856656	NA	16.53244568	NA
C12orf49	NA	NA	NA	18.03271
C12orf57	19.51773	19.16815	19.40381	NA
C14orf1	19.30231	NA	NA	NA
C14orf105	NA	NA	17.86795	NA
C14orf142	20.39012	NA	NA	NA
C14orf159	18.50117	18.34463	NA	NA
C14orf166	23.16806	19.12292	18.408855	17.74776
C14orf37	NA	NA	NA	20.1905
C15orf27	NA	NA	17.379695	NA
C15orf52	18.51919	NA	NA	NA
C16orf13	19.8722	17.763445	18.02171	NA
C16orf54	NA	19.035905	18.20267	NA
C16orf58	19.57459	NA	NA	NA
C16orf62	18.09774	17.12883	16.53606	NA
C16orf70	17.15472	NA	17.20908	NA
C16orf89	NA	19.13723	15.95359	20.515275
C17orf58	18.3244	NA	NA	NA
C17orf59	16.69788	NA	NA	NA
C17orf62	18.39314	19.76585	NA	NA
C17orf75	17.98134	18.083275	17.085645	NA
C17orf85	16.485175	NA	NA	NA
C18orf8	20.50525	NA	15.28744	NA
C19orf10	21.08559	19.33728	NA	22.173515
C19orf25	18.63171	NA	NA	NA
C19orf35	NA	17.32112	NA	NA
C19orf43	19.522235	NA	NA	NA
C19orf52	18.81051	NA	NA	NA
C19orf66	17.19556	NA	NA	NA
C19orf71	NA	17.65839	NA	NA
C19orf80	NA	19.22893	NA	NA
C1GALT1C1	16.22397	17.63703	NA	NA
C1orf123	22.68187	21.3418	20.886495	20.0984
C1orf168	NA	16.22969	16.938415	NA
C1orf198	18.02691	NA	NA	NA
C1orf21	17.22296	NA	18.241805	NA
C1orf50	18.43476	NA	19.56834	NA
C1orf85	19.47975	20.132565	20.471815	18.76024
C1orf95	18.56926	NA	18.6079	NA
C1QA	20.10904	19.86383	18.29131	18.59596
C1QB	21.30375	19.446425	19.738615	18.420235
C1QBP	23.13425	19.15152	NA	18.23774
C1QC	20.697355	20.05352	18.50602	18.60647
C1QTNF1	NA	17.68787	NA	NA
C1QTNF3	16.53786	NA	NA	NA
C1QTNF5	NA	19.50402	NA	NA
C1QTNF7	16.56151	NA	NA	NA
C1R	20.29662	18.98399	NA	21.4106
C1RL	17.64599	21.39942	18.531115	25.29587
C1S	19.91237	19.376095	NA	21.63976
C2	19.16107	18.1306	NA	19.66813
C20orf27	21.56028	17.903455	NA	NA
C21orf2	16.04273	17.14263	NA	NA
C21orf33	22.91725	22.02071	NA	17.41045
C21orf59	17.725575	NA	NA	NA
C2CD2	20.55293	NA	NA	NA
C2CD2L	16.353025	NA	NA	NA
C2CD5	17.15689	17.415035	NA	NA
C2orf43	16.94686	NA	NA	NA
C2orf47	18.47301	18.043425	NA	NA
C2orf49	18.3333	NA	NA	NA
C2orf54	NA	17.97148	NA	NA
C2orf69	15.83926	NA	NA	NA
C2orf72	18.02639	NA	17.32239	NA
C3	24.39179	23.12441	18.12243	24.2565
C3AR1	NA	NA	NA	17.8467
C3orf38	16.79085	NA	NA	NA
C3orf58	17.04643	17.43945	NA	NA
C4A	23.06632	23.00226	18.04857	24.27497
C4B	23.04743	23.045855	18.112935	24.4612
C4BPA	20.75704	19.316125	17.82599	17.39759
C4BPB	16.98075	19.13673	17.92171	18.93884
C4orf19	NA	18.10461	22.47726	NA
C4orf27	19.273	NA	NA	NA
C4orf33	17.16117	NA	NA	NA
C5	19.2653	17.954515	15.59304	17.38334
C5AR1	NA	19.596555	19.131705	NA
C5orf22	17.982905	NA	NA	NA
C5orf24	18.19089	NA	NA	NA
C5orf42	16.359105	NA	NA	NA
C5orf51	18.24846	18.07253	19.01403	NA
C6	18.97303	17.71742	18.13531	20.30702
C6orf120	18.99447	20.7519	NA	24.34072
C6orf132	16.31201	14.93104	19.5903	NA
C6orf203	18.44872	NA	NA	NA
C6orf211	20.00166	20.50362	18.35964	NA
C6orf89	16.909105	NA	NA	NA
C7	19.63502	18.68881	16.702825	23.62587
C7orf26	16.95047	NA	NA	NA
C7orf31	NA	16.32867	NA	NA
C7orf50	19.72336	NA	NA	NA
C7orf55	20.64733	17.53909	NA	NA
C7orf61	NA	19.681445	NA	NA
C8A	20.14048	17.637075	17.22978	18.1027
C8B	20.1127	20.429415	17.32899	18.29551
C8G	20.67417	19.81064	NA	20.175035
C8orf33	17.99566	NA	NA	NA
C8orf4	NA	NA	19.416435	NA
C8orf82	21.36482	18.782405	NA	NA
C9	22.80347	22.08487	18.674095	22.3077
C9orf114	17.44605	NA	NA	NA
C9orf142	21.76505	18.29511	17.99994	18.76954
C9orf152	17.29345	19.04317	18.797395	NA
C9orf64	19.60587	18.123745	17.73399	NA
C9orf72	16.85149	NA	16.01567	NA
C9orf78	16.909965	NA	NA	NA
C9orf89	18.30388	NA	NA	NA
C9orf9	NA	20.72647	NA	NA
C9orf91	17.46031	NA	NA	NA
CA1	22.11431	23.38774	19.91254	24.96242
CA12	NA	20.1969	20.43962	20.64188
CA13	18.49763	NA	NA	NA
CA14	NA	19.26102	NA	NA
CA2	20.96675	26.12551	26.524855	24.39915
CA3	19.07329	20.41928	NA	18.0136
CA4	16.535075	21.96237	24.19441	17.79227
CA5B	17.858845	NA	NA	NA
CAAP1	21.1521	NA	NA	NA
CAB39	21.29241	21.11474	23.636315	17.89362
CAB39L	21.42511	20.15167	21.812405	16.72635
CABS1	NA	19.17287	NA	NA
CABYR	NA	18.816225	NA	NA
CACHD1	NA	16.123175	NA	NA
CACNA1A	16.64236	NA	NA	NA
CACNA2D1	18.72942	18.5923	20.1426	19.741975
CACNA2D2	13.040095	NA	12.94917	NA
CACUL1	18.66032	NA	NA	NA
CACYBP	21.81	19.48959	18.971115	17.81064
CAD	19.44007	18.57862	15.453105	14.698785
CADM1	19.75052	NA	NA	24.9216
CADM2	16.452795	NA	NA	19.977085
CADM3	NA	18.278465	NA	21.721615
CADM4	17.478	17.98878	18.856295	25.83695
CADPS	16.4912	14.12353	15.47566	13.293435
CADPS2	17.451915	16.60904	17.05097	16.662275
CALB1	NA	21.45715	24.06286	22.44502
CALCA	NA	NA	NA	21.72926
CALCOCO1	NA	14.306875	NA	NA
CALCOCO2	17.75118	16.98921	NA	NA
CALD1	27.08058	16.86619	16.0982	NA
CALM1	26.24297	22.28405	24.81518	25.08462
CALML3	22.06384	17.96149	16.199	17.95942
CALML4	NA	17.93185	NA	NA
CALML5	20.1197	20.242805	19.08491	22.65369
CALR	24.94281	23.33888	17.12493	21.68813
CALU	23.55982	18.493165	NA	18.658665
CAMK1	19.676805	19.208165	18.65074	16.98073
CAMK1D	16.66059	15.28223	16.00271	NA
CAMK2B	19.37973	18.369665	16.23586	14.50495
CAMK2D	21.52827	20.806285	17.64147	16.00812
CAMK2G	21.02082	19.091715	16.402675	14.73995
CAMK4	17.43113	NA	NA	NA
CAMKK2	18.409655	16.165625	16.71277	NA
CAMP	17.89392	20.21308	19.88404	21.19523
CAMSAP2	15.01843	NA	NA	NA
CAMSAP3	15.320665	NA	NA	NA
CAND1	23.10986	22.03638	19.98376	17.73604
CAND2	16.15823	10.72221	10.573985	NA
CANT1	21.7407	19.63911	NA	21.648505
CANX	24.47532	22.75651	16.67405	20.51656
CAP1	24.48509	23.450275	22.081645	21.20345
CAP2	21.30139	NA	NA	NA
CAPG	23.18595	23.42407	24.24833	21.99252
CAPN1	23.59631	22.3057	22.47782	18.86294
CAPN2	22.53616	22.35846	20.998225	16.61381
CAPN5	19.63797	21.04954	24.78017	17.7793
CAPN6	NA	NA	18.6633	NA
CAPN7	16.612375	18.70874	24.69008	18.409365
CAPNS1	25.36025	23.636715	23.573045	21.12531
CAPNS2	18.978	NA	18.47703	15.522025
CAPRIN1	20.79146	18.26	17.93031	15.681985
CAPS	21.42761	21.756315	24.88275	20.67061
CAPZA1	24.05989	22.104915	22.609775	20.0655
CAPZA2	24.4878	22.34947	22.8074	20.00574
CAPZA3	NA	19.28636	NA	NA
CAPZB	24.89454	23.04887	23.421865	21.53441
CARD6	NA	NA	NA	17.611555
CARHSP1	20.93802	21.483045	20.32419	19.40627
CARKD	21.57306	19.81103	18.80031	NA
CARM1	19.70816	17.74856	17.085745	NA
CARS	20.11255	17.547485	16.540895	NA
CARS2	19.864685	17.57039	NA	NA
CASC4	19.636885	15.253515	NA	16.76003
CASD1	18.09549	NA	NA	NA
CASK	19.98634	NA	16.301955	NA
CASKIN2	16.24497	NA	NA	NA
CASP1	18.45675	18.410875	16.883975	NA
CASP10	NA	15.798115	NA	NA
CASP14	17.30181	18.56382	17.8899	20.97982
CASP3	18.50496	18.54353	18.449145	NA
CASP4	16.47199	16.75896	NA	NA
CASP6	18.744385	18.44889	18.580995	NA
CASP7	19.97027	18.52304	17.88376	15.38924
CASP8	17.37647	17.25213	NA	NA
CASP9	17.22005	NA	NA	NA
CASQ1	19.45717	NA	NA	NA
CASQ2	16.5618	NA	NA	NA
CAST	21.53993	16.739565	18.04454	16.93062
CASZ1	14.95183	NA	NA	NA
CAT	23.29735	21.348175	19.78911	20.98346
CAV1	25.29871	NA	NA	NA
CAV2	19.98737	NA	NA	NA
CBFB	19.74633	NA	NA	NA
CBL	17.605425	18.10195	NA	NA
CBLC	NA	NA	17.23092	NA
CBR1	25.47546	25.4109	24.46064	22.72893
CBR3	23.68107	23.294525	22.355225	19.8534
CBR4	19.74238	19.091445	NA	NA
CBS	17.05342	NA	NA	NA
CBWD1	17.930685	17.95248	18.50745	NA
CBX1	20.20197	NA	NA	NA
CBX3	23.64319	19.467285	NA	17.95664
CBX5	20.99754	NA	NA	NA
CBX8	15.65279	NA	NA	NA
CC2D1A	20.14966	16.02998	22.15765	NA
CC2D1B	17.04571	16.72721	18.71659	NA
CC2D2A	NA	NA	13.80133	NA
CCAR1	20.27535	NA	NA	NA
CCAR2	21.28228	16.300785	NA	16.05338
CCBL1	16.74863	17.847415	17.58043	NA
CCBL2	18.83016	17.9169	NA	NA
CCDC101	18.822725	NA	NA	NA
CCDC115	24.11146	NA	NA	NA
CCDC116	NA	19.27205	NA	NA
CCDC12	19.98685	NA	NA	NA
CCDC124	21.0265	NA	17.38457	NA
CCDC125	NA	16.64914	17.82652	NA
CCDC126	NA	NA	NA	17.65398
CCDC127	17.62758	NA	NA	NA
CCDC132	17.2284	16.905465	17.94495	NA
CCDC136	NA	15.19961	NA	NA
CCDC142	NA	NA	16.06837	NA
CCDC149	16.97168	NA	NA	NA
CCDC158	24.3237	NA	NA	NA
CCDC180	NA	NA	NA	11.547765
CCDC186	16.60013	NA	NA	NA
CCDC22	18.98949	17.89282	17.22278	NA
CCDC25	17.79239	17.562885	NA	NA
CCDC27	NA	16.684035	NA	NA
CCDC43	18.22901	NA	NA	NA
CCDC47	21.36716	18.15523	NA	NA
CCDC50	19.30185	NA	17.717855	NA
CCDC51	17.07852	16.66267	NA	NA
CCDC53	18.03507	NA	18.66617	NA
CCDC58	20.508365	NA	NA	NA
CCDC6	20.83596	17.10191	17.45746	NA
CCDC64B	NA	17.655	17.724485	NA
CCDC8	NA	14.51821	15.5796	NA
CCDC85C	15.73547	NA	NA	NA
CCDC86	17.18904	NA	NA	NA
CCDC88A	NA	15.94062	NA	NA
CCDC88B	18.507355	15.57253	NA	NA
CCDC88C	13.487075	16.377515	NA	NA
CCDC9	18.062465	NA	NA	NA
CCDC90B	19.132225	NA	NA	NA
CCDC91	16.66119	NA	NA	NA
CCDC92	NA	17.81009	NA	NA
CCDC93	16.68762	16.74931	16.387155	NA
CCDC97	17.30165	NA	NA	NA
CCIN	NA	16.77767	NA	NA
CCL14	NA	NA	NA	20.52919
CCL15	NA	NA	NA	19.87212
CCL18	NA	21.227225	NA	NA
CCM2	16.40279	17.489345	21.89599	NA
CCNH	17.384765	NA	NA	NA
CCNK	18.09378	NA	NA	NA
CCNL1	17.08192	NA	NA	NA
CCNY	17.76308	18.69047	20.205205	NA
CCNYL1	15.15674	17.44904	18.80016	NA
CCPG1	17.35102	NA	NA	NA
CCS	21.60733	19.643105	19.06775	17.81957
CCT2	23.56608	23.820925	20.44504	19.78525
CCT3	23.70411	22.967295	19.69488	18.73455
CCT4	23.23866	23.010725	19.70005	18.6275
CCT5	23.28028	22.96863	19.728255	18.96059
CCT6A	23.8834	23.514365	20.191845	19.6007
CCT6B	18.82436	17.70807	15.62117	12.77406
CCT7	22.96928	23.13815	19.723235	18.54809
CCT8	23.28457	22.29031	19.674055	19.48383
CCZ1;CCZ1B	17.618625	16.81142	17.11187	NA
CD101	NA	16.91359	NA	NA
CD109	16.0321	17.65108	NA	18.00829
CD14	20.30523	25.36849	21.86184	28.70655
CD151	20.604115	NA	21.08823	NA
CD160	NA	NA	NA	20.00165
CD163	16.77522	16.09524	NA	18.002005
CD164L2	NA	NA	17.587915	NA
CD177	19.8937	22.95544	23.31526	24.20814
CD180	NA	17.56018	NA	NA
CD200	NA	NA	NA	19.72451
CD200R1	NA	17.32508	19.04459	NA
CD209	NA	18.44882	NA	19.87915
CD248	16.552095	19.888355	17.49143	25.03192
CD27	NA	NA	18.782195	25.45665
CD276	18.977775	17.564585	17.460905	21.71995
CD2AP	21.77581	20.771495	24.14901	17.730805
CD2BP2	18.716195	NA	NA	NA
CD300A	NA	19.08809	18.62026	25.15242
CD300E	NA	NA	NA	22.6548
CD300LF	NA	18.236115	NA	19.62614
CD300LG	NA	18.102145	18.828915	25.33784
CD320	18.83412	18.47576	18.621715	22.8713
CD33	NA	16.98304	NA	20.66641
CD34	19.15876	NA	NA	NA
CD36	17.08361	18.217975	17.90587	NA
CD37	NA	18.641165	21.94758	NA
CD38	21.78015	21.19717	22.337945	20.91742
CD3EAP	16.86348	NA	NA	NA
CD40	NA	NA	NA	20.818735
CD44	21.04874	19.95682	20.3857	27.59248
CD46	19.260915	17.96561	20.25638	18.623615
CD47	21.28943	22.531855	23.679	19.5588
CD48	NA	18.452425	NA	NA
CD5	16.65774	NA	NA	NA
CD55	18.828445	18.9825	23.513515	25.73503
CD58	NA	NA	20.50604	21.57547
CD59	24.52414	25.7495	28.95651	32.15677
CD5L	19.0105	17.82013	17.60351	21.84791
CD63	21.46037	22.2247	23.81141	19.25256
CD68	19.61874	19.81174	NA	NA
CD7	NA	NA	NA	25.46402
CD74	19.20478	18.70119	17.557335	22.76326
CD81	24.02233	22.572575	24.93796	21.0275
CD82	19.24006	17.738045	20.05532	NA
CD83	NA	NA	NA	17.95416
CD84	NA	18.7596	18.44754	23.61748
CD9	25.28509	25.7568	29.6721	23.73293
CD93	16.121055	17.76413	NA	19.51318
CD97	17.65206	17.31281	NA	20.34938
CD99	19.032565	NA	15.47913	18.178245
CD99L2	17.97319	NA	NA	NA
CDA	NA	19.73659	19.509115	18.72226
CDAN1	15.57574	15.801165	NA	NA
CDC16	17.61033	NA	NA	NA
CDC23	17.408465	NA	NA	NA
CDC26	18.957645	NA	NA	NA
CDC27	18.137145	NA	NA	NA
CDC37	22.50476	19.592705	19.72563	NA
CDC37L1	NA	18.12528	NA	NA
CDC40	18.22552	NA	NA	NA
CDC42	24.1917	25.92961	27.398995	23.1138
CDC42BPA	16.94077	15.93334	15.95536	NA
CDC42BPB	19.15908	19.77975	19.09378	NA
CDC42BPG	16.74232	15.5032	NA	NA
CDC42EP1	17.865405	NA	NA	NA
CDC42EP3	17.90845	NA	NA	NA
CDC42EP4	18.39416	NA	19.68445	NA
CDC42EP5	19.53722	NA	NA	NA
CDC42SE2	19.73425	NA	21.41665	NA
CDC5L	20.85518	NA	NA	NA
CDC73	18.07778	NA	NA	NA
CDCP1	16.707495	NA	NA	NA
CDH1	22.27325	19.9686	18.26643	26.37776
CDH11	17.27903	19.78913	16.37246	24.36692
CDH13	17.96864	17.76262	18.437715	26.22816
CDH15	NA	18.96416	17.08178	21.48351
CDH16	NA	20.11947	16.88312	20.60837
CDH17	NA	NA	NA	16.88035
CDH19	NA	17.91368	NA	19.77542
CDH2	NA	18.00561	17.49454	24.9054
CDH3	13.713535	16.47153	NA	20.050925
CDH5	NA	17.43751	NA	18.608795
CDH6	NA	16.88821	NA	21.7595
CDHR2	NA	17.806225	17.339505	21.14093
CDHR5	NA	19.410555	18.59322	21.983785
CDIP1	NA	NA	19.145715	NA
CDIPT	20.414535	18.66168	NA	NA
CDK1	13.02334	NA	NA	NA
CDK11B	17.51149	NA	NA	NA
CDK12	15.338315	NA	NA	NA
CDK13	16.08914	NA	NA	NA
CDK16	15.1716	17.100975	19.737005	NA
CDK17	23.11563	17.31242	19.55263	NA
CDK18	12.379615	17.35402	19.764195	NA
CDK19	16.01075	NA	NA	NA
CDK2	17.760395	NA	NA	NA
CDK2AP1	18.82397	NA	NA	NA
CDK4	18.52357	NA	NA	NA
CDK5	19.79718	19.36595	20.25865	NA
CDK5RAP3	20.49113	17.86035	NA	NA
CDK6	17.02578	NA	NA	NA
CDK7	16.455255	NA	NA	NA
CDK9	18.09586	17.63884	NA	NA
CDKN1B	18.71214	NA	NA	NA
CDKN2A	17.77171	NA	NA	20.82854
CDKN2AIP	18.031595	NA	NA	NA
CDKN2AIPNL	19.53232	NA	NA	NA
CDKN2B	17.42176	NA	NA	NA
CDKN2C	19.00544	NA	NA	NA
CDR2	17.12803	NA	NA	NA
CDS1	17.30648	NA	NA	NA
CDS2	19.680635	17.626355	NA	NA
CDSN	NA	17.39949	17.93016	19.20346
CDV3	21.13547	NA	18.722	NA
CDYL2	16.82653	NA	NA	NA
CEACAM1	18.17513	21.04179	22.62925	16.817585
CEACAM20	17.370545	NA	15.54643	NA
CEACAM21	NA	18.74664	NA	NA
CEACAM5	14.5228	18.52423	21.104345	16.92288
CEACAM6	16.96924	21.112115	22.92079	19.27949
CEACAM7	NA	20.5918	21.105465	16.890015
CEACAM8	16.05251	19.848235	19.37095	20.557425
CEBPZ	16.99064	17.139	NA	17.202
CECR1	15.910455	NA	NA	15.35614
CECR5	20.376055	18.52129	NA	NA
CEL	17.05295	20.586115	17.24501	24.35488
CELA2A;CELA2B	NA	NA	NA	17.00121
CELF1	18.58565	NA	NA	NA
CELF2	18.15655	NA	NA	NA
CELSR2	NA	15.40602	NA	NA
CENPC	16.52957	NA	NA	NA
CENPF	NA	14.445065	15.19798	NA
CENPV	19.388275	NA	NA	NA
CEP104	NA	16.60938	16.69829	NA
CEP135	NA	17.38496	NA	NA
CEP170B	15.389345	NA	NA	NA
CEP192	18.45281	NA	NA	NA
CEP250	16.70306	16.65442	NA	NA
CEP290	15.29219	NA	NA	NA
CEP41	16.43032	NA	NA	NA
CEP44	17.54929	NA	NA	NA
CEP63	NA	NA	NA	16.643265
CEP68	15.685245	NA	NA	NA
CEPT1	18.55979	NA	NA	NA
CERS2	19.985215	17.77334	NA	NA
CERS4	18.201815	NA	NA	NA
CERS6	16.83155	NA	NA	NA
CES1	22.33108	17.69215	NA	NA
CES2	NA	19.2691	NA	15.93803
CES5A	NA	17.85024	NA	15.128575
CETN2	20.66629	NA	17.34357	NA
CETP	NA	21.86791	17.92881	21.38865
CFAP20	18.61149	20.21176	18.14321	NA
CFAP36	16.95001	NA	NA	NA
CFB	23.01607	23.2246	18.315355	25.32447
CFC1	21.01679	NA	NA	NA
CFD	20.34803	26.67564	20.16562	24.05852
CFDP1	17.978915	NA	NA	NA
CFH	22.4055	19.68269	15.87011	21.66448
CFHR1	20.3286	18.953595	18.12637	22.81715
CFHR2	18.62005	17.92979	NA	21.78755
CFHR3	16.20167	NA	NA	16.70493
CFHR4	NA	NA	NA	17.98812
CFHR5	17.89731	NA	NA	NA
CFI	19.59896	20.42938	16.26133	24.43944
CFL1	27.24805	26.95656	26.96535	24.69757
CFL2	24.03245	23.10139	22.71923	20.27223
CFP	16.88647	16.67092	19.56384	16.74404
CGGBP1	18.16424	NA	NA	NA
CGN	18.930065	17.0778	15.883865	NA
CGNL1	18.51155	14.4738	NA	NA
CGREF1	17.794565	NA	NA	16.3435
CHAD	NA	18.031035	NA	NA
CHADL	17.571715	NA	NA	NA
CHAMP1	17.080955	NA	NA	NA
CHCHD1	18.64191	NA	NA	NA
CHCHD2	22.18045	NA	NA	16.437335
CHCHD3	22.45546	20.80575	NA	NA
CHCHD4	20.63039	NA	NA	NA
CHCHD5	17.814315	NA	NA	NA
CHCHD6	18.901605	18.43297	NA	NA
CHD1L	17.03644	NA	NA	NA
CHD2	14.85973	NA	NA	NA
CHD3	16.01326	NA	NA	NA
CHD4	18.81071	15.819725	NA	NA
CHD6	14.15617	NA	NA	NA
CHD7	9.746162	NA	NA	NA
CHD8	9.921937	NA	NA	NA
CHD9	19.77857	NA	NA	NA
CHDH	19.86371	20.002905	NA	NA
CHERP	19.23398	NA	NA	NA
CHGA	18.663585	14.809835	NA	20.24948
CHGB	18.892695	17.25949	17.06222	17.49424
CHI3L1	16.305395	18.60426	18.110105	19.549805
CHI3L2	16.217175	18.25563	NA	18.006645
CHID1	20.53525	19.17571	NA	17.82425
CHIT1	16.715065	16.75786	18.23122	18.16992
CHKB	18.67286	17.88994	17.921715	NA
CHL1	14.44457	15.474745	NA	21.77403
CHM	NA	17.23907	17.44583	NA
CHMP1A	20.48642	19.44636	24.03767	18.77194
CHMP1B	19.86747	21.30432	25.92897	21.25097
CHMP2A	20.32368	21.58334	26.88385	21.00431
CHMP2B	20.08624	19.612415	25.081965	19.355135
CHMP3	19.97899	19.469615	22.460885	NA
CHMP4A	19.76461	18.47443	22.2767	17.35923
CHMP4B	21.37675	20.61572	25.28926	20.331495
CHMP4C	14.829585	17.74058	22.805245	17.207815
CHMP5	20.58365	22.33273	27.84047	23.92916
CHMP6	19.47703	20.37026	22.8141	18.17955
CHMP7	19.30805	NA	NA	NA
CHN1	17.50541	NA	NA	NA
CHN2	16.860715	NA	NA	NA
CHODL	NA	NA	NA	21.04754
CHORDC1	19.2132	18.13686	18.22557	NA
CHP1	20.48039	21.53994	21.02479	16.771715
CHPF	17.672315	NA	NA	NA
CHPF2	14.12576	NA	NA	NA
CHPT1	16.41235	NA	NA	NA
CHRD	15.88799	NA	NA	NA
CHRDL2	NA	NA	NA	17.390155
CHRM1	18.36685	NA	NA	NA
CHRM3	16.34191	NA	NA	NA
CHST12	NA	17.42982	NA	NA
CHST14	18.40159	18.20061	NA	NA
CHST3	NA	17.905285	NA	NA
CHSY1	16.87757	NA	NA	NA
CHTF8	17.77815	NA	18.20966	NA
CHTOP	21.02691	NA	NA	NA
CHUK	16.34746	16.7841	15.18218	NA
CIAO1	18.82558	18.73799	18.10354	NA
CIAPIN1	19.58607	18.18158	17.20238	NA
CIB1	20.08632	20.24138	24.07721	19.14027
CILP	14.42908	17.66969	18.114745	22.02124
CILP2	NA	18.77202	15.92856	20.98208
CINP	18.0311	NA	NA	NA
CIRBP	22.29329	18.023865	16.72788	NA
CIRH1A	17.23834	NA	NA	NA
CISD1	21.66108	21.38112	NA	18.33576
CISD2	22.66649	20.38947	NA	NA
CISD3	20.380955	NA	NA	NA
CIT	NA	14.400015	NA	NA
CIZ1	16.12692	NA	NA	NA
CKAP4	23.17886	20.30587	16.99872	15.63321
CKAP5	18.45475	17.238275	18.20071	14.93792
CKB	28.11065	26.68844	25.54386	24.80052
CKM	20.37671	6.957742	4.9604745	NA
CKMT1A	21.54716	17.93454	NA	16.925165
CKMT2	18.83727	17.160925	NA	NA
CLASP1	17.14404	NA	14.02232	NA
CLASP2	17.833615	15.761465	14.587705	NA
CLC	17.81632	NA	NA	18.86264
CLCA4	NA	17.15657	18.95993	15.68789
CLCC1	18.40041	NA	NA	NA
CLCN3	16.08524	NA	NA	NA
CLCN5	NA	NA	17.34805	NA
CLCN7	15.811785	16.40303	17.8141	NA
CLCNKB	NA	17.58988	NA	NA
CLDN10	NA	NA	17.83287	NA
CLDN14	NA	NA	18.4837	NA
CLDN2	NA	19.58622	20.37598	NA
CLDN23	NA	NA	17.22069	NA
CLDN3	21.131875	18.38044	21.00073	NA
CLDN4	19.17855	NA	NA	NA
CLDN5	NA	NA	17.84091	NA
CLDN7	18.56821	NA	NA	NA
CLEC11A	18.32813	NA	NA	NA
CLEC12A	NA	18.75905	17.51549	NA
CLEC14A	NA	19.54908	NA	23.36042
CLEC16A	17.73045	NA	16.24548	NA
CLEC18A;CLEC18B;CLEC18C	NA	16.779345	NA	NA
CLEC3B	21.764385	22.863305	17.963255	26.17225
CLEC4D	NA	19.493465	NA	NA
CLEC4G	NA	19.56392	NA	22.87767
CLEC5A	NA	19.89	NA	19.65443
CLEC7A	NA	NA	NA	20.44133
CLEC9A	NA	NA	NA	18.2306
CLGN	18.05641	16.408565	NA	NA
CLIC1	25.81655	25.917	26.35183	23.64389
CLIC2	18.556005	12.919025	19.21797	NA
CLIC3	NA	20.944145	21.71137	NA
CLIC4	23.66964	24.29091	21.08126	20.61976
CLIC5	15.83285	19.52282	17.72872	NA
CLIC6	17.812915	18.271875	21.446085	14.70927
CLINT1	21.24154	17.817595	16.59271	13.9152
CLIP1	17.320495	16.788385	16.370485	NA
CLIP2	15.31902	14.05782	13.209965	NA
CLK3	16.79221	NA	NA	NA
CLK4	17.05945	NA	NA	NA
CLMN	16.78768	NA	NA	NA
CLMP	NA	18.761815	NA	22.656385
CLN3	16.93243	20.15766	18.599915	NA
CLN5	18.45675	18.90226	17.364405	21.20956
CLN6	17.10806	NA	NA	NA
CLNK	NA	NA	16.14779	NA
CLNS1A	19.68366	19.45579	NA	NA
CLP1	16.32165	NA	NA	NA
CLPB	17.88066	16.30375	NA	NA
CLPP	20.16958	18.55679	NA	NA
CLPS	NA	NA	NA	20.283595
CLPTM1	19.02249	17.371335	NA	NA
CLPTM1L	17.72275	17.02976	NA	NA
CLPX	18.24857	16.893665	NA	NA
CLRN3	NA	20.42707	19.7412	NA
CLSTN1	18.01817	16.53354	NA	18.313045
CLSTN2	NA	14.0842	NA	NA
CLSTN3	18.072905	15.95066	NA	15.95068
CLTA	24.46711	18.99859	19.65115	18.41232
CLTB	22.93204	18.62668	18.01012	NA
CLTC	24.72568	23.71393	20.34519	18.98931
CLTCL1	20.21993	19.191695	15.79908	14.898445
CLU	23.93653	25.91373	22.28602	27.54312
CLUAP1	NA	17.45023	NA	NA
CLUH	17.20034	16.209205	NA	NA
CLUL1	NA	16.914055	NA	NA
CLYBL	18.263915	18.4203	NA	NA
CMA1	22.51701	NA	NA	NA
CMAS	21.58859	17.857615	NA	NA
CMBL	22.16599	24.533715	22.405455	21.54422
CMC1	20.62784	NA	NA	NA
CMC2	19.87139	NA	NA	NA
CMIP	16.75971	NA	16.55979	NA
CMPK1	25.45012	24.191535	23.10805	21.14373
CMPK2	17.13454	18.40556	NA	NA
CMSS1	18.09743	NA	NA	NA
CMTM4	18.51443	NA	NA	NA
CMTM6	18.31714	20.70229	NA	NA
CMTR1	16.47106	NA	NA	NA
CNBP	22.49334	17.551555	18.40639	15.58997
CNDP1	NA	18.48889	NA	18.994865
CNDP2	25.47021	26.103395	24.755495	23.91483
CNFN	NA	24.93785	23.9891	NA
CNIH1	19.49704	NA	NA	NA
CNKSR1	NA	NA	16.91453	NA
CNN1	28.87095	NA	NA	NA
CNN2	22.59903	18.7785	16.78987	NA
CNN3	22.86605	18.461	17.292555	NA
CNNM2	15.56128	NA	NA	NA
CNNM3	18.02377	16.35262	17.27591	16.17884
CNNM4	15.962115	NA	NA	NA
CNOT1	17.91628	15.16902	NA	NA
CNOT10	16.833305	NA	NA	NA
CNOT11	17.93049	NA	NA	NA
CNOT2	18.24554	NA	NA	NA
CNOT3	17.77053	NA	NA	NA
CNOT6L	17.86948	NA	NA	NA
CNOT7	17.96493	NA	NA	NA
CNP	22.64656	24.52927	25.389845	21.29181
CNPY2	22.75249	18.70335	NA	17.46248
CNPY3	19.6839	19.82732	NA	NA
CNPY4	18.12712	NA	NA	NA
CNRIP1	20.196855	19.8953	NA	NA
CNTFR	16.259425	18.14544	17.22687	24.93139
CNTN1	19.29117	17.703975	15.707835	21.86699
CNTNAP2	16.03576	16.527455	16.727965	20.865365
COA3	21.00081	20.17173	NA	NA
COA4	19.96139	NA	NA	NA
COA5	18.581315	NA	NA	NA
COA6	20.67281	NA	NA	NA
COA7	17.728	NA	NA	NA
COASY	21.01931	21.72369	18.52386	15.412615
COBL	16.31472	13.79429	16.8197	NA
COBLL1	19.58801	16.74185	18.696335	NA
COCH	18.64747	17.29686	NA	22.26905
COG1	18.997205	NA	NA	NA
COG2	19.154275	17.2873	16.039645	NA
COG3	19.18141	17.48608	17.1968	NA
COG4	18.692	15.221455	15.67918	NA
COG5	19.020155	16.52816	16.533295	NA
COG6	19.1863	16.532515	NA	NA
COG7	19.407775	18.187965	17.08327	NA
COG8	19.54304	NA	NA	NA
COIL	16.85304	NA	NA	NA
COL10A1	21.177705	NA	NA	NA
COL11A1	18.28947	NA	NA	NA
COL11A2	16.860935	NA	NA	15.531795
COL12A1	23.19182	15.61382	15.0698	21.37858
COL14A1	25.24109	16.373395	NA	18.10517
COL15A1	22.43226	20.97249	18.01543	22.77281
COL16A1	18.69305	15.43072	NA	NA
COL17A1	14.80306	NA	NA	NA
COL18A1	22.8245	22.47301	18.0471	23.27162
COL1A1	26.8326	NA	15.07751	21.0662
COL1A2	26.66737	16.70178	15.07409	19.23357
COL21A1	21.73037	NA	NA	NA
COL28A1	16.61356	NA	NA	19.458885
COL2A1	16.361885	14.81254	NA	14.73777
COL3A1	22.88148	NA	14.79724	16.80287
COL4A1	23.67634	15.36852	NA	15.162825
COL4A2	24.00623	18.46335	15.73508	20.66058
COL4A3	17.67125	NA	NA	NA
COL4A3BP	17.819145	17.68528	16.69315	NA
COL4A4	16.2176	NA	NA	NA
COL4A5	21.08459	14.33384	NA	14.378305
COL4A6	17.92389	15.7906	17.94298	NA
COL5A1	19.137855	16.58439	NA	NA
COL5A2	20.77235	NA	NA	16.91137
COL5A3	17.304365	16.283625	NA	20.26105
COL6A1	27.39298	23.056725	18.67176	25.48909
COL6A2	27.07643	16.378285	16.37441	20.87152
COL6A3	27.85772	18.823765	15.1904	21.96313
COL7A1	19.158345	NA	NA	14.94887
COL8A1	19.6056	17.054275	NA	NA
COL8A2	17.902965	NA	NA	NA
COL9A1	13.20298	NA	NA	NA
COLEC10	NA	18.030245	NA	NA
COLEC12	16.87723	16.888905	17.7564	22.86293
COLGALT1	17.50632	17.022205	NA	NA
COMMD1	20.735875	NA	NA	NA
COMMD10	18.963175	NA	NA	NA
COMMD2	20.03566	18.715255	18.73006	NA
COMMD3	19.97194	19.77033	18.647875	NA
COMMD4	19.837455	19.09128	19.03553	NA
COMMD5	18.57373	NA	17.47054	NA
COMMD6	18.7819	NA	18.24042	NA
COMMD7	17.04495	NA	NA	NA
COMMD8	19.72809	18.34887	18.41951	NA
COMMD9	19.94503	18.05754	17.11432	NA
COMP	18.16334	17.975315	16.780885	23.10468
COMT	23.63601	23.88578	22.23304	19.81938
COMTD1	18.30211	19.03571	NA	NA
COPA	23.18803	21.28056	17.57205	15.1379
COPB1	22.38933	20.74258	17.44133	15.59348
COPB2	22.32347	19.97939	18.119	17.194925
COPE	23.09766	20.13499	18.08446	17.595795
COPG1	23.48615	21.32696	18.19969	16.098015
COPG2	19.63377	17.9114	16.067905	13.49509
COPRS	17.51881	NA	NA	NA
COPS2	21.61068	20.481755	17.86494	17.28377
COPS3	21.05636	19.89265	18.36645	16.98709
COPS4	21.92193	20.5512	17.957215	16.07806
COPS5	21.12065	18.514565	17.406215	NA
COPS6	21.86516	20.40446	19.15718	NA
COPS7A	21.32639	19.46213	18.127215	NA
COPS7B	21.54385	18.949155	18.255135	NA
COPS8	22.2682	19.75512	19.47815	NA
COPZ1	23.52307	20.99692	19.9999	18.315795
COPZ2	18.032955	NA	NA	NA
COQ10B	17.48048	NA	NA	NA
COQ3	17.895555	NA	NA	NA
COQ5	19.022175	17.32811	NA	NA
COQ6	19.13713	17.414155	NA	NA
COQ7	19.03446	NA	NA	NA
COQ9	20.50155	19.14558	NA	NA
CORIN	15.878905	NA	NA	NA
CORO1A	22.49188	22.0778	17.039815	19.43613
CORO1B	24.41464	23.1313	21.622595	19.06563
CORO1C	23.60476	20.07518	16.01541	15.30844
CORO2A	19.77717	16.192205	15.068915	NA
CORO2B	16.52731	NA	NA	NA
CORO7	18.485385	18.90789	16.01638	16.522625
COTL1	23.1663	24.31657	21.404535	23.12532
COX11	18.014485	NA	NA	NA
COX15	16.720575	NA	NA	NA
COX17	23.095315	NA	NA	NA
COX18	17.80654	NA	NA	NA
COX20	20.54961	19.589335	NA	NA
COX4I1	23.41779	23.19823	NA	18.34668
COX5A	24.69577	22.71374	NA	18.08999
COX5B	24.22634	23.35154	NA	NA
COX6A1	22.8441	21.983305	NA	NA
COX6B1	24.57117	20.817015	NA	19.25716
COX6C	24.52186	NA	NA	NA
COX7A1	19.79607	20.12233	NA	NA
COX7A2	23.505925	23.89317	NA	NA
COX7A2L	21.14619	21.24212	NA	NA
COX7C	21.76769	23.01954	NA	NA
COX8A	19.13455	NA	NA	NA
CP	22.71018	23.945925	20.24581	27.22042
CPA1	NA	17.00254	NA	14.594885
CPA3	22.04946	NA	NA	NA
CPA4	NA	18.21277	NA	19.68947
CPA6	20.09436	NA	NA	NA
CPAMD8	14.40792	16.917585	NA	15.85902
CPB1	17.843705	17.25225	NA	17.96432
CPB2	17.893695	18.9618	NA	17.404835
CPD	19.97576	15.8994	14.5599	16.15458
CPE	23.78284	22.83937	20.03877	25.16063
CPEB3	15.34636	NA	NA	NA
CPEB4	14.82997	NA	NA	NA
CPM	17.68572	21.18633	22.63228	24.39408
CPN1	16.35026	17.81885	NA	17.10797
CPN2	17.519085	21.72481	18.48208	24.3891
CPNE1	22.73304	21.06353	20.20209	17.13567
CPNE2	18.3293	16.2235	18.19613	NA
CPNE3	22.75401	22.78013	24.996065	19.854005
CPNE4	18.62961	18.71181	17.82329	NA
CPNE5	NA	16.066915	21.772785	NA
CPNE6	18.16574	17.927445	16.664205	NA
CPNE8	16.572255	17.232765	23.071045	15.82951
CPOX	18.61146	NA	19.20061	NA
CPPED1	21.19996	20.2919	21.01148	17.79125
CPQ	21.40167	20.946685	18.836305	22.57194
CPS1	17.94271	17.87044	NA	NA
CPSF1	17.48868	NA	NA	NA
CPSF2	18.74191	NA	NA	NA
CPSF3	17.869745	NA	NA	NA
CPSF3L	15.84775	NA	NA	NA
CPSF4	17.68756	NA	NA	NA
CPSF6	21.79381	17.05597	NA	15.76859
CPSF7	20.71909	NA	NA	NA
CPT1A	19.82157	19.35911	NA	NA
CPT1B	NA	16.55857	NA	NA
CPT2	21.75609	20.56483	NA	NA
CPTP	17.20912	18.19827	17.98426	NA
CPVL	19.28576	21.87578	19.478095	23.25855
CPXM2	14.27074	19.40494	16.22402	15.36803
CPZ	16.67721	17.35447	20.02635	19.04348
CR1	NA	21.21953	22.3179	18.014995
CR1L	NA	18.43502	19.289705	15.20197
CRABP1	17.38838	16.50268	18.15731	16.41318
CRABP2	19.11511	21.25557	23.88821	19.82019
CRACR2A	18.21458	18.43478	19.4483	18.522125
CRADD	19.49671	18.9129	NA	NA
CRAT	21.16688	19.430655	NA	NA
CRB2	NA	19.24919	21.55156	18.82022
CRB3	17.48353	20.41451	23.84222	18.11282
CRBN	17.684605	17.5711	17.64955	NA
CRCT1	NA	NA	20.10317	NA
CREB1	20.896965	NA	NA	NA
CREB3L3	NA	NA	NA	18.71695
CREB3L4	17.40026	NA	NA	NA
CREBBP	15.019385	NA	NA	NA
CREG1	20.97412	21.048635	NA	22.38353
CRELD1	18.08736	NA	NA	17.53065
CRELD2	17.06173	NA	NA	NA
CRHBP	NA	17.77032	NA	18.62786
CRIM1	15.55903	17.119145	20.46186	18.88036
CRIP1	22.50199	NA	21.21974	NA
CRIP2	23.20282	21.136205	22.602	19.06082
CRISP1	NA	20.81893	20.26747	18.53643
CRISP3	19.2006	18.13155	18.10782	20.889025
CRISPLD1	18.70916	17.58387	16.61411	19.67067
CRISPLD2	18.22991	17.42391	17.49583	21.676895
CRK	22.48207	19.94573	22.614905	17.51347
CRKL	21.52474	19.34237	22.08164	NA
CRLF1	NA	19.713455	NA	16.199455
CRLF3	16.12926	19.33449	NA	NA
CRMP1	19.98638	15.92604	14.770865	NA
CRNKL1	17.591635	NA	NA	NA
CRNN	NA	22.07828	17.82928	19.71125
CROCC	19.05265	19.27268	22.161695	16.62209
CROT	17.46219	16.65418	NA	NA
CRP	18.14587	NA	NA	NA
CRTAC1	19.68755	18.92576	17.759855	19.78004
CRTAP	19.4928	15.29735	NA	NA
CRTC1	17.13057	NA	NA	NA
CRTC2	16.627365	NA	NA	NA
CRTC3	15.89823	NA	NA	NA
CRYAA	NA	22.149765	17.054985	16.58802
CRYAB	24.57855	26.198605	21.9382	22.386595
CRYBG3	17.411155	13.911935	14.26563	NA
CRYL1	22.76051	24.32457	21.60303	20.799035
CRYM	22.54719	22.654	21.53002	20.707745
CRYZ	23.2065	22.27353	21.44921	19.939
CRYZL1	19.202175	17.5573	17.59968	NA
CS	24.23743	22.11966	17.23633	16.77471
CSAD	NA	21.26966	19.53389	NA
CSDE1	20.08185	18.24243	16.47345	NA
CSE1L	21.78023	19.46143	17.14826	15.973555
CSF1	NA	16.80103	16.82071	24.61184
CSF1R	NA	NA	NA	16.91903
CSGALNACT1	18.45425	14.72983	NA	NA
CSK	20.00409	19.206005	20.664625	NA
CSNK1A1	20.13068	18.75569	20.091885	21.34454
CSNK1D	18.15796	NA	NA	NA
CSNK1E	16.61733	NA	NA	NA
CSNK1G1	17.43929	15.893085	19.67988	NA
CSNK1G2	17.42093	16.193745	19.69679	NA
CSNK1G3	17.221215	15.938585	19.839455	NA
CSNK2A1	22.30778	21.144425	19.97635	17.26015
CSNK2A2	20.46508	19.076895	18.56748	NA
CSNK2B	21.54899	19.14245	18.613995	NA
CSPG4	17.54883	19.0046	15.59958	21.57124
CSPP1	NA	15.58087	15.819705	NA
CSRP1	28.43032	21.25734	22.04007	18.5476
CSRP2	22.03447	17.485	17.06697	NA
CSRP3	20.966635	NA	NA	NA
CST1	19.33762	19.31059	18.879525	21.87518
CST2	17.12774	17.729745	17.31648	20.41741
CST3	22.92022	25.293795	20.73474	27.96563
CST4	18.00536	19.44475	18.62267	23.46581
CST6	NA	20.69371	20.15641	26.71141
CSTA	18.13617	19.91082	21.36956	24.06335
CSTB	25.83099	24.81214	25.95442	24.33496
CSTF1	18.7459	NA	NA	NA
CSTF2	20.28642	NA	NA	NA
CSTF2T	18.21676	NA	NA	NA
CSTF3	18.025495	NA	NA	NA
CT45A1;CT45A2;CT45A3;CT45A4	16.277325	NA	NA	NA
CTAGE5	19.06653	15.74594	NA	NA
CTBP1	21.26178	17.25452	15.703015	NA
CTBP2	19.87827	14.6625	14.46102	NA
CTBS	19.776005	17.92475	17.77569	25.45396
CTCF	17.74412	15.56862	NA	NA
CTDP1	15.87369	NA	NA	NA
CTDSP1	17.81753	20.04942	21.79287	NA
CTDSP2	NA	NA	19.38509	NA
CTDSPL	NA	NA	20.25462	NA
CTF1	19.71804	NA	NA	NA
CTGF	NA	NA	NA	21.59982
CTH	18.66318	19.1223	19.15976	NA
CTIF	16.08151	NA	NA	NA
CTNNA1	23.8081	19.39961	17.61033	15.780225
CTNNA2	20.01116	17.96854	15.99298	11.693455
CTNNAL1	15.235405	NA	NA	NA
CTNNB1	23.90466	20.28745	17.23675	17.797135
CTNNBIP1	20.28681	NA	NA	NA
CTNNBL1	19.7939	NA	NA	NA
CTNND1	23.16598	19.933705	16.71981	16.85573
CTNND2	14.63805	NA	NA	NA
CTPS1	20.33852	16.70926	16.681615	15.95491
CTPS2	20.12061	18.33954	17.74435	NA
CTR9	17.74247	NA	NA	NA
CTSA	20.22874	20.881325	19.10143	24.80505
CTSB	23.80378	22.905715	20.87542	25.53828
CTSC	18.70516	21.38342	19.48471	24.94335
CTSD	24.576	23.631735	21.94076	26.47939
CTSF	17.27929	17.958765	NA	16.63689
CTSG	23.53389	23.16087	20.68627	19.609715
CTSH	20.77309	20.91208	18.629625	24.00177
CTSL	20.626595	20.42504	18.80054	22.95424
CTSO	15.90566	19.064	NA	19.56245
CTSS	19.768505	19.48088	17.844265	19.61745
CTSV	NA	17.71277	NA	NA
CTSZ	21.944905	21.642465	19.824445	24.1947
CTTN	22.62366	21.002015	21.604895	19.72538
CTTNBP2NL	17.6993	NA	NA	NA
CUBN	NA	22.565055	19.72035	24.59997
CUEDC1	16.427325	NA	NA	NA
CUL1	18.82038	17.597085	16.11742	NA
CUL2	18.08514	17.063875	16.02771	NA
CUL3	20.2684	18.60137	18.04203	NA
CUL4A	18.82656	17.67133	17.043655	14.75607
CUL4B	19.23525	16.28944	16.9014	NA
CUL5	20.0944	18.10053	17.50107	NA
CUL7	16.00911	12.93682	NA	NA
CUL9	15.94586	NA	NA	NA
CUTA	24.36455	20.759395	21.714125	25.58972
CUTC	17.549495	NA	NA	NA
CUX1	17.36357	NA	NA	NA
CWC15	19.8255	NA	NA	NA
CWC22	16.07501	NA	NA	NA
CWC27	16.92397	NA	NA	NA
CWF19L1	17.419515	NA	NA	NA
CWH43	15.59869	NA	NA	NA
CXADR	19.31509	16.908485	18.74543	NA
CXCL10	18.95838	NA	NA	NA
CXCL12	18.21491	23.541	20.41171	22.68116
CXCL13	21.279895	NA	NA	NA
CXCL14	NA	19.59604	NA	NA
CXCL17	20.17634	NA	NA	NA
CXCL8	NA	19.824855	21.226445	NA
CXCR1	NA	17.52804	NA	NA
CXCR2	NA	17.957635	NA	NA
CXorf38	NA	17.24226	NA	NA
CXXC1	15.56313	NA	NA	NA
CYB561	19.754735	20.15878	21.195995	18.617695
CYB561D2	19.4974	NA	NA	NA
CYB5A	24.14467	23.950585	NA	19.29208
CYB5B	22.48057	21.73106	18.85317	NA
CYB5R1	22.62698	21.51012	NA	NA
CYB5R2	21.01409	18.19123	17.96768	NA
CYB5R3	24.97686	22.40457	18.397505	17.06731
CYBA	19.310435	20.76018	18.231945	17.51411
CYBB	18.86412	21.59218	18.7436	17.471175
CYBRD1	21.180995	20.09742	24.50423	18.821425
CYC1	22.26493	22.79963	NA	16.486575
CYCS	24.2941	18.915125	20.09099	20.12719
CYFIP1	20.88568	19.70229	20.89274	16.23879
CYFIP2	18.85933	19.21741	20.76397	13.959995
CYGB	20.06692	NA	NA	NA
CYHR1	18.1181	NA	NA	NA
CYLD	15.74223	NA	NA	NA
CYP17A1	NA	18.86716	NA	NA
CYP1A1	NA	16.830485	NA	NA
CYP1B1	18.788835	NA	NA	NA
CYP20A1	18.3824	16.94744	NA	NA
CYP27A1	17.49645	18.10733	NA	NA
CYP2S1	17.49315	NA	NA	NA
CYP2U1	16.905155	NA	NA	NA
CYP39A1	15.02726	NA	NA	NA
CYP3A5	16.73561	NA	NA	NA
CYP4A11	NA	19.1539	NA	NA
CYP4F11	15.549485	16.292155	NA	13.440375
CYP4F2	16.316645	17.96919	NA	14.47136
CYP4F22	NA	16.63748	NA	NA
CYP4F3	15.90261	18.56025	NA	14.578655
CYP4F8	NA	14.74049	NA	NA
CYP51A1	17.31935	16.87619	NA	NA
CYP7B1	18.27648	NA	NA	NA
CYR61	16.99383	NA	NA	19.46422
CYS1	NA	19.72883	22.73731	NA
CYSRT1	NA	19.64183	23.03479	NA
CYSTM1	NA	24.321345	28.582985	21.74563
CYTH2	18.08536	NA	17.34817	NA
CYTH4	NA	18.262815	NA	NA
CYTL1	NA	19.87251	NA	NA
D2HGDH	17.40331	16.55038	NA	NA
DAAM1	16.786105	16.13792	16.42019	NA
DAAM2	14.88442	NA	NA	NA
DAB1	15.280325	NA	NA	NA
DAB2	18.034	20.48357	18.89822	17.57826
DAB2IP	14.655795	NA	NA	NA
DACT3	16.198265	NA	NA	NA
DAD1	22.74311	21.33205	NA	NA
DAG1	20.53394	19.17015	20.06253	22.20257
DAGLB	15.78781	16.90878	NA	NA
DAK	22.26626	23.791205	21.06103	20.68723
DAO	NA	17.64706	NA	NA
DAP	20.96719	NA	NA	NA
DAP3	20.176875	19.16025	NA	NA
DAPK1	16.067045	15.98496	NA	NA
DAPK3	18.504435	NA	NA	NA
DARS	22.42302	21.334225	18.136055	16.34952
DARS2	19.136375	19.24199	NA	NA
DAXX	16.37495	NA	NA	NA
DAZAP1	21.87678	18.10276	NA	NA
DAZAP2	NA	NA	19.946975	NA
DBH	15.93375	NA	NA	NA
DBI	25.81712	21.44024	25.30967	24.46602
DBN1	20.15673	17.91987	16.07268	15.80265
DBNL	22.5526	21.72168	20.09125	19.20001
DBR1	18.64957	NA	NA	NA
DBT	21.23381	19.622645	NA	NA
DCAF11	17.37863	16.596635	17.47928	NA
DCAF13	15.87468	NA	NA	NA
DCAF16	17.252095	NA	NA	NA
DCAF7	18.712095	17.27201	17.27743	NA
DCAF8	18.12448	16.72487	16.66668	NA
DCAKD	19.16114	17.78963	NA	NA
DCBLD1	NA	NA	NA	16.30347
DCBLD2	16.20047	14.96869	15.17041	16.396985
DCD	19.67091	20.45374	21.76969	22.292055
DCDC2	NA	19.700245	NA	NA
DCHS1	14.71268	14.88758	NA	18.64845
DCLK1	17.28421	NA	NA	NA
DCN	25.77842	18.20869	NA	18.300675
DCP1A	17.54839	NA	NA	NA
DCP1B	15.939355	NA	NA	NA
DCP2	15.53039	NA	NA	NA
DCPS	21.97499	17.76716	NA	NA
DCTD	19.36434	18.24153	18.213325	NA
DCTN1	21.43076	20.98189	18.68199	15.36401
DCTN2	23.05702	21.43931	19.12729	17.63645
DCTN3	21.17827	20.30329	18.973295	NA
DCTN4	20.15447	19.13005	18.11629	NA
DCTN5	18.22912	NA	NA	NA
DCTN6	19.22815	16.87231	NA	NA
DCTPP1	19.97104	17.19486	17.907115	NA
DCUN1D1	20.61061	18.32538	18.17654	NA
DCUN1D3	NA	NA	16.25297	NA
DCUN1D4	14.57175	NA	NA	NA
DCUN1D5	17.97817	NA	NA	NA
DCXR	24.4895	23.06595	22.32341	21.32144
DDAH1	23.97965	23.677015	23.704145	21.39064
DDAH2	23.76002	24.1704	21.37794	24.0172
DDB1	21.19653	17.532315	17.6653	16.49635
DDB2	17.193465	NA	NA	NA
DDC	15.242975	23.298535	19.39448	20.7294
DDHD2	17.387485	NA	16.644	NA
DDI2	21.33674	19.89836	18.49804	17.95752
DDOST	23.0336	21.65883	NA	NA
DDR1	16.41618	18.21883	15.78514	20.82505
DDR2	NA	17.62319	NA	19.100205
DDRGK1	23.66554	19.89302	NA	NA
DDT	25.49332	24.19056	24.78296	21.99934
DDX1	23.17672	20.86306	17.731225	17.61601
DDX10	15.37245	NA	NA	NA
DDX17	23.35963	19.280165	15.95243	17.45553
DDX18	19.7735	16.93066	NA	17.35123
DDX19A	19.56615	17.87149	16.5136	NA
DDX19B	19.01968	17.90691	16.523715	16.64791
DDX20	15.882045	NA	NA	NA
DDX21	19.194325	18.198435	NA	15.418545
DDX23	19.4385	NA	NA	NA
DDX24	17.63438	NA	NA	NA
DDX27	17.71216	NA	NA	NA
DDX28	16.43468	NA	NA	NA
DDX31	15.64294	NA	NA	NA
DDX39A	22.89528	19.18949	15.995475	16.758845
DDX39B	23.84686	19.29789	16.356995	16.80497
DDX3X	22.23528	20.83214	18.674885	15.44068
DDX3Y	21.05075	19.372815	17.78542	14.04812
DDX41	16.68259	NA	17.63693	NA
DDX42	20.1776	NA	NA	NA
DDX46	19.683505	15.693915	NA	NA
DDX47	18.238	NA	NA	NA
DDX49	15.54129	NA	NA	18.39221
DDX5	22.87933	18.503605	16.41488	16.13074
DDX50	16.93656	NA	NA	13.76889
DDX51	17.464415	NA	NA	NA
DDX52	16.827545	NA	NA	NA
DDX54	17.54288	NA	NA	NA
DDX55	17.45313	NA	NA	NA
DDX56	17.91365	NA	NA	NA
DDX58	18.05603	17.643385	17.21508	NA
DDX59	16.003555	NA	NA	NA
DDX6	21.22914	18.79616	17.1076	NA
DDX60	17.11609	15.56406	NA	NA
DDX60L	9.73746	NA	NA	NA
DECR1	23.10437	20.84447	NA	17.34023
DECR2	17.7612	17.483795	NA	NA
DEF6	16.997285	16.82479	NA	NA
DEFA3	27.11743	29.03179	26.74536	25.29023
DEFA4	NA	20.18619	NA	NA
DEFB1	NA	24.80791	24.358825	30.55297
DEFB127	NA	NA	NA	17.95113
DEFB129	NA	20.08678	NA	NA
DEGS1	20.242225	18.78978	NA	NA
DEK	21.30107	18.38165	NA	NA
DENND1A	15.81115	NA	NA	NA
DENND2D	16.77325	14.1647	18.70233	NA
DENND3	14.41552	15.88059	NA	NA
DENND4C	17.01175	15.56699	16.59295	14.45399
DENR	22.05791	16.97189	19.89992	16.371815
DEPDC5	15.99274	NA	NA	NA
[truncated: 6,963 more rows]
