# Supplementary material for: Prostate cancer reshapes the secreted and extracellular vesicle urinary proteomes
Source: Nat Commun. 2024 Jun 13;15:5069. doi: 10.1038/s41467-024-49424-5 (PMC11176296; doi:10.1038/s41467-024-49424-5)
Supplement: Supplementary file 10 — Source Data [file 41467_2024_49424_MOESM10_ESM.zip › SourceData_3D_gsva_plot_data.txt]

sample.id	tissue	score	sample.type
TP056101	Prostate	0.079137931034482	Tissue
TP056101	Kidney/Bladder	-0.520547945205483	Tissue
TP056201	Prostate	0.101042997020008	Tissue
TP056201	Kidney/Bladder	-0.53424657534247	Tissue
TP056301	Prostate	0.660510422754724	Tissue
TP056301	Kidney/Bladder	-0.535537026007549	Tissue
TP056401	Prostate	0.0353758372612246	Tissue
TP056401	Kidney/Bladder	-0.570648911204502	Tissue
TP056501	Prostate	-0.363793103448277	Tissue
TP056501	Kidney/Bladder	-0.609589041095895	Tissue
TP056601	Prostate	-0.587034482758623	Tissue
TP056601	Kidney/Bladder	-0.628128810155638	Tissue
TP056701	Prostate	0.247441601779754	Tissue
TP056701	Kidney/Bladder	-0.616438356164388	Tissue
TP056801	Prostate	0.477720120522263	Tissue
TP056801	Kidney/Bladder	-0.317398192153578	Tissue
TP056901	Prostate	-0.150058117008913	Tissue
TP056901	Kidney/Bladder	-0.520547945205484	Tissue
TP057001	Prostate	-0.307559681697616	Tissue
TP057001	Kidney/Bladder	-0.464647324087471	Tissue
TP057101	Prostate	-0.39186206896552	Tissue
TP057101	Kidney/Bladder	-0.494690767609634	Tissue
TP057201	Prostate	-0.409461732548362	Tissue
TP057201	Kidney/Bladder	-0.623898642999555	Tissue
TP057301	Prostate	0.376436781609195	Tissue
TP057301	Kidney/Bladder	-0.561643835616442	Tissue
TP057401	Prostate	-0.526372025254981	Tissue
TP057401	Kidney/Bladder	-0.595946096447271	Tissue
TP057501	Prostate	-0.553571428571431	Tissue
TP057501	Kidney/Bladder	-0.369783830865471	Tissue
TP057601	Prostate	-0.345075663607047	Tissue
TP057601	Kidney/Bladder	-0.763722918488298	Tissue
TP057701	Prostate	-0.387476200550034	Tissue
TP057701	Kidney/Bladder	-0.604160324708275	Tissue
TP057801	Prostate	-0.730398105668199	Tissue
TP057801	Kidney/Bladder	-0.476110925492821	Tissue
TP057901	Prostate	0.109814323607426	Tissue
TP057901	Kidney/Bladder	-0.608618966429543	Tissue
TP058001	Prostate	-0.0889692250648877	Tissue
TP058001	Kidney/Bladder	-0.496983462275537	Tissue
TP058101	Prostate	0.0216235632183902	Tissue
TP058101	Kidney/Bladder	-0.650684931506854	Tissue
TP058201	Prostate	-0.213474355259346	Tissue
TP058201	Kidney/Bladder	-0.71984958366909	Tissue
TP058301	Prostate	-0.826330584707649	Tissue
TP058301	Kidney/Bladder	-0.541095890410963	Tissue
TP058401	Prostate	0.195602198900549	Tissue
TP058401	Kidney/Bladder	-0.547945205479456	Tissue
TP058501	Prostate	-0.550574712643681	Tissue
TP058501	Kidney/Bladder	-0.500000000000004	Tissue
TP058601	Prostate	-0.502359346642471	Tissue
TP058601	Kidney/Bladder	-0.366684326042537	Tissue
TP058701	Prostate	-0.0896551724137947	Tissue
TP058701	Kidney/Bladder	-0.753497137058787	Tissue
TP058801	Prostate	0.0940613026819919	Tissue
TP058801	Kidney/Bladder	-0.630136986301374	Tissue
TP058901	Prostate	-0.628380472685009	Tissue
TP058901	Kidney/Bladder	-0.786096256684495	Tissue
TP059001	Prostate	-0.517739925218117	Tissue
TP059001	Kidney/Bladder	-0.38356164383562	Tissue
TP059101	Prostate	-0.448084291187742	Tissue
TP059101	Kidney/Bladder	-0.674274269323972	Tissue
TP059201	Prostate	0.209000584453536	Tissue
TP059201	Kidney/Bladder	-0.650684931506854	Tissue
TP059301	Prostate	-0.583289124668438	Tissue
TP059301	Kidney/Bladder	-0.602739726027402	Tissue
TP059401	Prostate	0.0327804452204266	Tissue
TP059401	Kidney/Bladder	-0.53424657534247	Tissue
TP059501	Prostate	0.445677161419289	Tissue
TP059501	Kidney/Bladder	-0.561643835616442	Tissue
TP059601	Prostate	0.211253675487837	Tissue
TP059601	Kidney/Bladder	-0.589041095890415	Tissue
TP059701	Prostate	-0.224866834875248	Tissue
TP059701	Kidney/Bladder	-0.547945205479456	Tissue
TP059801	Prostate	0.216732979664014	Tissue
TP059801	Kidney/Bladder	-0.698630136986306	Tissue
TP059901	Prostate	-0.193103448275864	Tissue
TP059901	Kidney/Bladder	-0.595890410958908	Tissue
TP060001	Prostate	-0.410769615192406	Tissue
TP060001	Kidney/Bladder	-0.650684931506851	Tissue
TP060101	Prostate	0.0824451410658302	Tissue
TP060101	Kidney/Bladder	-0.643835616438361	Tissue
TP060201	Prostate	0.132041501373207	Tissue
TP060201	Kidney/Bladder	-0.664383561643837	Tissue
TP060301	Prostate	-0.200000000000002	Tissue
TP060301	Kidney/Bladder	-0.602739726027402	Tissue
TP060401	Prostate	-0.512613900303737	Tissue
TP060401	Kidney/Bladder	-0.458904109589045	Tissue
TP060501	Prostate	0.538469827586207	Tissue
TP060501	Kidney/Bladder	-0.726027397260276	Tissue
TP060601	Prostate	-0.11032071376899	Tissue
TP060601	Kidney/Bladder	-0.66024711254365	Tissue
TP060701	Prostate	-0.00689655172413878	Tissue
TP060701	Kidney/Bladder	-0.705518148750102	Tissue
TP060801	Prostate	0.0759536161122973	Tissue
TP060801	Kidney/Bladder	-0.705936073059367	Tissue
TP060901	Prostate	-0.730980321357649	Tissue
TP060901	Kidney/Bladder	-0.704768320982115	Tissue
TP061001	Prostate	0.205316091954023	Tissue
TP061001	Kidney/Bladder	-0.636379719961588	Tissue
TP061101	Prostate	-0.23534482758621	Tissue
TP061101	Kidney/Bladder	-0.620875940574962	Tissue
TP061201	Prostate	-0.132593894135736	Tissue
TP061201	Kidney/Bladder	-0.445205479452059	Tissue
TP061301	Prostate	-0.404649014778326	Tissue
TP061301	Kidney/Bladder	-0.597056888197649	Tissue
TP061401	Prostate	0.237910386124302	Tissue
TP061401	Kidney/Bladder	-0.657534246575347	Tissue
TP061501	Prostate	-0.499813045284589	Tissue
TP061501	Kidney/Bladder	-0.589041095890415	Tissue
TP061601	Prostate	-0.42855340622372	Tissue
TP061601	Kidney/Bladder	-0.664109589041102	Tissue
TP061701	Prostate	-0.425013683634376	Tissue
TP061701	Kidney/Bladder	-0.637719018795801	Tissue
TP061801	Prostate	-0.351979565772671	Tissue
TP061801	Kidney/Bladder	-0.602739726027402	Tissue
TP061901	Prostate	-0.100517241379311	Tissue
TP061901	Kidney/Bladder	-0.505533627428223	Tissue
TP062001	Prostate	-0.429153605015676	Tissue
TP062001	Kidney/Bladder	-0.53424657534247	Tissue
TP062101	Prostate	-0.351724137931036	Tissue
TP062101	Kidney/Bladder	-0.643835616438361	Tissue
TP062201	Prostate	0.247676161919039	Tissue
TP062201	Kidney/Bladder	-0.623287671232881	Tissue
TP062301	Prostate	-0.692296741537491	Tissue
TP062301	Kidney/Bladder	-0.684045525795685	Tissue
TP062401	Prostate	-0.327440797673453	Tissue
TP062401	Kidney/Bladder	-0.561643835616443	Tissue
TP062501	Prostate	-0.523906330416884	Tissue
TP062501	Kidney/Bladder	-0.527397260273977	Tissue
TP062601	Prostate	-0.287267904509286	Tissue
TP062601	Kidney/Bladder	-0.643835616438361	Tissue
TP062701	Prostate	0.0181409295352322	Tissue
TP062701	Kidney/Bladder	-0.568493150684936	Tissue
TP062801	Prostate	-0.657419017763848	Tissue
TP062801	Kidney/Bladder	-0.563192376414537	Tissue
TP062901	Prostate	-0.644899725869284	Tissue
TP062901	Kidney/Bladder	-0.630136986301374	Tissue
TP063001	Prostate	0.373850574712643	Tissue
TP063001	Kidney/Bladder	-0.66438356164384	Tissue
TP063101	Prostate	-0.60689655172414	Tissue
TP063101	Kidney/Bladder	-0.562205830698987	Tissue
TP063201	Prostate	0.0551724137931028	Tissue
TP063201	Kidney/Bladder	-0.705479452054796	Tissue
TP063301	Prostate	-0.347047709022204	Tissue
TP063301	Kidney/Bladder	-0.641921397379916	Tissue
TP063401	Prostate	-0.00689655172413867	Tissue
TP063401	Kidney/Bladder	-0.777680830643056	Tissue
TP063501	Prostate	-0.0689655172413801	Tissue
TP063501	Kidney/Bladder	-0.66438356164384	Tissue
TP063601	Prostate	-0.0474537565654267	Tissue
TP063601	Kidney/Bladder	-0.636986301369867	Tissue
TP063701	Prostate	-0.10344827586207	Tissue
TP063701	Kidney/Bladder	-0.759810851655053	Tissue
TP063702	Prostate	0.67165435139573	Tissue
TP063702	Kidney/Bladder	-0.535995336636554	Tissue
TP063801	Prostate	-0.475435877566838	Tissue
TP063801	Kidney/Bladder	-0.735990037359906	Tissue
TP063802	Prostate	0.215724137931034	Tissue
TP063802	Kidney/Bladder	-0.603973251963908	Tissue
TP063901	Prostate	0.311128526645768	Tissue
TP063901	Kidney/Bladder	-0.777701380441112	Tissue
TP063902	Prostate	0.30987460815047	Tissue
TP063902	Kidney/Bladder	-0.711731938839316	Tissue
TP064001	Prostate	-0.174440411373263	Tissue
TP064001	Kidney/Bladder	-0.705518148750102	Tissue
TP064002	Prostate	0.169410456062291	Tissue
TP064002	Kidney/Bladder	-0.732676439958349	Tissue
TP064101	Prostate	-0.216353187042845	Tissue
TP064101	Kidney/Bladder	-0.755970188421776	Tissue
TP064102	Prostate	-8.32667268468867e-16	Tissue
TP064102	Kidney/Bladder	-0.555385578193455	Tissue
TP064201	Prostate	-0.0137931034482767	Tissue
TP064201	Kidney/Bladder	-0.79249397157663	Tissue
TP064202	Prostate	-0.298612279226243	Tissue
TP064202	Kidney/Bladder	-0.704361781395087	Tissue
TP064301	Prostate	-0.178397565922923	Tissue
TP064301	Kidney/Bladder	-0.507747585897152	Tissue
TP064302	Prostate	-0.422472238457045	Tissue
TP064302	Kidney/Bladder	-0.68852098747345	Tissue
TP064401	Prostate	-0.17241379310345	Tissue
TP064401	Kidney/Bladder	-0.651115081728547	Tissue
TP064402	Prostate	0.591438087774295	Tissue
TP064402	Kidney/Bladder	-0.68841292666314	Tissue
TP064501	Prostate	0.240047797883237	Tissue
TP064501	Kidney/Bladder	-0.704005894231299	Tissue
TP064502	Prostate	0.241965291863872	Tissue
TP064502	Kidney/Bladder	-0.459242347370202	Tissue
TP064601	Prostate	-0.110344827586208	Tissue
TP064601	Kidney/Bladder	-0.726271048784455	Tissue
TP064602	Prostate	0.441379310344827	Tissue
TP064602	Kidney/Bladder	-0.693297275438513	Tissue
TP064701	Prostate	0.138269100743745	Tissue
TP064701	Kidney/Bladder	-0.628268991282695	Tissue
TP064702	Prostate	0.351724137931034	Tissue
TP064702	Kidney/Bladder	-0.548862268584862	Tissue
TP064801	Prostate	-0.179310344827588	Tissue
TP064801	Kidney/Bladder	-0.755769948297004	Tissue
TP064802	Prostate	0.188268365817091	Tissue
TP064802	Kidney/Bladder	-0.770534409009697	Tissue
TP064901	Prostate	-0.0137931034482772	Tissue
TP064901	Kidney/Bladder	-0.714438745698895	Tissue
TP064902	Prostate	0.537931034482758	Tissue
TP064902	Kidney/Bladder	-0.714363992172217	Tissue
TP065001	Prostate	-0.271592775041053	Tissue
TP065001	Kidney/Bladder	-0.619949060370351	Tissue
TP065002	Prostate	0.304647676161919	Tissue
TP065002	Kidney/Bladder	-0.665454781536069	Tissue
TP065101	Prostate	0.270291777188328	Tissue
TP065101	Kidney/Bladder	-0.864193730439696	Tissue
TP065102	Prostate	0.161576354679803	Tissue
TP065102	Kidney/Bladder	-0.581630361554014	Tissue
TP065201	Prostate	-0.516471375962507	Tissue
TP065201	Kidney/Bladder	-0.572143384463954	Tissue
TP065202	Prostate	-0.455172413793106	Tissue
TP065202	Kidney/Bladder	-0.471205615756837	Tissue
TP065301	Prostate	-0.096551724137932	Tissue
TP065301	Kidney/Bladder	-0.654504134839977	Tissue
TP065302	Prostate	0.344599223567023	Tissue
TP065302	Kidney/Bladder	-0.475054634614361	Tissue
TP065401	Prostate	0.627136431784108	Tissue
TP065401	Kidney/Bladder	-0.793223636216266	Tissue
TP065402	Prostate	0.127720905172413	Tissue
TP065402	Kidney/Bladder	-0.616703063993123	Tissue
TP065501	Prostate	-0.404836542767579	Tissue
TP065501	Kidney/Bladder	-0.632153535915449	Tissue
TP065502	Prostate	0.288415948275862	Tissue
TP065502	Kidney/Bladder	-0.61449298857097	Tissue
TP065601	Prostate	-0.117241379310346	Tissue
TP065601	Kidney/Bladder	-0.715464231354647	Tissue
TP065602	Prostate	0.514920424403183	Tissue
TP065602	Kidney/Bladder	-0.576274833249663	Tissue
TP065701	Prostate	-0.421703853955378	Tissue
TP065701	Kidney/Bladder	-0.654385136199029	Tissue
TP065702	Prostate	0.524137931034482	Tissue
TP065702	Kidney/Bladder	-0.773933011323151	Tissue
TP065703	Prostate	-0.131034482758622	Tissue
TP065703	Kidney/Bladder	-0.738693467336686	Tissue
TP065801	Prostate	0.0965517241379298	Tissue
TP065801	Kidney/Bladder	-0.597787639076473	Tissue
TP065802	Prostate	0.124137931034482	Tissue
TP065802	Kidney/Bladder	-0.74855873486011	Tissue
TP065901	Prostate	0.380567528735632	Tissue
TP065901	Kidney/Bladder	-0.683987823439883	Tissue
TP065902	Prostate	0.606340378197997	Tissue
TP065902	Kidney/Bladder	-0.613098889116069	Tissue
TP066001	Prostate	-0.552115987460818	Tissue
TP066001	Kidney/Bladder	-0.721756053176975	Tissue
TP066002	Prostate	0.344827586206896	Tissue
TP066002	Kidney/Bladder	-0.607813292744805	Tissue
TP066101	Prostate	0.0551724137931025	Tissue
TP066101	Kidney/Bladder	-0.733000681832274	Tissue
TP066102	Prostate	0.0866274179983172	Tissue
TP066102	Kidney/Bladder	-0.729395912867735	Tissue
TP066201	Prostate	0.652873563218391	Tissue
TP066201	Kidney/Bladder	-0.726507115825385	Tissue
TP066202	Prostate	0.185933223864258	Tissue
TP066202	Kidney/Bladder	-0.680520083584867	Tissue
TP066301	Prostate	0.352251935256861	Tissue
TP066301	Kidney/Bladder	-0.733791803005939	Tissue
TP066302	Prostate	0.734900731452455	Tissue
TP066302	Kidney/Bladder	-0.621113285496852	Tissue
TP066401	Prostate	0.442720306513409	Tissue
TP066401	Kidney/Bladder	-0.829552222643354	Tissue
TP066402	Prostate	0.684872080088988	Tissue
TP066402	Kidney/Bladder	-0.750014329111027	Tissue
TP066501	Prostate	-0.420415013732075	Tissue
TP066501	Kidney/Bladder	-0.643515010201112	Tissue
TP066502	Prostate	-0.326929392446636	Tissue
TP066502	Kidney/Bladder	-0.666721681245535	Tissue
TP066601	Prostate	-0.124137931034484	Tissue
TP066601	Kidney/Bladder	-0.803999768799497	Tissue
TP066602	Prostate	0.248546315077755	Tissue
TP066602	Kidney/Bladder	-0.698110757644619	Tissue
TP066701	Prostate	-0.310428931875528	Tissue
TP066701	Kidney/Bladder	-0.640063529878902	Tissue
TP066702	Prostate	0.30797007156799	Tissue
TP066702	Kidney/Bladder	-0.483171139899587	Tissue
TP066801	Prostate	0.110344827586206	Tissue
TP066801	Kidney/Bladder	-0.785288862418108	Tissue
TP066802	Prostate	0.551724137931034	Tissue
TP066802	Kidney/Bladder	-0.816522225328493	Tissue
TP066901	Prostate	-0.241379310344829	Tissue
TP066901	Kidney/Bladder	-0.721741792301223	Tissue
TP066902	Prostate	0.504287045666356	Tissue
TP066902	Kidney/Bladder	-0.748899770656424	Tissue
TP067001	Prostate	-0.0344827586206903	Tissue
TP067001	Kidney/Bladder	-0.756963894688603	Tissue
TP067002	Prostate	0.427952395483674	Tissue
TP067002	Kidney/Bladder	-0.641351408900566	Tissue
TP067101	Prostate	0.092951318458417	Tissue
TP067101	Kidney/Bladder	-0.720011458930158	Tissue
TP067102	Prostate	-0.0344827586206908	Tissue
TP067102	Kidney/Bladder	-0.519839395370812	Tissue
TP067201	Prostate	-0.00689655172413861	Tissue
TP067201	Kidney/Bladder	-0.689632017190443	Tissue
TP067202	Prostate	0.289655172413792	Tissue
TP067202	Kidney/Bladder	-0.739491193737775	Tissue
TP067301	Prostate	-0.443178410794605	Tissue
TP067301	Kidney/Bladder	-0.80065467348848	Tissue
TP067302	Prostate	0.298883228840125	Tissue
TP067302	Kidney/Bladder	-0.597254343829691	Tissue
TP067401	Prostate	-0.326952850105562	Tissue
TP067401	Kidney/Bladder	-0.597787639076474	Tissue
TP067402	Prostate	0.152643678160919	Tissue
TP067402	Kidney/Bladder	-0.737308622078974	Tissue
TP067501	Prostate	-0.220689655172416	Tissue
TP067501	Kidney/Bladder	-0.569425305990115	Tissue
TP067502	Prostate	0.172413793103447	Tissue
TP067502	Kidney/Bladder	-0.658025992272573	Tissue
TP067601	Prostate	-0.179310344827588	Tissue
TP067601	Kidney/Bladder	-0.654504134839978	Tissue
TP067602	Prostate	0.700876680303913	Tissue
TP067602	Kidney/Bladder	-0.698155039987336	Tissue
UL037102	Prostate	0.682758620689655	uEV-P20
UL037102	Kidney/Bladder	-0.421313774134402	uEV-P20
UL037202	Prostate	-0.15425963488844	uEV-P20
UL037202	Kidney/Bladder	-0.0684931506849324	uEV-P20
UL037302	Prostate	0.648275862068965	uEV-P20
UL037302	Kidney/Bladder	-0.705093575149532	uEV-P20
UL037402	Prostate	0.703448275862069	uEV-P20
UL037402	Kidney/Bladder	0.595890410958903	uEV-P20
UL037502	Prostate	0.524137931034482	uEV-P20
UL037502	Kidney/Bladder	-0.1027397260274	uEV-P20
UL037602	Prostate	0.0186100248844639	uEV-P20
UL037602	Kidney/Bladder	-0.606902171519186	uEV-P20
UL037702	Prostate	0.620689655172413	uEV-P20
UL037702	Kidney/Bladder	-0.657966380018154	uEV-P20
UL037802	Prostate	0.648405635891731	uEV-P20
UL037802	Kidney/Bladder	-0.691780821917813	uEV-P20
UL037902	Prostate	-0.201746724890831	uEV-P20
UL037902	Kidney/Bladder	-0.123287671232878	uEV-P20
UL038002	Prostate	-0.434705228031148	uEV-P20
UL038002	Kidney/Bladder	0.583456825821374	uEV-P20
UL038102	Prostate	0.542319749216301	uEV-P20
UL038102	Kidney/Bladder	-0.48774138758631	uEV-P20
UL038302	Prostate	-0.195157740278798	uEV-P20
UL038302	Kidney/Bladder	-0.618834314287207	uEV-P20
UL038402	Prostate	0.510344827586206	uEV-P20
UL038402	Kidney/Bladder	-0.91366852325757	uEV-P20
UL038602	Prostate	-0.370353070476715	uEV-P20
UL038602	Kidney/Bladder	-0.605458800853588	uEV-P20
UL038702	Prostate	-0.064272030651342	uEV-P20
UL038702	Kidney/Bladder	0.00684931506849218	uEV-P20
UL038802	Prostate	0.40814626243925	uEV-P20
UL038802	Kidney/Bladder	-0.68493150684932	uEV-P20
UL038902	Prostate	0.356875525651807	uEV-P20
UL038902	Kidney/Bladder	-0.838818440137416	uEV-P20
UL039002	Prostate	0.500517241379309	uEV-P20
UL039002	Kidney/Bladder	-0.816522225328493	uEV-P20
UL039102	Prostate	-0.163963088878098	uEV-P20
UL039102	Kidney/Bladder	-0.0637997481588898	uEV-P20
UL039302	Prostate	0.184872639057355	uEV-P20
UL039302	Kidney/Bladder	-0.247820672478209	uEV-P20
UL039402	Prostate	-0.274106002554279	uEV-P20
UL039402	Kidney/Bladder	0.155920076782131	uEV-P20
UL039502	Prostate	0.625566946256601	uEV-P20
UL039502	Kidney/Bladder	-0.607738390506355	uEV-P20
UL043503	Prostate	0.578948832035595	uEV-P20
UL043503	Kidney/Bladder	-0.712328767123292	uEV-P20
UL043603	Prostate	0.345015247478301	uEV-P20
UL043603	Kidney/Bladder	-0.112084330600397	uEV-P20
UL043702	Prostate	0.0620689655172402	uEV-P20
UL043702	Kidney/Bladder	-0.161044827416901	uEV-P20
UL043802	Prostate	-0.608083663086492	uEV-P20
UL043802	Kidney/Bladder	0.684912103690479	uEV-P20
UL043902	Prostate	-0.240235661063941	uEV-P20
UL043902	Kidney/Bladder	0.633839318770826	uEV-P20
UL044002	Prostate	0.645166067273112	uEV-P20
UL044002	Kidney/Bladder	-0.541095890410963	uEV-P20
UL044102	Prostate	0.820689655172413	uEV-P20
UL044102	Kidney/Bladder	-0.440709673526043	uEV-P20
UL044202	Prostate	-0.0689655172413801	uEV-P20
UL044202	Kidney/Bladder	-0.753424657534252	uEV-P20
UL044302	Prostate	-0.561430395913157	uEV-P20
UL044302	Kidney/Bladder	0.68828938833136	uEV-P20
UL044402	Prostate	-0.0876564902262252	uEV-P20
UL044402	Kidney/Bladder	-0.0410958904109605	uEV-P20
UL044502	Prostate	-0.495773081201338	uEV-P20
UL044502	Kidney/Bladder	0.102928023348867	uEV-P20
UL044602	Prostate	-0.510344827586209	uEV-P20
UL044602	Kidney/Bladder	-0.643491717773834	uEV-P20
UL044702	Prostate	-0.156382978723405	uEV-P20
UL044702	Kidney/Bladder	-0.0872244316786964	uEV-P20
UL044802	Prostate	-0.2083548534103	uEV-P20
UL044802	Kidney/Bladder	-0.769567316396119	uEV-P20
UL044902	Prostate	0.905222148541114	uEV-P20
UL044902	Kidney/Bladder	-0.0176913588262027	uEV-P20
UL045002	Prostate	-0.362068965517243	uEV-P20
UL045002	Kidney/Bladder	-0.639863443122776	uEV-P20
UL045202	Prostate	0.489655172413793	uEV-P20
UL045202	Kidney/Bladder	-0.404403551061206	uEV-P20
UL045302	Prostate	-0.612060870972967	uEV-P20
UL045302	Kidney/Bladder	0.233555653181036	uEV-P20
UL045402	Prostate	-0.807700553868147	uEV-P20
UL045402	Kidney/Bladder	0.507641143400111	uEV-P20
UL045502	Prostate	-0.769437602627261	uEV-P20
UL045502	Kidney/Bladder	0.52634762497776	uEV-P20
UL045602	Prostate	-0.540879560219892	uEV-P20
UL045602	Kidney/Bladder	-0.113761099460088	uEV-P20
UL045702	Prostate	0.851349325337331	uEV-P20
UL045702	Kidney/Bladder	-0.616169755573467	uEV-P20
UL045802	Prostate	0.0137931034482753	uEV-P20
UL045802	Kidney/Bladder	0.013698630136986	uEV-P20
UL045902	Prostate	0.578488559458588	uEV-P20
UL045902	Kidney/Bladder	-0.206729949411699	uEV-P20
UL046002	Prostate	0.314301865460712	uEV-P20
UL046002	Kidney/Bladder	-0.541095890410963	uEV-P20
UL046102	Prostate	0.192049016813907	uEV-P20
UL046102	Kidney/Bladder	-0.141787648477678	uEV-P20
UL046202	Prostate	-0.570011305822501	uEV-P20
UL046202	Kidney/Bladder	0.216316251383216	uEV-P20
UL046302	Prostate	-0.409249113760879	uEV-P20
UL046302	Kidney/Bladder	0.0326260749319375	uEV-P20
UL046402	Prostate	0.275862068965517	uEV-P20
UL046402	Kidney/Bladder	-0.705479452054799	uEV-P20
UL046502	Prostate	0.743965517241379	uEV-P20
UL046502	Kidney/Bladder	-0.620237976202385	uEV-P20
UL046602	Prostate	0.234482758620689	uEV-P20
UL046602	Kidney/Bladder	0.642458869690919	uEV-P20
UL046702	Prostate	0.160139573070606	uEV-P20
UL046702	Kidney/Bladder	-0.0995229550527388	uEV-P20
UL046802	Prostate	0.703448275862069	uEV-P20
UL046802	Kidney/Bladder	-0.271075856841194	uEV-P20
UL046902	Prostate	-0.427188328912469	uEV-P20
UL046902	Kidney/Bladder	0.807663145124602	uEV-P20
UL047002	Prostate	0.36530172413793	uEV-P20
UL047002	Kidney/Bladder	0.218094017936336	uEV-P20
UL047102	Prostate	0.484318555008209	uEV-P20
UL047102	Kidney/Bladder	-0.636986301369867	uEV-P20
UL047202	Prostate	-0.466877785597	uEV-P20
UL047202	Kidney/Bladder	0.872880911142602	uEV-P20
UL047302	Prostate	-0.515400218442816	uEV-P20
UL047302	Kidney/Bladder	0.00597014925373035	uEV-P20
UL047402	Prostate	0.772413793103448	uEV-P20
UL047402	Kidney/Bladder	-0.612761667556193	uEV-P20
UL047502	Prostate	0.214527458492975	uEV-P20
UL047502	Kidney/Bladder	0.331607641911393	uEV-P20
UL047602	Prostate	-0.543476879071986	uEV-P20
UL047602	Kidney/Bladder	-0.316261466946399	uEV-P20
UL047702	Prostate	0.429945553539019	uEV-P20
UL047702	Kidney/Bladder	0.404032413660041	uEV-P20
UL047802	Prostate	-0.337931034482761	uEV-P20
UL047802	Kidney/Bladder	-0.174450348559451	uEV-P20
UL047902	Prostate	-0.510344827586209	uEV-P20
UL047902	Kidney/Bladder	-0.689594870300209	uEV-P20
UL048002	Prostate	0.186043471155416	uEV-P20
UL048002	Kidney/Bladder	0.0890410958904109	uEV-P20
UL048102	Prostate	-0.290559089387347	uEV-P20
UL048102	Kidney/Bladder	0.458474749539969	uEV-P20
UL048202	Prostate	0.558153735632184	uEV-P20
UL048202	Kidney/Bladder	-0.477455772010743	uEV-P20
UL048302	Prostate	0.252883735123587	uEV-P20
UL048302	Kidney/Bladder	-0.0342465753424667	uEV-P20
UL048402	Prostate	0.924137931034483	uEV-P20
UL048402	Kidney/Bladder	-0.559775840597763	uEV-P20
UL048502	Prostate	0.76551724137931	uEV-P20
UL048502	Kidney/Bladder	-0.437603098328915	uEV-P20
UL048602	Prostate	0.937931034482757	uEV-P20
UL048602	Kidney/Bladder	-0.53424657534247	uEV-P20
UL048702	Prostate	0.655172413793103	uEV-P20
UL048702	Kidney/Bladder	-0.629934543491468	uEV-P20
UL049102	Prostate	-0.482180050914143	uEV-P20
UL049102	Kidney/Bladder	0.881120089883756	uEV-P20
UL049202	Prostate	0.701515151515151	uEV-P20
UL049202	Kidney/Bladder	-0.0273972602739727	uEV-P20
UL049302	Prostate	0.373369058713886	uEV-P20
UL049302	Kidney/Bladder	-0.33133812718435	uEV-P20
UL049402	Prostate	-0.729605639169368	uEV-P20
UL049402	Kidney/Bladder	0.780568239472349	uEV-P20
UL049502	Prostate	-0.613793103448278	uEV-P20
UL049502	Kidney/Bladder	-0.206210932304828	uEV-P20
UL049602	Prostate	0.821667259153928	uEV-P20
UL049602	Kidney/Bladder	-0.359695585996959	uEV-P20
UL049702	Prostate	0.648515931907464	uEV-P20
UL049702	Kidney/Bladder	-0.693752088205818	uEV-P20
UL049802	Prostate	-0.190018148820329	uEV-P20
UL049802	Kidney/Bladder	-0.591420670139563	uEV-P20
UL049902	Prostate	0.695545977011494	uEV-P20
UL049902	Kidney/Bladder	-0.125603626687693	uEV-P20
UL050302	Prostate	-0.733198451794514	uEV-P20
UL050302	Kidney/Bladder	0.281316198277078	uEV-P20
UL050402	Prostate	0.475862068965517	uEV-P20
UL050402	Kidney/Bladder	-0.6319881525361	uEV-P20
UL050502	Prostate	0.263868065967016	uEV-P20
UL050502	Kidney/Bladder	-0.16117937562467	uEV-P20
UL050602	Prostate	-0.144827586206898	uEV-P20
UL050602	Kidney/Bladder	-0.390623670552204	uEV-P20
UL050702	Prostate	-0.460875331564988	uEV-P20
UL050702	Kidney/Bladder	-0.0218618954431095	uEV-P20
UL050802	Prostate	0.56551724137931	uEV-P20
UL050802	Kidney/Bladder	0.319634703196346	uEV-P20
UL050902	Prostate	-0.360118425635669	uEV-P20
UL050902	Kidney/Bladder	-0.342465753424661	uEV-P20
UL051002	Prostate	-0.475862068965519	uEV-P20
UL051002	Kidney/Bladder	-0.539726027397262	uEV-P20
UL051102	Prostate	0.558837248042645	uEV-P20
UL051102	Kidney/Bladder	-0.0656191243620738	uEV-P20
UL051202	Prostate	0.737931034482758	uEV-P20
UL051202	Kidney/Bladder	0.358490566037734	uEV-P20
UL051302	Prostate	0.319540229885057	uEV-P20
UL051302	Kidney/Bladder	0.18918766559558	uEV-P20
UL051402	Prostate	0.0532243618450505	uEV-P20
UL051402	Kidney/Bladder	-0.738247540884683	uEV-P20
UL051502	Prostate	0.543795620437954	uEV-P20
UL051502	Kidney/Bladder	-0.361067653680315	uEV-P20
UL051603	Prostate	0.584332330479056	uEV-P20
UL051603	Kidney/Bladder	0.206128775501653	uEV-P20
UL051702	Prostate	0.499936728883263	uEV-P20
UL051702	Kidney/Bladder	-0.600044913541437	uEV-P20
UL051802	Prostate	-0.40689655172414	uEV-P20
UL051802	Kidney/Bladder	0.0760584220323595	uEV-P20
UL051902	Prostate	-0.00753512132822554	uEV-P20
UL051902	Kidney/Bladder	-0.199625539176187	uEV-P20
UL052002	Prostate	0.513375973303671	uEV-P20
UL052002	Kidney/Bladder	-0.084642453185875	uEV-P20
UL052102	Prostate	0.731034482758621	uEV-P20
UL052102	Kidney/Bladder	0.0509740483238109	uEV-P20
UL052204	Prostate	0.513375973303671	uEV-P20
UL052204	Kidney/Bladder	0.031716648155003	uEV-P20
UL052205	Prostate	0.547637292464876	uEV-P20
UL052205	Kidney/Bladder	0.639634703196347	uEV-P20
UL052206	Prostate	0.0440814680379098	uEV-P20
UL052206	Kidney/Bladder	0.753424657534246	uEV-P20
UL052304	Prostate	0.406182044113078	uEV-P20
UL052304	Kidney/Bladder	-0.657534246575347	uEV-P20
UL052305	Prostate	0.671044150821785	uEV-P20
UL052305	Kidney/Bladder	-0.0413927647482938	uEV-P20
UL052306	Prostate	0.396204727824766	uEV-P20
UL052306	Kidney/Bladder	-0.554794520547949	uEV-P20
UL052404	Prostate	0.150344827586206	uEV-P20
UL052404	Kidney/Bladder	-0.609589041095895	uEV-P20
UL052405	Prostate	0.358118291847453	uEV-P20
UL052405	Kidney/Bladder	-0.780821917808224	uEV-P20
UL052406	Prostate	0.63664937442783	uEV-P20
UL052406	Kidney/Bladder	-0.506849315068497	uEV-P20
UL052502	Prostate	-0.595146871008943	uEV-P20
UL052502	Kidney/Bladder	0.397674338359613	uEV-P20
UL052602	Prostate	0.117241379310344	uEV-P20
UL052602	Kidney/Bladder	-0.224229839459494	uEV-P20
UL052704	Prostate	0.471316614420063	uEV-P20
UL052704	Kidney/Bladder	-0.821917808219183	uEV-P20
UL052705	Prostate	0.451223581757508	uEV-P20
UL052705	Kidney/Bladder	-0.364579256360079	uEV-P20
UL052706	Prostate	0.237848441048936	uEV-P20
UL052706	Kidney/Bladder	-0.746575342465758	uEV-P20
UL052802	Prostate	-0.00970510220003246	uEV-P20
UL052802	Kidney/Bladder	-0.424716750226996	uEV-P20
UL052902	Prostate	0.121461657231085	uEV-P20
UL052902	Kidney/Bladder	0.145986845358785	uEV-P20
UL053002	Prostate	-0.595280019564688	uEV-P20
UL053002	Kidney/Bladder	-0.21243634798824	uEV-P20
UL053102	Prostate	0.296089901477832	uEV-P20
UL053102	Kidney/Bladder	0.154783443488534	uEV-P20
UL053202	Prostate	-0.60689655172414	uEV-P20
UL053202	Kidney/Bladder	0.29344583106092	uEV-P20
UL053302	Prostate	0.390562613430127	uEV-P20
UL053302	Kidney/Bladder	-0.646118721461189	uEV-P20
UL053402	Prostate	-0.214712643678162	uEV-P20
UL053402	Kidney/Bladder	-0.403819012038194	uEV-P20
UL053503	Prostate	0.388627320954907	uEV-P20
UL053503	Kidney/Bladder	-0.573382507903059	uEV-P20
UL053602	Prostate	0.896551724137931	uEV-P20
UL053602	Kidney/Bladder	-0.676212220047841	uEV-P20
UL053702	Prostate	0.168439509059029	uEV-P20
UL053702	Kidney/Bladder	-0.597021091541641	uEV-P20
UL053802	Prostate	-0.558711433756809	uEV-P20
UL053802	Kidney/Bladder	0.737570114854808	uEV-P20
UL053902	Prostate	0.0206896551724131	uEV-P20
UL053902	Kidney/Bladder	0.00589970501474812	uEV-P20
UL054002	Prostate	-0.561184792219278	uEV-P20
UL054002	Kidney/Bladder	0.407615143997411	uEV-P20
UL054102	Prostate	-0.724137931034486	uEV-P20
UL054102	Kidney/Bladder	0.474177905206894	uEV-P20
UL054202	Prostate	0.594290559638214	uEV-P20
UL054202	Kidney/Bladder	0.449038840971869	uEV-P20
UL054302	Prostate	0.0620689655172409	uEV-P20
UL054302	Kidney/Bladder	-0.267570493809726	uEV-P20
UL054403	Prostate	-0.71034482758621	uEV-P20
UL054403	Kidney/Bladder	0.24747553816047	uEV-P20
UL054502	Prostate	-0.580842911877397	uEV-P20
UL054502	Kidney/Bladder	-0.682132861982624	uEV-P20
UL054602	Prostate	-0.404128547970915	uEV-P20
UL054602	Kidney/Bladder	-0.0234181343770392	uEV-P20
UL054704	Prostate	0.554354553492484	uEV-P20
UL054704	Kidney/Bladder	-0.697630666117942	uEV-P20
UL054705	Prostate	0.489655172413793	uEV-P20
UL054705	Kidney/Bladder	-0.205303828591501	uEV-P20
UL054706	Prostate	-0.0137931034482768	uEV-P20
UL054706	Kidney/Bladder	-0.347650493914753	uEV-P20
UL054802	Prostate	0.829422094508301	uEV-P20
UL054802	Kidney/Bladder	0.184931506849314	uEV-P20
UL054902	Prostate	0.696551724137931	uEV-P20
UL054902	Kidney/Bladder	-0.539743477881516	uEV-P20
UL055001	Prostate	-0.496551724137933	uEV-P20
UL055001	Kidney/Bladder	-0.0937530360439156	uEV-P20
UL055102	Prostate	0.13103448275862	uEV-P20
UL055102	Kidney/Bladder	-0.411182555213869	uEV-P20
UL055502	Prostate	0.124137931034482	uEV-P20
UL055502	Kidney/Bladder	-0.773972602739731	uEV-P20
UL055701	Prostate	-0.727500000000003	uEV-P20
UL055701	Kidney/Bladder	-0.528813363389404	uEV-P20
UL055802	Prostate	0.570085470085469	uEV-P20
UL055802	Kidney/Bladder	-0.747529581407187	uEV-P20
UL055902	Prostate	-0.338729246487868	uEV-P20
UL055902	Kidney/Bladder	-0.353269578702509	uEV-P20
UP039601	Prostate	0.0620689655172402	uSP
UP039601	Kidney/Bladder	0.85616438356164	uSP
UP039701	Prostate	-0.758620689655175	uSP
UP039701	Kidney/Bladder	0.828767123287671	uSP
UP039801	Prostate	-0.41212185318384	uSP
UP039801	Kidney/Bladder	0.87671232876712	uSP
UP039901	Prostate	-0.790628129918447	uSP
UP039901	Kidney/Bladder	0.664383561643835	uSP
UP040001	Prostate	-0.614937442783036	uSP
UP040001	Kidney/Bladder	0.705479452054794	uSP
UP040101	Prostate	-0.875790229885059	uSP
UP040101	Kidney/Bladder	0.787671232876711	uSP
UP040201	Prostate	-0.755433894427197	uSP
UP040201	Kidney/Bladder	0.73972602739726	uSP
UP040301	Prostate	0.282758620689654	uSP
UP040301	Kidney/Bladder	0.835616438356161	uSP
UP040401	Prostate	-0.556321839080463	uSP
UP040401	Kidney/Bladder	0.821917808219177	uSP
UP040501	Prostate	-0.587386099696268	uSP
UP040501	Kidney/Bladder	0.794520547945205	uSP
UP040601	Prostate	-0.79048691734535	uSP
UP040601	Kidney/Bladder	0.73972602739726	uSP
UP040701	Prostate	-0.636206896551727	uSP
UP040701	Kidney/Bladder	0.726027397260273	uSP
UP040801	Prostate	-0.445893416927901	uSP
UP040801	Kidney/Bladder	0.331363595666577	uSP
UP040901	Prostate	-0.679416212946161	uSP
UP040901	Kidney/Bladder	0.595890410958904	uSP
UP041001	Prostate	0.207307813982916	uSP
UP041001	Kidney/Bladder	0.794520547945205	uSP
UP041101	Prostate	-0.812399119589143	uSP
UP041101	Kidney/Bladder	0.664383561643835	uSP
UP041201	Prostate	-0.645960935616111	uSP
UP041201	Kidney/Bladder	0.794520547945206	uSP
UP041301	Prostate	-0.635669502910885	uSP
UP041301	Kidney/Bladder	0.835616438356164	uSP
UP041401	Prostate	-0.681975883224035	uSP
UP041401	Kidney/Bladder	0.828767123287671	uSP
UP041501	Prostate	0.530747126436781	uSP
UP041501	Kidney/Bladder	0.780821917808219	uSP
UP041601	Prostate	0.082758620689654	uSP
UP041601	Kidney/Bladder	0.85616438356164	uSP
UP041701	Prostate	-0.489738263398424	uSP
UP041701	Kidney/Bladder	0.698630136986301	uSP
UP041801	Prostate	-0.52561322431568	uSP
UP041801	Kidney/Bladder	0.657534246575342	uSP
UP041901	Prostate	0.0466995073891615	uSP
UP041901	Kidney/Bladder	0.910958904109589	uSP
UP042001	Prostate	-0.714174674957606	uSP
UP042001	Kidney/Bladder	0.710487553395198	uSP
UP042101	Prostate	-0.355902340800405	uSP
UP042101	Kidney/Bladder	0.801369863013698	uSP
UP042201	Prostate	-0.110344827586209	uSP
UP042201	Kidney/Bladder	0.801369863013699	uSP
UP042301	Prostate	-0.772413793103451	uSP
UP042301	Kidney/Bladder	0.719178082191781	uSP
UP042401	Prostate	-0.717632276978921	uSP
UP042401	Kidney/Bladder	0.924657534246575	uSP
UP042501	Prostate	-0.110344827586208	uSP
UP042501	Kidney/Bladder	0.821917808219178	uSP
UP042601	Prostate	-0.71595215905561	uSP
UP042601	Kidney/Bladder	0.726027397260273	uSP
UP042701	Prostate	-0.689709051724141	uSP
UP042701	Kidney/Bladder	0.842465753424657	uSP
UP042801	Prostate	-0.776986506746628	uSP
UP042801	Kidney/Bladder	0.808219178082191	uSP
UP042901	Prostate	-0.83696614995255	uSP
UP042901	Kidney/Bladder	0.890410958904109	uSP
UP043001	Prostate	-0.440154922538732	uSP
UP043001	Kidney/Bladder	0.719178082191781	uSP
UP043101	Prostate	-0.819371196754565	uSP
UP043101	Kidney/Bladder	0.719178082191781	uSP
UP043201	Prostate	-0.488236350574714	uSP
UP043201	Kidney/Bladder	0.883561643835616	uSP
UP043301	Prostate	0.172413793103447	uSP
UP043301	Kidney/Bladder	0.904109589041093	uSP
UP043401	Prostate	-0.66507287593317	uSP
UP043401	Kidney/Bladder	0.767123287671233	uSP
UP043505	Prostate	0.848275862068965	uSP
UP043505	Kidney/Bladder	0.527397260273972	uSP
UP043506	Prostate	0.813793103448276	uSP
UP043506	Kidney/Bladder	0.568493150684931	uSP
UP043605	Prostate	0.0827586206896541	uSP
UP043605	Kidney/Bladder	0.73972602739726	uSP
UP043606	Prostate	0.0965517241379299	uSP
UP043606	Kidney/Bladder	0.719178082191781	uSP
UP043803	Prostate	-0.331417624521074	uSP
UP043803	Kidney/Bladder	0.787671232876712	uSP
UP043903	Prostate	-0.523498331479424	uSP
UP043903	Kidney/Bladder	0.808219178082191	uSP
UP044003	Prostate	-0.175942261427427	uSP
UP044003	Kidney/Bladder	0.794520547945205	uSP
UP044103	Prostate	-0.485333018422297	uSP
UP044103	Kidney/Bladder	0.780821917808219	uSP
UP044203	Prostate	-0.58534482758621	uSP
UP044203	Kidney/Bladder	0.534246575342466	uSP
UP044303	Prostate	-0.0620689655172423	uSP
UP044303	Kidney/Bladder	0.794520547945205	uSP
UP044403	Prostate	-0.351995655715452	uSP
UP044403	Kidney/Bladder	0.726027397260273	uSP
UP044503	Prostate	-0.33870468611848	uSP
UP044503	Kidney/Bladder	0.863013698630137	uSP
UP044603	Prostate	0.308620689655172	uSP
UP044603	Kidney/Bladder	0.705479452054794	uSP
UP044703	Prostate	-0.686363636363639	uSP
UP044703	Kidney/Bladder	0.684931506849315	uSP
UP044803	Prostate	-0.317717970283152	uSP
UP044803	Kidney/Bladder	0.645360767566968	uSP
UP044903	Prostate	0.324506193505188	uSP
UP044903	Kidney/Bladder	0.904109589041093	uSP
UP045003	Prostate	0.308117180347879	uSP
UP045003	Kidney/Bladder	0.773972602739725	uSP
UP045101	Prostate	0.598505747126437	uSP
UP045101	Kidney/Bladder	0.746575342465753	uSP
UP045203	Prostate	-0.0827586206896564	uSP
UP045203	Kidney/Bladder	0.767123287671233	uSP
UP045303	Prostate	-0.511562968515745	uSP
UP045303	Kidney/Bladder	0.773972602739726	uSP
UP045403	Prostate	-0.717241379310348	uSP
UP045403	Kidney/Bladder	0.828767123287671	uSP
UP045503	Prostate	-0.727709359605915	uSP
UP045503	Kidney/Bladder	0.931506849315068	uSP
UP045603	Prostate	-0.310802563320113	uSP
UP045603	Kidney/Bladder	0.883561643835613	uSP
UP045703	Prostate	0.296635828427249	uSP
UP045703	Kidney/Bladder	0.73972602739726	uSP
UP045803	Prostate	-0.0738736471180479	uSP
UP045803	Kidney/Bladder	0.650684931506849	uSP
UP045903	Prostate	-0.10969827586207	uSP
UP045903	Kidney/Bladder	0.767123287671233	uSP
UP046003	Prostate	-0.175339602925811	uSP
UP046003	Kidney/Bladder	0.794520547945205	uSP
UP046103	Prostate	-0.241379310344829	uSP
UP046103	Kidney/Bladder	0.780821917808219	uSP
UP046203	Prostate	-0.450563660477456	uSP
UP046203	Kidney/Bladder	0.863013698630133	uSP
UP046303	Prostate	-0.0813288477712382	uSP
UP046303	Kidney/Bladder	0.801369863013698	uSP
UP046403	Prostate	-0.169971264367817	uSP
UP046403	Kidney/Bladder	0.821917808219177	uSP
UP046503	Prostate	-0.580183326058493	uSP
UP046503	Kidney/Bladder	0.801369863013698	uSP
UP046603	Prostate	0.137931034482758	uSP
UP046603	Kidney/Bladder	0.917808219178082	uSP
UP046703	Prostate	-0.0696857267568758	uSP
UP046703	Kidney/Bladder	0.643835616438356	uSP
UP046803	Prostate	0.0137931034482749	uSP
UP046803	Kidney/Bladder	0.821917808219178	uSP
UP046903	Prostate	-0.590999415546466	uSP
UP046903	Kidney/Bladder	0.767123287671232	uSP
UP047003	Prostate	0.2042842215256	uSP
UP047003	Kidney/Bladder	0.780821917808218	uSP
UP047103	Prostate	-0.289224137931036	uSP
UP047103	Kidney/Bladder	0.787671232876711	uSP
UP047203	Prostate	0.0413793103448263	uSP
UP047203	Kidney/Bladder	0.84931506849315	uSP
UP047303	Prostate	-0.489210233592884	uSP
UP047303	Kidney/Bladder	0.696059072771402	uSP
UP047403	Prostate	0.323870811073336	uSP
UP047403	Kidney/Bladder	0.828767123287671	uSP
UP047503	Prostate	-0.143678160919542	uSP
UP047503	Kidney/Bladder	0.821917808219178	uSP
UP047603	Prostate	-0.772413793103451	uSP
UP047603	Kidney/Bladder	0.664383561643836	uSP
UP047703	Prostate	-0.751724137931037	uSP
UP047703	Kidney/Bladder	0.753424657534246	uSP
UP047803	Prostate	0.0965234595816839	uSP
UP047803	Kidney/Bladder	0.746575342465754	uSP
UP047903	Prostate	-0.515613026819926	uSP
UP047903	Kidney/Bladder	0.815068493150684	uSP
UP048003	Prostate	0.348448275862068	uSP
UP048003	Kidney/Bladder	0.561643835616438	uSP
UP048303	Prostate	-0.330468347915596	uSP
UP048303	Kidney/Bladder	0.815068493150684	uSP
UP048403	Prostate	0.480807123910572	uSP
UP048403	Kidney/Bladder	0.746575342465753	uSP
UP048503	Prostate	0.730163878456811	uSP
UP048503	Kidney/Bladder	0.753424657534246	uSP
UP048603	Prostate	0.606896551724138	uSP
UP048603	Kidney/Bladder	0.721769714920397	uSP
UP048703	Prostate	0.332624406359694	uSP
UP048703	Kidney/Bladder	0.828767123287671	uSP
UP048801	Prostate	-0.0487722048066885	uSP
UP048801	Kidney/Bladder	0.84931506849315	uSP
UP048901	Prostate	0.245131845841784	uSP
UP048901	Kidney/Bladder	0.828767123287671	uSP
UP049001	Prostate	0.0624964377315468	uSP
UP049001	Kidney/Bladder	0.815068493150685	uSP
UP049903	Prostate	-0.13793103448276	uSP
UP049903	Kidney/Bladder	0.73972602739726	uSP
UP050001	Prostate	0.116091954022988	uSP
UP050001	Kidney/Bladder	0.753424657534246	uSP
UP050002	Prostate	0.36712382445141	uSP
UP050002	Kidney/Bladder	0.71917808219178	uSP
UP050101	Prostate	0.197018678160919	uSP
UP050101	Kidney/Bladder	0.787671232876712	uSP
UP050102	Prostate	0.171326836581709	uSP
UP050102	Kidney/Bladder	0.732876712328767	uSP
UP050201	Prostate	0.178073463268365	uSP
UP050201	Kidney/Bladder	0.600422671487497	uSP
UP050202	Prostate	0.0932196822936838	uSP
UP050202	Kidney/Bladder	0.682452005695487	uSP
UP050303	Prostate	-0.199688408807645	uSP
UP050303	Kidney/Bladder	0.705479452054794	uSP
UP050403	Prostate	0.715016038492381	uSP
UP050403	Kidney/Bladder	0.664383561643835	uSP
UP050503	Prostate	0.13103448275862	uSP
UP050503	Kidney/Bladder	0.712328767123287	uSP
UP050603	Prostate	-0.67881179891982	uSP
UP050603	Kidney/Bladder	0.849315068493151	uSP
UP050703	Prostate	-0.726237719129265	uSP
UP050703	Kidney/Bladder	0.835616438356164	uSP
UP050803	Prostate	-0.582343165766517	uSP
UP050803	Kidney/Bladder	0.835616438356161	uSP
UP050903	Prostate	0.018567639257293	uSP
UP050903	Kidney/Bladder	0.787251497691456	uSP
UP051003	Prostate	0.0496168582375474	uSP
UP051003	Kidney/Bladder	0.684931506849315	uSP
UP051103	Prostate	0.38728094968909	uSP
UP051103	Kidney/Bladder	0.794520547945205	uSP
UP051203	Prostate	0.506042391648212	uSP
UP051203	Kidney/Bladder	0.945205479452055	uSP
UP051303	Prostate	-0.0812569521690777	uSP
UP051303	Kidney/Bladder	0.767123287671233	uSP
UP051403	Prostate	0.122133804892425	uSP
UP051403	Kidney/Bladder	0.575342465753424	uSP
UP051503	Prostate	0.0426724137931024	uSP
UP051503	Kidney/Bladder	0.616438356164383	uSP
UP051605	Prostate	0.384515703931474	uSP
UP051605	Kidney/Bladder	0.726027397260273	uSP
UP051606	Prostate	0.48218005091414	uSP
UP051606	Kidney/Bladder	0.73972602739726	uSP
UP051703	Prostate	-0.385075019742039	uSP
UP051703	Kidney/Bladder	0.897260273972602	uSP
UP051803	Prostate	-0.79418103448276	uSP
UP051803	Kidney/Bladder	0.773972602739726	uSP
UP051903	Prostate	-0.638756968820982	uSP
UP051903	Kidney/Bladder	0.76027397260274	uSP
UP052003	Prostate	-0.0482758620689666	uSP
UP052003	Kidney/Bladder	0.794520547945205	uSP
UP052103	Prostate	0.33103448275862	uSP
UP052103	Kidney/Bladder	0.86986301369863	uSP
UP052207	Prostate	0.0275862068965512	uSP
UP052207	Kidney/Bladder	0.856164383561644	uSP
UP052208	Prostate	0.262068965517241	uSP
UP052208	Kidney/Bladder	0.746575342465754	uSP
UP052209	Prostate	0.271618037135278	uSP
UP052209	Kidney/Bladder	0.821917808219178	uSP
UP052210	Prostate	0.176675947740415	uSP
UP052210	Kidney/Bladder	0.828767123287671	uSP
UP052307	Prostate	0.110721529991306	uSP
UP052307	Kidney/Bladder	0.849315068493151	uSP
UP052308	Prostate	0.369075568598679	uSP
UP052308	Kidney/Bladder	0.863013698630137	uSP
UP052309	Prostate	0.39059220389805	uSP
UP052309	Kidney/Bladder	0.808219178082192	uSP
UP052310	Prostate	0.403201970443349	uSP
UP052310	Kidney/Bladder	0.815068493150685	uSP
UP052407	Prostate	0.457109408258833	uSP
UP052407	Kidney/Bladder	0.73972602739726	uSP
UP052408	Prostate	0.416671416357936	uSP
UP052408	Kidney/Bladder	0.719178082191781	uSP
UP052409	Prostate	0.572413793103448	uSP
UP052409	Kidney/Bladder	0.678082191780822	uSP
UP052410	Prostate	0.216663225273591	uSP
UP052410	Kidney/Bladder	0.753424657534246	uSP
UP052503	Prostate	-0.485632183908049	uSP
UP052503	Kidney/Bladder	0.965753424657531	uSP
UP052603	Prostate	0.120090852777203	uSP
UP052603	Kidney/Bladder	0.85616438356164	uSP
UP052707	Prostate	0.317672413793103	uSP
UP052707	Kidney/Bladder	0.767123287671232	uSP
UP052708	Prostate	0.220689655172413	uSP
UP052708	Kidney/Bladder	0.794520547945205	uSP
UP052709	Prostate	0.337931034482758	uSP
UP052709	Kidney/Bladder	0.693747926245438	uSP
UP052710	Prostate	0.45873659808751	uSP
UP052710	Kidney/Bladder	0.815068493150684	uSP
UP052803	Prostate	-0.9448275862069	uSP
UP052803	Kidney/Bladder	0.835616438356164	uSP
UP052804	Prostate	0.0827586206896543	uSP
UP052804	Kidney/Bladder	0.84931506849315	uSP
UP052903	Prostate	-0.428156784916895	uSP
UP052903	Kidney/Bladder	0.86986301369863	uSP
UP053003	Prostate	0.0944827586206891	uSP
UP053003	Kidney/Bladder	0.821917808219177	uSP
UP053103	Prostate	-0.534025334271642	uSP
UP053103	Kidney/Bladder	0.787671232876712	uSP
UP053203	Prostate	-0.698850574712647	uSP
UP053203	Kidney/Bladder	0.801369863013698	uSP
UP053204	Prostate	0.193103448275861	uSP
UP053204	Kidney/Bladder	0.767123287671233	uSP
UP053303	Prostate	-0.912189254210108	uSP
UP053303	Kidney/Bladder	0.780821917808219	uSP
UP053403	Prostate	-0.211755485893418	uSP
UP053403	Kidney/Bladder	0.445205479452054	uSP
UP053505	Prostate	0.330851063829787	uSP
UP053505	Kidney/Bladder	0.671232876712329	uSP
UP053506	Prostate	0.318111504995165	uSP
UP053506	Kidney/Bladder	0.712328767123288	uSP
UP053603	Prostate	0.622892720306513	uSP
UP053603	Kidney/Bladder	0.616438356164383	uSP
UP053703	Prostate	-0.743561995597949	uSP
UP053703	Kidney/Bladder	0.664383561643835	uSP
UP053803	Prostate	0.509001014198783	uSP
UP053803	Kidney/Bladder	0.746575342465753	uSP
UP053903	Prostate	0.572872508699778	uSP
UP053903	Kidney/Bladder	0.636986301369863	uSP
UP054003	Prostate	0.779159691998661	uSP
UP054003	Kidney/Bladder	0.773972602739725	uSP
UP054103	Prostate	-0.306833280607405	uSP
UP054103	Kidney/Bladder	0.773972602739726	uSP
UP054203	Prostate	-0.744827586206899	uSP
UP054203	Kidney/Bladder	0.732876712328767	uSP
UP054303	Prostate	-0.234482758620692	uSP
UP054303	Kidney/Bladder	0.828767123287671	uSP
UP054405	Prostate	0.327744143195577	uSP
UP054405	Kidney/Bladder	0.780821917808215	uSP
UP054406	Prostate	0.490627763041556	uSP
UP054406	Kidney/Bladder	0.801369863013695	uSP
UP054503	Prostate	-0.593103448275864	uSP
UP054503	Kidney/Bladder	0.835616438356164	uSP
UP054603	Prostate	-0.47586206896552	uSP
UP054603	Kidney/Bladder	0.732876712328767	uSP
UP054707	Prostate	0.381633141762452	uSP
UP054707	Kidney/Bladder	0.821917808219178	uSP
UP054708	Prostate	0.503216675244467	uSP
UP054708	Kidney/Bladder	0.780821917808219	uSP
UP054709	Prostate	0.508755387931034	uSP
UP054709	Kidney/Bladder	0.63013698630137	uSP
UP054710	Prostate	0.27159126858589	uSP
UP054710	Kidney/Bladder	0.705479452054794	uSP
UP055202	Prostate	0.172579575596816	uSP
UP055202	Kidney/Bladder	0.828767123287671	uSP
UP055301	Prostate	0.0943464314354441	uSP
UP055301	Kidney/Bladder	0.794520547945205	uSP
UP055401	Prostate	-0.130711837063926	uSP
UP055401	Kidney/Bladder	0.678082191780822	uSP
UP055503	Prostate	0.230757389162561	uSP
UP055503	Kidney/Bladder	0.821917808219178	uSP
UP055601	Prostate	0.361442006269592	uSP
UP055601	Kidney/Bladder	0.698630136986301	uSP
UP055702	Prostate	-0.390042223786068	uSP
UP055702	Kidney/Bladder	0.623287671232876	uSP
UP055803	Prostate	-0.0987527512839337	uSP
UP055803	Kidney/Bladder	0.541095890410959	uSP
UP055903	Prostate	-0.144827586206898	uSP
UP055903	Kidney/Bladder	0.719178082191781	uSP
UP056001	Prostate	-0.108934169278997	uSP
UP056001	Kidney/Bladder	0.732876712328766	uSP
US037101	Prostate	0.824792910807166	uEV-P150
US037101	Kidney/Bladder	-0.123287671232878	uEV-P150
US037201	Prostate	0.586206896551724	uEV-P150
US037201	Kidney/Bladder	-0.434515426961981	uEV-P150
US037301	Prostate	0.751724137931034	uEV-P150
US037301	Kidney/Bladder	-0.539922803299786	uEV-P150
US037401	Prostate	0.572413793103448	uEV-P150
US037401	Kidney/Bladder	-0.102739726027399	uEV-P150
US037501	Prostate	0.777383367139959	uEV-P150
US037501	Kidney/Bladder	0.102739726027397	uEV-P150
US037601	Prostate	-0.491091954022991	uEV-P150
US037601	Kidney/Bladder	-0.706454260940952	uEV-P150
US037701	Prostate	0.819693486590038	uEV-P150
US037701	Kidney/Bladder	-0.237980123556275	uEV-P150
US037801	Prostate	0.655172413793103	uEV-P150
US037801	Kidney/Bladder	-0.51314234058828	uEV-P150
US037901	Prostate	0.0453720508166962	uEV-P150
US037901	Kidney/Bladder	-0.866214753095143	uEV-P150
US038001	Prostate	0.344827586206896	uEV-P150
US038001	Kidney/Bladder	-0.575342465753429	uEV-P150
US038101	Prostate	0.627586206896551	uEV-P150
US038101	Kidney/Bladder	-0.864109589041101	uEV-P150
US038201	Prostate	-0.21362967805197	uEV-P150
US038201	Kidney/Bladder	-0.801369863013704	uEV-P150
US038301	Prostate	0.0522988505747118	uEV-P150
US038301	Kidney/Bladder	-0.691780821917813	uEV-P150
US038401	Prostate	0.798069554966105	uEV-P150
US038401	Kidney/Bladder	-0.671232876712333	uEV-P150
US038501	Prostate	0.363397988505747	uEV-P150
US038501	Kidney/Bladder	-0.849315068493153	uEV-P150
US038601	Prostate	0.22483579638752	uEV-P150
US038601	Kidney/Bladder	-0.465753424657538	uEV-P150
US038701	Prostate	0.689655172413793	uEV-P150
US038701	Kidney/Bladder	-0.700379806256136	uEV-P150
US038801	Prostate	0.886701716406371	uEV-P150
US038801	Kidney/Bladder	-0.463958431743036	uEV-P150
US038901	Prostate	-0.0779693486590046	uEV-P150
US038901	Kidney/Bladder	-0.932907348242815	uEV-P150
US039001	Prostate	-0.32423461166613	uEV-P150
US039001	Kidney/Bladder	-0.774795696396031	uEV-P150
US039101	Prostate	0.602573713143428	uEV-P150
US039101	Kidney/Bladder	-0.61799614262401	uEV-P150
US039201	Prostate	0.458098223615465	uEV-P150
US039201	Kidney/Bladder	-0.794520547945211	uEV-P150
US039301	Prostate	-0.409535734925835	uEV-P150
US039301	Kidney/Bladder	-0.547945205479456	uEV-P150
US039401	Prostate	0.790663354763296	uEV-P150
US039401	Kidney/Bladder	-0.0547945205479459	uEV-P150
US039501	Prostate	0.561233019853709	uEV-P150
US039501	Kidney/Bladder	-0.913445132355097	uEV-P150
US043501	Prostate	0.53103448275862	uEV-P150
US043501	Kidney/Bladder	-0.734320976848008	uEV-P150
US043601	Prostate	-0.234710474951205	uEV-P150
US043601	Kidney/Bladder	-0.618834314287207	uEV-P150
US043701	Prostate	-0.358492975734358	uEV-P150
US043701	Kidney/Bladder	-0.82191780821918	uEV-P150
US043801	Prostate	0.0274584929757337	uEV-P150
US043801	Kidney/Bladder	-0.721312933641706	uEV-P150
US043901	Prostate	-0.777155172413796	uEV-P150
US043901	Kidney/Bladder	-0.618834314287207	uEV-P150
US044001	Prostate	-0.510344827586209	uEV-P150
US044001	Kidney/Bladder	-0.471269651558339	uEV-P150
US044101	Prostate	0.0758620689655164	uEV-P150
US044101	Kidney/Bladder	-0.828530940009453	uEV-P150
US044201	Prostate	0.0413793103448263	uEV-P150
US044201	Kidney/Bladder	-0.794275052781466	uEV-P150
US044301	Prostate	-0.144827586206898	uEV-P150
US044301	Kidney/Bladder	-0.765820536102015	uEV-P150
US044401	Prostate	-0.0413793103448287	uEV-P150
US044401	Kidney/Bladder	-0.734986016969243	uEV-P150
US044501	Prostate	-0.480000000000003	uEV-P150
US044501	Kidney/Bladder	-0.705479452054799	uEV-P150
US044601	Prostate	-0.367456896551726	uEV-P150
US044601	Kidney/Bladder	-0.777826970154701	uEV-P150
US044701	Prostate	-0.636462324393362	uEV-P150
US044701	Kidney/Bladder	-0.746575342465758	uEV-P150
US044801	Prostate	-0.255231611661981	uEV-P150
US044801	Kidney/Bladder	-0.696150635832479	uEV-P150
US044901	Prostate	0.809239610963749	uEV-P150
US044901	Kidney/Bladder	-0.164383561643837	uEV-P150
US045001	Prostate	-0.282758620689657	uEV-P150
US045001	Kidney/Bladder	-0.768429926238151	uEV-P150
US045201	Prostate	0.0594884676866859	uEV-P150
US045201	Kidney/Bladder	-0.79227270323161	uEV-P150
US045301	Prostate	-0.774526087741473	uEV-P150
US045301	Kidney/Bladder	-0.51369863013699	uEV-P150
US045401	Prostate	-0.766491754122942	uEV-P150
US045401	Kidney/Bladder	-0.421104680975757	uEV-P150
US045501	Prostate	-0.86480990274094	uEV-P150
US045501	Kidney/Bladder	-0.528931806272929	uEV-P150
US045601	Prostate	0.287527989252127	uEV-P150
US045601	Kidney/Bladder	-0.365825522710891	uEV-P150
US045701	Prostate	0.337931034482758	uEV-P150
US045701	Kidney/Bladder	-0.856164383561649	uEV-P150
US045801	Prostate	0.482758620689654	uEV-P150
US045801	Kidney/Bladder	-0.589041095890415	uEV-P150
US045901	Prostate	-0.348029556650249	uEV-P150
US045901	Kidney/Bladder	-0.742715247375612	uEV-P150
US046001	Prostate	0.327841634738186	uEV-P150
US046001	Kidney/Bladder	-0.844306676051768	uEV-P150
US046101	Prostate	0.122413793103448	uEV-P150
US046101	Kidney/Bladder	-0.643835616438361	uEV-P150
US046201	Prostate	-0.496551724137933	uEV-P150
US046201	Kidney/Bladder	-0.763814068031405	uEV-P150
US046301	Prostate	-0.124137931034484	uEV-P150
US046301	Kidney/Bladder	-0.572510905334053	uEV-P150
US046401	Prostate	-0.301776384535007	uEV-P150
US046401	Kidney/Bladder	-0.927493391011782	uEV-P150
US046501	Prostate	0.502898825312618	uEV-P150
US046501	Kidney/Bladder	-0.673235334273887	uEV-P150
US046601	Prostate	0.0620689655172402	uEV-P150
US046601	Kidney/Bladder	-0.192769031554558	uEV-P150
US046701	Prostate	-0.434482758620692	uEV-P150
US046701	Kidney/Bladder	-0.907213585757535	uEV-P150
US046801	Prostate	-0.17241379310345	uEV-P150
US046801	Kidney/Bladder	-0.320892065382836	uEV-P150
US046901	Prostate	-0.0482758620689666	uEV-P150
US046901	Kidney/Bladder	-0.66438356164384	uEV-P150
US047001	Prostate	0.376660280970625	uEV-P150
US047001	Kidney/Bladder	-0.500000000000004	uEV-P150
US047101	Prostate	0.302452646915978	uEV-P150
US047101	Kidney/Bladder	-0.82166750102399	uEV-P150
US047201	Prostate	-0.850821018062401	uEV-P150
US047201	Kidney/Bladder	-0.520547945205483	uEV-P150
US047301	Prostate	-0.513207121929234	uEV-P150
US047301	Kidney/Bladder	-0.602739726027402	uEV-P150
US047401	Prostate	-0.586206896551727	uEV-P150
US047401	Kidney/Bladder	-0.780821917808224	uEV-P150
US047501	Prostate	-0.386206896551726	uEV-P150
US047501	Kidney/Bladder	-0.583613336779534	uEV-P150
US047601	Prostate	-0.813300492610839	uEV-P150
US047601	Kidney/Bladder	-0.792479183454209	uEV-P150
US047701	Prostate	-0.247064305684996	uEV-P150
US047701	Kidney/Bladder	-0.554794520547949	uEV-P150
US047801	Prostate	-0.475893704523887	uEV-P150
US047801	Kidney/Bladder	-0.828767123287677	uEV-P150
US047901	Prostate	-0.623275862068968	uEV-P150
US047901	Kidney/Bladder	-0.838417170428711	uEV-P150
US048001	Prostate	0.60071533382245	uEV-P150
US048001	Kidney/Bladder	-0.60569544705281	uEV-P150
US048101	Prostate	-0.71034482758621	uEV-P150
US048101	Kidney/Bladder	-0.405315273716077	uEV-P150
US048201	Prostate	-0.606914991702013	uEV-P150
US048201	Kidney/Bladder	-0.68493150684932	uEV-P150
US048301	Prostate	-0.393573667711601	uEV-P150
US048301	Kidney/Bladder	-0.506346258029569	uEV-P150
US048401	Prostate	-0.184681697612733	uEV-P150
US048401	Kidney/Bladder	-0.864550236991515	uEV-P150
US048501	Prostate	0.230238726790451	uEV-P150
US048501	Kidney/Bladder	-0.728496678229178	uEV-P150
US048601	Prostate	-0.507012460156479	uEV-P150
US048601	Kidney/Bladder	-0.810360851820425	uEV-P150
US048701	Prostate	-0.0344827586206903	uEV-P150
US048701	Kidney/Bladder	-0.580309220539939	uEV-P150
US049101	Prostate	-0.793191414496836	uEV-P150
US049101	Kidney/Bladder	-0.666721681245535	uEV-P150
US049201	Prostate	0.0620689655172402	uEV-P150
US049201	Kidney/Bladder	-0.651115081728547	uEV-P150
US049301	Prostate	-0.740250050413393	uEV-P150
US049301	Kidney/Bladder	-0.705805609915204	uEV-P150
US049401	Prostate	0.327586206896551	uEV-P150
US049401	Kidney/Bladder	-0.778154019804018	uEV-P150
US049501	Prostate	-0.814089167537447	uEV-P150
US049501	Kidney/Bladder	-0.600283796321568	uEV-P150
US049601	Prostate	0.520515228766938	uEV-P150
US049601	Kidney/Bladder	-0.410958904109593	uEV-P150
US049701	Prostate	0.166635601118359	uEV-P150
US049701	Kidney/Bladder	-0.739726027397265	uEV-P150
US049801	Prostate	0.360184193617477	uEV-P150
US049801	Kidney/Bladder	-0.71306367217356	uEV-P150
US049901	Prostate	0.563977445239644	uEV-P150
US049901	Kidney/Bladder	-0.692284784899442	uEV-P150
US050301	Prostate	0.111379310344827	uEV-P150
US050301	Kidney/Bladder	-0.68493150684932	uEV-P150
US050401	Prostate	-0.606810344827589	uEV-P150
US050401	Kidney/Bladder	-0.904109589041099	uEV-P150
US050501	Prostate	-0.261362692147904	uEV-P150
US050501	Kidney/Bladder	-0.731202435312029	uEV-P150
US050601	Prostate	-0.386365074343564	uEV-P150
US050601	Kidney/Bladder	-0.780821917808224	uEV-P150
US050701	Prostate	-0.554093623579275	uEV-P150
US050701	Kidney/Bladder	-0.68493150684932	uEV-P150
US050801	Prostate	-0.438036593947927	uEV-P150
US050801	Kidney/Bladder	-0.331090459236017	uEV-P150
US050901	Prostate	-0.337931034482761	uEV-P150
US050901	Kidney/Bladder	-0.34642887912467	uEV-P150
US051001	Prostate	-0.47586206896552	uEV-P150
US051001	Kidney/Bladder	-0.773972602739731	uEV-P150
US051101	Prostate	-0.67586206896552	uEV-P150
US051101	Kidney/Bladder	-0.679582517938687	uEV-P150
US051201	Prostate	0.667408700712934	uEV-P150
US051201	Kidney/Bladder	0.472602739726027	uEV-P150
US051301	Prostate	-0.510028149190714	uEV-P150
US051301	Kidney/Bladder	-0.732899619737028	uEV-P150
US051401	Prostate	0.565103448275862	uEV-P150
US051401	Kidney/Bladder	-0.81506849315069	uEV-P150
US051501	Prostate	-0.447008113590266	uEV-P150
US051501	Kidney/Bladder	-0.730552396023941	uEV-P150
US051601	Prostate	0.0965517241379302	uEV-P150
US051601	Kidney/Bladder	-0.7786736086539	uEV-P150
US051701	Prostate	0.288793103448275	uEV-P150
US051701	Kidney/Bladder	-0.589041095890415	uEV-P150
US051801	Prostate	-0.244248678580419	uEV-P150
US051801	Kidney/Bladder	-0.79467983434215	uEV-P150
US051901	Prostate	-0.268773946360156	uEV-P150
US051901	Kidney/Bladder	-0.061643835616439	uEV-P150
US052001	Prostate	-0.664962744758277	uEV-P150
US052001	Kidney/Bladder	-0.529540297503996	uEV-P150
US052101	Prostate	0.694719827586207	uEV-P150
US052101	Kidney/Bladder	-0.589041095890415	uEV-P150
US052201	Prostate	0.413793103448275	uEV-P150
US052201	Kidney/Bladder	-0.733987412069606	uEV-P150
US052202	Prostate	0.535819299652499	uEV-P150
US052202	Kidney/Bladder	-0.885939519255627	uEV-P150
US052203	Prostate	-0.470487894350699	uEV-P150
US052203	Kidney/Bladder	-0.785032780768621	uEV-P150
US052301	Prostate	0.0413793103448265	uEV-P150
US052301	Kidney/Bladder	-0.838818440137413	uEV-P150
US052302	Prostate	0.282758620689654	uEV-P150
US052302	Kidney/Bladder	-0.739726027397265	uEV-P150
US052303	Prostate	0.649238171611868	uEV-P150
US052303	Kidney/Bladder	-0.609455785938921	uEV-P150
US052401	Prostate	-0.18151472209101	uEV-P150
US052401	Kidney/Bladder	-0.705479452054799	uEV-P150
US052402	Prostate	0.706657991758836	uEV-P150
US052402	Kidney/Bladder	-0.690410958904115	uEV-P150
US052403	Prostate	0.379000884173297	uEV-P150
US052403	Kidney/Bladder	-0.773972602739731	uEV-P150
US052501	Prostate	-0.533298236377997	uEV-P150
US052501	Kidney/Bladder	-0.472742521666205	uEV-P150
US052601	Prostate	-0.262550982573232	uEV-P150
US052601	Kidney/Bladder	-0.73887576759566	uEV-P150
US052701	Prostate	0.276970443349753	uEV-P150
US052701	Kidney/Bladder	-0.849315068493156	uEV-P150
US052702	Prostate	-0.358620689655174	uEV-P150
US052702	Kidney/Bladder	-0.767123287671238	uEV-P150
US052703	Prostate	0.0267241379310337	uEV-P150
US052703	Kidney/Bladder	-0.863013698630142	uEV-P150
US052801	Prostate	-0.422015915119365	uEV-P150
US052801	Kidney/Bladder	-0.762525477556056	uEV-P150
US052901	Prostate	-0.0620689655172422	uEV-P150
US052901	Kidney/Bladder	-0.733640779348365	uEV-P150
US053001	Prostate	-0.566675646551727	uEV-P150
US053001	Kidney/Bladder	-0.53424657534247	uEV-P150
US053101	Prostate	-0.533666061705992	uEV-P150
US053101	Kidney/Bladder	-0.748458221906898	uEV-P150
US053201	Prostate	-0.165517241379312	uEV-P150
US053201	Kidney/Bladder	-0.728225549538074	uEV-P150
US053301	Prostate	-0.538881727360621	uEV-P150
US053301	Kidney/Bladder	-0.757739976918064	uEV-P150
US053401	Prostate	-0.3991195891416	uEV-P150
US053401	Kidney/Bladder	-0.547945205479456	uEV-P150
US053501	Prostate	-0.475369458128081	uEV-P150
US053501	Kidney/Bladder	-0.760273972602745	uEV-P150
US053601	Prostate	-0.220689655172416	uEV-P150
US053601	Kidney/Bladder	-0.629166435583164	uEV-P150
US053701	Prostate	-0.382471264367817	uEV-P150
US053701	Kidney/Bladder	-0.654097314282914	uEV-P150
US053801	Prostate	-0.179310344827588	uEV-P150
US053801	Kidney/Bladder	-0.883561643835622	uEV-P150
US053901	Prostate	-0.20689655172414	uEV-P150
US053901	Kidney/Bladder	-0.443830706535084	uEV-P150
US054001	Prostate	-0.463048105576844	uEV-P150
US054001	Kidney/Bladder	0.0205479452054783	uEV-P150
US054101	Prostate	-0.537931034482761	uEV-P150
US054101	Kidney/Bladder	0.232876712328766	uEV-P150
US054201	Prostate	-0.282758620689657	uEV-P150
US054201	Kidney/Bladder	-0.404483868553039	uEV-P150
US054301	Prostate	-0.598044575273341	uEV-P150
US054301	Kidney/Bladder	-0.501802451333819	uEV-P150
US054401	Prostate	0.859464571511712	uEV-P150
US054401	Kidney/Bladder	-0.773972602739731	uEV-P150
US054501	Prostate	0.137931034482758	uEV-P150
US054501	Kidney/Bladder	-0.850123512238946	uEV-P150
US054601	Prostate	-0.680220844633866	uEV-P150
US054601	Kidney/Bladder	-0.678082191780827	uEV-P150
US054701	Prostate	0.456091954022988	uEV-P150
US054701	Kidney/Bladder	-0.731877346073227	uEV-P150
US054702	Prostate	-0.123116219667945	uEV-P150
US054702	Kidney/Bladder	-0.941531971370343	uEV-P150
US054703	Prostate	0.482375478927203	uEV-P150
US054703	Kidney/Bladder	-0.955227108868063	uEV-P150
US054801	Prostate	0.855341748768473	uEV-P150
US054801	Kidney/Bladder	-0.274268256627578	uEV-P150
US054901	Prostate	0.739701354679803	uEV-P150
US054901	Kidney/Bladder	-0.527128073218884	uEV-P150
US055101	Prostate	0.581957260806216	uEV-P150
US055101	Kidney/Bladder	-0.671232876712333	uEV-P150
US055201	Prostate	-0.425208986415884	uEV-P150
US055201	Kidney/Bladder	-0.408251035361584	uEV-P150
US055501	Prostate	-0.368386417478286	uEV-P150
US055501	Kidney/Bladder	-0.828767123287677	uEV-P150
US055801	Prostate	-0.852595094205478	uEV-P150
US055801	Kidney/Bladder	-0.643835616438361	uEV-P150
US055901	Prostate	-0.269327030033372	uEV-P150
US055901	Kidney/Bladder	-0.554794520547949	uEV-P150
