# Supplementary material for: Prostate cancer reshapes the secreted and extracellular vesicle urinary proteomes
Source: Nat Commun. 2024 Jun 13;15:5069. doi: 10.1038/s41467-024-49424-5 (PMC11176296; doi:10.1038/s41467-024-49424-5)
Supplement: Supplementary file 10 — Source Data [file 41467_2024_49424_MOESM10_ESM.zip › SourceData_3E_all_gocc_results.txt]

query	significant	p_value	term_size	query_size	intersection_size	precision	recall	term_id	source	term_name	effective_domain_size	source_order
1	Tissue	TRUE	4.94065645841247e-324	12270	6901	5717	0.828430662222866	0.465933170334148	GO:0005737	GO:CC	cytoplasm	21690	383
2	Tissue	TRUE	4.94065645841247e-324	5419	6901	3080	0.446312128677003	0.5683705480716	GO:0005829	GO:CC	cytosol	21690	468
3	Tissue	TRUE	4.94065645841247e-324	2132	6901	1583	0.229387045355746	0.74249530956848	GO:1903561	GO:CC	extracellular vesicle	21690	4065
4	Tissue	TRUE	4.94065645841247e-324	2108	6901	1571	0.227648166932329	0.745256166982922	GO:0070062	GO:CC	extracellular exosome	21690	2736
5	Tissue	TRUE	4.94065645841247e-324	2133	6901	1583	0.229387045355746	0.742147210501641	GO:0065010	GO:CC	extracellular membrane-bounded organelle	21690	2712
6	Tissue	TRUE	4.94065645841247e-324	2133	6901	1583	0.229387045355746	0.742147210501641	GO:0043230	GO:CC	extracellular organelle	21690	2124
7	Tissue	TRUE	4.94065645841247e-324	3973	6901	2390	0.346326619330532	0.601560533601812	GO:0031982	GO:CC	vesicle	21690	1450
8	Tissue	TRUE	9.26908174827858e-227	3368	6901	1902	0.275612230111578	0.564726840855107	GO:0005615	GO:CC	extracellular space	21690	276
9	Tissue	TRUE	4.63980608939977e-207	4733	6901	2403	0.348210404289233	0.507711810690894	GO:0012505	GO:CC	endomembrane system	21690	815
10	Tissue	TRUE	2.77354034210797e-186	15649	6901	5848	0.847413418345167	0.373697999872196	GO:0043227	GO:CC	membrane-bounded organelle	21690	2121
11	Tissue	TRUE	1.2318262867993e-174	17820	6901	6371	0.923199536299087	0.357519640852974	GO:0005622	GO:CC	intracellular anatomical structure	21690	282
12	Tissue	TRUE	4.19109621605391e-174	16770	6901	6113	0.885813650195624	0.364519976147883	GO:0043226	GO:CC	organelle	21690	2120
13	Tissue	TRUE	8.51273564658399e-172	3685	6901	1919	0.278075641211419	0.520759837177748	GO:0031090	GO:CC	organelle membrane	21690	1214
14	Tissue	TRUE	1.22436401991355e-162	4302	6901	2137	0.309665265903492	0.49674569967457	GO:0005576	GO:CC	extracellular region	21690	239
15	Tissue	TRUE	1.63964232535536e-147	1684	6901	1035	0.149978264019707	0.614608076009501	GO:0005739	GO:CC	mitochondrion	21690	384
16	Tissue	TRUE	1.42754963985577e-145	2489	6901	1379	0.199826112157658	0.554037766171153	GO:0097708	GO:CC	intracellular vesicle	21690	3490
17	Tissue	TRUE	1.72203993974526e-145	2487	6901	1378	0.199681205622374	0.554081222356253	GO:0031410	GO:CC	cytoplasmic vesicle	21690	1319
18	Tissue	TRUE	2.79475066852633e-144	6637	6901	2938	0.42573540066657	0.442669880970318	GO:0031974	GO:CC	membrane-enclosed lumen	21690	1443
19	Tissue	TRUE	2.79475066852633e-144	6637	6901	2938	0.42573540066657	0.442669880970318	GO:0043233	GO:CC	organelle lumen	21690	2127
20	Tissue	TRUE	2.79475066852633e-144	6637	6901	2938	0.42573540066657	0.442669880970318	GO:0070013	GO:CC	intracellular organelle lumen	21690	2713
21	Tissue	TRUE	1.17285060609253e-115	14601	6901	5374	0.7787277206202	0.368056982398466	GO:0043231	GO:CC	intracellular membrane-bounded organelle	21690	2125
22	Tissue	TRUE	3.73189654777297e-114	15965	6901	5754	0.833792204028402	0.360413404321954	GO:0043229	GO:CC	intracellular organelle	21690	2123
23	Tissue	TRUE	1.94495624838799e-110	4215	6901	1968	0.285176061440371	0.466903914590747	GO:0005654	GO:CC	nucleoplasm	21690	310
24	Tissue	TRUE	3.8249194969489e-107	1270	6901	778	0.112737284451529	0.61259842519685	GO:0031967	GO:CC	organelle envelope	21690	1437
25	Tissue	TRUE	3.8249194969489e-107	1270	6901	778	0.112737284451529	0.61259842519685	GO:0031975	GO:CC	envelope	21690	1444
26	Tissue	TRUE	1.52339732321331e-100	2132	6901	1134	0.164324011012897	0.531894934333959	GO:0098588	GO:CC	bounding membrane of organelle	21690	3575
27	Tissue	TRUE	4.17547059889356e-93	870	6901	569	0.0824518185770178	0.654022988505747	GO:0030141	GO:CC	secretory granule	21690	1078
28	Tissue	TRUE	4.25834650097516e-90	9856	6901	3833	0.555426749746414	0.388900162337662	GO:0016020	GO:CC	membrane	21690	848
29	Tissue	TRUE	1.4863794079217e-88	320	6901	275	0.0398492972033039	0.859375	GO:0034774	GO:CC	secretory granule lumen	21690	1798
30	Tissue	TRUE	1.61770743105203e-88	325	6901	278	0.0402840168091581	0.855384615384615	GO:0031983	GO:CC	vesicle lumen	21690	1451
31	Tissue	TRUE	1.23146795035152e-87	323	6901	276	0.0399942037385886	0.854489164086687	GO:0060205	GO:CC	cytoplasmic vesicle lumen	21690	2593
32	Tissue	TRUE	3.33791988902161e-87	433	6901	339	0.0491233154615273	0.782909930715935	GO:0030055	GO:CC	cell-substrate junction	21690	1025
33	Tissue	TRUE	3.35426948918754e-87	424	6901	334	0.0483987827851036	0.787735849056604	GO:0005925	GO:CC	focal adhesion	21690	548
34	Tissue	TRUE	2.7615947053742e-86	1043	6901	638	0.092450369511665	0.61169702780441	GO:0099503	GO:CC	secretory vesicle	21690	3773
35	Tissue	TRUE	5.0641484231625e-85	1707	6901	923	0.133748732067816	0.540714704159344	GO:1902494	GO:CC	catalytic complex	21690	4010
36	Tissue	TRUE	5.00917041082637e-83	490	6901	365	0.0528908853789306	0.744897959183674	GO:0005759	GO:CC	mitochondrial matrix	21690	402
37	Tissue	TRUE	4.74340757379638e-79	855	6901	539	0.0781046225184756	0.630409356725146	GO:0070161	GO:CC	anchoring junction	21690	2758
38	Tissue	TRUE	2.22501525579653e-78	851	6901	536	0.0776699029126214	0.629847238542891	GO:0005773	GO:CC	vacuole	21690	415
39	Tissue	TRUE	2.06491925865868e-77	2031	6901	1037	0.150268077090277	0.510585918266864	GO:0005783	GO:CC	endoplasmic reticulum	21690	425
40	Tissue	TRUE	1.01557036767615e-75	807	6901	511	0.0740472395305028	0.633209417596035	GO:0005740	GO:CC	mitochondrial envelope	21690	385
41	Tissue	TRUE	7.20626864773953e-74	756	6901	484	0.0701347630778148	0.64021164021164	GO:0000323	GO:CC	lytic vacuole	21690	66
42	Tissue	TRUE	7.20626864773953e-74	756	6901	484	0.0701347630778148	0.64021164021164	GO:0005764	GO:CC	lysosome	21690	407
43	Tissue	TRUE	4.59214882646238e-72	756	6901	481	0.0697000434719606	0.636243386243386	GO:0031966	GO:CC	mitochondrial membrane	21690	1436
44	Tissue	TRUE	1.66318954727516e-70	1377	6901	752	0.108969714534125	0.546114742193174	GO:0099080	GO:CC	supramolecular complex	21690	3743
45	Tissue	TRUE	2.50508085237492e-66	2121	6901	1043	0.151137516301985	0.491749174917492	GO:0030054	GO:CC	cell junction	21690	1024
46	Tissue	TRUE	1.68377464143932e-65	1212	6901	671	0.0972322851760614	0.553630363036304	GO:0012506	GO:CC	vesicle membrane	21690	816
47	Tissue	TRUE	7.87819055319819e-63	1193	6901	657	0.0952035936820751	0.550712489522213	GO:0030659	GO:CC	cytoplasmic vesicle membrane	21690	1116
48	Tissue	TRUE	1.58443522386032e-60	1480	6901	771	0.111722938704536	0.520945945945946	GO:0031984	GO:CC	organelle subcompartment	21690	1452
49	Tissue	TRUE	1.31532853646131e-59	569	6901	372	0.0539052311259238	0.65377855887522	GO:0019866	GO:CC	organelle inner membrane	21690	979
50	Tissue	TRUE	1.18864643794079e-57	196	6901	172	0.0249239240689755	0.877551020408163	GO:0044391	GO:CC	ribosomal subunit	21690	2327
51	Tissue	TRUE	5.3000005929652e-57	505	6901	337	0.0488335023909578	0.667326732673267	GO:0005743	GO:CC	mitochondrial inner membrane	21690	388
52	Tissue	TRUE	2.58109111204727e-55	727	6901	438	0.0634690624547167	0.602475928473177	GO:0048471	GO:CC	perinuclear region of cytoplasm	21690	2535
53	Tissue	TRUE	8.80349950917966e-54	1036	6901	570	0.0825967251123026	0.55019305019305	GO:0005768	GO:CC	endosome	21690	411
54	Tissue	TRUE	2.34169832782697e-53	2381	6901	1104	0.159976814954354	0.463670726585468	GO:0005856	GO:CC	cytoskeleton	21690	490
55	Tissue	TRUE	3.41051970422804e-53	507	6901	332	0.0481089697145341	0.654832347140039	GO:0015629	GO:CC	actin cytoskeleton	21690	835
56	Tissue	TRUE	3.50339829973632e-53	305	6901	230	0.0333285031154905	0.754098360655738	GO:0098798	GO:CC	mitochondrial protein-containing complex	21690	3622
57	Tissue	TRUE	6.78629288187653e-50	429	6901	289	0.0418779886972903	0.673659673659674	GO:0062023	GO:CC	collagen-containing extracellular matrix	21690	2672
58	Tissue	TRUE	1.15180288696622e-49	1650	6901	810	0.11737429358064	0.490909090909091	GO:0005794	GO:CC	Golgi apparatus	21690	436
59	Tissue	TRUE	1.76461530580228e-48	124	6901	118	0.0170989711635995	0.951612903225806	GO:1904813	GO:CC	ficolin-1-rich granule lumen	21690	4084
60	Tissue	TRUE	7.78398681905028e-48	1026	6901	552	0.0799884074771772	0.538011695906433	GO:0099081	GO:CC	supramolecular polymer	21690	3744
61	Tissue	TRUE	4.53845147946539e-46	1017	6901	544	0.0788291551948993	0.534906588003933	GO:0099512	GO:CC	supramolecular fiber	21690	3774
62	Tissue	TRUE	1.06561814945925e-45	184	6901	154	0.0223156064338502	0.83695652173913	GO:0101002	GO:CC	ficolin-1-rich granule	21690	3793
63	Tissue	TRUE	1.93397007019425e-44	7491	6901	2855	0.413708158237937	0.381124015485249	GO:0032991	GO:CC	protein-containing complex	21690	1567
64	Tissue	TRUE	1.21926966083921e-43	154	6901	134	0.0194174757281553	0.87012987012987	GO:0042582	GO:CC	azurophil granule	21690	2035
65	Tissue	TRUE	1.21926966083921e-43	154	6901	134	0.0194174757281553	0.87012987012987	GO:0005766	GO:CC	primary lysosome	21690	409
66	Tissue	TRUE	7.86762216899601e-41	464	6901	291	0.0421678017678597	0.627155172413793	GO:0005774	GO:CC	vacuolar membrane	21690	416
67	Tissue	TRUE	2.37308349671405e-39	1184	6901	595	0.0862193884944211	0.502533783783784	GO:0042175	GO:CC	nuclear outer membrane-endoplasmic reticulum membrane network	21690	2015
68	Tissue	TRUE	3.44921525984343e-39	421	6901	268	0.0388349514563107	0.636579572446556	GO:0005765	GO:CC	lysosomal membrane	21690	408
69	Tissue	TRUE	3.44921525984343e-39	421	6901	268	0.0388349514563107	0.636579572446556	GO:0098852	GO:CC	lytic vacuole membrane	21690	3647
70	Tissue	TRUE	4.84242492884497e-39	541	6901	323	0.0468048108969715	0.597042513863216	GO:0010008	GO:CC	endosome membrane	21690	793
71	Tissue	TRUE	1.96894023564831e-38	137	6901	119	0.0172438776988842	0.868613138686131	GO:0072562	GO:CC	blood microparticle	21690	3146
72	Tissue	TRUE	2.15420306292906e-38	5505	6901	2155	0.312273583538618	0.391462306993642	GO:0031981	GO:CC	nuclear lumen	21690	1449
73	Tissue	TRUE	5.21659539446124e-38	1166	6901	584	0.0846254166062889	0.500857632933105	GO:0098827	GO:CC	endoplasmic reticulum subcompartment	21690	3631
74	Tissue	TRUE	8.37977217799188e-38	177	6901	142	0.0205767280104333	0.80225988700565	GO:0005775	GO:CC	vacuolar lumen	21690	417
75	Tissue	TRUE	3.65686108550358e-37	1162	6901	580	0.08404579046515	0.499139414802065	GO:0005789	GO:CC	endoplasmic reticulum membrane	21690	431
76	Tissue	TRUE	5.67640570459013e-36	195	6901	150	0.0217359802927112	0.769230769230769	GO:0005681	GO:CC	spliceosomal complex	21690	333
77	Tissue	TRUE	2.21172310813599e-35	309	6901	208	0.0301405593392262	0.673139158576052	GO:0030135	GO:CC	coated vesicle	21690	1073
78	Tissue	TRUE	2.66258710036362e-33	565	6901	322	0.0466599043616867	0.569911504424779	GO:0031012	GO:CC	extracellular matrix	21690	1196
79	Tissue	TRUE	4.2619341342554e-33	566	6901	322	0.0466599043616867	0.568904593639576	GO:0030312	GO:CC	external encapsulating structure	21690	1092
80	Tissue	TRUE	4.44821304403974e-33	940	6901	479	0.0694102304013911	0.509574468085106	GO:0140535	GO:CC	intracellular protein-containing complex	21690	3962
81	Tissue	TRUE	1.68824774716343e-32	105	6901	94	0.0136212143167657	0.895238095238095	GO:0022626	GO:CC	cytosolic ribosome	21690	1013
82	Tissue	TRUE	2.36431215223555e-32	118	6901	102	0.0147804665990436	0.864406779661017	GO:0015934	GO:CC	large ribosomal subunit	21690	837
83	Tissue	TRUE	4.10265798058245e-32	489	6901	286	0.041443269091436	0.584867075664622	GO:0005635	GO:CC	nuclear envelope	21690	294
84	Tissue	TRUE	2.51542782036527e-31	91	6901	84	0.0121721489639183	0.923076923076923	GO:0035578	GO:CC	azurophil granule lumen	21690	1856
85	Tissue	TRUE	2.98442876649578e-31	426	6901	256	0.0370960730328938	0.60093896713615	GO:0031252	GO:CC	cell leading edge	21690	1258
86	Tissue	TRUE	6.44919605971033e-31	412	6901	249	0.0360817272859006	0.604368932038835	GO:0005769	GO:CC	early endosome	21690	412
87	Tissue	TRUE	7.78358575379662e-30	247	6901	169	0.0244892044631213	0.684210526315789	GO:0043292	GO:CC	contractile fiber	21690	2143
88	Tissue	TRUE	6.83267049815624e-29	312	6901	199	0.0288364005216635	0.637820512820513	GO:0005788	GO:CC	endoplasmic reticulum lumen	21690	430
89	Tissue	TRUE	3.89311060455262e-28	238	6901	162	0.0234748587161281	0.680672268907563	GO:0030016	GO:CC	myofibril	21690	1020
90	Tissue	TRUE	7.33983208945956e-28	92	6901	82	0.0118823358933488	0.891304347826087	GO:0000313	GO:CC	organellar ribosome	21690	62
91	Tissue	TRUE	7.33983208945956e-28	92	6901	82	0.0118823358933488	0.891304347826087	GO:0005761	GO:CC	mitochondrial ribosome	21690	404
92	Tissue	TRUE	5.96705038729081e-26	378	6901	224	0.0324590639037821	0.592592592592593	GO:0098791	GO:CC	Golgi apparatus subcompartment	21690	3617
93	Tissue	TRUE	7.77287103039427e-26	82	6901	74	0.0107230836110709	0.902439024390244	GO:0015935	GO:CC	small ribosomal subunit	21690	838
94	Tissue	TRUE	1.03214088723088e-24	204	6901	140	0.0202869149398638	0.686274509803922	GO:0030027	GO:CC	lamellipodium	21690	1023
95	Tissue	TRUE	1.46591769390284e-24	320	6901	195	0.0282567743805246	0.609375	GO:0005938	GO:CC	cell cortex	21690	559
96	Tissue	TRUE	1.94025595283972e-24	130	6901	101	0.0146355600637589	0.776923076923077	GO:1990204	GO:CC	oxidoreductase complex	21690	4203
97	Tissue	TRUE	2.35942642968267e-24	92	6901	79	0.0114476162874946	0.858695652173913	GO:0005684	GO:CC	U2-type spliceosomal complex	21690	336
98	Tissue	TRUE	4.74789945937688e-24	309	6901	189	0.0273873351688161	0.611650485436893	GO:0030667	GO:CC	secretory granule membrane	21690	1123
99	Tissue	TRUE	5.49686858559939e-24	86	6901	75	0.0108679901463556	0.872093023255814	GO:0071013	GO:CC	catalytic step 2 spliceosome	21690	2927
100	Tissue	TRUE	1.59754331789945e-23	342	6901	203	0.0294160266628025	0.593567251461988	GO:0030139	GO:CC	endocytic vesicle	21690	1076
101	Tissue	TRUE	2.50694157158958e-23	109	6901	88	0.0127517751050572	0.807339449541284	GO:0042470	GO:CC	melanosome	21690	2022
102	Tissue	TRUE	2.50694157158958e-23	109	6901	88	0.0127517751050572	0.807339449541284	GO:0048770	GO:CC	pigment granule	21690	2545
103	Tissue	TRUE	3.9228975037837e-23	217	6901	144	0.0208665410810028	0.663594470046083	GO:0030017	GO:CC	sarcomere	21690	1021
104	Tissue	TRUE	4.68336919097225e-23	659	6901	337	0.0488335023909578	0.511380880121396	GO:0000139	GO:CC	Golgi membrane	21690	19
105	Tissue	TRUE	1.4261958201581e-22	263	6901	165	0.0239095783219823	0.627376425855513	GO:0035770	GO:CC	ribonucleoprotein granule	21690	1871
106	Tissue	TRUE	4.15642091683327e-22	158	6901	113	0.0163744384871758	0.715189873417722	GO:0042581	GO:CC	specific granule	21690	2034
107	Tissue	TRUE	4.7448627411922e-22	424	6901	236	0.034197942327199	0.556603773584906	GO:0030133	GO:CC	transport vesicle	21690	1071
108	Tissue	TRUE	1.10096517089785e-21	193	6901	130	0.0188378495870164	0.673575129533679	GO:0030662	GO:CC	coated vesicle membrane	21690	1119
109	Tissue	TRUE	6.79600110128657e-21	779	6901	379	0.054919576872917	0.486521181001284	GO:0099513	GO:CC	polymeric cytoskeletal fiber	21690	3775
110	Tissue	TRUE	1.94139852450759e-20	421	6901	231	0.0334734096507752	0.548693586698337	GO:0016607	GO:CC	nuclear speck	21690	900
111	Tissue	TRUE	2.21807773036245e-20	509	6901	268	0.0388349514563107	0.526522593320236	GO:0005911	GO:CC	cell-cell junction	21690	535
112	Tissue	TRUE	2.25729106969655e-20	1341	6901	593	0.0859295754238516	0.44220730797912	GO:0045202	GO:CC	synapse	21690	2440
113	Tissue	TRUE	2.72784445605713e-20	163	6901	113	0.0163744384871758	0.693251533742331	GO:0070820	GO:CC	tertiary granule	21690	2888
114	Tissue	TRUE	2.74855127616583e-20	246	6901	153	0.0221706998985654	0.621951219512195	GO:0036464	GO:CC	cytoplasmic ribonucleoprotein granule	21690	1956
115	Tissue	TRUE	3.57647058949281e-20	240	6901	150	0.0217359802927112	0.625	GO:0019867	GO:CC	outer membrane	21690	980
116	Tissue	TRUE	3.89602789046216e-20	238	6901	149	0.0215910737574265	0.626050420168067	GO:0031968	GO:CC	organelle outer membrane	21690	1438
117	Tissue	TRUE	1.70492116706042e-19	260	6901	158	0.0228952325749891	0.607692307692308	GO:0005802	GO:CC	trans-Golgi network	21690	444
118	Tissue	TRUE	5.08793187285987e-19	293	6901	172	0.0249239240689755	0.587030716723549	GO:0005770	GO:CC	late endosome	21690	413
119	Tissue	TRUE	8.1814896333652e-19	61	6901	55	0.00796985944066077	0.901639344262295	GO:0035580	GO:CC	specific granule lumen	21690	1858
120	Tissue	TRUE	9.19980993205272e-19	421	6901	227	0.0328937835096363	0.539192399049881	GO:0031300	GO:CC	intrinsic component of organelle membrane	21690	1273
121	Tissue	TRUE	9.81953868816692e-19	1351	6901	590	0.0854948558179974	0.436713545521836	GO:0098796	GO:CC	membrane protein complex	21690	3620
122	Tissue	TRUE	1.53215908493333e-18	71	6901	61	0.00883929865236922	0.859154929577465	GO:0005844	GO:CC	polysome	21690	479
123	Tissue	TRUE	1.54743384214893e-18	212	6901	134	0.0194174757281553	0.632075471698113	GO:0030136	GO:CC	clathrin-coated vesicle	21690	1074
124	Tissue	TRUE	8.89311981796239e-18	104	6901	79	0.0114476162874946	0.759615384615385	GO:0070469	GO:CC	respirasome	21690	2818
125	Tissue	TRUE	1.10703393480584e-17	883	6901	409	0.0592667729314592	0.463193657984145	GO:0016604	GO:CC	nuclear body	21690	897
126	Tissue	TRUE	2.07747788181924e-17	391	6901	211	0.0305752789450804	0.539641943734015	GO:0031301	GO:CC	integral component of organelle membrane	21690	1274
127	Tissue	TRUE	3.13314608603278e-17	96	6901	74	0.0107230836110709	0.770833333333333	GO:0048475	GO:CC	coated membrane	21690	2536
128	Tissue	TRUE	3.13314608603278e-17	96	6901	74	0.0107230836110709	0.770833333333333	GO:0030117	GO:CC	membrane coat	21690	1055
129	Tissue	TRUE	3.14713126886309e-17	140	6901	97	0.0140559339226199	0.692857142857143	GO:0045335	GO:CC	phagocytic vesicle	21690	2489
130	Tissue	TRUE	4.14475022140857e-17	211	6901	131	0.0189827561223011	0.62085308056872	GO:0005741	GO:CC	mitochondrial outer membrane	21690	386
131	Tissue	TRUE	1.1365528846517e-16	74	6901	61	0.00883929865236922	0.824324324324324	GO:0099023	GO:CC	vesicle tethering complex	21690	3710
132	Tissue	TRUE	1.2731037892273e-16	90	6901	70	0.0101434574699319	0.777777777777778	GO:0031091	GO:CC	platelet alpha granule	21690	1215
133	Tissue	TRUE	1.51129422412165e-16	56	6901	50	0.00724532676423707	0.892857142857143	GO:0022625	GO:CC	cytosolic large ribosomal subunit	21690	1012
134	Tissue	TRUE	2.22045641335698e-16	66	6901	56	0.00811476597594551	0.848484848484849	GO:0000502	GO:CC	proteasome complex	21690	97
135	Tissue	TRUE	2.24758489644664e-16	78	6901	63	0.0091291117229387	0.807692307692308	GO:0030684	GO:CC	preribosome	21690	1135
136	Tissue	TRUE	3.01870738992492e-16	80	6901	64	0.00927401825822345	0.8	GO:0042641	GO:CC	actomyosin	21690	2054
137	Tissue	TRUE	3.05372933748098e-16	58	6901	51	0.00739023329952181	0.879310344827586	GO:0000315	GO:CC	organellar large ribosomal subunit	21690	64
138	Tissue	TRUE	3.05372933748098e-16	58	6901	51	0.00739023329952181	0.879310344827586	GO:0005762	GO:CC	mitochondrial large ribosomal subunit	21690	405
139	Tissue	TRUE	3.30600760157399e-16	133	6901	92	0.0133314012461962	0.691729323308271	GO:0005793	GO:CC	endoplasmic reticulum-Golgi intermediate compartment	21690	435
140	Tissue	TRUE	4.26544150590788e-16	55	6901	49	0.00710042022895233	0.890909090909091	GO:1904724	GO:CC	tertiary granule lumen	21690	4083
141	Tissue	TRUE	6.1254973160319e-16	97	6901	73	0.0105781770757861	0.752577319587629	GO:0005746	GO:CC	mitochondrial respirasome	21690	391
142	Tissue	TRUE	6.63585305430521e-16	146	6901	98	0.0142008404579047	0.671232876712329	GO:0031674	GO:CC	I band	21690	1409
143	Tissue	TRUE	7.25932636849761e-16	132	6901	91	0.0131864947109115	0.689393939393939	GO:0030018	GO:CC	Z disc	21690	1022
144	Tissue	TRUE	1.27386634138494e-15	94	6901	71	0.0102883640052166	0.75531914893617	GO:0098803	GO:CC	respiratory chain complex	21690	3626
145	Tissue	TRUE	1.57741649507864e-15	127	6901	88	0.0127517751050572	0.692913385826772	GO:0140534	GO:CC	endoplasmic reticulum protein-containing complex	21690	3961
146	Tissue	TRUE	2.48011152159452e-15	80	6901	63	0.0091291117229387	0.7875	GO:0032432	GO:CC	actin filament bundle	21690	1525
147	Tissue	TRUE	2.79472142013995e-15	2356	6901	935	0.135487610491233	0.396859083191851	GO:0042995	GO:CC	cell projection	21690	2086
148	Tissue	TRUE	3.25903515320472e-15	118	6901	83	0.0120272424286335	0.703389830508475	GO:0005884	GO:CC	actin filament	21690	511
149	Tissue	TRUE	5.44728829149933e-15	88	6901	67	0.00970873786407767	0.761363636363636	GO:1905369	GO:CC	endopeptidase complex	21690	4098
150	Tissue	TRUE	6.12121052715001e-15	145	6901	96	0.0139110273873352	0.662068965517241	GO:0005777	GO:CC	peroxisome	21690	419
151	Tissue	TRUE	6.12121052715001e-15	145	6901	96	0.0139110273873352	0.662068965517241	GO:0042579	GO:CC	microbody	21690	2032
152	Tissue	TRUE	7.09521043182171e-15	72	6901	58	0.008404579046515	0.805555555555556	GO:0001725	GO:CC	stress fiber	21690	182
153	Tissue	TRUE	7.09521043182171e-15	72	6901	58	0.008404579046515	0.805555555555556	GO:0097517	GO:CC	contractile actin filament bundle	21690	3384
154	Tissue	TRUE	7.26862897584472e-15	181	6901	113	0.0163744384871758	0.624309392265193	GO:0001726	GO:CC	ruffle	21690	183
155	Tissue	TRUE	7.28707089824194e-15	164	6901	105	0.0152151862048978	0.640243902439024	GO:0098800	GO:CC	inner mitochondrial membrane protein complex	21690	3624
156	Tissue	TRUE	7.91864002261282e-15	179	6901	112	0.016229531951891	0.625698324022346	GO:0005912	GO:CC	adherens junction	21690	536
157	Tissue	TRUE	8.12761644451749e-15	321	6901	175	0.0253586436748297	0.545171339563863	GO:0019898	GO:CC	extrinsic component of membrane	21690	982
158	Tissue	TRUE	8.20351431548067e-15	307	6901	169	0.0244892044631213	0.550488599348534	GO:0031965	GO:CC	nuclear membrane	21690	1435
159	Tissue	TRUE	9.45875778452003e-15	52	6901	46	0.0066657006230981	0.884615384615385	GO:0071011	GO:CC	precatalytic spliceosome	21690	2925
160	Tissue	TRUE	2.46645436417837e-14	66	6901	54	0.00782495290537603	0.818181818181818	GO:0031093	GO:CC	platelet alpha granule lumen	21690	1217
161	Tissue	TRUE	2.56117965359722e-14	99	6901	72	0.0104332705405014	0.727272727272727	GO:0005604	GO:CC	basement membrane	21690	266
162	Tissue	TRUE	2.56117965359722e-14	99	6901	72	0.0104332705405014	0.727272727272727	GO:0043202	GO:CC	lysosomal lumen	21690	2111
163	Tissue	TRUE	3.6356699517788e-14	48	6901	43	0.00623098101724388	0.895833333333333	GO:0022627	GO:CC	cytosolic small ribosomal subunit	21690	1014
164	Tissue	TRUE	4.49511819578733e-14	206	6901	123	0.0178235038400232	0.597087378640777	GO:0098562	GO:CC	cytoplasmic side of membrane	21690	3554
165	Tissue	TRUE	4.78294535338348e-14	148	6901	96	0.0139110273873352	0.648648648648649	GO:0034399	GO:CC	nuclear periphery	21690	1707
166	Tissue	TRUE	5.12271153898765e-14	180	6901	111	0.0160846254166063	0.616666666666667	GO:0031901	GO:CC	early endosome membrane	21690	1417
167	Tissue	TRUE	7.37418249004883e-14	50	6901	44	0.00637588755252862	0.88	GO:0071005	GO:CC	U2-type precatalytic spliceosome	21690	2919
168	Tissue	TRUE	7.82448301616654e-14	122	6901	83	0.0120272424286335	0.680327868852459	GO:1905368	GO:CC	peptidase complex	21690	4097
169	Tissue	TRUE	1.51192276410689e-13	101	6901	72	0.0104332705405014	0.712871287128713	GO:0005643	GO:CC	nuclear pore	21690	301
170	Tissue	TRUE	1.72677206273469e-13	111	6901	77	0.0111578032169251	0.693693693693694	GO:0030863	GO:CC	cortical cytoskeleton	21690	1147
171	Tissue	TRUE	1.96034738714072e-13	1359	6901	569	0.0824518185770178	0.4186902133922	GO:0015630	GO:CC	microtubule cytoskeleton	21690	836
172	Tissue	TRUE	2.09604426133067e-13	59	6901	49	0.00710042022895233	0.830508474576271	GO:0030120	GO:CC	vesicle coat	21690	1058
173	Tissue	TRUE	2.41456867711836e-13	207	6901	122	0.0176785973047384	0.589371980676328	GO:0030496	GO:CC	midbody	21690	1110
174	Tissue	TRUE	2.82064945650983e-13	2245	6901	884	0.128097377191711	0.393763919821826	GO:0120025	GO:CC	plasma membrane bounded cell projection	21690	3855
175	Tissue	TRUE	3.66714751189675e-13	878	6901	390	0.0565135487610491	0.444191343963554	GO:1990234	GO:CC	transferase complex	21690	4216
176	Tissue	TRUE	1.01459544214778e-12	82	6901	61	0.00883929865236922	0.74390243902439	GO:0010494	GO:CC	cytoplasmic stress granule	21690	813
177	Tissue	TRUE	2.39124156412846e-12	81	6901	60	0.00869439211708448	0.740740740740741	GO:0030864	GO:CC	cortical actin cytoskeleton	21690	1148
178	Tissue	TRUE	3.27972622029175e-12	646	6901	298	0.0431821475148529	0.461300309597523	GO:0030424	GO:CC	axon	21690	1097
179	Tissue	TRUE	6.21081886572972e-12	158	6901	97	0.0140559339226199	0.613924050632911	GO:0031902	GO:CC	late endosome membrane	21690	1418
180	Tissue	TRUE	7.86283239524272e-12	90	6901	64	0.00927401825822345	0.711111111111111	GO:0030134	GO:CC	COPII-coated ER to Golgi transport vesicle	21690	1072
181	Tissue	TRUE	9.97879258884676e-12	192	6901	112	0.016229531951891	0.583333333333333	GO:0030666	GO:CC	endocytic vesicle membrane	21690	1122
182	Tissue	TRUE	1.57150805715124e-11	115	6901	76	0.0110128966816403	0.660869565217391	GO:0005776	GO:CC	autophagosome	21690	418
183	Tissue	TRUE	1.82692574372e-11	91	6901	64	0.00927401825822345	0.703296703296703	GO:0098573	GO:CC	intrinsic component of mitochondrial membrane	21690	3565
184	Tissue	TRUE	2.71319437159381e-11	30	6901	29	0.0042022895232575	0.966666666666667	GO:0071007	GO:CC	U2-type catalytic step 2 spliceosome	21690	2921
185	Tissue	TRUE	2.89813483023625e-11	174	6901	103	0.0149253731343284	0.591954022988506	GO:0009898	GO:CC	cytoplasmic side of plasma membrane	21690	783
186	Tissue	TRUE	3.32673674315712e-11	33	6901	31	0.00449210259382698	0.939393939393939	GO:0000314	GO:CC	organellar small ribosomal subunit	21690	63
187	Tissue	TRUE	3.32673674315712e-11	33	6901	31	0.00449210259382698	0.939393939393939	GO:0005763	GO:CC	mitochondrial small ribosomal subunit	21690	406
188	Tissue	TRUE	4.01881278892266e-11	220	6901	123	0.0178235038400232	0.559090909090909	GO:0030658	GO:CC	transport vesicle membrane	21690	1115
189	Tissue	TRUE	4.7164495860068e-11	6474	6901	2291	0.331980872337342	0.353877046648131	GO:0043232	GO:CC	intracellular non-membrane-bounded organelle	21690	2126
190	Tissue	TRUE	5.09391440276056e-11	6475	6901	2291	0.331980872337342	0.353822393822394	GO:0043228	GO:CC	non-membrane-bounded organelle	21690	2122
191	Tissue	TRUE	7.06233476507418e-11	77	6901	56	0.00811476597594551	0.727272727272727	GO:0030670	GO:CC	phagocytic vesicle membrane	21690	1126
192	Tissue	TRUE	9.03135407199094e-11	126	6901	80	0.0115925228227793	0.634920634920635	GO:0016363	GO:CC	nuclear matrix	21690	866
193	Tissue	TRUE	9.04028595299089e-11	89	6901	62	0.00898420518765396	0.696629213483146	GO:0032592	GO:CC	integral component of mitochondrial membrane	21690	1548
194	Tissue	TRUE	1.12687857505821e-10	57	6901	45	0.00652079408781336	0.789473684210526	GO:0035577	GO:CC	azurophil granule membrane	21690	1855
195	Tissue	TRUE	1.31275170453198e-10	392	6901	193	0.0279669613099551	0.49234693877551	GO:0098687	GO:CC	chromosomal region	21690	3605
196	Tissue	TRUE	1.99681506565787e-10	92	6901	63	0.0091291117229387	0.684782608695652	GO:0005798	GO:CC	Golgi-associated vesicle	21690	440
197	Tissue	TRUE	2.23987551954593e-10	1378	6901	560	0.0811476597594551	0.406386066763425	GO:0043005	GO:CC	neuron projection	21690	2087
198	Tissue	TRUE	2.27717123631535e-10	194	6901	110	0.0159397188813215	0.56701030927835	GO:0055037	GO:CC	recycling endosome	21690	2558
199	Tissue	TRUE	2.83134443200315e-10	130	6901	81	0.011737429358064	0.623076923076923	GO:0030665	GO:CC	clathrin-coated vesicle membrane	21690	1121
200	Tissue	TRUE	4.06522965714238e-10	97	6901	65	0.00941892479350819	0.670103092783505	GO:0031970	GO:CC	organelle envelope lumen	21690	1440
201	Tissue	TRUE	5.76885873015775e-10	46	6901	38	0.00550644834082017	0.826086956521739	GO:0042645	GO:CC	mitochondrial nucleoid	21690	2058
202	Tissue	TRUE	5.76885873015775e-10	46	6901	38	0.00550644834082017	0.826086956521739	GO:0009295	GO:CC	nucleoid	21690	637
203	Tissue	TRUE	6.55605827581254e-10	41	6901	35	0.00507172873496595	0.853658536585366	GO:0101031	GO:CC	chaperone complex	21690	3797
204	Tissue	TRUE	8.52961187847918e-10	57	6901	44	0.00637588755252862	0.771929824561403	GO:0016459	GO:CC	myosin complex	21690	869
205	Tissue	TRUE	1.27670483441993e-09	23	6901	23	0.00333285031154905	1	GO:0016460	GO:CC	myosin II complex	21690	870
206	Tissue	TRUE	2.15761050578274e-09	32	6901	29	0.0042022895232575	0.90625	GO:0042788	GO:CC	polysomal ribosome	21690	2081
207	Tissue	TRUE	3.13400864209848e-09	62	6901	46	0.0066657006230981	0.741935483870968	GO:1904115	GO:CC	axon cytoplasm	21690	4075
208	Tissue	TRUE	4.26344292400454e-09	53	6901	41	0.00594116794667439	0.773584905660377	GO:0005747	GO:CC	mitochondrial respiratory chain complex I	21690	392
209	Tissue	TRUE	4.26344292400454e-09	53	6901	41	0.00594116794667439	0.773584905660377	GO:0045271	GO:CC	respiratory chain complex I	21690	2472
210	Tissue	TRUE	4.26344292400454e-09	53	6901	41	0.00594116794667439	0.773584905660377	GO:0030964	GO:CC	NADH dehydrogenase complex	21690	1182
211	Tissue	TRUE	4.30664545384787e-09	88	6901	59	0.00854948558179974	0.670454545454545	GO:0120111	GO:CC	neuron projection cytoplasm	21690	3874
212	Tissue	TRUE	6.7925558169565e-09	99	6901	64	0.00927401825822345	0.646464646464647	GO:0032588	GO:CC	trans-Golgi network membrane	21690	1544
213	Tissue	TRUE	9.15883307103807e-09	87	6901	58	0.008404579046515	0.666666666666667	GO:0005758	GO:CC	mitochondrial intermembrane space	21690	401
214	Tissue	TRUE	1.0801470995714e-08	175	6901	98	0.0142008404579047	0.56	GO:0019897	GO:CC	extrinsic component of plasma membrane	21690	981
215	Tissue	TRUE	1.21136960764985e-08	102	6901	65	0.00941892479350819	0.637254901960784	GO:0005811	GO:CC	lipid droplet	21690	452
216	Tissue	TRUE	1.27045696180527e-08	38	6901	32	0.00463700912911172	0.842105263157895	GO:0032040	GO:CC	small-subunit processome	21690	1461
217	Tissue	TRUE	1.58118398086459e-08	94	6901	61	0.00883929865236922	0.648936170212766	GO:0055038	GO:CC	recycling endosome membrane	21690	2559
218	Tissue	TRUE	3.81496897227297e-08	106	6901	66	0.00956383132879293	0.622641509433962	GO:0030175	GO:CC	filopodium	21690	1082
219	Tissue	TRUE	5.23955447075479e-08	174	6901	96	0.0139110273873352	0.551724137931034	GO:0030427	GO:CC	site of polarized growth	21690	1100
220	Tissue	TRUE	6.64742000935527e-08	430	6901	199	0.0288364005216635	0.462790697674419	GO:0005819	GO:CC	spindle	21690	459
221	Tissue	TRUE	1.13952029930282e-07	850	6901	355	0.0514418200260832	0.417647058823529	GO:0036477	GO:CC	somatodendritic compartment	21690	1957
222	Tissue	TRUE	1.79024252742428e-07	100	6901	62	0.00898420518765396	0.62	GO:1904949	GO:CC	ATPase complex	21690	4088
223	Tissue	TRUE	1.85480626261702e-07	25	6901	23	0.00333285031154905	0.92	GO:0022624	GO:CC	proteasome accessory complex	21690	1011
224	Tissue	TRUE	1.97722860771821e-07	147	6901	83	0.0120272424286335	0.564625850340136	GO:0005795	GO:CC	Golgi stack	21690	437
225	Tissue	TRUE	2.05926615304117e-07	77	6901	51	0.00739023329952181	0.662337662337662	GO:0033116	GO:CC	endoplasmic reticulum-Golgi intermediate compartment membrane	21690	1609
226	Tissue	TRUE	2.34513182018166e-07	67	6901	46	0.0066657006230981	0.686567164179104	GO:0005778	GO:CC	peroxisomal membrane	21690	420
227	Tissue	TRUE	2.34513182018166e-07	67	6901	46	0.0066657006230981	0.686567164179104	GO:0031903	GO:CC	microbody membrane	21690	1419
228	Tissue	TRUE	2.41745893771647e-07	451	6901	205	0.029705839733372	0.454545454545455	GO:0005874	GO:CC	microtubule	21690	503
229	Tissue	TRUE	3.5135377783254e-07	569	6901	249	0.0360817272859006	0.437609841827768	GO:0044297	GO:CC	cell body	21690	2299
230	Tissue	TRUE	3.54081003690949e-07	48	6901	36	0.00521663527025069	0.75	GO:0030118	GO:CC	clathrin coat	21690	1056
231	Tissue	TRUE	3.87508228239477e-07	97	6901	60	0.00869439211708448	0.618556701030928	GO:0032587	GO:CC	ruffle membrane	21690	1543
232	Tissue	TRUE	3.98796704698863e-07	27	6901	24	0.00347775684683379	0.888888888888889	GO:0036452	GO:CC	ESCRT complex	21690	1953
233	Tissue	TRUE	4.30459995908762e-07	39	6901	31	0.00449210259382698	0.794871794871795	GO:0030140	GO:CC	trans-Golgi network transport vesicle	21690	1077
234	Tissue	TRUE	5.23505627456401e-07	622	6901	268	0.0388349514563107	0.430868167202572	GO:0098794	GO:CC	postsynapse	21690	3619
235	Tissue	TRUE	5.37296421600974e-07	41	6901	32	0.00463700912911172	0.780487804878049	GO:0032994	GO:CC	protein-lipid complex	21690	1570
236	Tissue	TRUE	5.38359027460987e-07	24	6901	22	0.00318794377626431	0.916666666666667	GO:0030687	GO:CC	preribosome, large subunit precursor	21690	1138
237	Tissue	TRUE	5.56938711126337e-07	168	6901	91	0.0131864947109115	0.541666666666667	GO:0030426	GO:CC	growth cone	21690	1099
238	Tissue	TRUE	7.40306411552235e-07	164	6901	89	0.012896681640342	0.542682926829268	GO:0030176	GO:CC	integral component of endoplasmic reticulum membrane	21690	1083
239	Tissue	TRUE	7.61268990659971e-07	96	6901	59	0.00854948558179974	0.614583333333333	GO:0070603	GO:CC	SWI/SNF superfamily-type complex	21690	2843
240	Tissue	TRUE	9.52257491042938e-07	73	6901	48	0.00695551369366758	0.657534246575342	GO:0005905	GO:CC	clathrin-coated pit	21690	531
241	Tissue	TRUE	1.06707800066317e-06	172	6901	92	0.0133314012461962	0.534883720930233	GO:0031227	GO:CC	intrinsic component of endoplasmic reticulum membrane	21690	1237
242	Tissue	TRUE	1.12055376660536e-06	57	6901	40	0.00579626141138965	0.701754385964912	GO:0012507	GO:CC	ER to Golgi transport vesicle membrane	21690	817
243	Tissue	TRUE	2.49950708600242e-06	58	6901	40	0.00579626141138965	0.689655172413793	GO:0031304	GO:CC	intrinsic component of mitochondrial inner membrane	21690	1277
244	Tissue	TRUE	3.626322278766e-06	219	6901	110	0.0159397188813215	0.502283105022831	GO:0098858	GO:CC	actin-based cell projection	21690	3652
245	Tissue	TRUE	3.66901517108503e-06	330	6901	154	0.0223156064338502	0.466666666666667	GO:0098857	GO:CC	membrane microdomain	21690	3651
246	Tissue	TRUE	4.16419622128766e-06	32	6901	26	0.00376756991740328	0.8125	GO:0030125	GO:CC	clathrin vesicle coat	21690	1063
247	Tissue	TRUE	4.32921231011497e-06	620	6901	263	0.038110418779887	0.424193548387097	GO:0030425	GO:CC	dendrite	21690	1098
248	Tissue	TRUE	4.48565001724533e-06	22	6901	20	0.00289813070569483	0.909090909090909	GO:0030137	GO:CC	COPI-coated vesicle	21690	1075
249	Tissue	TRUE	4.48565001724533e-06	22	6901	20	0.00289813070569483	0.909090909090909	GO:0098644	GO:CC	complex of collagen trimers	21690	3587
250	Tissue	TRUE	4.48565001724533e-06	22	6901	20	0.00289813070569483	0.909090909090909	GO:0032982	GO:CC	myosin filament	21690	1565
251	Tissue	TRUE	4.48565001724533e-06	22	6901	20	0.00289813070569483	0.909090909090909	GO:0005838	GO:CC	proteasome regulatory particle	21690	476
252	Tissue	TRUE	5.43283257947626e-06	34	6901	27	0.00391247645268802	0.794117647058823	GO:0008180	GO:CC	COP9 signalosome	21690	604
253	Tissue	TRUE	5.45772785875974e-06	329	6901	153	0.0221706998985654	0.465045592705167	GO:0045121	GO:CC	membrane raft	21690	2430
254	Tissue	TRUE	5.46781362648828e-06	57	6901	39	0.00565135487610491	0.684210526315789	GO:0031305	GO:CC	integral component of mitochondrial inner membrane	21690	1278
255	Tissue	TRUE	6.15955389540602e-06	622	6901	263	0.038110418779887	0.422829581993569	GO:0097447	GO:CC	dendritic tree	21690	3350
256	Tissue	TRUE	6.87944824396272e-06	89	6901	54	0.00782495290537603	0.606741573033708	GO:0016528	GO:CC	sarcoplasm	21690	882
257	Tissue	TRUE	7.93198350427855e-06	38	6901	29	0.0042022895232575	0.763157894736842	GO:0034358	GO:CC	plasma lipoprotein particle	21690	1696
258	Tissue	TRUE	7.93198350427855e-06	38	6901	29	0.0042022895232575	0.763157894736842	GO:1990777	GO:CC	lipoprotein particle	21690	4414
259	Tissue	TRUE	8.46232640694169e-06	96	6901	57	0.00825967251123026	0.59375	GO:0000932	GO:CC	P-body	21690	140
260	Tissue	TRUE	1.13901665837326e-05	501	6901	217	0.0314447181567889	0.43313373253493	GO:0043025	GO:CC	neuronal cell body	21690	2089
261	Tissue	TRUE	1.21424443559278e-05	52	6901	36	0.00521663527025069	0.692307692307692	GO:0000421	GO:CC	autophagosome membrane	21690	87
262	Tissue	TRUE	1.23376570236739e-05	15	6901	15	0.00217359802927112	1	GO:0005859	GO:CC	muscle myosin complex	21690	492
263	Tissue	TRUE	1.41643408396288e-05	26	6901	22	0.00318794377626431	0.846153846153846	GO:0046930	GO:CC	pore complex	21690	2517
264	Tissue	TRUE	1.41643408396288e-05	26	6901	22	0.00318794377626431	0.846153846153846	GO:0030686	GO:CC	90S preribosome	21690	1137
265	Tissue	TRUE	1.47513847750162e-05	73	6901	46	0.0066657006230981	0.63013698630137	GO:0016529	GO:CC	sarcoplasmic reticulum	21690	883
266	Tissue	TRUE	1.56886612592048e-05	18	6901	17	0.0024634110998406	0.944444444444444	GO:0031143	GO:CC	pseudopodium	21690	1223
267	Tissue	TRUE	1.56886612592048e-05	18	6901	17	0.0024634110998406	0.944444444444444	GO:0070993	GO:CC	translation preinitiation complex	21690	2914
268	Tissue	TRUE	1.70423666525265e-05	6270	6901	2162	0.313287929285611	0.34481658692185	GO:0071944	GO:CC	cell periphery	21690	3125
269	Tissue	TRUE	2.46731760215043e-05	57	6901	38	0.00550644834082017	0.666666666666667	GO:0030660	GO:CC	Golgi-associated vesicle membrane	21690	1117
270	Tissue	TRUE	2.66702779518287e-05	51	6901	35	0.00507172873496595	0.686274509803922	GO:0031907	GO:CC	microbody lumen	21690	1423
271	Tissue	TRUE	2.66702779518287e-05	51	6901	35	0.00507172873496595	0.686274509803922	GO:0005782	GO:CC	peroxisomal matrix	21690	424
272	Tissue	TRUE	3.00012765228219e-05	145	6901	77	0.0111578032169251	0.531034482758621	GO:0001650	GO:CC	fibrillar center	21690	164
273	Tissue	TRUE	3.24576768710212e-05	339	6901	154	0.0223156064338502	0.454277286135693	GO:0098978	GO:CC	glutamatergic synapse	21690	3691
274	Tissue	TRUE	3.40548040175868e-05	32	6901	25	0.00362266338211853	0.78125	GO:0005790	GO:CC	smooth endoplasmic reticulum	21690	432
275	Tissue	TRUE	3.84992458234092e-05	521	6901	222	0.0321692508332126	0.426103646833013	GO:0098793	GO:CC	presynapse	21690	3618
276	Tissue	TRUE	4.36080863083247e-05	77	6901	47	0.00681060715838284	0.61038961038961	GO:0016234	GO:CC	inclusion body	21690	855
277	Tissue	TRUE	4.67113672871154e-05	17	6901	16	0.00231850456455586	0.941176470588235	GO:0016282	GO:CC	eukaryotic 43S preinitiation complex	21690	859
278	Tissue	TRUE	4.67113672871154e-05	17	6901	16	0.00231850456455586	0.941176470588235	GO:0045239	GO:CC	tricarboxylic acid cycle enzyme complex	21690	2443
279	Tissue	TRUE	4.82393191619915e-05	168	6901	86	0.0124619620344878	0.511904761904762	GO:0000781	GO:CC	chromosome, telomeric region	21690	103
280	Tissue	TRUE	4.82593827667444e-05	86	6901	51	0.00739023329952181	0.593023255813954	GO:0005791	GO:CC	rough endoplasmic reticulum	21690	433
281	Tissue	TRUE	5.59974557977317e-05	166	6901	85	0.012317055499203	0.512048192771084	GO:0000776	GO:CC	kinetochore	21690	101
282	Tissue	TRUE	5.89918208524081e-05	48	6901	33	0.00478191566439646	0.6875	GO:0044232	GO:CC	organelle membrane contact site	21690	2285
283	Tissue	TRUE	6.91496499527332e-05	29	6901	23	0.00333285031154905	0.793103448275862	GO:0034364	GO:CC	high-density lipoprotein particle	21690	1702
284	Tissue	TRUE	8.36978462519869e-05	177	6901	89	0.012896681640342	0.502824858757062	GO:0031256	GO:CC	leading edge membrane	21690	1262
285	Tissue	TRUE	8.42496296643183e-05	31	6901	24	0.00347775684683379	0.774193548387097	GO:0002102	GO:CC	podosome	21690	200
286	Tissue	TRUE	8.5451575224818e-05	255	6901	120	0.017388784234169	0.470588235294118	GO:0045111	GO:CC	intermediate filament cytoskeleton	21690	2428
287	Tissue	TRUE	9.71810829247875e-05	101	6901	57	0.00825967251123026	0.564356435643564	GO:0031234	GO:CC	extrinsic component of cytoplasmic side of plasma membrane	21690	1244
288	Tissue	TRUE	0.000122204666897244	13	6901	13	0.00188378495870164	1	GO:0000974	GO:CC	Prp19 complex	21690	150
289	Tissue	TRUE	0.000124484861140855	1248	6901	478	0.0692653238661064	0.383012820512821	GO:0098590	GO:CC	plasma membrane region	21690	3576
290	Tissue	TRUE	0.000128967257796714	41	6901	29	0.0042022895232575	0.707317073170732	GO:0070069	GO:CC	cytochrome complex	21690	2741
291	Tissue	TRUE	0.000132680215695101	137	6901	72	0.0104332705405014	0.525547445255474	GO:0042383	GO:CC	sarcolemma	21690	2018
292	Tissue	TRUE	0.000134075876064074	176	6901	88	0.0127517751050572	0.5	GO:0000779	GO:CC	condensed chromosome, centromeric region	21690	102
293	Tissue	TRUE	0.000135396454125626	280	6901	129	0.0186929430517316	0.460714285714286	GO:0150034	GO:CC	distal axon	21690	3994
294	Tissue	TRUE	0.00013860866721268	16	6901	15	0.00217359802927112	0.9375	GO:0016581	GO:CC	NuRD complex	21690	886
295	Tissue	TRUE	0.00013860866721268	16	6901	15	0.00217359802927112	0.9375	GO:0090545	GO:CC	CHD-type complex	21690	3184
296	Tissue	TRUE	0.00013860866721268	16	6901	15	0.00217359802927112	0.9375	GO:0000177	GO:CC	cytoplasmic exosome (RNase complex)	21690	31
297	Tissue	TRUE	0.00013860866721268	16	6901	15	0.00217359802927112	0.9375	GO:0005852	GO:CC	eukaryotic translation initiation factor 3 complex	21690	487
298	Tissue	TRUE	0.000252737227018193	231	6901	109	0.0157948123460368	0.471861471861472	GO:0070382	GO:CC	exocytic vesicle	21690	2790
299	Tissue	TRUE	0.000289694270059808	42	6901	29	0.0042022895232575	0.69047619047619	GO:0030119	GO:CC	AP-type membrane coat adaptor complex	21690	1057
300	Tissue	TRUE	0.000294893015510399	18	6901	16	0.00231850456455586	0.888888888888889	GO:0030663	GO:CC	COPI-coated vesicle membrane	21690	1120
301	Tissue	TRUE	0.00034310763976387	90	6901	51	0.00739023329952181	0.566666666666667	GO:0035579	GO:CC	specific granule membrane	21690	1857
302	Tissue	TRUE	0.000351565988920255	25	6901	20	0.00289813070569483	0.8	GO:1905354	GO:CC	exoribonuclease complex	21690	4095
303	Tissue	TRUE	0.000351565988920255	25	6901	20	0.00289813070569483	0.8	GO:0030057	GO:CC	desmosome	21690	1027
304	Tissue	TRUE	0.000384548231818618	12	6901	12	0.0017388784234169	1	GO:0030897	GO:CC	HOPS complex	21690	1164
305	Tissue	TRUE	0.000390951969241888	70	6901	42	0.00608607448195914	0.6	GO:0016328	GO:CC	lateral plasma membrane	21690	863
306	Tissue	TRUE	0.000409742063274103	15	6901	14	0.00202869149398638	0.933333333333333	GO:0033290	GO:CC	eukaryotic 48S preinitiation complex	21690	1645
307	Tissue	TRUE	0.000469516696590169	53	6901	34	0.00492682219968121	0.641509433962264	GO:0031312	GO:CC	extrinsic component of organelle membrane	21690	1285
308	Tissue	TRUE	0.000545095806688751	105	6901	57	0.00825967251123026	0.542857142857143	GO:0034708	GO:CC	methyltransferase complex	21690	1773
309	Tissue	TRUE	0.000558444044617458	31	6901	23	0.00333285031154905	0.741935483870968	GO:0031941	GO:CC	filamentous actin	21690	1433
310	Tissue	TRUE	0.00068482165817086	253	6901	116	0.01680915809303	0.458498023715415	GO:0000775	GO:CC	chromosome, centromeric region	21690	100
311	Tissue	TRUE	0.000693213970470332	22	6901	18	0.00260831763512534	0.818181818181818	GO:0031258	GO:CC	lamellipodium membrane	21690	1264
312	Tissue	TRUE	0.000697927904369813	154	6901	77	0.0111578032169251	0.5	GO:0043296	GO:CC	apical junction complex	21690	2146
313	Tissue	TRUE	0.000827838416654414	17	6901	15	0.00217359802927112	0.882352941176471	GO:0043034	GO:CC	costamere	21690	2091
314	Tissue	TRUE	0.000890648345456515	24	6901	19	0.00275322417041009	0.791666666666667	GO:0000178	GO:CC	exosome (RNase complex)	21690	32
315	Tissue	TRUE	0.000957821927248804	52	6901	33	0.00478191566439646	0.634615384615385	GO:0031201	GO:CC	SNARE complex	21690	1228
316	Tissue	TRUE	0.00097309331418339	74	6901	43	0.00623098101724388	0.581081081081081	GO:0044291	GO:CC	cell-cell contact zone	21690	2293
317	Tissue	TRUE	0.00104515061576677	318	6901	140	0.0202869149398638	0.440251572327044	GO:0061695	GO:CC	transferase complex, transferring phosphorus-containing groups	21690	2631
318	Tissue	TRUE	0.00109284141798214	211	6901	99	0.0143457469931894	0.469194312796209	GO:0008021	GO:CC	synaptic vesicle	21690	595
319	Tissue	TRUE	0.00110787553272923	88	6901	49	0.00710042022895233	0.556818181818182	GO:0045334	GO:CC	clathrin-coated endocytic vesicle	21690	2488
320	Tissue	TRUE	0.00120760040298394	28	6901	21	0.00304303724097957	0.75	GO:0005732	GO:CC	sno(s)RNA-containing ribonucleoprotein complex	21690	378
321	Tissue	TRUE	0.00120995952359881	11	6901	11	0.00159397188813215	1	GO:0034663	GO:CC	endoplasmic reticulum chaperone complex	21690	1739
322	Tissue	TRUE	0.00120995952359881	11	6901	11	0.00159397188813215	1	GO:0000346	GO:CC	transcription export complex	21690	79
323	Tissue	TRUE	0.00120995952359881	11	6901	11	0.00159397188813215	1	GO:0030062	GO:CC	mitochondrial tricarboxylic acid cycle enzyme complex	21690	1029
324	Tissue	TRUE	0.00138544721953942	32	6901	23	0.00333285031154905	0.71875	GO:0098576	GO:CC	lumenal side of membrane	21690	3568
325	Tissue	TRUE	0.00179545160141762	21	6901	17	0.0024634110998406	0.80952380952381	GO:0030904	GO:CC	retromer complex	21690	1165
326	Tissue	TRUE	0.00190173034707864	113	6901	59	0.00854948558179974	0.52212389380531	GO:0031985	GO:CC	Golgi cisterna	21690	1453
327	Tissue	TRUE	0.00223402701026822	23	6901	18	0.00260831763512534	0.782608695652174	GO:0071682	GO:CC	endocytic vesicle lumen	21690	3079
328	Tissue	TRUE	0.00226609308186931	60	6901	36	0.00521663527025069	0.6	GO:0101003	GO:CC	ficolin-1-rich granule membrane	21690	3794
329	Tissue	TRUE	0.00230767583570406	16	6901	14	0.00202869149398638	0.875	GO:0071010	GO:CC	prespliceosome	21690	2924
330	Tissue	TRUE	0.00230767583570406	16	6901	14	0.00202869149398638	0.875	GO:0071004	GO:CC	U2-type prespliceosome	21690	2918
331	Tissue	TRUE	0.00316231986459635	31	6901	22	0.00318794377626431	0.709677419354839	GO:0008305	GO:CC	integrin complex	21690	618
332	Tissue	TRUE	0.00349256542237449	18	6901	15	0.00217359802927112	0.833333333333333	GO:0030130	GO:CC	clathrin coat of trans-Golgi network vesicle	21690	1068
333	Tissue	TRUE	0.0035326710108751	13	6901	12	0.0017388784234169	0.923076923076923	GO:0016281	GO:CC	eukaryotic translation initiation factor 4F complex	21690	858
334	Tissue	TRUE	0.00380669314636805	10	6901	10	0.00144906535284741	1	GO:0031080	GO:CC	nuclear pore outer ring	21690	1207
335	Tissue	TRUE	0.00380669314636805	10	6901	10	0.00144906535284741	1	GO:0101019	GO:CC	nucleolar exosome (RNase complex)	21690	3796
336	Tissue	TRUE	0.00380669314636805	10	6901	10	0.00144906535284741	1	GO:0000815	GO:CC	ESCRT III complex	21690	128
337	Tissue	TRUE	0.00504157454141883	326	6901	140	0.0202869149398638	0.429447852760736	GO:0014069	GO:CC	postsynaptic density	21690	822
338	Tissue	TRUE	0.00564157766127798	332	6901	142	0.0205767280104333	0.427710843373494	GO:0032279	GO:CC	asymmetric synapse	21690	1506
339	Tissue	TRUE	0.00608410084336753	833	6901	321	0.046514997826402	0.385354141656663	GO:0005815	GO:CC	microtubule organizing center	21690	455
340	Tissue	TRUE	0.00613561934543338	53	6901	32	0.00463700912911172	0.60377358490566	GO:0098636	GO:CC	protein complex involved in cell adhesion	21690	3583
341	Tissue	TRUE	0.00626416300470337	24	6901	18	0.00260831763512534	0.75	GO:0098799	GO:CC	outer mitochondrial membrane protein complex	21690	3623
342	Tissue	TRUE	0.00630661843136386	357	6901	151	0.0218808868279959	0.42296918767507	GO:0098984	GO:CC	neuron to neuron synapse	21690	3697
343	Tissue	TRUE	0.00675783817022379	26	6901	19	0.00275322417041009	0.730769230769231	GO:0071782	GO:CC	endoplasmic reticulum tubular network	21690	3114
344	Tissue	TRUE	0.00688869916440883	34	6901	23	0.00333285031154905	0.676470588235294	GO:0090543	GO:CC	Flemming body	21690	3183
345	Tissue	TRUE	0.00703823063731244	28	6901	20	0.00289813070569483	0.714285714285714	GO:0005849	GO:CC	mRNA cleavage factor complex	21690	484
346	Tissue	TRUE	0.00806014298082216	81	6901	44	0.00637588755252862	0.54320987654321	GO:0000118	GO:CC	histone deacetylase complex	21690	8
347	Tissue	TRUE	0.00844698332041169	93	6901	49	0.00710042022895233	0.526881720430108	GO:0005581	GO:CC	collagen trimer	21690	243
348	Tissue	TRUE	0.00921358379126909	17	6901	14	0.00202869149398638	0.823529411764706	GO:0030132	GO:CC	clathrin coat of coated pit	21690	1070
349	Tissue	TRUE	0.00921358379126909	17	6901	14	0.00202869149398638	0.823529411764706	GO:0030008	GO:CC	TRAPP complex	21690	1017
350	Tissue	TRUE	0.010289483733181	12	6901	11	0.00159397188813215	0.916666666666667	GO:1990072	GO:CC	TRAPPIII protein complex	21690	4150
351	Tissue	TRUE	0.010289483733181	12	6901	11	0.00159397188813215	0.916666666666667	GO:0043256	GO:CC	laminin complex	21690	2133
352	Tissue	TRUE	0.010289483733181	12	6901	11	0.00159397188813215	0.916666666666667	GO:0034709	GO:CC	methylosome	21690	1774
353	Tissue	TRUE	0.010289483733181	12	6901	11	0.00159397188813215	0.916666666666667	GO:0008540	GO:CC	proteasome regulatory particle, base subcomplex	21690	624
354	Tissue	TRUE	0.010289483733181	12	6901	11	0.00159397188813215	0.916666666666667	GO:0005583	GO:CC	fibrillar collagen trimer	21690	245
355	Tissue	TRUE	0.010289483733181	12	6901	11	0.00159397188813215	0.916666666666667	GO:0098643	GO:CC	banded collagen fibril	21690	3586
356	Tissue	TRUE	0.010289483733181	12	6901	11	0.00159397188813215	0.916666666666667	GO:0031209	GO:CC	SCAR complex	21690	1231
357	Tissue	TRUE	0.0105475725132419	630	6901	248	0.0359368207506159	0.393650793650794	GO:0005813	GO:CC	centrosome	21690	453
358	Tissue	TRUE	0.0105655679352978	681	6901	266	0.0385451383857412	0.390602055800294	GO:0098552	GO:CC	side of membrane	21690	3544
359	Tissue	TRUE	0.0107754601815358	70	6901	39	0.00565135487610491	0.557142857142857	GO:0030669	GO:CC	clathrin-coated endocytic vesicle membrane	21690	1125
360	Tissue	TRUE	0.0116737642401854	19	6901	15	0.00217359802927112	0.789473684210526	GO:0000145	GO:CC	exocyst	21690	22
361	Tissue	TRUE	0.0118101314263096	52	6901	31	0.00449210259382698	0.596153846153846	GO:0014704	GO:CC	intercalated disc	21690	825
362	Tissue	TRUE	0.0121961944303059	39	6901	25	0.00362266338211853	0.641025641025641	GO:0031672	GO:CC	A band	21690	1407
363	Tissue	TRUE	0.0135902107248728	21	6901	16	0.00231850456455586	0.761904761904762	GO:0044233	GO:CC	mitochondria-associated endoplasmic reticulum membrane	21690	2286
364	Tissue	TRUE	0.0144260562190465	134	6901	65	0.00941892479350819	0.485074626865672	GO:0070160	GO:CC	tight junction	21690	2757
365	Tissue	TRUE	0.0149186517330204	23	6901	17	0.0024634110998406	0.739130434782609	GO:0005742	GO:CC	mitochondrial outer membrane translocase complex	21690	387
366	Tissue	TRUE	0.0149186517330204	23	6901	17	0.0024634110998406	0.739130434782609	GO:0005839	GO:CC	proteasome core complex	21690	477
367	Tissue	TRUE	0.0153326801668329	270	6901	117	0.0169540646283147	0.433333333333333	GO:0045178	GO:CC	basal part of cell	21690	2437
368	Tissue	TRUE	0.0156921015109715	25	6901	18	0.00260831763512534	0.72	GO:0031306	GO:CC	intrinsic component of mitochondrial outer membrane	21690	1279
369	Tissue	TRUE	0.0156921015109715	25	6901	18	0.00260831763512534	0.72	GO:0030131	GO:CC	clathrin adaptor complex	21690	1069
370	Tissue	TRUE	0.0156921015109715	25	6901	18	0.00260831763512534	0.72	GO:0071556	GO:CC	integral component of lumenal side of endoplasmic reticulum membrane	21690	3064
371	Tissue	TRUE	0.0156921015109715	25	6901	18	0.00260831763512534	0.72	GO:0098553	GO:CC	lumenal side of endoplasmic reticulum membrane	21690	3545
372	Tissue	TRUE	0.0158793703180241	29	6901	20	0.00289813070569483	0.689655172413793	GO:0005640	GO:CC	nuclear outer membrane	21690	298
373	Tissue	TRUE	0.0158793703180241	29	6901	20	0.00289813070569483	0.689655172413793	GO:0033176	GO:CC	proton-transporting V-type ATPase complex	21690	1621
374	Tissue	TRUE	0.0158870626051848	346	6901	145	0.0210114476162875	0.419075144508671	GO:0031253	GO:CC	cell projection membrane	21690	1259
375	Tissue	TRUE	0.0159214944159014	217	6901	97	0.0140559339226199	0.447004608294931	GO:0005882	GO:CC	intermediate filament	21690	509
376	Tissue	TRUE	0.0159831537798384	27	6901	19	0.00275322417041009	0.703703703703704	GO:0016471	GO:CC	vacuolar proton-transporting V-type ATPase complex	21690	874
377	Tissue	TRUE	0.017431544125676	55	6901	32	0.00463700912911172	0.581818181818182	GO:1903293	GO:CC	phosphatase complex	21690	4059
378	Tissue	TRUE	0.017492345217106	14	6901	12	0.0017388784234169	0.857142857142857	GO:0071564	GO:CC	npBAF complex	21690	3067
379	Tissue	TRUE	0.017492345217106	14	6901	12	0.0017388784234169	0.857142857142857	GO:0045275	GO:CC	respiratory chain complex III	21690	2476
380	Tissue	TRUE	0.017492345217106	14	6901	12	0.0017388784234169	0.857142857142857	GO:0005750	GO:CC	mitochondrial respiratory chain complex III	21690	394
381	Tissue	TRUE	0.0205680176798687	42	6901	26	0.00376756991740328	0.619047619047619	GO:1905360	GO:CC	GTPase complex	21690	4096
382	Tissue	TRUE	0.0209330136870171	277	6901	119	0.0172438776988842	0.429602888086643	GO:0000793	GO:CC	condensed chromosome	21690	110
383	Tissue	TRUE	0.0240380255785782	16	6901	13	0.00188378495870164	0.8125	GO:0000176	GO:CC	nuclear exosome (RNase complex)	21690	30
384	Tissue	TRUE	0.0247236249633803	58	6901	33	0.00478191566439646	0.568965517241379	GO:0001533	GO:CC	cornified envelope	21690	160
385	Tissue	TRUE	0.0255130622604098	65	6901	36	0.00521663527025069	0.553846153846154	GO:0005637	GO:CC	nuclear inner membrane	21690	295
386	Tissue	TRUE	0.0287115979119982	47	6901	28	0.00405738298797276	0.595744680851064	GO:0043209	GO:CC	myelin sheath	21690	2114
387	Tissue	TRUE	0.0297740293740604	11	6901	10	0.00144906535284741	0.909090909090909	GO:0033180	GO:CC	proton-transporting V-type ATPase, V1 domain	21690	1625
388	Tissue	TRUE	0.0297740293740604	11	6901	10	0.00144906535284741	0.909090909090909	GO:0000221	GO:CC	vacuolar proton-transporting V-type ATPase, V1 domain	21690	38
389	Tissue	TRUE	0.030192406921287	129	6901	62	0.00898420518765396	0.48062015503876	GO:0005923	GO:CC	bicellular tight junction	21690	546
390	Tissue	TRUE	0.0328838742111634	20	6901	15	0.00217359802927112	0.75	GO:0012510	GO:CC	trans-Golgi network transport vesicle membrane	21690	820
391	Tissue	TRUE	0.0348668804140599	28	6901	19	0.00275322417041009	0.678571428571429	GO:0030867	GO:CC	rough endoplasmic reticulum membrane	21690	1149
392	Tissue	TRUE	0.0350492805334978	22	6901	16	0.00231850456455586	0.727272727272727	GO:0005865	GO:CC	striated muscle thin filament	21690	496
393	Tissue	TRUE	0.0350668223468465	80	6901	42	0.00608607448195914	0.525	GO:0000792	GO:CC	heterochromatin	21690	109
394	Tissue	TRUE	0.0357941940276537	26	6901	18	0.00260831763512534	0.692307692307692	GO:0036379	GO:CC	myofilament	21690	1934
395	Tissue	TRUE	0.0359366957875048	24	6901	17	0.0024634110998406	0.708333333333333	GO:0031307	GO:CC	integral component of mitochondrial outer membrane	21690	1280
396	Tissue	TRUE	0.0359366957875048	24	6901	17	0.0024634110998406	0.708333333333333	GO:0005751	GO:CC	mitochondrial respiratory chain complex IV	21690	395
397	Tissue	TRUE	0.0372631216387945	184	6901	83	0.0120272424286335	0.451086956521739	GO:0072686	GO:CC	mitotic spindle	21690	3151
398	Tissue	TRUE	0.0375248673108083	73	6901	39	0.00565135487610491	0.534246575342466	GO:0031594	GO:CC	neuromuscular junction	21690	1382
399	Tissue	TRUE	0.037668035621338	8	6901	8	0.00115925228227793	1	GO:0031931	GO:CC	TORC1 complex	21690	1429
400	Tissue	TRUE	0.037668035621338	8	6901	8	0.00115925228227793	1	GO:0008303	GO:CC	caspase complex	21690	616
401	Tissue	TRUE	0.037668035621338	8	6901	8	0.00115925228227793	1	GO:0005577	GO:CC	fibrinogen complex	21690	240
402	Tissue	TRUE	0.037668035621338	8	6901	8	0.00115925228227793	1	GO:0034366	GO:CC	spherical high-density lipoprotein particle	21690	1704
403	Tissue	TRUE	0.0406280422250082	41	6901	25	0.00362266338211853	0.609756097560976	GO:0033017	GO:CC	sarcoplasmic reticulum membrane	21690	1582
404	Tissue	TRUE	0.0407729172176839	78	6901	41	0.00594116794667439	0.525641025641026	GO:0098685	GO:CC	Schaffer collateral - CA1 synapse	21690	3603
405	Tissue	TRUE	0.0474519537058631	13	6901	11	0.00159397188813215	0.846153846153846	GO:0042583	GO:CC	chromaffin granule	21690	2036
406	Tissue	TRUE	0.0474519537058631	13	6901	11	0.00159397188813215	0.846153846153846	GO:0030126	GO:CC	COPI vesicle coat	21690	1064
407	Tissue	TRUE	0.0474519537058631	13	6901	11	0.00159397188813215	0.846153846153846	GO:0030123	GO:CC	AP-3 adaptor complex	21690	1061
408	Tissue	TRUE	0.0474519537058631	13	6901	11	0.00159397188813215	0.846153846153846	GO:0034362	GO:CC	low-density lipoprotein particle	21690	1700
409	Tissue	TRUE	0.0474519537058631	13	6901	11	0.00159397188813215	0.846153846153846	GO:0001401	GO:CC	SAM complex	21690	153
410	Tissue	TRUE	0.0474519537058631	13	6901	11	0.00159397188813215	0.846153846153846	GO:0071014	GO:CC	post-mRNA release spliceosomal complex	21690	2928
411	Tissue	TRUE	0.0474519537058631	13	6901	11	0.00159397188813215	0.846153846153846	GO:0140275	GO:CC	MIB complex	21690	3941
412	Tissue	TRUE	0.0474519537058631	13	6901	11	0.00159397188813215	0.846153846153846	GO:1904930	GO:CC	amphisome membrane	21690	4087
413	uEPS	TRUE	4.94065645841247e-324	3973	2973	1790	0.602085435586949	0.450541152781274	GO:0031982	GO:CC	vesicle	21690	1450
414	uEPS	TRUE	4.94065645841247e-324	3368	2973	1747	0.587621930709721	0.518705463182898	GO:0005615	GO:CC	extracellular space	21690	276
415	uEPS	TRUE	4.94065645841247e-324	2133	2973	1470	0.494450050454087	0.689170182841069	GO:0065010	GO:CC	extracellular membrane-bounded organelle	21690	2712
416	uEPS	TRUE	4.94065645841247e-324	2108	2973	1462	0.491759165825765	0.693548387096774	GO:0070062	GO:CC	extracellular exosome	21690	2736
417	uEPS	TRUE	4.94065645841247e-324	4302	2973	1948	0.6552304069963	0.452812645281265	GO:0005576	GO:CC	extracellular region	21690	239
418	uEPS	TRUE	4.94065645841247e-324	2132	2973	1470	0.494450050454087	0.689493433395872	GO:1903561	GO:CC	extracellular vesicle	21690	4065
419	uEPS	TRUE	4.94065645841247e-324	2133	2973	1470	0.494450050454087	0.689170182841069	GO:0043230	GO:CC	extracellular organelle	21690	2124
420	uEPS	TRUE	1.06039662330531e-197	870	2973	487	0.163807601749075	0.559770114942529	GO:0030141	GO:CC	secretory granule	21690	1078
421	uEPS	TRUE	1.02429124343295e-177	2487	2973	861	0.289606458123108	0.346200241254524	GO:0031410	GO:CC	cytoplasmic vesicle	21690	1319
422	uEPS	TRUE	1.08249130869504e-177	1043	2973	516	0.173562058526741	0.494726749760307	GO:0099503	GO:CC	secretory vesicle	21690	3773
423	uEPS	TRUE	1.89770337682978e-177	2489	2973	861	0.289606458123108	0.345922057051025	GO:0097708	GO:CC	intracellular vesicle	21690	3490
424	uEPS	TRUE	1.16393791314553e-153	12270	2973	2328	0.783047426841574	0.189731051344743	GO:0005737	GO:CC	cytoplasm	21690	383
425	uEPS	TRUE	6.589151286203e-145	320	2973	246	0.082744702320888	0.76875	GO:0034774	GO:CC	secretory granule lumen	21690	1798
426	uEPS	TRUE	9.32835083809853e-145	325	2973	248	0.0834174234779684	0.763076923076923	GO:0031983	GO:CC	vesicle lumen	21690	1451
427	uEPS	TRUE	3.33397484876392e-143	323	2973	246	0.082744702320888	0.761609907120743	GO:0060205	GO:CC	cytoplasmic vesicle lumen	21690	2593
428	uEPS	TRUE	1.23800533295003e-134	4733	2973	1203	0.404641775983855	0.25417282907247	GO:0012505	GO:CC	endomembrane system	21690	815
429	uEPS	TRUE	1.09718659194218e-131	6270	2973	1448	0.487050117726202	0.230940988835726	GO:0071944	GO:CC	cell periphery	21690	3125
430	uEPS	TRUE	2.04895419207495e-108	5419	2973	1257	0.422805247225025	0.231961616534416	GO:0005829	GO:CC	cytosol	21690	468
431	uEPS	TRUE	1.89250516577863e-101	429	2973	248	0.0834174234779684	0.578088578088578	GO:0062023	GO:CC	collagen-containing extracellular matrix	21690	2672
432	uEPS	TRUE	8.95569374146661e-100	565	2973	288	0.0968718466195762	0.509734513274336	GO:0031012	GO:CC	extracellular matrix	21690	1196
433	uEPS	TRUE	1.59254857600722e-99	566	2973	288	0.0968718466195762	0.508833922261484	GO:0030312	GO:CC	external encapsulating structure	21690	1092
434	uEPS	TRUE	4.22505286189374e-92	756	2973	331	0.111335351496805	0.437830687830688	GO:0005764	GO:CC	lysosome	21690	407
435	uEPS	TRUE	4.22505286189374e-92	756	2973	331	0.111335351496805	0.437830687830688	GO:0000323	GO:CC	lytic vacuole	21690	66
436	uEPS	TRUE	2.35879477468433e-88	851	2973	350	0.117726202489068	0.411280846063455	GO:0005773	GO:CC	vacuole	21690	415
437	uEPS	TRUE	9.59204940137064e-81	137	2973	119	0.0400269088462832	0.868613138686131	GO:0072562	GO:CC	blood microparticle	21690	3146
438	uEPS	TRUE	1.33336901713533e-80	9856	2973	1838	0.618230743356879	0.18648538961039	GO:0016020	GO:CC	membrane	21690	848
439	uEPS	TRUE	8.79998185817912e-79	177	2973	136	0.0457450386814665	0.768361581920904	GO:0005775	GO:CC	vacuolar lumen	21690	417
440	uEPS	TRUE	2.58955250507659e-78	5788	2973	1236	0.415741675075681	0.213545266067726	GO:0005886	GO:CC	plasma membrane	21690	513
441	uEPS	TRUE	7.84254883051809e-74	855	2973	329	0.110662630339724	0.384795321637427	GO:0070161	GO:CC	anchoring junction	21690	2758
442	uEPS	TRUE	1.83776944714981e-72	184	2973	134	0.0450723175243861	0.728260869565217	GO:0101002	GO:CC	ficolin-1-rich granule	21690	3793
443	uEPS	TRUE	1.2128388532617e-71	433	2973	216	0.0726538849646821	0.498845265588915	GO:0030055	GO:CC	cell-substrate junction	21690	1025
444	uEPS	TRUE	2.5072509932211e-71	424	2973	213	0.0716448032290616	0.502358490566038	GO:0005925	GO:CC	focal adhesion	21690	548
445	uEPS	TRUE	3.91167580902937e-70	966	2973	349	0.117389841910528	0.36128364389234	GO:0009986	GO:CC	cell surface	21690	789
446	uEPS	TRUE	2.45867632600891e-68	2121	2973	584	0.196434577867474	0.275341819896275	GO:0030054	GO:CC	cell junction	21690	1024
447	uEPS	TRUE	8.26599278698983e-64	1212	2973	392	0.131853346787756	0.323432343234323	GO:0012506	GO:CC	vesicle membrane	21690	816
448	uEPS	TRUE	8.50108819509369e-63	1193	2973	386	0.129835183316515	0.323554065381391	GO:0030659	GO:CC	cytoplasmic vesicle membrane	21690	1116
449	uEPS	TRUE	1.11965358648556e-62	154	2973	114	0.0383451059535822	0.74025974025974	GO:0005766	GO:CC	primary lysosome	21690	409
450	uEPS	TRUE	1.11965358648556e-62	154	2973	114	0.0383451059535822	0.74025974025974	GO:0042582	GO:CC	azurophil granule	21690	2035
451	uEPS	TRUE	1.26712327568269e-62	124	2973	101	0.0339724184325597	0.814516129032258	GO:1904813	GO:CC	ficolin-1-rich granule lumen	21690	4084
452	uEPS	TRUE	7.98289162443955e-52	2132	2973	546	0.183652875882947	0.25609756097561	GO:0098588	GO:CC	bounding membrane of organelle	21690	3575
453	uEPS	TRUE	3.59977613690708e-51	309	2973	155	0.0521358896737302	0.501618122977346	GO:0030667	GO:CC	secretory granule membrane	21690	1123
454	uEPS	TRUE	2.49137629253552e-48	91	2973	76	0.0255634039690548	0.835164835164835	GO:0035578	GO:CC	azurophil granule lumen	21690	1856
455	uEPS	TRUE	1.13240366640778e-45	312	2973	149	0.0501177262024891	0.477564102564103	GO:0005788	GO:CC	endoplasmic reticulum lumen	21690	430
456	uEPS	TRUE	1.98695378295847e-44	1026	2973	314	0.105617221661621	0.306042884990253	GO:0099081	GO:CC	supramolecular polymer	21690	3744
457	uEPS	TRUE	6.85109072763406e-44	1017	2973	311	0.104608139926001	0.305801376597837	GO:0099512	GO:CC	supramolecular fiber	21690	3774
458	uEPS	TRUE	5.81444627440575e-43	163	2973	100	0.0336360578540195	0.613496932515337	GO:0070820	GO:CC	tertiary granule	21690	2888
459	uEPS	TRUE	1.13944022387838e-41	158	2973	97	0.0326269761183989	0.613924050632911	GO:0042581	GO:CC	specific granule	21690	2034
460	uEPS	TRUE	7.84767249436136e-41	15649	2973	2446	0.822737975109317	0.156303917183207	GO:0043227	GO:CC	membrane-bounded organelle	21690	2121
461	uEPS	TRUE	1.11042181466549e-40	99	2973	74	0.0248906828119744	0.747474747474748	GO:0043202	GO:CC	lysosomal lumen	21690	2111
462	uEPS	TRUE	3.11169786310539e-38	109	2973	76	0.0255634039690548	0.697247706422018	GO:0042470	GO:CC	melanosome	21690	2022
463	uEPS	TRUE	3.11169786310539e-38	109	2973	76	0.0255634039690548	0.697247706422018	GO:0048770	GO:CC	pigment granule	21690	2545
464	uEPS	TRUE	5.80180255545219e-38	1377	2973	369	0.124117053481332	0.26797385620915	GO:0099080	GO:CC	supramolecular complex	21690	3743
465	uEPS	TRUE	3.05841216051011e-35	681	2973	222	0.0746720484359233	0.325991189427313	GO:0098552	GO:CC	side of membrane	21690	3544
466	uEPS	TRUE	6.6132790514405e-35	1036	2973	295	0.0992263706693575	0.284749034749035	GO:0005768	GO:CC	endosome	21690	411
467	uEPS	TRUE	3.11360698206264e-31	16770	2973	2544	0.855701311806256	0.15169946332737	GO:0043226	GO:CC	organelle	21690	2120
468	uEPS	TRUE	9.59317214988905e-31	464	2973	165	0.0554994954591322	0.355603448275862	GO:0005774	GO:CC	vacuolar membrane	21690	416
469	uEPS	TRUE	1.33900526938826e-30	435	2973	158	0.0531449714093508	0.363218390804598	GO:0045177	GO:CC	apical part of cell	21690	2436
470	uEPS	TRUE	3.44977488863853e-30	421	2973	154	0.05179952909519	0.365795724465558	GO:0098852	GO:CC	lytic vacuole membrane	21690	3647
471	uEPS	TRUE	3.44977488863853e-30	421	2973	154	0.05179952909519	0.365795724465558	GO:0005765	GO:CC	lysosomal membrane	21690	408
472	uEPS	TRUE	1.0875972636235e-29	1248	2973	323	0.108644466868483	0.258814102564103	GO:0098590	GO:CC	plasma membrane region	21690	3576
473	uEPS	TRUE	1.19330168329547e-29	779	2973	231	0.0776992936427851	0.296534017971759	GO:0099513	GO:CC	polymeric cytoskeletal fiber	21690	3775
474	uEPS	TRUE	1.34920302294875e-29	342	2973	134	0.0450723175243861	0.391812865497076	GO:0030139	GO:CC	endocytic vesicle	21690	1076
475	uEPS	TRUE	2.44526019261867e-29	90	2973	61	0.0205179952909519	0.677777777777778	GO:0031091	GO:CC	platelet alpha granule	21690	1215
476	uEPS	TRUE	3.97347080065374e-29	61	2973	49	0.0164816683484696	0.80327868852459	GO:0035580	GO:CC	specific granule lumen	21690	1858
477	uEPS	TRUE	5.69481077726789e-29	2031	2973	462	0.15539858728557	0.227474150664697	GO:0005783	GO:CC	endoplasmic reticulum	21690	425
478	uEPS	TRUE	7.29241252177114e-29	66	2973	51	0.0171543895055499	0.772727272727273	GO:0031093	GO:CC	platelet alpha granule lumen	21690	1217
479	uEPS	TRUE	7.45460929172655e-28	171	2973	86	0.0289270097544568	0.502923976608187	GO:0031225	GO:CC	anchored component of membrane	21690	1235
480	uEPS	TRUE	2.65402147222555e-27	55	2973	45	0.0151362260343088	0.818181818181818	GO:1904724	GO:CC	tertiary granule lumen	21690	4083
481	uEPS	TRUE	5.2792708988011e-27	368	2973	136	0.0457450386814665	0.369565217391304	GO:0016324	GO:CC	apical plasma membrane	21690	861
482	uEPS	TRUE	8.23890093371903e-27	58	2973	46	0.015472586612849	0.793103448275862	GO:0001533	GO:CC	cornified envelope	21690	160
483	uEPS	TRUE	1.24663990371197e-26	507	2973	167	0.0561722166162126	0.329388560157791	GO:0015629	GO:CC	actin cytoskeleton	21690	835
484	uEPS	TRUE	1.86139721198475e-26	1650	2973	387	0.130171543895056	0.234545454545455	GO:0005794	GO:CC	Golgi apparatus	21690	436
485	uEPS	TRUE	2.17168754339086e-26	727	2973	213	0.0716448032290616	0.292984869325997	GO:0048471	GO:CC	perinuclear region of cytoplasm	21690	2535
486	uEPS	TRUE	6.86477507209204e-25	459	2973	153	0.0514631685166499	0.333333333333333	GO:0009897	GO:CC	external side of plasma membrane	21690	782
487	uEPS	TRUE	1.80975884924402e-24	541	2973	170	0.0571812983518332	0.314232902033272	GO:0010008	GO:CC	endosome membrane	21690	793
488	uEPS	TRUE	3.04304776824251e-24	2381	2973	505	0.169862092162799	0.212095758084838	GO:0005856	GO:CC	cytoskeleton	21690	490
489	uEPS	TRUE	5.19866998174354e-24	1341	2973	324	0.108980827447023	0.241610738255034	GO:0045202	GO:CC	synapse	21690	2440
490	uEPS	TRUE	1.70141479275007e-23	2356	2973	498	0.167507568113017	0.211375212224109	GO:0042995	GO:CC	cell projection	21690	2086
491	uEPS	TRUE	5.90115368271078e-23	509	2973	160	0.0538176925664312	0.31434184675835	GO:0005911	GO:CC	cell-cell junction	21690	535
492	uEPS	TRUE	7.48421955007108e-23	217	2973	92	0.0309451732256979	0.423963133640553	GO:0005882	GO:CC	intermediate filament	21690	509
493	uEPS	TRUE	8.24907358361183e-22	330	2973	118	0.039690548267743	0.357575757575758	GO:0098857	GO:CC	membrane microdomain	21690	3651
494	uEPS	TRUE	9.162202291106e-22	309	2973	113	0.038008745375042	0.365695792880259	GO:0030135	GO:CC	coated vesicle	21690	1073
495	uEPS	TRUE	1.21361686802898e-21	88	2973	53	0.0178271106626303	0.602272727272727	GO:1905369	GO:CC	endopeptidase complex	21690	4098
496	uEPS	TRUE	1.58711933309961e-21	3685	2973	704	0.236797847292297	0.191044776119403	GO:0031090	GO:CC	organelle membrane	21690	1214
497	uEPS	TRUE	1.69720890653873e-21	66	2973	45	0.0151362260343088	0.681818181818182	GO:0000502	GO:CC	proteasome complex	21690	97
498	uEPS	TRUE	2.21344121679874e-21	329	2973	117	0.0393541876892028	0.355623100303951	GO:0045121	GO:CC	membrane raft	21690	2430
499	uEPS	TRUE	2.75076487747611e-21	2245	2973	471	0.158425832492432	0.209799554565702	GO:0120025	GO:CC	plasma membrane bounded cell projection	21690	3855
500	uEPS	TRUE	1.22683375920116e-19	193	2973	81	0.0272452068617558	0.419689119170984	GO:0030662	GO:CC	coated vesicle membrane	21690	1119
501	uEPS	TRUE	2.36523571898931e-19	293	2973	105	0.0353178607467205	0.358361774744027	GO:0005770	GO:CC	late endosome	21690	413
502	uEPS	TRUE	2.37118788010864e-19	255	2973	96	0.0322906155398587	0.376470588235294	GO:0045111	GO:CC	intermediate filament cytoskeleton	21690	2428
503	uEPS	TRUE	3.05370144450885e-19	219	2973	87	0.029263370332997	0.397260273972603	GO:0098858	GO:CC	actin-based cell projection	21690	3652
504	uEPS	TRUE	4.46240910187068e-19	106	2973	56	0.0188361923982509	0.528301886792453	GO:0005903	GO:CC	brush border	21690	530
505	uEPS	TRUE	5.04228191778668e-19	426	2973	134	0.0450723175243861	0.314553990610329	GO:0031252	GO:CC	cell leading edge	21690	1258
506	uEPS	TRUE	2.40464491318519e-18	99	2973	53	0.0178271106626303	0.535353535353535	GO:0005604	GO:CC	basement membrane	21690	266
507	uEPS	TRUE	7.07310939209299e-18	41	2973	32	0.0107635385132862	0.780487804878049	GO:0032994	GO:CC	protein-lipid complex	21690	1570
508	uEPS	TRUE	2.39214739338418e-17	424	2973	130	0.0437268752102254	0.306603773584906	GO:0030133	GO:CC	transport vesicle	21690	1071
509	uEPS	TRUE	5.10325923958334e-17	91	2973	49	0.0164816683484696	0.538461538461538	GO:0005902	GO:CC	microvillus	21690	529
510	uEPS	TRUE	6.17127096104671e-17	38	2973	30	0.0100908173562059	0.789473684210526	GO:0034358	GO:CC	plasma lipoprotein particle	21690	1696
511	uEPS	TRUE	6.17127096104671e-17	38	2973	30	0.0100908173562059	0.789473684210526	GO:1990777	GO:CC	lipoprotein particle	21690	4414
512	uEPS	TRUE	8.10952928037129e-17	105	2973	53	0.0178271106626303	0.504761904761905	GO:0022626	GO:CC	cytosolic ribosome	21690	1013
513	uEPS	TRUE	2.21404811599778e-15	122	2973	56	0.0188361923982509	0.459016393442623	GO:1905368	GO:CC	peptidase complex	21690	4097
514	uEPS	TRUE	2.27548933791416e-15	204	2973	77	0.025899764547595	0.377450980392157	GO:0030027	GO:CC	lamellipodium	21690	1023
515	uEPS	TRUE	2.553527215286e-15	192	2973	74	0.0248906828119744	0.385416666666667	GO:0030666	GO:CC	endocytic vesicle membrane	21690	1122
516	uEPS	TRUE	4.12926398259957e-15	102	2973	50	0.0168180289270098	0.490196078431373	GO:0045095	GO:CC	keratin filament	21690	2420
517	uEPS	TRUE	6.9634173235197e-15	103	2973	50	0.0168180289270098	0.485436893203884	GO:0005796	GO:CC	Golgi lumen	21690	438
518	uEPS	TRUE	7.81240879806676e-15	212	2973	78	0.0262361251261352	0.367924528301887	GO:0030136	GO:CC	clathrin-coated vesicle	21690	1074
519	uEPS	TRUE	1.26207012494509e-14	320	2973	102	0.0343087790110999	0.31875	GO:0005938	GO:CC	cell cortex	21690	559
520	uEPS	TRUE	1.54453959775111e-14	130	2973	57	0.0191725529767911	0.438461538461538	GO:0030665	GO:CC	clathrin-coated vesicle membrane	21690	1121
521	uEPS	TRUE	3.62966164904275e-14	29	2973	24	0.00807265388496468	0.827586206896552	GO:0034364	GO:CC	high-density lipoprotein particle	21690	1702
522	uEPS	TRUE	1.9561145412137e-13	140	2973	58	0.0195089135553313	0.414285714285714	GO:0045335	GO:CC	phagocytic vesicle	21690	2489
523	uEPS	TRUE	2.69950675276437e-13	1731	2973	353	0.118735284224689	0.203928365106875	GO:0031226	GO:CC	intrinsic component of plasma membrane	21690	1236
524	uEPS	TRUE	3.35673020432286e-13	111	2973	50	0.0168180289270098	0.45045045045045	GO:0030863	GO:CC	cortical cytoskeleton	21690	1147
525	uEPS	TRUE	3.62759242076961e-13	412	2973	118	0.039690548267743	0.286407766990291	GO:0005769	GO:CC	early endosome	21690	412
526	uEPS	TRUE	5.67681603233001e-13	646	2973	163	0.0548267743020518	0.252321981424149	GO:0030424	GO:CC	axon	21690	1097
527	uEPS	TRUE	6.02658049824355e-13	163	2973	63	0.0211907164480323	0.386503067484663	GO:0098862	GO:CC	cluster of actin-based cell projections	21690	3656
528	uEPS	TRUE	9.57450143737677e-13	339	2973	102	0.0343087790110999	0.300884955752212	GO:0098978	GO:CC	glutamatergic synapse	21690	3691
529	uEPS	TRUE	2.48355171237072e-12	57	2973	33	0.0110998990918264	0.578947368421053	GO:0035577	GO:CC	azurophil granule membrane	21690	1855
530	uEPS	TRUE	2.49140031637385e-12	90	2973	43	0.0144635048772284	0.477777777777778	GO:0035579	GO:CC	specific granule membrane	21690	1857
531	uEPS	TRUE	5.27415168322923e-12	81	2973	40	0.0134544231416078	0.493827160493827	GO:0030864	GO:CC	cortical actin cytoskeleton	21690	1148
532	uEPS	TRUE	1.22481566780704e-11	220	2973	74	0.0248906828119744	0.336363636363636	GO:0030658	GO:CC	transport vesicle membrane	21690	1115
533	uEPS	TRUE	1.90391246556395e-11	60	2973	33	0.0110998990918264	0.55	GO:0101003	GO:CC	ficolin-1-rich granule membrane	21690	3794
534	uEPS	TRUE	2.33930055593467e-11	1378	2973	286	0.0961991254624958	0.207547169811321	GO:0043005	GO:CC	neuron projection	21690	2087
535	uEPS	TRUE	3.0109437651513e-11	346	2973	100	0.0336360578540195	0.289017341040462	GO:0031253	GO:CC	cell projection membrane	21690	1259
536	uEPS	TRUE	3.12803329109794e-11	27	2973	21	0.0070635721493441	0.777777777777778	GO:0036452	GO:CC	ESCRT complex	21690	1953
537	uEPS	TRUE	9.51419277672265e-11	179	2973	63	0.0211907164480323	0.35195530726257	GO:0005912	GO:CC	adherens junction	21690	536
538	uEPS	TRUE	2.12420742907773e-10	48	2973	28	0.00941809619912546	0.583333333333333	GO:0022627	GO:CC	cytosolic small ribosomal subunit	21690	1014
539	uEPS	TRUE	3.86194195801234e-10	65	2973	33	0.0110998990918264	0.507692307692308	GO:0005771	GO:CC	multivesicular body	21690	414
540	uEPS	TRUE	3.94537936232608e-10	158	2973	57	0.0191725529767911	0.360759493670886	GO:0031902	GO:CC	late endosome membrane	21690	1418
541	uEPS	TRUE	6.18890608998146e-10	118	2973	47	0.0158089471913892	0.398305084745763	GO:0005884	GO:CC	actin filament	21690	511
542	uEPS	TRUE	9.63215774965338e-10	247	2973	76	0.0255634039690548	0.307692307692308	GO:0043292	GO:CC	contractile fiber	21690	2143
543	uEPS	TRUE	1.29430735186316e-09	321	2973	91	0.0306088126471578	0.283489096573209	GO:0019898	GO:CC	extrinsic component of membrane	21690	982
544	uEPS	TRUE	1.62172428045611e-09	23	2973	18	0.00605449041372351	0.782608695652174	GO:0071682	GO:CC	endocytic vesicle lumen	21690	3079
545	uEPS	TRUE	1.82965368492296e-09	28	2973	20	0.0067272115708039	0.714285714285714	GO:0031528	GO:CC	microvillus membrane	21690	1374
546	uEPS	TRUE	2.89858471956177e-09	252	2973	76	0.0255634039690548	0.301587301587302	GO:0009925	GO:CC	basal plasma membrane	21690	786
547	uEPS	TRUE	4.18876702906723e-09	175	2973	59	0.0198452741338715	0.337142857142857	GO:0019897	GO:CC	extrinsic component of plasma membrane	21690	981
548	uEPS	TRUE	7.67568917357233e-09	1649	2973	319	0.107299024554322	0.193450576106731	GO:0005887	GO:CC	integral component of plasma membrane	21690	514
549	uEPS	TRUE	8.59998909219531e-09	569	2973	136	0.0457450386814665	0.239015817223199	GO:0044297	GO:CC	cell body	21690	2299
550	uEPS	TRUE	8.6778472833413e-09	238	2973	72	0.024217961654894	0.302521008403361	GO:0030016	GO:CC	myofibril	21690	1020
551	uEPS	TRUE	1.38128724791914e-08	72	2973	33	0.0110998990918264	0.458333333333333	GO:0070821	GO:CC	tertiary granule membrane	21690	2889
552	uEPS	TRUE	1.62493135174709e-08	270	2973	78	0.0262361251261352	0.288888888888889	GO:0045178	GO:CC	basal part of cell	21690	2437
553	uEPS	TRUE	1.75796956869769e-08	25	2973	18	0.00605449041372351	0.72	GO:0022624	GO:CC	proteasome accessory complex	21690	1011
554	uEPS	TRUE	1.75796956869769e-08	25	2973	18	0.00605449041372351	0.72	GO:0030057	GO:CC	desmosome	21690	1027
555	uEPS	TRUE	1.98721338062877e-08	181	2973	59	0.0198452741338715	0.325966850828729	GO:0001726	GO:CC	ruffle	21690	183
556	uEPS	TRUE	2.13314888898153e-08	88	2973	37	0.0124453414059872	0.420454545454545	GO:0045334	GO:CC	clathrin-coated endocytic vesicle	21690	2488
557	uEPS	TRUE	2.23681768295699e-08	92	2973	38	0.0127817019845274	0.41304347826087	GO:0005798	GO:CC	Golgi-associated vesicle	21690	440
558	uEPS	TRUE	2.59117562382934e-08	1351	2973	268	0.0901446350487723	0.198371576609919	GO:0098796	GO:CC	membrane protein complex	21690	3620
559	uEPS	TRUE	3.11523320966156e-08	23	2973	17	0.00571812983518332	0.739130434782609	GO:0005839	GO:CC	proteasome core complex	21690	477
560	uEPS	TRUE	4.6916347378014e-08	106	2973	41	0.013790783720148	0.386792452830189	GO:0030175	GO:CC	filopodium	21690	1082
561	uEPS	TRUE	5.2945751009829e-08	21	2973	16	0.00538176925664312	0.761904761904762	GO:0034361	GO:CC	very-low-density lipoprotein particle	21690	1699
562	uEPS	TRUE	5.2945751009829e-08	21	2973	16	0.00538176925664312	0.761904761904762	GO:0034385	GO:CC	triglyceride-rich plasma lipoprotein particle	21690	1705
563	uEPS	TRUE	8.25797772794402e-08	133	2973	47	0.0158089471913892	0.353383458646617	GO:0005793	GO:CC	endoplasmic reticulum-Golgi intermediate compartment	21690	435
564	uEPS	TRUE	1.24425789960793e-07	77	2973	33	0.0110998990918264	0.428571428571429	GO:0030670	GO:CC	phagocytic vesicle membrane	21690	1126
565	uEPS	TRUE	1.36164644029823e-07	227	2973	67	0.0225361587621931	0.295154185022026	GO:0016323	GO:CC	basolateral plasma membrane	21690	860
566	uEPS	TRUE	1.56239924694288e-07	70	2973	31	0.010427177934746	0.442857142857143	GO:0030669	GO:CC	clathrin-coated endocytic vesicle membrane	21690	1125
567	uEPS	TRUE	1.69266790763871e-07	22	2973	16	0.00538176925664312	0.727272727272727	GO:0005838	GO:CC	proteasome regulatory particle	21690	476
568	uEPS	TRUE	2.57248157011148e-07	206	2973	62	0.0208543558694921	0.300970873786408	GO:0098562	GO:CC	cytoplasmic side of membrane	21690	3554
569	uEPS	TRUE	3.24275191759608e-07	57	2973	27	0.00908173562058527	0.473684210526316	GO:0016459	GO:CC	myosin complex	21690	869
570	uEPS	TRUE	4.16531095080541e-07	6637	2973	1051	0.353514968045745	0.158354678318517	GO:0031974	GO:CC	membrane-enclosed lumen	21690	1443
571	uEPS	TRUE	4.16531095080541e-07	6637	2973	1051	0.353514968045745	0.158354678318517	GO:0043233	GO:CC	organelle lumen	21690	2127
572	uEPS	TRUE	4.16531095080541e-07	6637	2973	1051	0.353514968045745	0.158354678318517	GO:0070013	GO:CC	intracellular organelle lumen	21690	2713
573	uEPS	TRUE	4.61654746462179e-07	850	2973	179	0.0602085435586949	0.210588235294118	GO:0036477	GO:CC	somatodendritic compartment	21690	1957
574	uEPS	TRUE	4.84956982003315e-07	23	2973	16	0.00538176925664312	0.695652173913043	GO:0016460	GO:CC	myosin II complex	21690	870
575	uEPS	TRUE	8.44444049870072e-07	94	2973	36	0.012108980827447	0.382978723404255	GO:0055038	GO:CC	recycling endosome membrane	21690	2559
576	uEPS	TRUE	9.26501828853774e-07	217	2973	63	0.0211907164480323	0.290322580645161	GO:0030017	GO:CC	sarcomere	21690	1021
577	uEPS	TRUE	9.77289196400058e-07	63	2973	28	0.00941809619912546	0.444444444444444	GO:0046658	GO:CC	anchored component of plasma membrane	21690	2498
578	uEPS	TRUE	1.03401557938685e-06	14	2973	12	0.00403632694248234	0.857142857142857	GO:0098637	GO:CC	protein complex involved in cell-matrix adhesion	21690	3584
579	uEPS	TRUE	1.03401557938685e-06	14	2973	12	0.00403632694248234	0.857142857142857	GO:0042627	GO:CC	chylomicron	21690	2052
580	uEPS	TRUE	1.24579250601099e-06	39	2973	21	0.0070635721493441	0.538461538461538	GO:0030140	GO:CC	trans-Golgi network transport vesicle	21690	1077
581	uEPS	TRUE	1.59459495490419e-06	280	2973	75	0.0252270433905146	0.267857142857143	GO:0150034	GO:CC	distal axon	21690	3994
582	uEPS	TRUE	1.83105560186848e-06	80	2973	32	0.0107635385132862	0.4	GO:0032432	GO:CC	actin filament bundle	21690	1525
583	uEPS	TRUE	2.57931608098416e-06	73	2973	30	0.0100908173562059	0.410958904109589	GO:0005905	GO:CC	clathrin-coated pit	21690	531
584	uEPS	TRUE	2.71091022994953e-06	174	2973	53	0.0178271106626303	0.304597701149425	GO:0009898	GO:CC	cytoplasmic side of plasma membrane	21690	783
585	uEPS	TRUE	2.71091022994953e-06	174	2973	53	0.0178271106626303	0.304597701149425	GO:0030427	GO:CC	site of polarized growth	21690	1100
586	uEPS	TRUE	2.86402269368811e-06	58	2973	26	0.00874537504204507	0.448275862068966	GO:0031526	GO:CC	brush border membrane	21690	1372
587	uEPS	TRUE	3.0133992909144e-06	659	2973	143	0.0480995627312479	0.216995447647951	GO:0000139	GO:CC	Golgi membrane	21690	19
588	uEPS	TRUE	6.13149773340955e-06	56	2973	25	0.00840901446350488	0.446428571428571	GO:0022625	GO:CC	cytosolic large ribosomal subunit	21690	1012
589	uEPS	TRUE	8.17593750242218e-06	21550	2973	2972	0.99966363942146	0.137911832946636	GO:0110165	GO:CC	cellular anatomical entity	21690	3851
590	uEPS	TRUE	9.65374070461536e-06	521	2973	117	0.0393541876892028	0.224568138195777	GO:0098793	GO:CC	presynapse	21690	3618
591	uEPS	TRUE	1.245139922885e-05	21	2973	14	0.00470904809956273	0.666666666666667	GO:0042827	GO:CC	platelet dense granule	21690	2085
592	uEPS	TRUE	1.62948934103801e-05	168	2973	50	0.0168180289270098	0.297619047619048	GO:0030426	GO:CC	growth cone	21690	1099
593	uEPS	TRUE	2.44877467890045e-05	501	2973	112	0.0376723847965018	0.223552894211577	GO:0043025	GO:CC	neuronal cell body	21690	2089
594	uEPS	TRUE	2.48238864839281e-05	622	2973	133	0.0447359569458459	0.213826366559486	GO:0098794	GO:CC	postsynapse	21690	3619
595	uEPS	TRUE	2.52826354595289e-05	114	2973	38	0.0127817019845274	0.333333333333333	GO:0044853	GO:CC	plasma membrane raft	21690	2416
596	uEPS	TRUE	2.65393704042026e-05	14	2973	11	0.00369996636394215	0.785714285714286	GO:0042588	GO:CC	zymogen granule	21690	2040
597	uEPS	TRUE	2.71071789898717e-05	711	2973	148	0.0497813656239489	0.208157524613221	GO:0098797	GO:CC	plasma membrane protein complex	21690	3621
598	uEPS	TRUE	3.16088231750323e-05	25	2973	15	0.00504540867810293	0.6	GO:0031233	GO:CC	intrinsic component of external side of plasma membrane	21690	1243
599	uEPS	TRUE	4.03325219069315e-05	12	2973	10	0.00336360578540195	0.833333333333333	GO:0019774	GO:CC	proteasome core complex, beta-subunit complex	21690	965
600	uEPS	TRUE	4.26139597736458e-05	8	2973	8	0.00269088462832156	1	GO:0034366	GO:CC	spherical high-density lipoprotein particle	21690	1704
601	uEPS	TRUE	4.94384729217546e-05	90	2973	32	0.0107635385132862	0.355555555555556	GO:0030134	GO:CC	COPII-coated ER to Golgi transport vesicle	21690	1072
602	uEPS	TRUE	5.11043330335146e-05	10	2973	9	0.00302724520686176	0.9	GO:0005832	GO:CC	chaperonin-containing T-complex	21690	470
603	uEPS	TRUE	6.52079303334915e-05	26	2973	15	0.00504540867810293	0.576923076923077	GO:0046930	GO:CC	pore complex	21690	2517
604	uEPS	TRUE	7.64722581916763e-05	137	2973	42	0.0141271442986882	0.306569343065693	GO:0042383	GO:CC	sarcolemma	21690	2018
605	uEPS	TRUE	7.92561062031453e-05	96	2973	33	0.0110998990918264	0.34375	GO:0048475	GO:CC	coated membrane	21690	2536
606	uEPS	TRUE	7.92561062031453e-05	96	2973	33	0.0110998990918264	0.34375	GO:0030117	GO:CC	membrane coat	21690	1055
607	uEPS	TRUE	8.70945848361502e-05	15	2973	11	0.00369996636394215	0.733333333333333	GO:0044753	GO:CC	amphisome	21690	2403
608	uEPS	TRUE	0.000101076942971323	59	2973	24	0.00807265388496468	0.406779661016949	GO:0030120	GO:CC	vesicle coat	21690	1058
609	uEPS	TRUE	0.00011714157863076	93	2973	32	0.0107635385132862	0.344086021505376	GO:0005581	GO:CC	collagen trimer	21690	243
610	uEPS	TRUE	0.000141452379166349	194	2973	53	0.0178271106626303	0.27319587628866	GO:0055037	GO:CC	recycling endosome	21690	2558
611	uEPS	TRUE	0.000153109432409593	13	2973	10	0.00336360578540195	0.769230769230769	GO:0042583	GO:CC	chromaffin granule	21690	2036
612	uEPS	TRUE	0.000169766145439241	165	2973	47	0.0158089471913892	0.284848484848485	GO:0019814	GO:CC	immunoglobulin complex	21690	969
613	uEPS	TRUE	0.000192918597881482	86	2973	30	0.0100908173562059	0.348837209302326	GO:0005791	GO:CC	rough endoplasmic reticulum	21690	433
614	uEPS	TRUE	0.000199254307573719	31	2973	16	0.00538176925664312	0.516129032258065	GO:0002102	GO:CC	podosome	21690	200
615	uEPS	TRUE	0.000200720315701438	196	2973	53	0.0178271106626303	0.270408163265306	GO:0044391	GO:CC	ribosomal subunit	21690	2327
616	uEPS	TRUE	0.000206011296117192	132	2973	40	0.0134544231416078	0.303030303030303	GO:0030018	GO:CC	Z disc	21690	1022
617	uEPS	TRUE	0.000206708849642511	53	2973	22	0.00739993272788429	0.415094339622642	GO:0098636	GO:CC	protein complex involved in cell adhesion	21690	3583
618	uEPS	TRUE	0.000213267679766846	82	2973	29	0.00975445677766566	0.353658536585366	GO:0015935	GO:CC	small ribosomal subunit	21690	838
619	uEPS	TRUE	0.000228781680687646	207	2973	55	0.0184998318197107	0.265700483091787	GO:0030496	GO:CC	midbody	21690	1110
620	uEPS	TRUE	0.000246538482254155	11	2973	9	0.00302724520686176	0.818181818181818	GO:0033180	GO:CC	proton-transporting V-type ATPase, V1 domain	21690	1625
621	uEPS	TRUE	0.000246538482254155	11	2973	9	0.00302724520686176	0.818181818181818	GO:0000221	GO:CC	vacuolar proton-transporting V-type ATPase, V1 domain	21690	38
622	uEPS	TRUE	0.000249081757761295	177	2973	49	0.0164816683484696	0.27683615819209	GO:0031256	GO:CC	leading edge membrane	21690	1262
623	uEPS	TRUE	0.0002535116107484	74	2973	27	0.00908173562058527	0.364864864864865	GO:0044291	GO:CC	cell-cell contact zone	21690	2293
624	uEPS	TRUE	0.000299458741539974	22	2973	13	0.00437268752102254	0.590909090909091	GO:0032982	GO:CC	myosin filament	21690	1565
625	uEPS	TRUE	0.000311530171871868	7	2973	7	0.00235452404978137	1	GO:0005579	GO:CC	membrane attack complex	21690	241
626	uEPS	TRUE	0.000311530171871868	7	2973	7	0.00235452404978137	1	GO:0036454	GO:CC	growth factor complex	21690	1954
627	uEPS	TRUE	0.000421536661998894	80	2973	28	0.00941809619912546	0.35	GO:0042641	GO:CC	actomyosin	21690	2054
628	uEPS	TRUE	0.000435456390784024	29	2973	15	0.00504540867810293	0.517241379310345	GO:0033176	GO:CC	proton-transporting V-type ATPase complex	21690	1621
629	uEPS	TRUE	0.000435456390784024	29	2973	15	0.00504540867810293	0.517241379310345	GO:0032585	GO:CC	multivesicular body membrane	21690	1541
630	uEPS	TRUE	0.000469534587423068	14	2973	10	0.00336360578540195	0.714285714285714	GO:0031089	GO:CC	platelet dense granule lumen	21690	1213
631	uEPS	TRUE	0.000508349184157987	72	2973	26	0.00874537504204507	0.361111111111111	GO:0097517	GO:CC	contractile actin filament bundle	21690	3384
632	uEPS	TRUE	0.000508349184157987	72	2973	26	0.00874537504204507	0.361111111111111	GO:0001725	GO:CC	stress fiber	21690	182
633	uEPS	TRUE	0.000623364282223074	77	2973	27	0.00908173562058527	0.350649350649351	GO:0016234	GO:CC	inclusion body	21690	855
634	uEPS	TRUE	0.000639747863591008	20	2973	12	0.00403632694248234	0.6	GO:0031362	GO:CC	anchored component of external side of plasma membrane	21690	1304
635	uEPS	TRUE	0.000696424470640165	378	2973	85	0.0285906491759166	0.224867724867725	GO:0098791	GO:CC	Golgi apparatus subcompartment	21690	3617
636	uEPS	TRUE	0.000829656212640668	78	2973	27	0.00908173562058527	0.346153846153846	GO:0098685	GO:CC	Schaffer collateral - CA1 synapse	21690	3603
637	uEPS	TRUE	0.000841269331465771	231	2973	58	0.0195089135553313	0.251082251082251	GO:0070382	GO:CC	exocytic vesicle	21690	2790
638	uEPS	TRUE	0.000865156363295827	12	2973	9	0.00302724520686176	0.75	GO:0008540	GO:CC	proteasome regulatory particle, base subcomplex	21690	624
639	uEPS	TRUE	0.000906156414900991	620	2973	126	0.0423814328960646	0.203225806451613	GO:0030425	GO:CC	dendrite	21690	1098
640	uEPS	TRUE	0.00095333468006891	27	2973	14	0.00470904809956273	0.518518518518518	GO:0016471	GO:CC	vacuolar proton-transporting V-type ATPase complex	21690	874
641	uEPS	TRUE	0.00101541022406357	70	2973	25	0.00840901446350488	0.357142857142857	GO:0016328	GO:CC	lateral plasma membrane	21690	863
642	uEPS	TRUE	0.0010238801909279	180	2973	48	0.0161453077699294	0.266666666666667	GO:0031901	GO:CC	early endosome membrane	21690	1417
643	uEPS	TRUE	0.0010728219883376	622	2973	126	0.0423814328960646	0.202572347266881	GO:0097447	GO:CC	dendritic tree	21690	3350
644	uEPS	TRUE	0.00123441459259691	15	2973	10	0.00336360578540195	0.666666666666667	GO:0005859	GO:CC	muscle myosin complex	21690	492
645	uEPS	TRUE	0.00131274874771456	146	2973	41	0.013790783720148	0.280821917808219	GO:0031674	GO:CC	I band	21690	1409
646	uEPS	TRUE	0.00136208728337204	18	2973	11	0.00369996636394215	0.611111111111111	GO:0031143	GO:CC	pseudopodium	21690	1223
647	uEPS	TRUE	0.00136208728337204	18	2973	11	0.00369996636394215	0.611111111111111	GO:0005767	GO:CC	secondary lysosome	21690	410
648	uEPS	TRUE	0.00136444955529156	71	2973	25	0.00840901446350488	0.352112676056338	GO:0005844	GO:CC	polysome	21690	479
649	uEPS	TRUE	0.00148011355903806	10	2973	8	0.00269088462832156	0.8	GO:0000815	GO:CC	ESCRT III complex	21690	128
650	uEPS	TRUE	0.00157807184880429	357	2973	80	0.0269088462832156	0.224089635854342	GO:0098984	GO:CC	neuron to neuron synapse	21690	3697
651	uEPS	TRUE	0.00211481990098341	32	2973	15	0.00504540867810293	0.46875	GO:0016342	GO:CC	catenin complex	21690	865
652	uEPS	TRUE	0.00211481990098341	32	2973	15	0.00504540867810293	0.46875	GO:0098576	GO:CC	lumenal side of membrane	21690	3568
653	uEPS	TRUE	0.00212517628463798	86	2973	28	0.00941809619912546	0.325581395348837	GO:0071013	GO:CC	catalytic step 2 spliceosome	21690	2927
654	uEPS	TRUE	0.00219394365655943	8	2973	7	0.00235452404978137	0.875	GO:0005577	GO:CC	fibrinogen complex	21690	240
655	uEPS	TRUE	0.00219394365655943	8	2973	7	0.00235452404978137	0.875	GO:0002199	GO:CC	zona pellucida receptor complex	21690	221
656	uEPS	TRUE	0.00220929133016701	211	2973	53	0.0178271106626303	0.251184834123223	GO:0008021	GO:CC	synaptic vesicle	21690	595
657	uEPS	TRUE	0.00227678471414547	6	2973	6	0.00201816347124117	1	GO:0071745	GO:CC	IgA immunoglobulin complex	21690	3094
658	uEPS	TRUE	0.00227678471414547	6	2973	6	0.00201816347124117	1	GO:0031597	GO:CC	cytosolic proteasome complex	21690	1385
659	uEPS	TRUE	0.00245344476002424	36	2973	16	0.00538176925664312	0.444444444444444	GO:0005834	GO:CC	heterotrimeric G-protein complex	21690	472
660	uEPS	TRUE	0.00246726195778986	13	2973	9	0.00302724520686176	0.692307692307692	GO:1904930	GO:CC	amphisome membrane	21690	4087
661	uEPS	TRUE	0.00246726195778986	13	2973	9	0.00302724520686176	0.692307692307692	GO:0030126	GO:CC	COPI vesicle coat	21690	1064
662	uEPS	TRUE	0.00251351440974443	22	2973	12	0.00403632694248234	0.545454545454545	GO:0098644	GO:CC	complex of collagen trimers	21690	3587
663	uEPS	TRUE	0.00252450118939138	489	2973	102	0.0343087790110999	0.208588957055215	GO:0005635	GO:CC	nuclear envelope	21690	294
664	uEPS	TRUE	0.00270249455109981	52	2973	20	0.0067272115708039	0.384615384615385	GO:0014704	GO:CC	intercalated disc	21690	825
665	uEPS	TRUE	0.00281427119168477	29	2973	14	0.00470904809956273	0.482758620689655	GO:0036019	GO:CC	endolysosome	21690	1898
666	uEPS	TRUE	0.00355140020184753	57	2973	21	0.0070635721493441	0.368421052631579	GO:0030660	GO:CC	Golgi-associated vesicle membrane	21690	1117
667	uEPS	TRUE	0.00398021760579035	41	2973	17	0.00571812983518332	0.414634146341463	GO:0101031	GO:CC	chaperone complex	21690	3797
668	uEPS	TRUE	0.00402932551882215	45	2973	18	0.00605449041372351	0.4	GO:0001772	GO:CC	immunological synapse	21690	188
669	uEPS	TRUE	0.00469428307052966	118	2973	34	0.0114362596703666	0.288135593220339	GO:0099501	GO:CC	exocytic vesicle membrane	21690	3772
670	uEPS	TRUE	0.00469428307052966	118	2973	34	0.0114362596703666	0.288135593220339	GO:0030672	GO:CC	synaptic vesicle membrane	21690	1128
671	uEPS	TRUE	0.00475802429488358	260	2973	61	0.0205179952909519	0.234615384615385	GO:0005802	GO:CC	trans-Golgi network	21690	444
672	uEPS	TRUE	0.0047696470971285	11	2973	8	0.00269088462832156	0.727272727272727	GO:0042589	GO:CC	zymogen granule membrane	21690	2041
673	uEPS	TRUE	0.0047696470971285	11	2973	8	0.00269088462832156	0.727272727272727	GO:0005885	GO:CC	Arp2/3 protein complex	21690	512
674	uEPS	TRUE	0.0052929480873927	34	2973	15	0.00504540867810293	0.441176470588235	GO:0008180	GO:CC	COP9 signalosome	21690	604
675	uEPS	TRUE	0.00583574296311092	42	2973	17	0.00571812983518332	0.404761904761905	GO:1905360	GO:CC	GTPase complex	21690	4096
676	uEPS	TRUE	0.0081658972511301	47	2973	18	0.00605449041372351	0.382978723404255	GO:0043209	GO:CC	myelin sheath	21690	2114
677	uEPS	TRUE	0.00869357483069691	9	2973	7	0.00235452404978137	0.777777777777778	GO:0042584	GO:CC	chromaffin granule membrane	21690	2037
678	uEPS	TRUE	0.00869357483069691	9	2973	7	0.00235452404978137	0.777777777777778	GO:0005916	GO:CC	fascia adherens	21690	539
679	uEPS	TRUE	0.00922330974008838	97	2973	29	0.00975445677766566	0.298969072164948	GO:0032587	GO:CC	ruffle membrane	21690	1543
680	uEPS	TRUE	0.00967874887244175	83	2973	26	0.00874537504204507	0.313253012048193	GO:0005901	GO:CC	caveola	21690	528
681	uEPS	TRUE	0.0121183273803661	18	2973	10	0.00336360578540195	0.555555555555556	GO:0070993	GO:CC	translation preinitiation complex	21690	2914
682	uEPS	TRUE	0.0125786285647939	12	2973	8	0.00269088462832156	0.666666666666667	GO:0098643	GO:CC	banded collagen fibril	21690	3586
683	uEPS	TRUE	0.0125786285647939	12	2973	8	0.00269088462832156	0.666666666666667	GO:0005583	GO:CC	fibrillar collagen trimer	21690	245
684	uEPS	TRUE	0.0125786285647939	12	2973	8	0.00269088462832156	0.666666666666667	GO:0098993	GO:CC	anchored component of synaptic vesicle membrane	21690	3701
685	uEPS	TRUE	0.0135490450024773	25	2973	12	0.00403632694248234	0.48	GO:0044295	GO:CC	axonal growth cone	21690	2297
686	uEPS	TRUE	0.0135490450024773	25	2973	12	0.00403632694248234	0.48	GO:0071556	GO:CC	integral component of lumenal side of endoplasmic reticulum membrane	21690	3064
687	uEPS	TRUE	0.0135490450024773	25	2973	12	0.00403632694248234	0.48	GO:0098553	GO:CC	lumenal side of endoplasmic reticulum membrane	21690	3545
688	uEPS	TRUE	0.016634796673263	5	2973	5	0.00168180289270098	1	GO:0071751	GO:CC	secretory IgA immunoglobulin complex	21690	3100
689	uEPS	TRUE	0.016634796673263	5	2973	5	0.00168180289270098	1	GO:0016942	GO:CC	insulin-like growth factor binding protein complex	21690	909
690	uEPS	TRUE	0.016634796673263	5	2973	5	0.00168180289270098	1	GO:0071735	GO:CC	IgG immunoglobulin complex	21690	3084
691	uEPS	TRUE	0.016634796673263	5	2973	5	0.00168180289270098	1	GO:0071746	GO:CC	IgA immunoglobulin complex, circulating	21690	3095
692	uEPS	TRUE	0.016634796673263	5	2973	5	0.00168180289270098	1	GO:0071749	GO:CC	polymeric IgA immunoglobulin complex	21690	3098
693	uEPS	TRUE	0.0167883059072614	451	2973	92	0.0309451732256979	0.203991130820399	GO:0005874	GO:CC	microtubule	21690	503
694	uEPS	TRUE	0.0255249844645675	10	2973	7	0.00235452404978137	0.7	GO:0005641	GO:CC	nuclear envelope lumen	21690	299
695	uEPS	TRUE	0.0255504745439396	326	2973	70	0.0235452404978137	0.214723926380368	GO:0014069	GO:CC	postsynaptic density	21690	822
696	uEPS	TRUE	0.0267048526880881	16	2973	9	0.00302724520686176	0.5625	GO:0042599	GO:CC	lamellar body	21690	2044
697	uEPS	TRUE	0.0287568151360002	13	2973	8	0.00269088462832156	0.615384615384615	GO:0034362	GO:CC	low-density lipoprotein particle	21690	1700
698	uEPS	TRUE	0.0344773811895488	43	2973	16	0.00538176925664312	0.372093023255814	GO:0098563	GO:CC	intrinsic component of synaptic vesicle membrane	21690	3555
699	uEPS	TRUE	0.0364392081940267	145	2973	37	0.0124453414059872	0.255172413793103	GO:0042579	GO:CC	microbody	21690	2032
700	uEPS	TRUE	0.0364392081940267	145	2973	37	0.0124453414059872	0.255172413793103	GO:0005777	GO:CC	peroxisome	21690	419
701	uEPS	TRUE	0.0394562768901645	348	2973	73	0.0245543222334342	0.209770114942529	GO:0099572	GO:CC	postsynaptic specialization	21690	3784
702	uEPS	TRUE	0.0395419082549949	75	2973	23	0.00773629330642449	0.306666666666667	GO:0042571	GO:CC	immunoglobulin complex, circulating	21690	2030
703	uEPS	TRUE	0.0447937504627537	57	2973	19	0.00639085099226371	0.333333333333333	GO:0012507	GO:CC	ER to Golgi transport vesicle membrane	21690	817
704	uEPS	TRUE	0.045883710379472	332	2973	70	0.0235452404978137	0.210843373493976	GO:0032279	GO:CC	asymmetric synapse	21690	1506
705	uEPS	TRUE	0.0477749285224602	131	2973	34	0.0114362596703666	0.259541984732824	GO:0044306	GO:CC	neuron projection terminus	21690	2308
706	uEPS	TRUE	0.0482776593717142	24	2973	11	0.00369996636394215	0.458333333333333	GO:0042611	GO:CC	MHC protein complex	21690	2048
707	uEPS	TRUE	0.0496914169014699	8	2973	6	0.00201816347124117	0.75	GO:0008290	GO:CC	F-actin capping protein complex	21690	615
708	uEPS	TRUE	0.0496914169014699	8	2973	6	0.00201816347124117	0.75	GO:0042612	GO:CC	MHC class I protein complex	21690	2049
709	uEPS	TRUE	0.0496914169014699	8	2973	6	0.00201816347124117	0.75	GO:0016461	GO:CC	unconventional myosin complex	21690	871
710	uEPS	TRUE	0.0498373437198968	17	2973	9	0.00302724520686176	0.529411764705882	GO:0043034	GO:CC	costamere	21690	2091
711	uEPS	TRUE	0.0498373437198968	17	2973	9	0.00302724520686176	0.529411764705882	GO:0016282	GO:CC	eukaryotic 43S preinitiation complex	21690	859
712	uEPS	TRUE	0.0498373437198968	17	2973	9	0.00302724520686176	0.529411764705882	GO:0031092	GO:CC	platelet alpha granule membrane	21690	1216
713	uEV-P150	TRUE	4.94065645841247e-324	2132	3604	1534	0.425638179800222	0.719512195121951	GO:1903561	GO:CC	extracellular vesicle	21690	4065
714	uEV-P150	TRUE	4.94065645841247e-324	2108	3604	1528	0.423973362930078	0.724857685009488	GO:0070062	GO:CC	extracellular exosome	21690	2736
715	uEV-P150	TRUE	4.94065645841247e-324	2133	3604	1534	0.425638179800222	0.719174871073605	GO:0065010	GO:CC	extracellular membrane-bounded organelle	21690	2712
716	uEV-P150	TRUE	4.94065645841247e-324	2133	3604	1534	0.425638179800222	0.719174871073605	GO:0043230	GO:CC	extracellular organelle	21690	2124
717	uEV-P150	TRUE	4.94065645841247e-324	3368	3604	1656	0.459489456159822	0.491686460807601	GO:0005615	GO:CC	extracellular space	21690	276
718	uEV-P150	TRUE	4.94065645841247e-324	4302	3604	1770	0.491120976692564	0.411436541143654	GO:0005576	GO:CC	extracellular region	21690	239
719	uEV-P150	TRUE	4.94065645841247e-324	12270	3604	3079	0.854328523862375	0.250937245313773	GO:0005737	GO:CC	cytoplasm	21690	383
720	uEV-P150	TRUE	4.94065645841247e-324	5419	3604	1971	0.546892341842397	0.363720243587378	GO:0005829	GO:CC	cytosol	21690	468
721	uEV-P150	TRUE	4.94065645841247e-324	3973	3604	2053	0.569644839067703	0.516737981374276	GO:0031982	GO:CC	vesicle	21690	1450
722	uEV-P150	TRUE	2.50630970837852e-259	2489	3604	1091	0.302719200887902	0.438328646042587	GO:0097708	GO:CC	intracellular vesicle	21690	3490
723	uEV-P150	TRUE	5.42584170615354e-259	2487	3604	1090	0.302441731409545	0.438279051065541	GO:0031410	GO:CC	cytoplasmic vesicle	21690	1319
724	uEV-P150	TRUE	3.05650180950496e-154	6270	3604	1729	0.479744728079911	0.275757575757576	GO:0071944	GO:CC	cell periphery	21690	3125
725	uEV-P150	TRUE	7.31514561668705e-154	4733	3604	1424	0.39511653718091	0.300866258187196	GO:0012505	GO:CC	endomembrane system	21690	815
726	uEV-P150	TRUE	5.90727770381685e-147	1043	3604	527	0.14622641509434	0.505273250239693	GO:0099503	GO:CC	secretory vesicle	21690	3773
727	uEV-P150	TRUE	5.97082796353508e-141	870	3604	465	0.129023307436182	0.53448275862069	GO:0030141	GO:CC	secretory granule	21690	1078
728	uEV-P150	TRUE	2.73145074651826e-139	1212	3604	567	0.157325194228635	0.467821782178218	GO:0012506	GO:CC	vesicle membrane	21690	816
729	uEV-P150	TRUE	3.85398111919439e-136	1193	3604	557	0.154550499445061	0.466890192791282	GO:0030659	GO:CC	cytoplasmic vesicle membrane	21690	1116
730	uEV-P150	TRUE	8.78605604389908e-135	5788	3604	1591	0.441453940066593	0.274879060124395	GO:0005886	GO:CC	plasma membrane	21690	513
731	uEV-P150	TRUE	3.11745801523538e-133	2121	3604	799	0.221698113207547	0.376709099481377	GO:0030054	GO:CC	cell junction	21690	1024
732	uEV-P150	TRUE	1.06558371797574e-122	9856	3604	2287	0.63457269700333	0.232041396103896	GO:0016020	GO:CC	membrane	21690	848
733	uEV-P150	TRUE	4.64298650522627e-118	855	3604	431	0.119589345172031	0.504093567251462	GO:0070161	GO:CC	anchoring junction	21690	2758
734	uEV-P150	TRUE	1.26685416648141e-111	1036	3604	476	0.132075471698113	0.459459459459459	GO:0005768	GO:CC	endosome	21690	411
735	uEV-P150	TRUE	2.50626819052087e-110	424	3604	276	0.0765815760266371	0.650943396226415	GO:0005925	GO:CC	focal adhesion	21690	548
736	uEV-P150	TRUE	6.57676715694446e-110	433	3604	279	0.0774139844617092	0.644341801385681	GO:0030055	GO:CC	cell-substrate junction	21690	1025
737	uEV-P150	TRUE	1.3125036426366e-108	851	3604	417	0.115704772475028	0.490011750881316	GO:0005773	GO:CC	vacuole	21690	415
738	uEV-P150	TRUE	1.46990519450499e-106	756	3604	385	0.106825749167592	0.509259259259259	GO:0000323	GO:CC	lytic vacuole	21690	66
739	uEV-P150	TRUE	1.46990519450499e-106	756	3604	385	0.106825749167592	0.509259259259259	GO:0005764	GO:CC	lysosome	21690	407
740	uEV-P150	TRUE	1.80178049362831e-96	2132	3604	731	0.202830188679245	0.342870544090056	GO:0098588	GO:CC	bounding membrane of organelle	21690	3575
741	uEV-P150	TRUE	1.34325267184063e-95	320	3604	221	0.0613207547169811	0.690625	GO:0034774	GO:CC	secretory granule lumen	21690	1798
742	uEV-P150	TRUE	1.38628182216284e-95	325	3604	223	0.0618756936736959	0.686153846153846	GO:0031983	GO:CC	vesicle lumen	21690	1451
743	uEV-P150	TRUE	2.6029245260948e-94	323	3604	221	0.0613207547169811	0.684210526315789	GO:0060205	GO:CC	cytoplasmic vesicle lumen	21690	2593
744	uEV-P150	TRUE	6.99068615021824e-80	541	3604	282	0.0782463928967814	0.521256931608133	GO:0010008	GO:CC	endosome membrane	21690	793
745	uEV-P150	TRUE	1.20720984810205e-71	1248	3604	466	0.129300776914539	0.373397435897436	GO:0098590	GO:CC	plasma membrane region	21690	3576
746	uEV-P150	TRUE	1.42936316249526e-67	184	3604	139	0.0385682574916759	0.755434782608696	GO:0101002	GO:CC	ficolin-1-rich granule	21690	3793
747	uEV-P150	TRUE	5.99919540877878e-67	2381	3604	720	0.199778024417314	0.302393952120958	GO:0005856	GO:CC	cytoskeleton	21690	490
748	uEV-P150	TRUE	2.35886854891898e-66	2356	3604	713	0.197835738068812	0.302631578947368	GO:0042995	GO:CC	cell projection	21690	2086
749	uEV-P150	TRUE	3.11081683704126e-64	421	3604	223	0.0618756936736959	0.529691211401425	GO:0098852	GO:CC	lytic vacuole membrane	21690	3647
750	uEV-P150	TRUE	3.11081683704126e-64	421	3604	223	0.0618756936736959	0.529691211401425	GO:0005765	GO:CC	lysosomal membrane	21690	408
751	uEV-P150	TRUE	1.1876262816489e-63	464	3604	236	0.0654827968923418	0.508620689655172	GO:0005774	GO:CC	vacuolar membrane	21690	416
752	uEV-P150	TRUE	1.46900413849903e-61	435	3604	224	0.0621531631520533	0.514942528735632	GO:0045177	GO:CC	apical part of cell	21690	2436
753	uEV-P150	TRUE	9.28840611787074e-61	727	3604	309	0.0857380688124306	0.425034387895461	GO:0048471	GO:CC	perinuclear region of cytoplasm	21690	2535
754	uEV-P150	TRUE	1.03709827718036e-60	426	3604	220	0.0610432852386237	0.516431924882629	GO:0031252	GO:CC	cell leading edge	21690	1258
755	uEV-P150	TRUE	3.59661047527489e-59	507	3604	243	0.0674250832408435	0.479289940828402	GO:0015629	GO:CC	actin cytoskeleton	21690	835
756	uEV-P150	TRUE	4.84270063291758e-59	368	3604	199	0.0552164261931188	0.540760869565217	GO:0016324	GO:CC	apical plasma membrane	21690	861
757	uEV-P150	TRUE	9.41051557277757e-59	2245	3604	669	0.185627081021088	0.297995545657016	GO:0120025	GO:CC	plasma membrane bounded cell projection	21690	3855
758	uEV-P150	TRUE	1.09991622776819e-54	154	3604	115	0.0319089900110988	0.746753246753247	GO:0005766	GO:CC	primary lysosome	21690	409
759	uEV-P150	TRUE	1.09991622776819e-54	154	3604	115	0.0319089900110988	0.746753246753247	GO:0042582	GO:CC	azurophil granule	21690	2035
760	uEV-P150	TRUE	2.489815820593e-54	124	3604	101	0.0280244173140955	0.814516129032258	GO:1904813	GO:CC	ficolin-1-rich granule lumen	21690	4084
761	uEV-P150	TRUE	5.14344935776453e-54	309	3604	173	0.0480022197558269	0.559870550161812	GO:0030667	GO:CC	secretory granule membrane	21690	1123
762	uEV-P150	TRUE	1.22162959760547e-52	1341	3604	449	0.124583795782464	0.33482475764355	GO:0045202	GO:CC	synapse	21690	2440
763	uEV-P150	TRUE	1.01770469550596e-51	137	3604	105	0.029134295227525	0.766423357664234	GO:0072562	GO:CC	blood microparticle	21690	3146
764	uEV-P150	TRUE	2.48806010004551e-47	15649	3604	2952	0.819089900110988	0.188638251645473	GO:0043227	GO:CC	membrane-bounded organelle	21690	2121
765	uEV-P150	TRUE	1.20705584921217e-45	320	3604	166	0.0460599334073252	0.51875	GO:0005938	GO:CC	cell cortex	21690	559
766	uEV-P150	TRUE	2.02321943758442e-45	1017	3604	355	0.0985016648168701	0.349065880039331	GO:0099512	GO:CC	supramolecular fiber	21690	3774
767	uEV-P150	TRUE	6.47165301679335e-45	342	3604	172	0.0477247502774695	0.502923976608187	GO:0030139	GO:CC	endocytic vesicle	21690	1076
768	uEV-P150	TRUE	7.14129282920333e-45	1026	3604	356	0.0987791342952275	0.346978557504873	GO:0099081	GO:CC	supramolecular polymer	21690	3744
769	uEV-P150	TRUE	2.08406683776703e-43	1650	3604	497	0.137902330743618	0.301212121212121	GO:0005794	GO:CC	Golgi apparatus	21690	436
770	uEV-P150	TRUE	5.22713937931452e-43	163	3604	108	0.0299667036625971	0.662576687116564	GO:0070820	GO:CC	tertiary granule	21690	2888
771	uEV-P150	TRUE	6.04454808866919e-41	509	3604	215	0.0596559378468368	0.422396856581532	GO:0005911	GO:CC	cell-cell junction	21690	535
772	uEV-P150	TRUE	1.03161825514046e-40	412	3604	187	0.0518867924528302	0.453883495145631	GO:0005769	GO:CC	early endosome	21690	412
773	uEV-P150	TRUE	5.22351995086928e-40	16770	3604	3087	0.856548279689234	0.184078711985689	GO:0043226	GO:CC	organelle	21690	2120
774	uEV-P150	TRUE	8.5242213532376e-40	177	3604	110	0.0305216426193119	0.621468926553672	GO:0005775	GO:CC	vacuolar lumen	21690	417
775	uEV-P150	TRUE	3.93235908750526e-39	204	3604	119	0.0330188679245283	0.583333333333333	GO:0030027	GO:CC	lamellipodium	21690	1023
776	uEV-P150	TRUE	5.34237051291444e-39	109	3604	82	0.0227524972253052	0.752293577981651	GO:0048770	GO:CC	pigment granule	21690	2545
777	uEV-P150	TRUE	5.34237051291444e-39	109	3604	82	0.0227524972253052	0.752293577981651	GO:0042470	GO:CC	melanosome	21690	2022
778	uEV-P150	TRUE	2.73748313759196e-37	309	3604	151	0.0418978912319645	0.488673139158576	GO:0030135	GO:CC	coated vesicle	21690	1073
779	uEV-P150	TRUE	2.89648134810749e-37	293	3604	146	0.0405105438401776	0.498293515358362	GO:0005770	GO:CC	late endosome	21690	413
780	uEV-P150	TRUE	1.05433635862419e-36	91	3604	72	0.0199778024417314	0.791208791208791	GO:0035578	GO:CC	azurophil granule lumen	21690	1856
781	uEV-P150	TRUE	1.63632935759058e-36	3685	3604	892	0.247502774694784	0.242062415196744	GO:0031090	GO:CC	organelle membrane	21690	1214
782	uEV-P150	TRUE	2.44722921282571e-36	1377	3604	417	0.115704772475028	0.302832244008715	GO:0099080	GO:CC	supramolecular complex	21690	3743
783	uEV-P150	TRUE	3.9586211776522e-36	158	3604	99	0.0274694783573807	0.626582278481013	GO:0042581	GO:CC	specific granule	21690	2034
784	uEV-P150	TRUE	2.54265833691774e-34	424	3604	180	0.0499445061043285	0.424528301886792	GO:0030133	GO:CC	transport vesicle	21690	1071
785	uEV-P150	TRUE	1.06217310992411e-33	330	3604	152	0.0421753607103219	0.460606060606061	GO:0098857	GO:CC	membrane microdomain	21690	3651
786	uEV-P150	TRUE	3.03252212662204e-33	329	3604	151	0.0418978912319645	0.458966565349544	GO:0045121	GO:CC	membrane raft	21690	2430
787	uEV-P150	TRUE	5.01420722454725e-32	212	3604	113	0.031354051054384	0.533018867924528	GO:0030136	GO:CC	clathrin-coated vesicle	21690	1074
788	uEV-P150	TRUE	6.42277204963715e-32	779	3604	267	0.0740843507214206	0.342747111681643	GO:0099513	GO:CC	polymeric cytoskeletal fiber	21690	3775
789	uEV-P150	TRUE	8.8843335668135e-31	105	3604	73	0.0202552719200888	0.695238095238095	GO:0022626	GO:CC	cytosolic ribosome	21690	1013
790	uEV-P150	TRUE	2.39380296831774e-30	106	3604	73	0.0202552719200888	0.688679245283019	GO:0005903	GO:CC	brush border	21690	530
791	uEV-P150	TRUE	5.80940353573256e-29	346	3604	149	0.0413429522752497	0.430635838150289	GO:0031253	GO:CC	cell projection membrane	21690	1259
792	uEV-P150	TRUE	2.2786684827324e-28	193	3604	102	0.0283018867924528	0.528497409326425	GO:0030662	GO:CC	coated vesicle membrane	21690	1119
793	uEV-P150	TRUE	4.03142034973345e-28	194	3604	102	0.0283018867924528	0.525773195876289	GO:0055037	GO:CC	recycling endosome	21690	2558
794	uEV-P150	TRUE	1.48002184194491e-27	181	3604	97	0.0269145394006659	0.535911602209945	GO:0001726	GO:CC	ruffle	21690	183
795	uEV-P150	TRUE	2.08736625826037e-27	219	3604	109	0.0302441731409545	0.497716894977169	GO:0098858	GO:CC	actin-based cell projection	21690	3652
796	uEV-P150	TRUE	9.9460807703691e-27	140	3604	82	0.0227524972253052	0.585714285714286	GO:0045335	GO:CC	phagocytic vesicle	21690	2489
797	uEV-P150	TRUE	2.99737359573054e-26	1378	3604	388	0.107658157602664	0.281567489114659	GO:0043005	GO:CC	neuron projection	21690	2087
798	uEV-P150	TRUE	6.23199366734918e-25	158	3604	86	0.0238623751387347	0.544303797468354	GO:0031902	GO:CC	late endosome membrane	21690	1418
799	uEV-P150	TRUE	8.41076142591649e-24	646	3604	216	0.0599334073251942	0.334365325077399	GO:0030424	GO:CC	axon	21690	1097
800	uEV-P150	TRUE	1.2775773689879e-23	521	3604	185	0.0513318534961154	0.355086372360845	GO:0098793	GO:CC	presynapse	21690	3618
801	uEV-P150	TRUE	1.62276723718104e-23	66	3604	50	0.013873473917869	0.757575757575758	GO:0000502	GO:CC	proteasome complex	21690	97
802	uEV-P150	TRUE	2.58308160719331e-23	429	3604	161	0.0446725860155383	0.375291375291375	GO:0062023	GO:CC	collagen-containing extracellular matrix	21690	2672
803	uEV-P150	TRUE	6.69728697245681e-23	163	3604	85	0.0235849056603774	0.521472392638037	GO:0098862	GO:CC	cluster of actin-based cell projections	21690	3656
804	uEV-P150	TRUE	4.92935491499998e-22	681	3604	220	0.0610432852386237	0.323054331864905	GO:0098552	GO:CC	side of membrane	21690	3544
805	uEV-P150	TRUE	4.95975305947739e-22	622	3604	206	0.0571587125416204	0.331189710610932	GO:0098794	GO:CC	postsynapse	21690	3619
806	uEV-P150	TRUE	6.48061880901753e-22	206	3604	97	0.0269145394006659	0.470873786407767	GO:0098562	GO:CC	cytoplasmic side of membrane	21690	3554
807	uEV-P150	TRUE	1.32556831161916e-21	339	3604	134	0.037180910099889	0.395280235988201	GO:0098978	GO:CC	glutamatergic synapse	21690	3691
808	uEV-P150	TRUE	1.37950527401413e-21	17820	3604	3165	0.87819089900111	0.177609427609428	GO:0005622	GO:CC	intracellular anatomical structure	21690	282
809	uEV-P150	TRUE	2.08616266513497e-21	192	3604	92	0.025527192008879	0.479166666666667	GO:0030666	GO:CC	endocytic vesicle membrane	21690	1122
810	uEV-P150	TRUE	5.56500075301185e-21	321	3604	128	0.0355160932297447	0.398753894080997	GO:0019898	GO:CC	extrinsic component of membrane	21690	982
811	uEV-P150	TRUE	1.21841175102583e-20	966	3604	281	0.077968923418424	0.290890269151139	GO:0009986	GO:CC	cell surface	21690	789
812	uEV-P150	TRUE	2.11680072917174e-20	96	3604	59	0.0163706992230855	0.614583333333333	GO:0030117	GO:CC	membrane coat	21690	1055
813	uEV-P150	TRUE	2.11680072917174e-20	96	3604	59	0.0163706992230855	0.614583333333333	GO:0048475	GO:CC	coated membrane	21690	2536
814	uEV-P150	TRUE	2.20925266654507e-20	88	3604	56	0.0155382907880133	0.636363636363636	GO:1905369	GO:CC	endopeptidase complex	21690	4098
815	uEV-P150	TRUE	3.6866597749721e-20	94	3604	58	0.0160932297447281	0.617021276595745	GO:0055038	GO:CC	recycling endosome membrane	21690	2559
816	uEV-P150	TRUE	4.44592593721475e-20	111	3604	64	0.0177580466148724	0.576576576576577	GO:0030863	GO:CC	cortical cytoskeleton	21690	1147
817	uEV-P150	TRUE	4.53826579342645e-20	81	3604	53	0.0147058823529412	0.654320987654321	GO:0030864	GO:CC	cortical actin cytoskeleton	21690	1148
818	uEV-P150	TRUE	1.03497646390121e-19	174	3604	84	0.02330743618202	0.482758620689655	GO:0009898	GO:CC	cytoplasmic side of plasma membrane	21690	783
819	uEV-P150	TRUE	1.04699001052118e-19	130	3604	70	0.0194228634850166	0.538461538461538	GO:0030665	GO:CC	clathrin-coated vesicle membrane	21690	1121
820	uEV-P150	TRUE	2.42171768517388e-19	91	3604	56	0.0155382907880133	0.615384615384615	GO:0005902	GO:CC	microvillus	21690	529
821	uEV-P150	TRUE	2.68480445992874e-19	220	3604	97	0.0269145394006659	0.440909090909091	GO:0030658	GO:CC	transport vesicle membrane	21690	1115
822	uEV-P150	TRUE	3.37337995487092e-18	565	3604	183	0.0507769145394007	0.323893805309734	GO:0031012	GO:CC	extracellular matrix	21690	1196
823	uEV-P150	TRUE	3.59664753961167e-18	175	3604	82	0.0227524972253052	0.468571428571429	GO:0019897	GO:CC	extrinsic component of plasma membrane	21690	981
824	uEV-P150	TRUE	4.1852715404417e-18	566	3604	183	0.0507769145394007	0.323321554770318	GO:0030312	GO:CC	external encapsulating structure	21690	1092
825	uEV-P150	TRUE	1.25715606345488e-17	270	3604	108	0.0299667036625971	0.4	GO:0045178	GO:CC	basal part of cell	21690	2437
826	uEV-P150	TRUE	3.39526497275972e-17	850	3604	245	0.0679800221975583	0.288235294117647	GO:0036477	GO:CC	somatodendritic compartment	21690	1957
827	uEV-P150	TRUE	5.31126859300616e-17	90	3604	53	0.0147058823529412	0.588888888888889	GO:0031091	GO:CC	platelet alpha granule	21690	1215
828	uEV-P150	TRUE	6.27219047315431e-17	260	3604	104	0.0288568257491676	0.4	GO:0005802	GO:CC	trans-Golgi network	21690	444
829	uEV-P150	TRUE	6.28407475942908e-17	61	3604	42	0.01165371809101	0.688524590163934	GO:0035580	GO:CC	specific granule lumen	21690	1858
830	uEV-P150	TRUE	6.87742660200018e-17	231	3604	96	0.0266370699223085	0.415584415584416	GO:0070382	GO:CC	exocytic vesicle	21690	2790
831	uEV-P150	TRUE	1.33123332358301e-16	118	3604	62	0.0172031076581576	0.525423728813559	GO:0005884	GO:CC	actin filament	21690	511
832	uEV-P150	TRUE	2.83201278219753e-16	73	3604	46	0.0127635960044395	0.63013698630137	GO:0005905	GO:CC	clathrin-coated pit	21690	531
833	uEV-P150	TRUE	3.8444440081883e-16	179	3604	80	0.0221975582685905	0.446927374301676	GO:0005912	GO:CC	adherens junction	21690	536
834	uEV-P150	TRUE	6.06089785506622e-16	252	3604	100	0.0277469478357381	0.396825396825397	GO:0009925	GO:CC	basal plasma membrane	21690	786
835	uEV-P150	TRUE	6.6221282196516e-16	56	3604	39	0.0108213096559378	0.696428571428571	GO:0022625	GO:CC	cytosolic large ribosomal subunit	21690	1012
836	uEV-P150	TRUE	7.79682165238993e-16	77	3604	47	0.0130410654827969	0.61038961038961	GO:0030670	GO:CC	phagocytic vesicle membrane	21690	1126
837	uEV-P150	TRUE	8.58799763573817e-16	106	3604	57	0.0158157602663707	0.537735849056604	GO:0030175	GO:CC	filopodium	21690	1082
838	uEV-P150	TRUE	2.58727554566016e-15	90	3604	51	0.0141509433962264	0.566666666666667	GO:0035579	GO:CC	specific granule membrane	21690	1857
839	uEV-P150	TRUE	2.80454749424884e-15	55	3604	38	0.0105438401775805	0.690909090909091	GO:1904724	GO:CC	tertiary granule lumen	21690	4083
840	uEV-P150	TRUE	2.97271227522672e-15	27	3604	25	0.00693673695893452	0.925925925925926	GO:0036452	GO:CC	ESCRT complex	21690	1953
841	uEV-P150	TRUE	4.51355181174672e-15	58	3604	39	0.0108213096559378	0.672413793103448	GO:0001533	GO:CC	cornified envelope	21690	160
842	uEV-P150	TRUE	6.10412209730661e-15	1351	3604	343	0.0951720310765816	0.253886010362694	GO:0098796	GO:CC	membrane protein complex	21690	3620
843	uEV-P150	TRUE	6.94201776260248e-15	80	3604	47	0.0130410654827969	0.5875	GO:0032432	GO:CC	actin filament bundle	21690	1525
844	uEV-P150	TRUE	9.40464961083405e-15	180	3604	78	0.0216426193118757	0.433333333333333	GO:0031901	GO:CC	early endosome membrane	21690	1417
845	uEV-P150	TRUE	1.11808412120595e-14	59	3604	39	0.0108213096559378	0.661016949152542	GO:0030120	GO:CC	vesicle coat	21690	1058
846	uEV-P150	TRUE	1.84600971835114e-14	57	3604	38	0.0105438401775805	0.666666666666667	GO:0035577	GO:CC	azurophil granule membrane	21690	1855
847	uEV-P150	TRUE	1.92765057916425e-14	378	3604	129	0.0357935627081021	0.341269841269841	GO:0098791	GO:CC	Golgi apparatus subcompartment	21690	3617
848	uEV-P150	TRUE	2.79019360823677e-14	1359	3604	342	0.0948945615982242	0.251655629139073	GO:0015630	GO:CC	microtubule cytoskeleton	21690	836
849	uEV-P150	TRUE	3.07449509656809e-14	620	3604	185	0.0513318534961154	0.298387096774194	GO:0030425	GO:CC	dendrite	21690	1098
850	uEV-P150	TRUE	3.34060049409454e-14	227	3604	90	0.0249722530521643	0.39647577092511	GO:0016323	GO:CC	basolateral plasma membrane	21690	860
851	uEV-P150	TRUE	4.39091666430061e-14	622	3604	185	0.0513318534961154	0.297427652733119	GO:0097447	GO:CC	dendritic tree	21690	3350
852	uEV-P150	TRUE	4.42292127666922e-14	569	3604	173	0.0480022197558269	0.304042179261863	GO:0044297	GO:CC	cell body	21690	2299
853	uEV-P150	TRUE	4.56632441219096e-14	48	3604	34	0.00943396226415094	0.708333333333333	GO:0022627	GO:CC	cytosolic small ribosomal subunit	21690	1014
854	uEV-P150	TRUE	5.50578633625343e-14	174	3604	75	0.0208102108768036	0.431034482758621	GO:0030427	GO:CC	site of polarized growth	21690	1100
855	uEV-P150	TRUE	6.92848179887327e-14	72	3604	43	0.0119311875693674	0.597222222222222	GO:0070821	GO:CC	tertiary granule membrane	21690	2889
856	uEV-P150	TRUE	1.56546002870256e-13	247	3604	94	0.0260821309655938	0.380566801619433	GO:0043292	GO:CC	contractile fiber	21690	2143
857	uEV-P150	TRUE	2.42974248525027e-13	60	3604	38	0.0105438401775805	0.633333333333333	GO:0101003	GO:CC	ficolin-1-rich granule membrane	21690	3794
858	uEV-P150	TRUE	2.65781216951635e-13	211	3604	84	0.02330743618202	0.398104265402844	GO:0008021	GO:CC	synaptic vesicle	21690	595
859	uEV-P150	TRUE	2.78651552479408e-13	280	3604	102	0.0283018867924528	0.364285714285714	GO:0150034	GO:CC	distal axon	21690	3994
860	uEV-P150	TRUE	3.20883820543717e-13	168	3604	72	0.0199778024417314	0.428571428571429	GO:0030426	GO:CC	growth cone	21690	1099
861	uEV-P150	TRUE	3.30051680808536e-13	80	3604	45	0.0124861265260821	0.5625	GO:0042641	GO:CC	actomyosin	21690	2054
862	uEV-P150	TRUE	3.4414466367364e-13	92	3604	49	0.0135960044395117	0.532608695652174	GO:0005798	GO:CC	Golgi-associated vesicle	21690	440
863	uEV-P150	TRUE	4.15628876792091e-13	58	3604	37	0.0102663706992231	0.637931034482759	GO:0031526	GO:CC	brush border membrane	21690	1372
864	uEV-P150	TRUE	5.51454928347003e-13	99	3604	51	0.0141509433962264	0.515151515151515	GO:0043202	GO:CC	lysosomal lumen	21690	2111
865	uEV-P150	TRUE	6.43312991604044e-13	177	3604	74	0.0205327413984462	0.418079096045198	GO:0031256	GO:CC	leading edge membrane	21690	1262
866	uEV-P150	TRUE	7.20251713097936e-13	122	3604	58	0.0160932297447281	0.475409836065574	GO:1905368	GO:CC	peptidase complex	21690	4097
867	uEV-P150	TRUE	8.55573433329746e-13	357	3604	120	0.0332963374028857	0.336134453781513	GO:0098984	GO:CC	neuron to neuron synapse	21690	3697
868	uEV-P150	TRUE	1.04007088177092e-12	238	3604	90	0.0249722530521643	0.378151260504202	GO:0030016	GO:CC	myofibril	21690	1020
869	uEV-P150	TRUE	2.75111002310522e-12	207	3604	81	0.0224750277469478	0.391304347826087	GO:0030496	GO:CC	midbody	21690	1110
870	uEV-P150	TRUE	2.88828171885532e-12	66	3604	39	0.0108213096559378	0.590909090909091	GO:0031093	GO:CC	platelet alpha granule lumen	21690	1217
871	uEV-P150	TRUE	3.51871149784438e-12	72	3604	41	0.0113762486126526	0.569444444444444	GO:0097517	GO:CC	contractile actin filament bundle	21690	3384
872	uEV-P150	TRUE	3.51871149784438e-12	72	3604	41	0.0113762486126526	0.569444444444444	GO:0001725	GO:CC	stress fiber	21690	182
873	uEV-P150	TRUE	5.39601428007823e-12	97	3604	49	0.0135960044395117	0.505154639175258	GO:0032587	GO:CC	ruffle membrane	21690	1543
874	uEV-P150	TRUE	8.2020777165782e-12	101	3604	50	0.013873473917869	0.495049504950495	GO:0031234	GO:CC	extrinsic component of cytoplasmic side of plasma membrane	21690	1244
875	uEV-P150	TRUE	1.81979852682682e-11	28	3604	23	0.00638179800221976	0.821428571428571	GO:0031528	GO:CC	microvillus membrane	21690	1374
876	uEV-P150	TRUE	3.7368121599992e-11	332	3604	110	0.0305216426193119	0.331325301204819	GO:0032279	GO:CC	asymmetric synapse	21690	1506
877	uEV-P150	TRUE	5.77205893997788e-11	217	3604	81	0.0224750277469478	0.373271889400922	GO:0030017	GO:CC	sarcomere	21690	1021
878	uEV-P150	TRUE	6.31688912805421e-11	326	3604	108	0.0299667036625971	0.331288343558282	GO:0014069	GO:CC	postsynaptic density	21690	822
879	uEV-P150	TRUE	1.02069681995471e-10	25	3604	21	0.00582685904550499	0.84	GO:0022624	GO:CC	proteasome accessory complex	21690	1011
880	uEV-P150	TRUE	1.29588594180722e-10	2031	3604	457	0.126803551609323	0.225012309207287	GO:0005783	GO:CC	endoplasmic reticulum	21690	425
881	uEV-P150	TRUE	2.46322551055287e-10	115	3604	52	0.0144284128745838	0.452173913043478	GO:0005776	GO:CC	autophagosome	21690	418
882	uEV-P150	TRUE	3.32391928379764e-10	196	3604	74	0.0205327413984462	0.377551020408163	GO:0044391	GO:CC	ribosomal subunit	21690	2327
883	uEV-P150	TRUE	4.71050319020834e-10	48	3604	30	0.00832408435072142	0.625	GO:0030118	GO:CC	clathrin coat	21690	1056
884	uEV-P150	TRUE	4.80653399299481e-10	348	3604	111	0.0307991120976693	0.318965517241379	GO:0099572	GO:CC	postsynaptic specialization	21690	3784
885	uEV-P150	TRUE	5.40497112888053e-10	22	3604	19	0.00527192008879023	0.863636363636364	GO:0005838	GO:CC	proteasome regulatory particle	21690	476
886	uEV-P150	TRUE	9.46846578248978e-10	88	3604	43	0.0119311875693674	0.488636363636364	GO:0045334	GO:CC	clathrin-coated endocytic vesicle	21690	2488
887	uEV-P150	TRUE	3.0840465673409e-09	132	3604	55	0.0152608213096559	0.416666666666667	GO:0030018	GO:CC	Z disc	21690	1022
888	uEV-P150	TRUE	3.09703035432884e-09	154	3604	61	0.0169256381798002	0.396103896103896	GO:0043296	GO:CC	apical junction complex	21690	2146
889	uEV-P150	TRUE	3.90238971229179e-09	451	3604	132	0.0366259711431743	0.292682926829268	GO:0005874	GO:CC	microtubule	21690	503
890	uEV-P150	TRUE	4.4690858858515e-09	659	3604	177	0.0491120976692564	0.268588770864947	GO:0000139	GO:CC	Golgi membrane	21690	19
891	uEV-P150	TRUE	6.95348147030948e-09	99	3604	45	0.0124861265260821	0.454545454545455	GO:0032588	GO:CC	trans-Golgi network membrane	21690	1544
892	uEV-P150	TRUE	8.5227851876783e-09	501	3604	142	0.0394006659267481	0.283433133732535	GO:0043025	GO:CC	neuronal cell body	21690	2089
893	uEV-P150	TRUE	8.72286192603816e-09	146	3604	58	0.0160932297447281	0.397260273972603	GO:0031674	GO:CC	I band	21690	1409
894	uEV-P150	TRUE	1.33639401651009e-08	74	3604	37	0.0102663706992231	0.5	GO:0099023	GO:CC	vesicle tethering complex	21690	3710
895	uEV-P150	TRUE	2.07105367883599e-08	42	3604	26	0.0072142064372919	0.619047619047619	GO:1905360	GO:CC	GTPase complex	21690	4096
896	uEV-P150	TRUE	3.15036548390066e-08	833	3604	210	0.0582685904550499	0.252100840336134	GO:0005815	GO:CC	microtubule organizing center	21690	455
897	uEV-P150	TRUE	3.3854070131238e-08	217	3604	75	0.0208102108768036	0.345622119815668	GO:0005882	GO:CC	intermediate filament	21690	509
898	uEV-P150	TRUE	4.24893235409916e-08	255	3604	84	0.02330743618202	0.329411764705882	GO:0045111	GO:CC	intermediate filament cytoskeleton	21690	2428
899	uEV-P150	TRUE	7.79402975190165e-08	41	3604	25	0.00693673695893452	0.609756097560976	GO:0101031	GO:CC	chaperone complex	21690	3797
900	uEV-P150	TRUE	9.09386390667563e-08	65	3604	33	0.00915649278579356	0.507692307692308	GO:0005771	GO:CC	multivesicular body	21690	414
901	uEV-P150	TRUE	1.24862457401487e-07	178	3604	64	0.0177580466148724	0.359550561797753	GO:0044309	GO:CC	neuron spine	21690	2311
902	uEV-P150	TRUE	1.61425832867175e-07	175	3604	63	0.017480577136515	0.36	GO:0043197	GO:CC	dendritic spine	21690	2109
903	uEV-P150	TRUE	1.80799507630729e-07	45	3604	26	0.0072142064372919	0.577777777777778	GO:0001772	GO:CC	immunological synapse	21690	188
904	uEV-P150	TRUE	1.85038292202079e-07	34	3604	22	0.00610432852386238	0.647058823529412	GO:0008180	GO:CC	COP9 signalosome	21690	604
905	uEV-P150	TRUE	2.25142010433423e-07	70	3604	34	0.00943396226415094	0.485714285714286	GO:0016328	GO:CC	lateral plasma membrane	21690	863
906	uEV-P150	TRUE	2.25142010433423e-07	70	3604	34	0.00943396226415094	0.485714285714286	GO:0030669	GO:CC	clathrin-coated endocytic vesicle membrane	21690	1125
907	uEV-P150	TRUE	2.51871375939094e-07	134	3604	52	0.0144284128745838	0.388059701492537	GO:0070160	GO:CC	tight junction	21690	2757
908	uEV-P150	TRUE	3.84185688285598e-07	18	3604	15	0.00416204217536071	0.833333333333333	GO:0070993	GO:CC	translation preinitiation complex	21690	2914
909	uEV-P150	TRUE	4.04343604902615e-07	16	3604	14	0.00388457269700333	0.875	GO:0005852	GO:CC	eukaryotic translation initiation factor 3 complex	21690	487
910	uEV-P150	TRUE	4.04343604902615e-07	16	3604	14	0.00388457269700333	0.875	GO:0099522	GO:CC	cytosolic region	21690	3776
911	uEV-P150	TRUE	5.44914298668033e-07	114	3604	46	0.0127635960044395	0.403508771929825	GO:0044853	GO:CC	plasma membrane raft	21690	2416
912	uEV-P150	TRUE	7.27155569737226e-07	312	3604	94	0.0260821309655938	0.301282051282051	GO:0005788	GO:CC	endoplasmic reticulum lumen	21690	430
913	uEV-P150	TRUE	9.09402603301333e-07	36	3604	22	0.00610432852386238	0.611111111111111	GO:0005834	GO:CC	heterotrimeric G-protein complex	21690	472
914	uEV-P150	TRUE	1.03612251709998e-06	11	3604	11	0.00305216426193119	1	GO:0033180	GO:CC	proton-transporting V-type ATPase, V1 domain	21690	1625
915	uEV-P150	TRUE	1.03612251709998e-06	11	3604	11	0.00305216426193119	1	GO:0000221	GO:CC	vacuolar proton-transporting V-type ATPase, V1 domain	21690	38
916	uEV-P150	TRUE	1.0445407859204e-06	57	3604	29	0.00804661487236404	0.508771929824561	GO:0012507	GO:CC	ER to Golgi transport vesicle membrane	21690	817
917	uEV-P150	TRUE	1.05445164026295e-06	39	3604	23	0.00638179800221976	0.58974358974359	GO:0030140	GO:CC	trans-Golgi network transport vesicle	21690	1077
918	uEV-P150	TRUE	1.25101827676627e-06	31	3604	20	0.00554938956714761	0.645161290322581	GO:0002102	GO:CC	podosome	21690	200
919	uEV-P150	TRUE	1.41621948404925e-06	74	3604	34	0.00943396226415094	0.459459459459459	GO:0044291	GO:CC	cell-cell contact zone	21690	2293
920	uEV-P150	TRUE	1.79807267477374e-06	129	3604	49	0.0135960044395117	0.37984496124031	GO:0005923	GO:CC	bicellular tight junction	21690	546
921	uEV-P150	TRUE	1.8213920462047e-06	78	3604	35	0.00971143174250832	0.448717948717949	GO:0098685	GO:CC	Schaffer collateral - CA1 synapse	21690	3603
922	uEV-P150	TRUE	1.93764903878815e-06	17	3604	14	0.00388457269700333	0.823529411764706	GO:0016282	GO:CC	eukaryotic 43S preinitiation complex	21690	859
923	uEV-P150	TRUE	2.13155747176681e-06	29	3604	19	0.00527192008879023	0.655172413793103	GO:0036019	GO:CC	endolysosome	21690	1898
924	uEV-P150	TRUE	2.13955987338816e-06	15	3604	13	0.00360710321864595	0.866666666666667	GO:0033290	GO:CC	eukaryotic 48S preinitiation complex	21690	1645
925	uEV-P150	TRUE	2.81298092702778e-06	32	3604	20	0.00554938956714761	0.625	GO:0098576	GO:CC	lumenal side of membrane	21690	3568
926	uEV-P150	TRUE	2.81298092702778e-06	32	3604	20	0.00554938956714761	0.625	GO:0030125	GO:CC	clathrin vesicle coat	21690	1063
927	uEV-P150	TRUE	3.58523368970978e-06	171	3604	59	0.0163706992230855	0.345029239766082	GO:0031225	GO:CC	anchored component of membrane	21690	1235
928	uEV-P150	TRUE	4.1804941608028e-06	1731	3604	374	0.10377358490566	0.216060080878105	GO:0031226	GO:CC	intrinsic component of plasma membrane	21690	1236
929	uEV-P150	TRUE	4.9904690398193e-06	77	3604	34	0.00943396226415094	0.441558441558442	GO:0016234	GO:CC	inclusion body	21690	855
930	uEV-P150	TRUE	5.35879969103829e-06	57	3604	28	0.00776914539400666	0.491228070175439	GO:0016459	GO:CC	myosin complex	21690	869
931	uEV-P150	TRUE	5.35879969103829e-06	57	3604	28	0.00776914539400666	0.491228070175439	GO:0030660	GO:CC	Golgi-associated vesicle membrane	21690	1117
932	uEV-P150	TRUE	5.95886299412149e-06	25	3604	17	0.00471698113207547	0.68	GO:0071556	GO:CC	integral component of lumenal side of endoplasmic reticulum membrane	21690	3064
933	uEV-P150	TRUE	5.95886299412149e-06	25	3604	17	0.00471698113207547	0.68	GO:0098553	GO:CC	lumenal side of endoplasmic reticulum membrane	21690	3545
934	uEV-P150	TRUE	5.97324692780184e-06	54	3604	27	0.00749167591564928	0.5	GO:0032154	GO:CC	cleavage furrow	21690	1478
935	uEV-P150	TRUE	7.24111584813644e-06	71	3604	32	0.00887902330743618	0.450704225352113	GO:0005844	GO:CC	polysome	21690	479
936	uEV-P150	TRUE	8.92542298481545e-06	82	3604	35	0.00971143174250832	0.426829268292683	GO:0015935	GO:CC	small ribosomal subunit	21690	838
937	uEV-P150	TRUE	9.70669529433681e-06	23	3604	16	0.00443951165371809	0.695652173913043	GO:0005839	GO:CC	proteasome core complex	21690	477
938	uEV-P150	TRUE	1.05445145225879e-05	12	3604	11	0.00305216426193119	0.916666666666667	GO:0008540	GO:CC	proteasome regulatory particle, base subcomplex	21690	624
939	uEV-P150	TRUE	1.05445145225879e-05	12	3604	11	0.00305216426193119	0.916666666666667	GO:0030897	GO:CC	HOPS complex	21690	1164
940	uEV-P150	TRUE	1.19807208468653e-05	90	3604	37	0.0102663706992231	0.411111111111111	GO:0030134	GO:CC	COPII-coated ER to Golgi transport vesicle	21690	1072
941	uEV-P150	TRUE	1.54256284800481e-05	21	3604	15	0.00416204217536071	0.714285714285714	GO:0030904	GO:CC	retromer complex	21690	1165
942	uEV-P150	TRUE	1.88779068636187e-05	29	3604	18	0.00499445061043285	0.620689655172414	GO:0033176	GO:CC	proton-transporting V-type ATPase complex	21690	1621
943	uEV-P150	TRUE	2.22934175709019e-05	47	3604	24	0.00665926748057714	0.51063829787234	GO:0043209	GO:CC	myelin sheath	21690	2114
944	uEV-P150	TRUE	2.4603142664813e-05	24	3604	16	0.00443951165371809	0.666666666666667	GO:0042611	GO:CC	MHC protein complex	21690	2048
945	uEV-P150	TRUE	2.72267062865119e-05	940	3604	218	0.060488346281909	0.231914893617021	GO:0140535	GO:CC	intracellular protein-containing complex	21690	3962
946	uEV-P150	TRUE	3.31438147496654e-05	27	3604	17	0.00471698113207547	0.62962962962963	GO:0016471	GO:CC	vacuolar proton-transporting V-type ATPase complex	21690	874
947	uEV-P150	TRUE	4.75126634417357e-05	15	3604	12	0.00332963374028857	0.8	GO:0044753	GO:CC	amphisome	21690	2403
948	uEV-P150	TRUE	5.81391088816386e-05	13	3604	11	0.00305216426193119	0.846153846153846	GO:0099524	GO:CC	postsynaptic cytosol	21690	3778
949	uEV-P150	TRUE	5.83907219291683e-05	11	3604	10	0.00277469478357381	0.909090909090909	GO:0000813	GO:CC	ESCRT I complex	21690	126
950	uEV-P150	TRUE	6.08059659550514e-05	711	3604	171	0.0474472807991121	0.240506329113924	GO:0098797	GO:CC	plasma membrane protein complex	21690	3621
951	uEV-P150	TRUE	6.18226917329082e-05	118	3604	43	0.0119311875693674	0.364406779661017	GO:0099501	GO:CC	exocytic vesicle membrane	21690	3772
952	uEV-P150	TRUE	6.18226917329082e-05	118	3604	43	0.0119311875693674	0.364406779661017	GO:0030672	GO:CC	synaptic vesicle membrane	21690	1128
953	uEV-P150	TRUE	6.28018804111758e-05	1649	3604	351	0.0973917869034406	0.212856276531231	GO:0005887	GO:CC	integral component of plasma membrane	21690	514
954	uEV-P150	TRUE	9.96374072408696e-05	23	3604	15	0.00416204217536071	0.652173913043478	GO:0071682	GO:CC	endocytic vesicle lumen	21690	3079
955	uEV-P150	TRUE	9.96374072408696e-05	23	3604	15	0.00416204217536071	0.652173913043478	GO:0016327	GO:CC	apicolateral plasma membrane	21690	862
956	uEV-P150	TRUE	0.000105935206919186	18	3604	13	0.00360710321864595	0.722222222222222	GO:0031143	GO:CC	pseudopodium	21690	1223
957	uEV-P150	TRUE	0.000134658707832811	137	3604	47	0.0130410654827969	0.343065693430657	GO:0042383	GO:CC	sarcolemma	21690	2018
958	uEV-P150	TRUE	0.000145455938055865	29	3604	17	0.00471698113207547	0.586206896551724	GO:0032585	GO:CC	multivesicular body membrane	21690	1541
959	uEV-P150	TRUE	0.000166768844161244	83	3604	33	0.00915649278579356	0.397590361445783	GO:0005901	GO:CC	caveola	21690	528
960	uEV-P150	TRUE	0.000250426123098911	52	3604	24	0.00665926748057714	0.461538461538462	GO:0014704	GO:CC	intercalated disc	21690	825
961	uEV-P150	TRUE	0.000284098475954665	19	3604	13	0.00360710321864595	0.684210526315789	GO:0000145	GO:CC	exocyst	21690	22
962	uEV-P150	TRUE	0.00029762175896207	12	3604	10	0.00277469478357381	0.833333333333333	GO:0031209	GO:CC	SCAR complex	21690	1231
963	uEV-P150	TRUE	0.000320688845678631	10	3604	9	0.00249722530521643	0.9	GO:0005832	GO:CC	chaperonin-containing T-complex	21690	470
964	uEV-P150	TRUE	0.000320688845678631	10	3604	9	0.00249722530521643	0.9	GO:0000815	GO:CC	ESCRT III complex	21690	128
965	uEV-P150	TRUE	0.000394980887421821	22	3604	14	0.00388457269700333	0.636363636363636	GO:0031258	GO:CC	lamellipodium membrane	21690	1264
966	uEV-P150	TRUE	0.000502155726940851	102	3604	37	0.0102663706992231	0.362745098039216	GO:0045095	GO:CC	keratin filament	21690	2420
967	uEV-P150	TRUE	0.000506179283810616	118	3604	41	0.0113762486126526	0.347457627118644	GO:0015934	GO:CC	large ribosomal subunit	21690	837
968	uEV-P150	TRUE	0.00052299076426809	489	3604	122	0.0338512763596004	0.249488752556237	GO:0005635	GO:CC	nuclear envelope	21690	294
969	uEV-P150	TRUE	0.000600288215506694	72	3604	29	0.00804661487236404	0.402777777777778	GO:0032153	GO:CC	cell division site	21690	1477
970	uEV-P150	TRUE	0.000687551716157617	20	3604	13	0.00360710321864595	0.65	GO:0036020	GO:CC	endolysosome membrane	21690	1899
971	uEV-P150	TRUE	0.000854404078814416	23	3604	14	0.00388457269700333	0.608695652173913	GO:0016460	GO:CC	myosin II complex	21690	870
972	uEV-P150	TRUE	0.000956354665324732	32	3604	17	0.00471698113207547	0.53125	GO:0042788	GO:CC	polysomal ribosome	21690	2081
973	uEV-P150	TRUE	0.00109589725923017	13	3604	10	0.00277469478357381	0.769230769230769	GO:1904930	GO:CC	amphisome membrane	21690	4087
974	uEV-P150	TRUE	0.00118086682343837	18	3604	12	0.00332963374028857	0.666666666666667	GO:0030130	GO:CC	clathrin coat of trans-Golgi network vesicle	21690	1068
975	uEV-P150	TRUE	0.00150103040255122	11	3604	9	0.00249722530521643	0.818181818181818	GO:0005885	GO:CC	Arp2/3 protein complex	21690	512
976	uEV-P150	TRUE	0.00152904123272767	21	3604	13	0.00360710321864595	0.619047619047619	GO:0005828	GO:CC	kinetochore microtubule	21690	467
977	uEV-P150	TRUE	0.00159109410124583	53	3604	23	0.00638179800221976	0.433962264150943	GO:0098636	GO:CC	protein complex involved in cell adhesion	21690	3583
978	uEV-P150	TRUE	0.00187793572743281	103	3604	36	0.00998890122086571	0.349514563106796	GO:0005796	GO:CC	Golgi lumen	21690	438
979	uEV-P150	TRUE	0.00258615944098361	430	3604	107	0.0296892341842397	0.248837209302326	GO:0005819	GO:CC	spindle	21690	459
980	uEV-P150	TRUE	0.00326014745906784	14	3604	10	0.00277469478357381	0.714285714285714	GO:0042588	GO:CC	zymogen granule	21690	2040
981	uEV-P150	TRUE	0.00326014745906784	14	3604	10	0.00277469478357381	0.714285714285714	GO:0042627	GO:CC	chylomicron	21690	2052
982	uEV-P150	TRUE	0.00334075889016342	25	3604	14	0.00388457269700333	0.56	GO:0030057	GO:CC	desmosome	21690	1027
983	uEV-P150	TRUE	0.00340322612686929	41	3604	19	0.00527192008879023	0.463414634146341	GO:0032994	GO:CC	protein-lipid complex	21690	1570
984	uEV-P150	TRUE	0.00380061737960554	148	3604	46	0.0127635960044395	0.310810810810811	GO:0042734	GO:CC	presynaptic membrane	21690	2075
985	uEV-P150	TRUE	0.00390084286624302	131	3604	42	0.01165371809101	0.320610687022901	GO:0044306	GO:CC	neuron projection terminus	21690	2308
986	uEV-P150	TRUE	0.00412716136037533	459	3604	112	0.0310765815760266	0.24400871459695	GO:0009897	GO:CC	external side of plasma membrane	21690	782
987	uEV-P150	TRUE	0.00422781985249445	52	3604	22	0.00610432852386238	0.423076923076923	GO:0000421	GO:CC	autophagosome membrane	21690	87
988	uEV-P150	TRUE	0.00478690887310285	17	3604	11	0.00305216426193119	0.647058823529412	GO:0030132	GO:CC	clathrin coat of coated pit	21690	1070
989	uEV-P150	TRUE	0.00511125633331865	12	3604	9	0.00249722530521643	0.75	GO:0019774	GO:CC	proteasome core complex, beta-subunit complex	21690	965
990	uEV-P150	TRUE	0.00524900213442822	42	3604	19	0.00527192008879023	0.452380952380952	GO:0030119	GO:CC	AP-type membrane coat adaptor complex	21690	1057
991	uEV-P150	TRUE	0.00576413240214675	20	3604	12	0.00332963374028857	0.6	GO:0012510	GO:CC	trans-Golgi network transport vesicle membrane	21690	820
992	uEV-P150	TRUE	0.00643781139191036	630	3604	145	0.0402330743618202	0.23015873015873	GO:0005813	GO:CC	centrosome	21690	453
993	uEV-P150	TRUE	0.00825675808459778	6	3604	6	0.00166481687014428	1	GO:0098835	GO:CC	presynaptic endocytic zone membrane	21690	3637
994	uEV-P150	TRUE	0.00825675808459778	6	3604	6	0.00166481687014428	1	GO:0031597	GO:CC	cytosolic proteasome complex	21690	1385
995	uEV-P150	TRUE	0.00825675808459778	6	3604	6	0.00166481687014428	1	GO:0071745	GO:CC	IgA immunoglobulin complex	21690	3094
996	uEV-P150	TRUE	0.00831528318141981	15	3604	10	0.00277469478357381	0.666666666666667	GO:0030127	GO:CC	COPII vesicle coat	21690	1065
997	uEV-P150	TRUE	0.00936934373869296	8	3604	7	0.00194228634850166	0.875	GO:0005577	GO:CC	fibrinogen complex	21690	240
998	uEV-P150	TRUE	0.00936934373869296	8	3604	7	0.00194228634850166	0.875	GO:0032593	GO:CC	insulin-responsive compartment	21690	1549
999	uEV-P150	TRUE	0.00936934373869296	8	3604	7	0.00194228634850166	0.875	GO:0042612	GO:CC	MHC class I protein complex	21690	2049
1000	uEV-P150	TRUE	0.0141458142500177	13	3604	9	0.00249722530521643	0.692307692307692	GO:0030123	GO:CC	AP-3 adaptor complex	21690	1061
1001	uEV-P150	TRUE	0.0141458142500177	13	3604	9	0.00249722530521643	0.692307692307692	GO:0030126	GO:CC	COPI vesicle coat	21690	1064
1002	uEV-P150	TRUE	0.0141458142500177	13	3604	9	0.00249722530521643	0.692307692307692	GO:0042583	GO:CC	chromaffin granule	21690	2036
1003	uEV-P150	TRUE	0.0155282833289593	52	3604	21	0.00582685904550499	0.403846153846154	GO:0031201	GO:CC	SNARE complex	21690	1228
1004	uEV-P150	TRUE	0.0177620677667273	38	3604	17	0.00471698113207547	0.447368421052632	GO:1990777	GO:CC	lipoprotein particle	21690	4414
1005	uEV-P150	TRUE	0.0177620677667273	38	3604	17	0.00471698113207547	0.447368421052632	GO:0034358	GO:CC	plasma lipoprotein particle	21690	1696
1006	uEV-P150	TRUE	0.0188046008208599	1707	3604	343	0.0951720310765816	0.200937316930287	GO:1902494	GO:CC	catalytic complex	21690	4010
1007	uEV-P150	TRUE	0.019339310708083	88	3604	30	0.00832408435072142	0.340909090909091	GO:0120111	GO:CC	neuron projection cytoplasm	21690	3874
1008	uEV-P150	TRUE	0.0201687447688996	25	3604	13	0.00360710321864595	0.52	GO:0030131	GO:CC	clathrin adaptor complex	21690	1069
1009	uEV-P150	TRUE	0.0210896696648206	19	3604	11	0.00305216426193119	0.578947368421053	GO:0033178	GO:CC	proton-transporting two-sector ATPase complex, catalytic domain	21690	1623
1010	uEV-P150	TRUE	0.0213034713038821	22	3604	12	0.00332963374028857	0.545454545454545	GO:0032982	GO:CC	myosin filament	21690	1565
1011	uEV-P150	TRUE	0.0232657934595888	11	3604	8	0.00221975582685905	0.727272727272727	GO:0031588	GO:CC	nucleotide-activated protein kinase complex	21690	1380
1012	uEV-P150	TRUE	0.0232657934595888	11	3604	8	0.00221975582685905	0.727272727272727	GO:0099091	GO:CC	postsynaptic specialization, intracellular component	21690	3746
1013	uEV-P150	TRUE	0.0266323598078736	39	3604	17	0.00471698113207547	0.435897435897436	GO:0099738	GO:CC	cell cortex region	21690	3792
1014	uEV-P150	TRUE	0.0320899138635417	86	3604	29	0.00804661487236404	0.337209302325581	GO:0005876	GO:CC	spindle microtubule	21690	505
1015	uEV-P150	TRUE	0.0342074715989148	26	3604	13	0.00360710321864595	0.5	GO:0046930	GO:CC	pore complex	21690	2517
1016	uEV-P150	TRUE	0.0360583056453615	9	3604	7	0.00194228634850166	0.777777777777778	GO:0042584	GO:CC	chromaffin granule membrane	21690	2037
1017	uEV-P150	TRUE	0.0360583056453615	9	3604	7	0.00194228634850166	0.777777777777778	GO:0099523	GO:CC	presynaptic cytosol	21690	3777
1018	uEV-P150	TRUE	0.0360583056453615	9	3604	7	0.00194228634850166	0.777777777777778	GO:0005916	GO:CC	fascia adherens	21690	539
1019	uEV-P150	TRUE	0.0388578463852406	264	3604	68	0.0188679245283019	0.257575757575758	GO:0099568	GO:CC	cytoplasmic region	21690	3781
1020	uEV-P150	TRUE	0.0389585935366755	17	3604	10	0.00277469478357381	0.588235294117647	GO:0043034	GO:CC	costamere	21690	2091
1021	uEV-P150	TRUE	0.0389585935366755	17	3604	10	0.00277469478357381	0.588235294117647	GO:0042613	GO:CC	MHC class II protein complex	21690	2050
1022	uEV-P150	TRUE	0.0488392847115024	92	3604	30	0.00832408435072142	0.326086956521739	GO:0045171	GO:CC	intercellular bridge	21690	2434
1023	uEV-P150	TRUE	0.049577103053617	7	3604	6	0.00166481687014428	0.857142857142857	GO:0098833	GO:CC	presynaptic endocytic zone	21690	3635
1024	uEV-P150	TRUE	0.049577103053617	7	3604	6	0.00166481687014428	0.857142857142857	GO:0071541	GO:CC	eukaryotic translation initiation factor 3 complex, eIF3m	21690	3061
1025	uEV-P150	TRUE	0.0497493189954162	5	3604	5	0.0013873473917869	1	GO:0071746	GO:CC	IgA immunoglobulin complex, circulating	21690	3095
1026	uEV-P150	TRUE	0.0497493189954162	5	3604	5	0.0013873473917869	1	GO:0071749	GO:CC	polymeric IgA immunoglobulin complex	21690	3098
1027	uEV-P150	TRUE	0.0497493189954162	5	3604	5	0.0013873473917869	1	GO:0071751	GO:CC	secretory IgA immunoglobulin complex	21690	3100
1028	uEV-P150	TRUE	0.0497493189954162	5	3604	5	0.0013873473917869	1	GO:0071735	GO:CC	IgG immunoglobulin complex	21690	3084
1029	uEV-P20	TRUE	4.94065645841247e-324	5419	5131	2411	0.469888910543754	0.444916036169035	GO:0005829	GO:CC	cytosol	21690	468
1030	uEV-P20	TRUE	4.94065645841247e-324	12270	5131	4382	0.854024556616644	0.357131214343928	GO:0005737	GO:CC	cytoplasm	21690	383
1031	uEV-P20	TRUE	4.94065645841247e-324	3368	5131	2000	0.389787565776652	0.593824228028504	GO:0005615	GO:CC	extracellular space	21690	276
1032	uEV-P20	TRUE	4.94065645841247e-324	4302	5131	2231	0.434808029623855	0.5185960018596	GO:0005576	GO:CC	extracellular region	21690	239
1033	uEV-P20	TRUE	4.94065645841247e-324	3973	5131	2396	0.466965503800429	0.603070727410018	GO:0031982	GO:CC	vesicle	21690	1450
1034	uEV-P20	TRUE	4.94065645841247e-324	2108	5131	1702	0.331709218475931	0.807400379506641	GO:0070062	GO:CC	extracellular exosome	21690	2736
1035	uEV-P20	TRUE	4.94065645841247e-324	2133	5131	1714	0.334047943870591	0.803563056727614	GO:0065010	GO:CC	extracellular membrane-bounded organelle	21690	2712
1036	uEV-P20	TRUE	4.94065645841247e-324	2132	5131	1713	0.333853050087702	0.803470919324578	GO:1903561	GO:CC	extracellular vesicle	21690	4065
1037	uEV-P20	TRUE	4.94065645841247e-324	2133	5131	1714	0.334047943870591	0.803563056727614	GO:0043230	GO:CC	extracellular organelle	21690	2124
1038	uEV-P20	TRUE	3.57932611213741e-238	4733	5131	2015	0.392710972519977	0.42573420663427	GO:0012505	GO:CC	endomembrane system	21690	815
1039	uEV-P20	TRUE	2.41503767627323e-233	2489	5131	1293	0.251997661274605	0.519485737243873	GO:0097708	GO:CC	intracellular vesicle	21690	3490
1040	uEV-P20	TRUE	3.77041039448369e-233	2487	5131	1292	0.251802767491717	0.519501407318054	GO:0031410	GO:CC	cytoplasmic vesicle	21690	1319
1041	uEV-P20	TRUE	2.34350339953289e-189	870	5131	608	0.118495419996102	0.698850574712644	GO:0030141	GO:CC	secretory granule	21690	1078
1042	uEV-P20	TRUE	9.78924087433815e-176	1043	5131	667	0.129994153186513	0.639501438159156	GO:0099503	GO:CC	secretory vesicle	21690	3773
1043	uEV-P20	TRUE	9.66815518314721e-165	9856	5131	3190	0.62171116741376	0.323660714285714	GO:0016020	GO:CC	membrane	21690	848
1044	uEV-P20	TRUE	1.40100426934942e-139	3685	5131	1497	0.291755992983824	0.406241519674356	GO:0031090	GO:CC	organelle membrane	21690	1214
1045	uEV-P20	TRUE	2.52804682084325e-121	2132	5131	975	0.190021438316118	0.457317073170732	GO:0098588	GO:CC	bounding membrane of organelle	21690	3575
1046	uEV-P20	TRUE	2.61628237048412e-121	320	5131	274	0.0534008965114013	0.85625	GO:0034774	GO:CC	secretory granule lumen	21690	1798
1047	uEV-P20	TRUE	2.620674841132e-120	325	5131	276	0.0537906840771779	0.849230769230769	GO:0031983	GO:CC	vesicle lumen	21690	1451
1048	uEV-P20	TRUE	3.65787805018152e-119	323	5131	274	0.0534008965114013	0.848297213622291	GO:0060205	GO:CC	cytoplasmic vesicle lumen	21690	2593
1049	uEV-P20	TRUE	2.32230794649681e-111	851	5131	504	0.0982264665757162	0.592244418331375	GO:0005773	GO:CC	vacuole	21690	415
1050	uEV-P20	TRUE	4.57042053989592e-110	756	5131	464	0.0904307152601832	0.613756613756614	GO:0000323	GO:CC	lytic vacuole	21690	66
1051	uEV-P20	TRUE	4.57042053989592e-110	756	5131	464	0.0904307152601832	0.613756613756614	GO:0005764	GO:CC	lysosome	21690	407
1052	uEV-P20	TRUE	1.21059467453502e-104	15649	5131	4295	0.83706879750536	0.27445843184868	GO:0043227	GO:CC	membrane-bounded organelle	21690	2121
1053	uEV-P20	TRUE	2.44146608078631e-104	1212	5131	629	0.122588189436757	0.518976897689769	GO:0012506	GO:CC	vesicle membrane	21690	816
1054	uEV-P20	TRUE	6.46966951609986e-102	1193	5131	618	0.120444357824985	0.51802179379715	GO:0030659	GO:CC	cytoplasmic vesicle membrane	21690	1116
1055	uEV-P20	TRUE	1.00301543873023e-89	6270	5131	2073	0.404014811927499	0.330622009569378	GO:0071944	GO:CC	cell periphery	21690	3125
1056	uEV-P20	TRUE	3.47827927023364e-89	16770	5131	4475	0.872149678425258	0.266845557543232	GO:0043226	GO:CC	organelle	21690	2120
1057	uEV-P20	TRUE	1.45764283511241e-86	424	5131	293	0.0571038783862795	0.691037735849057	GO:0005925	GO:CC	focal adhesion	21690	548
1058	uEV-P20	TRUE	1.18797951401703e-85	433	5131	296	0.0576885597349445	0.683602771362587	GO:0030055	GO:CC	cell-substrate junction	21690	1025
1059	uEV-P20	TRUE	5.40120208590606e-80	2121	5131	880	0.171506528941727	0.414898632720415	GO:0030054	GO:CC	cell junction	21690	1024
1060	uEV-P20	TRUE	4.46885819400424e-79	855	5131	456	0.0888715649970766	0.533333333333333	GO:0070161	GO:CC	anchoring junction	21690	2758
1061	uEV-P20	TRUE	5.30334190279234e-79	184	5131	165	0.0321574741765738	0.896739130434783	GO:0101002	GO:CC	ficolin-1-rich granule	21690	3793
1062	uEV-P20	TRUE	8.84919233894984e-79	309	5131	231	0.0450204638472033	0.747572815533981	GO:0030667	GO:CC	secretory granule membrane	21690	1123
1063	uEV-P20	TRUE	3.58356406353871e-70	154	5131	141	0.0274800233872539	0.915584415584416	GO:0005766	GO:CC	primary lysosome	21690	409
1064	uEV-P20	TRUE	3.58356406353871e-70	154	5131	141	0.0274800233872539	0.915584415584416	GO:0042582	GO:CC	azurophil granule	21690	2035
1065	uEV-P20	TRUE	2.00479894995552e-68	1684	5131	715	0.139349054765153	0.42458432304038	GO:0005739	GO:CC	mitochondrion	21690	384
1066	uEV-P20	TRUE	3.29417803749945e-67	1036	5131	499	0.0972519976612746	0.481660231660232	GO:0005768	GO:CC	endosome	21690	411
1067	uEV-P20	TRUE	3.35170862850947e-64	2031	5131	812	0.158253751705321	0.399803052683407	GO:0005783	GO:CC	endoplasmic reticulum	21690	425
1068	uEV-P20	TRUE	1.68153154780642e-61	5788	5131	1846	0.35977392321185	0.318935729094679	GO:0005886	GO:CC	plasma membrane	21690	513
1069	uEV-P20	TRUE	1.71916144777655e-58	124	5131	115	0.0224127850321575	0.92741935483871	GO:1904813	GO:CC	ficolin-1-rich granule lumen	21690	4084
1070	uEV-P20	TRUE	6.64238133071092e-57	177	5131	144	0.0280647047359189	0.813559322033898	GO:0005775	GO:CC	vacuolar lumen	21690	417
1071	uEV-P20	TRUE	2.64748632595025e-56	163	5131	136	0.0265055544728123	0.834355828220859	GO:0070820	GO:CC	tertiary granule	21690	2888
1072	uEV-P20	TRUE	2.95365107044718e-56	2381	5131	894	0.174235041902163	0.375472490550189	GO:0005856	GO:CC	cytoskeleton	21690	490
1073	uEV-P20	TRUE	5.71500931101853e-56	158	5131	133	0.0259208731241473	0.841772151898734	GO:0042581	GO:CC	specific granule	21690	2034
1074	uEV-P20	TRUE	1.5482683872175e-54	421	5131	251	0.0489183395049698	0.596199524940618	GO:0005765	GO:CC	lysosomal membrane	21690	408
1075	uEV-P20	TRUE	1.5482683872175e-54	421	5131	251	0.0489183395049698	0.596199524940618	GO:0098852	GO:CC	lytic vacuole membrane	21690	3647
1076	uEV-P20	TRUE	2.24077628749017e-54	1650	5131	669	0.13038394075229	0.405454545454545	GO:0005794	GO:CC	Golgi apparatus	21690	436
1077	uEV-P20	TRUE	8.6267189632463e-54	464	5131	267	0.052036640031183	0.575431034482759	GO:0005774	GO:CC	vacuolar membrane	21690	416
1078	uEV-P20	TRUE	2.77112703329571e-53	727	5131	364	0.0709413369713506	0.500687757909216	GO:0048471	GO:CC	perinuclear region of cytoplasm	21690	2535
1079	uEV-P20	TRUE	4.33086753101393e-52	507	5131	281	0.0547651529916196	0.554240631163708	GO:0015629	GO:CC	actin cytoskeleton	21690	835
1080	uEV-P20	TRUE	4.489722684277e-52	17820	5131	4572	0.891054375365426	0.256565656565657	GO:0005622	GO:CC	intracellular anatomical structure	21690	282
1081	uEV-P20	TRUE	6.12021764916971e-48	137	5131	115	0.0224127850321575	0.839416058394161	GO:0072562	GO:CC	blood microparticle	21690	3146
1082	uEV-P20	TRUE	1.03225371737019e-47	429	5131	244	0.0475540830247515	0.568764568764569	GO:0062023	GO:CC	collagen-containing extracellular matrix	21690	2672
1083	uEV-P20	TRUE	2.41436893171516e-47	1270	5131	532	0.103683492496589	0.418897637795276	GO:0031975	GO:CC	envelope	21690	1444
1084	uEV-P20	TRUE	2.41436893171516e-47	1270	5131	532	0.103683492496589	0.418897637795276	GO:0031967	GO:CC	organelle envelope	21690	1437
1085	uEV-P20	TRUE	2.8569646199273e-46	541	5131	284	0.0553498343402845	0.524953789279113	GO:0010008	GO:CC	endosome membrane	21690	793
1086	uEV-P20	TRUE	4.31051901665733e-44	2356	5131	848	0.1652699278893	0.359932088285229	GO:0042995	GO:CC	cell projection	21690	2086
1087	uEV-P20	TRUE	6.79687225581986e-44	490	5131	261	0.0508672773338531	0.53265306122449	GO:0005759	GO:CC	mitochondrial matrix	21690	402
1088	uEV-P20	TRUE	5.50778373797968e-43	1377	5131	554	0.107971155720133	0.402323892519971	GO:0099080	GO:CC	supramolecular complex	21690	3743
1089	uEV-P20	TRUE	1.54878290525384e-42	565	5131	286	0.0557396219060612	0.506194690265487	GO:0031012	GO:CC	extracellular matrix	21690	1196
1090	uEV-P20	TRUE	2.41627971971203e-42	566	5131	286	0.0557396219060612	0.50530035335689	GO:0030312	GO:CC	external encapsulating structure	21690	1092
1091	uEV-P20	TRUE	2.85426669954506e-41	1026	5131	439	0.0855583706879751	0.427875243664717	GO:0099081	GO:CC	supramolecular polymer	21690	3744
1092	uEV-P20	TRUE	6.13372077233027e-41	426	5131	232	0.0452153576300916	0.544600938967136	GO:0031252	GO:CC	cell leading edge	21690	1258
1093	uEV-P20	TRUE	2.04379296560557e-40	1017	5131	434	0.0845839017735334	0.426745329400197	GO:0099512	GO:CC	supramolecular fiber	21690	3774
1094	uEV-P20	TRUE	2.31716511620767e-40	91	5131	83	0.016176183979731	0.912087912087912	GO:0035578	GO:CC	azurophil granule lumen	21690	1856
1095	uEV-P20	TRUE	8.35315879765527e-40	320	5131	189	0.0368349249658936	0.590625	GO:0005938	GO:CC	cell cortex	21690	559
1096	uEV-P20	TRUE	8.42598731972819e-39	2245	5131	798	0.155525238744884	0.355456570155902	GO:0120025	GO:CC	plasma membrane bounded cell projection	21690	3855
1097	uEV-P20	TRUE	8.89362000483273e-38	435	5131	230	0.044825570064315	0.528735632183908	GO:0045177	GO:CC	apical part of cell	21690	2436
1098	uEV-P20	TRUE	1.32600149317114e-36	1480	5131	567	0.110504774897681	0.383108108108108	GO:0031984	GO:CC	organelle subcompartment	21690	1452
1099	uEV-P20	TRUE	4.45851634210612e-36	1248	5131	495	0.0964724225297213	0.396634615384615	GO:0098590	GO:CC	plasma membrane region	21690	3576
1100	uEV-P20	TRUE	4.71306466247877e-35	105	5131	87	0.0169557591112844	0.828571428571429	GO:0022626	GO:CC	cytosolic ribosome	21690	1013
1101	uEV-P20	TRUE	3.17401235388886e-34	342	5131	189	0.0368349249658936	0.552631578947368	GO:0030139	GO:CC	endocytic vesicle	21690	1076
1102	uEV-P20	TRUE	1.04182783535509e-33	368	5131	198	0.0385889690118885	0.53804347826087	GO:0016324	GO:CC	apical plasma membrane	21690	861
1103	uEV-P20	TRUE	1.25446145030915e-32	109	5131	87	0.0169557591112844	0.798165137614679	GO:0048770	GO:CC	pigment granule	21690	2545
1104	uEV-P20	TRUE	1.25446145030915e-32	109	5131	87	0.0169557591112844	0.798165137614679	GO:0042470	GO:CC	melanosome	21690	2022
1105	uEV-P20	TRUE	1.86716802035245e-31	312	5131	173	0.0337166244396804	0.55448717948718	GO:0005788	GO:CC	endoplasmic reticulum lumen	21690	430
1106	uEV-P20	TRUE	5.38256208854121e-31	204	5131	129	0.025141297992594	0.632352941176471	GO:0030027	GO:CC	lamellipodium	21690	1023
1107	uEV-P20	TRUE	8.67001186724739e-31	412	5131	209	0.0407328006236601	0.507281553398058	GO:0005769	GO:CC	early endosome	21690	412
1108	uEV-P20	TRUE	1.13149586805244e-30	1341	5131	507	0.0988111479243812	0.378076062639821	GO:0045202	GO:CC	synapse	21690	2440
1109	uEV-P20	TRUE	1.55293268584193e-30	196	5131	125	0.0243617228610407	0.637755102040816	GO:0044391	GO:CC	ribosomal subunit	21690	2327
1110	uEV-P20	TRUE	1.0267174638933e-29	309	5131	169	0.0329370493081271	0.546925566343042	GO:0030135	GO:CC	coated vesicle	21690	1073
1111	uEV-P20	TRUE	4.79267424239552e-29	807	5131	338	0.0658740986162541	0.418835192069393	GO:0005740	GO:CC	mitochondrial envelope	21690	385
1112	uEV-P20	TRUE	2.63846031190333e-28	130	5131	93	0.0181251218086143	0.715384615384615	GO:1990204	GO:CC	oxidoreductase complex	21690	4203
1113	uEV-P20	TRUE	1.30018680842752e-27	756	5131	318	0.0619762229584876	0.420634920634921	GO:0031966	GO:CC	mitochondrial membrane	21690	1436
1114	uEV-P20	TRUE	3.78546968562537e-27	61	5131	56	0.0109140518417462	0.918032786885246	GO:0035580	GO:CC	specific granule lumen	21690	1858
1115	uEV-P20	TRUE	2.39820311402864e-26	779	5131	322	0.0627557980900409	0.413350449293967	GO:0099513	GO:CC	polymeric cytoskeletal fiber	21690	3775
1116	uEV-P20	TRUE	8.17167262108667e-26	90	5131	71	0.0138374585850711	0.788888888888889	GO:0035579	GO:CC	specific granule membrane	21690	1857
1117	uEV-P20	TRUE	2.78263865125574e-25	99	5131	75	0.0146170337166244	0.757575757575758	GO:0043202	GO:CC	lysosomal lumen	21690	2111
1118	uEV-P20	TRUE	8.79490255862453e-25	57	5131	52	0.0101344767101929	0.912280701754386	GO:0035577	GO:CC	azurophil granule membrane	21690	1855
1119	uEV-P20	TRUE	1.03079302120192e-24	1184	5131	441	0.0859481582537517	0.372466216216216	GO:0042175	GO:CC	nuclear outer membrane-endoplasmic reticulum membrane network	21690	2015
1120	uEV-P20	TRUE	1.17920362135757e-24	1351	5131	490	0.0954979536152797	0.362694300518135	GO:0098796	GO:CC	membrane protein complex	21690	3620
1121	uEV-P20	TRUE	2.11794995592198e-24	140	5131	93	0.0181251218086143	0.664285714285714	GO:0045335	GO:CC	phagocytic vesicle	21690	2489
1122	uEV-P20	TRUE	6.03458645937131e-24	106	5131	77	0.0150068212824011	0.726415094339623	GO:0005903	GO:CC	brush border	21690	530
1123	uEV-P20	TRUE	5.12508229199736e-23	1166	5131	430	0.0838043266419801	0.368782161234991	GO:0098827	GO:CC	endoplasmic reticulum subcompartment	21690	3631
1124	uEV-P20	TRUE	5.21410954254096e-23	569	5131	246	0.0479438705905282	0.432337434094903	GO:0019866	GO:CC	organelle inner membrane	21690	979
1125	uEV-P20	TRUE	8.93621038149162e-23	1162	5131	428	0.0834145390762035	0.368330464716007	GO:0005789	GO:CC	endoplasmic reticulum membrane	21690	431
1126	uEV-P20	TRUE	9.91616545479324e-23	111	5131	78	0.0152017150652894	0.702702702702703	GO:0030863	GO:CC	cortical cytoskeleton	21690	1147
1127	uEV-P20	TRUE	1.33011829376879e-22	330	5131	164	0.0319625803936854	0.496969696969697	GO:0098857	GO:CC	membrane microdomain	21690	3651
1128	uEV-P20	TRUE	1.35417450417858e-22	305	5131	155	0.0302085363476905	0.508196721311475	GO:0098798	GO:CC	mitochondrial protein-containing complex	21690	3622
1129	uEV-P20	TRUE	2.84997140527975e-22	329	5131	163	0.0317676866107971	0.495440729483283	GO:0045121	GO:CC	membrane raft	21690	2430
1130	uEV-P20	TRUE	3.00499902415734e-22	293	5131	150	0.0292340674332489	0.511945392491468	GO:0005770	GO:CC	late endosome	21690	413
1131	uEV-P20	TRUE	3.62595808511678e-22	55	5131	49	0.00954979536152797	0.890909090909091	GO:1904724	GO:CC	tertiary granule lumen	21690	4083
1132	uEV-P20	TRUE	1.04705795811563e-21	90	5131	67	0.0130578834535178	0.744444444444444	GO:0031091	GO:CC	platelet alpha granule	21690	1215
1133	uEV-P20	TRUE	2.3726405399398e-21	424	5131	194	0.0378093938803352	0.457547169811321	GO:0030133	GO:CC	transport vesicle	21690	1071
1134	uEV-P20	TRUE	3.18882248699752e-21	509	5131	222	0.0432664198012083	0.43614931237721	GO:0005911	GO:CC	cell-cell junction	21690	535
1135	uEV-P20	TRUE	3.58851613160442e-21	321	5131	158	0.0307932176963555	0.492211838006231	GO:0019898	GO:CC	extrinsic component of membrane	21690	982
1136	uEV-P20	TRUE	6.69541749661525e-21	15965	5131	4046	0.788540245566166	0.253429376761666	GO:0043229	GO:CC	intracellular organelle	21690	2123
1137	uEV-P20	TRUE	7.70593543787812e-21	219	5131	120	0.0233872539465991	0.547945205479452	GO:0098858	GO:CC	actin-based cell projection	21690	3652
1138	uEV-P20	TRUE	1.05486948257581e-20	88	5131	65	0.0126680958877412	0.738636363636364	GO:1905369	GO:CC	endopeptidase complex	21690	4098
1139	uEV-P20	TRUE	1.56617545700213e-20	505	5131	219	0.0426817384525434	0.433663366336634	GO:0005743	GO:CC	mitochondrial inner membrane	21690	388
1140	uEV-P20	TRUE	3.11399658348533e-20	193	5131	109	0.0212434223348275	0.564766839378238	GO:0030662	GO:CC	coated vesicle membrane	21690	1119
1141	uEV-P20	TRUE	4.83280904533556e-20	181	5131	104	0.0202689534203859	0.574585635359116	GO:0001726	GO:CC	ruffle	21690	183
1142	uEV-P20	TRUE	7.77835744356562e-20	60	5131	50	0.00974468914441629	0.833333333333333	GO:0101003	GO:CC	ficolin-1-rich granule membrane	21690	3794
1143	uEV-P20	TRUE	1.24259622578002e-19	66	5131	53	0.0103293704930813	0.803030303030303	GO:0000502	GO:CC	proteasome complex	21690	97
1144	uEV-P20	TRUE	1.47029222199846e-19	72	5131	56	0.0109140518417462	0.777777777777778	GO:0070821	GO:CC	tertiary granule membrane	21690	2889
1145	uEV-P20	TRUE	2.38977042392706e-19	1707	5131	571	0.111284350029234	0.334504979496192	GO:1902494	GO:CC	catalytic complex	21690	4010
1146	uEV-P20	TRUE	3.96531613767565e-19	81	5131	60	0.0116936269732996	0.740740740740741	GO:0030864	GO:CC	cortical actin cytoskeleton	21690	1148
1147	uEV-P20	TRUE	7.46703883656575e-19	212	5131	114	0.0222178912492691	0.537735849056604	GO:0030136	GO:CC	clathrin-coated vesicle	21690	1074
1148	uEV-P20	TRUE	9.77682824417845e-19	58	5131	48	0.00935490157863964	0.827586206896552	GO:0001533	GO:CC	cornified envelope	21690	160
1149	uEV-P20	TRUE	1.52886229155487e-18	14601	5131	3726	0.726174235041902	0.255188000821861	GO:0043231	GO:CC	intracellular membrane-bounded organelle	21690	2125
1150	uEV-P20	TRUE	5.81714979023928e-18	659	5131	261	0.0508672773338531	0.396054628224583	GO:0000139	GO:CC	Golgi membrane	21690	19
1151	uEV-P20	TRUE	1.21120697160845e-17	56	5131	46	0.00896511401286299	0.821428571428571	GO:0022625	GO:CC	cytosolic large ribosomal subunit	21690	1012
1152	uEV-P20	TRUE	1.62686531864752e-17	163	5131	93	0.0181251218086143	0.570552147239264	GO:0098862	GO:CC	cluster of actin-based cell projections	21690	3656
1153	uEV-P20	TRUE	1.81317072207104e-17	6637	5131	1835	0.357630091600078	0.276480337501883	GO:0043233	GO:CC	organelle lumen	21690	2127
1154	uEV-P20	TRUE	1.81317072207104e-17	6637	5131	1835	0.357630091600078	0.276480337501883	GO:0070013	GO:CC	intracellular organelle lumen	21690	2713
1155	uEV-P20	TRUE	1.81317072207104e-17	6637	5131	1835	0.357630091600078	0.276480337501883	GO:0031974	GO:CC	membrane-enclosed lumen	21690	1443
1156	uEV-P20	TRUE	1.69449139076083e-16	122	5131	75	0.0146170337166244	0.614754098360656	GO:1905368	GO:CC	peptidase complex	21690	4097
1157	uEV-P20	TRUE	1.83984967806816e-16	66	5131	50	0.00974468914441629	0.757575757575758	GO:0031093	GO:CC	platelet alpha granule lumen	21690	1217
1158	uEV-P20	TRUE	2.55962949489701e-16	378	5131	167	0.0325472617423504	0.441798941798942	GO:0098791	GO:CC	Golgi apparatus subcompartment	21690	3617
1159	uEV-P20	TRUE	3.82172765542389e-16	206	5131	107	0.0208536347690509	0.519417475728155	GO:0098562	GO:CC	cytoplasmic side of membrane	21690	3554
1160	uEV-P20	TRUE	3.97831424923032e-16	1378	5131	465	0.0906256090430715	0.33744557329463	GO:0043005	GO:CC	neuron projection	21690	2087
1161	uEV-P20	TRUE	6.00556339011833e-16	82	5131	57	0.0111089456246346	0.695121951219512	GO:0015935	GO:CC	small ribosomal subunit	21690	838
1162	uEV-P20	TRUE	6.18042852720685e-16	489	5131	202	0.0393685441434418	0.413087934560327	GO:0005635	GO:CC	nuclear envelope	21690	294
1163	uEV-P20	TRUE	6.47915689197112e-16	91	5131	61	0.0118885207561879	0.67032967032967	GO:0005902	GO:CC	microvillus	21690	529
1164	uEV-P20	TRUE	6.74786981928047e-16	175	5131	95	0.018514909374391	0.542857142857143	GO:0019897	GO:CC	extrinsic component of plasma membrane	21690	981
1165	uEV-P20	TRUE	9.60128654285728e-16	346	5131	155	0.0302085363476905	0.447976878612717	GO:0031253	GO:CC	cell projection membrane	21690	1259
1166	uEV-P20	TRUE	1.29001386731594e-15	48	5131	40	0.00779575131553303	0.833333333333333	GO:0022627	GO:CC	cytosolic small ribosomal subunit	21690	1014
1167	uEV-P20	TRUE	1.66043083899857e-15	1359	5131	457	0.0890664587799649	0.336276674025018	GO:0015630	GO:CC	microtubule cytoskeleton	21690	836
1168	uEV-P20	TRUE	4.04663837880046e-15	681	5131	259	0.0504774897680764	0.380323054331865	GO:0098552	GO:CC	side of membrane	21690	3544
1169	uEV-P20	TRUE	4.94321560097339e-15	966	5131	343	0.0668485675306958	0.355072463768116	GO:0009986	GO:CC	cell surface	21690	789
1170	uEV-P20	TRUE	5.3526623982942e-15	646	5131	248	0.0483336581563048	0.38390092879257	GO:0030424	GO:CC	axon	21690	1097
1171	uEV-P20	TRUE	1.42347989790447e-14	192	5131	99	0.0192944845059443	0.515625	GO:0030666	GO:CC	endocytic vesicle membrane	21690	1122
1172	uEV-P20	TRUE	1.8748188098494e-14	77	5131	53	0.0103293704930813	0.688311688311688	GO:0030670	GO:CC	phagocytic vesicle membrane	21690	1126
1173	uEV-P20	TRUE	3.29595405771936e-14	96	5131	61	0.0118885207561879	0.635416666666667	GO:0030117	GO:CC	membrane coat	21690	1055
1174	uEV-P20	TRUE	3.29595405771936e-14	96	5131	61	0.0118885207561879	0.635416666666667	GO:0048475	GO:CC	coated membrane	21690	2536
1175	uEV-P20	TRUE	3.8240019420754e-14	118	5131	70	0.0136425648021828	0.593220338983051	GO:0005884	GO:CC	actin filament	21690	511
1176	uEV-P20	TRUE	3.8240019420754e-14	118	5131	70	0.0136425648021828	0.593220338983051	GO:0015934	GO:CC	large ribosomal subunit	21690	837
1177	uEV-P20	TRUE	8.56126499051452e-14	158	5131	85	0.0165659715455077	0.537974683544304	GO:0031902	GO:CC	late endosome membrane	21690	1418
1178	uEV-P20	TRUE	8.8142506858615e-14	339	5131	148	0.0288442798674722	0.436578171091445	GO:0098978	GO:CC	glutamatergic synapse	21690	3691
1179	uEV-P20	TRUE	1.6391208060118e-13	240	5131	114	0.0222178912492691	0.475	GO:0019867	GO:CC	outer membrane	21690	980
1180	uEV-P20	TRUE	2.29138059097239e-13	238	5131	113	0.0220229974663808	0.474789915966387	GO:0031968	GO:CC	organelle outer membrane	21690	1438
1181	uEV-P20	TRUE	3.26851435780072e-13	622	5131	235	0.0458000389787566	0.377813504823151	GO:0098794	GO:CC	postsynapse	21690	3619
1182	uEV-P20	TRUE	4.00370081701668e-13	194	5131	97	0.0189046969401676	0.5	GO:0055037	GO:CC	recycling endosome	21690	2558
1183	uEV-P20	TRUE	4.17831349490608e-13	260	5131	120	0.0233872539465991	0.461538461538462	GO:0005802	GO:CC	trans-Golgi network	21690	444
1184	uEV-P20	TRUE	5.92301928227757e-13	41	5131	34	0.00662638861820308	0.829268292682927	GO:0032994	GO:CC	protein-lipid complex	21690	1570
1185	uEV-P20	TRUE	1.02410466957734e-12	174	5131	89	0.017345546677061	0.511494252873563	GO:0009898	GO:CC	cytoplasmic side of plasma membrane	21690	783
1186	uEV-P20	TRUE	1.12548054567969e-12	106	5131	63	0.0122783083219645	0.594339622641509	GO:0030175	GO:CC	filopodium	21690	1082
1187	uEV-P20	TRUE	1.44545659389033e-12	145	5131	78	0.0152017150652894	0.537931034482759	GO:0005777	GO:CC	peroxisome	21690	419
1188	uEV-P20	TRUE	1.44545659389033e-12	145	5131	78	0.0152017150652894	0.537931034482759	GO:0042579	GO:CC	microbody	21690	2032
1189	uEV-P20	TRUE	1.70546336208076e-12	38	5131	32	0.00623660105242643	0.842105263157895	GO:0034358	GO:CC	plasma lipoprotein particle	21690	1696
1190	uEV-P20	TRUE	1.70546336208076e-12	38	5131	32	0.00623660105242643	0.842105263157895	GO:1990777	GO:CC	lipoprotein particle	21690	4414
1191	uEV-P20	TRUE	2.14302968782939e-12	247	5131	114	0.0222178912492691	0.461538461538462	GO:0043292	GO:CC	contractile fiber	21690	2143
1192	uEV-P20	TRUE	5.79616878232883e-12	57	5131	41	0.00799064509842136	0.719298245614035	GO:0016459	GO:CC	myosin complex	21690	869
1193	uEV-P20	TRUE	6.71593169057215e-12	94	5131	57	0.0111089456246346	0.606382978723404	GO:0055038	GO:CC	recycling endosome membrane	21690	2559
1194	uEV-P20	TRUE	6.71593169057215e-12	94	5131	57	0.0111089456246346	0.606382978723404	GO:0098803	GO:CC	respiratory chain complex	21690	3626
1195	uEV-P20	TRUE	7.22044848197368e-12	104	5131	61	0.0118885207561879	0.586538461538462	GO:0070469	GO:CC	respirasome	21690	2818
1196	uEV-P20	TRUE	8.71971317799436e-12	130	5131	71	0.0138374585850711	0.546153846153846	GO:0030665	GO:CC	clathrin-coated vesicle membrane	21690	1121
1197	uEV-P20	TRUE	8.82752767646666e-12	80	5131	51	0.00993958292730462	0.6375	GO:0032432	GO:CC	actin filament bundle	21690	1525
1198	uEV-P20	TRUE	9.58888823605562e-12	97	5131	58	0.0113038394075229	0.597938144329897	GO:0005746	GO:CC	mitochondrial respirasome	21690	391
1199	uEV-P20	TRUE	1.36601598304515e-11	220	5131	103	0.0200740596374976	0.468181818181818	GO:0030658	GO:CC	transport vesicle membrane	21690	1115
1200	uEV-P20	TRUE	1.59319682892168e-11	238	5131	109	0.0212434223348275	0.457983193277311	GO:0030016	GO:CC	myofibril	21690	1020
1201	uEV-P20	TRUE	1.88362508281458e-11	164	5131	83	0.016176183979731	0.50609756097561	GO:0098800	GO:CC	inner mitochondrial membrane protein complex	21690	3624
1202	uEV-P20	TRUE	3.20492324298928e-11	521	5131	198	0.0385889690118885	0.380038387715931	GO:0098793	GO:CC	presynapse	21690	3618
1203	uEV-P20	TRUE	4.02862194105797e-11	133	5131	71	0.0138374585850711	0.533834586466165	GO:0005793	GO:CC	endoplasmic reticulum-Golgi intermediate compartment	21690	435
1204	uEV-P20	TRUE	4.93707711107911e-11	80	5131	50	0.00974468914441629	0.625	GO:0042641	GO:CC	actomyosin	21690	2054
1205	uEV-P20	TRUE	1.03671749809159e-10	211	5131	98	0.0190995907230559	0.464454976303318	GO:0005741	GO:CC	mitochondrial outer membrane	21690	386
1206	uEV-P20	TRUE	2.734776533262e-10	59	5131	40	0.00779575131553303	0.677966101694915	GO:0030120	GO:CC	vesicle coat	21690	1058
1207	uEV-P20	TRUE	3.94941113269935e-10	71	5131	45	0.00877022022997466	0.633802816901408	GO:0005844	GO:CC	polysome	21690	479
1208	uEV-P20	TRUE	6.1464082825468e-10	74	5131	46	0.00896511401286299	0.621621621621622	GO:0099023	GO:CC	vesicle tethering complex	21690	3710
1209	uEV-P20	TRUE	6.17102798165316e-10	29	5131	25	0.00487234457220815	0.862068965517241	GO:0034364	GO:CC	high-density lipoprotein particle	21690	1702
1210	uEV-P20	TRUE	8.11852241951366e-10	72	5131	45	0.00877022022997466	0.625	GO:0097517	GO:CC	contractile actin filament bundle	21690	3384
1211	uEV-P20	TRUE	8.11852241951366e-10	72	5131	45	0.00877022022997466	0.625	GO:0001725	GO:CC	stress fiber	21690	182
1212	uEV-P20	TRUE	9.64458560229534e-10	451	5131	172	0.0335217306567921	0.381374722838137	GO:0005874	GO:CC	microtubule	21690	503
1213	uEV-P20	TRUE	1.14836472852592e-09	174	5131	83	0.016176183979731	0.477011494252874	GO:0030427	GO:CC	site of polarized growth	21690	1100
1214	uEV-P20	TRUE	1.29230589051028e-09	850	5131	288	0.0561294094718379	0.338823529411765	GO:0036477	GO:CC	somatodendritic compartment	21690	1957
1215	uEV-P20	TRUE	1.58049476003429e-09	207	5131	94	0.0183200155915026	0.454106280193237	GO:0030496	GO:CC	midbody	21690	1110
1216	uEV-P20	TRUE	1.63168985101066e-09	73	5131	45	0.00877022022997466	0.616438356164384	GO:0005905	GO:CC	clathrin-coated pit	21690	531
1217	uEV-P20	TRUE	2.24867052755828e-09	569	5131	206	0.0401481192749951	0.362038664323374	GO:0044297	GO:CC	cell body	21690	2299
1218	uEV-P20	TRUE	3.09825407157064e-09	227	5131	100	0.0194893782888326	0.440528634361233	GO:0016323	GO:CC	basolateral plasma membrane	21690	860
1219	uEV-P20	TRUE	3.13557493727844e-09	168	5131	80	0.0155915026310661	0.476190476190476	GO:0030426	GO:CC	growth cone	21690	1099
1220	uEV-P20	TRUE	3.24441623557728e-09	270	5131	114	0.0222178912492691	0.422222222222222	GO:0045178	GO:CC	basal part of cell	21690	2437
1221	uEV-P20	TRUE	3.76212029524432e-09	252	5131	108	0.0210485285519392	0.428571428571429	GO:0009925	GO:CC	basal plasma membrane	21690	786
1222	uEV-P20	TRUE	5.85349260441983e-09	90	5131	51	0.00993958292730462	0.566666666666667	GO:0030134	GO:CC	COPII-coated ER to Golgi transport vesicle	21690	1072
1223	uEV-P20	TRUE	5.9205678086982e-09	25	5131	22	0.00428766322354317	0.88	GO:0022624	GO:CC	proteasome accessory complex	21690	1011
1224	uEV-P20	TRUE	7.33803288242029e-09	179	5131	83	0.016176183979731	0.463687150837989	GO:0005912	GO:CC	adherens junction	21690	536
1225	uEV-P20	TRUE	1.0478958799718e-08	180	5131	83	0.016176183979731	0.461111111111111	GO:0031901	GO:CC	early endosome membrane	21690	1417
1226	uEV-P20	TRUE	1.14544854825455e-08	31	5131	25	0.00487234457220815	0.806451612903226	GO:0002102	GO:CC	podosome	21690	200
1227	uEV-P20	TRUE	1.38330617753487e-08	22	5131	20	0.00389787565776652	0.909090909090909	GO:0005838	GO:CC	proteasome regulatory particle	21690	476
1228	uEV-P20	TRUE	1.56730849368977e-08	97	5131	53	0.0103293704930813	0.54639175257732	GO:0032587	GO:CC	ruffle membrane	21690	1543
1229	uEV-P20	TRUE	2.92398003420986e-08	51	5131	34	0.00662638861820308	0.666666666666667	GO:0005782	GO:CC	peroxisomal matrix	21690	424
1230	uEV-P20	TRUE	2.92398003420986e-08	51	5131	34	0.00662638861820308	0.666666666666667	GO:0031907	GO:CC	microbody lumen	21690	1423
1231	uEV-P20	TRUE	3.02524363833984e-08	58	5131	37	0.00721106996686806	0.637931034482759	GO:0031526	GO:CC	brush border membrane	21690	1372
1232	uEV-P20	TRUE	3.9585984680123e-08	217	5131	94	0.0183200155915026	0.433179723502304	GO:0030017	GO:CC	sarcomere	21690	1021
1233	uEV-P20	TRUE	4.21102067284207e-08	620	5131	216	0.0420970571038784	0.348387096774194	GO:0030425	GO:CC	dendrite	21690	1098
1234	uEV-P20	TRUE	4.36168220610681e-08	99	5131	53	0.0103293704930813	0.535353535353535	GO:0005604	GO:CC	basement membrane	21690	266
1235	uEV-P20	TRUE	5.85257983774413e-08	622	5131	216	0.0420970571038784	0.347266881028939	GO:0097447	GO:CC	dendritic tree	21690	3350
1236	uEV-P20	TRUE	8.22609099960587e-08	23	5131	20	0.00389787565776652	0.869565217391304	GO:0016460	GO:CC	myosin II complex	21690	870
1237	uEV-P20	TRUE	1.06084159177756e-07	18	5131	17	0.00331319430910154	0.944444444444444	GO:0070993	GO:CC	translation preinitiation complex	21690	2914
1238	uEV-P20	TRUE	1.24778262661638e-07	27	5131	22	0.00428766322354317	0.814814814814815	GO:0036452	GO:CC	ESCRT complex	21690	1953
1239	uEV-P20	TRUE	1.33459311914606e-07	115	5131	58	0.0113038394075229	0.504347826086956	GO:0005776	GO:CC	autophagosome	21690	418
1240	uEV-P20	TRUE	1.40537962699319e-07	53	5131	34	0.00662638861820308	0.641509433962264	GO:0045271	GO:CC	respiratory chain complex I	21690	2472
1241	uEV-P20	TRUE	1.40537962699319e-07	53	5131	34	0.00662638861820308	0.641509433962264	GO:0030964	GO:CC	NADH dehydrogenase complex	21690	1182
1242	uEV-P20	TRUE	1.40537962699319e-07	53	5131	34	0.00662638861820308	0.641509433962264	GO:0005747	GO:CC	mitochondrial respiratory chain complex I	21690	392
1243	uEV-P20	TRUE	2.14059584325e-07	177	5131	79	0.0153966088481777	0.446327683615819	GO:0031256	GO:CC	leading edge membrane	21690	1262
1244	uEV-P20	TRUE	2.46525607256773e-07	280	5131	112	0.0218281036834925	0.4	GO:0150034	GO:CC	distal axon	21690	3994
1245	uEV-P20	TRUE	2.72419385549013e-07	92	5131	49	0.00954979536152797	0.532608695652174	GO:0005798	GO:CC	Golgi-associated vesicle	21690	440
1246	uEV-P20	TRUE	4.24944853557385e-07	17	5131	16	0.00311830052621321	0.941176470588235	GO:0045239	GO:CC	tricarboxylic acid cycle enzyme complex	21690	2443
1247	uEV-P20	TRUE	4.24944853557385e-07	17	5131	16	0.00311830052621321	0.941176470588235	GO:0016282	GO:CC	eukaryotic 43S preinitiation complex	21690	859
1248	uEV-P20	TRUE	4.51320540598761e-07	28	5131	22	0.00428766322354317	0.785714285714286	GO:0031528	GO:CC	microvillus membrane	21690	1374
1249	uEV-P20	TRUE	7.42307852174464e-07	86	5131	46	0.00896511401286299	0.534883720930233	GO:0005791	GO:CC	rough endoplasmic reticulum	21690	433
1250	uEV-P20	TRUE	8.470117536602e-07	421	5131	153	0.0298187487819139	0.363420427553444	GO:0031300	GO:CC	intrinsic component of organelle membrane	21690	1273
1251	uEV-P20	TRUE	8.80552776153263e-07	231	5131	95	0.018514909374391	0.411255411255411	GO:0070382	GO:CC	exocytic vesicle	21690	2790
1252	uEV-P20	TRUE	1.01296112735096e-06	103	5131	52	0.0101344767101929	0.504854368932039	GO:0005796	GO:CC	Golgi lumen	21690	438
1253	uEV-P20	TRUE	1.4204681528471e-06	101	5131	51	0.00993958292730462	0.504950495049505	GO:0005643	GO:CC	nuclear pore	21690	301
1254	uEV-P20	TRUE	1.4204681528471e-06	101	5131	51	0.00993958292730462	0.504950495049505	GO:0031234	GO:CC	extrinsic component of cytoplasmic side of plasma membrane	21690	1244
1255	uEV-P20	TRUE	1.48558710157889e-06	25	5131	20	0.00389787565776652	0.8	GO:0030990	GO:CC	intraciliary transport particle	21690	1185
1256	uEV-P20	TRUE	1.6877423046551e-06	77	5131	42	0.00818553888130969	0.545454545454545	GO:0016234	GO:CC	inclusion body	21690	855
1257	uEV-P20	TRUE	1.69628143623497e-06	16	5131	15	0.00292340674332489	0.9375	GO:0005852	GO:CC	eukaryotic translation initiation factor 3 complex	21690	487
1258	uEV-P20	TRUE	1.73231613148873e-06	127	5131	60	0.0116936269732996	0.47244094488189	GO:0140534	GO:CC	endoplasmic reticulum protein-containing complex	21690	3961
1259	uEV-P20	TRUE	1.99211640557993e-06	99	5131	50	0.00974468914441629	0.505050505050505	GO:0032588	GO:CC	trans-Golgi network membrane	21690	1544
1260	uEV-P20	TRUE	2.97583040859441e-06	18	5131	16	0.00311830052621321	0.888888888888889	GO:0030992	GO:CC	intraciliary transport particle B	21690	1187
1261	uEV-P20	TRUE	3.00400948720158e-06	7491	5131	1941	0.378288832586241	0.259110933119744	GO:0032991	GO:CC	protein-containing complex	21690	1567
1262	uEV-P20	TRUE	3.67399241584646e-06	32	5131	23	0.00448255700643149	0.71875	GO:0098576	GO:CC	lumenal side of membrane	21690	3568
1263	uEV-P20	TRUE	3.67399241584646e-06	32	5131	23	0.00448255700643149	0.71875	GO:0042788	GO:CC	polysomal ribosome	21690	2081
1264	uEV-P20	TRUE	3.88681600994838e-06	41	5131	27	0.0052621321379848	0.658536585365854	GO:0101031	GO:CC	chaperone complex	21690	3797
1265	uEV-P20	TRUE	4.39385888529122e-06	263	5131	103	0.0200740596374976	0.391634980988593	GO:0035770	GO:CC	ribonucleoprotein granule	21690	1871
1266	uEV-P20	TRUE	6.74470136483462e-06	15	5131	14	0.00272851296043656	0.933333333333333	GO:0033290	GO:CC	eukaryotic 48S preinitiation complex	21690	1645
1267	uEV-P20	TRUE	7.73391021136926e-06	246	5131	97	0.0189046969401676	0.394308943089431	GO:0036464	GO:CC	cytoplasmic ribonucleoprotein granule	21690	1956
1268	uEV-P20	TRUE	9.90792529926228e-06	47	5131	29	0.00565191970376145	0.617021276595745	GO:0097542	GO:CC	ciliary tip	21690	3398
1269	uEV-P20	TRUE	1.04483103728272e-05	57	5131	33	0.00643149483531475	0.578947368421053	GO:0012507	GO:CC	ER to Golgi transport vesicle membrane	21690	817
1270	uEV-P20	TRUE	1.14265447873934e-05	357	5131	130	0.0253361917754824	0.364145658263305	GO:0098984	GO:CC	neuron to neuron synapse	21690	3697
1271	uEV-P20	TRUE	1.15309253771053e-05	391	5131	140	0.0272851296043656	0.358056265984655	GO:0031301	GO:CC	integral component of organelle membrane	21690	1274
1272	uEV-P20	TRUE	1.63637705802563e-05	25	5131	19	0.00370298187487819	0.76	GO:0071556	GO:CC	integral component of lumenal side of endoplasmic reticulum membrane	21690	3064
1273	uEV-P20	TRUE	1.63637705802563e-05	25	5131	19	0.00370298187487819	0.76	GO:0098553	GO:CC	lumenal side of endoplasmic reticulum membrane	21690	3545
1274	uEV-P20	TRUE	1.6580401963707e-05	21	5131	17	0.00331319430910154	0.80952380952381	GO:0042827	GO:CC	platelet dense granule	21690	2085
1275	uEV-P20	TRUE	1.6580401963707e-05	21	5131	17	0.00331319430910154	0.80952380952381	GO:0034385	GO:CC	triglyceride-rich plasma lipoprotein particle	21690	1705
1276	uEV-P20	TRUE	1.6580401963707e-05	21	5131	17	0.00331319430910154	0.80952380952381	GO:0034361	GO:CC	very-low-density lipoprotein particle	21690	1699
1277	uEV-P20	TRUE	1.703496201409e-05	23	5131	18	0.00350808809198987	0.782608695652174	GO:0071682	GO:CC	endocytic vesicle lumen	21690	3079
1278	uEV-P20	TRUE	2.01213417332606e-05	146	5131	64	0.0124732021048529	0.438356164383562	GO:0031674	GO:CC	I band	21690	1409
1279	uEV-P20	TRUE	2.30794933592103e-05	171	5131	72	0.0140323523679595	0.421052631578947	GO:0031225	GO:CC	anchored component of membrane	21690	1235
1280	uEV-P20	TRUE	2.34542879989796e-05	88	5131	44	0.00857532644708634	0.5	GO:0120111	GO:CC	neuron projection cytoplasm	21690	3874
1281	uEV-P20	TRUE	2.66996711099636e-05	14	5131	13	0.00253361917754824	0.928571428571429	GO:0042627	GO:CC	chylomicron	21690	2052
1282	uEV-P20	TRUE	3.1065118301127e-05	501	5131	170	0.0331319430910154	0.339321357285429	GO:0043025	GO:CC	neuronal cell body	21690	2089
1283	uEV-P20	TRUE	4.01558419996576e-05	211	5131	84	0.0163710777626194	0.398104265402844	GO:0008021	GO:CC	synaptic vesicle	21690	595
1284	uEV-P20	TRUE	4.07760370929768e-05	70	5131	37	0.00721106996686806	0.528571428571429	GO:0016328	GO:CC	lateral plasma membrane	21690	863
1285	uEV-P20	TRUE	4.37988532959606e-05	11	5131	11	0.00214383161177158	1	GO:0030062	GO:CC	mitochondrial tricarboxylic acid cycle enzyme complex	21690	1029
1286	uEV-P20	TRUE	4.37988532959606e-05	11	5131	11	0.00214383161177158	1	GO:0033180	GO:CC	proton-transporting V-type ATPase, V1 domain	21690	1625
1287	uEV-P20	TRUE	4.37988532959606e-05	11	5131	11	0.00214383161177158	1	GO:0000221	GO:CC	vacuolar proton-transporting V-type ATPase, V1 domain	21690	38
1288	uEV-P20	TRUE	4.86606766599819e-05	65	5131	35	0.00682128240109141	0.538461538461538	GO:0005771	GO:CC	multivesicular body	21690	414
1289	uEV-P20	TRUE	6.01494516263271e-05	332	5131	120	0.0233872539465991	0.36144578313253	GO:0032279	GO:CC	asymmetric synapse	21690	1506
1290	uEV-P20	TRUE	6.95574290689467e-05	326	5131	118	0.0229974663808225	0.361963190184049	GO:0014069	GO:CC	postsynaptic density	21690	822
1291	uEV-P20	TRUE	7.45664340074792e-05	132	5131	58	0.0113038394075229	0.439393939393939	GO:0030018	GO:CC	Z disc	21690	1022
1292	uEV-P20	TRUE	9.2943275530627e-05	48	5131	28	0.00545702592087312	0.583333333333333	GO:0030118	GO:CC	clathrin coat	21690	1056
1293	uEV-P20	TRUE	9.85576372869278e-05	264	5131	99	0.0192944845059443	0.375	GO:0099568	GO:CC	cytoplasmic region	21690	3781
1294	uEV-P20	TRUE	0.000101723525168024	29	5131	20	0.00389787565776652	0.689655172413793	GO:0036019	GO:CC	endolysosome	21690	1898
1295	uEV-P20	TRUE	0.000101723525168024	29	5131	20	0.00389787565776652	0.689655172413793	GO:0033176	GO:CC	proton-transporting V-type ATPase complex	21690	1621
1296	uEV-P20	TRUE	0.000123834484999997	27	5131	19	0.00370298187487819	0.703703703703704	GO:0016471	GO:CC	vacuolar proton-transporting V-type ATPase complex	21690	874
1297	uEV-P20	TRUE	0.000142930584861345	34	5131	22	0.00428766322354317	0.647058823529412	GO:0008180	GO:CC	COP9 signalosome	21690	604
1298	uEV-P20	TRUE	0.000156406974453303	15	5131	13	0.00253361917754824	0.866666666666667	GO:0005859	GO:CC	muscle myosin complex	21690	492
1299	uEV-P20	TRUE	0.000157291734067328	62	5131	33	0.00643149483531475	0.532258064516129	GO:1904115	GO:CC	axon cytoplasm	21690	4075
1300	uEV-P20	TRUE	0.000167402783834067	39	5131	24	0.00467745078931982	0.615384615384615	GO:0030140	GO:CC	trans-Golgi network transport vesicle	21690	1077
1301	uEV-P20	TRUE	0.000168918841946901	348	5131	123	0.0239719352952641	0.353448275862069	GO:0099572	GO:CC	postsynaptic specialization	21690	3784
1302	uEV-P20	TRUE	0.00016928793144247	23	5131	17	0.00331319430910154	0.739130434782609	GO:0005839	GO:CC	proteasome core complex	21690	477
1303	uEV-P20	TRUE	0.000209947388364086	82	5131	40	0.00779575131553303	0.48780487804878	GO:0010494	GO:CC	cytoplasmic stress granule	21690	813
1304	uEV-P20	TRUE	0.000234885720587755	88	5131	42	0.00818553888130969	0.477272727272727	GO:0045334	GO:CC	clathrin-coated endocytic vesicle	21690	2488
1305	uEV-P20	TRUE	0.000245285211856598	91	5131	43	0.00838043266419801	0.472527472527473	GO:0098573	GO:CC	intrinsic component of mitochondrial membrane	21690	3565
1306	uEV-P20	TRUE	0.000261741825407001	97	5131	45	0.00877022022997466	0.463917525773196	GO:0031970	GO:CC	organelle envelope lumen	21690	1440
1307	uEV-P20	TRUE	0.00026182968332176	833	5131	257	0.0500877022022997	0.308523409363746	GO:0005815	GO:CC	microtubule organizing center	21690	455
1308	uEV-P20	TRUE	0.000320197128262612	45	5131	26	0.00506723835509647	0.577777777777778	GO:0001772	GO:CC	immunological synapse	21690	188
1309	uEV-P20	TRUE	0.000343506167076953	89	5131	42	0.00818553888130969	0.471910112359551	GO:0032592	GO:CC	integral component of mitochondrial membrane	21690	1548
1310	uEV-P20	TRUE	0.000371843307472914	26	5131	18	0.00350808809198987	0.692307692307692	GO:0046930	GO:CC	pore complex	21690	2517
1311	uEV-P20	TRUE	0.000405338186393878	147	5131	61	0.0118885207561879	0.414965986394558	GO:0005795	GO:CC	Golgi stack	21690	437
1312	uEV-P20	TRUE	0.00041180094421371	12	5131	11	0.00214383161177158	0.916666666666667	GO:0008540	GO:CC	proteasome regulatory particle, base subcomplex	21690	624
1313	uEV-P20	TRUE	0.00041180094421371	12	5131	11	0.00214383161177158	0.916666666666667	GO:0030897	GO:CC	HOPS complex	21690	1164
1314	uEV-P20	TRUE	0.000575934972393461	14	5131	12	0.00233872539465991	0.857142857142857	GO:0031089	GO:CC	platelet dense granule lumen	21690	1213
1315	uEV-P20	TRUE	0.000575934972393461	14	5131	12	0.00233872539465991	0.857142857142857	GO:0042588	GO:CC	zymogen granule	21690	2040
1316	uEV-P20	TRUE	0.000651808086669142	16	5131	13	0.00253361917754824	0.8125	GO:0099522	GO:CC	cytosolic region	21690	3776
1317	uEV-P20	TRUE	0.000697744378154825	217	5131	82	0.0159812901968427	0.377880184331797	GO:0005882	GO:CC	intermediate filament	21690	509
1318	uEV-P20	TRUE	0.00104484784204316	307	5131	108	0.0210485285519392	0.351791530944625	GO:0031965	GO:CC	nuclear membrane	21690	1435
1319	uEV-P20	TRUE	0.00109863613473177	42	5131	24	0.00467745078931982	0.571428571428571	GO:1905360	GO:CC	GTPase complex	21690	4096
1320	uEV-P20	TRUE	0.00111556222789906	430	5131	143	0.0278698109530306	0.332558139534884	GO:0005819	GO:CC	spindle	21690	459
1321	uEV-P20	TRUE	0.00113568288811016	58	5131	30	0.00584681348664978	0.517241379310345	GO:0031304	GO:CC	intrinsic component of mitochondrial inner membrane	21690	1277
1322	uEV-P20	TRUE	0.00114973505408365	72	5131	35	0.00682128240109141	0.486111111111111	GO:0032153	GO:CC	cell division site	21690	1477
1323	uEV-P20	TRUE	0.00142904101336984	102	5131	45	0.00877022022997466	0.441176470588235	GO:0005811	GO:CC	lipid droplet	21690	452
1324	uEV-P20	TRUE	0.00151240544620544	67	5131	33	0.00643149483531475	0.492537313432836	GO:0031903	GO:CC	microbody membrane	21690	1419
1325	uEV-P20	TRUE	0.00151240544620544	67	5131	33	0.00643149483531475	0.492537313432836	GO:0005778	GO:CC	peroxisomal membrane	21690	420
1326	uEV-P20	TRUE	0.00165523871580225	21	5131	15	0.00292340674332489	0.714285714285714	GO:0030904	GO:CC	retromer complex	21690	1165
1327	uEV-P20	TRUE	0.00193893805148878	19	5131	14	0.00272851296043656	0.736842105263158	GO:0000145	GO:CC	exocyst	21690	22
1328	uEV-P20	TRUE	0.00209831592384729	13	5131	11	0.00214383161177158	0.846153846153846	GO:0034362	GO:CC	low-density lipoprotein particle	21690	1700
1329	uEV-P20	TRUE	0.00225122528105854	54	5131	28	0.00545702592087312	0.518518518518518	GO:0032154	GO:CC	cleavage furrow	21690	1478
1330	uEV-P20	TRUE	0.00225404696415408	15	5131	12	0.00233872539465991	0.8	GO:0044753	GO:CC	amphisome	21690	2403
1331	uEV-P20	TRUE	0.00234843022191968	46	5131	25	0.00487234457220815	0.543478260869565	GO:0009295	GO:CC	nucleoid	21690	637
1332	uEV-P20	TRUE	0.00234843022191968	46	5131	25	0.00487234457220815	0.543478260869565	GO:0042645	GO:CC	mitochondrial nucleoid	21690	2058
1333	uEV-P20	TRUE	0.00246196309022756	154	5131	61	0.0118885207561879	0.396103896103896	GO:0043296	GO:CC	apical junction complex	21690	2146
1334	uEV-P20	TRUE	0.00252101721178035	57	5131	29	0.00565191970376145	0.508771929824561	GO:0031305	GO:CC	integral component of mitochondrial inner membrane	21690	1278
1335	uEV-P20	TRUE	0.00287265325497494	940	5131	279	0.0543753654258429	0.296808510638298	GO:0140535	GO:CC	intracellular protein-containing complex	21690	3962
1336	uEV-P20	TRUE	0.00315145460201688	255	5131	91	0.0177353342428377	0.356862745098039	GO:0045111	GO:CC	intermediate filament cytoskeleton	21690	2428
1337	uEV-P20	TRUE	0.00326559751064728	178	5131	68	0.0132527772364062	0.382022471910112	GO:0044309	GO:CC	neuron spine	21690	2311
1338	uEV-P20	TRUE	0.00332186487034476	8	5131	8	0.00155915026310661	1	GO:0002199	GO:CC	zona pellucida receptor complex	21690	221
1339	uEV-P20	TRUE	0.00332186487034476	8	5131	8	0.00155915026310661	1	GO:0005577	GO:CC	fibrinogen complex	21690	240
1340	uEV-P20	TRUE	0.00332186487034476	8	5131	8	0.00155915026310661	1	GO:0008290	GO:CC	F-actin capping protein complex	21690	615
1341	uEV-P20	TRUE	0.00332186487034476	8	5131	8	0.00155915026310661	1	GO:0034366	GO:CC	spherical high-density lipoprotein particle	21690	1704
1342	uEV-P20	TRUE	0.00347662668407232	175	5131	67	0.0130578834535178	0.382857142857143	GO:0043197	GO:CC	dendritic spine	21690	2109
1343	uEV-P20	TRUE	0.00388067312472784	29	5131	18	0.00350808809198987	0.620689655172414	GO:0032585	GO:CC	multivesicular body membrane	21690	1541
1344	uEV-P20	TRUE	0.00400703415264878	34	5131	20	0.00389787565776652	0.588235294117647	GO:0090543	GO:CC	Flemming body	21690	3183
1345	uEV-P20	TRUE	0.00405902994320957	22	5131	15	0.00292340674332489	0.681818181818182	GO:0031258	GO:CC	lamellipodium membrane	21690	1264
1346	uEV-P20	TRUE	0.00493971548369579	70	5131	33	0.00643149483531475	0.471428571428571	GO:0030669	GO:CC	clathrin-coated endocytic vesicle membrane	21690	1125
1347	uEV-P20	TRUE	0.00501205600138686	53	5131	27	0.0052621321379848	0.509433962264151	GO:0098636	GO:CC	protein complex involved in cell adhesion	21690	3583
1348	uEV-P20	TRUE	0.00550983473988075	32	5131	19	0.00370298187487819	0.59375	GO:0030125	GO:CC	clathrin vesicle coat	21690	1063
1349	uEV-P20	TRUE	0.00609666055481828	18	5131	13	0.00253361917754824	0.722222222222222	GO:0031143	GO:CC	pseudopodium	21690	1223
1350	uEV-P20	TRUE	0.00618004615577089	10	5131	9	0.00175404404599493	0.9	GO:0045240	GO:CC	dihydrolipoyl dehydrogenase complex	21690	2444
1351	uEV-P20	TRUE	0.00618004615577089	10	5131	9	0.00175404404599493	0.9	GO:0005832	GO:CC	chaperonin-containing T-complex	21690	470
1352	uEV-P20	TRUE	0.00618004615577089	10	5131	9	0.00175404404599493	0.9	GO:0000815	GO:CC	ESCRT III complex	21690	128
1353	uEV-P20	TRUE	0.00661037346124611	225	5131	81	0.0157863964139544	0.36	GO:0032838	GO:CC	plasma membrane bounded cell projection cytoplasm	21690	1558
1354	uEV-P20	TRUE	0.00691839987710705	25	5131	16	0.00311830052621321	0.64	GO:0030057	GO:CC	desmosome	21690	1027
1355	uEV-P20	TRUE	0.0072717862211418	92	5131	40	0.00779575131553303	0.434782608695652	GO:0000313	GO:CC	organellar ribosome	21690	62
1356	uEV-P20	TRUE	0.0072717862211418	92	5131	40	0.00779575131553303	0.434782608695652	GO:0005761	GO:CC	mitochondrial ribosome	21690	404
1357	uEV-P20	TRUE	0.00755108462484181	12	5131	10	0.00194893782888326	0.833333333333333	GO:0019774	GO:CC	proteasome core complex, beta-subunit complex	21690	965
1358	uEV-P20	TRUE	0.00839382485903825	57	5131	28	0.00545702592087312	0.491228070175439	GO:0030660	GO:CC	Golgi-associated vesicle membrane	21690	1117
1359	uEV-P20	TRUE	0.00942751867656175	137	5131	54	0.0105242642759696	0.394160583941606	GO:0042383	GO:CC	sarcolemma	21690	2018
1360	uEV-P20	TRUE	0.010210025457388	87	5131	38	0.00740596374975638	0.436781609195402	GO:0005758	GO:CC	mitochondrial intermembrane space	21690	401
1361	uEV-P20	TRUE	0.0103907568753364	78	5131	35	0.00682128240109141	0.448717948717949	GO:0098685	GO:CC	Schaffer collateral - CA1 synapse	21690	3603
1362	uEV-P20	TRUE	0.0108571532806528	41	5131	22	0.00428766322354317	0.536585365853659	GO:0070069	GO:CC	cytochrome complex	21690	2741
1363	uEV-P20	TRUE	0.0109731912035936	52	5131	26	0.00506723835509647	0.5	GO:0000421	GO:CC	autophagosome membrane	21690	87
1364	uEV-P20	TRUE	0.0114154549229828	164	5131	62	0.0120834145390762	0.378048780487805	GO:0030176	GO:CC	integral component of endoplasmic reticulum membrane	21690	1083
1365	uEV-P20	TRUE	0.0127259246439361	36	5131	20	0.00389787565776652	0.555555555555556	GO:0005834	GO:CC	heterotrimeric G-protein complex	21690	472
1366	uEV-P20	TRUE	0.0140569859452938	7	5131	7	0.00136425648021828	1	GO:0005579	GO:CC	membrane attack complex	21690	241
1367	uEV-P20	TRUE	0.0140569859452938	7	5131	7	0.00136425648021828	1	GO:0005757	GO:CC	mitochondrial permeability transition pore complex	21690	400
1368	uEV-P20	TRUE	0.0140569859452938	7	5131	7	0.00136425648021828	1	GO:0071541	GO:CC	eukaryotic translation initiation factor 3 complex, eIF3m	21690	3061
1369	uEV-P20	TRUE	0.0151521048449548	172	5131	64	0.0124732021048529	0.372093023255814	GO:0031227	GO:CC	intrinsic component of endoplasmic reticulum membrane	21690	1237
1370	uEV-P20	TRUE	0.0177203168575328	42	5131	22	0.00428766322354317	0.523809523809524	GO:0030119	GO:CC	AP-type membrane coat adaptor complex	21690	1057
1371	uEV-P20	TRUE	0.0182531547809121	114	5131	46	0.00896511401286299	0.403508771929825	GO:0044853	GO:CC	plasma membrane raft	21690	2416
1372	uEV-P20	TRUE	0.0188094311393296	17	5131	12	0.00233872539465991	0.705882352941177	GO:0043034	GO:CC	costamere	21690	2091
1373	uEV-P20	TRUE	0.0189662932250928	24	5131	15	0.00292340674332489	0.625	GO:0042611	GO:CC	MHC protein complex	21690	2048
1374	uEV-P20	TRUE	0.0192060505884515	86	5131	37	0.00721106996686806	0.430232558139535	GO:0071013	GO:CC	catalytic step 2 spliceosome	21690	2927
1375	uEV-P20	TRUE	0.0200771417358228	77	5131	34	0.00662638861820308	0.441558441558442	GO:0033116	GO:CC	endoplasmic reticulum-Golgi intermediate compartment membrane	21690	1609
1376	uEV-P20	TRUE	0.0214082282799402	134	5131	52	0.0101344767101929	0.388059701492537	GO:0070160	GO:CC	tight junction	21690	2757
1377	uEV-P20	TRUE	0.0226027936454937	15	5131	11	0.00214383161177158	0.733333333333333	GO:0030127	GO:CC	COPII vesicle coat	21690	1065
1378	uEV-P20	TRUE	0.0236176901219042	9	5131	8	0.00155915026310661	0.888888888888889	GO:0031095	GO:CC	platelet dense tubular network membrane	21690	1219
1379	uEV-P20	TRUE	0.0236176901219042	9	5131	8	0.00155915026310661	0.888888888888889	GO:0014731	GO:CC	spectrin-associated cytoskeleton	21690	827
1380	uEV-P20	TRUE	0.0236176901219042	9	5131	8	0.00155915026310661	0.888888888888889	GO:0031232	GO:CC	extrinsic component of external side of plasma membrane	21690	1242
1381	uEV-P20	TRUE	0.0249843684555271	32	5131	18	0.00350808809198987	0.5625	GO:0005790	GO:CC	smooth endoplasmic reticulum	21690	432
1382	uEV-P20	TRUE	0.0254418263256851	22	5131	14	0.00272851296043656	0.636363636363636	GO:0032982	GO:CC	myosin filament	21690	1565
1383	uEV-P20	TRUE	0.0254418263256851	22	5131	14	0.00272851296043656	0.636363636363636	GO:0030137	GO:CC	COPI-coated vesicle	21690	1075
1384	uEV-P20	TRUE	0.0257269802948237	13	5131	10	0.00194893782888326	0.769230769230769	GO:0030123	GO:CC	AP-3 adaptor complex	21690	1061
1385	uEV-P20	TRUE	0.0257269802948237	13	5131	10	0.00194893782888326	0.769230769230769	GO:0030126	GO:CC	COPI vesicle coat	21690	1064
1386	uEV-P20	TRUE	0.0257269802948237	13	5131	10	0.00194893782888326	0.769230769230769	GO:0099524	GO:CC	postsynaptic cytosol	21690	3778
1387	uEV-P20	TRUE	0.0257269802948237	13	5131	10	0.00194893782888326	0.769230769230769	GO:0140275	GO:CC	MIB complex	21690	3941
1388	uEV-P20	TRUE	0.0257269802948237	13	5131	10	0.00194893782888326	0.769230769230769	GO:0001401	GO:CC	SAM complex	21690	153
1389	uEV-P20	TRUE	0.0257269802948237	13	5131	10	0.00194893782888326	0.769230769230769	GO:1904930	GO:CC	amphisome membrane	21690	4087
1390	uEV-P20	TRUE	0.026782686847307	11	5131	9	0.00175404404599493	0.818181818181818	GO:0031094	GO:CC	platelet dense tubular network	21690	1218
1391	uEV-P20	TRUE	0.026782686847307	11	5131	9	0.00175404404599493	0.818181818181818	GO:0005885	GO:CC	Arp2/3 protein complex	21690	512
1392	uEV-P20	TRUE	0.026782686847307	11	5131	9	0.00175404404599493	0.818181818181818	GO:0034663	GO:CC	endoplasmic reticulum chaperone complex	21690	1739
1393	uEV-P20	TRUE	0.026782686847307	11	5131	9	0.00175404404599493	0.818181818181818	GO:0042589	GO:CC	zymogen granule membrane	21690	2041
1394	uEV-P20	TRUE	0.0294874793113469	630	5131	190	0.0370298187487819	0.301587301587302	GO:0005813	GO:CC	centrosome	21690	453
1395	uEV-P20	TRUE	0.0303751350132976	129	5131	50	0.00974468914441629	0.387596899224806	GO:0005923	GO:CC	bicellular tight junction	21690	546
1396	uEV-P20	TRUE	0.03378179298465	20	5131	13	0.00253361917754824	0.65	GO:0036020	GO:CC	endolysosome membrane	21690	1899
1397	uEV-P20	TRUE	0.0352994241839589	52	5131	25	0.00487234457220815	0.480769230769231	GO:0097225	GO:CC	sperm midpiece	21690	3299
1398	uEV-P20	TRUE	0.0442349723083521	18	5131	12	0.00233872539465991	0.666666666666667	GO:0030130	GO:CC	clathrin coat of trans-Golgi network vesicle	21690	1068
1399	uEV-P20	TRUE	0.0442349723083521	18	5131	12	0.00233872539465991	0.666666666666667	GO:0005767	GO:CC	secondary lysosome	21690	410
1400	uEV-P20	TRUE	0.0442349723083521	18	5131	12	0.00233872539465991	0.666666666666667	GO:0030663	GO:CC	COPI-coated vesicle membrane	21690	1120
1401	uEV-P20	TRUE	0.0489452592170544	28	5131	16	0.00311830052621321	0.571428571428571	GO:0030867	GO:CC	rough endoplasmic reticulum membrane	21690	1149
