# Supplementary material for: Prostate cancer reshapes the secreted and extracellular vesicle urinary proteomes
Source: Nat Commun. 2024 Jun 13;15:5069. doi: 10.1038/s41467-024-49424-5 (PMC11176296; doi:10.1038/s41467-024-49424-5)
Supplement: Supplementary file 10 — Source Data [file 41467_2024_49424_MOESM10_ESM.zip › SourceData_4B_upsetPlot_data.txt]

uSP	uEV-P150	cEV-P150	uEV-P20	cEV-P20	Tissue	WCL
1	1	1	1	1	1	0
0	0	0	0	1	1	1
0	1	1	1	1	1	1
0	0	0	0	0	1	1
0	0	0	0	0	1	1
0	1	0	1	1	1	1
0	1	0	1	0	1	1
0	1	0	1	1	1	1
0	0	0	0	0	1	1
1	1	1	1	1	1	1
0	0	0	1	0	1	1
0	1	0	1	1	1	1
0	1	1	1	1	1	1
0	0	0	1	0	1	1
0	0	0	0	0	1	1
1	0	0	1	0	1	1
0	0	1	0	0	0	0
0	1	0	0	1	0	0
0	0	0	0	0	0	1
0	0	0	1	0	1	1
0	1	1	1	1	1	1
0	0	0	1	0	1	1
0	0	0	0	0	1	1
0	0	1	0	1	1	1
0	0	1	0	1	0	1
0	1	1	1	1	1	1
0	0	1	0	1	0	0
0	0	0	1	0	1	1
0	0	0	1	0	1	1
0	1	1	1	0	1	1
0	1	1	1	1	1	1
0	1	1	1	1	1	1
0	0	0	0	1	1	1
0	1	1	1	1	1	1
0	0	0	0	0	0	1
0	0	0	1	1	1	1
0	0	0	1	1	1	1
0	0	0	1	1	1	1
1	1	1	1	1	1	1
0	0	0	1	0	1	1
0	1	0	1	0	1	1
1	1	1	1	1	1	1
0	0	0	0	0	0	1
0	0	0	0	0	1	1
0	0	0	1	0	1	1
1	1	1	1	1	1	1
0	1	1	1	1	1	1
0	0	0	0	1	0	0
0	0	0	1	0	1	1
0	0	0	0	1	0	1
0	1	1	1	1	1	1
1	1	1	1	1	1	1
0	0	0	0	0	0	1
0	0	0	0	1	0	1
1	0	0	1	1	1	1
1	0	0	1	0	1	1
0	1	1	1	1	1	1
0	0	0	1	0	1	1
0	0	0	1	0	1	1
0	0	0	1	0	1	1
0	0	0	1	1	1	1
1	0	0	1	1	1	1
0	0	0	1	0	1	1
1	0	0	1	1	1	1
1	0	0	1	1	1	1
0	1	1	1	1	1	1
1	0	0	1	1	1	1
1	1	1	1	1	1	1
0	0	0	1	1	1	1
0	0	0	1	0	1	1
0	0	0	0	0	0	1
1	1	1	1	1	1	1
0	0	0	1	1	1	1
0	0	1	0	0	0	1
1	1	1	1	1	1	1
0	0	0	0	0	1	1
1	1	1	1	1	1	1
1	0	0	1	1	1	1
1	1	0	1	1	1	1
0	0	0	1	1	1	1
1	1	0	1	1	1	1
1	0	1	1	1	1	1
0	0	0	0	0	1	1
0	0	0	1	1	1	1
0	0	0	1	1	1	1
0	0	0	1	0	1	1
1	1	1	1	1	1	1
1	1	1	1	1	1	1
1	1	1	1	1	1	1
0	0	0	0	0	1	1
1	0	0	1	1	1	1
0	0	0	1	0	1	1
1	1	0	1	1	1	1
0	1	1	1	1	1	1
0	1	1	1	1	1	1
0	0	0	1	0	1	1
0	0	0	1	0	1	1
0	0	0	1	0	1	1
0	1	0	1	1	1	1
1	1	1	1	1	1	1
1	1	1	1	1	1	1
1	1	1	1	1	1	1
1	1	1	1	1	1	1
1	1	1	1	1	1	1
1	1	1	1	1	1	1
0	0	1	0	1	1	1
1	1	1	1	1	1	1
1	1	1	1	1	1	1
1	1	1	1	1	1	1
1	1	1	1	1	1	1
0	1	0	1	0	1	1
1	1	1	1	1	1	1
1	1	1	1	1	1	1
1	1	1	1	1	1	1
1	1	1	1	1	1	1
1	1	1	1	1	1	1
0	0	0	0	0	1	1
0	0	0	0	0	0	1
1	1	1	0	1	0	1
1	1	1	1	1	1	1
0	1	0	0	0	1	1
0	1	0	0	0	1	1
0	0	0	0	0	1	1
1	1	1	1	1	1	1
0	1	1	1	1	1	1
0	0	1	0	1	0	1
0	0	1	0	0	0	0
1	0	1	0	0	1	0
1	1	1	1	1	1	1
1	1	1	1	1	1	1
0	0	1	1	1	1	1
0	0	0	0	0	1	1
0	0	0	0	0	0	1
0	0	0	1	0	1	1
0	0	0	0	0	1	1
0	1	0	0	1	0	1
0	0	1	0	0	0	1
1	1	1	1	1	1	1
0	0	0	1	0	0	1
0	1	0	1	1	1	1
0	1	0	1	1	1	0
1	1	1	1	1	1	1
0	1	0	1	1	1	1
0	0	1	0	0	0	0
1	1	0	1	1	1	1
0	1	1	1	1	1	1
0	0	0	0	0	1	1
0	1	1	0	1	1	1
0	0	0	1	0	1	1
0	1	0	1	0	1	1
0	0	1	0	1	0	1
0	0	1	0	1	0	0
0	1	1	1	1	1	1
0	1	0	1	1	1	1
0	0	1	1	1	1	1
1	1	1	1	1	1	1
1	1	1	1	1	1	1
0	0	0	0	0	1	1
0	1	0	1	0	1	1
0	0	0	0	1	0	1
0	0	0	0	0	0	1
0	0	0	0	0	0	1
0	0	0	1	1	1	1
0	0	1	0	1	0	0
1	1	0	0	0	1	1
0	0	0	1	1	1	1
0	0	0	0	1	1	1
0	0	0	1	1	1	1
0	0	0	1	1	1	1
1	1	0	1	1	1	1
0	0	0	1	0	1	1
0	0	0	1	1	1	1
0	0	0	1	0	1	1
0	0	0	0	0	1	1
0	0	0	1	0	1	1
0	0	0	0	0	0	1
0	0	0	0	0	1	1
0	0	0	0	0	1	1
0	0	0	1	0	0	1
0	0	0	1	1	1	1
1	0	0	1	1	1	1
1	1	1	1	1	1	1
0	1	1	1	1	1	1
1	0	0	0	0	1	1
1	1	1	1	1	1	1
1	1	1	1	1	1	1
1	1	1	1	1	1	1
0	0	0	0	0	0	1
1	1	1	1	1	1	1
0	0	1	0	1	1	1
0	0	0	0	0	0	1
1	1	1	1	1	1	1
1	1	1	1	1	1	0
0	1	1	1	1	1	1
1	1	0	1	0	0	1
1	0	0	1	1	1	1
0	0	0	0	1	0	1
1	0	0	1	1	1	1
0	1	1	1	1	1	1
0	1	1	1	1	1	1
0	1	1	1	1	1	1
0	0	1	0	1	0	1
1	1	1	1	1	1	1
1	0	0	1	1	1	1
0	0	0	1	1	1	1
1	0	0	1	1	1	1
0	0	0	0	1	0	1
0	0	0	1	0	1	1
0	1	0	1	0	1	1
0	0	0	0	0	0	1
1	1	1	1	1	1	1
0	0	0	1	0	1	1
0	0	0	0	0	1	1
0	0	0	1	1	1	1
0	0	1	0	0	0	0
0	0	0	0	0	0	1
0	0	0	0	0	1	1
0	0	0	0	0	1	1
0	0	0	0	0	1	1
1	1	1	1	1	1	1
1	1	0	1	1	1	1
1	1	0	1	1	1	1
1	1	0	1	1	1	1
1	1	0	1	1	1	1
1	1	0	1	1	1	0
0	1	0	1	0	1	1
1	1	1	1	1	1	1
1	1	0	1	0	0	1
1	1	1	1	1	1	1
0	1	1	1	1	1	1
0	0	0	0	1	1	1
0	1	1	1	1	1	1
0	1	1	1	1	1	1
0	1	0	1	0	1	1
1	1	0	1	0	1	1
0	0	0	0	0	0	1
1	1	1	1	1	1	1
1	1	1	1	1	1	1
0	1	0	1	1	1	1
0	0	0	1	1	1	1
1	1	0	1	1	1	1
1	1	0	1	1	1	1
1	1	1	1	1	1	1
0	1	0	1	1	1	1
1	1	0	1	0	1	1
1	1	0	1	0	1	1
1	1	0	1	1	1	1
1	1	0	1	1	1	0
0	0	1	1	1	1	1
0	1	1	1	1	1	1
1	0	0	1	1	1	1
0	0	0	1	0	1	1
1	0	0	1	1	1	1
1	1	0	1	1	1	1
1	1	0	1	1	0	0
1	1	1	1	1	1	1
1	1	1	1	1	1	1
1	1	1	1	1	1	1
0	0	0	0	0	1	1
0	0	0	0	0	1	1
0	1	0	1	1	1	1
0	0	0	1	0	1	1
0	0	0	0	0	1	1
0	0	0	1	0	1	1
0	0	0	0	0	1	1
0	0	0	0	0	1	1
0	0	0	0	0	1	1
0	0	0	0	0	0	1
0	0	0	0	0	1	1
0	0	1	1	1	0	0
0	0	1	1	0	0	0
1	1	1	1	1	1	0
1	1	0	0	0	1	1
0	0	0	1	0	1	1
0	0	0	0	0	1	1
0	0	0	1	1	1	1
0	0	0	1	0	1	1
0	0	0	0	0	1	1
0	0	0	0	0	1	1
0	0	0	0	0	1	1
0	0	0	0	0	1	1
0	0	0	0	1	1	1
0	0	0	0	0	1	1
1	1	0	1	1	1	1
0	0	1	1	1	1	1
0	0	1	1	1	1	1
1	1	1	1	1	1	1
1	0	0	1	0	1	1
0	1	1	1	1	1	0
0	0	0	0	0	0	1
0	0	0	0	0	0	1
0	1	1	1	1	1	1
0	0	1	0	0	1	0
0	0	0	0	0	1	1
0	0	0	0	0	1	1
0	0	0	1	1	1	1
0	0	0	0	0	1	1
0	0	0	0	0	0	1
0	1	0	1	1	1	1
0	0	0	0	0	1	1
0	0	1	0	1	0	1
0	1	1	0	1	0	0
0	0	0	1	1	1	1
1	1	1	1	1	1	1
1	0	0	1	1	1	1
0	0	0	1	1	1	1
0	0	0	1	1	1	1
1	1	1	1	1	1	1
1	1	1	1	1	1	1
0	1	1	1	1	1	1
1	1	1	1	1	1	1
1	1	1	1	1	1	1
1	1	1	1	1	1	1
1	1	1	1	1	1	1
1	1	1	1	1	1	1
1	1	1	1	1	1	1
1	1	1	1	1	1	1
1	1	1	1	1	1	1
1	1	1	1	1	1	1
1	1	0	1	1	1	1
1	1	0	1	1	1	1
1	1	1	1	1	1	1
1	1	1	1	1	1	1
0	1	0	1	1	1	1
1	1	1	1	1	1	1
1	1	1	1	1	1	1
1	1	0	1	0	1	1
0	0	0	0	0	1	1
1	1	1	1	1	1	1
1	1	1	1	1	1	1
1	1	1	1	1	1	1
0	1	1	1	1	1	1
0	0	1	0	0	1	1
1	1	0	1	1	1	1
1	1	1	1	1	1	1
0	1	1	1	1	1	1
0	1	0	1	1	1	1
0	0	1	1	1	1	1
0	0	0	0	0	1	1
0	0	0	0	0	0	1
0	0	0	0	0	1	1
0	0	0	0	0	1	1
0	0	0	1	0	1	1
0	0	1	0	1	0	0
0	0	1	0	1	0	1
1	1	1	1	1	1	1
1	0	1	1	1	1	1
0	0	1	0	0	0	0
1	0	0	0	1	1	1
0	0	0	0	0	1	1
1	1	1	1	1	1	1
1	1	0	1	1	1	1
1	1	1	1	0	1	0
1	1	1	1	1	1	1
1	1	1	1	1	1	0
1	1	1	1	1	1	0
0	1	0	1	0	0	1
0	0	0	1	1	0	1
0	0	0	1	1	1	1
0	0	0	0	1	1	1
1	1	1	1	1	1	0
1	1	1	1	1	1	0
1	1	1	1	1	1	0
0	0	0	1	0	1	1
0	0	0	1	0	1	1
0	0	0	1	0	1	1
1	1	1	1	1	1	1
1	1	1	1	1	1	1
1	1	1	1	1	1	1
1	1	1	1	1	1	1
0	0	0	0	0	1	1
0	0	0	1	0	1	1
0	0	0	0	0	1	1
0	1	0	1	1	1	1
0	1	0	1	1	1	1
1	1	1	1	1	1	1
0	0	1	0	0	0	0
1	1	1	1	1	1	1
1	1	1	1	1	1	1
1	1	1	1	1	1	1
1	1	1	1	1	1	1
1	1	1	1	1	1	1
0	1	0	1	1	1	1
0	1	0	1	1	1	1
0	1	0	1	1	1	1
0	1	1	1	1	1	1
0	1	1	1	1	1	1
1	1	0	1	1	1	1
0	1	1	1	1	1	1
0	1	0	1	1	1	1
0	0	0	0	0	1	1
1	1	1	1	1	1	0
0	0	0	1	0	1	1
0	0	0	0	1	1	1
1	1	1	1	1	1	1
0	1	0	1	1	1	1
0	1	1	1	1	1	1
0	1	0	1	1	1	1
0	1	0	1	1	1	1
0	1	1	0	1	0	0
0	1	0	1	1	1	1
1	1	0	1	0	1	1
1	1	1	1	1	1	1
1	1	1	1	1	1	1
0	1	1	1	1	1	1
0	0	1	1	1	1	1
0	0	0	0	0	1	1
0	1	0	1	0	1	1
1	1	0	1	1	1	1
0	0	0	1	0	0	1
0	0	0	1	1	1	1
0	0	0	0	1	0	0
0	0	1	0	1	0	0
0	1	0	1	0	1	1
0	0	0	1	0	1	1
0	1	0	1	1	1	1
0	0	0	0	0	1	1
0	0	0	0	0	1	1
0	0	0	1	0	1	1
0	0	0	0	0	0	1
1	0	0	0	0	0	1
0	1	0	1	1	1	1
0	0	0	1	1	0	1
1	1	1	1	1	1	1
0	1	0	1	1	0	0
0	1	1	1	1	1	1
0	1	0	1	1	1	1
1	1	1	1	1	1	1
0	1	0	1	1	1	1
0	0	0	1	1	1	1
0	0	0	0	1	1	1
0	1	1	1	1	1	1
0	0	0	0	0	1	1
1	1	1	1	1	1	1
1	1	1	1	1	1	1
0	0	0	1	1	1	1
0	0	0	1	0	1	1
0	0	0	0	0	1	1
0	1	0	1	0	1	1
0	0	0	1	1	1	1
0	1	0	1	0	1	1
0	0	0	1	0	1	1
1	1	0	1	1	1	1
1	1	1	1	1	1	1
1	1	1	1	1	1	1
1	1	1	1	1	1	1
1	1	1	1	1	1	1
1	1	1	1	1	1	1
0	1	1	1	1	1	1
0	1	0	1	0	1	1
0	1	0	0	0	1	1
0	1	0	1	0	1	1
0	1	0	1	1	1	0
1	1	1	1	1	1	0
0	0	1	0	0	0	0
1	1	0	1	0	1	1
1	0	0	1	0	1	1
0	0	1	0	1	1	1
0	0	0	1	0	1	1
1	1	1	1	1	1	1
0	0	0	1	0	1	1
0	1	0	1	1	1	1
0	0	0	1	1	1	1
0	0	0	1	1	1	1
0	1	0	1	0	1	1
0	0	0	0	0	1	1
0	0	0	0	0	0	1
0	0	0	0	0	1	1
1	1	0	1	1	1	1
1	1	0	1	1	1	1
1	1	1	1	1	1	1
0	0	1	0	1	1	1
0	0	0	1	1	1	1
0	1	0	1	1	1	1
1	1	0	1	0	1	1
1	1	1	1	1	1	1
0	0	0	0	0	1	1
0	0	0	1	0	1	1
0	0	0	1	0	0	1
0	0	0	0	0	0	1
1	0	0	1	1	1	1
1	0	0	1	1	1	1
0	1	0	1	1	1	1
0	0	0	0	0	0	1
0	0	0	0	0	1	1
0	1	0	1	1	1	1
0	0	0	0	1	1	1
0	1	0	1	0	1	1
0	1	1	1	1	1	1
0	1	0	1	1	1	1
0	1	0	1	1	1	1
0	1	0	1	1	1	1
0	0	1	1	1	1	1
1	1	1	1	1	1	1
0	0	0	0	0	1	1
0	0	0	0	1	1	1
0	0	1	1	1	1	1
0	0	0	0	0	1	1
0	0	0	0	0	0	1
1	1	1	1	0	1	1
0	0	1	0	0	0	0
0	1	1	1	1	1	1
0	1	1	1	1	1	0
0	0	1	0	1	1	1
1	1	1	1	1	1	1
0	0	0	1	1	1	1
0	1	1	0	1	1	0
1	1	1	1	1	1	1
1	1	1	1	1	1	1
1	1	1	1	1	1	1
1	1	1	1	1	1	1
1	1	1	1	1	1	1
1	1	1	1	1	1	1
0	0	0	1	1	1	1
0	0	0	1	1	1	1
0	0	0	1	1	1	1
0	1	1	1	1	1	1
0	1	1	1	1	1	1
0	1	1	1	1	1	1
0	1	1	1	1	1	1
0	1	1	1	1	1	1
1	1	1	1	1	1	1
1	1	1	1	1	1	1
1	1	1	1	1	1	1
1	0	0	1	1	1	1
1	0	0	1	1	1	1
0	0	0	0	0	1	1
1	0	0	1	1	1	1
1	0	0	1	1	1	1
0	0	0	1	1	1	1
1	0	0	1	0	1	1
0	0	0	1	1	1	1
1	0	0	1	1	1	1
1	0	0	1	1	1	1
0	0	0	1	0	1	1
0	0	0	0	0	1	1
1	1	0	1	1	1	1
1	1	1	1	1	1	1
1	1	1	1	1	1	1
0	0	1	1	1	1	1
1	1	1	1	1	1	1
1	1	1	1	1	1	1
1	1	1	1	1	1	1
1	1	1	1	1	1	1
1	1	0	1	1	1	1
1	1	0	1	1	1	1
1	1	0	1	1	1	1
0	1	0	1	0	1	1
1	1	1	1	1	1	1
1	1	0	1	1	1	1
1	1	0	1	1	1	1
0	0	0	0	1	1	1
0	1	1	1	1	1	1
1	1	1	1	1	1	1
1	1	1	1	0	1	0
0	0	0	1	0	1	1
0	0	0	0	0	1	1
0	0	0	0	0	1	1
0	0	0	0	1	1	1
1	1	1	1	1	1	1
0	0	0	0	0	1	1
1	1	1	1	1	1	1
0	0	1	0	1	1	1
1	0	1	0	1	1	1
0	0	0	0	0	1	1
0	0	0	1	0	1	1
0	0	0	0	0	1	1
0	0	0	0	1	0	0
0	0	0	0	1	0	1
0	0	0	0	0	1	1
0	1	0	1	1	1	1
1	1	1	1	1	0	1
1	1	1	1	1	1	1
1	1	1	1	1	1	1
0	0	0	0	0	1	1
0	0	0	0	0	1	1
0	0	0	1	1	1	1
1	1	1	1	0	1	1
1	0	1	1	1	1	1
1	0	0	1	0	1	1
0	0	1	0	0	0	0
0	0	0	0	0	1	1
0	0	0	1	1	1	1
1	1	1	1	0	1	0
0	0	0	0	0	1	1
0	0	0	0	0	1	1
0	1	0	1	1	1	1
1	1	1	1	1	1	1
0	0	0	0	0	1	1
0	1	1	1	1	1	1
0	1	1	1	1	1	1
1	1	1	1	1	1	1
1	1	1	1	1	1	1
1	1	1	1	1	1	1
0	0	0	0	0	1	1
0	0	0	0	0	0	1
0	0	0	0	0	1	1
0	0	0	0	0	0	1
1	1	1	1	1	1	1
1	1	0	1	0	1	1
0	0	0	0	1	1	1
0	0	0	0	0	1	1
0	0	0	0	0	0	1
0	0	0	0	0	0	1
0	0	0	0	0	0	1
1	1	1	1	1	1	1
0	0	0	1	1	1	1
0	0	1	1	1	1	1
0	0	0	1	1	1	1
0	0	0	0	1	0	1
1	0	0	0	0	1	1
0	0	0	0	0	1	1
0	0	0	0	1	0	1
1	0	0	1	0	1	1
0	0	0	0	1	1	1
1	0	0	0	0	0	1
0	0	0	1	0	1	1
0	0	0	1	0	1	1
0	0	0	1	0	1	1
0	1	0	1	1	1	1
0	0	0	0	1	1	1
0	0	1	0	1	0	0
0	0	0	1	0	1	1
0	0	0	1	0	1	1
0	0	0	0	0	0	1
0	0	0	0	0	1	1
0	0	0	0	0	0	1
0	0	0	1	1	1	1
0	0	0	0	0	0	1
0	1	0	1	1	1	1
0	0	0	1	0	1	1
0	0	0	1	1	1	1
1	1	0	1	1	1	1
0	0	0	0	0	0	1
0	1	0	1	0	0	1
0	0	0	0	0	1	1
0	0	0	0	0	1	1
1	1	1	1	1	1	0
1	1	1	1	1	0	0
0	0	0	0	0	0	1
0	0	1	1	1	1	1
1	1	0	1	1	1	1
1	1	0	1	0	1	1
0	1	0	1	1	1	0
0	0	1	0	0	0	0
0	0	0	0	1	0	1
0	0	0	1	1	1	1
0	0	0	0	0	0	1
1	1	1	1	1	1	1
0	0	0	1	0	1	1
0	0	0	0	0	1	1
0	0	0	1	0	1	1
0	0	0	1	0	1	1
1	1	1	1	1	1	1
1	1	1	1	1	1	1
0	0	0	0	0	0	1
0	0	1	0	1	0	0
0	0	0	1	0	1	1
0	1	1	0	0	0	0
1	1	1	0	1	0	0
0	0	0	0	0	1	1
0	0	0	0	0	0	1
0	0	0	0	0	1	1
0	0	1	0	0	1	1
0	0	1	0	0	0	1
0	0	0	0	0	1	1
0	0	0	0	0	1	1
1	1	1	1	1	1	1
0	0	0	0	1	1	1
1	0	0	1	0	1	1
1	1	1	1	1	1	1
0	0	0	0	0	1	1
0	1	0	1	1	1	1
0	0	0	0	0	1	1
0	0	0	0	1	1	1
0	0	0	0	0	0	1
0	1	0	1	0	1	1
0	0	0	0	0	1	1
0	0	0	0	0	1	1
0	0	0	0	0	1	1
0	0	0	0	0	1	1
0	0	0	0	0	1	1
0	0	0	0	0	0	1
0	1	0	1	1	1	1
0	1	1	1	0	0	0
0	0	0	1	0	1	1
0	0	0	0	1	1	1
0	1	1	1	1	1	1
0	0	0	0	0	0	1
0	0	0	0	0	0	1
1	1	1	1	1	1	1
0	0	0	0	0	0	1
0	0	0	0	0	0	1
0	0	0	0	0	0	1
0	0	0	0	0	1	1
0	0	0	0	0	1	1
1	1	1	1	1	1	1
1	1	1	1	1	1	0
0	0	0	0	0	1	1
1	1	0	1	1	1	1
1	0	0	0	0	1	1
0	0	0	0	0	1	1
1	1	1	1	1	1	1
1	1	1	1	1	0	0
0	0	1	0	1	0	0
0	0	1	0	1	1	0
0	0	0	0	1	0	1
0	0	1	1	1	1	1
0	0	0	0	0	0	1
0	0	0	0	0	1	1
0	0	0	1	1	1	1
1	1	1	1	1	1	1
0	1	1	1	1	1	1
0	0	0	0	0	0	1
0	0	0	0	0	1	1
0	0	0	0	0	0	1
1	1	1	1	1	0	0
0	0	1	0	1	0	0
1	1	1	1	1	1	0
1	1	1	1	1	1	1
0	1	0	1	1	1	1
0	0	0	0	0	1	1
0	0	0	0	0	0	1
0	1	1	1	1	1	1
0	1	0	0	0	1	1
0	0	0	0	0	0	1
0	1	1	1	1	1	1
0	0	0	0	0	0	1
0	0	0	0	0	1	1
0	0	0	0	0	1	1
0	0	0	1	0	1	1
1	1	1	1	1	1	1
0	0	0	0	0	1	1
0	1	0	1	1	1	1
0	0	0	0	0	1	1
0	1	0	1	0	1	1
0	0	0	0	0	1	1
0	1	0	1	1	1	1
0	0	0	0	0	0	1
0	0	0	0	0	1	1
0	1	1	0	0	1	1
1	0	0	1	0	1	1
0	0	0	0	0	1	1
0	0	0	0	0	1	1
0	0	0	0	0	1	1
1	1	0	1	1	1	1
0	0	0	0	0	0	1
0	0	0	0	0	0	1
0	0	1	0	1	1	1
0	1	1	0	1	1	0
0	0	0	0	0	0	1
0	0	0	0	0	0	1
0	0	0	0	0	0	1
1	1	0	1	0	1	1
1	0	1	1	1	1	1
1	0	0	1	1	1	0
1	0	1	1	0	1	0
0	0	1	1	1	1	1
0	0	0	1	0	1	1
1	0	0	1	1	1	1
0	0	0	0	1	1	1
0	0	0	0	0	1	1
0	0	0	0	0	1	1
0	0	0	1	1	1	1
0	0	0	0	0	1	1
0	0	0	0	0	0	1
0	0	0	1	0	1	1
0	0	0	0	0	1	1
0	0	0	0	0	1	1
0	1	1	0	1	1	1
1	1	1	1	1	1	0
0	0	0	0	0	0	1
0	0	0	1	0	1	1
1	1	1	1	1	1	0
1	1	1	1	1	1	0
0	0	0	0	0	1	1
0	0	0	0	0	0	1
1	1	0	1	1	1	0
0	0	0	0	0	1	1
0	0	0	0	0	1	1
0	0	0	0	0	0	1
0	1	0	1	1	1	1
0	1	0	1	1	1	1
0	0	0	0	0	0	1
0	0	0	0	0	1	1
0	0	0	0	0	1	1
0	0	1	1	1	1	1
0	0	0	0	0	1	1
0	0	0	0	0	0	1
0	0	0	1	1	1	1
1	1	0	1	1	1	0
0	0	0	0	0	1	1
1	1	0	1	0	1	1
0	0	0	0	0	0	1
0	0	0	0	0	0	1
0	1	0	1	1	1	1
0	1	0	0	0	1	1
0	0	0	0	0	1	1
0	0	0	0	0	1	1
1	1	1	1	1	0	0
1	1	0	1	0	1	1
0	0	0	0	0	1	1
1	1	1	1	1	1	1
1	1	1	1	1	1	1
0	0	0	0	0	0	1
1	1	1	1	1	1	1
0	1	1	0	1	1	0
0	0	0	0	0	0	1
1	1	1	1	1	1	1
1	1	1	1	1	1	1
1	0	1	0	1	1	1
1	1	1	1	0	1	1
1	1	0	1	0	1	1
0	0	0	1	0	0	1
0	0	0	1	1	1	1
0	1	0	1	1	1	1
1	1	1	1	1	1	1
1	1	0	1	0	1	1
1	1	1	1	0	1	0
1	1	1	1	1	1	1
1	0	1	1	1	1	1
1	1	0	1	0	1	1
0	1	0	1	1	1	1
1	1	1	1	1	1	1
1	1	1	1	1	1	1
1	1	1	1	1	1	1
0	0	0	0	0	0	1
0	0	0	0	0	0	1
0	0	0	0	0	0	1
0	0	0	0	0	1	1
0	0	0	0	0	1	1
1	1	1	1	1	1	1
0	1	0	1	1	1	1
1	0	1	1	1	1	1
1	1	1	1	1	1	1
1	1	1	1	1	1	1
0	0	0	0	1	1	1
1	1	1	1	1	1	1
1	1	1	1	1	1	1
0	0	0	0	0	0	1
0	0	1	0	0	0	0
1	1	1	1	1	1	1
1	1	1	1	1	1	1
1	1	1	1	1	1	1
1	1	1	1	1	1	1
1	1	1	0	1	1	1
1	1	0	1	1	1	1
1	1	0	1	1	1	1
1	1	1	1	1	1	1
1	1	1	1	1	1	1
1	1	1	1	1	1	1
1	1	1	1	1	1	1
0	1	0	1	0	1	1
0	1	1	1	1	1	1
0	1	1	1	1	1	1
0	0	0	1	0	1	1
0	0	1	0	1	0	0
1	0	1	1	0	1	1
0	0	0	0	0	0	1
0	1	1	0	1	1	1
0	0	1	0	1	1	0
1	1	1	1	1	1	0
0	1	0	1	0	1	1
0	0	0	1	0	1	1
0	1	0	1	0	1	1
1	1	0	1	0	1	1
0	0	0	1	1	1	1
1	1	0	1	1	1	1
0	0	0	0	0	1	1
1	1	1	1	1	1	1
0	0	1	0	1	1	1
0	0	1	0	1	1	1
0	0	0	0	0	1	1
0	0	0	1	1	1	1
0	0	0	0	0	0	1
0	0	0	0	0	0	1
1	1	1	1	1	1	1
1	1	1	1	1	1	1
0	0	0	1	0	1	1
0	0	1	0	1	1	1
0	1	0	1	1	1	1
0	0	0	0	0	1	1
1	0	1	1	1	1	1
0	0	0	0	0	0	1
0	0	0	0	1	1	1
0	0	0	0	0	1	1
0	1	1	1	1	1	1
0	1	1	1	1	1	1
0	0	0	0	1	1	1
1	0	1	1	1	1	1
0	0	1	0	1	0	0
0	1	0	1	0	1	1
0	0	0	1	0	1	1
0	0	0	0	0	1	1
0	0	0	0	0	0	1
0	0	0	0	0	1	1
0	0	0	0	0	1	1
0	1	0	0	1	1	1
0	0	0	0	0	1	1
0	1	0	1	1	1	1
0	0	0	0	0	0	1
0	0	0	0	0	0	1
0	0	0	0	0	1	1
0	0	0	0	0	1	1
0	1	0	1	1	1	1
0	0	0	1	0	1	1
0	0	0	0	0	1	1
0	0	0	1	1	1	1
0	1	1	0	1	1	1
0	0	0	1	1	1	1
0	1	0	0	0	1	1
0	0	0	0	0	1	1
0	0	0	0	0	0	1
0	1	0	1	1	1	1
0	0	0	0	0	0	1
0	0	0	0	1	1	1
0	0	0	0	0	1	1
0	0	0	1	1	0	1
0	0	0	1	0	1	1
0	0	0	0	0	1	1
0	0	0	0	0	1	1
0	0	0	0	0	1	1
0	1	0	1	0	1	1
0	0	0	0	0	0	1
0	0	0	0	0	1	1
0	1	0	1	1	1	0
0	0	0	0	1	0	0
0	0	0	0	0	0	1
0	0	1	0	1	0	1
0	0	0	0	0	1	1
0	0	0	0	0	1	1
0	0	0	0	0	1	1
0	0	0	0	0	0	1
0	1	1	1	1	1	1
0	1	1	1	1	1	1
0	0	0	0	0	1	1
0	0	1	0	1	0	0
1	1	0	1	1	1	1
0	0	0	0	0	0	1
1	1	1	1	1	1	1
1	1	1	1	1	1	1
1	1	1	1	1	1	1
1	1	1	1	1	1	1
1	1	1	1	1	1	1
1	1	1	1	1	1	1
1	1	1	1	1	1	1
1	1	1	1	1	1	1
0	1	1	1	1	1	1
1	0	1	1	1	1	1
0	1	1	0	1	1	1
0	0	0	0	1	0	0
1	1	1	1	1	1	1
1	1	1	1	1	1	1
0	0	0	0	0	1	1
1	1	1	1	1	1	1
0	0	0	0	0	1	1
1	0	1	0	1	0	1
1	1	1	1	1	1	1
1	1	1	1	1	1	1
1	1	1	1	1	1	1
1	1	1	1	1	1	1
1	1	1	0	1	0	0
1	1	1	1	1	1	1
1	1	1	1	1	1	0
0	0	1	0	1	0	1
1	1	1	1	1	1	1
0	1	1	1	1	1	0
1	1	1	1	1	1	1
1	0	1	1	1	1	1
1	1	1	0	1	1	1
0	0	1	0	1	1	1
1	1	1	1	1	0	1
0	0	0	1	0	1	1
0	0	0	0	1	0	1
0	0	0	0	0	1	1
0	0	0	0	0	1	1
0	0	0	0	0	1	1
0	0	0	0	0	1	1
0	0	0	0	1	0	0
0	1	1	1	1	1	1
0	0	0	1	0	0	1
0	0	0	0	0	1	1
1	1	1	1	1	1	1
0	1	1	1	1	1	1
0	1	1	1	1	1	1
0	0	0	1	1	1	1
0	0	0	0	1	0	1
0	1	0	0	0	1	1
0	1	1	0	0	1	0
0	0	0	0	1	1	1
0	0	0	0	0	1	1
0	0	0	0	0	0	1
0	0	0	0	1	0	0
0	0	0	0	0	0	1
0	0	0	0	1	0	1
0	0	1	0	1	1	1
1	1	1	1	1	1	1
1	1	1	1	1	1	1
1	1	1	1	1	1	1
1	1	1	1	1	0	1
1	0	1	1	1	1	1
0	0	1	0	1	1	1
0	0	0	0	1	1	1
0	0	0	0	0	1	1
0	0	0	0	0	1	1
0	1	1	1	0	1	1
0	1	1	1	1	1	1
0	0	0	0	0	1	1
0	0	1	0	1	1	1
0	0	0	0	0	1	1
0	0	1	0	1	1	1
0	1	1	1	1	1	1
0	0	0	0	0	0	1
0	0	0	0	0	0	1
0	0	0	1	1	1	1
0	0	0	0	0	1	1
0	0	0	0	0	1	1
0	0	1	1	1	1	1
0	0	0	0	0	0	1
0	0	0	0	0	0	1
0	0	0	0	0	1	1
1	0	0	0	1	1	1
0	0	0	0	0	1	1
0	0	0	0	0	1	1
0	0	0	0	1	1	0
0	0	0	0	0	1	1
0	0	0	1	1	1	1
1	1	1	1	1	0	0
0	1	0	0	0	1	1
0	0	0	0	0	0	1
0	0	0	0	0	0	1
0	0	0	0	0	0	1
1	0	0	1	0	1	1
0	0	0	1	0	1	1
0	0	1	0	1	1	1
0	0	1	0	1	1	1
0	0	1	0	0	0	1
0	0	0	0	0	0	1
0	0	0	0	0	1	1
0	0	0	0	1	0	0
0	1	0	1	1	0	1
0	0	0	0	0	0	1
0	0	0	0	0	0	1
0	0	0	0	0	0	1
0	0	0	0	0	0	1
0	0	0	0	0	0	1
0	0	0	0	0	0	1
0	0	0	0	0	0	1
0	0	0	0	0	0	1
0	0	0	0	0	1	1
0	0	0	0	0	0	1
0	0	0	0	1	0	1
0	0	0	0	1	0	1
0	0	0	0	0	1	1
0	0	0	0	1	1	1
0	0	1	0	1	0	1
0	0	0	0	0	0	1
0	0	0	0	0	0	1
0	0	0	1	1	1	1
0	0	0	0	0	1	1
0	0	0	0	0	1	1
1	0	0	1	0	0	1
0	1	0	0	0	1	1
0	1	0	1	0	1	1
0	0	0	0	0	1	1
1	1	1	1	1	1	0
0	0	1	0	0	1	0
0	0	0	0	0	1	1
1	1	1	1	1	1	0
1	1	1	1	1	1	0
1	1	1	1	1	1	1
1	1	1	1	1	1	1
0	0	0	0	0	1	1
0	1	0	1	1	1	1
0	0	0	1	0	1	1
1	0	0	0	0	1	1
0	0	0	0	0	0	1
0	0	0	0	0	0	1
0	0	0	0	0	1	1
0	0	0	0	0	1	1
1	0	0	0	0	1	1
0	0	0	1	1	1	1
0	0	0	0	0	1	1
0	0	0	0	0	1	1
0	0	0	1	0	1	1
0	0	0	0	0	0	1
0	0	0	0	0	1	1
0	0	0	0	0	1	1
0	0	0	0	1	1	1
0	0	0	1	1	1	1
0	0	0	0	0	1	1
0	0	0	0	0	1	1
0	0	0	0	0	1	1
0	0	0	0	0	1	1
0	0	0	1	0	1	1
0	0	0	0	0	0	1
0	0	0	0	1	1	1
1	1	0	1	0	1	1
0	0	1	0	1	0	0
1	0	0	1	1	1	1
0	1	0	1	0	0	1
0	0	0	0	1	0	1
1	1	1	1	1	1	1
1	1	1	1	1	1	0
1	1	1	1	1	1	1
1	1	1	1	1	1	1
0	1	1	1	1	1	1
1	1	1	1	1	1	1
1	1	1	1	1	1	1
1	1	1	1	1	1	0
1	1	1	1	1	1	1
1	1	1	1	1	1	1
0	0	0	0	0	1	1
0	1	1	1	1	1	1
1	1	1	1	1	1	1
0	0	0	0	0	1	1
0	0	1	0	1	1	1
0	0	0	0	0	0	1
0	0	1	1	1	1	1
0	0	0	1	1	0	0
0	0	0	0	0	0	1
0	1	0	0	0	1	1
0	0	0	0	0	1	1
0	1	1	1	1	1	1
0	1	0	1	0	1	1
0	1	0	1	1	1	1
1	1	1	1	1	1	1
0	0	0	0	0	0	1
1	1	0	1	1	0	0
0	1	1	1	1	1	1
0	0	0	0	0	1	1
1	0	0	1	1	1	1
0	0	0	1	1	1	1
0	0	0	0	0	1	1
0	0	1	1	1	0	1
0	0	0	0	0	1	1
0	0	0	0	0	0	1
1	1	1	1	1	1	1
1	1	1	1	1	1	1
1	1	1	1	1	1	1
1	0	1	1	1	1	1
0	0	0	1	0	1	1
0	0	0	0	0	0	1
0	0	0	0	0	0	1
0	1	0	0	1	1	1
0	1	0	1	1	1	1
0	0	0	0	0	0	1
0	0	0	0	0	1	1
0	0	1	0	0	1	1
0	1	0	1	0	1	1
0	0	1	0	1	0	1
0	0	1	0	0	0	0
0	1	1	0	0	0	0
0	1	1	0	0	0	0
0	1	1	1	1	1	0
0	0	1	0	1	1	0
0	0	1	0	1	0	1
0	1	0	0	0	1	1
1	1	1	1	1	1	0
0	0	0	1	1	1	1
1	1	1	1	1	1	1
0	1	0	1	1	1	0
0	1	0	1	1	0	1
1	1	1	1	1	1	1
0	1	0	1	1	1	1
1	1	0	1	1	1	1
1	1	1	1	1	1	1
0	1	0	1	1	1	1
0	1	0	1	1	1	1
0	0	0	0	0	1	1
0	0	0	0	0	1	1
1	0	1	1	1	0	0
0	1	1	1	0	1	1
1	1	0	1	0	1	1
0	0	0	1	1	1	1
0	0	0	0	0	0	1
0	0	0	0	0	1	1
0	0	0	1	0	1	1
0	0	0	1	0	1	1
0	0	0	1	1	1	1
0	0	0	1	1	1	1
0	0	0	1	1	1	1
1	0	1	1	1	1	1
1	0	1	1	1	1	0
1	1	1	1	1	1	1
0	1	1	1	1	1	1
1	1	1	1	1	1	1
1	1	1	1	1	1	1
1	1	1	1	1	1	1
0	0	1	1	1	1	1
0	0	0	1	0	1	1
0	0	0	1	1	1	1
1	1	1	1	1	1	1
0	0	0	0	0	1	1
0	0	0	0	0	1	1
0	1	1	0	1	1	0
1	1	1	1	1	1	1
0	0	0	0	0	1	1
0	0	1	0	1	1	0
0	0	1	1	0	1	0
0	0	1	0	1	0	0
0	0	0	0	0	1	1
1	1	1	1	1	1	1
1	1	1	1	1	1	1
0	1	1	1	1	1	1
0	1	1	1	1	1	1
0	0	1	0	1	1	1
1	1	1	1	1	1	1
0	0	1	0	1	1	1
0	0	1	1	1	1	1
0	0	0	0	0	1	1
0	0	0	0	0	1	1
0	0	0	0	1	1	1
0	0	0	0	0	1	1
0	0	0	0	0	1	1
1	1	1	1	1	1	1
1	0	0	1	1	1	1
0	0	0	1	0	1	1
0	0	0	0	0	1	1
0	0	0	0	0	0	1
1	1	1	1	1	1	0
1	1	1	1	1	1	1
0	0	0	0	0	0	1
0	0	0	0	0	0	1
0	0	0	1	0	1	1
0	0	0	0	0	1	1
0	0	0	0	0	1	1
0	0	0	0	0	1	1
0	0	0	0	0	1	1
1	1	1	1	1	1	1
0	1	1	1	1	1	1
0	1	1	1	1	1	1
1	0	0	1	1	1	0
0	0	0	0	0	1	1
0	1	0	1	0	1	1
0	1	0	1	1	1	1
0	1	0	1	1	1	1
0	1	0	1	0	1	1
0	0	0	1	0	1	1
0	1	0	1	0	1	1
0	0	0	0	0	1	1
0	0	0	0	0	1	1
1	1	1	1	1	1	1
0	0	0	1	1	1	1
0	0	1	0	1	1	1
1	1	1	1	1	1	1
1	1	0	0	1	1	0
1	1	1	1	0	1	0
1	0	1	1	1	1	0
1	1	0	1	1	1	1
0	1	0	1	1	1	1
1	0	0	1	1	1	0
0	1	0	1	1	1	0
0	0	1	1	1	1	1
1	1	1	1	1	1	1
1	1	1	1	1	1	1
1	1	1	1	1	1	0
1	0	1	0	1	1	1
0	0	0	1	1	1	0
1	1	1	1	0	1	1
0	0	1	1	1	1	1
0	0	0	0	0	1	1
0	1	0	1	0	1	1
0	1	0	1	1	1	1
0	1	0	1	0	1	1
0	1	0	0	0	1	1
0	1	0	0	0	1	1
0	1	0	1	0	1	1
0	1	0	1	0	1	1
1	1	1	1	1	1	0
1	1	1	1	1	1	1
0	0	0	1	1	1	1
1	1	1	1	1	1	1
1	1	1	1	1	1	1
1	1	1	1	1	1	1
1	1	1	1	1	1	1
1	1	1	1	1	1	1
1	1	1	1	1	1	1
0	0	0	0	0	1	1
1	1	1	1	1	1	1
1	1	1	1	1	1	1
1	1	1	1	1	1	1
0	1	1	1	1	1	1
0	1	0	1	1	1	1
0	1	0	1	1	1	1
0	1	0	1	0	1	1
0	1	0	1	1	1	1
1	1	1	1	1	1	1
0	0	0	0	0	1	1
0	0	0	0	0	1	1
0	0	0	1	0	1	1
0	0	0	1	0	1	1
0	0	0	0	0	1	1
0	0	0	1	0	1	1
1	1	0	1	1	1	1
1	1	1	1	1	1	1
1	1	1	1	1	1	1
0	1	1	1	1	1	1
1	1	0	1	1	1	1
1	1	1	1	1	1	1
0	0	0	0	0	1	1
0	0	0	0	0	1	1
0	0	0	0	0	1	1
0	0	0	0	0	1	1
0	0	0	0	0	0	1
0	0	0	1	1	1	1
1	0	0	1	1	1	1
1	0	0	1	1	1	1
0	0	0	1	1	1	1
0	0	0	1	0	1	1
1	0	0	1	1	1	1
0	0	0	0	1	1	1
0	0	0	1	1	1	0
0	0	0	1	0	1	1
0	0	0	1	0	1	1
1	0	0	1	1	0	0
1	0	1	1	1	1	0
1	1	1	1	1	1	1
1	1	1	1	1	1	1
0	0	0	0	0	1	1
1	1	1	1	1	1	1
1	1	1	1	1	1	1
0	1	1	1	1	1	1
1	1	1	1	1	1	1
0	1	1	1	1	0	1
0	0	0	0	1	0	1
1	1	1	1	1	1	1
0	1	0	0	0	1	1
1	1	0	1	0	1	1
0	0	0	1	1	1	1
0	0	0	0	0	1	1
0	0	0	0	0	1	1
0	0	0	0	1	1	1
0	0	0	0	0	1	1
0	0	0	0	0	1	1
1	0	1	1	1	1	1
0	0	1	0	1	1	1
0	0	0	1	1	1	1
0	0	0	1	1	1	1
0	1	0	1	1	1	1
1	1	0	1	1	1	1
1	1	1	1	1	1	1
1	1	1	1	1	1	1
0	0	0	1	0	1	1
0	0	0	1	0	1	1
1	1	1	1	1	1	0
0	1	0	1	0	1	1
0	0	0	0	0	0	1
0	0	0	0	0	1	1
0	0	1	0	0	1	1
1	0	0	1	0	1	1
1	0	0	0	0	1	1
0	0	0	0	0	1	1
1	1	1	1	1	1	1
0	1	1	0	0	1	0
1	1	1	1	1	1	1
0	0	0	0	0	0	1
1	1	1	1	1	1	1
0	1	1	1	1	1	1
0	0	0	1	1	1	1
0	1	1	1	1	1	1
0	0	0	0	0	1	1
1	1	0	1	0	1	1
0	0	0	0	1	0	0
0	0	0	1	0	1	1
0	0	0	1	1	1	1
1	1	0	1	1	1	0
1	1	0	1	1	1	1
1	1	0	1	1	1	1
0	1	0	1	0	1	1
1	1	1	1	1	1	1
0	1	1	1	1	1	1
1	1	1	1	1	1	1
1	1	0	1	1	0	1
0	1	1	1	1	1	1
1	1	1	1	1	1	1
0	0	0	0	1	1	1
0	0	1	0	1	1	1
0	1	1	1	1	1	1
0	1	1	1	1	1	1
0	1	1	1	1	1	1
1	1	1	1	1	1	1
0	1	0	1	1	1	1
0	1	1	1	1	1	1
1	1	1	1	0	1	1
0	0	1	0	0	0	0
1	1	1	1	1	1	1
0	1	0	1	1	1	1
1	1	1	1	1	1	1
1	1	1	1	1	1	0
1	1	1	1	1	1	1
0	0	0	0	0	1	1
0	0	0	0	1	1	1
0	0	0	0	1	1	1
0	0	0	0	1	1	1
0	0	1	0	1	0	1
0	0	0	0	0	0	1
0	0	0	1	1	1	1
0	1	1	1	1	1	1
0	1	1	1	1	1	1
1	1	0	1	1	1	1
0	0	0	1	0	1	1
0	0	0	0	0	1	1
0	1	1	1	1	1	1
0	1	1	0	1	0	1
0	0	0	0	0	0	1
1	0	1	0	1	0	0
0	1	0	1	1	1	1
0	0	1	0	1	0	1
1	1	1	1	1	1	1
1	1	1	1	1	1	1
0	0	0	0	1	1	1
1	1	1	1	1	1	1
0	0	0	0	0	1	1
1	1	1	1	1	1	1
1	1	1	1	1	1	1
0	1	0	1	1	1	1
0	0	0	0	0	1	1
1	1	1	1	1	1	1
1	1	1	1	1	1	1
1	1	0	1	1	1	1
1	1	1	1	1	1	1
1	0	0	1	0	1	1
1	1	0	1	1	1	1
1	1	0	1	1	1	1
0	0	1	1	1	0	1
1	1	0	1	1	1	1
1	1	1	1	1	1	1
0	0	0	0	0	1	1
0	0	0	0	0	0	1
0	1	0	1	1	1	1
0	1	1	1	1	1	1
0	1	0	1	1	1	1
1	1	1	1	1	1	1
0	1	1	1	1	1	1
0	1	1	1	1	1	1
0	0	0	1	0	1	1
1	1	0	1	1	1	1
0	0	0	0	0	1	1
0	0	1	0	0	1	1
0	0	0	0	0	1	1
0	0	0	0	0	1	1
0	0	0	0	0	0	1
0	0	0	0	0	1	1
0	0	0	0	1	1	1
0	1	1	1	1	1	1
0	0	1	0	0	0	0
0	0	0	0	0	0	1
0	0	0	0	0	1	1
1	1	1	1	0	1	0
1	0	1	1	1	1	1
0	1	1	1	1	1	1
0	0	0	1	1	1	1
1	1	1	1	1	1	1
1	1	1	1	1	1	1
1	0	0	1	1	1	1
1	1	0	1	1	1	1
1	1	1	1	1	1	1
1	1	1	1	1	1	1
0	0	0	0	0	1	1
0	0	0	0	0	1	1
0	0	0	1	0	1	1
0	0	0	1	0	1	1
0	0	0	0	0	1	1
0	0	0	1	1	1	1
1	0	1	0	1	1	1
0	1	1	1	1	0	0
1	1	1	1	1	0	1
0	0	0	1	0	1	1
0	1	1	1	1	1	1
0	0	0	0	0	1	1
1	1	0	1	0	1	1
0	0	0	0	1	1	1
0	0	0	1	1	1	1
1	1	1	1	1	1	1
0	0	1	1	1	1	1
1	1	1	1	1	1	1
0	0	0	0	0	1	1
0	0	0	1	0	1	1
0	0	0	0	1	1	1
1	1	1	1	1	1	1
0	0	0	1	1	1	1
0	0	0	0	0	1	1
0	0	1	1	1	1	1
1	1	0	1	1	1	1
1	1	1	1	1	1	1
1	1	1	1	1	1	1
0	0	0	0	0	1	1
0	0	0	1	1	1	1
0	1	0	1	0	1	1
0	0	0	0	0	1	1
0	0	0	0	0	0	1
0	0	0	0	0	0	1
0	1	0	1	1	1	1
0	1	0	1	1	1	1
0	0	0	1	0	1	1
1	0	1	0	0	0	0
1	1	1	1	1	1	1
1	1	1	1	1	1	0
0	0	0	0	1	0	1
0	0	0	0	0	1	1
0	0	0	0	0	1	1
0	0	0	0	0	1	1
0	0	0	1	1	1	1
0	1	0	1	0	1	1
1	1	1	1	1	1	1
1	1	1	1	1	1	1
0	1	0	1	1	1	1
0	1	0	1	1	1	1
0	0	0	0	0	1	1
0	0	0	1	0	1	1
0	1	1	1	1	1	1
0	1	0	1	1	1	1
0	1	1	0	1	0	0
0	0	0	0	0	1	1
0	0	0	0	0	1	1
1	1	0	1	1	1	1
0	0	0	0	0	0	1
1	1	1	1	1	1	1
1	1	1	1	1	1	1
1	1	1	1	1	1	1
0	0	0	0	1	1	1
0	0	0	0	0	0	1
0	1	0	0	0	1	1
1	1	1	1	1	1	1
0	0	0	0	0	0	1
0	0	0	1	1	1	1
1	1	1	1	1	1	1
0	0	0	1	1	1	1
1	1	1	1	1	1	1
1	1	1	1	1	1	1
0	0	0	0	0	1	1
1	1	1	1	1	1	1
1	0	0	1	1	1	1
0	1	0	1	1	1	1
1	1	0	1	1	1	1
0	0	1	0	0	1	1
1	0	1	1	1	1	1
0	0	0	0	1	1	1
0	0	0	0	0	1	1
0	0	0	0	0	1	1
0	0	0	0	0	1	1
0	0	0	0	0	1	1
1	1	1	1	1	1	1
1	1	1	1	1	1	1
1	1	1	1	1	1	1
1	1	1	1	1	1	1
0	1	0	0	0	1	1
0	0	0	0	1	1	1
0	0	0	1	1	1	1
0	0	0	0	1	1	1
1	0	0	0	0	1	1
1	1	1	1	1	1	1
1	0	0	0	1	1	1
0	0	0	0	0	1	1
0	0	0	0	0	1	1
0	0	0	0	0	1	1
0	0	0	0	0	1	1
0	0	0	0	0	1	1
0	1	0	1	0	1	1
0	0	0	0	0	1	1
0	1	0	1	1	1	1
0	0	0	1	0	1	1
0	0	0	0	1	1	0
1	0	0	1	1	1	1
0	0	0	1	1	1	1
0	0	0	1	1	1	1
0	0	0	1	1	1	1
0	0	0	1	0	1	1
1	1	0	1	0	1	1
1	1	1	1	1	1	1
0	1	0	1	1	1	1
0	0	0	1	1	1	1
0	0	0	0	0	1	1
1	1	1	1	1	1	1
0	0	0	0	0	0	1
0	1	0	1	1	1	1
0	0	0	0	0	1	1
0	1	0	1	1	1	1
0	0	0	0	0	1	1
0	0	0	0	0	0	1
0	0	1	0	0	0	0
0	0	0	0	0	0	1
0	1	0	1	0	1	1
0	0	0	0	1	0	0
0	0	0	0	0	0	1
0	0	0	0	0	1	1
0	0	1	0	1	1	1
0	0	0	1	1	1	1
0	0	1	0	1	0	1
0	0	0	1	1	1	1
0	1	0	0	0	1	1
0	1	0	1	0	1	1
0	0	0	0	0	1	1
1	1	0	1	1	1	1
0	0	0	1	1	1	1
1	1	1	1	1	1	1
0	0	0	1	0	1	1
0	0	0	1	0	1	1
0	0	1	1	1	1	1
0	0	0	0	0	1	1
0	1	0	1	1	1	1
1	1	0	1	1	1	1
0	1	0	1	0	1	1
0	0	0	0	0	0	1
0	0	0	0	0	0	1
0	0	0	0	0	0	1
0	1	0	1	1	1	1
0	0	0	0	0	1	1
0	0	0	0	1	1	1
0	0	0	0	0	1	1
0	0	0	0	0	1	1
0	0	0	0	0	1	1
1	0	1	1	1	1	1
0	0	0	0	0	1	1
0	1	1	1	1	1	1
0	1	0	1	1	1	1
0	0	0	0	1	0	0
0	0	0	0	0	1	1
0	0	0	0	0	1	1
0	0	0	0	0	1	1
0	0	0	0	0	1	1
0	1	1	1	1	1	1
0	1	1	1	1	1	1
0	1	1	1	1	1	0
0	1	0	0	0	0	1
0	0	0	1	1	1	1
0	0	0	1	0	1	1
1	0	1	1	1	1	1
0	0	1	0	1	0	1
1	0	1	1	1	1	1
0	0	0	1	1	1	1
1	0	0	1	1	1	1
0	1	1	1	1	1	1
0	0	1	0	1	1	1
0	0	1	0	1	1	1
0	0	1	0	1	1	1
0	1	1	1	1	1	1
0	0	0	0	1	0	1
0	0	1	0	0	0	0
1	0	1	1	1	1	1
0	0	0	0	0	1	1
0	0	1	0	0	1	1
1	1	0	1	0	1	1
0	0	0	0	0	0	1
1	1	1	1	1	1	1
1	1	1	1	1	1	1
0	0	0	1	0	1	1
0	1	1	1	1	1	0
0	1	1	1	1	1	1
0	0	1	1	1	1	1
0	0	0	1	0	0	1
0	0	0	0	0	0	1
1	1	1	1	1	1	1
0	0	1	0	1	1	1
0	1	1	1	1	1	1
0	0	0	0	0	1	1
0	0	0	1	0	1	1
0	0	0	1	1	1	1
0	1	1	1	1	1	1
0	0	0	0	0	1	1
0	0	0	0	0	1	1
0	0	0	0	0	1	1
0	0	0	0	1	1	1
0	0	0	0	0	1	1
0	1	1	1	1	1	1
1	0	0	1	0	1	1
1	1	1	1	1	1	1
0	1	1	1	1	1	1
0	0	0	0	0	1	1
0	0	1	1	1	1	1
1	1	1	1	1	0	0
1	1	0	1	1	1	1
0	1	1	1	1	1	1
1	1	0	1	1	1	1
1	1	1	1	1	1	1
0	0	0	0	1	1	1
0	0	0	0	1	1	1
0	0	0	0	0	1	1
1	1	0	1	1	1	1
1	1	0	1	1	1	1
0	0	0	0	0	1	1
0	0	0	0	0	1	1
0	1	0	1	0	1	1
0	1	1	0	1	0	0
0	0	0	0	1	1	1
0	1	0	1	1	1	1
0	0	0	1	1	1	1
0	1	1	1	1	1	1
0	1	1	0	1	1	1
0	1	0	1	1	1	1
0	0	0	0	0	1	1
1	1	1	1	1	1	1
0	0	0	1	0	1	1
0	0	0	0	0	1	1
0	0	0	0	0	0	1
0	0	0	0	0	1	1
0	0	0	0	0	1	1
0	1	0	0	1	1	1
0	0	0	0	0	1	1
0	0	0	1	1	1	1
0	0	0	1	1	1	1
1	1	1	1	1	1	1
1	1	1	1	1	1	1
1	1	0	1	1	1	1
0	1	1	1	1	1	1
0	0	0	0	0	1	1
0	0	0	0	0	0	1
1	1	0	1	1	1	1
0	1	1	1	1	1	1
0	1	1	1	1	1	1
0	0	0	0	0	0	1
0	0	0	0	0	1	1
0	0	0	0	0	1	1
0	1	0	1	1	1	1
0	1	0	1	0	1	1
0	0	0	0	0	0	1
1	1	1	1	1	1	0
1	1	1	1	1	1	1
1	0	1	1	1	1	1
0	1	0	1	0	1	1
1	1	1	1	1	1	0
1	1	1	1	1	1	1
1	0	1	1	1	0	1
0	0	0	0	0	1	1
1	1	1	1	1	1	1
0	0	1	0	1	1	1
1	1	1	1	1	1	1
0	1	0	1	0	1	1
0	0	1	0	1	1	1
0	0	1	0	1	1	1
0	1	0	1	0	1	1
0	1	0	0	0	0	1
0	1	0	1	0	1	1
0	1	1	1	1	1	1
0	0	0	0	0	1	1
0	0	0	0	0	1	1
0	0	0	0	0	0	1
0	0	0	0	1	1	1
0	1	1	1	1	1	1
0	1	1	1	1	1	1
0	0	1	0	1	1	1
0	0	0	0	0	1	1
0	0	0	0	0	1	1
0	0	0	0	0	1	1
1	1	1	1	1	1	1
1	1	1	1	1	1	1
0	1	1	1	1	1	1
1	1	0	1	1	1	1
0	0	0	1	1	1	1
1	1	1	1	1	1	1
1	1	1	1	1	1	1
1	1	1	1	1	1	1
1	0	0	1	0	1	1
0	1	0	0	0	1	1
0	0	0	0	0	1	1
1	1	1	1	1	1	1
0	0	0	0	0	0	1
0	0	0	1	0	1	1
0	0	0	0	0	0	1
0	0	1	0	0	0	0
0	0	0	0	1	1	1
0	0	0	1	1	1	1
0	0	0	0	1	1	1
0	0	1	0	1	1	1
1	0	0	0	0	0	1
1	0	1	1	1	1	1
0	1	0	1	0	1	1
0	0	0	0	0	1	1
0	0	0	1	0	1	1
1	0	0	1	1	1	1
0	0	0	1	1	1	1
0	0	0	1	1	1	1
1	1	1	1	1	1	0
1	1	1	1	1	1	1
0	0	0	0	0	1	1
0	0	0	0	1	0	1
0	0	0	0	0	0	1
1	0	0	1	1	1	1
0	0	1	1	1	1	1
0	0	0	0	0	1	1
0	1	0	1	1	1	1
0	1	1	1	1	0	1
0	0	0	0	0	1	1
1	1	1	1	1	1	1
0	0	0	0	0	0	1
1	1	1	1	1	1	1
1	1	1	1	1	1	1
1	1	1	1	1	1	1
1	1	1	1	1	1	1
1	0	0	1	1	1	1
1	1	1	1	1	1	1
1	1	1	1	1	1	1
0	1	0	0	0	1	1
0	1	0	1	0	1	1
0	0	1	0	1	1	1
1	1	1	1	1	1	1
0	1	0	1	1	1	1
1	1	1	1	1	1	1
1	1	1	1	1	0	0
1	0	0	0	0	0	1
1	1	1	1	1	1	1
1	1	1	0	0	1	1
0	1	1	1	1	1	1
0	0	1	0	1	0	0
0	1	0	1	1	1	1
1	0	1	1	1	1	1
1	1	1	1	1	1	1
0	1	0	1	1	1	1
0	1	1	0	1	1	1
0	0	1	0	1	1	1
1	1	1	1	1	1	1
0	1	1	1	1	1	1
1	1	1	1	1	1	1
1	1	1	1	1	1	1
1	0	0	1	0	1	1
0	0	0	0	0	1	1
0	0	0	0	0	0	1
0	0	0	0	0	1	1
1	1	1	1	1	1	1
0	0	0	1	1	1	1
0	0	0	1	1	1	1
1	1	1	1	1	1	1
0	1	1	1	1	1	1
0	0	0	1	1	1	1
0	0	0	1	0	1	1
0	0	0	1	1	1	1
0	1	0	1	1	1	1
0	1	0	1	1	1	1
0	1	0	1	1	1	1
0	0	0	1	1	1	1
0	0	0	1	1	1	1
1	1	1	1	1	1	1
0	1	1	1	1	1	1
1	1	1	1	1	1	1
1	1	1	1	1	1	1
1	1	1	1	1	1	1
1	1	1	1	1	1	1
0	1	1	1	1	1	1
0	1	1	1	1	1	1
1	1	1	1	1	1	1
1	1	1	1	1	1	1
0	0	1	1	1	1	1
1	1	1	1	1	1	1
0	1	1	1	1	1	1
0	1	1	1	1	1	1
0	1	1	1	1	1	1
1	1	1	1	1	1	1
1	1	1	1	1	1	1
1	1	1	1	1	1	1
1	1	1	1	1	1	1
1	1	1	1	1	1	1
0	1	1	1	1	1	1
0	0	0	1	1	1	1
0	0	0	0	0	1	1
0	0	0	0	0	1	1
1	1	1	1	1	1	1
0	1	0	1	1	1	1
0	1	1	1	1	1	1
1	1	1	1	1	1	1
1	1	1	1	1	1	1
1	1	1	1	1	1	1
1	1	1	1	1	1	1
0	1	1	1	1	1	1
1	1	1	1	1	1	1
0	0	0	0	0	1	1
1	0	0	1	1	1	1
0	0	0	0	0	1	1
0	0	0	0	0	0	1
0	1	1	0	1	0	0
0	1	0	1	0	1	1
0	1	0	1	1	1	1
0	1	0	1	1	1	1
0	0	0	1	1	1	1
0	0	0	0	0	1	1
0	0	0	1	1	1	1
0	0	0	0	0	1	1
0	1	0	1	1	1	1
0	0	0	1	1	1	1
0	0	0	1	0	1	1
0	0	0	0	0	1	1
0	0	1	1	1	1	1
0	0	0	1	1	1	1
1	0	0	0	0	1	1
0	0	0	0	1	1	1
0	0	0	0	0	1	1
0	0	0	0	0	1	1
0	0	0	0	0	0	1
0	0	0	1	1	1	1
0	0	0	0	0	1	1
0	0	0	0	0	1	1
0	0	0	1	1	1	1
0	0	0	0	0	1	1
0	0	0	1	0	1	1
1	1	0	1	1	1	1
0	0	0	1	0	1	1
0	0	0	1	1	1	1
0	0	0	0	1	0	0
1	0	1	1	1	0	0
0	0	0	0	0	1	1
0	1	1	1	1	1	1
1	1	1	1	1	1	1
0	0	0	0	0	1	1
1	0	1	0	1	1	1
1	1	1	1	1	1	1
1	1	1	1	1	1	1
1	1	1	1	1	1	1
1	1	1	1	1	1	1
1	1	0	1	0	1	1
0	0	1	1	1	1	1
1	1	1	1	0	1	1
1	0	0	1	0	1	1
1	1	0	0	0	1	1
1	1	1	1	1	1	1
0	1	1	1	0	0	0
0	0	0	1	0	1	1
0	1	0	1	1	1	1
0	0	0	0	0	1	1
0	0	1	0	0	1	1
0	0	0	0	0	1	1
1	0	1	1	1	1	1
0	1	1	1	1	1	1
0	0	1	0	1	1	1
1	1	1	1	1	1	1
0	0	1	0	1	1	1
0	0	1	1	1	1	1
1	1	1	1	1	1	1
1	1	0	1	0	1	1
0	0	0	1	0	1	1
1	0	1	1	0	0	1
1	1	1	1	1	1	1
0	0	1	0	1	1	1
1	1	1	1	1	1	0
1	1	1	1	1	1	1
1	1	1	1	1	1	1
1	1	1	1	1	1	1
1	1	1	1	1	1	1
1	1	1	1	1	1	1
0	1	1	1	1	1	1
1	1	0	1	1	1	1
0	0	0	0	0	0	1
0	0	0	1	1	1	1
0	1	1	1	1	1	1
0	0	1	0	1	1	1
0	1	0	1	1	1	1
1	1	1	1	1	1	1
1	1	1	1	1	1	1
1	1	1	1	1	1	1
0	1	1	1	1	1	1
1	1	1	1	1	1	1
1	1	0	1	1	1	1
1	1	1	1	1	1	1
0	0	0	1	0	1	1
0	0	0	0	0	1	1
1	0	0	1	1	1	1
0	0	0	1	0	1	1
1	0	1	1	1	1	1
0	1	1	1	1	1	1
0	1	1	0	1	1	0
0	0	0	0	1	1	1
0	0	0	0	0	1	1
0	0	0	0	0	1	1
0	0	0	0	0	0	1
0	0	0	0	0	1	1
0	0	0	0	0	0	1
0	0	0	0	0	0	1
1	0	0	0	1	0	1
1	1	1	1	1	1	1
0	0	1	0	0	1	1
0	0	1	1	1	1	1
1	1	1	0	1	1	1
0	0	0	0	0	0	1
0	1	0	1	1	1	0
0	1	1	0	1	0	0
0	0	0	1	0	1	1
0	0	1	1	1	1	1
0	0	1	1	1	1	1
0	0	0	1	0	1	1
1	0	0	1	1	1	1
0	0	0	1	1	1	1
1	1	1	1	1	1	1
0	0	0	0	1	0	1
1	1	0	1	1	1	0
1	1	1	1	1	1	1
0	0	0	0	0	0	1
0	0	0	1	0	1	1
0	0	0	0	0	1	1
0	0	0	0	0	0	1
0	0	1	1	1	1	1
0	0	0	1	1	1	1
1	1	1	1	1	1	1
1	0	0	1	1	1	1
1	1	1	1	1	1	1
0	0	0	1	0	1	1
0	0	0	1	1	1	1
0	0	0	0	0	0	1
0	0	0	0	0	1	1
0	0	1	0	0	0	0
0	1	1	0	1	1	0
[truncated: 5,307 more rows]
