# Supplementary material for: Prostate cancer reshapes the secreted and extracellular vesicle urinary proteomes
Source: Nat Commun. 2024 Jun 13;15:5069. doi: 10.1038/s41467-024-49424-5 (PMC11176296; doi:10.1038/s41467-024-49424-5)
Supplement: Supplementary file 10 — Source Data [file 41467_2024_49424_MOESM10_ESM.zip › SourceData_4C-E_mean_abundance_all_sampleTypes.txt]

gene	tissue	wcl	uev.p20	cev.p20	uev.p150	cev.p150
A1BG	23.6632659563237	NA	24.9300845266666	NA	20.9001930256534	NA
A1CF	13.5192900649474	NA	NA	NA	NA	NA
A2M	23.1575927180784	NA	19.1250687570259	21.660996069144	17.264391496053	22.8476785418946
A2ML1	14.8026714887695	NA	17.2882125626989	NA	15.1305652909191	NA
AAAS	20.3020205257663	21.7830857266405	NA	15.8823565850297	NA	NA
AACS	18.2942228612709	19.3991449382286	18.1346134787943	19.1690405163799	17.9820861239748	15.7883762483183
AADAT	17.904255340665	18.8864687585236	NA	NA	NA	NA
AAGAB	17.6161693769853	18.4132828135115	NA	NA	NA	NA
AAK1	18.3563177583221	18.2571831576484	17.3366570116222	18.6025582842455	17.567213926254	NA
AAMDC	21.2048384179918	18.7942524996119	17.5186622362617	NA	19.2865654169347	NA
AAMP	18.0973958442635	18.0106264013184	17.2052805594542	18.7017968275021	17.5835134482452	NA
AAR2	17.7711065446865	17.5907352282572	NA	NA	NA	NA
AARS	22.1090795274288	22.7459140671689	21.7495875338847	23.1851421994351	19.3019332807107	20.89731724171
AARS2	18.3584099750648	20.5665663115536	16.1281735566225	NA	NA	NA
AARSD1	17.9219635736962	18.3813264815879	17.8921049107517	17.8460483406219	16.8080521186431	NA
AASDHPPT	20.3057240992688	22.8957490952138	19.5355786026563	19.252559379519	17.6592314743104	17.9077782421473
AASS	18.8422848827509	15.8971847430779	17.6588724650602	NA	NA	NA
AATF	17.027026423783	21.0488636122264	NA	NA	NA	NA
ABAT	22.3958171559842	19.8433313516774	21.3902806453213	NA	NA	NA
ABCA1	NA	NA	NA	NA	NA	15.0053240716928
ABCA12	NA	NA	NA	14.5409655445104	14.2723709734914	NA
ABCA2	NA	17.2690018762784	NA	NA	NA	NA
ABCA5	NA	NA	NA	NA	16.3694138733683	NA
ABCA7	NA	NA	NA	NA	NA	NA
ABCA8	16.5089770810249	NA	NA	NA	NA	NA
ABCB1	15.3881471449604	NA	23.0635377876189	NA	23.5432621495571	NA
ABCB10	15.3475070623087	17.8723047876461	15.7679152995798	NA	NA	NA
ABCB11	NA	NA	15.076182381378	NA	14.838708140824	NA
ABCB5	15.8941802155973	NA	NA	NA	NA	NA
ABCB6	17.6653487160811	18.5445975686973	17.5115137057743	18.5503111950905	16.9557526469354	18.5518250536986
ABCB7	17.8487724794949	19.0263116924552	16.8762408383795	NA	NA	NA
ABCB8	13.937465498219	15.7166773019419	NA	NA	NA	NA
ABCC1	17.1505862367053	18.1239799967382	NA	21.1083309571394	NA	19.0080289300734
ABCC2	NA	NA	17.2658864573082	NA	15.6323988069181	NA
ABCC3	NA	16.3494505929736	NA	16.5422981540196	NA	14.8423467930711
ABCC4	21.212346098898	18.1411084892668	17.219297887499	18.5969550301469	16.1458738798067	17.4775609127633
ABCC5	NA	NA	NA	13.9376581119425	NA	15.4537330517777
ABCC9	15.0683815653367	NA	NA	NA	NA	NA
ABCD1	16.1110651015678	17.9730490804116	17.3271773291873	NA	NA	NA
ABCD3	19.821813689077	22.0809502320805	19.7986651641115	NA	NA	NA
ABCD4	16.4812695733026	16.0068424626555	16.9430334632046	NA	17.4845556288888	15.8320875940109
ABCE1	20.321360797879	22.1367553686737	18.7139857940871	22.1578532966047	17.5255321351229	18.7723103629872
ABCF1	19.4988975781468	20.8570612150873	17.8737566443895	19.8099980542542	17.1322267207408	16.7158079567221
ABCF2	17.3522529242227	19.6226775237643	NA	18.1573634851019	NA	NA
ABCF3	18.7993931635837	18.2967751456671	18.1138800281136	18.1337545160019	17.0346082427197	14.2951069728392
ABCG2	NA	15.8314746389309	NA	NA	NA	NA
ABHD10	21.9974447255059	22.832831857369	18.2356065467145	17.2555618461131	NA	NA
ABHD11	22.8261559029446	21.9602918277979	20.4547981001789	17.9311214060891	NA	NA
ABHD12	20.2787237080731	21.8221897771059	18.6853067617841	17.5533855430281	NA	NA
ABHD14A	17.3666929666965	NA	19.1971461116487	NA	NA	NA
ABHD14B	24.1184715233432	21.9476115956187	25.2279990848683	21.0264548427637	23.6485119677736	17.5812193826906
ABHD16A	19.5557774373661	20.2293333171138	16.9035883777426	NA	NA	NA
ABHD17A	14.8529620669352	16.1779748768926	17.4976937374347	NA	17.566155279013	NA
ABHD17B	18.0841198388136	17.3637624508856	20.3114759918182	20.1503433935089	20.7662726175469	18.6252572526437
ABHD17C	16.3168011614785	NA	17.8545208141597	NA	20.6345398619221	NA
ABHD3	NA	16.9713829729906	NA	NA	NA	NA
ABHD4	18.0294359147836	NA	NA	NA	NA	NA
ABHD5	17.5203321277924	19.3819961149801	NA	NA	NA	NA
ABHD6	16.8974183750326	17.2354904956991	16.6470648032878	NA	NA	NA
ABI1	19.5177579254261	19.4093436465694	19.0794074164452	20.821042850017	21.3306902737767	19.8506140642609
ABI2	18.6648717763559	18.0403205924246	16.6002723392214	19.5163724971383	19.0428985499565	17.8888290259475
ABI3	16.3083116597837	NA	NA	NA	NA	NA
ABI3BP	16.7822755088206	NA	17.5352906816505	NA	15.9980408573547	NA
ABL1	NA	NA	NA	NA	13.8687643984881	NA
ABL2	NA	NA	NA	15.739878990712	NA	NA
ABLIM1	16.289982372632	18.4714531799502	16.293551432871	NA	NA	NA
ABLIM3	NA	16.9748003364973	NA	17.7230600294811	NA	NA
ABO	17.4846122769724	NA	NA	NA	NA	NA
ABR	17.4390668510402	16.8484549706482	16.9476039968488	16.406184386423	15.8858417074317	17.3514877406224
ABRACL	23.4387396794207	23.3990764271863	22.127089297924	22.7294366798175	22.2674425206138	21.5658832585098
ABT1	NA	18.40990278915	NA	NA	NA	NA
ABTB2	NA	15.4243263779526	NA	14.3946359719445	NA	NA
ACAA1	22.4625101729028	22.2596580850746	21.5811805843392	18.7734954498468	NA	NA
ACAA2	21.159912109318	19.4266645851949	23.1445818069246	NA	NA	NA
ACACA	20.2132908652121	19.5566890228826	16.7488996898938	18.6223971442064	14.6930093399051	17.7112008100208
ACAD10	17.4679837185749	18.7728300918145	16.2210370527947	NA	NA	NA
ACAD11	16.4408596380127	18.2681332943634	17.8944702526362	NA	NA	NA
ACAD8	21.3255226284628	19.2516064055801	18.6403779483611	NA	NA	NA
ACAD9	19.6810192787957	21.7271664565931	18.3265370835183	17.4391863887796	NA	NA
ACADL	19.0523440435425	NA	NA	NA	NA	NA
ACADM	22.1323332666817	23.3553383862103	22.4629329112883	19.8205402821295	NA	NA
ACADS	19.1130223324586	22.0625911569471	20.3409589655783	NA	NA	NA
ACADSB	22.5021251225208	21.5925134374842	21.603136282478	17.787026260983	NA	NA
ACADVL	22.4591558041586	23.7814272266811	21.3558408143311	19.8405676093799	NA	NA
ACAN	15.1351480107388	NA	15.7587755454165	NA	NA	NA
ACAP1	NA	NA	17.8202127566508	NA	NA	NA
ACAP2	16.7735817588077	16.7420198649844	16.5412691217357	16.6470387736298	16.3538265452341	15.0985636894999
ACAT1	24.1291256234279	24.4712190154337	23.9144371621862	20.814098307058	NA	NA
ACAT2	22.5692819642474	22.4405807852763	21.7541661192155	22.1840346144942	20.7467472612143	19.304333252827
ACBD3	21.117099274962	20.4296048860969	16.0941870233323	18.5734529961189	NA	NA
ACBD5	17.2892648760238	19.9267650744866	17.103506889536	NA	NA	NA
ACBD7	NA	18.3374724979196	NA	NA	NA	NA
ACE	17.9761846965357	17.9204554014789	23.0092886381387	16.9405167828576	21.9507350687571	18.6275565107251
ACE2	15.9371205149648	NA	21.7766415895315	NA	20.0745284648646	NA
ACHE	NA	NA	NA	NA	18.2025264048264	NA
ACIN1	20.068644174284	22.119522316806	15.1711133926565	17.1844234310689	NA	NA
ACKR3	NA	16.9804589166531	NA	NA	NA	17.3621572416652
ACLY	23.0825927758699	23.6306994089285	22.3719836247225	23.3439669363872	19.6946017812557	21.2482968472967
ACMSD	NA	NA	18.7575401775643	NA	NA	NA
ACN9	18.0992553768697	18.7313784258334	NA	NA	NA	NA
ACO1	22.7828945408588	20.9183343124672	23.4624157912433	21.9038137223702	20.6576581154504	18.1568867130768
ACO2	24.2515536144047	23.8703011020108	23.4887503031521	20.2531565997102	NA	NA
ACOT1	21.6332185338752	21.2806419811541	20.5601147147797	17.3970397003451	18.1528210982186	NA
ACOT11	NA	NA	18.1761624174721	NA	NA	NA
ACOT13	21.5850819719708	22.4510336638969	20.0202342196503	19.1935118731726	NA	NA
ACOT2	21.0854979609309	20.3964872678942	19.7087552005779	15.2912030232241	17.4403034168694	NA
ACOT7	17.9438615602583	21.4709770270649	16.8031567773966	21.0983003746459	NA	17.6320111683228
ACOT8	18.0728505738182	19.9559357291923	NA	NA	NA	NA
ACOT9	21.262477454086	21.817938018514	18.180713552746	17.5725820014171	NA	NA
ACOX1	19.1478197289265	21.161025389134	20.0323837226983	19.5714562990283	NA	NA
ACOX2	14.5415409028506	NA	17.0452747675483	NA	NA	NA
ACOX3	19.4640792942701	17.5047887281092	17.7045560302617	NA	NA	NA
ACP1	23.5805240062493	22.9526072797717	21.9024972108087	22.3604871216056	21.9600697621446	19.8522916245714
ACP2	21.2963574173127	19.9495065752838	22.6729753599228	17.2605718515828	21.6127917200689	18.3149074796608
ACP3	28.381257025818	20.2800890173207	27.2336236623022	21.3878048848653	25.9736965860502	20.1427077355346
ACP5	18.7061843454203	NA	19.3911743470216	NA	NA	NA
ACP6	17.8445007056931	18.5640797768137	NA	NA	NA	NA
ACR	NA	NA	17.9469098691335	NA	NA	NA
ACRBP	NA	NA	18.3456830260246	NA	NA	NA
ACRV1	NA	NA	NA	NA	NA	NA
ACSBG2	NA	NA	18.902642829438	NA	NA	NA
ACSF2	17.5421472755004	20.4057801346288	21.793884070883	17.3722732334137	NA	NA
ACSF3	18.6411836775345	19.0953467214495	17.4358138370486	NA	NA	NA
ACSL1	21.8076485040542	20.1941965367336	21.0765296101627	17.5651933133716	15.708062385086	NA
ACSL3	21.6158070241187	23.0038998378902	17.8385947670264	21.0333492553604	15.5670458817798	13.3496369191188
ACSL4	16.5326715253116	20.0156208830495	19.5217937252705	21.081631951982	20.9994062807815	19.0998401038754
ACSL5	17.4799022922247	NA	16.4782938704924	NA	NA	NA
ACSL6	14.2805546939468	16.7689548502492	14.5597262867841	NA	NA	NA
ACSM1	18.6601963771354	NA	NA	NA	NA	NA
ACSM2A	NA	NA	21.3477992923076	NA	NA	NA
ACSM2B	NA	NA	21.6255109628606	NA	NA	NA
ACSM3	19.3099751867319	18.303623287756	18.921973514232	NA	NA	NA
ACSS1	21.2990838434208	18.3702751237422	18.9407268067228	NA	NA	NA
ACSS2	18.2296910426213	19.7481746207326	18.4478733890038	18.0582962910445	17.8061025536316	NA
ACSS3	16.9982612673141	NA	18.8503567816144	NA	NA	NA
ACTA1	29.9596497729067	25.9731158845631	25.6000964623998	28.234602372414	24.7381773413151	26.261714813567
ACTA2	30.2640850706087	25.527145394096	24.9605536366389	27.8809089137521	24.2995260092868	26.082471795606
ACTB	29.5567938504361	27.8917717317968	28.1022494469974	29.9960751802468	27.0694300251509	28.0956136008382
ACTBL2	25.9640522605852	22.1963302836176	22.1396048469333	23.1956139013674	20.5955049239175	21.7459306651539
ACTG1	29.5354083324439	27.8890949990934	28.1202087749863	30.0075460484345	27.100913294626	28.1527942563843
ACTG2	30.2389004721059	25.527145394096	24.9605536366389	27.8809089137521	24.2995260092868	26.082471795606
ACTL6A	20.8201976077987	21.648344585952	NA	19.1735884282469	NA	17.0746333660533
ACTL7A	NA	NA	18.758859839248	NA	NA	NA
ACTN1	26.8776467291155	24.428658063037	22.1583136105089	24.0687442115206	19.6366151533385	19.5838214823627
ACTN2	21.6542381900409	20.0477098633242	18.235830470596	18.8468436815476	15.3395258155526	14.5897312122778
ACTN3	20.2711162424944	19.2859890042433	18.0484722434722	19.1395071640705	15.2026187916732	14.6151305415577
ACTN4	25.7515848866543	25.3057001958655	24.2366492047221	25.1703834167383	21.9411823854367	21.3089775184394
ACTR10	18.882625194615	18.2155091099306	18.0824491198403	NA	17.4881194596954	NA
ACTR1A	22.7784970433244	22.444802808142	22.5410575418864	22.2813467174297	20.0167291340351	19.0901451724185
ACTR1B	21.9038264477798	20.8517666858652	22.0627182421401	20.6487468379899	19.2768782221371	17.0002443082923
ACTR2	24.0959195955797	23.0122188486467	23.3190160100578	23.7849885803228	21.3502495364241	20.2442500916922
ACTR3	24.7408678082162	24.1321973500764	23.8292444989724	24.1710214398832	22.472411605072	21.1660512167376
ACTR3B	21.4518514514227	16.3466811879402	19.7887994938513	19.2653459776302	17.7737862322523	18.1218280316167
ACTR5	16.5157664659403	18.0794339566592	NA	NA	NA	NA
ACTR8	NA	15.4778011038804	NA	NA	NA	NA
ACTRT2	NA	NA	19.6965210612009	NA	NA	NA
ACTRT3	NA	NA	19.5227302969531	NA	NA	NA
ACVR1	NA	17.1150226613509	NA	19.1608208547681	16.5024441706066	19.45300256361
ACVR1B	NA	NA	17.7911065010574	NA	17.6828987255235	NA
ACY1	21.6050978862974	20.1634408892668	25.183592574379	19.7085514390445	21.778304382496	17.367099744757
ACY3	NA	NA	19.4088266780521	NA	17.3397589257633	NA
ACYP1	19.2324346768339	20.6131696691965	NA	NA	18.5749544192937	NA
ACYP2	19.7599541875426	18.8366302130787	NA	NA	18.0546139878786	NA
ADA	16.6546380071041	17.5448926749416	NA	NA	NA	NA
ADAM10	19.9416244036126	19.9711983518625	19.0505316959139	22.8234549467903	19.456510745513	25.3327995115004
ADAM15	15.4561188497229	19.003998744106	17.2124571102721	20.3540368444849	15.3392252475188	21.2830789301226
ADAM17	NA	17.7572649754157	NA	18.7917544767753	NA	19.9364271159315
ADAM19	NA	NA	NA	NA	NA	17.4780342247119
ADAM22	17.0015393108356	NA	NA	NA	NA	15.2053106228671
ADAM28	16.0453610689834	NA	NA	NA	NA	NA
ADAM33	NA	NA	17.9769885911332	NA	NA	NA
ADAM7	NA	NA	16.4558625582123	NA	16.6912786617182	NA
ADAM8	NA	NA	17.2656080807132	NA	18.5624147437928	NA
ADAM9	17.1821173490018	20.2697074272259	17.6468250891884	22.005712707054	20.4054608726613	22.9041907415843
ADAMDEC1	17.1659435314109	NA	18.5802328543102	NA	NA	NA
ADAMTS1	16.4663264761775	17.9881915696079	18.2922968354477	17.9884973193987	17.1016580269148	21.9800680505259
ADAMTS5	NA	NA	14.8816723851528	NA	NA	NA
ADAMTSL1	15.7285498008105	NA	16.558448575913	NA	NA	NA
ADAMTSL2	NA	NA	17.3489510126319	NA	NA	NA
ADAMTSL3	NA	NA	NA	NA	NA	NA
ADAMTSL4	15.1154659704764	NA	16.3568554310123	NA	NA	NA
ADAR	19.8233037993332	21.8036720229446	15.0322635797164	17.7829191540368	NA	15.3879453560681
ADARB1	17.382301129549	15.067885985043	NA	NA	NA	NA
ADAT2	NA	17.6275147939652	NA	NA	NA	NA
ADCK1	16.5860601662194	NA	NA	NA	NA	NA
ADCK3	18.6314827151975	17.8407132941043	17.6695686441925	NA	NA	NA
ADCK4	17.5845859852594	20.3867742641628	NA	NA	NA	NA
ADCK5	16.0538563439338	NA	NA	NA	NA	NA
ADCY2	NA	NA	NA	NA	16.4854178152818	NA
ADCY3	NA	14.9543728095331	NA	16.6514385865105	15.6753097944757	NA
ADCY5	15.2517787692666	NA	NA	NA	15.3858256759543	NA
ADCY6	NA	14.7665688909001	NA	NA	NA	15.1986343709954
ADCY7	NA	NA	NA	NA	NA	NA
ADD1	21.6409282089213	19.7305272110268	18.7517141443304	18.6290616780191	16.7556895534598	18.5549043310413
ADD2	NA	15.8840510086606	18.0929370286127	NA	NA	NA
ADD3	20.9689488507772	17.9952677875556	17.5849213311549	16.3434807001642	16.4147239388286	NA
ADH1B	20.4518648512147	NA	17.3496626403918	NA	18.7579429941842	NA
ADH1C	17.9195209872902	NA	18.6079501202289	17.4624778181216	19.8636662628885	NA
ADH5	24.2091268641124	21.8510848886702	23.6074361904615	21.8891548739431	22.8044200416766	18.4360558897703
ADH6	NA	NA	20.4412129717637	NA	18.8481545762045	NA
ADHFE1	17.5689101949364	NA	NA	NA	NA	NA
ADI1	20.6326040761427	20.7379724696204	20.2434492967482	20.5867972910456	19.8626245664448	NA
ADIPOQ	17.9996094829353	NA	18.1667586030288	NA	NA	NA
ADIPOR1	NA	NA	NA	NA	NA	17.6311974359682
ADIRF	23.5804542768387	21.7251227013461	21.6775207094579	21.8264510286189	24.4772213858792	NA
ADK	20.5747646937963	22.6796760615638	18.0295461842965	22.552904009725	17.4569457705077	20.2203514361275
ADM	NA	NA	NA	NA	NA	NA
ADNP	17.0508206353789	20.3423473969271	NA	NA	NA	NA
ADO	18.8774035079953	19.3336306286745	NA	18.6609588701675	17.4390008220077	19.6828136766584
ADPGK	19.2938221954333	19.9318268632587	18.3927580970552	NA	NA	NA
ADPRH	18.1307992674715	NA	NA	NA	17.1557875256566	NA
ADPRHL1	17.4863808170875	NA	NA	NA	NA	NA
ADPRHL2	20.9125578504416	19.762427535933	17.9767266616979	NA	18.1731495338625	NA
ADRA2A	NA	18.2978021724678	NA	21.3270972308659	NA	22.3643500380542
ADRB2	NA	NA	NA	18.9905543325228	NA	19.1738151811749
ADRBK1	19.2650127176222	18.568790088478	18.2310891653787	16.0327753139321	17.904094120746	15.5404066568112
ADRBK2	16.3865655771307	16.8742542901061	16.4668706032663	14.8696535077486	15.9729609312698	NA
ADRM1	20.3874294152634	20.8472686592081	17.4415905901989	21.0612512837751	NA	17.8741865847181
ADSL	21.2198743656059	20.8392241502096	19.366185920846	20.5439354617498	17.546208573208	17.3078106412022
ADSS	20.5840456485779	21.6747615254557	20.0729995447906	20.9028133880451	18.6075429507493	17.5503657579499
ADSSL1	12.9734962971365	17.4549138847301	NA	NA	NA	NA
AEBP1	21.3540305311472	15.8291047013233	14.4966551819342	NA	14.6398706568458	NA
AES	19.0467942599041	NA	NA	NA	NA	NA
AFAP1	NA	17.9351309887577	NA	17.3953287228507	NA	NA
AFAP1L1	NA	15.9738208973568	NA	NA	NA	NA
AFAP1L2	16.1940084325761	NA	16.7076607392309	NA	15.4461910080479	NA
AFF4	NA	18.0550650471369	NA	NA	NA	NA
AFG3L2	19.8338942602127	21.7122159532885	18.9351006967028	17.6816764969937	NA	NA
AFM	20.6500945886757	NA	18.1953653009583	NA	16.2193226226462	NA
AFMID	17.8995034614859	NA	19.808710725962	NA	18.3226481698837	NA
AFP	NA	NA	NA	20.2269027007511	NA	19.6386286677436
AFTPH	16.8204729824263	NA	16.4011185206519	NA	NA	NA
AGA	21.7778731257206	17.615307451255	NA	NA	17.1881546372956	NA
AGAP1	17.1520527010009	15.2458263506447	16.6884780266264	15.0335215847962	NA	NA
AGAP3	15.8677829084489	16.0412263362212	NA	16.3369432471194	NA	NA
AGER	NA	NA	NA	NA	NA	NA
AGFG1	18.9891750554133	20.5644460892739	17.9895465775241	18.3953210133227	NA	NA
AGFG2	18.1754232403595	NA	NA	NA	NA	NA
AGK	19.9036064037302	22.3169329157506	18.3687842670719	17.055018870631	NA	NA
AGL	20.8421120062807	18.9780958864413	19.973705392477	14.758223907857	16.7825139937746	NA
AGMAT	17.7217548122821	NA	18.8383852616895	NA	NA	NA
AGO1	18.9996458707662	16.8558765383897	15.0735188070307	NA	NA	NA
AGO2	18.872374653824	17.537699227198	15.0584125783884	16.6551310310491	NA	NA
AGO3	17.7515156938621	14.9733829055076	15.046566453786	NA	NA	NA
AGPAT1	17.9438913627413	18.736406669847	NA	NA	NA	NA
AGPAT3	18.2507311767012	19.1947188904421	18.0438440784387	NA	NA	NA
AGPAT4	NA	15.6753065082044	NA	NA	NA	NA
AGPAT5	18.0592132952445	19.481089988738	NA	NA	NA	NA
AGPAT6	19.5732351160981	16.9392604795038	NA	NA	NA	NA
AGPAT9	NA	19.5656430605244	17.6932117843272	NA	NA	NA
AGPS	17.4214443358764	21.5475702858989	17.3605723558324	16.1352211096495	NA	NA
AGR2	25.3973419654472	21.5735452180219	22.3288157989817	20.2017421878978	NA	NA
AGR3	21.9244557670345	NA	18.5039705100224	NA	NA	NA
AGRN	21.7855560009008	19.1952899735552	21.5306506250027	24.3215766535286	16.9295541998902	23.689148440218
AGRP	NA	NA	19.7325450798623	NA	NA	NA
AGT	21.9470372407184	NA	23.5246939392308	NA	20.4059326848976	NA
AGTPBP1	NA	NA	15.7351399754116	NA	NA	NA
AGTR1	NA	NA	NA	NA	NA	NA
AGTRAP	19.4114370440765	20.2892849146126	20.0228299184778	19.7152846820759	18.2644600982922	20.9719374638838
AGXT2	NA	NA	18.5177818032139	NA	NA	NA
AHCTF1	15.8256864507541	19.2980370192923	NA	NA	NA	NA
AHCY	24.2461381877031	24.568040074206	24.0087374747622	25.5352982543991	22.0231130229437	23.4692311963227
AHCYL1	21.1700637316428	20.4974192427634	20.8357549425341	21.7709302110408	19.7715482697006	19.3580536990869
AHCYL2	19.9518872216531	20.1383343290523	19.7632949176693	20.8008535476913	18.6642244472296	18.7630445298011
AHDC1	NA	15.1968177026521	NA	NA	NA	NA
AHNAK	23.0355894514965	23.1187204643775	19.1183634912991	22.5868711682383	19.4547529197051	18.5876419561582
AHNAK2	16.9284680492941	19.3385633556139	NA	16.8394501118167	NA	13.6848883783796
AHR	NA	16.426548369286	NA	NA	NA	NA
AHSA1	21.9571632784724	22.685645162868	20.1051584790224	21.7301158621693	18.4941095311969	18.4237279234471
AHSG	24.3270382817318	NA	24.804312961558	25.5793685227768	21.5482774118212	26.9645630259038
AIDA	20.3407483428424	19.3003685265703	18.5636770496657	22.7675486680616	20.8955091477854	22.1330048082511
AIF1	19.8815937958401	NA	NA	NA	NA	NA
AIF1L	NA	17.9691797514904	19.0041780033782	NA	20.4232464697343	NA
AIFM1	21.7326220963017	23.2937493408045	20.2863421700001	18.0181221872836	NA	NA
AIFM2	NA	17.6645072659132	NA	18.1249164010114	NA	NA
AIG1	NA	NA	19.088230778429	NA	NA	NA
AIM1	18.547972934846	18.3488332218832	16.3143584529853	17.6765694896048	NA	NA
AIMP1	22.072976652485	23.1476659596039	20.4394487672278	22.1777689336288	17.7865322177995	17.5468960576184
AIMP2	21.0320582021811	22.1136246462417	19.5989524927887	20.0527654506338	17.4996901196939	18.0982633018095
AIP	20.7259924296649	21.1811907567131	19.4359062228643	20.5437965134633	18.0342317252222	19.0710561416954
AJUBA	NA	15.6828601669329	NA	18.5869272330311	NA	17.2227625762174
AK1	23.9764882850692	23.4900200010399	22.6951784561314	23.6554420098893	21.5057950564672	20.8081129503942
AK2	24.1334273885305	25.2027960208659	19.8238991403992	18.0908576031442	NA	NA
AK3	23.2050229189884	22.461089323654	20.5729192540045	18.6426863637826	NA	NA
AK4	22.9012398365839	24.0573599851412	22.8939980010751	20.1103797551348	NA	NA
AK5	14.9599072193992	NA	NA	NA	NA	NA
AK6	NA	18.5817049907805	NA	17.8723855561345	NA	NA
AKAP1	19.3825502156044	21.5308903580421	20.358749932939	NA	NA	NA
AKAP10	16.9253943173623	15.7830436007361	17.0232370849918	NA	17.1527126126475	NA
AKAP11	NA	17.6999570428022	NA	NA	NA	NA
AKAP12	20.889450953495	18.7720349250805	17.4065297424544	18.9963035283067	19.6400058857154	16.8411036165507
AKAP13	15.493060778004	14.9921852273551	13.59674884036	NA	NA	NA
AKAP17A	16.2855313065962	19.3329628039785	NA	NA	NA	NA
AKAP2	16.1353136917969	18.2378413597993	16.4264953022344	19.1083658690771	NA	NA
AKAP3	NA	NA	17.6674449154803	NA	NA	NA
AKAP4	NA	NA	18.2069800313534	NA	NA	NA
AKAP5	NA	NA	NA	NA	NA	18.3137124761631
AKAP6	NA	15.4747236819695	NA	NA	NA	NA
AKAP7	17.9366459778549	NA	18.6409782702475	NA	20.7607983447996	NA
AKAP8	18.0284157274045	22.4209866945932	NA	NA	NA	NA
AKAP8L	17.0979975459704	19.6401642746019	NA	NA	NA	NA
AKAP9	14.9744039386363	15.402252404981	NA	NA	NA	NA
AKR1A1	25.4367818606945	22.6026329156406	25.8131902243834	22.1733129216063	23.9519443111888	19.3227017259102
AKR1B1	22.7710345896818	18.1620753199708	22.9856512990828	21.0221174062319	24.1835753799195	NA
AKR1B10	NA	NA	19.1373966360497	NA	NA	NA
AKR1C1	19.3521496145277	17.7930374465631	21.0709069050107	17.8018174605785	20.1911889480473	NA
AKR1C2	19.1281527786952	17.3190772286074	19.7592944565948	17.0268655586438	19.1717376567101	NA
AKR1C3	19.0825898699843	19.3594088762615	22.8060564312885	18.5136883446921	20.6110042560478	NA
AKR1C4	14.8737502171432	NA	17.8314190039226	17.2127128048	17.5409674403769	NA
AKR1D1	18.7925757560263	18.5324833451523	19.6733800194996	NA	19.2284950836632	NA
AKR7A2	23.6191155538368	21.0203093719553	22.9698114343022	18.9613812102479	20.59456494909	15.9049287688356
AKR7A3	NA	16.0962330784685	23.4071864279869	NA	18.3868819430951	NA
AKR7L	20.9310965656156	14.8102792911128	20.9534881720452	17.0949667252028	18.5099438551681	14.8831262072696
AKT1	19.4880484184697	18.7024993648561	19.2111499374787	18.4744835187381	17.6883450791144	16.2838699931468
AKT1S1	18.7593040054503	20.0158497889508	NA	17.853912528443	NA	NA
AKT2	19.2576582107336	17.9991674575126	18.6575534141068	16.7791891751462	16.7847307903801	14.1953667964546
AKT3	18.1282431539018	14.1305500415787	18.1854232287325	14.8223645821073	16.1405794675023	14.3912180322144
AKTIP	18.0059733019372	18.2368873469862	17.869760261005	NA	17.9791658367406	NA
ALAD	22.1727388327872	18.5004170882258	20.7168102668515	NA	19.7933278457259	NA
ALAS1	NA	15.6833692798329	NA	NA	NA	NA
ALB	31.3110586326481	21.0367128115071	28.0114459453591	27.8623074512162	27.1230701703048	27.3034943847001
ALCAM	21.9875469992984	22.9796145024348	16.484513511082	23.2583069361963	17.7509997004931	23.7925813900073
ALDH16A1	20.7552841170854	20.2944307996141	20.0375761567785	18.3643313147732	16.8223502955989	NA
ALDH18A1	20.4453388684382	22.3713913318559	16.9936768426948	18.2096138097039	NA	NA
ALDH1A1	24.6170308809941	16.8068768078572	23.4767674576881	17.18053739676	22.0059432033799	NA
ALDH1A2	21.8311006660206	17.9974143311009	16.3741129270738	15.7030010167307	15.256501140829	NA
ALDH1A3	24.1673866890558	19.2043470458955	20.8940832785667	21.645835481091	20.1922050298999	19.3591647198748
ALDH1B1	23.1962843458072	22.749968209348	19.8486074305206	17.9425323861752	14.7491642322065	NA
ALDH1L1	17.037909214346	15.9950882853713	23.1492540895995	NA	18.4285239402182	NA
ALDH1L2	16.3539599752331	18.6090916434272	16.3504553428427	NA	12.9017741475323	NA
ALDH2	24.1366130011837	22.1338555823176	23.0016406870868	16.646998191677	16.626420238105	NA
ALDH3A1	13.5921520851476	NA	17.0349824954769	14.9670693071409	16.8441390972124	NA
ALDH3A2	22.178649240847	23.8909146607816	21.0674912020862	20.9399369884153	NA	15.9817390081357
ALDH3B1	14.8881255455701	17.1208664305157	18.7878665800941	16.9431252337699	21.8115194286556	20.9755891008199
ALDH4A1	22.8223404757054	21.9014605159159	23.4589876313948	17.4465417034827	NA	NA
ALDH5A1	20.7670494806605	19.6714852252003	19.320371225874	NA	NA	NA
ALDH6A1	23.9200247222174	21.4892884022838	23.4937604388791	18.2613186189302	NA	NA
ALDH7A1	23.7849211585308	20.4921088046225	21.6700852822819	20.2635577265749	20.4460655769862	NA
ALDH8A1	NA	NA	21.3775527167471	18.0539608347886	17.9632235198309	NA
ALDH9A1	24.3672273672521	23.0702073203816	23.2557128551931	21.246320065148	21.8644999400463	18.9272907932672
ALDOA	26.7312030217543	25.734262565871	24.1811532621613	27.3139088824968	24.337104309841	25.3489955666708
ALDOB	NA	NA	25.8756992379077	NA	21.6118825443875	NA
ALDOC	23.4545612891827	23.5160391013637	21.8076477210948	24.1103923869824	21.6198337315155	21.3287550272426
ALG1	18.1630176904949	19.9733256081372	NA	NA	NA	NA
ALG11	18.3341067529545	18.1123114215372	NA	NA	NA	NA
ALG12	17.8675591254114	NA	NA	NA	NA	NA
ALG13	18.6783034001893	16.0269359747155	17.5660866304351	16.4945310773523	17.3644195312188	NA
ALG14	17.7766133008979	NA	NA	NA	NA	NA
ALG2	19.3861341385291	19.9328002934699	17.1440958009725	NA	NA	NA
ALG3	17.537315747529	17.0425936444811	NA	NA	NA	NA
ALG5	18.236486010811	19.8496034197365	17.7575689923175	NA	NA	NA
ALG6	18.1066599516059	NA	NA	NA	NA	NA
ALG8	16.795306939775	NA	NA	NA	NA	NA
ALG9	17.2333566012026	18.7151216426606	NA	NA	NA	NA
ALKBH4	16.1786772293454	17.3487187642702	NA	NA	NA	NA
ALKBH5	16.4882768483108	18.2049397600507	NA	NA	NA	NA
ALKBH6	NA	16.8286679349772	NA	NA	NA	NA
ALKBH7	16.5382216621545	17.8231735721029	NA	NA	NA	NA
ALMS1	NA	NA	15.1050236974706	19.7577948599171	NA	23.9418263384994
ALOX12	NA	NA	17.4620787866842	NA	NA	NA
ALOX12B	NA	NA	16.6031209446878	NA	NA	NA
ALOX15	NA	NA	17.1927098067625	NA	NA	NA
ALOX15B	21.0327663778126	NA	20.4994964577717	NA	19.6091409461169	NA
ALOX5	17.0381073954327	NA	18.9938024719769	NA	17.3318655028064	NA
ALOX5AP	20.1599326847511	NA	21.7214654175872	NA	19.5471415504889	NA
ALOXE3	NA	NA	16.8393287150178	NA	NA	16.2226671198355
ALPI	NA	NA	15.2492498231722	NA	16.1710141827952	NA
ALPK3	17.2536420366144	NA	NA	NA	NA	NA
ALPL	15.7184046702717	NA	18.6658347114706	19.6916907250767	18.9998748355981	18.721143876029
ALPP	NA	NA	13.8323439883129	NA	14.5806481935913	NA
ALPPL2	NA	NA	14.3084689793752	NA	14.9725297907157	NA
ALYREF	22.9446073488426	24.8148358052961	NA	NA	18.4753778211258	NA
AMACR	22.5447468032083	18.2672899061057	18.8358395563728	NA	NA	NA
AMBP	23.50103854677	NA	26.8107316383155	NA	26.8793905910736	NA
AMD1	16.8568944222192	NA	17.570229782919	NA	17.702218497092	NA
AMDHD2	18.6008427430662	NA	18.0308855761359	NA	17.1308164805681	NA
AMER3	17.8598731354858	NA	NA	NA	NA	NA
AMFR	15.7753388064844	18.9791412762089	NA	NA	NA	NA
AMICA1	NA	NA	17.3122319997086	NA	NA	NA
AMIGO2	NA	NA	17.2845874590149	NA	17.81550903192	NA
AMN	NA	NA	20.9141903984771	NA	18.6977423533685	NA
AMOTL1	17.0847420460096	NA	NA	NA	15.7544652295976	NA
AMPD1	17.6238213250892	NA	13.3616962962755	NA	NA	NA
AMPD2	19.404796799991	18.0438595215798	16.6441063500662	15.6811419239054	NA	NA
AMPD3	19.137436289616	17.3363497788037	17.465360087447	NA	NA	NA
AMPH	10.9063161537641	NA	12.2164366978562	NA	11.3611708586607	NA
AMT	16.8185268390129	NA	17.6041361356481	NA	NA	NA
AMY1A	NA	NA	21.2434066562623	NA	19.6830528571661	NA
AMY2A	NA	NA	21.7071765809195	NA	20.2564286806221	NA
AMY2B	NA	NA	20.9664856479788	NA	19.6748750006808	NA
ANAPC1	15.441315228034	17.7298748089942	NA	NA	NA	NA
ANAPC2	16.117828533521	16.7294396515351	NA	NA	NA	NA
ANAPC4	15.833719659904	17.387077466072	NA	NA	NA	NA
ANAPC5	16.0961074960454	16.5233820229061	NA	NA	NA	NA
ANAPC7	15.4206827289561	19.4938706121343	NA	16.669234797476	NA	NA
ANG	21.6458196514036	NA	23.1089716566747	NA	18.7672768402662	NA
ANGEL2	17.4532244132018	17.1385861231921	NA	NA	NA	NA
ANGPT1	NA	NA	17.4323828260859	NA	NA	NA
ANGPTL1	NA	NA	17.9149948812707	NA	NA	NA
ANGPTL2	16.4735543144215	NA	22.4284551573386	NA	18.6042118595065	NA
ANGPTL3	NA	NA	18.2854903555058	NA	NA	NA
ANGPTL4	NA	NA	18.1914348409429	NA	NA	NA
ANGPTL6	NA	NA	17.7312914806464	NA	15.6989772869434	NA
ANGPTL7	NA	NA	18.2601561919464	NA	NA	NA
ANK1	14.6298530037288	9.18030895578513	19.3206104505447	9.70313440529968	19.3279663366861	NA
ANK2	15.3484478240385	14.5970883503817	12.8222231657319	10.6961260017112	NA	10.0661439817853
ANK3	18.6723665956517	16.3405685453125	15.4795606351226	14.598989231636	NA	19.3443448736742
ANKEF1	19.9093021098332	NA	NA	NA	NA	NA
ANKFY1	19.4909294570619	19.090093057024	19.4296052903508	18.5706934731551	19.7277810786681	17.3557390842534
ANKH	17.8793457007041	NA	16.2083891724737	NA	15.9046479349215	NA
ANKHD1	15.7498155664607	16.5458486297144	13.9791650577484	NA	NA	NA
ANKIB1	17.9492305873285	NA	16.426697839752	15.0473082069277	16.618482702746	16.1309084990906
ANKLE2	NA	18.1972986835096	NA	NA	NA	NA
ANKMY2	17.1086485219317	NA	18.2739507547499	NA	NA	NA
ANKRD11	NA	13.8221121941506	NA	NA	NA	NA
ANKRD13A	16.6457815568502	17.47600142469	17.3738100905602	18.5607006524883	17.6725964325585	19.0143986006217
ANKRD13D	15.054567942508	NA	NA	NA	NA	16.55165225971
ANKRD16	16.7189118451109	15.5954949453281	NA	NA	NA	NA
ANKRD17	15.6205528583519	15.6794474084627	NA	NA	NA	NA
ANKRD2	17.1193503895637	NA	16.4206964312697	NA	NA	NA
ANKRD22	17.8372824516395	NA	18.5324641162462	NA	NA	NA
ANKRD28	17.430268458674	16.1465857238686	16.5436826444617	15.2055182377858	NA	NA
ANKRD35	NA	NA	16.6446585442959	NA	NA	NA
ANKRD44	16.2697133590925	NA	16.6545994003537	NA	NA	NA
ANKRD46	NA	NA	NA	NA	NA	NA
ANKRD52	17.7093035797291	15.2425205668159	NA	NA	NA	NA
ANKRD54	NA	15.4362619462222	NA	NA	NA	NA
ANKS1A	16.3759438103204	15.9194223348037	15.8192268113831	16.1125463248214	15.634280493498	NA
ANKS4B	NA	NA	18.2659928916635	NA	NA	NA
ANKZF1	16.6455900480551	17.2632606823761	NA	NA	NA	NA
ANLN	NA	16.5629733386467	NA	23.7411831485366	NA	15.582118290034
ANO1	NA	NA	NA	18.5841266166461	15.7863239160409	16.1318422125443
ANO10	17.8659948318469	19.6356110078343	17.1471897104917	15.665888488006	NA	NA
ANO6	17.7332844267787	15.9731573658861	19.0080790087155	19.1946410651398	20.4686841969791	18.6730857437694
ANO7	19.5992213335031	NA	19.5946862383178	NA	19.1155222084324	NA
ANP32A	24.9492618984209	24.8157692085914	19.2989377726319	22.9569733347776	NA	NA
ANP32B	23.0574059209456	24.0256019780393	18.8772909731448	21.9554765764333	NA	NA
ANP32E	20.0922755179071	23.0965107834606	20.5709080019674	20.072565026712	NA	NA
ANPEP	22.0343036238678	19.7513384573642	27.0412915877382	23.4263711638201	26.8893246394381	23.3437127775617
ANTXR1	16.5485018665826	17.7641240035556	19.4315556333663	16.8804389328666	17.069655520291	18.5230759409407
ANTXR2	18.7229670243474	16.3834410112404	16.443649754715	18.549815859898	17.1238071342347	20.6961537644868
ANXA1	26.0702673437229	23.0602000946984	26.6751728160019	24.7295217918577	26.2139768413667	22.3493574716069
ANXA10	NA	NA	NA	NA	NA	NA
ANXA11	24.1539153421497	23.8787171897715	24.227804935233	24.8707848580799	27.9359717712604	24.4632344487499
ANXA13	NA	NA	20.0351013654679	NA	18.845510310676	NA
ANXA2	26.3842860622224	25.3091265927264	24.7143574471962	26.8319339383175	25.9494534247583	24.9107541391385
ANXA2P2	24.9903403454668	24.3659193140533	23.7707925822259	25.7675196559174	25.1676624270833	23.8727263699901
ANXA3	25.230816588292	23.8900539272519	24.3273173314219	20.585169018469	24.8378243057614	18.3979421252282
ANXA4	24.8021600238538	23.1679357418141	24.7731836399565	24.6372688652355	25.8645285423291	23.2808225877674
ANXA5	27.6058455463075	25.8355240862336	25.7893947331809	26.7136812123067	26.6989953586587	25.5117060414116
ANXA6	25.4979470698604	23.2099956862204	24.0388945172635	24.4811713515262	23.5684467891386	23.2123230157045
ANXA7	23.8380110604414	23.6557714040412	22.7374136074858	24.0212971066109	24.7098396883372	23.9338194258206
ANXA8	15.4169161529081	19.0242446934047	18.0845546265527	22.1640285809359	17.8775779628609	NA
ANXA8L2	15.4169161529081	18.7520115332042	18.3055836352943	21.7366469926262	17.8775779628609	NA
ANXA9	16.50145518563	NA	19.9782379633335	NA	20.0926765251052	NA
AOC1	16.6742855036218	NA	22.0551631460965	NA	18.6335305380344	NA
AOC2	14.3454436628173	NA	NA	NA	NA	NA
AOC3	24.7939374942345	NA	NA	NA	16.6866201244867	NA
AOX1	16.3637883695418	NA	19.5087109417304	NA	16.8811490581691	NA
AP1B1	21.592367655214	21.4005953029741	20.6240708987621	20.5357016511154	18.6244099165467	18.7993669866594
AP1G1	21.0790357098684	21.168473307823	19.8479395089506	19.447059234915	17.7480916157324	16.7186738107373
AP1G2	18.5007250697034	16.8195215029943	17.4624882297006	16.5575200665567	16.4476101237417	NA
AP1M1	19.2795924314019	19.9769486608037	18.5288055533248	19.1681943107032	16.9204510560526	15.5597324317679
AP1M2	21.1950495014999	18.8222979906748	19.5801393373196	18.7247818271003	18.5858592083669	17.2417734381354
AP1S1	20.253338283953	20.9700244858138	19.9776959243575	NA	19.6196655457586	NA
AP1S2	17.0742723676459	17.3991371565949	NA	NA	NA	NA
AP2A1	21.2215983732608	21.9935996651878	18.9915767638336	21.0634732252129	17.9704155879205	18.2691218042402
AP2A2	21.2640195025603	20.9475387730368	19.7281517165337	19.8737885588551	18.5244324558003	16.5465344194021
AP2B1	21.7635506729903	22.2331657178836	19.9193072109043	22.5683693045653	18.8249345182426	19.2317592151066
AP2M1	21.3247568526208	21.3016044183187	19.2173074003218	21.5909189212905	18.7744166963454	18.418494299727
AP2S1	20.813483591042	21.5146931349571	NA	NA	NA	19.6487079040733
AP3B1	20.1203491014518	20.1271004033395	19.2887925728423	18.6649335148213	17.2148878910777	NA
AP3D1	19.819877311275	19.7733969196569	18.869830302468	18.3395306085058	17.6771855807709	15.06747908898
AP3M1	19.3911408850482	19.9377797160619	18.9817976901474	18.8308181512427	18.3557149417323	14.6991859655037
AP3M2	16.1289569043657	15.9523122343322	15.4558010854782	14.0892372584501	15.3132563052514	NA
AP3S1	19.7894645044817	20.3482537990033	18.6900669817063	19.3793717919208	NA	17.6273888770769
AP3S2	14.8423033453816	17.8460878638739	NA	NA	NA	NA
AP4B1	NA	14.4683977525786	NA	NA	NA	NA
AP5B1	16.7843993759621	14.2605453363615	NA	NA	NA	NA
AP5S1	18.3242781573078	16.7512139216652	NA	NA	NA	NA
AP5Z1	17.089225301964	NA	15.408850993612	NA	NA	NA
APAF1	15.2302211683586	14.5804291538129	16.7696852519073	NA	NA	NA
APBB1	NA	NA	NA	15.7906971583689	NA	15.4714136283222
APBB1IP	16.1056918518668	NA	17.9831735152397	NA	NA	NA
APBB2	NA	15.2451387286263	NA	17.3723397580423	NA	15.4413042388237
APCDD1	16.2299481158603	NA	NA	NA	NA	NA
APCS	25.5272982113086	NA	22.5627769939932	NA	20.5870939949997	NA
APEH	21.758390476944	21.4468942611561	20.637293472134	21.2602902867753	19.0975824570651	19.3044226975781
APEX1	24.5898320142068	24.9807886700894	18.98827406925	21.2774883859497	NA	18.1523327003745
APH1A	NA	NA	NA	NA	NA	20.9023541925132
APH1B	NA	NA	NA	NA	19.241151387495	NA
API5	21.8941535180704	23.3280601367723	NA	18.2179256645604	NA	NA
APIP	20.0929634120173	18.0760676277238	NA	NA	NA	NA
APLF	18.9247064094075	NA	NA	NA	NA	NA
APLP1	NA	NA	NA	NA	NA	NA
APLP2	17.9196541372959	19.3469055891691	18.6379113210171	20.0714987555574	17.1600323477901	19.4926006158835
APMAP	22.5621045654578	23.3420530780233	22.0202271841256	21.6968100933292	17.7965983373447	NA
APOA1	27.0622633331044	NA	26.4546824226942	NA	20.072654463743	19.1647518276085
APOA1BP	23.2895690973905	22.5136018719465	19.781646722439	19.5987766606851	20.1455908255006	16.2430430234876
APOA2	25.8672946433706	NA	24.2126156249676	22.6504922360987	20.2381780731863	26.4425580651688
APOA4	22.4581162338973	NA	26.8100414593039	NA	19.6258392993338	NA
APOA5	NA	NA	21.7803344955298	NA	NA	NA
APOB	19.2540016110663	NA	17.7870185206068	16.9788334083936	15.183958004681	14.4481272808354
APOBEC2	17.8222919282074	NA	NA	NA	NA	NA
APOBEC3A	NA	16.8735984606776	17.9280411708478	NA	20.5114810987898	NA
APOBEC3B	NA	17.3501893954781	17.0323129827859	16.6356504304185	NA	NA
APOBEC3C	18.1232458287714	21.1008385783385	18.0422512569378	19.2156772798018	NA	NA
APOBEC3F	15.4454584756004	16.992568672779	NA	15.7001087829147	NA	NA
APOBR	15.7668125481651	NA	16.8055283876205	NA	NA	NA
APOC1	21.1919164560839	NA	20.6921639962618	NA	18.9469651084698	NA
APOC2	19.9308264298686	NA	21.9339102259314	NA	NA	NA
APOC3	21.9605915256392	NA	24.842136439625	NA	20.0098472632816	NA
APOD	22.4874875800706	NA	26.7235403103012	21.3070146949824	25.1396879245383	21.389560954389
APOE	21.6682060229082	NA	24.9549121141117	20.3859869555837	21.3956495965557	21.5008187552843
APOF	17.3859228602721	NA	18.9289615516543	NA	18.1648839397673	NA
APOH	24.5170789903886	NA	22.3849026206621	20.4933533429435	19.7652014628961	20.2016270910436
APOL1	17.6755638608131	NA	16.2897441170409	NA	NA	NA
APOL2	19.349244865533	19.1112384882429	16.3843563672144	NA	NA	NA
APOL3	17.5178904143929	NA	NA	NA	NA	NA
APOM	19.2160173811118	NA	19.8482133018692	NA	NA	NA
APOO	20.7521935620701	22.8265112216003	20.3024681870493	NA	NA	NA
APOOL	19.830146575189	20.7945964409406	18.4947723902828	NA	NA	NA
APP	18.4603468975922	20.2055831576236	19.1732750531821	21.7751178482273	17.7654002644227	20.2528712336231
APPL1	20.3958709535136	18.4504927681808	19.8246136418572	19.6951427305287	19.5333749436426	17.0886485169794
APPL2	19.5875267787998	18.7813143924096	19.900989827309	19.242988656871	20.3602356975743	16.0590356610693
APRT	25.9798423307097	26.0515271525338	24.7526608747341	25.1059200417071	23.2967307170613	22.5291223667077
APTX	17.6971413210435	18.0168143542807	NA	NA	NA	NA
AQP1	19.5121510409663	NA	24.6525015221836	NA	24.8223328108646	NA
AQP2	NA	NA	23.3483955213092	NA	26.9440306300073	NA
AQP5	NA	NA	22.0128095495178	NA	19.1108087103157	NA
AQP7	NA	NA	18.972436103083	NA	19.5121748605475	NA
AQR	17.4722770030746	20.5166225575746	18.3106766641786	NA	NA	NA
AR	17.5862787349522	18.5951499396985	NA	NA	NA	NA
ARAF	16.2324448121837	17.6125325864657	16.8587518016116	15.7526817612248	15.9549047802678	NA
ARAP1	16.9672789101556	18.0057763047157	16.9167348925993	16.6983648704036	15.786874138215	NA
ARAP3	NA	NA	15.4208251657371	NA	NA	NA
ARCN1	22.7710146816259	22.2516947037831	20.0218412193259	21.3845983276188	17.5057508136962	17.0982558430015
AREG	NA	NA	NA	NA	NA	19.9985930975603
ARF1	23.7647791113744	21.7487553128012	22.8149293596135	22.8678280146072	23.4198871625206	21.6089962871383
ARF3	23.6005398935001	21.2299343602004	22.6533659641632	22.5797389735372	23.3269520910555	21.4751104372637
ARF4	23.4844715436945	22.9662821555523	22.6073706591343	23.6270957992651	22.8864027656525	21.8399746690712
ARF5	22.3557776491421	21.3633221463491	21.6434412543287	22.9346384824368	22.5284199144937	21.7806491452966
ARF6	22.6493576962568	21.556340460636	21.824733879277	24.4413700710547	23.4835327774261	22.3067815171473
ARFGAP1	18.1908955347022	19.5175764721811	16.9861272538646	17.1928375789377	16.8573106787102	NA
ARFGAP2	20.0222435557764	19.0820847719586	16.2981183451467	15.9358167287438	16.7673746330574	NA
ARFGAP3	21.1171357970831	19.3989445963119	17.0932178396411	16.2725135459374	17.3700705952893	NA
ARFGEF1	17.3888694350363	17.5918464273208	16.6758724420886	15.7826659602335	15.508899015227	15.3705639458517
ARFGEF2	17.5195277199855	16.7623670870229	16.5868830314133	14.4299566101199	16.1731862163293	14.5296942859595
ARFGEF3	19.0866391929833	18.0923360740709	17.2594478820648	14.7548155754588	16.1308352741901	NA
ARFIP1	21.1908260556372	19.7967967836934	18.2733451707502	18.030539405983	16.7306540251646	17.6734134307809
ARFIP2	21.0649228000561	20.1969231201896	17.3606808081511	17.060107432659	16.7406600450529	NA
ARFRP1	18.6288378260436	17.902564300819	NA	NA	NA	NA
ARG1	15.9154379447117	NA	19.4350951489738	18.5839611772896	18.2314597165306	20.607929094242
ARG2	22.294514291268	21.1377682068651	19.1753404648234	NA	NA	NA
ARGLU1	19.7517932570896	17.1773757186529	NA	18.7979798620227	NA	NA
ARHGAP1	23.9547887564212	20.863585145014	22.034903854486	19.807314146323	20.6284959196802	17.0164626803726
ARHGAP10	17.1795350577092	NA	NA	NA	NA	NA
ARHGAP12	17.0600221659063	NA	15.3896643385569	NA	17.5415147755525	NA
ARHGAP15	NA	NA	16.6721124915593	NA	NA	NA
ARHGAP17	18.6132176310973	17.8106719283043	17.2942450418194	18.4935200905373	16.2363461582863	NA
ARHGAP18	17.306076607748	15.8561977283487	18.0881353402936	16.3303901024659	21.8781382377406	14.8679999723099
ARHGAP23	14.3063026984124	NA	NA	NA	NA	NA
ARHGAP25	17.2770344016922	NA	17.9510434371836	NA	NA	NA
ARHGAP27	16.3869419990332	NA	17.4367850134285	NA	19.3181127395374	NA
ARHGAP28	16.3784821704898	NA	NA	NA	16.0462771126967	NA
ARHGAP29	17.5805676476077	16.6717227944391	15.1611092780088	17.1415597662818	17.0262546632276	NA
ARHGAP30	NA	NA	16.3768298266882	NA	NA	NA
ARHGAP31	15.1000478731663	NA	NA	NA	NA	NA
ARHGAP35	17.2567081675489	16.9865434494673	16.8269416915259	15.3559735056121	16.6663077232376	NA
ARHGAP39	NA	NA	NA	15.6391032190763	17.345212323365	17.6976657805877
ARHGAP4	16.5989630430272	NA	18.0911182662211	NA	NA	NA
ARHGAP44	NA	NA	NA	NA	16.0710237201876	NA
ARHGAP5	16.3417607330481	17.0246297551251	14.6589613449628	16.7251737404866	18.9413439898112	NA
ARHGAP6	18.721830339518	16.4292408735717	17.44976162817	NA	17.6760693301795	NA
ARHGAP8	17.2257760013037	NA	NA	NA	NA	NA
ARHGAP9	NA	NA	18.5143203568929	NA	NA	NA
ARHGDIA	25.4187781420685	24.9795965219559	24.7692901840848	24.4818232887824	24.9769608623132	21.8949187839246
ARHGDIB	22.1282121204813	19.7143243957782	21.2437394161886	20.114447044075	21.7368301123481	20.818895256682
ARHGEF1	18.9709049730488	18.9752333933255	17.9695429412073	18.7614749263154	16.5145674596316	17.5860092466832
ARHGEF10	16.0836856188121	14.978583610977	10.8814644543993	16.6916689719644	NA	18.0922988621562
ARHGEF10L	16.3859621096098	NA	21.3549534119742	NA	16.0264060907765	NA
ARHGEF11	16.2179553493071	15.6867007595832	NA	NA	NA	NA
ARHGEF12	16.1008720420379	15.4470625772735	16.2464888059596	NA	14.7393262921639	NA
ARHGEF16	17.5711222453561	16.9948592999988	18.1652260705592	17.1147638515196	17.6687433910113	NA
ARHGEF17	16.0765083126475	NA	NA	NA	NA	NA
ARHGEF18	NA	14.8022445227201	15.7375132470857	NA	NA	NA
ARHGEF2	16.2084044324809	18.8130818991244	17.6330796204261	17.0487102367958	NA	NA
ARHGEF26	NA	NA	NA	15.6530496258016	NA	NA
ARHGEF28	NA	NA	13.2823139251237	NA	NA	NA
ARHGEF35	NA	NA	NA	NA	15.2654416424442	NA
ARHGEF37	18.557031038198	NA	17.1245719036037	NA	18.6979411545913	NA
ARHGEF38	16.5757686789184	NA	16.5876461548699	NA	NA	NA
ARHGEF39	NA	NA	NA	19.927322874027	NA	18.7354794523723
ARHGEF40	NA	NA	NA	NA	13.7749505514181	NA
ARHGEF5	15.6565720575765	14.1486389823279	15.5441216164396	NA	15.5170562560992	NA
ARHGEF6	17.4325446660964	14.760420924715	16.5968724240523	NA	NA	NA
ARHGEF7	18.7565069552002	17.27461641556	18.1521939770703	16.781906202406	16.3363639988774	NA
ARID1A	16.499576385364	17.2076052097103	NA	NA	NA	NA
ARID1B	16.6650615245447	16.4359607275	NA	NA	NA	NA
ARID2	20.1041632712316	18.3855375491613	14.8989307758146	NA	NA	NA
ARID4A	NA	14.5992509378034	NA	NA	NA	NA
ARID4B	NA	15.1719576164939	NA	NA	NA	NA
ARID5B	18.9164042182562	NA	NA	NA	NA	NA
ARIH1	18.4365360384457	18.6336824640751	17.6057032231262	17.1507898545994	16.6672869494593	NA
ARIH2	NA	17.9738847875157	16.7489674270049	15.8404739737975	NA	NA
ARL1	23.5395471312067	23.1803344913979	20.2520603975387	19.8120983820203	19.5175183320578	18.5034310246448
ARL13B	NA	NA	18.7697530735019	17.5010818689954	21.2576847658196	NA
ARL15	19.0994436020093	18.8145911885755	20.3596374402524	19.700318101338	23.0275963746944	19.3787229810122
ARL2	19.0585059798909	19.9053395979654	19.2728683381978	19.0746510772572	20.8097215169959	NA
ARL3	22.2247406846422	21.6940897963268	22.2898345791889	21.5334371552149	22.4854557623831	18.8001403681089
ARL6	17.1644930370262	17.3577758351899	18.8106486746356	17.5327455921769	19.5400039271854	NA
ARL6IP1	21.1947997533897	21.9853677904307	20.5674150477096	21.6709181084119	NA	NA
ARL6IP4	18.3915282162873	19.7378976169107	NA	17.718009895948	NA	NA
ARL6IP5	25.1038296003378	24.5028545737909	21.0135063113724	21.6504276299063	19.4930744618692	20.4362339834381
ARL6IP6	18.9902896002558	20.0666293825404	NA	NA	NA	NA
ARL8A	21.8056671539787	22.2135691917482	21.6708944422821	18.9504333355875	20.3531327386687	18.2138335152249
ARL8B	22.2378647153929	22.3645803644039	21.9203328374583	20.6128224256245	21.0253886273232	18.7202130020526
ARMC1	20.3773837868212	21.0450116290525	21.0872912640906	21.9554670760071	NA	NA
ARMC10	20.0248103163451	20.5155008019975	18.1870389234523	NA	NA	NA
ARMC12	NA	NA	18.555374568657	NA	NA	NA
ARMC5	15.2397888050981	13.9942795572825	NA	NA	NA	NA
ARMC6	18.529124736833	17.3053979852494	17.2473528260382	NA	17.6904532949645	NA
ARMC8	16.6430682451132	17.7980455316837	16.7457643252882	14.8555276604755	NA	NA
ARMC9	15.4287295567805	16.2648753056321	16.3326011961387	NA	17.973333438387	NA
ARMCX1	16.5313231686932	NA	18.5429105008322	NA	NA	NA
ARMCX2	17.6846805710082	NA	NA	NA	NA	NA
ARMCX3	19.5368281404894	19.4284827870763	18.709500892208	NA	NA	NA
ARPC1A	22.3927728473054	21.2650676384894	21.6245359712189	20.4240678689504	20.2541260518135	NA
ARPC1B	22.6588318078946	22.9149691046181	21.8643310046691	23.5334183158643	21.2219414814608	18.5806477713823
ARPC2	23.0432003902453	22.7295330578713	22.8391434131142	22.6726360300747	21.5551986886065	19.0916915927097
ARPC3	24.3770079514431	23.467131053665	22.3496610031575	24.1692730334663	21.1915589451215	21.6338451208785
ARPC4	23.0067624447346	22.2808683299341	21.4455260710536	22.7462850733047	20.94400413329	19.6507630495673
ARPC5	22.7587421162768	22.0957502104767	21.2240424066167	22.3082052718797	20.7566870932726	19.7025265638781
ARPC5L	22.1049925091269	22.6726811778919	20.8551661504015	21.7974882483555	20.1874275235575	18.1358108688793
ARPIN	18.4885412286157	16.1490781715666	18.4653918741808	NA	18.0233692997592	NA
ARPP19	19.6527581185741	19.7925990766594	NA	NA	16.5510896341885	NA
ARR3	18.2621985074197	NA	NA	NA	NA	NA
ARRB1	20.8769857248359	17.755519050966	18.820986401836	NA	19.2651976153339	NA
ARRB2	16.5717896917276	NA	18.6354922572248	16.9960332840105	15.158776323711	NA
ARRDC1	17.6338756659688	NA	19.0240052957666	21.754449783828	24.8125303997038	23.8611934673551
ARRDC3	NA	NA	NA	NA	NA	19.9915485669875
ARSA	20.5150594739861	18.6192824314733	20.166383727077	NA	18.909538191899	NA
ARSB	16.5386753264102	17.3341702783355	18.8366642800873	NA	NA	NA
ARSD	16.4671870155251	NA	NA	NA	NA	NA
ARSE	NA	NA	18.1105387189633	NA	NA	NA
ARSF	NA	NA	23.5184152320916	NA	20.3631468463986	NA
ART1	NA	NA	NA	NA	NA	NA
ART3	NA	NA	19.1475110572454	NA	18.8883191106422	NA
ART4	NA	NA	18.0713294598608	NA	NA	NA
ARVCF	17.0359456583866	18.7037932521588	NA	18.4657873401679	NA	19.1940187190351
AS3MT	16.2037762688998	16.595847711495	17.5538422490709	NA	NA	NA
ASAH1	23.9918454535338	21.2773074592117	23.3754065620718	17.1356688619638	21.968250739077	16.2461623558528
ASAP1	14.0404283083775	17.5329350993222	16.3619737014104	NA	NA	NA
ASAP2	16.8424536619602	12.6383191641757	15.7949310433706	15.2415194382865	15.2642053870724	NA
ASAP3	15.2140497613433	NA	16.7755571522141	NA	16.8832191954013	NA
ASB9	17.3991273283475	19.7286413368814	19.1241115330786	17.7676703925297	NA	NA
ASCC1	16.6460253925024	NA	NA	NA	NA	NA
ASCC2	18.3656465773829	20.1355396189933	17.8942387065443	15.1994169657318	NA	NA
ASCC3	15.0401812670648	16.56439532955	14.2606921125004	NA	14.7140693887213	NA
ASF1A	18.3671184968597	19.7877009927914	NA	NA	NA	NA
ASF1B	NA	16.2240904438541	NA	NA	NA	NA
ASGR1	NA	NA	NA	NA	NA	NA
ASGR2	NA	NA	NA	NA	18.602023542412	NA
ASH2L	18.4932807885924	20.2610557408359	NA	NA	NA	NA
ASL	21.2991339371776	17.9518537582568	20.1952231005161	18.5554629228444	18.5514362285079	NA
ASMTL	20.4796263839672	18.7648061001078	19.4745549897167	16.9225461762971	17.8762509485828	NA
ASNA1	21.9495479789765	23.1316440614371	21.5934325069878	21.5136645220493	18.6929380487786	18.5322419600889
ASNS	16.9168181647973	21.9121830041628	NA	22.4275387683981	NA	20.0904988639235
ASPA	17.143235021609	NA	19.3787178757269	NA	17.9519830541465	NA
ASPDH	NA	NA	18.6765271662943	NA	NA	NA
ASPH	20.061019424922	22.5029673437553	18.0535707941757	19.1256006526792	NA	NA
ASPN	23.4760749508802	NA	NA	NA	NA	NA
ASPRV1	NA	NA	18.9325025460312	NA	NA	NA
ASPSCR1	18.7547153617177	18.3696519453676	17.3320894959341	18.4900070693588	16.6271735908339	NA
ASRGL1	19.9399715199475	17.6230993752257	19.8797512265358	NA	19.8969052512806	NA
ASS1	21.1325604525904	19.5093829194707	26.4449898634635	19.2187815263996	22.9321071323663	18.7638712509885
ASUN	15.8379131541512	18.3495458833493	NA	NA	NA	NA
ATAD1	19.2351885992577	21.3129612636549	17.9199983442048	NA	NA	NA
ATAD2	NA	18.4459934172486	17.5142903971852	NA	NA	NA
ATAD2B	NA	12.478638278822	NA	NA	NA	NA
ATAD3A	20.0711993623553	22.9137863248544	17.5624292678729	19.6736676309345	NA	NA
ATAD3B	17.2920280654802	21.3279569431153	16.1013509977281	17.356571215858	NA	NA
ATE1	19.6123225379412	18.7321190579686	17.5340688800781	16.4760933527599	17.6553784403729	NA
ATF6	NA	NA	17.416861364179	NA	NA	NA
ATF6B	NA	NA	18.2957381315367	NA	NA	NA
ATF7	NA	16.6470066028545	NA	NA	NA	NA
ATF7IP	15.3366873796485	15.7567778691256	NA	NA	NA	NA
ATG13	NA	NA	18.2322665733694	NA	NA	NA
ATG16L1	16.8436463528213	16.1739255201752	17.3462418074743	15.3772555550277	17.3299518800277	NA
ATG2A	14.788565454741	15.4469240615629	NA	17.5441674914367	NA	NA
ATG2B	14.2950908730406	16.8927188549636	13.4727361900246	NA	14.5723932491502	NA
ATG3	20.017780578899	20.2286813768601	20.159321936872	19.3915682182003	18.9220287669595	17.9798804202619
ATG4A	16.0520484712374	NA	NA	NA	NA	NA
ATG4B	17.9655462474847	18.2930745779271	18.346669520052	16.1734671375761	17.5682822201051	NA
ATG4C	17.2850290949318	NA	NA	NA	17.799648219195	NA
ATG5	20.0542969006236	18.0884246616881	19.7079091368103	18.8209654433907	19.7099188025457	NA
ATG7	18.0987006874657	16.994424133096	17.5103612008837	16.3839261824919	15.9234762542051	NA
ATG9A	14.7010591444029	17.2595204070807	16.3843697805618	15.7370792349658	NA	15.5884093264314
ATIC	23.5962048060428	23.888975462313	22.7369563836256	23.9298663447067	20.8349807689077	20.7631176987567
ATL1	18.6991251485887	13.6811120892692	NA	NA	NA	NA
ATL2	18.9064689971337	20.0933203870698	NA	17.5734330917005	NA	NA
ATL3	21.7555568767738	23.0628533841397	18.5889394928852	20.5331702702549	NA	17.696544654255
ATM	14.3756265014396	16.1784386770998	NA	NA	NA	NA
ATN1	NA	15.1066370857622	NA	NA	NA	NA
ATOX1	22.9566083383935	22.53072731474	20.4056648573714	NA	22.3874334155767	20.0301810987897
ATP10A	NA	NA	NA	NA	NA	16.8169651140004
ATP10D	NA	NA	NA	NA	NA	NA
ATP11A	15.5207557432891	14.5704783326882	17.073229087663	16.2625857243739	17.0885947134806	14.9368049341038
ATP11B	14.9356484603541	NA	15.5370071372023	15.5676056722297	15.4937146149688	14.9333747304104
ATP11C	15.0285602794047	14.1767135627215	NA	16.9327591737405	NA	16.6571024944699
ATP12A	15.8543975924796	15.6465687379857	17.1986778279256	20.2006092758048	20.2469594129283	22.0989901317214
ATP13A1	19.2178343323168	20.6120511168336	16.7292603600083	16.1781770558865	NA	NA
ATP13A2	15.0893592317825	NA	NA	NA	NA	NA
ATP13A3	14.9264852685998	NA	NA	15.5196539144707	16.4468484928279	16.0348649281098
ATP1A1	23.389843805146	23.6666153422625	23.8883227245564	27.1569972324039	22.275432983923	26.4979719765246
ATP1A2	19.5448135517428	18.3753418525222	19.4598518673911	22.8263042150288	18.4512261381586	22.2907113494281
ATP1A3	20.1261354174553	19.9917850167702	20.4191958109539	23.3650320864273	19.1631248595456	23.0185210325824
ATP1A4	17.0191128026027	16.0111087723956	16.3003721449486	19.2117079644816	18.7535785582651	19.1839281880459
ATP1B1	22.1276684371794	23.7955607744294	24.8257973054396	26.6698423053113	23.8811447662549	26.0084002032281
ATP1B3	22.9332149951685	23.7976462171196	19.4604898305926	26.2790045140969	18.1757170815624	25.2479105639171
ATP2A1	17.5484179273977	18.3279224842315	15.3085664780647	15.0533682547389	NA	NA
ATP2A2	22.0104497589478	22.9750225311395	18.4932478479407	20.5611309405875	NA	NA
ATP2A3	17.8756217375824	18.7730112516463	17.6363317203905	16.4154838739677	NA	NA
ATP2B1	18.5645551005972	20.9601067855046	15.8359622277989	22.6112547807782	14.7865627034372	21.2454575652916
ATP2B2	14.8235354374422	14.7045582672541	12.6643418648653	17.8516979591544	12.0879605755391	17.1780978476512
ATP2B3	15.2698612006997	16.3270450650666	13.1570529486649	19.8168243429629	12.0944013670375	18.589560308078
ATP2B4	20.3739548224861	19.4907588767401	16.3111489750477	22.423335890213	15.5173771698441	21.3484071928114
ATP2C1	19.422164118142	17.7409920603482	15.9274038567227	15.9504997590807	14.7700226410528	16.9548949144147
ATP4A	13.91162085792	14.95845362675	16.2014078731451	17.9203317414441	14.9991893769171	17.9617745258998
ATP5A1	26.0283988231577	26.5318119236472	25.0472701690231	23.771647657553	17.2268861441395	18.3201498466669
ATP5B	26.2300146375887	26.6622361918868	25.0603587816611	22.9572771206942	18.4231696473562	18.1533168538258
ATP5C1	23.2290396047565	24.5410220664582	22.9812969425404	21.33476837684	NA	NA
ATP5D	23.0373609329601	23.9993974597707	20.879865788926	20.9933620265791	NA	NA
ATP5E	21.688078910092	22.6178746572635	NA	NA	NA	NA
ATP5F1	24.0835182775697	24.1476588736239	22.9878983183506	21.7745980869198	NA	NA
ATP5H	24.1663156585202	25.9543467955836	23.6518324188218	22.4064823519082	NA	NA
ATP5I	23.2057241054419	25.2843727417328	23.680097119055	22.845696757334	NA	NA
ATP5J	22.5985774227048	24.6226611800451	20.8649246800961	NA	NA	NA
ATP5J2	24.520134111956	24.6213132227616	22.9440566899712	21.5350443162605	NA	NA
ATP5L	23.9243795050885	25.4096209797404	23.2022594743687	22.1608786341788	NA	NA
ATP5O	24.4205503291449	24.9669371358816	22.4418800535646	21.9503162648063	NA	NA
ATP5S	18.9877996799166	19.7632107415126	18.4230957348302	NA	NA	NA
ATP5SL	16.8263156625987	18.5765604536703	NA	NA	NA	NA
ATP6AP1	18.036735928035	20.1228094055731	19.8852671187638	18.9061805452609	17.9990867287035	NA
ATP6AP2	18.0379832833221	20.2266294873228	23.1086084160719	21.387133823908	18.6832797843584	18.9789752115561
ATP6V0A1	20.6882950300947	19.7466167163521	22.3553618691501	19.5806549799508	20.3743832058031	19.0721461961805
ATP6V0A2	18.4669368417881	16.3889110477252	8.45189001969086	15.6162146027205	NA	16.4243056237003
ATP6V0A4	NA	NA	20.2363215606142	NA	21.1545609300815	NA
ATP6V0C	18.4278726969899	NA	20.68603463105	NA	NA	NA
ATP6V0D1	21.3442519268713	22.0699041085642	22.0973488815763	20.4609837022814	21.6687454086964	19.341657384662
ATP6V0D2	17.9086402903079	NA	19.8922538449469	NA	20.0222398965454	NA
ATP6V1A	22.543548603817	22.6922356906517	24.0357850380265	21.6119302908021	23.9689686247531	18.4892265026948
ATP6V1B1	19.0230888282674	17.8334278670253	21.939578995879	15.4254165700954	22.8966856651356	14.7982676771897
ATP6V1B2	22.2658726790195	21.6524940716779	22.7678073941127	21.3384487970647	21.8784019180381	18.3808119369597
ATP6V1C1	19.8052905918828	20.8792299656201	20.3596250876033	18.3110861164673	20.1906442163276	NA
ATP6V1C2	NA	NA	17.7224673694668	NA	19.4113917653436	NA
ATP6V1D	19.841090917698	20.3116715307463	21.7588821994571	17.350608412844	22.1193362636218	NA
ATP6V1E1	22.0998745324055	22.1029985995523	22.4157350310592	20.4675505365478	23.0594852190918	NA
ATP6V1F	20.7201083401943	20.5929618747113	21.1943097598909	NA	21.6097202250171	NA
ATP6V1G1	22.9152984470994	22.6885885275294	22.038779569902	20.7505248014391	22.9183810880642	19.7166675451616
ATP6V1G2	18.6205892016587	18.884776138935	19.4753118247382	17.5240243316275	20.1797702167004	NA
ATP6V1G3	NA	NA	19.7870090411819	NA	20.4109779254545	NA
ATP6V1H	20.5050253502862	20.1906816789094	22.138317405858	18.3415516599161	21.8868459618418	NA
ATP7A	15.7742052347239	15.0336325766308	NA	15.7231855653797	NA	NA
ATP8A1	18.0574930163967	NA	18.8513105378645	NA	19.0166051910836	NA
ATP8A2	12.9282504470599	NA	NA	NA	14.3814034203295	NA
ATP8B1	17.088511580587	15.3525253063641	16.7286032798287	16.2412820655089	19.8826983366513	15.4888607129228
ATP8B2	NA	NA	NA	NA	NA	NA
ATP9A	17.9304043926214	16.4872900457369	18.1482172983025	14.8339953847369	19.9583731870179	17.6932016903416
ATP9B	13.7219233213338	NA	13.4592677854019	NA	14.4661180304037	13.6849086286438
ATPAF1	19.5585885383444	20.8721343806703	18.6431600905837	NA	NA	NA
ATPAF2	19.3335531099075	19.5899614859319	NA	NA	NA	NA
ATPIF1	21.2756565929196	19.2595695843958	NA	NA	NA	NA
ATR	17.8000815108203	16.4752735733472	NA	16.5007824558674	NA	NA
ATRN	16.8466125993555	16.5001655747276	16.2919701757175	17.0642236595707	19.2111239236687	16.7564591254448
ATRX	16.2453001878837	17.7275394901572	NA	NA	NA	NA
ATXN10	20.3397324732353	20.7645651626758	19.1373068632548	20.3976582239913	18.4667166732196	17.5010273953174
ATXN2	16.1577639013879	17.4700612671957	NA	16.3709847791332	NA	18.6303290196246
ATXN2L	18.2002989343833	20.8912511014804	NA	18.1847891693095	NA	18.5337868796384
ATXN3	17.8328584199999	NA	17.210278561197	NA	17.4548414168526	NA
ATXN7L3B	19.0091888641625	19.9662192263822	NA	NA	NA	NA
AUH	20.513422581148	19.526551588734	18.2790491560551	NA	NA	NA
AUP1	17.6974534667863	19.6358426255931	NA	NA	NA	NA
AURKA	NA	NA	NA	18.3826747012298	NA	NA
AURKB	NA	18.4772320480074	NA	22.3646255986698	NA	NA
AVEN	18.0583045174317	17.5524418844145	NA	NA	NA	NA
AVIL	NA	NA	NA	NA	NA	NA
AVL9	17.4927300805728	17.6415386179948	17.2134726081346	16.728069903571	17.1256873123777	NA
AXL	NA	18.8860521831587	17.3257737301126	20.6922802116178	18.2863841406297	18.3631219780152
AZGP1	26.6731903688938	19.0131222289276	23.6642527902725	19.8763164797857	26.3417142746949	20.4604298509314
AZU1	20.7083626117417	NA	22.1468969762729	NA	19.7998918242434	NA
B2M	26.1393828801618	24.408876371544	27.4377937582976	26.1592401186293	23.8216761295051	26.2094811262653
B3GALNT1	16.3820510063053	NA	NA	NA	NA	NA
B3GALT6	16.6430799940478	18.0989496149221	NA	NA	NA	NA
B3GALTL	17.1008008142319	17.3400811351377	NA	NA	NA	NA
B3GAT3	18.8782356278766	19.1317807362733	17.7902484120902	18.8478694601794	NA	NA
B3GNT1	18.6520162348799	17.4431551271022	22.8033530014847	NA	18.3996178196578	16.2267312078629
B3GNT2	NA	NA	19.2468052798563	NA	NA	NA
B3GNT3	NA	NA	18.5413203714419	NA	NA	NA
B3GNT6	17.2178501928163	NA	NA	NA	NA	NA
B3GNT8	NA	NA	19.0500425565767	NA	NA	NA
B3GNT9	NA	NA	NA	NA	NA	NA
B4GALT1	19.9629174580672	20.1647602006782	22.4083664603074	19.8184068619856	NA	18.7787144114426
B4GALT3	16.6500880045791	18.8096637351978	18.5895169504429	NA	NA	NA
B4GALT4	17.3095771867888	NA	18.2592188591408	NA	NA	NA
B4GALT5	NA	NA	NA	NA	NA	18.7254032452873
B4GALT7	16.1877940451191	17.2145403803554	NA	NA	NA	NA
BABAM1	17.8290607071427	16.3089868889151	14.4702996926873	17.6845193786111	NA	NA
BACE2	17.2168375184158	NA	18.850494917319	NA	20.0379614473328	20.2495686540873
BAD	18.3462521735542	20.1806576980415	NA	NA	NA	NA
BAG1	18.6769098893026	19.556438862394	NA	NA	NA	NA
BAG2	22.6047766065415	21.3033750858216	18.2603091680617	20.3221967993759	18.7585591755356	NA
BAG3	20.5129336332372	20.0825115585201	15.7245675963642	18.9334385454737	16.1420374637629	16.8057386093207
BAG4	16.7952634452347	16.4084418226466	NA	NA	NA	NA
BAG5	17.8592638764021	18.8911462435982	17.5864046435667	17.4849305333579	17.8478922189498	17.0168416384931
BAG6	20.3326446256507	20.8404320490277	17.9784901782722	19.4176496758634	16.1838118161365	15.8387672969462
BAI3	NA	NA	NA	NA	NA	NA
BAIAP2	20.4963920712147	19.8857087652456	20.5002972820431	21.3337184982111	24.9092556116674	19.6235534584252
BAIAP2L1	18.1056420158429	18.4800616709885	17.3049502495395	19.3119689392071	24.3687060505375	19.1708125912823
BAIAP2L2	NA	NA	NA	NA	15.5294070887604	NA
BAMBI	NA	NA	NA	NA	18.2657116831399	NA
BANF1	25.1753692528057	26.1838811613264	21.102353476815	24.4919346802204	22.0531044773428	22.0331032459213
BANF2	NA	NA	22.8611225656265	NA	NA	NA
BANK1	15.4986249425676	NA	NA	NA	NA	NA
BANP	15.8749719292216	17.207964119633	NA	NA	NA	NA
BAP1	NA	18.3465348148467	NA	NA	NA	NA
BAP18	20.4591443102921	20.4620609594911	NA	NA	NA	NA
BARD1	NA	16.6530091481669	NA	NA	NA	NA
BASP1	22.0276749051228	21.8444527274985	22.9115195001233	25.5802764155805	27.0523187621891	25.4291443981013
BAX	20.7272145889385	19.6057448474473	18.9422284882126	NA	18.609601179198	NA
BAZ1A	16.2533013016414	19.3978257387997	NA	17.1703252841874	NA	NA
BAZ1B	16.9153910667297	20.7884977606922	NA	NA	NA	NA
BAZ2A	NA	18.4391400240341	NA	NA	NA	NA
BBC3	NA	15.848159561188	NA	NA	NA	NA
BBOX1	NA	NA	22.9625753716722	NA	19.0796641537206	NA
BBS1	17.4538744598091	NA	16.4296173431179	NA	17.399355096553	NA
BBS2	NA	NA	15.9427632086283	NA	16.2723208991526	NA
BBS5	NA	NA	NA	NA	17.8647570227639	NA
BBS7	NA	NA	15.7487175796593	NA	15.8873971268125	NA
BBX	NA	17.3004459741741	NA	NA	NA	NA
BCAM	23.4424278017672	21.1607481147851	20.2682144953498	19.1825154418841	22.9494554091499	21.1008610321625
BCAN	NA	NA	NA	NA	NA	NA
BCAP29	18.2171954597318	19.3674461832837	16.0674728335957	16.5194939965472	NA	NA
BCAP31	22.0063673326051	22.4403022468225	19.9718591773947	20.5642989622892	NA	19.5121354700361
BCAR1	16.7163657947113	17.3030221106762	15.0213803530851	15.8065893227366	NA	NA
BCAR3	NA	15.9050550230258	NA	15.9440121844943	NA	NA
BCAS1	19.0954851716453	NA	18.1536647468986	NA	22.2021076076577	NA
BCAS2	20.9412417858311	24.0338205131127	NA	NA	NA	NA
BCAS3	15.827345570162	15.1541046740689	NA	NA	NA	NA
BCAT1	NA	20.9767856888902	NA	18.8753846796757	NA	NA
BCAT2	22.4811705015863	22.5949878414855	18.8053940416734	NA	NA	NA
BCCIP	19.5261479014973	20.5479820403987	NA	18.3871054514449	NA	NA
BCHE	NA	19.7117535681118	NA	NA	NA	NA
BCKDHA	20.8083208652121	20.6202442746469	18.9541407291495	NA	NA	NA
BCKDHB	21.1533491257209	21.1556792917095	20.3015443985982	NA	NA	NA
BCKDK	20.407678665362	19.4715452081963	18.2996314689345	NA	NA	NA
BCL10	17.7468129289286	18.0774502682013	19.2171364617661	18.6153735667293	18.6493877872982	NA
BCL2	17.8768537027428	NA	NA	NA	NA	NA
BCL2L1	18.3948581918504	20.705880969751	NA	18.7145194885073	NA	NA
BCL2L12	NA	NA	NA	19.6373639046008	NA	17.9297802818456
BCL2L13	19.1862877577512	20.6058348270767	17.1845298660532	NA	NA	NA
BCL2L2	18.5880051862337	19.5051974373705	16.2200292528273	NA	NA	NA
BCL7B	NA	19.6349031968191	NA	NA	NA	NA
BCL7C	17.7220934656966	19.3967943155944	NA	NA	NA	NA
BCL9	16.8354436129128	NA	NA	NA	NA	NA
BCL9L	NA	16.4833250684054	NA	NA	NA	NA
BCLAF1	19.7863146253058	22.3087070007087	16.5335697194645	17.1852908862929	NA	NA
BCOR	NA	15.7640507091142	NA	NA	NA	NA
BCR	15.4096168859812	14.3080376662666	16.9843052747381	15.2369974126946	20.2942998287593	NA
BCS1L	18.3843801369903	19.0791540376178	17.8439439080018	NA	NA	NA
BDH1	21.1992041229565	19.3378962955798	19.4305052314436	17.2207489015523	NA	NA
BDH2	20.3802748959569	18.396510050479	23.4683808092267	18.1037903033366	21.1850892660389	NA
BDKRB2	NA	NA	NA	NA	18.2813789807549	NA
BDP1	NA	14.4974539183758	NA	NA	NA	NA
BECN1	NA	16.913886150731	16.9012601538032	NA	17.7319129312451	NA
BEND3	16.7317002227786	17.4977257366591	NA	NA	NA	NA
BET1L	20.0192603741844	19.6405108599494	NA	NA	NA	NA
BGN	27.3417061070068	NA	22.6951199889656	22.4999376576331	18.7743612547013	22.99761049429
BHLHA15	19.6924060027906	NA	NA	NA	NA	NA
BHMT	NA	NA	25.2059239368063	18.3065978859407	22.0759869888194	19.0495656103594
BHMT2	NA	NA	22.3804710767379	NA	20.1258503295222	NA
BICD1	NA	17.0776459919908	NA	NA	NA	NA
BICD2	16.4858512171509	16.941826409222	17.0221828020618	16.6516936177015	NA	17.7202073958684
BID	20.9725115793269	22.0426209628141	18.928294809671	18.1700651476463	18.701739879655	NA
BIN1	20.826380941443	17.7217568715782	19.2621374743451	NA	18.1622545604882	NA
BIN2	15.0036268246163	NA	13.8918330848358	NA	11.5881714559427	NA
BIN3	19.1075264829328	NA	19.0192503589737	16.8191847579949	19.2820306152788	NA
BIRC2	NA	NA	NA	NA	NA	19.0753994978195
BIRC5	NA	17.7647381160912	NA	22.4903045957512	NA	NA
BIRC6	16.7435794378279	15.2985917959568	14.5421489822796	13.2341996632656	NA	NA
BLM	NA	16.2326987220483	NA	NA	NA	NA
BLMH	19.4493279555963	20.3928524006129	19.2085298611754	18.8958552921038	17.3484995665907	18.7992489619565
BLNK	NA	NA	NA	NA	18.375192969138	NA
BLOC1S1	19.1020943251205	20.4159863278696	18.4063302072007	NA	NA	NA
BLOC1S2	19.6707593789337	21.0777352256298	NA	NA	NA	NA
BLOC1S3	18.3297610223584	17.4343254644038	19.7905818225681	NA	NA	NA
BLOC1S4	18.1097305457369	18.9529134175158	17.9068855295241	NA	NA	NA
BLOC1S5	17.3238512930288	NA	NA	NA	NA	NA
BLOC1S6	19.5606269708891	NA	NA	NA	NA	NA
BLVRA	22.822791992861	22.332249928727	21.2388744145893	21.6559370339252	20.0062649804769	19.0956560819226
BLVRB	24.4789299532837	22.2484791853804	24.0206159918197	22.7883738307862	22.7928414376181	21.4759214306805
BMI1	NA	19.7117711205729	NA	NA	NA	NA
BMP1	NA	NA	NA	18.3064917252118	NA	16.7183118892096
BMP2K	13.8311933831783	14.437457778454	14.7570733628457	NA	NA	NA
BMP6	NA	NA	16.1128054896172	NA	NA	NA
BMP8A	NA	NA	18.5981086697387	NA	NA	NA
BMPER	15.5974284054045	NA	NA	NA	NA	NA
BMPR1A	NA	NA	NA	NA	16.1432065988721	18.0978808818981
BMPR2	NA	NA	NA	16.0858431890902	16.8157411217071	16.6976006325513
BMS1	17.0734521342118	20.7187835463878	NA	NA	NA	NA
BMX	NA	NA	17.6685771165613	NA	NA	NA
BNC1	NA	16.9035224636067	NA	NA	NA	NA
BNIP1	17.5170796594991	18.7445067651392	NA	NA	NA	NA
BNIP2	17.064532343604	NA	17.8184938589509	NA	NA	NA
BNIP3	16.8507086520458	18.3168138169965	NA	NA	NA	19.0394455702337
BNIP3L	NA	19.3625798507763	NA	NA	NA	20.1581123652428
BNIPL	NA	NA	NA	NA	18.4873524077141	NA
BOD1L1	13.0021574250944	17.1154075761135	NA	NA	NA	NA
BOK	17.9728536484806	NA	NA	NA	NA	NA
BOLA1	18.0049695950124	19.2431066063878	NA	NA	NA	NA
BOLA2	22.5970809726354	23.7397280016951	21.5106645276257	24.4270884171811	21.2017865294014	22.1237501809836
BOP1	17.9511699797276	21.916870410616	NA	15.8069969485538	NA	NA
BPGM	18.9342973065991	NA	19.9646198139444	NA	17.1511583308619	NA
BPHL	20.1715138842224	21.2423594288277	20.7675664729535	NA	NA	NA
BPI	17.1717629431886	NA	21.1252418515718	NA	19.0020083263096	NA
BPIFB1	17.5508517268671	NA	19.6671611567808	NA	17.5138251711855	NA
BPIFB2	17.8012136054993	NA	19.1931345490258	NA	17.466205194764	NA
BPNT1	20.865691603736	21.0459477287213	21.1781810906357	20.0338096534945	20.066293202378	17.1153538055622
BPTF	14.2224100337993	16.9302815519801	NA	NA	NA	NA
BRAF	16.3263852072649	14.7387296969719	16.1422488251821	15.075432247762	15.4437037871905	NA
BRAP	16.1634901844298	16.2637223152931	NA	NA	NA	NA
BRAT1	17.062253384834	17.1762482948302	NA	15.3608803639608	NA	NA
BRCA1	NA	15.9174532230376	NA	NA	NA	NA
BRCA2	NA	NA	NA	NA	NA	NA
BRCC3	19.0873153195435	19.0133112738587	17.4107982267788	NA	17.6258836207447	NA
BRD1	15.3301144476418	16.8109495779467	NA	NA	NA	NA
BRD2	16.089046995773	18.0659346092489	NA	NA	NA	NA
BRD3	16.1232592568229	19.0046728625641	NA	NA	NA	NA
BRD4	16.3175903667036	20.0428851996489	NA	NA	NA	NA
BRD7	16.6023014010597	18.2068675567884	NA	NA	NA	NA
BRD8	NA	17.1894726828186	NA	NA	NA	NA
BRD9	16.6944521120216	NA	NA	NA	NA	NA
BRE	19.1389696779333	18.7727297142065	17.8849908523366	16.3120801929742	18.3616346392039	NA
BRI3	NA	NA	19.7238230790424	NA	20.8308034074512	20.1586185824259
BRI3BP	18.125819915923	19.786018554241	18.1599549142226	NA	NA	NA
BRIX1	19.7919088858345	22.8638442133891	NA	17.4245402701241	NA	NA
BRK1	21.4666255670971	19.8319986062332	19.3355774732496	22.6191986910516	21.8605606046845	23.0319722657931
BRMS1	NA	17.9135572524491	NA	NA	NA	NA
BRMS1L	NA	17.5467110051343	NA	NA	NA	NA
BROX	20.8061065118606	22.0168489251644	22.467473081029	22.5136684056209	26.4441969000031	23.1517443150299
BRPF1	NA	15.2636838731222	NA	NA	NA	NA
BRPF3	NA	16.9109747269193	NA	NA	NA	NA
BRWD1	NA	13.1453828234394	NA	NA	NA	NA
BSCL2	15.983175482013	15.9414642500378	NA	NA	NA	NA
BSDC1	17.0764781682437	17.7226993798437	NA	NA	NA	NA
BSG	20.9128603049418	23.320191824649	20.7149218982084	26.5389565750835	20.1064490729336	26.769586523116
BSPH1	NA	NA	23.8583883026571	NA	NA	NA
BSPRY	17.7651801005763	NA	17.2999875963712	NA	18.6364198588194	NA
BST1	19.7044097539139	NA	21.4839327214903	18.6243657307381	22.1348176285891	19.8500623553584
BST2	19.6423520294717	NA	18.9310529769984	NA	21.6957140719884	NA
BTAF1	15.6338604532715	17.6157960162926	NA	NA	NA	NA
BTBD1	16.2495477954592	NA	NA	NA	NA	NA
BTBD11	16.5771277077848	NA	NA	NA	NA	NA
BTBD2	15.7352645644539	NA	NA	NA	NA	NA
BTD	19.8108974632232	17.6863454772755	19.8112940432961	17.374638176932	17.4589445691926	NA
BTF3	20.6829399184312	22.374468903215	NA	NA	NA	NA
BTF3L4	22.3959201668899	22.5600177963458	NA	NA	NA	NA
BTK	15.7094962165623	NA	16.0323450982928	NA	NA	NA
BTLA	NA	NA	NA	NA	NA	NA
BTN2A1	15.5665982448336	17.4239554177574	17.1217052063283	19.9933745345907	16.8257371591017	18.454309300809
BTN2A2	NA	NA	15.2327831407178	14.2081590645789	16.6817444562218	14.5002271178659
BTN3A2	NA	NA	NA	16.1977532392829	NA	18.3760644076348
BTN3A3	16.9963846552507	NA	NA	17.0427294489024	NA	17.8163985928667
BTNL3	NA	NA	NA	NA	NA	NA
BUB1B	NA	15.5378603081441	NA	15.8679672488573	NA	NA
BUB3	20.7718288138587	22.2192095325467	17.0488038354161	21.4602388645258	NA	18.5917176495477
BUD13	NA	17.2025051995539	NA	NA	NA	NA
BUD31	20.5119464775784	22.7882094535966	NA	NA	NA	NA
BYSL	18.5677659052115	21.3156202627633	15.3491987564098	16.3032847020646	NA	NA
BZW1	20.9830487207927	22.771957971083	19.5385131878129	21.1130073205517	18.2360488931264	18.3765578979607
BZW2	19.6872582091801	21.6298290671214	17.7120280976077	20.3732739635261	17.7682844365442	14.9890738910446
C10orf12	NA	14.3705089269984	NA	NA	NA	NA
C10orf32	19.5560130994394	19.7055390355549	NA	NA	NA	NA
C10orf35	NA	19.9034935780692	NA	NA	NA	NA
C10orf54	NA	NA	17.1411636072082	17.5683955101784	16.4513083963712	18.8061357803078
C10orf76	18.7249430898907	NA	17.7320435486659	NA	17.4016947910421	NA
C10orf82	NA	NA	18.1192159028697	NA	NA	NA
C10orf88	NA	NA	NA	19.1768056027671	NA	20.0992092552403
C10orf90	20.1177701148386	NA	NA	NA	NA	NA
C11orf52	17.9947582926656	NA	19.9086068172651	20.895619550941	25.016560852865	20.9481292905319
C11orf54	22.8638375456157	19.896936366933	22.7899043782138	17.4334015050931	22.709216092544	16.4058752367197
C11orf68	20.1686384114773	19.2085834300366	17.9817060397052	18.0497527346182	20.466214619677	NA
C11orf73	19.0190195690799	18.756105800518	NA	NA	NA	NA
C11orf84	NA	15.7670845246356	NA	NA	NA	NA
C11orf96	17.2824446820286	NA	NA	NA	NA	NA
C12orf10	20.4076895702507	20.4889614017628	19.1702515532419	19.0952617661632	17.9693644936061	16.7810073383203
C12orf29	17.5427025707557	18.5543283421363	NA	NA	14.7766145963394	NA
C12orf4	16.3805570242654	NA	NA	NA	16.9028435450935	NA
C12orf43	NA	19.2369348492414	NA	NA	NA	NA
C12orf49	NA	NA	NA	NA	NA	NA
C12orf57	19.5900325324675	21.0778826666667	19.19771375	20.6337953333333	19.3383605882353	20.0032145833333
C12orf73	NA	22.1010966666667	NA	NA	NA	NA
C14orf1	19.0437063529412	18.4822061111111	NA	NA	NA	NA
C14orf105	NA	NA	NA	NA	17.9082471232877	NA
C14orf142	20.2846532258065	19.0173804166667	NA	NA	NA	NA
C14orf159	18.4481114685315	17.2742983333333	18.4640440625	NA	NA	NA
C14orf166	23.194285477707	23.5540173333333	19.1372002061856	20.725344	18.1577486842105	18.0508041666667
C14orf37	NA	NA	NA	NA	NA	NA
C15orf27	NA	NA	NA	NA	17.5713425	NA
C15orf52	18.1665818181818	17.3117288888889	NA	NA	NA	NA
C16orf13	19.8618982802548	18.3018058333333	17.801995	19.4455725	17.8161381818182	NA
C16orf45	NA	NA	NA	NA	NA	NA
C16orf54	NA	NA	19.035905	NA	17.845775	NA
C16orf58	19.4859383006536	18.32489	NA	NA	NA	NA
C16orf62	17.8305920567376	16.6815279166667	17.0874702272727	NA	16.4039571428571	NA
C16orf70	17.0929052307692	NA	NA	NA	17.6018336363636	NA
C16orf89	NA	NA	19.1112414876033	NA	16.246029	NA
C17orf58	18.0553566666667	NA	NA	NA	NA	NA
C17orf59	16.5459844642857	17.6747246666667	NA	NA	NA	NA
C17orf62	18.5060286567164	NA	19.1671685714286	NA	NA	NA
C17orf75	17.4506545323741	18.203192	17.9079265151515	15.1818933333333	17.1449488888889	NA
C17orf80	NA	16.0893420833333	NA	NA	NA	NA
C17orf85	16.4705462727273	19.3899726666667	NA	NA	NA	NA
C18orf8	20.2990825333333	20.9345573333333	NA	NA	14.6433578571429	15.5728222222222
C19orf10	21.0954063398693	23.1243506666667	19.3930689473684	NA	NA	NA
C19orf25	18.6952983916084	19.7092693333333	NA	NA	NA	NA
C19orf35	NA	NA	17.581988125	NA	NA	NA
C19orf43	19.5381548113208	20.3869875	NA	NA	NA	NA
C19orf52	18.637627739726	20.552518	NA	NA	NA	NA
C19orf66	17.6331888349515	NA	NA	NA	NA	NA
C19orf71	NA	NA	18.44036	NA	NA	NA
C19orf80	NA	NA	19.317767027027	NA	NA	NA
C1GALT1C1	15.9568903571429	NA	17.5537372727273	NA	NA	NA
C1orf123	22.5700821656051	21.1771826666667	21.2046092248062	18.3456193333333	20.6501575490196	NA
C1orf131	NA	18.4257673333333	NA	NA	NA	NA
C1orf168	NA	NA	15.9731076190476	NA	16.626669047619	NA
C1orf174	NA	18.1546516666667	NA	NA	NA	NA
C1orf198	17.9583021212121	15.98432	NA	17.806968	NA	16.8133275
C1orf21	17.2084485185185	NA	NA	17.0219941666667	17.8957897777778	20.0363370833333
C1orf210	NA	19.9300325	NA	NA	NA	NA
C1orf226	NA	NA	NA	NA	NA	NA
C1orf43	NA	17.7789761111111	NA	NA	NA	NA
C1orf50	18.2105552857143	NA	NA	NA	19.6420687301587	NA
C1orf52	NA	19.3614861111111	NA	NA	NA	NA
C1orf85	19.4277249514563	18.6811286666667	20.1077292682927	NA	20.5057028571429	NA
C1orf95	18.5909838095238	NA	NA	NA	18.65311	NA
C1QA	19.8995547435897	NA	20.3911668627451	NA	19.09039	NA
C1QB	21.1854466666667	NA	19.8219097368421	NA	19.3905828571429	NA
C1QBP	23.0595824840764	26.0496266666667	19.2610504651163	22.3950473333333	NA	18.7301411111111
C1QC	20.5910098717949	NA	20.076023364486	NA	19.0092156	NA
C1QTNF1	NA	NA	17.9804611764706	NA	NA	NA
C1QTNF3	17.081407826087	NA	NA	NA	NA	NA
C1QTNF5	NA	NA	19.7044596551724	NA	NA	NA
C1QTNF7	16.1095088235294	NA	NA	NA	NA	NA
C1R	20.224457388535	NA	18.8076625892857	17.9728483333333	NA	NA
C1RL	17.3590202980132	NA	21.2838376978417	NA	18.3606955454545	NA
C1S	19.7278775483871	NA	19.21766125	NA	NA	NA
C2	19.1020113375796	NA	18.4173443564356	NA	NA	22.5501066666667
C20orf27	21.0820525619835	19.2669108333333	17.3687413636364	19.081213	NA	17.8695675
C21orf2	16.1554996202532	15.6725166666666	17.3991872727273	NA	NA	NA
C21orf33	22.9715422292994	23.4840093333333	21.5791772794118	19.12103375	NA	NA
C21orf59	17.8851841891892	17.9399229166666	NA	18.08815375	NA	NA
C2CD2	20.4493279562044	17.4307508333333	NA	NA	NA	NA
C2CD2L	16.0390610606061	16.7877091666667	NA	NA	NA	NA
C2CD5	17.059536	15.5255379166667	17.4690417567568	16.6816358333333	NA	NA
C2orf43	17.0429704	18.9276922222222	NA	NA	NA	NA
C2orf44	NA	15.6849333333333	NA	NA	NA	NA
C2orf47	18.4516526666667	20.034816	18.5663564285714	NA	NA	NA
C2orf49	17.9216802702703	19.3628726666667	NA	NA	NA	NA
C2orf54	NA	NA	18.3322660869565	NA	NA	NA
C2orf69	15.591242	17.7577254166667	NA	NA	NA	NA
C2orf72	17.97301	19.0363033333333	NA	16.6520938888889	17.05801875	18.921605
C3	24.5035131210191	NA	23.3199123972603	20.8636866666667	18.1337326666667	19.2559613333333
C3AR1	NA	NA	NA	NA	NA	NA
C3orf17	NA	15.7617513333333	NA	NA	NA	NA
C3orf38	16.8210643478261	NA	NA	NA	NA	NA
C3orf58	17.0235445652174	19.6189993333333	17.6136493333333	NA	NA	NA
C4A	23.1334010191083	NA	22.996942260274	18.9861041666667	18.0297506870229	17.4201333333333
C4B	23.1342266242038	NA	22.998735890411	18.153155	17.9314856818182	16.7445226666667
C4BPA	20.6124468789809	NA	19.8323949074074	NA	18.1285157142857	NA
C4BPB	16.8515898214286	NA	18.9107043589744	NA	18.0998085714286	NA
C4orf19	NA	NA	17.9964310810811	NA	22.2356121830986	NA
C4orf27	18.9246290666667	18.8810875	NA	NA	NA	NA
C4orf32	NA	18.1225673333333	NA	NA	NA	NA
C4orf33	16.9341423076923	NA	NA	NA	NA	NA
C5	19.2250296815287	NA	17.7349895901639	16.1822804166667	15.4639731034483	NA
C5AR1	NA	NA	19.6416517142857	NA	19.0002477777778	NA
C5orf22	17.8740703125	19.6019375	NA	NA	NA	NA
C5orf24	17.9947760869565	19.315482	NA	NA	NA	NA
C5orf28	NA	17.5072166666667	NA	NA	NA	NA
C5orf42	16.122225375	NA	NA	NA	NA	NA
C5orf51	18.4286419607843	18.1662803333333	18.0511775	17.4284888888889	18.83533125	NA
C6	18.9137917834395	NA	17.6166798717949	NA	18.2052133333333	NA
C6orf120	18.949579787234	NA	20.8688783018868	NA	NA	NA
C6orf132	16.1459816666667	NA	15.0041403508772	NA	19.3810379310345	NA
C6orf203	18.0879465591398	NA	NA	NA	NA	NA
C6orf211	19.2623240298507	19.1263106666667	20.3442240875912	16.960725	18.4026392647059	NA
C6orf47	NA	18.3311496666667	NA	NA	NA	NA
C6orf89	17.01794671875	17.3166413333333	NA	NA	NA	NA
C7	19.6107747133758	NA	18.5632475572519	NA	16.7447048275862	NA
C7orf26	17.0691060465116	NA	NA	NA	NA	NA
C7orf31	NA	NA	16.3140170833333	NA	NA	NA
C7orf50	19.4319659130435	22.2029846666667	NA	NA	NA	NA
C7orf55	20.5906073248408	21.564376	17.4498097802198	20.1645546666667	NA	16.6567796666667
C7orf61	NA	NA	20.268895	NA	NA	NA
C8A	19.9291098089172	NA	17.8845415957447	NA	17.68189125	NA
C8B	20.0087823566879	NA	20.5218139552239	NA	17.1987935483871	NA
C8G	20.5062663225806	NA	19.645171097561	NA	NA	NA
C8orf33	17.9331984444444	18.7839666666667	NA	NA	NA	NA
C8orf37	NA	16.2328755555555	NA	NA	NA	NA
C8orf4	NA	NA	NA	NA	19.7834225	NA
C8orf82	21.4601194904459	22.000698	18.9106525	16.9102194444444	NA	NA
C9	22.7291307643312	NA	21.8543774825175	19.0299633333333	18.7065316666667	NA
C9orf114	17.3986146666667	19.585954	NA	NA	NA	NA
C9orf142	21.6246059615385	19.9421136666667	18.0516563793103	NA	17.928936557377	NA
C9orf152	17.478315047619	NA	18.9142069863014	NA	18.697308	NA
C9orf16	NA	19.6075	NA	NA	NA	NA
C9orf41	NA	18.2153866666666	NA	NA	NA	NA
C9orf64	19.5493344516129	18.876462	18.0698735897436	15.7156725	17.9793359302326	NA
C9orf72	16.7649718644068	15.2626538888889	NA	NA	16.35746625	NA
C9orf78	16.7909075	16.7909579166667	NA	NA	NA	NA
C9orf89	18.4355386842105	20.7333826666667	NA	NA	NA	NA
C9orf9	NA	NA	20.5580570588235	NA	NA	NA
C9orf91	17.1939473333333	NA	NA	NA	NA	NA
CA1	21.9466950955414	NA	23.4029673793103	NA	20.0094003157895	NA
CA12	NA	NA	20.2600525714286	19.1225277777778	20.2894881481481	20.0048025
CA13	18.6066952941176	NA	NA	NA	NA	NA
CA14	NA	NA	19.539008	NA	NA	NA
CA2	20.8636139354839	19.22195	25.9638317808219	NA	26.2586791216216	NA
CA3	19.79994656	NA	20.3562632323232	NA	NA	NA
CA4	16.6222917045455	NA	21.7267993006993	NA	23.7767214965986	NA
CA5B	17.8372111111111	NA	NA	NA	NA	NA
CAAP1	20.1290635616438	18.9657233333333	NA	NA	NA	NA
CAB39	21.1587808917197	20.205126	20.8375704137931	21.3019173333333	23.5794899324324	17.5875453333333
CAB39L	21.4583547133758	17.94006	18.8807899758065	16.9695673333333	21.5607215068493	15.6293366666666
CABIN1	NA	13.8796875	NA	NA	NA	NA
CABS1	NA	NA	19.17287	NA	NA	NA
CABYR	NA	NA	18.8283364583333	NA	NA	NA
CACHD1	NA	NA	15.6682840909091	NA	NA	NA
CACNA1A	16.458787375	NA	NA	NA	NA	NA
CACNA2D1	18.7515930573248	15.159895	18.3707778518519	17.240465	19.728832137931	17.8391183333333
CACNA2D2	12.7999169	NA	NA	16.7394	13.8083512528736	16.60259
CACTIN	NA	17.130388	NA	NA	NA	NA
CACUL1	18.2460039130435	NA	NA	NA	NA	NA
CACYBP	21.5566622292994	23.299672	19.5213712844037	22.1487773333333	18.7028854166667	18.8079395833334
CAD	19.2911186624204	20.4395933333333	18.2214572592593	20.7779166666667	15.5668490625	18.93592
CADM1	19.2007664	18.4528016666667	NA	18.2279125	NA	19.10135
CADM2	16.4744983333333	NA	NA	NA	NA	NA
CADM3	NA	NA	17.87343375	NA	NA	NA
CADM4	17.3354171186441	17.2706479166667	18.5887517021277	NA	18.9499538095238	19.1056475
CADPS	16.1840793801653	16.8680066666667	14.0020321333333	NA	15.160565	NA
CADPS2	17.2701181818182	NA	16.6030828169014	NA	17.2847681308411	NA
CALB1	NA	NA	21.4271510791367	NA	23.7982724827586	NA
CALCA	NA	NA	NA	NA	NA	NA
CALCOCO1	NA	16.4152616666666	14.724815	NA	NA	NA
CALCOCO2	17.5161298591549	17.757237	17.1656958823529	16.9549503333333	NA	NA
CALD1	26.728673566879	19.9310986666667	17.0578444444444	18.7587791666667	15.8488313333333	NA
CALM1	25.9079687898089	24.4231426666667	21.9859950420168	22.171564	24.817753877551	22.10784
CALML3	21.227092883871	17.69741	17.84746	NA	16.563084300885	NA
CALML4	NA	NA	18.1813826086957	NA	NA	NA
CALML5	19.54604	NA	20.2025083333333	NA	19.4042136842105	19.70441875
CALR	25.1804499363057	26.908596	23.2814538356164	24.6168666666667	17.0920273770492	22.0861646666667
CALU	23.4160015286624	25.0529526666667	18.3262967647059	20.6184906666667	NA	18.09371125
CAMK1	19.6362442948718	18.4558433333333	18.9754807142857	NA	18.3998578125	NA
CAMK1D	16.4427099328859	13.4776583333333	15.3420492156863	16.8021233333333	15.813925	NA
CAMK2B	19.283248343949	17.6535673333333	18.1446955882353	17.903888	16.1295708108108	16.70162
CAMK2D	21.5338056687898	19.6715726666666	20.5409223913043	19.581948	17.6738528571429	17.9290605555556
CAMK2G	20.9593737579618	19.4813266666667	18.8291298529412	19.393738	16.1621332926829	17.4221088888889
CAMK2N1	NA	21.26794	NA	NA	NA	NA
CAMK4	17.5221136507936	NA	NA	NA	NA	NA
CAMKK2	18.4106844230769	NA	15.8097630185185	NA	16.8173946153846	NA
CAMLG	NA	18.60755	NA	NA	NA	NA
CAMP	17.7414610077519	NA	20.1677178861789	NA	20.0728558878505	NA
CAMSAP1	NA	14.11736	NA	NA	NA	NA
CAMSAP2	14.7895997560976	16.0864963333334	NA	NA	NA	NA
CAMSAP3	15.3138685416667	14.8727350666667	NA	NA	NA	NA
CAND1	23.2350010828025	23.569002	21.8399988965517	22.1178873333333	19.6459153623188	18.4444193333333
CAND2	15.6467304423077	13.9247544166667	10.5065424084507	11.2806851	10.5398536333333	NA
CANT1	21.4184266242038	18.850714	19.3538023880597	17.0247176666667	NA	15.9456475
CANX	24.5180615923567	25.1654553333333	22.6640466438356	23.0187646666667	16.6550039215686	15.6392316666667
CAP1	24.4545675159236	23.127228	23.4162245205479	23.188358	21.7906766438356	19.3659573333333
CAP2	21.3312627388535	17.4641126666667	NA	17.5287133333333	NA	NA
CAPG	23.2054596178344	22.1807677777778	23.2870799310345	20.624015	24.1859694594595	17.6726858333334
CAPN1	23.5448805095541	21.9390966666667	22.2866891780822	21.1420466666667	22.1117600675676	17.7742693333333
CAPN13	NA	18.2076486666667	NA	NA	NA	NA
CAPN15	NA	NA	NA	NA	NA	15.767245
CAPN2	22.5318560509554	21.138364	22.3049576551724	21.9777076666667	20.6665385	21.108165
CAPN5	19.6989596815287	17.7814988888889	20.8934537762238	19.3529483333333	24.6960733108108	18.5440726666667
CAPN6	NA	NA	NA	NA	18.4424467226891	NA
CAPN7	16.6404402702703	15.7667983333333	18.6834030075188	15.0248166666667	24.4550907482993	17.3970333333333
CAPNS1	25.7148380254777	24.9291726666667	23.5723605479452	23.3753106666667	23.3721632876712	20.7727246666667
CAPNS2	18.7221849936306	19.2967033333333	NA	18.9403406666667	18.2232607751938	16.4218903333333
CAPRIN1	20.5846705095541	22.22351	18.4704074698795	18.0708283333333	18.2555778947368	NA
CAPS	20.9974314285714	17.88529	22.0321868115942	18.7626133333333	25.0697511564626	NA
CAPZA1	24.0420602547771	23.940584	21.8673389583333	24.6499386666667	22.3773715068493	22.1580053333333
CAPZA2	24.4898994904459	22.950688	22.1531596503497	22.4371573333333	22.5862039716312	19.427522
CAPZA3	NA	NA	19.3364530769231	NA	NA	NA
CAPZB	24.7267456687898	25.4575106666667	22.9324274657534	24.2588273333333	23.0817531081081	22.3193306666667
CARD6	NA	NA	NA	NA	NA	NA
CARHSP1	20.5480966447368	22.182354	21.3598013076923	22.3096953333334	20.1866997196262	19.93775
CARKD	21.5481297452229	16.9642816666667	19.4589348780488	NA	18.8875414285714	NA
CARM1	19.7458931210191	19.690744	17.9735186956522	18.9392393333333	17.1448833333333	17.06745
CARS	20.3409920382166	20.7054646666667	17.7027359482759	19.289356	16.5894678	15.5100595833333
CARS2	19.7747198717949	22.6445566666667	17.4291642592593	NA	NA	NA
CASC3	NA	NA	NA	18.8588425	NA	18.662405
CASC4	19.3701974358974	19.2418286666667	15.1278040909091	NA	NA	18.27232125
CASC5	NA	13.7435304166667	NA	NA	NA	NA
CASD1	17.7986375824176	NA	NA	NA	NA	NA
CASK	19.9376072611465	19.3825686666667	NA	20.927542	16.4714464285714	19.1721953333333
CASKIN2	16.2460639495798	NA	NA	16.0894816666667	NA	19.46684125
CASP1	18.2361225974026	NA	18.5669563235294	NA	16.9148342307692	NA
CASP10	NA	NA	16.1065157142857	NA	NA	NA
CASP14	17.445457173913	NA	19.0139155208333	18.930259	18.2412258024691	22.4334973333333
CASP3	18.5919801324503	19.5934313333333	18.4560795238095	NA	18.2918608	NA
CASP4	16.3821106382979	16.9245066666667	16.750366	NA	NA	NA
CASP6	18.4660230136986	18.4539625	18.3132091044776	NA	18.2251146666667	NA
CASP7	19.8051929032258	18.0340673333333	18.6451693333333	NA	17.9489492753623	NA
CASP8	17.64407	17.7332608333334	17.3293842553191	17.1794708333333	NA	NA
CASP9	17.2366477272727	NA	NA	NA	NA	NA
CASQ1	19.2691355371901	NA	NA	NA	NA	NA
CASQ2	17.0320664150943	NA	NA	NA	NA	NA
CAST	21.463419044586	20.3456186666667	16.5920879032258	16.9953644444444	18.0495429752066	NA
CASZ1	14.6719475862069	15.7973841666667	NA	NA	NA	NA
CAT	23.1910781528662	24.0276006666667	21.4537025694444	21.087442	19.6244462237762	19.7901873333333
CAV1	25.1733166878981	25.60502	NA	25.8952266666667	NA	24.4780691666666
CAV2	19.8278668309859	20.7686555555556	NA	22.4271233333334	NA	21.3577527777778
CBFB	19.5946474675325	20.681352	NA	NA	NA	NA
CBL	17.0892563636364	17.659275	18.326085	16.2416870833333	NA	NA
CBLB	NA	13.5431816666667	NA	NA	NA	NA
CBLC	NA	NA	NA	NA	17.3132690322581	NA
CBLL1	NA	17.5382846666667	NA	NA	NA	NA
CBR1	25.3767368152866	23.8847913333333	25.2933106164384	23.1397146666667	24.2966485810811	19.532667
CBR3	23.3342850955414	21.928466	23.100775890411	21.7696093333333	22.2805860958904	19.3484496666667
CBR4	19.5714680272109	21.0327333333333	18.8530854	NA	NA	NA
CBS	16.982442027027	20.7828341666666	NA	20.0139691666667	NA	17.837445
CBWD1	17.6699466666667	17.8952908333333	18.1013980952381	16.6846545833333	18.4669381395349	NA
CBX1	19.6705489933775	23.5508993333333	NA	NA	NA	NA
CBX3	23.5417155414013	26.034458	19.51344375	22.4906086666667	NA	20.0888444444445
CBX4	NA	17.3165633333333	NA	NA	NA	NA
CBX5	21.0763286928105	24.0746366666667	NA	19.04949	NA	NA
CBX8	15.5854994117647	19.3670406666667	NA	NA	NA	NA
CC2D1A	20.0551778980892	18.2584493333333	16.0070249438202	18.1979573333333	21.7443637162162	18.4171946666667
CC2D1B	16.71191171875	16.4659616666667	16.8123243243243	16.2932416666667	18.2032931865672	15.331985
CC2D2A	NA	NA	NA	NA	14.0246385714286	NA
CCAR1	20.0359676433121	21.728572	NA	16.6252043333333	NA	NA
CCAR2	21.2043376433121	22.673884	16.3659717857143	19.20587	NA	18.4580086666667
CCBE1	NA	NA	NA	19.5427866666667	NA	20.94225
CCBL1	16.8776880952381	15.900063	17.801667	NA	17.7162326666667	NA
CCBL2	18.7403953846154	19.2764193333333	18.5232249315068	NA	NA	NA
CCDC101	18.5005259677419	19.1772433333333	NA	NA	NA	NA
CCDC106	NA	17.9122566666667	NA	NA	NA	NA
CCDC115	23.3380389361702	20.1038253333333	NA	NA	NA	NA
CCDC116	NA	NA	19.27205	NA	NA	NA
CCDC12	19.947886870229	20.9814933333333	NA	NA	NA	NA
CCDC124	20.5835262913907	23.1331686666667	NA	18.0316266666667	17.4530056521739	NA
CCDC125	NA	NA	16.5062114814815	NA	17.6288916666667	NA
CCDC126	NA	NA	NA	NA	NA	NA
CCDC127	17.79591675	19.2747633333333	NA	NA	NA	NA
CCDC132	17.0241223966942	16.4715875	17.69169578125	16.6443833333334	17.9577581818182	NA
CCDC134	NA	19.6543053333333	NA	NA	NA	NA
CCDC136	NA	NA	15.20455	NA	NA	NA
CCDC137	NA	19.5923953333333	NA	NA	NA	NA
CCDC142	NA	NA	NA	NA	16.1109358333333	NA
CCDC149	17.20243	17.107079	NA	NA	NA	NA
CCDC158	24.027400617284	NA	NA	NA	NA	NA
CCDC180	NA	NA	NA	NA	NA	NA
CCDC186	16.636223814433	15.6041144444445	NA	NA	NA	NA
CCDC22	19.0804447770701	16.953678	17.7296412280702	16.8182213333333	17.2770778461538	NA
CCDC25	18.5117562135922	17.1255488888889	17.6979675	NA	NA	NA
CCDC27	NA	NA	16.64448	NA	NA	NA
CCDC43	18.4361888235294	19.5743866666667	NA	NA	NA	NA
CCDC47	21.2450017834395	22.8718353333333	18.1807986516854	20.5960213333333	NA	NA
CCDC50	19.0088511768707	17.9311466666666	NA	19.55514	17.5437499074074	20.0864933333333
CCDC51	17.2733621428571	20.978294	16.7599783673469	17.1442966666667	NA	NA
CCDC53	17.905094950495	17.8290575	NA	NA	18.6635533333333	NA
CCDC58	20.3171037012987	22.8917893333333	NA	NA	NA	NA
CCDC59	NA	19.4364833333333	NA	NA	NA	NA
CCDC6	20.8412323566879	20.3960653333333	16.8395998795181	18.24415375	17.1714825806452	NA
CCDC64B	NA	NA	17.580000886076	NA	17.4770648529412	NA
CCDC71L	NA	16.9470916666667	NA	NA	NA	NA
CCDC8	NA	NA	14.3324877777778	NA	15.3342	NA
CCDC85C	15.8649208108108	17.0130396666667	NA	16.5175966666667	NA	NA
CCDC86	16.97185875	21.206206	NA	NA	NA	NA
CCDC88A	NA	15.5466816666667	15.6871917241379	15.1398	NA	NA
CCDC88B	17.9050704166667	NA	15.8245335384615	NA	NA	NA
CCDC88C	13.5579857058824	17.236516	16.2846614285714	NA	NA	NA
CCDC9	17.8016367142857	18.2646413333333	NA	NA	NA	NA
CCDC90B	18.995032027027	18.4339146666667	NA	NA	NA	NA
CCDC91	16.3627459375	17.2085066666667	NA	NA	NA	NA
CCDC92	NA	NA	17.5160792727273	NA	NA	NA
CCDC93	16.6045514814815	17.4943644444444	16.7600914285714	NA	16.335506875	NA
CCDC94	NA	17.7773577777778	NA	NA	NA	NA
CCDC97	17.1612033962264	17.571122	NA	NA	NA	NA
CCIN	NA	NA	17.3121593333333	NA	NA	NA
CCL14	NA	NA	NA	NA	NA	NA
CCL15	NA	NA	NA	NA	NA	NA
CCL18	NA	NA	21.3237191666667	NA	NA	NA
CCM2	16.4139043103448	NA	17.5236996153846	17.4270483333333	21.738354965035	NA
CCNB1	NA	NA	NA	16.57749	NA	NA
CCND3	NA	16.794315	NA	NA	NA	NA
CCNDBP1	NA	16.8900261111111	NA	18.7223416666667	NA	21.4561216666667
CCNH	17.5453364285714	19.6400543333333	NA	NA	NA	NA
CCNK	17.8829446666667	19.9337873333333	NA	NA	NA	NA
CCNL1	17.4783443181818	18.2348513333333	NA	NA	NA	NA
CCNT1	NA	18.2858893333333	NA	NA	NA	NA
CCNY	17.7874029861111	17.3178820833333	18.6226813684211	20.1800606666667	20.0223088571429	19.4906711111111
CCNYL1	15.0140759459459	16.5112525	17.1673753571429	19.3142366666667	18.6538387878788	18.2406829166667
CCPG1	17.0743457777778	18.3588186666667	NA	NA	NA	NA
CCRL2	NA	NA	NA	18.7531866666667	NA	17.9272966666666
CCS	21.4632152229299	19.960708	19.7416446551724	18.45473625	18.8591685915493	NA
CCSMST1	NA	18.295005	NA	NA	NA	NA
CCT2	23.5467597452229	24.391892	23.5574964383562	25.0646866666667	20.1430736363636	22.1108886666667
CCT3	23.6458480254777	24.3692926666667	22.7408060273973	24.235974	19.7941092307692	20.8670086666667
CCT4	23.2055714649682	24.0519286666667	22.7175013013699	24.2707886666667	19.5172765441176	21.4744313333333
CCT5	23.2507958598726	23.9716566666666	22.7625428472222	24.201048	19.4930930147059	21.082052
CCT6A	23.9353060509554	25.3876566666667	23.4698360958904	24.490844	19.9122301612903	21.4975746666667
CCT6B	18.3665125477707	19.836886	17.4307127898551	17.51744	15.4738731136364	15.8468903333333
CCT7	22.9437946496815	23.8150953333333	22.9783884137931	23.964884	19.6922952238806	21.1496733333333
CCT8	23.2712062420382	23.915698	22.0807774482759	24.1758313333334	19.4145073943662	21.4129346666667
CCZ1	17.3703130147059	17.26243	17.1370224324324	16.4460522222222	17.1020123809524	16.04817
CD101	NA	NA	16.6222377777778	NA	NA	NA
CD109	15.9859460833333	19.1736525	17.2151633333333	20.1505783333333	NA	19.7350633333333
CD14	20.4010831847134	NA	25.4201716438356	NA	21.573541969697	NA
CD151	20.4507921428571	19.3196379166667	NA	23.7179553333333	20.9167755633803	25.0434673333333
CD160	NA	NA	NA	NA	NA	NA
CD163	16.447153258427	NA	15.6556304	NA	NA	NA
CD164L2	NA	NA	NA	NA	17.6065833333333	NA
CD177	19.736006962963	NA	22.4988190225564	NA	23.0284315037594	NA
CD180	NA	NA	17.8249071428571	NA	NA	NA
CD200	NA	NA	NA	NA	NA	NA
CD200R1	NA	NA	17.7445521052632	NA	19.04459	NA
CD209	NA	NA	17.9643188888889	NA	NA	NA
CD248	16.3781322972973	NA	19.6641093846154	NA	17.4874224675325	NA
CD27	NA	NA	NA	NA	18.8014763636364	NA
CD274	NA	NA	NA	18.73047	NA	NA
CD276	18.7616906756757	19.5154826666667	17.6079694444444	23.4064873333334	17.1163608333333	24.318406
CD2AP	21.7511387898089	20.644218	20.4174695	21.7792506666667	23.9932534459459	21.3913433333333
CD2BP2	18.6122483333333	20.060238	NA	NA	NA	NA
CD300A	NA	NA	19.2149194871795	NA	18.7488554545455	NA
CD300E	NA	NA	NA	NA	NA	NA
CD300LF	NA	NA	18.4687425	NA	NA	NA
CD300LG	NA	NA	18.12505	NA	19.0120313235294	NA
CD320	18.6446502941176	19.5349566666667	18.453387826087	19.8205191666666	18.71801234375	20.1305245833333
CD33	NA	NA	17.5365757894737	NA	NA	NA
CD34	19.1318702479339	NA	NA	NA	NA	NA
CD36	17.5695933333333	NA	18.2076991666667	NA	18.18368	NA
CD37	NA	NA	18.60157125	NA	21.94758	NA
CD38	21.3765538709677	NA	20.9150452755906	NA	22.0421740163934	NA
CD3EAP	16.7152176190476	20.3299306666667	NA	NA	NA	NA
CD40	NA	18.8515883333333	NA	19.3715433333333	NA	18.463695
CD44	20.8424861146497	21.5768	20.0024249242424	23.4577308333333	20.3205446808511	24.6393425
CD46	19.2502905479452	19.8156986666667	17.8421472649573	21.9874586666667	20.0195204861111	24.0894346666667
CD47	21.1599000636943	20.5934473333333	22.4260543661972	24.2005246666667	23.6151543537415	24.8701993333333
CD48	NA	NA	18.0495425	NA	NA	NA
CD5	16.9336303571429	NA	NA	NA	NA	NA
CD55	18.7444986363636	19.4386066666667	18.960275952381	21.8260746666667	23.4403294594595	24.0881925
CD58	NA	NA	NA	21.0827373333333	20.3613289430894	21.4257513333333
CD59	24.1577452229299	24.1561506666667	25.6315576027397	28.1578293333333	28.8549929054054	28.5712246666667
CD5L	18.8130502739726	NA	17.8466829411765	NA	18.14152	NA
CD63	21.465006	NA	22.1445436296296	19.92841	23.6315155319149	25.5954553333333
CD68	19.3824606849315	NA	19.8216423809524	NA	NA	NA
CD7	NA	NA	NA	NA	NA	NA
CD70	NA	22.39737	NA	24.6553533333333	NA	20.632275
CD74	19.3410602097902	NA	18.8875123880597	NA	17.7562075	NA
CD81	23.9184994904459	22.0153046666667	22.6108379411765	25.4148033333333	24.8256850684932	27.760958
CD82	18.9046501492537	NA	17.8814035	19.86907625	19.4343560465116	22.7313893333333
CD83	NA	NA	NA	NA	NA	NA
CD84	NA	NA	18.8537451470588	NA	18.5597225	NA
CD9	25.4825391082803	25.9570126666667	25.817094375	28.7308666666667	29.5873278378378	31.1374466666667
CD93	16.3357360714286	NA	17.6071803125	NA	NA	NA
CD97	17.8341375172414	18.959952	17.1708766666667	21.2679513333333	NA	20.4211873333333
CD99	19.9320784027778	18.0503725	NA	20.35674125	15.9539086666667	23.883405
CD99L2	18.041570877193	18.1535483333333	NA	19.8883129166666	NA	21.6020275
CDA	NA	20.7558555555556	19.6613278431373	22.7953516666667	19.4258106578947	18.636635
CDAN1	17.3936824366197	15.4701725	15.95312125	NA	NA	NA
CDC123	NA	17.6732223333333	NA	17.680005	NA	NA
CDC16	17.4907584210526	18.4350153333333	NA	NA	NA	NA
CDC23	17.0041989705882	17.6387366666666	NA	NA	NA	NA
CDC26	18.797785	20.7866186666667	NA	NA	NA	NA
CDC27	17.5616231081081	18.6637973333333	NA	NA	NA	NA
CDC34	NA	NA	NA	18.0686016666667	NA	NA
CDC37	22.4853547770701	22.6969566666667	19.3085978448276	22.7350933333333	19.4961582113821	20.7340793333333
CDC37L1	NA	16.9014316666667	18.42808	NA	NA	NA
CDC40	18.0444806578947	19.4995253333333	NA	NA	NA	NA
CDC42	24.3739288535032	24.2029893333333	25.7770583561644	26.852024	27.2175426351351	26.0089333333333
CDC42BPA	16.8464822929936	15.784406	15.54980556	15.2083485333333	15.7668428455285	15.4012038333333
CDC42BPB	19.1958060509554	17.700282	19.3351121678322	18.0433326666667	18.6088589583333	14.740579
CDC42BPG	16.4190194827586	15.8678752	12.7284910654321	13.787163	NA	NA
CDC42EP1	18.3780684482759	NA	NA	NA	NA	NA
CDC42EP2	NA	19.8301166666667	NA	19.97884	NA	NA
CDC42EP3	17.9793774257426	NA	NA	NA	NA	NA
CDC42EP4	18.2408412598425	17.1966483333333	NA	NA	19.2862643859649	NA
CDC42EP5	19.6438047272727	NA	NA	NA	NA	NA
CDC42SE2	19.6366282857143	NA	NA	NA	21.4883352631579	21.87619
CDC5L	20.8921029299363	22.683014	NA	16.2243893333333	NA	NA
CDC73	18.1587700641026	21.1425886666667	NA	NA	NA	NA
CDCA2	NA	15.69918	NA	NA	NA	NA
CDCA3	NA	NA	NA	19.0546406666667	NA	NA
CDCA5	NA	17.273458	NA	NA	NA	NA
CDCA8	NA	18.5383766666667	NA	23.7291358333333	NA	NA
CDCP1	16.61449171875	19.772832	NA	22.475728	NA	23.4157246666667
CDH1	22.2021084713376	21.5886126666667	20.0833634722222	21.0628426666667	18.263697755102	20.5322686666667
CDH11	17.381354047619	16.0655122222222	19.5070930081301	20.9317133333333	16.5516393939394	19.0047891666667
CDH13	17.9948196350365	18.2539866666667	17.7855036904762	19.63467	18.2549015454545	19.0471266666667
CDH15	NA	NA	19.154677628866	NA	17.0812633333333	NA
CDH16	NA	NA	19.9043422627737	NA	16.8620858730159	NA
CDH17	NA	NA	NA	NA	NA	NA
CDH19	NA	NA	17.8030588461538	NA	NA	NA
CDH2	NA	17.4847316666667	17.9777309859155	17.8208683333333	17.1306772727273	17.8222266666667
CDH3	13.649341141791	18.645086	16.9860659574468	19.9146520833333	NA	18.7470458333333
CDH5	NA	NA	17.484895	NA	NA	NA
CDH6	NA	NA	17.4351168253968	NA	NA	NA
CDHR2	NA	NA	17.4300925	NA	17.17686875	NA
CDHR5	NA	NA	19.5373386923077	NA	18.318724787234	NA
CDIP1	NA	NA	NA	NA	19.0230638235294	NA
CDIPT	20.1825085714286	NA	18.9574612244898	NA	NA	NA
CDK1	12.5201000952381	23.2098973333333	NA	23.365176	NA	20.8191893333333
CDK11B	17.3375095804196	20.7350666666667	NA	16.0067629166667	NA	NA
CDK12	15.1169871688312	18.070766	NA	NA	NA	NA
CDK13	16.019141025641	19.4381086666667	NA	NA	NA	NA
CDK16	15.1095665833333	17.4584086666667	17.0243978461538	NA	19.4537244444444	16.846904
CDK17	22.0302741184211	17.0741113333333	17.2002417054264	18.1986906666667	19.2057015384615	17.4542925
CDK18	11.7364506774194	NA	17.2432179389313	NA	19.5466699305556	NA
CDK19	16.2716245283019	18.274604	NA	NA	NA	NA
CDK2	17.8928136883117	19.993284	NA	20.2830333333333	NA	18.706305
CDK2AP1	18.6670644444444	19.5597586666667	NA	NA	NA	NA
CDK4	18.6030466878981	19.7043626666667	NA	20.380158	NA	18.5846216666667
CDK5	19.7783877707006	21.2809786666667	19.2047339285714	21.016922	19.9141415972222	18.762125
CDK5RAP1	NA	16.6544666666667	NA	NA	NA	NA
CDK5RAP2	NA	14.7103386666667	NA	NA	NA	NA
CDK5RAP3	20.4686895541401	21.2523166666667	17.4013429473684	16.4961508333333	NA	NA
CDK6	16.2746422328767	17.9749726666667	NA	NA	NA	NA
CDK7	16.111379	18.655054	NA	NA	NA	NA
CDK9	17.9459387290323	20.780344	17.5600850393701	18.844564	NA	17.5567066666667
CDKAL1	NA	17.9074093333333	NA	NA	NA	NA
CDKN1A	NA	17.60326	NA	NA	NA	NA
CDKN1B	18.6155272357724	18.4866716666667	NA	NA	NA	NA
CDKN2A	17.7408894117647	20.6135733333333	NA	19.2177544444444	NA	NA
CDKN2AIP	18.4409847972973	19.376858	NA	NA	NA	NA
CDKN2AIPNL	19.4078065384615	20.445144	NA	NA	NA	NA
CDKN2B	17.3565164285714	NA	NA	18.3604166666667	NA	NA
CDKN2C	18.9362703896104	18.4028166666667	NA	NA	NA	NA
CDR2	17.1860925	NA	NA	NA	NA	NA
CDS1	17.5458516216216	NA	NA	NA	NA	NA
CDS2	19.8969188461538	20.2250226666667	17.7965240697674	17.6234741666667	NA	NA
CDSN	NA	NA	17.7343918918919	19.124199	18.0112157142857	21.72512
CDV3	20.925181942446	22.2578986666667	NA	NA	18.7571969662921	NA
CDYL	NA	16.9246253333333	NA	NA	NA	NA
CDYL2	16.6525545098039	NA	NA	NA	NA	NA
CEACAM1	17.7932466433566	NA	21.0786882394366	NA	22.6522597931034	NA
CEACAM20	17.31221875	NA	NA	NA	15.6036623529412	NA
CEACAM21	NA	NA	18.62538625	NA	NA	NA
CEACAM5	14.2145503700787	NA	18.7108627941176	NA	20.8807479452055	NA
CEACAM6	16.9384215789474	NA	21.1450378448276	NA	22.7649320979021	NA
CEACAM7	NA	NA	20.3090187012987	NA	21.4674181060606	NA
CEACAM8	16.2408167164179	NA	19.9192128358209	NA	19.470416993007	NA
CEBPB	NA	19.768818	NA	NA	NA	NA
CEBPD	NA	20.7407416666667	NA	NA	NA	NA
CEBPZ	16.8886244594595	21.1281033333333	16.7580425	NA	NA	NA
CECR1	15.8449497619048	NA	NA	NA	NA	NA
CECR5	20.0858363636364	20.8888566666667	18.4152656666667	NA	NA	NA
CEL	17.05295	NA	20.3355433050847	NA	17.068115	NA
CELA2A	NA	NA	NA	NA	NA	NA
CELF1	18.3263463398693	20.5235473333333	NA	17.390898	NA	18.0388241666667
CELF2	18.0709043870968	18.771036	NA	16.973345	NA	17.1611916666666
CELSR1	NA	13.905715	NA	NA	NA	13.2282991666667
CELSR2	NA	NA	15.6012962222222	NA	NA	NA
CENPB	NA	18.9941946666667	NA	NA	NA	NA
CENPC	16.3286349275362	16.9904256666667	NA	NA	NA	NA
CENPE	NA	NA	NA	16.034674	NA	NA
CENPF	NA	14.37717125	15.2826588888889	14.5933945833333	15.4132302040816	NA
CENPH	NA	17.616045	NA	NA	NA	NA
CENPM	NA	17.9917341666667	NA	NA	NA	NA
CENPN	NA	16.8921255555556	NA	NA	NA	NA
CENPO	NA	16.3303344444444	NA	NA	NA	NA
CENPP	NA	19.5238666666667	NA	NA	NA	NA
CENPQ	NA	17.4121783333334	NA	NA	NA	NA
CENPT	NA	18.4936993333333	NA	NA	NA	NA
CENPU	NA	16.5704806666667	NA	NA	NA	NA
CENPV	19.188408	19.6160533333334	NA	NA	NA	NA
CEP104	NA	NA	16.24427	NA	16.4805240350877	NA
CEP131	NA	17.4781546666667	NA	NA	NA	NA
CEP135	NA	NA	17.4372385964912	NA	NA	NA
CEP164	NA	17.1513373333333	NA	19.6997679166667	NA	NA
CEP170	NA	17.817846	NA	15.2564625	NA	NA
CEP170B	15.5802502173913	14.4319105555556	NA	NA	NA	NA
CEP192	17.88215525	NA	NA	NA	NA	NA
CEP250	16.3514392537313	NA	16.6883256470588	NA	NA	NA
CEP290	15.154628852459	NA	NA	NA	NA	NA
CEP41	16.4277820754717	17.8111483333333	NA	16.6561116666667	NA	NA
CEP44	17.4777019607843	NA	NA	NA	NA	NA
CEP55	NA	16.0708708333333	NA	22.95846	NA	21.539656
CEP63	NA	NA	NA	NA	NA	NA
CEP68	16.150534	NA	NA	NA	NA	NA
CEP97	NA	17.099405	NA	NA	NA	NA
CEPT1	19.0275952112676	NA	NA	NA	NA	NA
CERS1	NA	17.0990066666667	NA	NA	NA	NA
CERS2	19.5290086923077	21.185586	17.7474848387097	18.3802166666667	NA	NA
CERS4	18.3641919852941	15.977945	NA	NA	NA	NA
CERS6	16.8132424074074	19.2238953333333	NA	NA	NA	NA
CES1	22.2754884713376	NA	17.7928330769231	NA	NA	NA
CES2	NA	17.5014594444444	19.148817961165	NA	NA	NA
CES5A	NA	NA	17.556072	NA	NA	NA
CETN2	20.7392741935484	20.5975733333333	NA	NA	17.4171791666667	NA
CETP	NA	NA	21.6285688321168	NA	17.9879109836066	NA
CFAP20	18.4812501986755	20.8242526666667	20.21176	NA	18.3169056923077	NA
CFAP36	16.704102195122	16.4142933333333	NA	NA	NA	NA
CFB	23.1776049681529	NA	23.1615171724138	22.7134633333333	18.3908361607143	26.4122366666667
CFC1	21.01679	NA	NA	NA	NA	20.0951166666667
CFD	20.3415221019108	NA	26.541664109589	NA	20.13331	NA
CFDP1	18.0940730357143	19.1034093333333	NA	NA	NA	NA
CFH	22.3095984713376	NA	19.5202510416667	17.44986	16.1496059259259	15.7230633333333
CFHR1	19.8520034394904	NA	18.9562125862069	NA	17.9891750980392	NA
CFHR2	18.3214729078947	NA	17.9444590625	NA	NA	NA
CFHR3	16.2247409210526	NA	NA	NA	NA	NA
CFHR4	NA	NA	NA	NA	NA	NA
CFHR5	17.1596085223881	NA	NA	NA	NA	NA
CFI	19.5743430573248	NA	20.388210729927	19.0220291666666	16.6585157142857	21.4267941666666
CFL1	27.0981598726115	27.5205713333333	26.8528061643836	28.7139213333333	26.9038064864865	26.788806
CFL2	24.0625079617834	23.2703706666667	22.8777162328767	24.267686	22.4358245578231	21.3874293333334
CFP	16.9395389285714	NA	16.5888572222222	NA	19.56384	NA
CGGBP1	18.011432	20.5327906666667	NA	NA	NA	NA
CGN	18.5115867307692	19.0309926666667	16.9705400980392	13.9514683333333	15.9044113636364	NA
CGNL1	18.5295881528662	13.7798066666667	14.7284948648649	NA	NA	NA
CGREF1	17.6813208035714	18.7439688888889	NA	NA	NA	NA
CHAD	NA	NA	18.0893084375	NA	NA	NA
CHADL	17.805011875	NA	NA	NA	NA	NA
CHAF1A	NA	19.332894	NA	NA	NA	NA
CHAF1B	NA	17.2261553333333	NA	NA	NA	NA
CHAMP1	16.9266828846154	18.8691336666667	NA	NA	NA	NA
CHCHD1	18.7719948648649	21.3116686666667	NA	NA	NA	NA
CHCHD2	21.9379310738255	23.0886133333333	NA	NA	NA	NA
CHCHD3	22.0652964968153	23.4016873333333	20.4905981954887	20.6685346666667	NA	NA
CHCHD4	20.3185637878788	22.7354186666667	NA	NA	NA	NA
CHCHD5	17.3417089285714	19.6298813333333	NA	NA	NA	NA
CHCHD6	18.6848698507463	20.9092846666667	18.4256429268293	NA	NA	NA
CHD1	NA	18.933218	NA	NA	NA	NA
CHD1L	16.9512031623932	17.6986906666667	NA	NA	NA	NA
CHD2	14.628928030303	17.6527446666667	NA	NA	NA	NA
CHD3	16.248959044586	17.6583133333334	NA	13.52078275	NA	NA
CHD4	18.7752024203822	21.4602686666667	16.200928125	14.8174246666667	NA	NA
CHD6	13.6807706923077	14.8924393333333	NA	NA	NA	NA
CHD7	9.79483091304348	14.3813673333333	NA	NA	NA	NA
CHD8	9.97779708695652	15.9295953333333	NA	NA	NA	NA
CHD9	19.453206	12.426106	NA	NA	NA	NA
CHDH	19.8454623717949	18.5718693333333	19.899365390625	NA	NA	NA
CHEK2	NA	16.9161491666667	NA	NA	NA	NA
CHERP	19.2116436774194	21.6238533333333	NA	18.0573193333333	NA	NA
CHGA	18.726547265625	NA	15.266512	NA	NA	NA
CHGB	18.603023030303	15.9078433333333	17.1652282352941	NA	16.9779449333333	NA
CHI3L1	16.5503264634146	NA	18.7020873333333	NA	17.9969583333333	NA
CHI3L2	16.8138327777778	NA	18.33021	NA	NA	NA
CHIC2	NA	NA	NA	18.15031	NA	19.4705925
CHID1	20.6120002547771	20.1970313333333	19.0623080869565	18.7781625	NA	NA
CHIT1	16.8623114285714	NA	16.8606678947368	NA	18.887208	NA
CHKB	18.4703744444444	NA	17.9798637254902	NA	17.4180367307692	NA
CHL1	14.3407640540541	NA	16.0096976190476	NA	NA	NA
CHM	NA	16.5241206666667	17.0618466666667	NA	17.073543030303	NA
CHML	NA	14.6336108333333	NA	15.9631183333334	NA	NA
CHMP1A	20.0106103267974	19.1630086666667	19.3557116494845	20.8462526666667	23.6794047619048	21.4549913333333
CHMP1B	19.8471003311258	NA	20.7822295041322	18.8991916666667	25.7276822972973	22.1678413333333
CHMP2A	20.0589579354839	18.3818493333333	21.3410863703704	22.9081826666667	26.6033675675676	24.0088
CHMP2B	19.5871308783784	18.9121613333333	19.5637468656716	20.2510833333333	24.9028925675676	21.0717793333333
CHMP3	19.8508696815287	18.7563016666667	19.5082722826087	20.2898166666667	22.2973445833333	19.3977793333333
CHMP4A	19.6509209677419	19.434474	18.4365957142857	19.3909023333333	21.9639870547945	19.354019
CHMP4B	21.363346433121	20.4229886666667	20.4323869565217	23.3062266666666	24.9977941216216	23.846086
CHMP4C	14.412725673913	NA	18.1251903278689	19.1207466666667	22.2414360136986	18.110033
CHMP5	20.2560784285714	20.8329953333333	22.329658705036	22.7540453333333	27.5143822972973	23.471932
CHMP6	19.3545867424242	18.9905653333333	20.3084271969697	20.19589	22.6692121768707	20.4102646666667
CHMP7	19.4403674829932	17.7758186666667	NA	NA	NA	NA
CHN1	17.2535865454545	NA	NA	NA	NA	NA
CHN2	16.6705236111111	NA	NA	NA	NA	NA
CHODL	NA	NA	NA	NA	NA	NA
CHORDC1	19.4176497278912	21.762854	17.8387849333333	21.312276	18.298811627907	17.89972
CHP1	20.3955112820513	23.2741586666667	21.1657452671756	24.2800493333333	20.7971966935484	23.2284243333333
CHPF	17.2235767105263	14.658326	NA	NA	NA	NA
CHPF2	14.1077505263158	NA	NA	NA	NA	NA
CHPT1	16.17045	19.4250308333334	NA	18.2887733333333	NA	22.2025533333333
CHRAC1	NA	22.094218	NA	NA	NA	NA
CHRD	15.6963823076923	NA	NA	NA	NA	NA
CHRDL2	NA	NA	NA	NA	NA	NA
CHRM1	17.9744209677419	NA	NA	NA	NA	NA
CHRM3	16.7356152173913	NA	NA	NA	NA	NA
CHST12	NA	NA	18.285795	NA	NA	NA
CHST14	18.4802317763158	18.0353573333333	18.3959226086957	17.354004	NA	16.80668
CHST3	NA	NA	18.1949825	16.78256	NA	NA
CHSY1	16.7982495	NA	NA	NA	NA	NA
CHTF18	NA	15.3056813333333	NA	NA	NA	NA
CHTF8	17.6756171929825	17.2123422222222	NA	NA	18.1588948672566	NA
CHTOP	20.251971958042	19.0477053333333	NA	NA	NA	NA
CHUK	16.1765425	16.3079941666667	16.6979042718447	17.3179783333334	15.2544895652174	18.9142033333333
CIAO1	18.2396	19.9401333333333	18.866688	NA	18.1867013559322	NA
CIAPIN1	19.3953026623377	20.32928	18.1755385714286	19.050904	17.4628605128205	NA
CIB1	19.8734764705882	19.444228	19.9971705128205	19.2262708333334	23.8816294520548	19.9483941666667
CIC	NA	15.5613491666667	NA	NA	NA	NA
CILP	14.450402	NA	17.7789036792453	NA	17.76069125	NA
CILP2	NA	NA	18.7336391735537	16.4394225	16.0818897674419	NA
CINP	18.06256	NA	NA	NA	NA	NA
CIRBP	22.2880304458599	22.6125913333333	18.3096136111111	18.53455	16.8215856	18.784945
CIRH1A	17.2578536619718	19.644852	NA	NA	NA	NA
CISD1	21.7512999350649	22.6662853333333	21.2046295833333	20.0740786666667	NA	NA
CISD2	22.6596417834395	23.313072	20.1348202912621	20.252436	NA	NA
CISD3	20.1533354166667	18.9506225	NA	NA	NA	NA
CIT	NA	17.495266	14.7268386607143	24.1384186666667	NA	17.59563
CIZ1	16.1056941176471	15.0513391666667	NA	NA	NA	NA
CKAP2	NA	14.6831766666667	NA	NA	NA	NA
CKAP4	23.0355014012739	23.9694766666667	20.0106235251799	22.453112	15.9746958888889	17.5451475
CKAP5	18.9203556050955	20.073538	17.2710728947368	18.4853713333334	17.84203	16.7669525
CKB	28.000523821656	24.4039386666667	26.6783234246575	23.0119813333333	25.4802010135135	22.1869975
CKM	20.2839949235669	NA	10.6620322089888	NA	6.37819304347826	NA
CKMT1A	21.6120169426752	23.438	18.3050678125	22.8904444444445	NA	18.3786777777778
CKMT2	18.8783633375796	20.1841058333333	17.225101547619	NA	NA	NA
CKS1B	NA	20.3259453333333	NA	NA	NA	NA
CKS2	NA	20.4078208333333	NA	NA	NA	NA
CLASP1	16.5107712147651	17.2183073333333	NA	14.4551088888889	14.3443805882353	NA
CLASP2	17.6324754545455	16.677372	15.7777144230769	16.87960125	14.8104320833333	NA
CLASRP	NA	15.817246	NA	NA	NA	NA
CLC	17.9604504166667	NA	NA	NA	NA	NA
CLCA4	NA	NA	17.6119790410959	NA	18.9667354198473	NA
CLCC1	18.504427414966	19.5131626666667	NA	NA	NA	NA
CLCN3	16.202025982906	17.9915173333333	NA	NA	NA	17.5065758333334
CLCN5	NA	NA	NA	NA	17.328935	NA
CLCN7	15.4529413571429	17.1563326666667	16.44744	NA	17.8654043396226	NA
CLCNKB	NA	NA	17.8123844444444	NA	NA	NA
CLDN1	NA	16.9916766666667	NA	19.2107633333333	NA	20.8893583333333
CLDN10	NA	NA	NA	NA	17.8023416666667	NA
CLDN12	NA	NA	NA	NA	NA	21.5766083333333
CLDN14	NA	NA	NA	NA	18.4192777108434	20.4344
CLDN2	NA	NA	19.5611153333333	NA	20.2060207	NA
CLDN23	NA	NA	NA	NA	17.1079445977011	18.3073425
CLDN3	20.8877355921053	NA	18.0966318867925	22.6727033333333	20.7958114893617	25.5979716666667
CLDN4	19.1844973484849	NA	NA	19.1660191666667	NA	21.3333623333333
CLDN5	NA	NA	NA	NA	17.8722606542056	NA
CLDN7	18.4054986	NA	NA	NA	NA	NA
CLDND1	NA	17.3629453333333	NA	20.8936906666667	NA	22.0980373333333
CLEC11A	18.2517294444444	NA	NA	NA	NA	NA
CLEC12A	NA	NA	19.3388339130435	NA	18.2978	NA
CLEC14A	NA	NA	19.3389882105263	NA	NA	NA
CLEC16A	17.4795487671233	18.0121486666667	NA	NA	16.176852244898	NA
CLEC18A	NA	NA	16.9596011111111	NA	NA	NA
CLEC3B	21.5915040384615	NA	22.7067211805556	19.0912808333333	18.2005544	20.0044366666667
CLEC4D	NA	NA	19.28885	NA	NA	NA
CLEC4G	NA	NA	19.3798623076923	NA	NA	NA
CLEC5A	NA	NA	19.62973875	NA	NA	NA
CLEC7A	NA	NA	NA	NA	NA	NA
CLEC9A	NA	NA	NA	NA	NA	NA
CLGN	17.8871133566434	17.5597345333333	16.361867	16.4915033333333	NA	NA
CLIC1	25.8313356687898	25.7077426666667	25.8161744520548	27.4790986666667	26.1958335135135	24.8909716666667
CLIC2	18.3604629710145	NA	13.0230751666667	13.36772675	18.7808467857143	NA
CLIC3	NA	18.3766633333333	20.8840925409836	17.6695370833334	21.3293588028169	NA
CLIC4	23.6528236942675	21.4925553333334	24.3156230821918	24.426056	21.017613943662	21.1901726666667
CLIC5	15.3032945873016	16.2412341666667	19.2467920483871	16.3087666666667	17.0739608849558	NA
CLIC6	17.0509828888889	15.4708133333333	18.0879930882353	15.494615	21.1865353424658	NA
CLINT1	21.2288742675159	21.358964	17.6773395689655	18.33135	16.606086036036	15.977045
CLIP1	17.6086708974359	18.787354	16.68692125	16.73381	16.5206825	NA
CLIP2	15.3240992406015	19.3119753333333	14.435764047619	13.4387763333333	13.0047358333333	NA
CLK3	16.7752714285714	16.9403156666667	NA	NA	NA	NA
CLK4	16.684015625	NA	NA	NA	NA	NA
CLMN	16.5469354032258	17.2458253333333	NA	NA	NA	NA
CLMP	NA	NA	18.85060625	17.7809025	NA	20.3629883333333
CLN3	17.300496	18.5800475	20.0357857024793	NA	18.5980575806452	18.9133825
CLN5	18.4356577622378	18.0791396666667	18.7890640277778	NA	17.1360828571429	NA
CLN6	16.9102524242424	NA	NA	NA	NA	NA
CLNK	NA	NA	NA	NA	16.0629876923077	NA
CLNS1A	19.4711058139535	21.608132	19.6314640298507	20.7372466666667	NA	NA
CLOCK	NA	15.9310233333333	NA	NA	NA	NA
CLP1	16.2387879310345	18.9083126666667	NA	NA	NA	NA
CLPB	17.6943161445783	20.7029173333333	16.4246532142857	NA	NA	NA
CLPP	19.7169171523179	21.367572	19.2418204166667	NA	NA	NA
CLPS	NA	NA	NA	NA	NA	NA
CLPTM1	18.9955853020134	20.8009225	16.8500859459459	17.8108444444444	NA	NA
CLPTM1L	17.727958968254	19.847804	17.1709616666667	17.1969025	NA	NA
CLPX	17.8020465891473	21.2250506666667	17.6715425925926	17.3510872222222	NA	NA
CLRN3	NA	NA	20.1447193670886	NA	19.54609578125	NA
CLSTN1	17.8390015384615	16.1202823333333	16.4524697979798	24.0659106666667	NA	22.666926
CLSTN2	NA	NA	13.9876221428571	NA	NA	NA
CLSTN3	18.3315310714286	NA	16.4532576923077	16.3141593333333	NA	15.71275125
CLTA	23.9982174522293	24.6519433333333	18.825525974026	24.179134	19.5117961797753	23.6178476666667
CLTB	22.5427708280255	22.9890673333333	18.851402	21.792252	18.1105853191489	23.55185
CLTC	24.784301656051	24.870562	23.5806126712329	25.003974	19.9127913286713	23.2395526666667
CLTCL1	20.0748089808917	19.5279566666667	18.8633256164384	19.3516686666667	15.2831295245902	17.2206703333333
CLU	24.0103710828025	19.8142746666667	26.0242371917808	24.020386	22.5312918493151	23.523826
CLUAP1	NA	NA	17.4597085106383	NA	NA	NA
CLUH	16.9305913286713	18.782649	16.3192742857143	17.8719526666667	NA	15.9619633333333
CLUL1	NA	NA	17.0335663636364	NA	NA	NA
CLYBL	18.0793694897959	18.4707522222222	18.2713872	NA	NA	NA
CMA1	22.3036221794872	NA	NA	NA	NA	NA
CMAS	21.5861195541401	21.34897	17.8540303571429	18.5748375	NA	NA
CMBL	22.0733675796178	21.27667	24.5583480136986	21.54806875	22.0307666197183	19.8028377777778
CMC1	20.433584954955	22.6587573333333	NA	NA	NA	NA
CMC2	19.8204764285714	22.1055693333333	NA	NA	NA	NA
CMIP	16.44669	NA	NA	16.5982922222222	16.7519	19.871175
CMPK1	25.5739149044586	24.042042	24.088044109589	22.7512826666667	23.001865915493	20.5391766666667
CMPK2	17.3515091304348	NA	18.3466595652174	NA	NA	NA
CMSS1	17.9256810769231	19.4575386666667	NA	NA	NA	NA
CMTM4	18.1740163636364	NA	NA	20.95887625	NA	22.4269672222222
CMTM6	18.5507272727273	NA	20.5998402325581	NA	NA	22.52225
CMTM7	NA	NA	NA	20.5688658333333	NA	20.5438186666667
CMTR1	16.3767377697842	17.7609866666667	NA	NA	NA	NA
CNBP	22.2660470700637	21.8258233333334	17.1937075	20.3697353333333	17.9817052941176	18.5048616666667
CNDP1	NA	NA	18.3959937288136	NA	NA	NA
CNDP2	25.480211910828	22.536668	25.9741039041096	22.9832606666667	24.8756918918919	19.9830103333333
CNFN	NA	NA	25.0465595867769	NA	23.9782474489796	NA
CNIH1	19.712528	NA	NA	NA	NA	NA
CNKSR1	NA	NA	NA	NA	16.9811766666667	NA
CNN1	29.0168768789809	NA	NA	NA	NA	NA
CNN2	22.6429846496815	20.40651	19.0398740310078	20.268656	17.0788516470588	18.0680675
CNN3	22.7115317834395	18.7101573333333	18.3509966086957	18.346992	17.2011167777778	17.00446
CNNM2	15.1072677258065	12.1906437777778	NA	14.9239588888889	NA	13.5314
CNNM3	18.0932019354839	18.82583	16.35560703125	18.581918	16.7677251612903	17.95414375
CNNM4	15.6990253125	17.3204713333334	NA	17.4671946666667	NA	17.2061645833333
CNOT1	18.0827522292994	19.3363553333333	15.2062926086957	16.976928	NA	13.4364
CNOT10	16.9332763513514	16.6533693333333	NA	NA	NA	NA
CNOT11	17.61388925	17.5906933333333	NA	NA	NA	NA
CNOT2	18.112698	17.8193213333333	NA	16.3290279166667	NA	NA
CNOT3	17.5874458536585	NA	NA	NA	NA	NA
CNOT6L	17.551096875	16.7410886666667	NA	NA	NA	NA
CNOT7	18.0251126168224	18.947649	NA	NA	NA	NA
CNP	22.6481521019108	21.4945373333333	24.4413036986301	24.9024666666667	25.3544000675676	24.2006513333334
CNPY2	22.5800289808917	24.362064	18.76289325	19.1424883333333	NA	NA
CNPY3	19.2785106422018	21.537704	20.3492649382716	NA	NA	NA
CNPY4	18.3632335766423	17.4025343333333	NA	NA	NA	NA
CNRIP1	19.8451217647059	NA	20.01623	NA	NA	NA
CNST	NA	17.0327483333333	NA	NA	NA	NA
CNTFR	16.1163445	NA	18.1948357627119	23.105195	17.0387608955224	22.8287066666667
CNTN1	19.2106254140127	15.4355044444444	17.8718828181818	17.9534022222222	15.7169561538462	17.5268695833334
CNTNAP1	NA	17.4874275	NA	NA	NA	NA
CNTNAP2	16.091547480916	NA	16.7299305555556	NA	16.3510598571429	NA
COA1	NA	18.0044666666667	NA	NA	NA	NA
COA3	20.829835	21.1633273333333	19.9082988888889	NA	NA	NA
COA4	19.7469486554622	21.0890793333333	NA	NA	NA	NA
COA5	18.4969189473684	20.0149133333333	NA	NA	NA	NA
COA6	20.3850488888889	22.073826	NA	NA	NA	NA
COA7	17.6535675471698	20.7003313333333	NA	NA	NA	NA
COASY	21.1571642675159	20.3608713333333	21.4344556944444	19.6353126666667	18.5554492	17.0350383333333
COBL	16.5278202941176	14.9752145833333	14.2404223255814	17.3610925	16.524808317757	15.9954091666667
COBLL1	19.4486865605096	16.4724588888889	16.9481121	15.674245	18.5302554861111	17.4340283333333
COCH	18.5678625	NA	17.6046636956522	21.6574433333333	NA	NA
COG1	18.9413678205128	18.259738	NA	NA	NA	NA
COG2	18.6718094666667	18.5725308333333	17.334625106383	NA	16.3916	NA
COG3	18.8665560645161	18.272992	17.5434817117117	16.6335293333333	17.0672736842105	NA
COG4	18.2124175163399	17.9043593333333	15.222534245283	16.539525	15.34253	NA
COG5	18.7124816666667	17.1876683333333	16.6377854022988	NA	16.577701	NA
COG6	19.2383608917197	18.2454643333333	16.6456381818182	NA	NA	NA
COG7	19.166748525641	18.2527573333333	18.2683573275862	NA	17.2078808333333	NA
COG8	19.3789727741935	18.787918	NA	NA	NA	NA
COIL	16.9592029166667	20.09921	NA	NA	NA	NA
COL10A1	20.9341611267606	NA	NA	NA	NA	NA
COL11A1	18.0688592105263	NA	NA	NA	NA	NA
COL11A2	16.4445182692308	NA	NA	NA	NA	NA
COL12A1	23.2495196815287	14.7289788888889	15.7590640869565	17.742864	15.0377798507463	17.0132233333334
COL14A1	25.2490633121019	NA	16.1656087037037	NA	NA	NA
COL15A1	22.3462947770701	NA	20.8891785616438	NA	17.7971302941176	NA
COL16A1	18.4196799354839	15.56388	15.3111328571429	19.41455	NA	NA
COL17A1	14.8774324528302	22.0917533333333	NA	17.3078594444444	NA	15.8298916666667
COL18A1	22.8653136305732	16.9942933333333	22.3806086206897	20.1348941666667	17.7578526190476	16.4637216666667
COL1A1	26.6970891082803	NA	NA	17.6523875	15.3433205952381	NA
COL1A2	26.5566257324841	NA	16.9071603529412	NA	15.5221676	15.3617305555556
COL21A1	21.8192761146497	NA	NA	NA	NA	NA
COL28A1	16.4437287931034	NA	NA	NA	NA	NA
COL2A1	16.1029931923077	NA	14.953603030303	NA	NA	NA
COL3A1	22.7830862420382	NA	NA	NA	15.0261195652174	NA
COL4A1	23.7572401910828	NA	15.0476709090909	16.2422004166666	NA	15.81157
COL4A2	23.9644457324841	15.3693277777778	18.3118825203252	19.9200566666667	15.6309256818182	NA
COL4A3	17.5811769934641	NA	NA	NA	NA	NA
COL4A3BP	17.7611385714286	17.749626	17.503138411215	16.011435	16.9032573529412	NA
COL4A4	16.0988433333333	NA	NA	NA	NA	NA
COL4A5	20.8447670063694	NA	14.5059118426966	16.7704588888889	NA	NA
COL4A6	17.4522864492754	NA	15.7371505555556	19.8494633333333	17.94298	NA
COL5A1	19.1146921794872	14.81435	16.9054073913043	17.2488433333333	NA	19.48218
COL5A2	20.6218684713376	NA	NA	NA	NA	NA
COL5A3	17.0718911428571	NA	16.3338996666667	NA	NA	NA
COL6A1	27.4302801910828	18.611672	22.957958630137	20.343006	18.531045984252	19.7798345833334
COL6A2	27.036064522293	16.3813466666667	16.5315071428571	17.3358083333334	16.3947268627451	20.4768933333333
COL6A3	27.8097543312102	NA	18.6797871232877	14.8370125	14.9905839759036	14.6244977777778
COL7A1	18.894206474359	17.9127316666666	NA	17.4846229166667	NA	18.56233
COL8A1	19.3846154140127	NA	17.2538843181818	18.0646633333333	NA	NA
COL8A2	17.8609609677419	NA	NA	NA	NA	NA
COL9A1	13.7528142857143	NA	NA	NA	NA	NA
COLEC10	NA	NA	18.2085816666667	NA	NA	NA
COLEC12	16.7896460629921	17.4042266666667	17.0182935365854	NA	17.7487730555556	18.6898216666667
COLGALT1	17.7135107006369	22.1864673333333	17.1003277777778	19.5214593333333	NA	15.8339266666667
COMMD1	20.3443311940299	NA	NA	NA	NA	NA
COMMD10	18.9011812903226	18.3972686666667	NA	NA	NA	NA
COMMD2	20.1008560645161	20.2642126666667	18.7449167045455	NA	18.740501025641	NA
COMMD3	19.9523529032258	20.1033286666667	19.6403672972973	18.5552691666667	18.7829171052632	NA
COMMD4	19.8573793421053	18.8919583333333	19.1924325581395	NA	19.109605	NA
COMMD5	18.5176425874126	18.7459854166667	NA	NA	17.663915	NA
COMMD6	18.6507458461538	18.8140475	NA	NA	18.4307153333333	NA
COMMD7	17.1722706122449	NA	NA	NA	NA	NA
COMMD8	19.5521308661417	20.150678	18.3230731746032	NA	18.5933933333333	NA
COMMD9	19.8721934193548	18.8219273333333	18.1738148051948	NA	17.5026767857143	NA
COMP	18.1272676470588	NA	17.9970734693878	17.1393291666666	16.8697	17.73388
COMT	23.7088732484076	23.5215553333333	23.633497862069	21.9659606666667	22.131243862069	19.3523206666667
COMTD1	18.3698429365079	22.4114033333333	19.0291691358025	17.1437683333333	NA	NA
COPA	23.1974278343949	22.4053666666667	21.0070400699301	21.880326	17.2935910309278	18.7318208333333
COPB1	22.4655249681529	22.004328	20.5462476223776	21.4802846666667	17.45536109375	18.7033958333333
COPB2	22.3079757324841	21.6815633333333	19.6049924113475	20.6496186666667	17.5533475	16.7426575
COPE	23.0659001273885	22.034334	20.2414510344828	20.4080186666667	18.2809389473684	18.885985
COPG1	23.5112117834395	22.6642446666667	20.9222613793103	21.3896686666667	17.8923814516129	18.7983616666667
COPG2	19.7146646496815	20.183888	17.487285141791	17.4055066666667	15.8685754545455	14.21144375
COPRS	17.4531611764706	20.4831586666667	NA	NA	NA	NA
COPS2	21.6594445859873	22.71649	20.5215437313433	21.2345066666667	17.8879293975904	16.9661766666667
COPS3	21.2453621019108	20.5009993333333	19.8575540458015	20.137078	18.13903	17.6941820833333
COPS4	21.8413911464968	21.8153126666667	20.3008626666667	20.6843146666667	18.0751147368421	17.2924366666667
COPS5	21.1853638853503	21.3483273333333	18.4532070192308	20.3423706666667	17.4206119354839	16.7975122222222
COPS6	21.8428452229299	22.0901473333333	20.1587572268908	20.7887653333333	18.9483118604651	NA
COPS7A	21.3288541401274	20.7418413333333	19.3759360576923	18.5088013333333	17.881845625	NA
COPS7B	21.5978685806452	21.303588	19.1210194827586	NA	18.389618	NA
COPS8	22.3207094267516	22.4717793333333	19.9274046376812	21.287348	19.2324758333333	NA
COPZ1	23.3716749044586	23.2600173333333	21.0017507826087	22.195678	20.0838441176471	20.7668458333333
COPZ2	17.9894442105263	NA	NA	NA	NA	NA
COQ10B	17.588339379845	17.6639577777778	NA	NA	NA	NA
COQ3	17.9753126666667	18.875728	NA	NA	NA	NA
COQ5	18.5270278181818	18.7743553333333	17.4033539583333	NA	NA	NA
COQ6	19.4093219354839	20.1103726666667	17.3304453846154	NA	NA	NA
COQ7	18.8137761842105	19.25467	NA	NA	NA	NA
COQ9	20.6831856050955	21.8662506666667	18.9275232291667	NA	NA	NA
CORIN	15.400938125	NA	NA	NA	NA	NA
CORO1A	22.5242494904459	17.71135	21.9961904316547	18.728784	17.140749375	NA
CORO1B	24.4198591082803	22.567148	23.0029884931507	22.8273653333333	21.5310944520548	20.028967
CORO1C	23.5643931847134	23.0447373333333	19.8205586029412	23.9066313333333	15.9551913636364	19.8987266666667
CORO2A	19.523461910828	16.694293	16.494195	16.6307916666667	14.7859711458333	16.7513
CORO2B	16.3343502325581	NA	NA	NA	NA	NA
CORO7	18.347208961039	17.7343046666667	18.8230441860465	17.1242955555556	16.0536724390244	NA
COTL1	23.2472704458599	22.126752	24.2820547945205	22.6454056666667	21.3305374637681	20.56565375
COX11	17.8654863157895	18.3731513333333	NA	NA	NA	NA
COX15	16.8029548333333	17.7401416666667	NA	NA	NA	NA
COX17	22.753676	22.8958166666667	NA	NA	NA	NA
COX18	17.7246361702128	17.5566811111111	NA	NA	NA	NA
COX19	NA	19.3661516666666	NA	NA	NA	NA
COX20	20.445196875	22.7698433333333	19.5721885483871	19.109425	NA	NA
COX4I1	23.3556687261147	23.9034586666667	22.8970367391304	22.181254	NA	NA
COX5A	24.6692619745223	26.2720873333333	22.4970621804511	21.8276213333333	NA	NA
COX5B	24.1105977707006	25.03396	23.1303744680851	22.3650946666667	NA	NA
COX6A1	22.7689040645161	23.8061133333333	21.8844782142857	NA	NA	NA
COX6B1	24.4348668789809	25.418934	20.8257666666667	20.2186386666667	NA	NA
COX6C	24.2771999363057	25.393062	NA	21.895306	NA	NA
COX7A1	19.80963025	NA	20.3583097674419	NA	NA	NA
COX7A2	23.2999542666667	NA	23.779944084507	21.9855679166667	NA	NA
COX7A2L	20.6501089189189	21.34584	21.1223514678899	NA	NA	NA
COX7C	21.1697706206897	23.59081	22.8733869172932	NA	NA	NA
COX8A	19.143445	NA	NA	NA	NA	NA
CP	22.671155477707	NA	23.890108630137	NA	19.8872788321168	NA
CPA1	NA	NA	17.250421	NA	NA	NA
CPA3	21.7974833121019	NA	NA	NA	NA	NA
CPA4	NA	NA	18.4433509090909	17.832935	NA	NA
CPA6	19.4924536764706	NA	NA	NA	NA	NA
CPAMD8	14.5429011764706	NA	17.1508110344828	NA	NA	NA
CPB1	17.6310746551724	NA	17.524254	NA	NA	NA
CPB2	17.718667027027	NA	19.2339654054054	19.25074	NA	23.9273833333333
CPD	19.5746757324841	19.8572613333333	15.7259766176471	16.96825	14.5753084444444	19.2314233333333
CPE	23.7253903184713	17.8402279166666	22.6910951048951	20.049591	19.8820639823009	18.3971583333333
CPEB3	15.2701937777778	NA	NA	NA	NA	NA
CPEB4	14.7596626666667	17.2598733333333	NA	NA	NA	NA
CPM	17.8059847972973	18.8798458333333	21.2947695862069	21.3012366666667	22.4595020945946	21.92991
CPN1	16.2899371014493	NA	17.8084543661972	NA	NA	NA
CPN2	17.3989420138889	NA	21.788027972028	NA	18.1854642465753	NA
CPNE1	22.5684068152866	22.477756	20.6520618705036	22.34158	20.1390765	20.6682916666667
CPNE2	18.4268749681529	18.6166953333333	16.2132290070922	16.867494	17.9233691666667	15.640464
CPNE3	22.7851842038217	23.275962	22.7250784931507	23.7265326666667	24.8509418918919	22.5592833333334
CPNE4	18.7782761146497	NA	18.1696049295775	NA	17.7197657241379	NA
CPNE5	NA	17.6365273333333	16.0815745774648	15.9392586666667	21.1389297945205	15.379712
CPNE6	18.1001524203822	NA	18.0497259027778	NA	16.6361270833333	NA
CPNE7	NA	18.0019213333333	NA	15.4805633333333	NA	NA
CPNE8	16.5273438157895	17.8531466666667	17.1626228873239	17.929476	22.8314385616438	17.6497193333333
CPOX	18.5753356774194	21.816672	NA	NA	18.5364625	NA
CPPED1	21.0540738064516	19.5147933333334	20.085261037037	NA	21.2042100714286	NA
CPQ	21.1054158598726	NA	20.888909084507	NA	18.8090757142857	NA
CPS1	17.5203098611111	15.981872	17.4353458823529	9.98243866666665	NA	NA
CPSF1	17.1902508965517	20.0304773333333	NA	NA	NA	NA
CPSF2	18.6006794039735	21.744566	NA	NA	NA	NA
CPSF3	17.8640884328358	19.856028	NA	17.2579733333333	NA	NA
CPSF3L	16.2014833333333	18.7552486666666	NA	NA	NA	NA
CPSF4	17.4925298850575	19.8264733333333	NA	NA	NA	NA
CPSF6	21.6987795541401	23.7027086666667	17.06737	18.8304606666667	NA	18.5861922222222
CPSF7	20.518088343949	23.3485306666667	NA	18.1279653333333	NA	18.32855
CPT1A	19.9816421019108	21.6411746666667	19.11835664	18.4880386666667	NA	NA
CPT1B	NA	NA	16.6083534482759	NA	NA	NA
CPT2	21.5750650955414	21.7375053333333	20.3272284848485	16.6070961111111	NA	NA
CPTP	17.380338372093	18.3540425	18.214255483871	17.8682433333333	18.072862	NA
CPVL	19.2141611464968	17.6425733333333	21.7106137062937	19.6310108333333	19.3284548275862	NA
CPXM2	14.385851	NA	19.0250230252101	NA	16.0877546153846	NA
CPZ	16.5706495833333	NA	17.9968569902913	NA	19.580272	NA
CR1	NA	NA	21.1613764383562	NA	21.8360550684931	NA
CR1L	NA	NA	18.3892392647059	NA	18.767039084507	NA
CRABP1	17.3475935211268	20.7653533333333	16.5385047169811	17.5586305555556	18.1466778947368	18.272295
CRABP2	18.9013704861111	19.6143941666667	21.1351050806452	20.8605954166666	23.858888707483	19.925075
CRACR2A	18.0140842465753	NA	18.5592416071429	NA	19.7590614285714	NA
CRADD	19.98957625	18.8763241666666	18.8572962857143	NA	NA	NA
CRAT	21.1982454140127	20.738515	19.2034529310345	NA	NA	NA
CRB2	NA	NA	18.9021846825397	NA	21.2492415492958	NA
CRB3	17.4339446153846	NA	20.1567248854962	18.6231627777778	23.5946167567568	20.5713470833333
CRBN	17.4737598275862	16.8983772222222	17.6736196969697	NA	17.6335075	NA
CRCP	NA	18.1446476666667	NA	NA	NA	NA
CRCT1	NA	NA	NA	NA	20.0817805	NA
CREB1	20.564704	22.3411593333333	NA	NA	NA	NA
CREB3L3	NA	NA	NA	NA	NA	NA
CREB3L4	17.3098376119403	NA	NA	NA	NA	NA
CREBBP	15.2894378448276	14.319574	NA	NA	NA	14.1003772222222
CREG1	20.8287350967742	21.0006953333333	21.0958465740741	NA	NA	NA
CRELD1	17.9770903571429	18.7514553333333	NA	NA	NA	NA
CRELD2	17.3567453271028	20.1014646666667	NA	NA	NA	NA
CRHBP	NA	NA	17.7888556521739	NA	NA	NA
CRIM1	15.559774	17.2355483333333	17.4050022857143	17.02187	20.1656949635037	18.83264875
CRIP1	22.3349026451613	NA	NA	NA	21.0651998969072	20.95701
CRIP2	23.1770721656051	20.918026	20.936741015625	22.5215593333333	22.4597988965517	19.5298844444444
CRIPT	NA	18.22213875	NA	NA	NA	NA
CRISP1	NA	NA	20.9573562962963	NA	20.3163257142857	NA
CRISP3	19.18056	NA	18.4445294230769	NA	18.0529340740741	NA
CRISPLD1	18.511583986014	NA	17.7393426	NA	16.8065228205128	NA
CRISPLD2	18.0338847272727	NA	17.6383448571429	NA	17.823405	NA
CRK	22.4723281528662	20.5573113333333	19.6555181308411	19.1635026666667	22.3095907746479	17.8412125
CRKL	21.4618792993631	21.645572	19.2831937190083	20.7800526666667	21.8234296503496	18.06745
CRLF1	NA	NA	19.27353	NA	NA	NA
CRLF3	16.0885378378378	15.40491125	19.0560552380952	19.1428353333333	NA	NA
CRMP1	19.9708275159236	15.9632246666666	15.5937015503876	16.4757473333333	14.722019375	13.0992944444444
CRNKL1	17.4410905194805	20.289296	NA	NA	NA	NA
CRNN	NA	NA	21.9369422764228	NA	18.2042168888889	NA
CROCC	18.796321656051	19.198342	19.3221933566434	NA	22.0043579452055	NA
CROCC2	NA	NA	NA	19.25476	NA	NA
CROT	17.2518557943925	17.115409	16.882008	NA	NA	NA
CRP	18.9914272413793	NA	NA	NA	NA	NA
CRTAC1	19.4400782692308	NA	19.0753331683168	NA	17.656258	NA
CRTAP	18.7219427027027	22.6018473333333	15.6884893548387	17.6257558333334	NA	NA
CRTC1	17.9632107843137	NA	NA	NA	NA	NA
CRTC2	16.418545	NA	NA	NA	NA	NA
CRTC3	15.53789375	NA	NA	NA	NA	NA
CRYAA	NA	NA	21.8473525373134	NA	17.1335527777778	NA
CRYAB	24.5680849044586	NA	26.1903029452055	18.3259741666667	21.5934724137931	NA
CRYBG3	16.8720003571429	NA	14.0005016176471	NA	14.6948938888889	NA
CRYL1	22.7224068152866	17.896494	24.2127179452055	18.53734	21.3520971527778	NA
CRYM	22.5962396178344	NA	22.4709348965517	NA	21.3223825547445	NA
CRYZ	23.1731091719745	21.9786646666667	22.1514477931034	19.000616	21.2090865734266	NA
CRYZL1	18.3900170833333	18.7744066666667	18.0290905263158	NA	17.5800155102041	NA
CS	24.340776433121	26.0536113333333	21.903502137931	23.3887213333333	17.5376527777778	20.3400933333333
CSAD	NA	NA	20.9633752173913	NA	21.2658392857143	NA
CSDE1	20.0490705732484	20.509036	17.9929947368421	20.7271613333333	16.7870695384615	16.7840675
CSE1L	22.2650749044586	24.9314833333333	19.257560915493	22.2408426666667	16.9245543243243	19.251802
CSF1	NA	17.3917666666667	16.9710913636364	19.5394766666667	16.7929090909091	NA
CSF1R	NA	NA	NA	NA	NA	NA
CSF2RA	NA	NA	NA	NA	NA	NA
CSGALNACT1	17.862664109589	NA	14.8921593548387	NA	NA	NA
CSK	20.1291649681529	18.7775666666667	19.1166611904762	18.8269973333333	20.3143086428571	16.7127855555556
CSNK1A1	20.1667792356688	21.3423133333333	18.5372694392523	20.748084	19.8689131818182	18.3579726666667
CSNK1D	18.1363903355705	18.6437973333333	NA	16.4755613333333	NA	NA
CSNK1E	16.5220136275862	18.0442426666667	NA	16.971274	NA	16.706985
CSNK1G1	17.2272809375	17.610784	15.9852513888889	19.0356486666667	19.465044965035	18.2888773333333
CSNK1G2	17.4467936231884	18.2512326666667	16.2207701219512	18.098456	19.4010668531469	17.8759113333333
CSNK1G3	17.1554427272727	18.2262686666667	15.9885308536585	18.9568706666667	19.3554452777778	17.9504533333333
CSNK2A1	22.159113566879	23.473224	21.0599554225352	23.3178386666666	19.8147521212121	18.1770326666667
CSNK2A2	20.4094717834395	21.9799746666667	19.1753303508772	19.8997153333333	18.5658480487805	NA
CSNK2B	21.5013915923567	22.5498826666667	19.1976750909091	22.4941293333333	18.604279125	19.6593176666667
CSPG4	17.463882866242	15.8746566666667	19.0658582539683	NA	15.8373016	16.6964083333333
CSPG5	NA	NA	NA	NA	NA	18.4117966666667
CSPP1	NA	NA	15.0980082608696	NA	15.7591512121212	NA
CSRP1	28.321113566879	22.612686	21.0130082733813	22.5068233333334	21.8780869863014	19.7264720833333
CSRP2	21.8511391719745	20.0522144444444	17.4858982191781	19.4675141666666	17.021750952381	NA
CSRP3	20.7976382786885	NA	NA	NA	NA	NA
CST1	19.5237781395349	NA	19.6227623214286	NA	19.0993408333333	NA
CST2	17.3889197594937	NA	17.8569633333333	NA	17.5009757142857	NA
CST3	22.5035207643312	20.5971825	25.3206398630137	21.976538	21.0035294814815	21.6020555555555
CST4	18.1561246296296	NA	20.0239219117647	NA	18.8089869387755	NA
CST6	NA	NA	20.9616959223301	NA	20.2397395833333	NA
CSTA	18.1727262962963	NA	20.4251980952381	21.0962966666667	21.2230056603774	23.1219256666667
CSTB	25.7586525477707	25.54201	24.5941228965517	24.3559593333333	25.8977400675676	21.5932226666667
CSTF1	18.5644894776119	21.2031606666667	NA	NA	NA	NA
CSTF2	20.3176852229299	22.112988	NA	18.1413113333333	NA	NA
CSTF2T	18.6104253548387	21.6150653333333	NA	15.1835333333333	NA	NA
CSTF3	17.9786859090909	21.301804	NA	16.74657	NA	NA
CT45A1	16.4856225	NA	NA	NA	NA	NA
CTAG1A	NA	21.5290033333333	NA	21.49499	NA	21.1093233333333
CTAG2	NA	18.6795033333333	NA	NA	NA	NA
CTAGE5	18.8662369426752	19.7431986666667	16.2484576190476	16.5683625	NA	NA
CTBP1	21.2879503184713	21.3014833333333	17.4328494252874	18.043532	15.3826061190476	17.470555
CTBP2	19.6602268152866	20.1471173333333	15.2352087301587	17.0181486666667	14.0538475365854	16.319115
CTBS	19.6861530136986	18.6533591666667	17.8616150877193	18.4935933333333	17.5339196666667	NA
CTCF	17.7231508163265	20.617154	15.381856	NA	NA	NA
CTDP1	15.748936637931	16.4651758333333	NA	NA	NA	NA
CTDSP1	17.6995135211268	17.2500083333333	19.8180431851852	19.499656	21.6684055944056	18.8722716666667
CTDSP2	NA	NA	NA	NA	19.1759248739496	NA
CTDSPL	NA	16.362622	NA	17.098249	20.0878489928058	18.9268033333333
CTDSPL2	NA	20.5521253333333	NA	NA	NA	NA
CTF1	19.3314863157895	NA	NA	NA	NA	NA
CTGF	NA	NA	NA	17.4676927777778	NA	16.8482866666667
CTH	18.6559133108108	19.8630658333333	18.893450212766	18.3502055555556	18.7239571111111	NA
CTHRC1	NA	20.07279	NA	20.080545	NA	20.0621466666667
CTIF	16.0411716666667	NA	NA	NA	NA	NA
CTNNA1	23.7841086624204	23.6588625	19.1593033740458	23.7451613333333	17.469831827957	22.71856
CTNNA2	20.1166317197452	20.1807791666667	17.4712248740157	21.4619516666667	16.1268701923077	19.6077925
CTNNAL1	15.512915	14.8511166666667	NA	15.3872772222222	NA	NA
CTNNB1	23.9680044585987	23.6118306666667	20.4002419178082	24.3650973333333	16.9754755	23.8870426666667
CTNNBIP1	20.1154150909091	NA	NA	NA	NA	NA
CTNNBL1	19.8470636942675	21.4428766666667	NA	NA	NA	NA
CTNND1	23.1240599363057	23.3456566666667	19.7012640714286	25.4788566666667	16.6461251685393	24.306468
CTNND2	14.137476880597	NA	NA	NA	NA	NA
CTPS1	20.4358133121019	21.1377786666667	16.1447119462366	20.6520906666667	15.7219955	16.8363616666667
CTPS2	19.6562691082803	18.9113893333333	18.3386952777778	14.756615	17.8032479245283	NA
CTR9	17.6255652631579	19.1717373333333	NA	NA	NA	NA
[truncated: 7,969 more rows]
