# Supplementary material for: Prostate cancer reshapes the secreted and extracellular vesicle urinary proteomes
Source: Nat Commun. 2024 Jun 13;15:5069. doi: 10.1038/s41467-024-49424-5 (PMC11176296; doi:10.1038/s41467-024-49424-5)
Supplement: Supplementary file 10 — Source Data [file 41467_2024_49424_MOESM10_ESM.zip › SourceData_4F_4G_compare_uEV_vs_cEV_proteinAbundance.txt]

gene	log2fc.uev	p.value.uev	fdr.uev	group.uev	log2fc.cev	p.value.cev	fdr.cev	group.cev	combined.p	combined.fdr	combined.group
A1BG	-4.57417204758065	8.07045302978171e-44	9.6779012875654e-43	EV-P20	NA	NA	NA	NA	NA	1	ns
A2M	-2.53028999193548	3.22363649914658e-15	7.24261893485978e-15	EV-P20	0.852573	0.347599049477346	0.432953163899401	ns	3.96948494851103e-14	7.46941417474475e-14	ns
AACS	-2.14319817096774	3.08014825053905e-18	7.96411002845677e-18	EV-P20	-4.6413148	0.00061080033553054	0.0164620316331959	EV-P20	9.16639606417114e-20	2.22427520314209e-19	EV-P20
AAK1	-0.22394116048387	0.305750676304515	0.329130945973903	ns	NA	NA	NA	NA	NA	1	ns
AAMDC	2.61877778790323	2.70133839281028e-18	6.99706673479926e-18	EV-P150	NA	NA	NA	NA	NA	1	ns
AAMP	-0.873102253225806	1.66318447254575e-06	2.48030683367366e-06	EV-P20	NA	NA	NA	NA	NA	1	ns
AARS	-2.92589854274194	6.60227099607754e-24	2.26075413426204e-23	EV-P20	-2.2878252	0.0141185028503021	0.0405384347216533	EV-P20	5.46560401243285e-24	1.6619305651964e-23	EV-P20
AARSD1	-2.19687011532258	2.1952052548748e-21	6.59466815742802e-21	EV-P20	NA	NA	NA	NA	NA	1	ns
AASDHPPT	-3.02179718225806	5.8447972354473e-21	1.71864168961589e-20	EV-P20	-2.0811894	0.0844023389644395	0.140633375102017	ns	2.46957683676415e-20	6.21190776802461e-20	EV-P20
ABCB1	0.536843831451613	1.55039445634446e-05	2.22335110521051e-05	EV-P150	NA	NA	NA	NA	NA	1	ns
ABCB11	0.0293747983870958	0.946681552245551	0.951579870039163	ns	NA	NA	NA	NA	NA	1	ns
ABCB6	-1.70081071129032	7.80523070884925e-14	1.62228546972801e-13	EV-P20	-1.4705108	0.201564216446627	0.279199664649421	ns	5.15760955397393e-13	9.24924135044594e-13	EV-P20
ABCC1	NA	NA	NA	NA	-2.1003022	0.000364909704981242	0.0164620316331959	EV-P20	NA	1	ns
ABCC3	NA	NA	NA	NA	-1.72427	0.185524552264678	0.262020950285296	ns	NA	1	ns
ABCC4	NA	NA	NA	NA	-1.6314064	0.0576777124382488	0.105442721578553	ns	NA	1	ns
ABCC5	NA	NA	NA	NA	0.6424492	0.346863971398677	0.432554301126164	ns	NA	1	ns
ABCD4	0.651610562903226	0.000849177880488232	0.00110222910634419	EV-P150	NA	NA	NA	NA	NA	1	ns
ABCE1	-1.79097328225807	2.10371059089002e-12	4.08408571742406e-12	EV-P20	-3.3855426	0.0126486043141367	0.0386042753945987	EV-P20	8.58340622288721e-13	1.53128680071861e-12	EV-P20
ABCF1	-2.36437806370968	3.71359185801701e-19	1.00570693998713e-18	EV-P20	-4.8824386	0.00530401860375547	0.0246166955994321	EV-P20	9.58777270517403e-20	2.31997091654774e-19	EV-P20
ABCF3	-2.03315758870968	1.08119313545373e-20	3.13180596094648e-20	EV-P20	-3.8869782	0.00948097142041037	0.032474903465835	EV-P20	5.2926838124772e-21	1.36528990838376e-20	EV-P20
ABHD14B	-1.61624764274194	4.7020420292018e-22	1.46636372881773e-21	EV-P20	-4.7972908	0.00429964406441534	0.0229655911169379	EV-P20	1.1232240215156e-22	3.14795900320358e-22	EV-P20
ABHD17B	-0.793592408064516	0.0557061519807365	0.0640346062610912	ns	-0.645438200000001	0.459253745766261	0.541777582160386	ns	0.119366806827388	0.12504400861552	ns
ABHD17C	4.93837626048387	7.46170743456752e-36	5.05660824751854e-35	EV-P150	NA	NA	NA	NA	NA	1	ns
ABI1	3.38888442016129	7.3661682314714e-25	2.65000175635897e-24	EV-P150	-0.970428800000001	0.118903544246414	0.18300112029622	ns	5.14107114025707e-24	1.57439576095573e-23	ns
ABI2	3.35539584112903	6.92740248918404e-26	2.63875174555324e-25	EV-P150	-1.6275438	0.0302079184471009	0.0651447069333972	ns	1.30645407284673e-25	4.2833742312036e-25	ns
ABR	-0.611588182258064	0.0119066907242698	0.014325390904427	EV-P20	-0.4503088	0.365788762178375	0.452161885943793	ns	0.028032469477853	0.0303655627761359	EV-P20
ABRACL	-1.22925265725807	0.0113705622448614	0.0137143288003005	EV-P20	-1.8090842	0.346935659213448	0.432554301126164	ns	0.0257809725703342	0.0280327284024267	EV-P20
ACACA	NA	NA	NA	NA	-2.299521	0.0186633631026807	0.0475087407314264	EV-P20	NA	1	ns
ACAP2	NA	NA	NA	NA	-2.4431032	0.00325018725360559	0.0216981179239291	EV-P20	NA	1	ns
ACAT2	-1.63378886935484	1.54655075778852e-07	2.46130470136306e-07	EV-P20	-2.8797012	0.000685929446916861	0.0164620316331959	EV-P20	2.54245781232204e-09	3.98534901603034e-09	EV-P20
ACE	-0.940386006451615	2.81380305123007e-06	4.15581454195866e-06	EV-P20	-0.998308999999997	0.428021071787639	0.512869009265332	ns	1.7619354971109e-05	2.34469805115146e-05	EV-P20
ACE2	-2.20646674596774	1.24596256707709e-15	2.856597105006e-15	EV-P20	NA	NA	NA	NA	NA	1	ns
ACLY	-2.74768728467742	4.76688825771802e-25	1.73417133370665e-24	EV-P20	-2.09567	0.0402801482908	0.0809133496741887	ns	1.15619076931136e-24	3.61809789012189e-24	EV-P20
ACO1	-2.91713068145161	1.40997236500886e-27	5.86114047308961e-27	EV-P20	-4.5550066	0.00429978540547191	0.0229655911169379	EV-P20	4.13925085268563e-28	1.55948091335832e-27	EV-P20
ACOT1	-3.99303383709677	4.92960839942367e-36	3.39595245293631e-35	EV-P20	NA	NA	NA	NA	NA	1	ns
ACOT2	-3.75105401854839	9.15238241681141e-37	6.60149563430407e-36	EV-P20	NA	NA	NA	NA	NA	1	ns
ACOT7	NA	NA	NA	NA	-4.459694	0.0164670860364094	0.0439676838812589	EV-P20	NA	1	ns
ACP1	-0.189562627419356	0.426269985141485	0.45185548806922	ns	-3.5168338	0.0471377095613828	0.0898896866900499	ns	0.0986055891807889	0.10367466475679	ns
ACP2	-1.2347732483871	2.18535556044582e-08	3.60800345786919e-08	EV-P20	1.0543358	0.231267930268725	0.310450720025269	ns	1.01601503413366e-07	1.49061812864357e-07	ns
ACP3	-1.59733059516129	8.55559674111288e-15	1.8660934808086e-14	EV-P20	-0.168105800000003	0.814528706640193	0.849576694017347	ns	2.34132416941931e-13	4.25200308991795e-13	EV-P20
ACSL3	-1.9561589467742	4.63050097693343e-14	9.74947965808094e-14	EV-P20	-7.38595	0.00106575043284647	0.0176474368794779	EV-P20	1.90230814724293e-15	3.80461629448585e-15	EV-P20
ACSL4	1.70903521693548	9.13337632410363e-13	1.79950362464084e-12	EV-P150	-3.2111376	0.03379614262234	0.0709409455045122	ns	9.91120229244536e-13	1.75903363000218e-12	ns
ACSS2	-2.45678209919355	2.88264805392893e-19	7.85050133565319e-19	EV-P20	NA	NA	NA	NA	NA	1	ns
ACTA1	-0.917583580645164	1.17240062914094e-12	2.30369213305239e-12	EV-P20	-1.9728874	0.0166997706762433	0.044222817095388	EV-P20	6.37571168823464e-13	1.14217650473275e-12	EV-P20
ACTA2	-0.723602212903227	6.87480501583309e-07	1.05437799032303e-06	EV-P20	-1.7984372	0.0223503419442177	0.0530146154322641	ns	2.91807016475408e-07	4.21635369474138e-07	EV-P20
ACTB	-1.10139142661291	2.78504693727661e-21	8.31519136805741e-21	EV-P20	-1.9004618	0.00956852031156443	0.0326496054002565	EV-P20	1.41183358571157e-21	3.74310200656247e-21	EV-P20
ACTBL2	-1.58646948548387	3.20997528748852e-14	6.83262818680901e-14	EV-P20	-1.4496832	0.0742351094173959	0.127369478661127	ns	8.26171999820225e-14	1.53610767931942e-13	EV-P20
ACTG1	-1.08950617258064	8.20717490489651e-21	2.39636349427539e-20	EV-P20	-1.8547516	0.0103613800850442	0.0340561136823942	EV-P20	4.40656201239718e-21	1.1418512122622e-20	EV-P20
ACTG2	-0.723602212903227	6.87480501583309e-07	1.05437799032303e-06	EV-P20	-1.7984372	0.0223503419442177	0.0530146154322641	ns	2.91807016475408e-07	4.21635369474138e-07	EV-P20
ACTL6A	NA	NA	NA	NA	-2.098955	0.0180315876012512	0.0467662995817363	EV-P20	NA	1	ns
ACTN1	-2.66177274516129	4.19474743259732e-21	1.24475499170963e-20	EV-P20	-4.4849226	0.000521045672540444	0.0164620316331959	EV-P20	1.21260416117363e-22	3.38190576119529e-22	EV-P20
ACTN2	-2.87050654354839	6.51778375356651e-25	2.35059676459069e-24	EV-P20	-4.2571126	0.00127527323679904	0.017960691787544	EV-P20	5.26601325216346e-26	1.7626520750681e-25	EV-P20
ACTN3	-2.93495386935484	3.24039523280661e-28	1.38656559594691e-27	EV-P20	-4.5243764	0.00192338477651019	0.0199373533661604	EV-P20	4.39706989027216e-29	1.74461110196018e-28	EV-P20
ACTN4	-2.39146024274194	1.5184847065359e-30	7.42426918598258e-30	EV-P20	-3.8614062	0.00125032956244888	0.017960691787544	EV-P20	1.44947557673187e-31	6.55315537059301e-31	EV-P20
ACTR10	-1.77976736209678	2.94908645908842e-10	5.2851401855988e-10	EV-P20	NA	NA	NA	NA	NA	1	ns
ACTR1A	-3.97099816612903	1.14321010602904e-24	4.08249295216743e-24	EV-P20	-4.0778788	0.0151921340205555	0.0424604987425947	EV-P20	1.04754204403156e-24	3.30216005806647e-24	EV-P20
ACTR1B	-4.44516509919355	5.68569614736106e-34	3.47340012021177e-33	EV-P20	-4.300073	0.00326872790287683	0.0216981179239291	EV-P20	1.54763363932818e-34	8.36111507033275e-34	EV-P20
ACTR2	-2.50170292741936	1.6493698379694e-23	5.49915756046089e-23	EV-P20	-3.5407388	0.00395307168385024	0.0224959226071929	EV-P20	3.84634521196312e-24	1.18423316741087e-23	EV-P20
ACTR3	-1.48761500564516	4.55627518707506e-18	1.16669471837757e-17	EV-P20	-3.0049702	0.00288110249247009	0.0211756833338691	EV-P20	6.14080401868079e-19	1.42237080297993e-18	EV-P20
ACTR3B	-2.56312075483871	9.34977066015083e-16	2.16060521044247e-15	EV-P20	-1.143518	0.14430558970413	0.213434595132428	ns	5.06523467354669e-15	9.9908991609107e-15	EV-P20
ACVR1	NA	NA	NA	NA	-0.117262799999999	0.749822525256943	0.800975672107099	ns	NA	1	ns
ACVR1B	-0.832569850806451	0.0020856071389346	0.0026252523554451	EV-P20	NA	NA	NA	NA	NA	1	ns
ACY1	-3.45335149596774	6.55288793823752e-33	3.75888099449294e-32	EV-P20	-3.3035396	0.0293358462331645	0.0638698972468013	ns	1.5116235453424e-32	7.46255531867311e-32	EV-P20
ACY3	-3.72515285564516	1.64237263353561e-28	7.15377257716406e-28	EV-P20	NA	NA	NA	NA	NA	1	ns
ADAM10	0.427583256451612	0.0206494929506113	0.0244902818307209	EV-P150	2.5093448	0.00623297179409681	0.0263646340485202	EV-P150	0.00128166704364661	0.00153442786131351	EV-P150
ADAM15	NA	NA	NA	NA	0.929041799999997	0.020922939477897	0.0509638097479332	ns	NA	1	ns
ADAM17	NA	NA	NA	NA	1.1446728	0.0529519180907674	0.0987365277417342	ns	NA	1	ns
ADAM9	3.20433173064516	5.78195121039523e-29	2.58018465958525e-28	EV-P150	0.8984782	0.0676197141549884	0.118160143149536	ns	2.68654118854555e-28	1.02566172487139e-27	EV-P150
ADAMTS1	-1.96606961854839	6.94787718670323e-14	1.44718471208386e-13	EV-P20	-0.988102000000001	0.36589061774111	0.452161885943793	ns	8.21199412050016e-13	1.46654946975252e-12	EV-P20
ADAR	NA	NA	NA	NA	-2.8495148	0.0191164138625862	0.0481565600856776	EV-P20	NA	1	ns
ADD1	-2.69054195241936	2.29515756146031e-19	6.27400481622453e-19	EV-P20	-3.9341886	0.0137394608340597	0.0402290136616313	EV-P20	1.5201326131988e-19	3.65257039087488e-19	EV-P20
ADH1B	2.26227065241935	4.41647395304833e-17	1.0787598574336e-16	EV-P150	NA	NA	NA	NA	NA	1	ns
ADH1C	2.2130234733871	1.10436649425631e-15	2.5419620570797e-15	EV-P150	NA	NA	NA	NA	NA	1	ns
ADH5	-0.979571119354837	6.87050070065453e-07	1.05437799032303e-06	EV-P20	-3.453099	0.00232499141508771	0.0201314424124723	EV-P20	3.39522655374692e-08	5.06776648074475e-08	EV-P20
ADI1	-2.01630021370968	6.89157561777057e-08	1.11319575111882e-07	EV-P20	NA	NA	NA	NA	NA	1	ns
ADIRF	4.85794233790323	2.91480958633177e-25	1.07788770743284e-24	EV-P150	NA	NA	NA	NA	NA	1	ns
ADK	-1.25546676774194	5.07899340158235e-07	7.85572546295699e-07	EV-P20	-2.3325526	0.00450593756861391	0.0231902868440496	EV-P20	4.78203003367631e-08	7.10685778361236e-08	EV-P20
ADO	NA	NA	NA	NA	-2.086427	0.147024062901093	0.216505042022182	ns	NA	1	ns
ADPRHL2	-0.745046502419353	0.00287593088817103	0.00358445791622343	EV-P20	NA	NA	NA	NA	NA	1	ns
ADRA2A	NA	NA	NA	NA	0.667483799999999	0.130320440140327	0.196376467180971	ns	NA	1	ns
ADRB2	NA	NA	NA	NA	1.6454632	0.308965973505806	0.392988506159504	ns	NA	1	ns
ADRBK1	-1.18266366129032	1.30875420810772e-06	1.9678584945438e-06	EV-P20	-1.1868538	0.126601771946221	0.192035539757174	ns	2.75264176604421e-06	3.82176128614973e-06	EV-P20
ADRBK2	-1.20221263951613	1.40914566397651e-10	2.55522742055231e-10	EV-P20	NA	NA	NA	NA	NA	1	ns
ADRM1	NA	NA	NA	NA	-3.1870648	0.00337021682947001	0.0217122524138878	EV-P20	NA	1	ns
ADSL	-2.82392470967742	2.07027017340684e-22	6.57880838092424e-22	EV-P20	-3.9063292	0.0102425510986749	0.0338634183987171	EV-P20	1.17708954333236e-22	3.29355022059447e-22	EV-P20
ADSS	-2.55964769596774	6.90035531873406e-18	1.75153618456368e-17	EV-P20	-3.3524472	0.00382271743812031	0.0222905311488707	EV-P20	1.21554947236977e-18	2.79560106229086e-18	EV-P20
AFAP1L2	-0.948988447580644	0.000163244599311354	0.000220842508074877	EV-P20	NA	NA	NA	NA	NA	1	ns
AFP	NA	NA	NA	NA	-1.4917968	0.152100741271995	0.222381960204683	ns	NA	1	ns
AGL	-4.21464480887097	9.25949845243954e-38	7.23382801351443e-37	EV-P20	NA	NA	NA	NA	NA	1	ns
AGRN	-5.03900981290322	1.28964224915265e-44	1.69280068199586e-43	EV-P20	-0.6324282	0.294537575973067	0.377595895153733	ns	3.92313683189437e-43	3.82951652113326e-42	EV-P20
AGT	-4.80627407258065	2.21227297463948e-32	1.21863203177683e-31	EV-P20	NA	NA	NA	NA	NA	1	ns
AGTRAP	-3.00832123064516	1.21814142700052e-16	2.91673304706616e-16	EV-P20	2.4987282	0.115193156290758	0.178160703686504	ns	5.58552480706795e-16	1.15335716569023e-15	ns
AHCY	-2.02309346854839	4.6832677706946e-26	1.80516432325451e-25	EV-P20	-2.066067	0.010249023497906	0.0338634183987171	EV-P20	3.06731295472311e-26	1.03326346200281e-25	EV-P20
AHCYL1	-1.23468931451613	4.96544869744096e-11	9.18103902559833e-11	EV-P20	-2.4128766	0.00452433778383094	0.0231902868440496	EV-P20	6.76751582059222e-12	1.15918167295887e-11	EV-P20
AHCYL2	-1.24650620887097	1.76977466664997e-09	3.07154459715188e-09	EV-P20	-2.037809	0.00437056691026564	0.0231474772705455	EV-P20	2.05634946936952e-10	3.35499372115559e-10	EV-P20
AHNAK	0.20428460564516	0.296767843662024	0.319933960943817	ns	-3.9992294	0.000587464400898134	0.0164620316331959	EV-P20	0.00168317078141493	0.00199426717411782	ns
AHNAK2	NA	NA	NA	NA	-3.1487134	0.118358605007425	0.182385111994938	ns	NA	1	ns
AHSA1	-2.41765258951613	2.11165237702693e-16	5.00272766394835e-16	EV-P20	-4.2287974	0.0015743532873798	0.0188960444864161	EV-P20	1.44774093711307e-17	3.16440067424968e-17	EV-P20
AHSG	-3.67163490241936	3.64761044604688e-32	1.98304791786952e-31	EV-P20	1.3851946	0.192987802981676	0.27044038427838	ns	5.28196029827872e-31	2.30900961639767e-30	ns
AIDA	2.95113513790323	9.02192378616358e-25	3.23767067892619e-24	EV-P150	-0.634543800000003	0.117769049920415	0.181587629877288	ns	6.21606979687245e-24	1.87683794569892e-23	ns
AIF1L	2.37867960887097	1.52478926526579e-17	3.80088615824168e-17	EV-P150	NA	NA	NA	NA	NA	1	ns
AIMP1	-4.93154605483871	6.64754161004829e-44	8.03773288451482e-43	EV-P20	-5.3488942	0.00208356855086316	0.0201314424124723	EV-P20	1.47638028397389e-44	1.67974922375307e-43	EV-P20
AIMP2	NA	NA	NA	NA	-3.1963958	0.016282702192652	0.0438610255374415	EV-P20	NA	1	ns
AIP	-1.88695624677419	4.79651159951207e-14	1.00771700079151e-13	EV-P20	-3.866642	0.0599516501410938	0.108498284282626	ns	9.91575135602929e-14	1.83372021847775e-13	EV-P20
AJUBA	NA	NA	NA	NA	-2.229784	0.0804658895846962	0.135236338428679	ns	NA	1	ns
AK1	-1.20532829516129	4.66876133605346e-09	7.96998859593427e-09	EV-P20	-2.8473294	0.00806542619880396	0.0302573503678345	EV-P20	9.4148442369604e-10	1.49350899345318e-09	EV-P20
AKAP12	2.46463124032258	1.74759564389516e-22	5.59614693001153e-22	EV-P150	-2.2842462	0.0553842990830348	0.102064194435914	ns	5.22585985108298e-22	1.41163950065418e-21	ns
AKAP7	3.64316599435484	3.85425971821222e-30	1.8502986522027e-29	EV-P150	NA	NA	NA	NA	NA	1	ns
AKR1A1	-1.88281677741936	1.54245585899023e-21	4.67712421758329e-21	EV-P20	-4.3215258	0.0572710025719833	0.10485126905154	ns	4.57421832714516e-21	1.18351010331858e-20	EV-P20
AKR1B1	1.25138994596774	2.04670070569819e-14	4.38535724735626e-14	EV-P150	NA	NA	NA	NA	NA	1	ns
AKR1C1	-0.734745930645161	0.000424027825941547	0.000561388952655006	EV-P20	NA	NA	NA	NA	NA	1	ns
AKR1C2	-0.541429149193547	0.0158789491723522	0.0189248498520386	EV-P20	NA	NA	NA	NA	NA	1	ns
AKR1C3	-2.30880192258064	2.74997706219729e-25	1.0195207581734e-24	EV-P20	NA	NA	NA	NA	NA	1	ns
AKR1C4	-0.287877437096771	0.235960248550132	0.257620143977176	ns	NA	NA	NA	NA	NA	1	ns
AKR1D1	-0.20946965483871	0.43756006724132	0.463317600269334	ns	NA	NA	NA	NA	NA	1	ns
AKR7A2	-2.64376434435484	1.2402937786503e-23	4.1831204525312e-23	EV-P20	-4.8985658	0.00309754787429184	0.0216234873224125	EV-P20	2.28672879398777e-24	7.07855868120898e-24	EV-P20
AKR7A3	-6.22087696370968	3.65161453020628e-44	4.60640897879701e-43	EV-P20	NA	NA	NA	NA	NA	1	ns
AKR7L	-2.78921222580645	2.29518182056296e-27	9.41994341566261e-27	EV-P20	-2.7652036	0.000235183760140535	0.015323442305616	EV-P20	3.81599478051723e-29	1.52108562248923e-28	EV-P20
AKT1	-2.42503013790322	1.9189728316993e-17	4.76310633012927e-17	EV-P20	-3.4481872	0.0187382177159355	0.0476139500594019	EV-P20	1.5630764482048e-17	3.41215417791086e-17	EV-P20
AKT2	-3.11307620241936	7.6517849695551e-28	3.20824480594008e-27	EV-P20	-2.9837912	0.0185295716677044	0.0473733462367816	EV-P20	9.55992411519573e-28	3.51690570233539e-27	EV-P20
AKT3	-2.98695734516129	6.90202160445651e-25	2.48609282514045e-24	EV-P20	-0.140999000000001	0.770953962373367	0.818347342797162	ns	3.02735348014168e-23	8.78546161973549e-23	EV-P20
ALAD	-1.84185354596774	8.05095676575427e-10	1.42098655453713e-09	EV-P20	NA	NA	NA	NA	NA	1	ns
ALB	-0.71523829596774	2.77938176782352e-05	3.92968935374494e-05	EV-P20	-0.558813399999998	0.454042093764944	0.536382435980049	ns	0.000154971546061791	0.000195909577729328	EV-P20
ALCAM	1.20150704274194	5.25371486020978e-07	8.10446008610445e-07	EV-P150	0.534274199999999	0.0160177697724485	0.0436072676683023	EV-P150	1.64882395787504e-07	2.41079111457815e-07	EV-P150
ALDH16A1	-4.57797055725806	1.03907680761422e-45	1.55275375250658e-44	EV-P20	NA	NA	NA	NA	NA	1	ns
ALDH1A1	-1.58562464677419	2.46606478622681e-13	4.96278507393986e-13	EV-P20	NA	NA	NA	NA	NA	1	ns
ALDH1A2	-1.09524570564516	1.4225399579509e-05	2.04201056032952e-05	EV-P20	NA	NA	NA	NA	NA	1	ns
ALDH1A3	-0.959551946774194	0.000521305601976894	0.000684580677855191	EV-P20	-4.3712846	0.00366751045084502	0.0220969143840863	EV-P20	2.70865946184556e-05	3.56588272448327e-05	EV-P20
ALDH1B1	-4.96753336854839	2.76214353980626e-34	1.72353025160502e-33	EV-P20	NA	NA	NA	NA	NA	1	ns
ALDH1L1	-5.40057686129032	4.55228618693035e-51	1.15350973467087e-49	EV-P20	NA	NA	NA	NA	NA	1	ns
ALDH1L2	-2.91255043870968	1.93459120299049e-26	7.64911637111844e-26	EV-P20	NA	NA	NA	NA	NA	1	ns
ALDH2	-6.48759825725806	4.26483284004503e-55	1.941831702483e-53	EV-P20	NA	NA	NA	NA	NA	1	ns
ALDH3A1	-1.12828676612903	0.000125208889236031	0.000170415087918633	EV-P20	NA	NA	NA	NA	NA	1	ns
ALDH3A2	NA	NA	NA	NA	-5.8945104	0.00141640826858358	0.0183404023767788	EV-P20	NA	1	ns
ALDH3B1	3.49109228790322	7.53947696227708e-31	3.7555616868505e-30	EV-P150	-0.138021600000002	0.808032421122928	0.845248852137304	ns	4.29941566670408e-29	1.7098139156013e-28	ns
ALDH7A1	-1.84666798467742	4.01650836811935e-11	7.47388594169845e-11	EV-P20	NA	NA	NA	NA	NA	1	ns
ALDH9A1	-1.40444565887097	4.6181631890417e-12	8.86516965274539e-12	EV-P20	-2.3190292	0.0674232504897927	0.118160143149536	ns	9.27818458026244e-12	1.58134137985029e-11	EV-P20
ALDOA	0.070791303225807	0.486144546201129	0.511048054700609	ns	-1.9649132	0.00195916913512013	0.0199373533661604	EV-P20	0.00757806884983492	0.00861053061112195	ns
ALDOB	-4.26272572903226	2.98391324392064e-31	1.522788650225e-30	EV-P20	NA	NA	NA	NA	NA	1	ns
ALDOC	-0.251682686290323	0.312716538214673	0.336008846739512	ns	-2.781637	0.000853227182815497	0.0170953596011922	EV-P20	0.00246245038628619	0.00288376943670053	EV-P20
ALG13	-1.45188461935484	1.33445569871619e-07	2.12957497593591e-07	EV-P20	NA	NA	NA	NA	NA	1	ns
ALMS1	NA	NA	NA	NA	2.0865762	0.448114727366503	0.530872757373568	ns	NA	1	ns
ALOX15B	-2.46339176048387	1.22415772664964e-12	2.40053540744082e-12	EV-P20	NA	NA	NA	NA	NA	1	ns
ALPI	0.0768752645161292	0.585942006160395	0.607844430740972	ns	NA	NA	NA	NA	NA	1	ns
ALPL	-0.168475912903226	0.47297845250838	0.498466260618235	ns	1.0047392	0.150476123295922	0.220624914761327	ns	0.259255003032097	0.265593378180765	ns
AMBP	0.254916604838709	0.0557672758182626	0.0640795905892813	ns	NA	NA	NA	NA	NA	1	ns
AMN	-4.16964271935484	5.900054248557e-33	3.40450655055348e-32	EV-P20	NA	NA	NA	NA	NA	1	ns
AMY1A	-1.13470598548387	0.000216654161616561	0.000291472865628189	EV-P20	NA	NA	NA	NA	NA	1	ns
AMY2A	-1.17405348387097	0.000398750310903317	0.000530090513673479	EV-P20	NA	NA	NA	NA	NA	1	ns
AMY2B	-0.99318332016129	0.00137760121435316	0.00175912793103641	EV-P20	NA	NA	NA	NA	NA	1	ns
ANG	-7.94584799516129	6.80062871253725e-57	3.6698207533951e-55	EV-P20	NA	NA	NA	NA	NA	1	ns
ANGPTL2	-5.35630233790322	2.06657612327878e-41	2.0552910659503e-40	EV-P20	NA	NA	NA	NA	NA	1	ns
ANK2	NA	NA	NA	NA	1.7427544	0.245168190421817	0.324105405376718	ns	NA	1	ns
ANK3	NA	NA	NA	NA	0.343507799999999	0.826730536646463	0.859458838303395	ns	NA	1	ns
ANKFY1	0.25501450564516	0.26586163703476	0.288644117108528	ns	-1.8378818	0.0307687842924555	0.0660628053330205	ns	0.0474947467733196	0.0508386136801016	ns
ANKIB1	-0.554687775806451	0.00310114434737116	0.00385361817835376	EV-P20	0.361868400000001	0.498523036899426	0.581125262724789	ns	0.0115517899349521	0.0129289740118877	ns
ANKRD13A	-0.136965924193548	0.543750994070232	0.566293923059562	ns	-2.1757426	0.204720972639174	0.282485808441903	ns	0.355699878907777	0.361593131339385	ns
ANKS1A	-0.0860672870967747	0.629123025066672	0.64940293837913	ns	NA	NA	NA	NA	NA	1	ns
ANLN	NA	NA	NA	NA	-8.6099076	0.000518107467376903	0.0164620316331959	EV-P20	NA	1	ns
ANO1	NA	NA	NA	NA	-0.104851999999999	0.918765986674555	0.937393037429965	ns	NA	1	ns
ANO6	1.70356388145161	2.17898246090902e-13	4.40329742793959e-13	EV-P150	-0.521555200000002	0.4536768990468	0.536202279651657	ns	3.05909205733829e-12	5.31935238310443e-12	ns
ANO7	-1.48732013225806	7.93115147025551e-08	1.27687156819473e-07	EV-P20	NA	NA	NA	NA	NA	1	ns
ANPEP	0.0157154774193558	0.919467913814997	0.925822218678957	ns	1.775379	0.302632838325865	0.386493103049395	ns	0.634211526507733	0.638672568898174	ns
ANTXR1	NA	NA	NA	NA	2.9722702	0.0078357913826424	0.0296295294612269	EV-P150	NA	1	ns
ANTXR2	NA	NA	NA	NA	2.9829632	0.0252924625536683	0.0579657255434525	ns	NA	1	ns
ANXA1	-0.620705112096775	3.50040174759399e-05	4.9086480714576e-05	EV-P20	-2.3801642	0.00283961375317079	0.0211756833338691	EV-P20	1.70210287317722e-06	2.39297277914768e-06	EV-P20
ANXA11	3.75455188548387	1.66221010808431e-47	2.98992608330721e-46	EV-P150	-0.4075506	0.381492397205601	0.468685347639045	ns	6.95484460449426e-46	9.12093361108484e-45	ns
ANXA13	-0.934352817741935	0.00243790391786145	0.0030541926124885	EV-P20	NA	NA	NA	NA	NA	1	ns
ANXA2	1.12927960887097	3.84362426887283e-19	1.0399555357006e-18	EV-P150	-1.92118	0.0203199933328575	0.0499285606161147	EV-P20	3.69415470426068e-19	8.72979062162289e-19	ns
ANXA2P2	1.30738473387096	6.0431868943649e-22	1.87338793725312e-21	EV-P150	-1.8947932	0.0130973024856486	0.0392794903822886	EV-P20	4.28936888282398e-22	1.16416046456423e-21	ns
ANXA3	0.479131004032258	0.00132918356383998	0.00169953528083796	EV-P150	-2.1872272	0.10352217219324	0.163520924874159	ns	0.00136102329666758	0.0016237764053298	ns
ANXA4	1.0697970733871	7.56224631343181e-20	2.10471688226746e-19	EV-P150	-1.3564464	0.137721467012572	0.205077270135082	ns	4.89612460375709e-19	1.14175678179055e-18	ns
ANXA5	0.873945050806451	3.6938951776544e-14	7.82268208407333e-14	EV-P150	-1.201975	0.207942818588971	0.28578183095805	ns	2.57319871499628e-13	4.6583302343136e-13	ns
ANXA6	-0.494896085483873	9.29036619179519e-05	0.000127218642306819	EV-P20	-1.2688486	0.0964022517907067	0.155092582491622	ns	0.000113054681962561	0.000143659721606272	EV-P20
ANXA7	1.91680606290323	3.82597426674217e-33	2.25230081076499e-32	EV-P150	-0.0874780000000008	0.889654454786679	0.910234935274845	ns	2.57872932626543e-31	1.1477349695658e-30	ns
ANXA9	1.12348967096774	0.000405410457303066	0.000537962692432211	EV-P150	NA	NA	NA	NA	NA	1	ns
AOC1	-4.23390682741935	2.48777869649871e-29	1.13805135346896e-28	EV-P20	NA	NA	NA	NA	NA	1	ns
AOX1	-4.20260660887097	6.48955339783115e-35	4.19302851469622e-34	EV-P20	NA	NA	NA	NA	NA	1	ns
AP1B1	-2.13465346451613	1.41079355799822e-19	3.87835134717623e-19	EV-P20	-1.7363344	0.0011339691031966	0.0177860023993214	EV-P20	8.18887666775497e-21	2.09352531476236e-20	EV-P20
AP1G1	-3.24977708145161	2.08568800322729e-27	8.57220711058439e-27	EV-P20	-3.979732	0.00827538885876224	0.0305110273187638	EV-P20	1.16036732446389e-27	4.25055663844129e-27	EV-P20
AP1M1	-2.47244644032258	3.33763628076036e-20	9.43343561797836e-20	EV-P20	-3.6858256	6.48298087473057e-06	0.00544786492839859	EV-P20	1.25051023970055e-23	3.71049497721166e-23	EV-P20
AP1M2	-2.15274416451613	1.46794044749217e-13	3.00180944841557e-13	EV-P20	-2.2861634	0.0444010883432526	0.0861702415037258	ns	2.19417281577106e-13	3.99329360447368e-13	EV-P20
AP1S1	-2.61858630241936	5.56480128049981e-15	1.23220599782496e-14	EV-P20	NA	NA	NA	NA	NA	1	ns
AP2A1	-1.19810432661291	7.31648057845461e-08	1.18052183862773e-07	EV-P20	-2.7943516	0.00100723605270816	0.0176474368794779	EV-P20	1.79306143383829e-09	2.82872318028851e-09	EV-P20
AP2A2	-1.36642508225806	5.95753460052829e-11	1.09875036873034e-10	EV-P20	-3.3272542	0.00233303516428604	0.0201314424124723	EV-P20	4.25374276860354e-12	7.35204233044354e-12	EV-P20
AP2B1	-1.08147268951613	6.91346694544078e-11	1.27022967711314e-10	EV-P20	-3.33661	0.00111170467564042	0.0176474368794779	EV-P20	2.39770487564049e-12	4.199038711876e-12	EV-P20
AP2M1	-0.799647583064516	0.00129167756682934	0.0016552103912668	EV-P20	-3.1724248	0.00072262826380925	0.0165157915027781	EV-P20	1.38931665632094e-05	1.8618143647109e-05	EV-P20
AP3B1	-2.98556287903226	3.27726638985256e-26	1.28015472654563e-25	EV-P20	NA	NA	NA	NA	NA	1	ns
AP3D1	-2.20697746612903	7.7585909978371e-13	1.53590585378378e-12	EV-P20	-4.1764554	0.00122122921566723	0.0179218598922944	EV-P20	3.37241500015558e-14	6.38084688355427e-14	EV-P20
AP3M1	-2.55435948225807	8.07021861233524e-17	1.94996824513639e-16	EV-P20	-4.498539	0.00056485627689257	0.0164620316331959	EV-P20	2.07570574914293e-18	4.70456791164586e-18	EV-P20
AP3S1	NA	NA	NA	NA	-3.9899404	0.0135989184551765	0.040091338853723	EV-P20	NA	1	ns
APBB1	NA	NA	NA	NA	-0.915478800000001	0.126059691868512	0.19179027350665	ns	NA	1	ns
APBB2	NA	NA	NA	NA	-0.708356	0.466017655666341	0.54874165536407	ns	NA	1	ns
APCS	-3.03894018064516	9.3694337190109e-16	2.16343342767019e-15	EV-P20	NA	NA	NA	NA	NA	1	ns
APEH	-1.74643635080645	3.30108027758281e-11	6.15441326223693e-11	EV-P20	-1.9558674	0.00247684548118143	0.0202928904209128	EV-P20	2.54567673010652e-12	4.44910744895524e-12	EV-P20
APEX1	NA	NA	NA	NA	-5.683205	0.00286696022302608	0.0211756833338691	EV-P20	NA	1	ns
APLP2	-1.48781470483871	2.30662004948946e-06	3.41886613642537e-06	EV-P20	-0.578898200000001	0.411232008257852	0.497703261074433	ns	1.41034388309531e-05	1.88851971251578e-05	EV-P20
APMAP	-7.08850665725807	9.36940866205807e-62	7.8007019546392e-60	EV-P20	NA	NA	NA	NA	NA	1	ns
APOA1	-6.67505407983871	1.51420159455172e-48	3.04302306656809e-47	EV-P20	NA	NA	NA	NA	NA	1	ns
APOA1BP	0.267770114516129	0.383799359943681	0.409367252882829	ns	-5.0662156	0.00415558032161879	0.0227206981873542	EV-P20	0.011867620373475	0.0132565486356503	ns
APOA2	-6.65422755403226	3.83945124441892e-39	3.27139208369495e-38	EV-P20	0.802840000000002	0.374516307230382	0.461689785099166	ns	1.30043593539721e-37	8.43075070570723e-37	ns
APOA4	-7.52291091693548	1.89742560284547e-63	2.04781415062656e-61	EV-P20	NA	NA	NA	NA	NA	1	ns
APOB	-3.12189069435484	3.79009415787907e-25	1.38573831569129e-24	EV-P20	-2.6365212	0.00285864379745595	0.0211756833338691	EV-P20	6.83546591983239e-26	2.27583923454885e-25	EV-P20
APOBEC3A	0.231084276612904	0.525749495387607	0.549904533223075	ns	NA	NA	NA	NA	NA	1	ns
APOC3	-9.68112043145161	4.16589505938755e-67	6.38916747529227e-65	EV-P20	NA	NA	NA	NA	NA	1	ns
APOD	-1.49048846532258	4.31734836625709e-12	8.30412748466875e-12	EV-P20	2.6882432	0.038059357978537	0.0773147795841191	ns	5.00126911316263e-12	8.59218033641339e-12	ns
APOE	-3.3602698733871	8.76425436659066e-37	6.33723008045786e-36	EV-P20	-0.531274400000001	0.765370619435715	0.81379136718576	ns	5.65424971116976e-35	3.12347299157223e-34	EV-P20
APOH	-3.80536882903226	7.8768384672709e-23	2.56459299370139e-22	EV-P20	-1.7627784	0.433659773757267	0.517640288656283	ns	1.80122221991541e-21	4.75345587375527e-21	EV-P20
APP	-1.31227933467742	2.30660890383026e-08	3.79743409365049e-08	EV-P20	-2.8963696	0.0661650703708715	0.116726481738955	ns	3.25081788738882e-08	4.86066590995126e-08	EV-P20
APPL1	-0.540671584677419	0.0287073047630092	0.0336226230222704	EV-P20	-3.1670298	0.0135862334444646	0.040091338853723	EV-P20	0.00345144140420281	0.00400106365210555	EV-P20
APPL2	0.216241139516129	0.446210146584552	0.471791134668862	ns	-3.3640966	0.0807735005816739	0.135443806800396	ns	0.155811953933401	0.161938860772887	ns
APRT	-1.65019261935484	4.17401584238364e-19	1.12621131154684e-18	EV-P20	-2.5767976	0.0209616987651219	0.0510081492151276	ns	4.12845216926132e-19	9.71600113259035e-19	EV-P20
AQP1	-0.121669375	0.628212521623144	0.648699669422001	ns	NA	NA	NA	NA	NA	1	ns
AQP2	3.77498608870968	2.56307873057959e-45	3.69743139648957e-44	EV-P150	NA	NA	NA	NA	NA	1	ns
ARAF	-1.16247220806452	1.94100217678949e-09	3.35871754344689e-09	EV-P20	NA	NA	NA	NA	NA	1	ns
ARAP1	-1.45774108225807	1.46993871057252e-10	2.66380684241812e-10	EV-P20	NA	NA	NA	NA	NA	1	ns
ARCN1	-4.09391883870968	3.26727077101557e-38	2.62281736273812e-37	EV-P20	-4.2863422	0.00192760076010746	0.0199373533661604	EV-P20	5.8927654522069e-39	4.30798767952827e-38	EV-P20
ARF1	0.55405989919355	0.00165598532553375	0.00210354892702936	EV-P150	-1.258832	0.102858475847077	0.16257443110375	ns	0.00164843349968931	0.00195715877848392	ns
ARF3	0.664186669354837	0.000114166749506971	0.00015560426008574	EV-P150	-1.1046286	0.107448326617949	0.16824672758003	ns	0.000150989865726426	0.000191157398170965	ns
ARF4	0.309036097580645	0.0916835423958889	0.103432381936361	ns	-1.787121	0.0340030004737931	0.0713157772000271	ns	0.0211078213483732	0.0231418232779229	ns
ARF5	1.02519187580645	5.17469913435728e-07	7.98679728682051e-07	EV-P150	-1.1539892	0.026822440855388	0.0601595848722714	ns	2.65004790982499e-07	3.84384923563803e-07	ns
ARF6	1.92047753870968	1.0107730460308e-10	1.84202167362961e-10	EV-P150	-2.1345884	0.00531478315350587	0.0246166955994321	EV-P20	1.57145042239402e-11	2.66510545476102e-11	ns
ARFGAP2	-0.168273343548387	0.27903644495781	0.302047622810943	ns	NA	NA	NA	NA	NA	1	ns
ARFGAP3	-1.14718186370968	1.86248621540509e-08	3.08368456346047e-08	EV-P20	NA	NA	NA	NA	NA	1	ns
ARFGEF1	-1.74109741370968	1.80632534110312e-16	4.29333771939193e-16	EV-P20	-0.7910156	0.171480945736661	0.246607794753064	ns	1.20843999100268e-15	2.44534735517386e-15	EV-P20
ARFGEF2	-1.31100996370968	1.76975966756875e-10	3.20315507533871e-10	EV-P20	0.246908600000001	0.804947942814246	0.842721662722058	ns	3.37222669741538e-09	5.24772234253588e-09	ns
ARFGEF3	-1.35484495967742	9.05554597062962e-10	1.59346986463857e-09	EV-P20	NA	NA	NA	NA	NA	1	ns
ARFIP1	-1.90009130645161	1.00739782091303e-11	1.91866486937292e-11	EV-P20	-3.2815102	0.0115184302390115	0.0361618463668094	EV-P20	3.57216622836769e-12	6.205239211664e-12	EV-P20
ARG1	-1.89886114435484	1.44165603566646e-09	2.50954939541939e-09	EV-P20	2.0239682	0.00541076884974117	0.0247559859713203	EV-P150	2.07311758552847e-10	3.37274243554727e-10	ns
ARHGAP1	-1.86068748145161	4.70571785424087e-14	9.89355110191766e-14	EV-P20	-4.005582	0.0113540721302342	0.0357348512363551	EV-P20	1.93229357153274e-14	3.72161474875924e-14	EV-P20
ARHGAP12	2.41737282419355	2.02640939295098e-27	8.34033470488579e-27	EV-P150	NA	NA	NA	NA	NA	1	ns
ARHGAP17	-1.66993707096774	2.5284044026665e-17	6.23330831588001e-17	EV-P20	NA	NA	NA	NA	NA	1	ns
ARHGAP18	4.40332124596774	2.01049944827879e-43	2.3248394413827e-42	EV-P150	-1.7794342	0.0784868406781014	0.132672854240857	ns	1.60729001085378e-42	1.47664397788598e-41	ns
ARHGAP27	2.85285155080645	5.14948646469105e-21	1.51725010698784e-20	EV-P150	NA	NA	NA	NA	NA	1	ns
ARHGAP29	2.14993583064516	9.08567047921712e-19	2.40469062456301e-18	EV-P150	NA	NA	NA	NA	NA	1	ns
ARHGAP35	-0.20562172016129	0.368716919191024	0.393712386413574	ns	NA	NA	NA	NA	NA	1	ns
ARHGAP39	NA	NA	NA	NA	-0.4866876	0.656490188271845	0.71738698076867	ns	NA	1	ns
ARHGAP5	2.15378796048387	2.62533212429934e-12	5.07645508308447e-12	EV-P150	NA	NA	NA	NA	NA	1	ns
ARHGAP6	0.496203497580645	0.0421354934358105	0.0488979800366196	EV-P150	NA	NA	NA	NA	NA	1	ns
ARHGDIA	0.167724489516129	0.199347354164642	0.218547099336256	ns	-2.5869044	0.00788511002427526	0.0297580275017933	EV-P20	0.0117190975183943	0.0131076885003916	ns
ARHGDIB	0.898226687903225	0.000465365304261957	0.000614164174193543	EV-P150	-3.658532	0.0184683077877339	0.0473733462367816	EV-P20	0.000108844196303195	0.00013861699721934	ns
ARHGEF1	-1.70663108225806	8.95207087339238e-14	1.85800103454882e-13	EV-P20	-3.4452504	0.00138347314750405	0.0183404023767788	EV-P20	4.66014254977485e-15	9.20244241438298e-15	EV-P20
ARHGEF10	NA	NA	NA	NA	-0.459685199999997	0.472713130229419	0.555316776005763	ns	NA	1	ns
ARHGEF10L	-6.53690105564516	1.19853993740585e-59	8.31558423238249e-58	EV-P20	NA	NA	NA	NA	NA	1	ns
ARHGEF16	-1.31472691774194	3.18202558497856e-06	4.69489749601393e-06	EV-P20	NA	NA	NA	NA	NA	1	ns
ARHGEF37	2.70128149112903	7.89092070276139e-22	2.43324263786737e-21	EV-P150	NA	NA	NA	NA	NA	1	ns
ARHGEF39	NA	NA	NA	NA	-2.9265816	0.00578639001089461	0.0257285232633077	EV-P20	NA	1	ns
ARHGEF5	-0.137436133870969	0.33776564704451	0.361856285105772	ns	NA	NA	NA	NA	NA	1	ns
ARIH1	-1.49605998467742	1.90118440441877e-09	3.29221125335394e-09	EV-P20	NA	NA	NA	NA	NA	1	ns
ARL1	-3.2938281	4.17845970640301e-22	1.30784442367974e-21	EV-P20	-3.0534852	0.0296713809259215	0.0642073401839039	ns	6.66327930504198e-22	1.79147321534619e-21	EV-P20
ARL13B	3.52989114758065	3.25744922261247e-29	1.47853692129171e-28	EV-P150	NA	NA	NA	NA	NA	1	ns
ARL15	3.36457757258065	1.28014198745367e-27	5.32904821634284e-27	EV-P150	-2.5390932	0.0538086171152236	0.0999642768957101	ns	4.5355896159476e-27	1.59348526793414e-26	ns
ARL2	0.658622349999998	0.0712970307061192	0.0812830780428917	ns	NA	NA	NA	NA	NA	1	ns
ARL3	0.0510585524193523	0.825860028505865	0.837645709386039	ns	-3.6494372	0.0214666618871052	0.0517584333134968	ns	0.0892199564415278	0.0938639835680005	ns
ARL6	0.51969347016129	0.0770944701012577	0.0873797300175282	ns	NA	NA	NA	NA	NA	1	ns
ARL6IP5	NA	NA	NA	NA	-2.3477426	0.0648930895902845	0.114979571943483	ns	NA	1	ns
ARL8A	-1.78678015483871	2.29359861787665e-10	4.12819417695648e-10	EV-P20	-0.736599399999999	0.198524202513476	0.276355336574529	ns	1.12980289412315e-09	1.79059167168225e-09	EV-P20
ARL8B	-1.08385790725806	8.64302084189023e-05	0.000118483223509827	EV-P20	-1.8926094	0.0806957725273937	0.135442105553635	ns	8.97851041590819e-05	0.000114940990272208	EV-P20
ARMC9	0.652413911290322	0.0053171747351818	0.00652939198412127	EV-P150	NA	NA	NA	NA	NA	1	ns
ARPC1A	-1.87320543790323	8.9969263518033e-14	1.86598173588291e-13	EV-P20	NA	NA	NA	NA	NA	1	ns
ARPC1B	-0.989071440322579	1.35366671776789e-06	2.03224359380506e-06	EV-P20	-4.9527708	8.30130153644165e-05	0.0139517207822463	EV-P20	2.68672432549072e-09	4.20559479499949e-09	EV-P20
ARPC2	-1.49706821693548	1.27035209494293e-15	2.90793873107909e-15	EV-P20	-4.7706896	0.0185996574341753	0.0474592473598745	EV-P20	9.28209052697263e-16	1.89165261273298e-15	EV-P20
ARPC3	-1.29218199032258	1.48025674399816e-06	2.21430603285966e-06	EV-P20	-2.535428	0.0064743163136779	0.027019775620498	EV-P20	1.86528573917231e-07	2.72265157170605e-07	EV-P20
ARPC4	-0.697352449193549	4.1887556087251e-05	5.86264833997355e-05	EV-P20	-3.0955222	0.000488855199462915	0.0164620316331959	EV-P20	3.83000168715461e-07	5.52008632427149e-07	EV-P20
ARPC5	-0.925821815322582	5.27669479358667e-06	7.71514732991046e-06	EV-P20	-2.6056788	0.0030110728152623	0.0213936774443942	EV-P20	3.0120916385843e-07	4.34854910511582e-07	EV-P20
ARPC5L	-3.16639730241936	3.41341388257105e-17	8.37263304192932e-17	EV-P20	-5.4683558	0.00918341757916056	0.0319218750495512	EV-P20	1.36692726045097e-17	2.99156819548377e-17	EV-P20
ARPIN	-0.563430926612904	0.0385672554338043	0.0448642644048326	EV-P20	NA	NA	NA	NA	NA	1	ns
ARRB1	0.568948759677419	0.0468960358900457	0.0542281938823782	ns	NA	NA	NA	NA	NA	1	ns
ARRDC1	7.5401670733871	5.18755137922483e-58	3.14927598313774e-56	EV-P150	2.106744	0.065229369557797	0.115398765372075	ns	4.5895765939518e-57	2.19024794122477e-55	EV-P150
ARSA	-1.29921601451613	0.00162216811400094	0.00206329021571311	EV-P20	NA	NA	NA	NA	NA	1	ns
ARSF	-3.909531925	2.35750119193387e-28	1.02076648934551e-27	EV-P20	NA	NA	NA	NA	NA	1	ns
ARVCF	NA	NA	NA	NA	-1.3623596	0.117320773265764	0.181117984937533	ns	NA	1	ns
ASAH1	-1.54525749919355	1.40261255855674e-17	3.51739500484883e-17	EV-P20	-3.1612968	0.00439388575676094	0.0231902868440496	EV-P20	2.7876826295239e-18	6.30162994410798e-18	EV-P20
ASAP2	-0.322595375000001	0.0118835951981664	0.0143035094619813	EV-P20	NA	NA	NA	NA	NA	1	ns
ASAP3	0.885560741129032	3.18532445395459e-05	4.48407510088101e-05	EV-P150	NA	NA	NA	NA	NA	1	ns
ASCC3	0.00906856290322722	0.947046479941261	0.951618428465115	ns	NA	NA	NA	NA	NA	1	ns
ASL	-2.08719106290322	6.22310414282899e-14	1.30125455216301e-13	EV-P20	NA	NA	NA	NA	NA	1	ns
ASMTL	-2.92462254112903	8.90613758457402e-23	2.89325361443129e-22	EV-P20	NA	NA	NA	NA	NA	1	ns
ASNA1	-4.80483079354839	4.28621474403248e-38	3.4125764382816e-37	EV-P20	-5.0185504	0.0101370701229936	0.0336257286579828	EV-P20	3.98148285437314e-38	2.70363144024231e-37	EV-P20
ASNS	NA	NA	NA	NA	-3.5434986	0.0292485642874701	0.0638698972468013	ns	NA	1	ns
ASPA	-2.68416485080645	5.05052214139982e-17	1.2325981172562e-16	EV-P20	NA	NA	NA	NA	NA	1	ns
ASPSCR1	-1.29599078870968	1.03665122844437e-08	1.74009313346019e-08	EV-P20	NA	NA	NA	NA	NA	1	ns
ASRGL1	-0.451589374193549	0.132268515227268	0.147731105163763	ns	NA	NA	NA	NA	NA	1	ns
ASS1	-3.40080079919355	4.97417228017574e-50	1.14131795467969e-48	EV-P20	-0.6312888	0.682859263198991	0.74110922497674	ns	3.9029813991781e-48	6.44742504210383e-47	EV-P20
ATG16L1	-0.395853307258065	0.0424237194870278	0.0492128656788213	EV-P20	NA	NA	NA	NA	NA	1	ns
ATG3	-3.06432654193548	3.52855365404151e-22	1.10561347826634e-21	EV-P20	-2.861748	0.0227193745427095	0.053329183633306	ns	4.34346449006409e-22	1.17698296434229e-21	EV-P20
ATG5	-0.689403226612903	0.0138837095807619	0.0165943928295079	EV-P20	NA	NA	NA	NA	NA	1	ns
ATG9A	NA	NA	NA	NA	-0.648550200000001	0.407509518201904	0.494861028606455	ns	NA	1	ns
ATIC	-2.18814363870968	2.928550876266e-22	9.21576377261244e-22	EV-P20	-3.1667486	0.00436022767401173	0.0231413346656496	EV-P20	7.15296997618717e-23	2.02785518466824e-22	EV-P20
ATL3	NA	NA	NA	NA	-2.8366256	0.00600956704929173	0.0261426042895574	EV-P20	NA	1	ns
ATOX1	3.5733350266129	3.49790686032336e-19	9.49944137090612e-19	EV-P150	NA	NA	NA	NA	NA	1	ns
ATP11A	0.400752970161289	0.120012456061405	0.13445455477237	ns	-1.2789562	0.280440390323133	0.362559089233138	ns	0.147803628921679	0.153988256208274	ns
ATP11B	-0.564320579032257	0.00056527433612261	0.000741318368794458	EV-P20	0.0261013999999999	0.957758095301922	0.966576524522076	ns	0.00461343052293882	0.00529450476847621	ns
ATP11C	NA	NA	NA	NA	-0.638562199999999	0.421234087375653	0.506163553038142	ns	NA	1	ns
ATP12A	3.27290512177419	3.72002107564994e-29	1.68325177242918e-28	EV-P150	1.898381	0.168291905355931	0.242713897827405	ns	4.2723675410287e-28	1.60611103621166e-27	EV-P150
ATP13A3	NA	NA	NA	NA	0.351720599999998	0.514095121459573	0.593965995050222	ns	NA	1	ns
ATP1A1	-1.33371222903226	3.64788377066359e-13	7.31585224206036e-13	EV-P20	-0.659025199999999	0.107614067216248	0.168401653291224	ns	1.25104773321274e-12	2.2180598613617e-12	EV-P20
ATP1A2	-0.774904846774195	2.44509805126066e-06	3.62043481777112e-06	EV-P20	-0.5355928	0.153149338243778	0.223548590658216	ns	5.9157132028481e-06	8.08527866546781e-06	EV-P20
ATP1A3	-1.05050397661291	3.12712182576356e-10	5.5973175677365e-10	EV-P20	-0.346511	0.427942821079199	0.512869009265332	ns	3.17622089667081e-09	4.95617393322474e-09	EV-P20
ATP1A4	2.65058457096774	9.02803607059593e-30	4.25690891742986e-29	EV-P150	-0.0277795999999988	0.931679576992629	0.948229395881477	ns	5.71526587553544e-28	2.13452755960215e-27	ns
ATP1B1	-0.703212164516131	9.60327670929246e-06	1.38947111871292e-05	EV-P20	-0.6614422	0.12636981826417	0.192030326608784	ns	1.77446755342369e-05	2.35772254971531e-05	EV-P20
ATP1B3	-2.47342540645161	7.30140335884192e-19	1.93949766523841e-18	EV-P20	-1.0310936	0.0274373291688162	0.0609002618826965	ns	9.28672467712316e-19	2.1386853881096e-18	EV-P20
ATP2B1	-0.831605512096774	1.88860386802931e-05	2.69509876172254e-05	EV-P20	-1.365797	0.039132131384863	0.0790481596324036	ns	1.1172897555951e-05	1.51261134760628e-05	EV-P20
ATP2B2	-0.340923958870967	0.02258112637278	0.026672639744743	EV-P20	-0.6736	0.0829628486810202	0.13845016056656	ns	0.0136383184957717	0.0151556475910322	EV-P20
ATP2B3	-0.32495910483871	0.0340503538069924	0.0397322918662952	EV-P20	-1.2272642	0.0379496374712598	0.0772163325787295	ns	0.00988714139526132	0.0111165634273946	EV-P20
ATP2B4	-0.855639798387097	6.58079655349755e-05	9.0840554982908e-05	EV-P20	-1.0749284	0.0154059858848656	0.0428797990074461	EV-P20	1.50065748004378e-05	2.00632649861107e-05	EV-P20
ATP2C1	NA	NA	NA	NA	1.4801732	0.269679864833507	0.351269308564004	ns	NA	1	ns
ATP4A	-0.90031073548387	2.12795750532814e-05	3.02333894223608e-05	EV-P20	0.0414425999999999	0.937195541444065	0.952305505836552	ns	0.000235780086732642	0.000295025629283816	ns
ATP5A1	-10.1358710419355	2.29725531595897e-78	1.11570033178407e-75	EV-P20	-5.4514976	0.00025342716280684	0.015323442305616	EV-P20	1.09480453399869e-79	3.76174837881951e-77	EV-P20
ATP5B	NA	NA	NA	NA	-5.7284364	0.00403320479024279	0.0225831557002672	EV-P20	NA	1	ns
ATP6AP1	-2.46176183064516	2.7532305610583e-20	7.8348768114491e-20	EV-P20	NA	NA	NA	NA	NA	1	ns
ATP6AP2	-6.52455155403226	2.19702619018173e-54	9.01709058899936e-53	EV-P20	-3.4514776	0.00534406857183209	0.0246296103648788	EV-P20	1.5238045841522e-54	5.4539505741114e-53	EV-P20
ATP6V0A1	-2.72271294596774	3.59952498232349e-20	1.01539359133501e-19	EV-P20	0.0474731999999989	0.954265214220872	0.964596072594554	ns	1.57379332235331e-18	3.5954480422912e-18	ns
ATP6V0A2	NA	NA	NA	NA	1.3448954	0.0336801124018232	0.0709409455045122	ns	NA	1	ns
ATP6V0A4	1.01243270645161	7.98207102553697e-07	1.22034391229878e-06	EV-P150	NA	NA	NA	NA	NA	1	ns
ATP6V0D1	-0.612732514516129	0.00226897187396914	0.00284990691411469	EV-P20	-2.4345042	0.196511037666686	0.27431025800538	ns	0.00388603432036107	0.00448871583826208	EV-P20
ATP6V0D2	0.107536261290321	0.722551420683227	0.739295940965914	ns	NA	NA	NA	NA	NA	1	ns
ATP6V1A	-0.0874893467741948	0.537233931162006	0.560508297674932	ns	-3.8897572	0.00861309886012741	0.0309752100233683	EV-P20	0.029502380439701	0.0318373678363104	EV-P20
ATP6V1B1	0.799356519354838	7.95154631688305e-05	0.00010924472403299	EV-P150	-1.7560576	0.00558737214306771	0.0251981487883251	EV-P20	6.94271585200737e-06	9.45133584290703e-06	ns
ATP6V1B2	-1.24458944032258	1.47547129129965e-07	2.35203683963194e-07	EV-P20	-4.6037848	0.00678342217459471	0.027620763169037	EV-P20	2.17413872779667e-08	3.27934182120692e-08	EV-P20
ATP6V1C1	-0.23655992580645	0.231700024618039	0.253063670066329	ns	NA	NA	NA	NA	NA	1	ns
ATP6V1C2	1.32977379516129	3.19499231446022e-05	4.4948663423247e-05	EV-P150	NA	NA	NA	NA	NA	1	ns
ATP6V1D	-0.0422052879032258	0.876597953570719	0.885409510123077	ns	NA	NA	NA	NA	NA	1	ns
ATP6V1E1	0.567403940322578	0.00178649122220945	0.00226045828116297	EV-P150	NA	NA	NA	NA	NA	1	ns
ATP6V1F	0.301034096774192	0.449054693449434	0.474626542151487	ns	NA	NA	NA	NA	NA	1	ns
ATP6V1G1	0.914971679032259	9.8408363315465e-05	0.000134693269469829	EV-P150	-3.1312624	0.0734415002838682	0.126293330297157	ns	9.27810129180375e-05	0.000118687848245114	ns
ATP6V1G2	1.05897692822581	0.000245557729580846	0.000329293706396036	EV-P150	NA	NA	NA	NA	NA	1	ns
ATP6V1G3	1.98936742903226	7.72037442396641e-11	1.41580686415595e-10	EV-P150	NA	NA	NA	NA	NA	1	ns
ATP6V1H	-0.494997271774196	0.0131707527771929	0.0157745884063873	EV-P20	NA	NA	NA	NA	NA	1	ns
ATP8A1	0.366525455645164	0.165724393054664	0.182924576273216	ns	NA	NA	NA	NA	NA	1	ns
ATP8B1	4.10370773306452	2.29068435084283e-47	4.00262357490805e-46	EV-P150	-0.513595800000001	0.552622785539953	0.627550469525325	ns	1.37963329766653e-45	1.73008029590591e-44	ns
ATP9A	2.40799348629032	5.81024673520582e-17	1.41327704393905e-16	EV-P150	2.1469252	0.0605152896751399	0.109126641824769	ns	1.44824776539928e-16	3.06038088678471e-16	EV-P150
ATP9B	0.273901568548386	0.0967743680869098	0.108964647838197	ns	NA	NA	NA	NA	NA	1	ns
ATRN	3.96433801774193	1.49159654119624e-37	1.14381903185417e-36	EV-P150	-0.307764600000002	0.81894172857812	0.852768317945246	ns	1.05046192420517e-35	6.09693778981243e-35	ns
ATXN10	-1.17403523387097	9.06502796219636e-06	1.31420355631046e-05	EV-P20	-4.2988732	0.0055233356359623	0.0250437574429154	EV-P20	8.91725296977677e-07	1.26401325099641e-06	EV-P20
ATXN2	NA	NA	NA	NA	-1.3400146	0.208016525112265	0.28578183095805	ns	NA	1	ns
ATXN2L	NA	NA	NA	NA	-3.5596748	0.0167582404521254	0.0442846165406793	EV-P20	NA	1	ns
AXL	1.91092157741936	2.59758069486937e-10	4.66380169121956e-10	EV-P150	-0.363247000000001	0.435441868693216	0.518546618423868	ns	2.70361935484755e-09	4.22640405061701e-09	ns
AZGP1	2.68710407983871	5.72762988905181e-29	2.55986403323573e-28	EV-P150	1.815754	0.192235064078478	0.269535370712927	ns	7.45177230064185e-28	2.75675058863236e-27	EV-P150
AZU1	-4.51276427338709	4.17768406931362e-35	2.72343878702011e-34	EV-P20	NA	NA	NA	NA	NA	1	ns
B2M	-3.72163132177419	4.24085069038085e-29	1.91219643766527e-28	EV-P20	0.050240800000001	0.947701514151077	0.960657626527891	ns	2.6680099669293e-27	9.52939942450006e-27	ns
B3GNT1	-7.56328516774194	2.47134357406496e-59	1.60033226107229e-57	EV-P20	NA	NA	NA	NA	NA	1	ns
B4GALT1	NA	NA	NA	NA	-2.0509678	0.132709944368491	0.199262519209628	ns	NA	1	ns
BACE2	1.90446868306451	6.23434320339683e-09	1.05560000550252e-08	EV-P150	NA	NA	NA	NA	NA	1	ns
BAG3	0.266335117741937	0.153974251412134	0.170795953031959	ns	-3.5031824	0.00199590008995139	0.0199669211379661	EV-P20	0.00279278522271479	0.00325730143423219	ns
BAG5	0.753754861290322	0.00137711320269886	0.00175912793103641	EV-P150	-1.7369616	0.0724098221974186	0.124774546657343	ns	0.00101842270756148	0.00122524524621192	ns
BAG6	NA	NA	NA	NA	-4.0182676	0.000902208393083882	0.0176077745374433	EV-P20	NA	1	ns
BAIAP2	4.71378022580645	3.49387094676195e-54	1.39467670395402e-52	EV-P150	-1.7101654	0.000832829508677044	0.0170696194420718	EV-P20	3.81705274967999e-55	1.49038559635232e-53	ns
BAIAP2L1	8.58150164758065	4.42564551132801e-69	7.58607707059401e-67	EV-P150	-0.1411564	0.806276416059517	0.843762077578266	ns	5.65953788081174e-67	6.94506148516755e-65	ns
BANF1	1.2422168983871	0.000518197156971964	0.000680805462315737	EV-P150	-2.4588314	0.000477655132974124	0.0164620316331959	EV-P20	4.01273129157019e-06	5.51951349793241e-06	ns
BASP1	4.13721381209677	2.52372921228776e-54	1.02140929508424e-52	EV-P150	-0.151132	0.649549151387964	0.712892211862889	ns	2.04657229413396e-52	6.06208827814162e-51	ns
BAX	-0.302472270161289	0.271552817501559	0.294274789958922	ns	NA	NA	NA	NA	NA	1	ns
BBOX1	-5.00739163387097	3.68544921538164e-44	4.62905129897504e-43	EV-P20	NA	NA	NA	NA	NA	1	ns
BCAM	2.81359910483871	1.60536019426318e-30	7.82277526100818e-30	EV-P150	1.9183456	0.0295928069902552	0.0640923251051834	ns	3.47393059302275e-30	1.4381235563405e-29	EV-P150
BCAP31	NA	NA	NA	NA	-1.0521636	0.146270333393897	0.21564181899767	ns	NA	1	ns
BCAS1	4.63220323548387	1.08566061796414e-37	8.4363067753267e-37	EV-P150	NA	NA	NA	NA	NA	1	ns
BCL2L12	NA	NA	NA	NA	-1.2920094	0.0745165586818863	0.12761973127516	ns	NA	1	ns
BCR	3.878842275	1.27053718487321e-33	7.61799456115337e-33	EV-P150	NA	NA	NA	NA	NA	1	ns
BDH2	-2.56998604758065	2.03355021290747e-22	6.46917611398729e-22	EV-P20	NA	NA	NA	NA	NA	1	ns
BGN	-6.33776927741935	2.10333987017412e-50	5.10761031807283e-49	EV-P20	0.208807800000001	0.652960116055626	0.714768759260197	ns	1.59055813865148e-48	2.67899890412083e-47	ns
BHMT	-3.20551125645162	7.77801740112659e-30	3.68538905802974e-29	EV-P20	-2.0156112	0.06679189338151	0.117508856472192	ns	3.6746096585238e-29	1.46813474263811e-28	EV-P20
BHMT2	-2.33954026048387	3.2235030228035e-19	8.7623953437028e-19	EV-P20	NA	NA	NA	NA	NA	1	ns
BICD2	NA	NA	NA	NA	-0.856869799999998	0.644894621791274	0.709327810443195	ns	NA	1	ns
BID	-2.17178712903226	1.86535935214069e-11	3.52506948906484e-11	EV-P20	NA	NA	NA	NA	NA	1	ns
BIN1	-1.36101496048387	2.66742885561956e-07	4.19475859971689e-07	EV-P20	NA	NA	NA	NA	NA	1	ns
BIN3	1.23563603790323	0.00105307486953051	0.00135661369134037	EV-P150	NA	NA	NA	NA	NA	1	ns
BLMH	-2.49472740403226	1.47274994874501e-20	4.23234058248814e-20	EV-P20	-0.0966063999999989	0.532694969054488	0.609588750334255	ns	3.71036913526771e-19	8.75606342635979e-19	EV-P20
BLVRA	-2.18981383145161	3.59143944084447e-14	7.62232667925766e-14	EV-P20	-3.7314792	0.0224684535794384	0.0530861963203038	ns	2.88507850688846e-14	5.48899764654969e-14	EV-P20
BLVRB	-1.09505071451613	1.23073315751397e-08	2.05639703038746e-08	EV-P20	-2.9434956	0.108782171892875	0.170123979740656	ns	2.86928547433145e-08	4.3051811745864e-08	EV-P20
BMP1	NA	NA	NA	NA	-3.3516978	0.0866034831613897	0.143165495770402	ns	NA	1	ns
BMPR2	NA	NA	NA	NA	1.0837458	0.130177801697638	0.196278850526163	ns	NA	1	ns
BOLA2	0.11719769032258	0.737264929168383	0.753292427628566	ns	-2.3033384	0.0497601035239711	0.0940368972893037	ns	0.157947692848567	0.163960203210778	ns
BPGM	-4.19189675725807	2.65601461505011e-28	1.14491517577752e-27	EV-P20	NA	NA	NA	NA	NA	1	ns
BPIFB1	-2.45066007096774	7.61976287275375e-14	1.58486716710952e-13	EV-P20	NA	NA	NA	NA	NA	1	ns
BPNT1	-1.40035496935484	1.46905511973215e-08	2.44060810655616e-08	EV-P20	-4.2038912	0.0045707842346843	0.0231902868440496	EV-P20	1.64001547820478e-09	2.59442595907534e-09	EV-P20
BRAF	-0.869724808064516	5.1235791450506e-07	7.9204825616326e-07	EV-P20	NA	NA	NA	NA	NA	1	ns
BRCC3	-0.483512638709678	0.0313243494824967	0.0366288741540912	EV-P20	NA	NA	NA	NA	NA	1	ns
BRE	-0.720226143548386	0.00594912962872903	0.00729006044496064	EV-P20	NA	NA	NA	NA	NA	1	ns
BRI3	1.9746177516129	3.43221186604877e-07	5.35123883235212e-07	EV-P150	NA	NA	NA	NA	NA	1	ns
BRK1	4.35146748790322	1.41025289044664e-29	6.53334963873053e-29	EV-P150	0.412773399999999	0.22486378810217	0.303957967724166	ns	2.18566494390509e-28	8.4394129712075e-28	EV-P150
BROX	4.03293565967742	7.05316861048352e-62	6.04498039145558e-60	EV-P150	0.638076000000002	0.0223947300417836	0.0530611977775718	ns	2.29989791199725e-61	1.51970177415818e-59	EV-P150
BSG	-0.804086288709676	3.76014264412455e-05	5.27034904520391e-05	EV-P20	0.230629799999999	0.626084967017173	0.693479877790111	ns	0.00027441928145435	0.000342625236583265	ns
BSPRY	1.44397990645161	5.04311255303771e-07	7.80437067421768e-07	EV-P150	NA	NA	NA	NA	NA	1	ns
BST1	0.786375175806452	1.63903318660262e-05	2.34634316770654e-05	EV-P150	0.299052999999999	0.533839117730482	0.610620878311499	ns	0.000110654171735328	0.000140713447106805	EV-P150
BST2	4.60429788709677	1.64954639025706e-37	1.25831889560447e-36	EV-P150	NA	NA	NA	NA	NA	1	ns
BTD	-3.85656975806452	1.12132601236145e-30	5.52883925553514e-30	EV-P20	NA	NA	NA	NA	NA	1	ns
BTN2A1	0.405968296774194	0.0747966337348304	0.0848743733268286	ns	-0.941821600000001	0.294544172901985	0.377595895153733	ns	0.106085645046407	0.11140289620399	ns
BTN2A2	0.717836929032257	0.000594532480504681	0.000778287353185374	EV-P150	0.228076400000001	0.643998624182892	0.709233548971427	ns	0.00339528407405686	0.00394128245893898	EV-P150
BTN3A2	NA	NA	NA	NA	0.886898	0.237573605969157	0.31655552888385	ns	NA	1	ns
BTN3A3	NA	NA	NA	NA	-1.4986674	0.19321833082779	0.270613006676033	ns	NA	1	ns
BUB3	NA	NA	NA	NA	-3.742977	0.0165928071491809	0.0441249650032542	EV-P20	NA	1	ns
BZW1	-2.64011512096774	1.43118225794401e-20	4.12101294431704e-20	EV-P20	-2.7364494	0.00411757452335107	0.0226152622513465	EV-P20	3.07530262270299e-21	8.00510591788444e-21	EV-P20
BZW2	0.0338183241935486	0.887537809309634	0.895218129570188	ns	-6.1185726	0.000332231779968284	0.015874571534846	EV-P20	0.00269184705203672	0.00314598179278849	ns
C10orf54	NA	NA	NA	NA	0.262866199999999	0.667668715084908	0.728024580765161	ns	NA	1	ns
C10orf76	0.149604205645161	0.490470246464186	0.515409411538636	ns	NA	NA	NA	NA	NA	1	ns
C10orf88	NA	NA	NA	NA	-0.1848618	0.62341811479117	0.691765563668312	ns	NA	1	ns
C11orf52	7.3091717266129	1.58473751909555e-53	5.49752991743386e-52	EV-P150	0.0501739999999984	0.783834418068231	0.82674465384514	ns	1.52563726448011e-51	3.79861568170556e-50	EV-P150
C11orf54	-0.05718833467742	0.807800992436736	0.820757354240114	ns	-2.6040562	0.017116595616792	0.0448088655762541	EV-P20	0.0730213695232235	0.0773432261657817	ns
C11orf68	2.70063142419355	5.63576466420367e-11	1.04006448584481e-10	EV-P150	NA	NA	NA	NA	NA	1	ns
C12orf10	-2.5640868766129	8.80186527138397e-19	2.33169412734662e-18	EV-P20	-4.2697666	0.006191862731629	0.0263646340485202	EV-P20	2.597394860719e-19	6.15493016650378e-19	EV-P20
C12orf57	NA	NA	NA	NA	-1.7826644	0.240599806142262	0.319406061761265	ns	NA	1	ns
C14orf166	-2.3466458983871	2.27019791757237e-14	4.86065887715348e-14	EV-P20	-5.056052	0.00610592387932849	0.0263324089087143	EV-P20	5.20017519477247e-15	1.0245299294288e-14	EV-P20
C16orf13	0.347000625806452	0.136196676014892	0.151769450825008	ns	NA	NA	NA	NA	NA	1	ns
C1orf123	-1.84697405	1.70942637778538e-07	2.71606786524897e-07	EV-P20	NA	NA	NA	NA	NA	1	ns
C1orf198	NA	NA	NA	NA	-2.9143428	0.0224653584591784	0.0530861963203038	ns	NA	1	ns
C1orf21	NA	NA	NA	NA	2.2528098	0.0676807801300794	0.118160143149536	ns	NA	1	ns
C1orf85	0.633600447580644	0.063788630401959	0.0729227418561429	ns	NA	NA	NA	NA	NA	1	ns
C1QBP	NA	NA	NA	NA	-5.5611434	0.00304108116848708	0.0215352967015616	EV-P20	NA	1	ns
C1RL	-3.83964570887097	3.49921380071359e-29	1.5858023351912e-28	EV-P20	NA	NA	NA	NA	NA	1	ns
C20orf27	NA	NA	NA	NA	-3.8373414	0.0109858428090335	0.0351816308278919	EV-P20	NA	1	ns
C2orf72	NA	NA	NA	NA	0.471093199999999	0.644238580184749	0.709233548971427	ns	NA	1	ns
C3	-5.58787159677419	5.07857792676381e-50	1.15617000613982e-48	EV-P20	-1.6077252	0.0113488877796646	0.0357348512363551	EV-P20	6.85772115726671e-50	1.41946565640774e-48	EV-P20
C4A	-5.37926787903226	7.31726770070467e-48	1.3581221706913e-46	EV-P20	-0.425881400000002	0.682232079669739	0.74110922497674	ns	5.48710051862381e-46	7.251414377689e-45	EV-P20
C4B	-5.44510233870968	2.59049228247308e-48	4.99913543783216e-47	EV-P20	-0.622112999999999	0.417399156357368	0.502513501994711	ns	1.20503082339538e-46	1.66955076983328e-45	EV-P20
C4BPA	-2.58741642903226	5.70707174867675e-15	1.26179112865281e-14	EV-P20	NA	NA	NA	NA	NA	1	ns
C4orf19	6.96010777983871	2.31614497553038e-56	1.12487440978259e-54	EV-P150	NA	NA	NA	NA	NA	1	ns
C6orf132	4.6907212	3.9426334194105e-53	1.30554929365479e-51	EV-P150	NA	NA	NA	NA	NA	1	ns
C6orf211	-3.86295306451613	3.87997403645628e-31	1.9697289794832e-30	EV-P20	NA	NA	NA	NA	NA	1	ns
C7	-3.1842302	1.58896365815551e-29	7.33793993639488e-29	EV-P20	NA	NA	NA	NA	NA	1	ns
C7orf55	NA	NA	NA	NA	-3.507775	0.00291311995879282	0.0212253624743257	EV-P20	NA	1	ns
C8B	-5.51374795241935	7.75336423341044e-49	1.60236194157149e-47	EV-P20	NA	NA	NA	NA	NA	1	ns
C9	-3.86712445161291	2.43055059876571e-29	1.11362019572379e-28	EV-P20	NA	NA	NA	NA	NA	1	ns
C9orf142	-0.048380153225807	0.864015925751116	0.874519766460143	ns	NA	NA	NA	NA	NA	1	ns
C9orf152	-1.33480096451613	5.34500485433495e-07	8.23656485749975e-07	EV-P20	NA	NA	NA	NA	NA	1	ns
C9orf64	-0.120744441935486	0.557908327339982	0.580001735950306	ns	NA	NA	NA	NA	NA	1	ns
CA1	-5.7690374	1.54417010812144e-46	2.47236906322301e-45	EV-P20	NA	NA	NA	NA	NA	1	ns
CA12	-0.974307459677419	0.00657093501827453	0.00802549343446079	EV-P20	1.6623848	0.145817307541827	0.21522566294669	ns	0.00761781959811264	0.00864997625218607	ns
CA2	0.262312258064515	0.035787845343012	0.0416809677576087	EV-P150	NA	NA	NA	NA	NA	1	ns
CA4	2.25882540322581	1.91134403562057e-24	6.68626232868949e-24	EV-P150	NA	NA	NA	NA	NA	1	ns
CAB39	2.68432797580645	2.82133596060763e-37	2.11346349337034e-36	EV-P150	-3.714372	0.00109154541677477	0.0176474368794779	EV-P20	2.83258795198402e-38	1.95437192831668e-37	ns
CAB39L	3.27434815322581	1.83568764251666e-15	4.16279672396384e-15	EV-P150	-1.641795	0.0263886101742933	0.059568489770279	ns	1.86819379923739e-15	3.74948241482457e-15	ns
CACNA2D1	1.73021175	1.77308288117989e-13	3.60419236695955e-13	EV-P150	0.4958788	0.52992745369019	0.608077883820195	ns	2.91239133085866e-12	5.07968355981237e-12	EV-P150
CACNA2D2	NA	NA	NA	NA	0.1168706	0.650397307517609	0.713159097878136	ns	NA	1	ns
CACYBP	-2.96515769354839	1.50209632808632e-21	4.56424264863768e-21	EV-P20	-4.3514482	0.0144584980672264	0.0411609921117108	EV-P20	1.15505092504346e-21	3.06704403280475e-21	EV-P20
CAD	-3.65273294435484	4.96625070656511e-39	4.19468248084949e-38	EV-P20	-1.8419966	0.0998140246520625	0.15905888504921	ns	4.53579733873181e-38	3.05588228546715e-37	EV-P20
CADM1	NA	NA	NA	NA	0.963160999999998	0.416819127759475	0.502054955127394	ns	NA	1	ns
CADM4	1.39877889274193	1.34214720262956e-05	1.93232062671075e-05	EV-P150	NA	NA	NA	NA	NA	1	ns
CADPS	0.214251127419354	0.129885772964312	0.145236815970071	ns	NA	NA	NA	NA	NA	1	ns
CADPS2	0.922633679838707	0.000124044778287537	0.000168909571929852	EV-P150	NA	NA	NA	NA	NA	1	ns
CALB1	2.4069105967742	1.56939115497631e-21	4.74891570675075e-21	EV-P150	NA	NA	NA	NA	NA	1	ns
CALM1	4.28885208870968	1.65414192986976e-28	7.19428296065745e-28	EV-P150	-0.0637241999999993	0.933736473762753	0.949625341612341	ns	1.00452791424038e-26	3.49347966936229e-26	ns
CALML3	0.819074072580646	0.00753087041595204	0.00916664845116301	EV-P150	NA	NA	NA	NA	NA	1	ns
CALR	-8.09162796532258	3.64051761287242e-73	1.06084683239102e-70	EV-P20	-2.5307022	0.00257123536483405	0.0202992263150977	EV-P20	1.62650223361986e-73	3.49291354669865e-71	EV-P20
CALU	NA	NA	NA	NA	-3.4186276	0.109243437659128	0.170739433563957	ns	NA	1	ns
CAMK1	-2.08165573870968	2.18496133834842e-15	4.94714634028538e-15	EV-P20	NA	NA	NA	NA	NA	1	ns
CAMK1D	-0.335569719354838	0.00506168380586757	0.00622877812934886	EV-P20	NA	NA	NA	NA	NA	1	ns
CAMK2B	-2.91448807822581	6.42483512514171e-31	3.22236997498502e-30	EV-P20	-2.3643846	0.0348867635414387	0.072267486350014	ns	1.65586061492189e-30	6.9384598449654e-30	EV-P20
CAMK2D	-3.65647897822581	4.47720201388844e-29	2.01335905377638e-28	EV-P20	-3.542222	0.0854653580891493	0.14165560009385	ns	2.63013851301459e-28	1.00861115298193e-27	EV-P20
CAMK2G	-3.36255588387097	6.02388754001838e-31	3.03171127661719e-30	EV-P20	-3.3165976	0.0161990035552057	0.0437702979235514	EV-P20	7.29000250129988e-31	3.15471644766579e-30	EV-P20
CAMP	-0.689947003225807	0.012330633032106	0.0148170988270338	EV-P20	NA	NA	NA	NA	NA	1	ns
CAND1	-2.57769037096774	5.13925719559082e-23	1.68646345359816e-22	EV-P20	-3.673468	0.00886022779538027	0.0311529069346634	EV-P20	2.597713382023e-23	7.58991767060461e-23	EV-P20
CANT1	NA	NA	NA	NA	-2.6475254	0.0140683184265307	0.0404448753272706	EV-P20	NA	1	ns
CANX	-7.91293035806452	3.49767217158595e-73	1.06084683239102e-70	EV-P20	-8.0654074	0.000317218221604311	0.015874571534846	EV-P20	1.95157225492724e-74	4.78971590566428e-72	EV-P20
CAP1	-1.79721429032258	1.96273517333216e-21	5.91459182532565e-21	EV-P20	-3.8224006	0.000120485140334161	0.015323442305616	EV-P20	1.36458502565993e-23	4.04199495531684e-23	EV-P20
CAPG	0.916243903225809	3.40464115564099e-09	5.84971953274637e-09	EV-P150	-3.8155606	0.0202255554902646	0.0497935794833565	EV-P20	1.68012914886493e-09	2.65543870998155e-09	ns
CAPN1	-0.217178870967743	0.133971323743553	0.149461116917578	ns	-3.3677772	0.00257617194998914	0.0202992263150977	EV-P20	0.00309638989040705	0.00359918662497924	EV-P20
CAPN2	-2.07560422580645	1.50019945452038e-15	3.42064257470453e-15	EV-P20	-5.1157468	0.00802555594588846	0.0301526475999774	EV-P20	4.81095352860053e-16	9.94611090509712e-16	EV-P20
CAPN5	3.93996306451613	2.89968038624476e-45	4.14199443407708e-44	EV-P150	0.3310566	0.638239721280167	0.704466872744002	ns	1.92473309977147e-43	1.94511262671023e-42	EV-P150
CAPN7	6.17782625	1.90080357243967e-55	8.79197080966538e-54	EV-P150	2.6424676	0.0135687438089969	0.040091338853723	EV-P150	3.38642330034223e-55	1.35299423953208e-53	EV-P150
CAPNS1	-0.293840266129031	0.0594195870201816	0.0681151363402081	ns	-2.6025862	0.00240490567854326	0.0201314424124723	EV-P20	0.00140803266588479	0.00167869543371969	EV-P20
CAPNS2	NA	NA	NA	NA	-2.5184504	0.00175230552353451	0.0194440319773393	EV-P20	NA	1	ns
CAPS	3.53133905645161	2.37087742020134e-17	5.85982765264352e-17	EV-P150	NA	NA	NA	NA	NA	1	ns
CAPZA1	0.451965854838711	0.0130133084093106	0.0155924262766164	EV-P150	-2.4919334	0.0138634859539187	0.0403427905829065	EV-P20	0.00173559288179897	0.00205213253333147	ns
CAPZA2	0.331699290322582	0.114706756682351	0.128658771736864	ns	-3.0096354	0.0292074446861748	0.0638698972468013	ns	0.0224426227927017	0.0245738852503898	ns
CAPZB	0.190838951612903	0.156618448408738	0.173596865219879	ns	-1.9394968	0.0363373449794749	0.0744767859294765	ns	0.0351075447805229	0.0377203013964592	ns
CARHSP1	-2.2026851483871	7.42627875593109e-10	1.31232118221851e-09	EV-P20	-7.171229	0.00851880950333258	0.0308562051119274	EV-P20	1.69458344270418e-10	2.77530443714565e-10	EV-P20
CARKD	-1.46761961774193	1.29646808213013e-07	2.07008657059025e-07	EV-P20	NA	NA	NA	NA	NA	1	ns
CARM1	NA	NA	NA	NA	-3.6570754	0.00968125313394345	0.0328003497430967	EV-P20	NA	1	ns
CARS	-2.14795130887097	4.54198025908188e-20	1.27754155163751e-19	EV-P20	-4.162806	0.000376783180960575	0.0164620316331959	EV-P20	9.14236070712442e-22	2.4427022853561e-21	EV-P20
CASC3	NA	NA	NA	NA	-0.5981206	0.531892054054784	0.609285985863449	ns	NA	1	ns
CASK	NA	NA	NA	NA	-1.7553466	0.0539686476889544	0.100040412370481	ns	NA	1	ns
CASKIN2	NA	NA	NA	NA	2.7992794	0.031509171654827	0.0674317671832078	ns	NA	1	ns
CASP14	-1.03911822096774	0.00384615794868235	0.00476113180223465	EV-P20	3.5032386	0.00814954342044522	0.0303920103002107	EV-P150	0.000356401038167146	0.000441772715419305	ns
CASP3	-1.22056950967742	1.49610955525578e-06	2.2357247405207e-06	EV-P20	NA	NA	NA	NA	NA	1	ns
CASP7	-1.20890867258064	4.66903991486668e-06	6.84385428165065e-06	EV-P20	NA	NA	NA	NA	NA	1	ns
CAST	1.75537019274194	4.957217105e-14	1.03998060791721e-13	EV-P150	NA	NA	NA	NA	NA	1	ns
CAT	-1.99513110483871	5.68836532834625e-19	1.52072445566982e-18	EV-P20	-1.2972546	0.00176508136889576	0.0194440319773393	EV-P20	4.95497638617287e-20	1.22837654133405e-19	EV-P20
CAV1	NA	NA	NA	NA	-0.805607800000001	0.517669492845837	0.597127819445875	ns	NA	1	ns
CAV2	NA	NA	NA	NA	-0.836483999999999	0.0864380356722582	0.143068434261141	ns	NA	1	ns
CBR1	-0.999718467741936	3.90868659589695e-12	7.53301107172203e-12	EV-P20	-3.6070476	0.00279273177310037	0.0211756833338691	EV-P20	3.61846747813515e-13	6.53683189004856e-13	EV-P20
CBR3	-0.888997798387095	4.1337810495893e-08	6.73328003270164e-08	EV-P20	-2.4211598	0.00704771745686406	0.028045253567341	EV-P20	6.68809420456427e-09	1.02774113089816e-08	EV-P20
CBS	NA	NA	NA	NA	-2.7767576	0.126156425803321	0.191821682418681	ns	NA	1	ns
CBWD1	-1.27790783951613	1.04448288125272e-06	1.57864269500541e-06	EV-P20	NA	NA	NA	NA	NA	1	ns
CBX3	NA	NA	NA	NA	-4.7250526	0.0413895117326057	0.0822626096299689	ns	NA	1	ns
CC2D1A	6.44548329112903	9.53465045816273e-71	2.13722857192971e-68	EV-P150	0.219237399999997	0.648129633373715	0.711644079152934	ns	1.00520234499501e-68	1.43911469058452e-66	EV-P150
CC2D1B	2.47194623145161	7.25727755102466e-20	2.02370399843884e-19	EV-P150	-1.7348712	0.00157983061666422	0.0188960444864161	EV-P20	5.90692217517694e-21	1.51464064133641e-20	ns
CCAR2	NA	NA	NA	NA	-0.747861199999999	0.0553349601738515	0.1020478672994	ns	NA	1	ns
CCBE1	NA	NA	NA	NA	1.0227028	0.265763048319477	0.346909075045347	ns	NA	1	ns
CCDC22	-1.42020262580645	4.88849636252913e-09	8.32558644091752e-09	EV-P20	NA	NA	NA	NA	NA	1	ns
CCDC50	NA	NA	NA	NA	0.531353199999998	0.303156109319902	0.386769509916738	ns	NA	1	ns
CCDC64B	-0.804737840322582	0.00147372407763089	0.00187940129637479	EV-P20	NA	NA	NA	NA	NA	1	ns
CCM2	6.02146063064516	5.87493055378793e-55	2.59387085359667e-53	EV-P150	NA	NA	NA	NA	NA	1	ns
CCNDBP1	NA	NA	NA	NA	-0.0569120000000005	0.949565239718078	0.962086270170948	ns	NA	1	ns
CCNY	2.87145005725806	1.15431685678267e-20	3.33698345304038e-20	EV-P150	-2.8520228	0.065556658850832	0.115884608446762	ns	3.75588831703759e-20	9.37880251260258e-20	ns
CCNYL1	2.29239199354839	1.128408120078e-18	2.98112535077723e-18	EV-P150	-1.9482624	0.213433296861541	0.291318538921464	ns	1.05656821474023e-17	2.32417950438376e-17	ns
CCRL2	NA	NA	NA	NA	0.466822400000002	0.446112580727497	0.529246972241892	ns	NA	1	ns
CCS	-2.32838043790323	1.70053821553202e-13	3.46529255948274e-13	EV-P20	NA	NA	NA	NA	NA	1	ns
CCT2	-4.30147943145161	8.31530942458768e-33	4.72335510004844e-32	EV-P20	-2.953798	0.0136925897929433	0.0402290136616313	EV-P20	9.0127936886408e-33	4.51427975425216e-32	EV-P20
CCT3	-3.71066615322581	4.12886324346438e-32	2.23633968242662e-31	EV-P20	-3.3689654	0.00871979307392898	0.0309980357612934	EV-P20	2.8084687047373e-32	1.35914062950385e-31	EV-P20
CCT4	-3.63477256774194	2.83164482782546e-31	1.45016046191272e-30	EV-P20	-2.7963574	0.00630403278819605	0.0265555760140536	EV-P20	1.36390408557486e-31	6.19890798681907e-31	EV-P20
CCT5	-3.58093299193548	1.62836019178614e-29	7.5079772133937e-29	EV-P20	-3.118996	0.00119916346104579	0.0179218598922944	EV-P20	1.44523993634761e-30	6.07071445145524e-30	EV-P20
CCT6A	-4.57429582258064	1.68034964496828e-34	1.06215593610359e-33	EV-P20	-2.9932694	0.00324970075996162	0.0216981179239291	EV-P20	4.61413067691542e-35	2.59054787677801e-34	EV-P20
CCT6B	-2.48549021209677	7.24285393930519e-18	1.8368734881754e-17	EV-P20	-1.6705498	0.245594057529844	0.324328244647846	ns	7.44794874093612e-17	1.58951253874885e-16	EV-P20
CCT7	-3.82175748387096	6.85109979508856e-30	3.25148286691988e-29	EV-P20	-2.8152108	0.00472522388900193	0.0234033191044673	EV-P20	2.3796725243631e-30	9.89897674783488e-30	EV-P20
CCT8	-2.87112882258064	1.64403497666529e-21	4.96962440041769e-21	EV-P20	-2.762897	0.0282565459632043	0.0624318600992446	ns	2.4353235310247e-21	6.35848909772101e-21	EV-P20
CCZ1	NA	NA	NA	NA	-1.0654722	0.232009559081789	0.311114945981483	ns	NA	1	ns
CD109	NA	NA	NA	NA	-1.327311	0.293844857633191	0.377565181495043	ns	NA	1	ns
CD14	-4.58466966935484	3.88914596766336e-37	2.88370772258805e-36	EV-P20	NA	NA	NA	NA	NA	1	ns
CD151	NA	NA	NA	NA	1.325512	0.165805036070162	0.239538393084744	ns	NA	1	ns
CD177	0.245213417741937	0.291012181145455	0.314077591058465	ns	NA	NA	NA	NA	NA	1	ns
CD248	-3.52921765	8.40872995048788e-21	2.45275666423641e-20	EV-P20	NA	NA	NA	NA	NA	1	ns
CD276	NA	NA	NA	NA	0.911918400000001	0.0446309224324175	0.0863163348987415	ns	NA	1	ns
CD2AP	3.95132794354839	7.77166833284135e-40	6.84188565616305e-39	EV-P150	-0.3879074	0.515782170420854	0.595369437559969	ns	3.67638431676514e-38	2.50636041912798e-37	ns
CD320	NA	NA	NA	NA	0.184346000000001	0.40389343798169	0.491416678162086	ns	NA	1	ns
CD38	0.674744321774195	0.0330151338092711	0.0385441105449583	EV-P150	NA	NA	NA	NA	NA	1	ns
CD40	NA	NA	NA	NA	-0.968975199999999	0.00440284263422222	0.0231902868440496	EV-P20	NA	1	ns
CD44	0.752803959677419	0.000606923553293278	0.000793438866889463	EV-P150	0.943530199999998	0.0550788910331804	0.101694316644484	ns	0.000377947838153679	0.000466796826705981	EV-P150
CD46	2.84418704032258	3.63103112625639e-30	1.74889664494399e-29	EV-P150	2.1019762	0.00198425422210221	0.0199669211379661	EV-P150	5.40442662307422e-31	2.35654947676181e-30	EV-P150
CD47	1.26620137903226	4.1720818250059e-14	8.80336454602982e-14	EV-P150	0.6696746	0.0819171309167458	0.136945017931775	ns	1.17258958333581e-13	2.15686178176759e-13	EV-P150
CD55	5.09482773387097	6.71815221726897e-58	3.91533911222436e-56	EV-P150	0.161620600000003	0.917052520263945	0.936366708621063	ns	8.17746599857457e-56	3.42655770379295e-54	EV-P150
CD58	NA	NA	NA	NA	0.343013800000001	0.261287113472979	0.342006652681921	ns	NA	1	ns
CD59	3.23138951612903	7.54883982340623e-46	1.15169210708931e-44	EV-P150	0.413395600000001	0.236483946266218	0.315437052136051	ns	1.89834901294597e-44	2.13161019885045e-43	EV-P150
CD63	1.31070493629032	9.66836610405188e-07	1.46584905448529e-06	EV-P150	7.8540024	0.00186220264912941	0.0199373533661604	EV-P150	3.80528367806254e-08	5.66997169029614e-08	EV-P150
CD70	NA	NA	NA	NA	1.833412	0.229778140946011	0.309109228028225	ns	NA	1	ns
CD81	2.6115672016129	4.21964959907358e-19	1.1374707614894e-18	EV-P150	2.3461546	0.00214252811768531	0.0201314424124723	EV-P150	4.47109910946827e-20	1.11162782490108e-19	EV-P150
CD82	NA	NA	NA	NA	4.0439916	0.00659177009214932	0.0272057956916557	EV-P150	NA	1	ns
CD84	-1.47300306370968	1.81237955996939e-06	2.69452757028103e-06	EV-P20	NA	NA	NA	NA	NA	1	ns
CD9	3.96750761290323	6.09349929010233e-42	6.34159176119935e-41	EV-P150	2.4065802	0.00104365867700951	0.0176474368794779	EV-P150	6.5354618972171e-43	6.30782221315673e-42	EV-P150
CD97	NA	NA	NA	NA	-0.846763799999998	0.0748687095467354	0.12796204526598	ns	NA	1	ns
CD99	NA	NA	NA	NA	2.5607576	0.058555681389426	0.106430333657349	ns	NA	1	ns
CD99L2	NA	NA	NA	NA	1.2684454	0.17611699413327	0.251552941762025	ns	NA	1	ns
CDA	0.417436500806453	0.186741591758157	0.205267822852987	ns	-2.8945744	0.348872314815992	0.434324496617835	ns	0.243075943638755	0.249465036542044	ns
CDC37	0.407131842741936	0.23058837097563	0.252038451996619	ns	-2.0010142	0.00644380458059381	0.0269400188187015	EV-P20	0.0111614676989327	0.0125165806179938	ns
CDC42	1.40840524193548	1.71084523527969e-23	5.69109933288245e-23	EV-P150	-0.8430906	0.0561503973410718	0.10317430881694	ns	5.4086497072949e-23	1.54609986641142e-22	ns
CDC42BPA	0.327000798387097	0.173736412962163	0.191333298326434	ns	-0.0101808000000005	0.996161747753727	0.996161747753727	ns	0.476644259336358	0.483111998548592	ns
CDC42BPB	-0.692961008064515	0.0008738796956381	0.00113378692479494	EV-P20	-3.3027538	0.000941445490787774	0.0176474368794779	EV-P20	1.23494231761033e-05	1.66663857160609e-05	EV-P20
CDCP1	NA	NA	NA	NA	0.939996600000001	0.00356795302693999	0.0219707651692403	EV-P150	NA	1	ns
CDH1	-3.19758959677419	2.88960023592484e-20	8.21492203657072e-20	EV-P20	-0.530573799999999	0.158813029423863	0.230892530090864	ns	2.19497625467891e-19	5.2374572299144e-19	EV-P20
CDH11	-3.69901167580645	3.09922210969385e-25	1.14173618554335e-24	EV-P20	0.6127412	0.54622191649926	0.621121087728748	ns	9.82507340767732e-24	2.94067528125255e-23	ns
CDH13	0.896783200000002	0.00106255020585106	0.00136761099816695	EV-P150	-0.94317	0.00264160575232295	0.0206711988366753	EV-P20	3.86879261823613e-05	5.0429330183078e-05	ns
CDH16	-4.34696956451613	6.05744445031782e-42	6.32666420366528e-41	EV-P20	NA	NA	NA	NA	NA	1	ns
CDH2	NA	NA	NA	NA	-0.615444800000001	0.222278481758327	0.301433056757796	ns	NA	1	ns
CDH3	NA	NA	NA	NA	-0.474311199999999	0.623714052446678	0.691765563668312	ns	NA	1	ns
CDHR2	-1.41147476693548	7.95284416817125e-08	1.27965697990343e-07	EV-P20	NA	NA	NA	NA	NA	1	ns
CDHR5	-2.0033359516129	1.0085276283453e-14	2.19317127537179e-14	EV-P20	NA	NA	NA	NA	NA	1	ns
CDK1	NA	NA	NA	NA	-2.5459866	0.0166928594032351	0.044222817095388	EV-P20	NA	1	ns
CDK16	2.74637163709678	8.97709637307528e-32	4.74759688405469e-31	EV-P150	NA	NA	NA	NA	NA	1	ns
CDK17	2.29015638709677	1.10293119851209e-23	3.72415007238034e-23	EV-P150	-1.380625	0.0748212610512424	0.12796204526598	ns	4.65874815066773e-23	1.33395488714119e-22	ns
CDK18	2.53430825806451	4.02104749855488e-26	1.55815590569002e-25	EV-P150	NA	NA	NA	NA	NA	1	ns
CDK2	NA	NA	NA	NA	-1.5767284	0.104340830398588	0.164402020896775	ns	NA	1	ns
CDK4	NA	NA	NA	NA	-2.6876776	0.040520546730434	0.0812667448746412	ns	NA	1	ns
CDK5	0.848674435483872	6.16342514235073e-06	8.98909953193695e-06	EV-P150	-3.2678082	0.00999530654197225	0.0333611379295089	EV-P20	1.08440879049171e-06	1.53334510458005e-06	ns
CDK9	NA	NA	NA	NA	-1.2878574	0.0808042385671542	0.135443806800396	ns	NA	1	ns
CDSN	0.497726208064515	0.0271013847681968	0.0318312919042827	EV-P150	2.600921	0.0347797340738442	0.0721961869535931	ns	0.0075094236729825	0.00853817992732226	EV-P150
CEACAM1	1.40814320967742	1.71495553294127e-09	2.97817665255714e-09	EV-P150	NA	NA	NA	NA	NA	1	ns
CEACAM5	2.42081690322581	1.62128122514928e-22	5.20309855736234e-22	EV-P150	NA	NA	NA	NA	NA	1	ns
CEACAM6	2.66483550806452	2.62294579415474e-17	6.46091635178943e-17	EV-P150	NA	NA	NA	NA	NA	1	ns
CEACAM7	3.14440029274193	2.93630616807178e-22	9.2302008346938e-22	EV-P150	NA	NA	NA	NA	NA	1	ns
CEACAM8	-0.0960088064516107	0.649584418834118	0.670049202294733	ns	NA	NA	NA	NA	NA	1	ns
CELF1	NA	NA	NA	NA	-1.7464192	0.017384416414706	0.0453217309012138	EV-P20	NA	1	ns
CELF2	NA	NA	NA	NA	-1.294691	0.0337017462903387	0.0709409455045122	ns	NA	1	ns
CENPF	-0.376205083064516	0.021532264357298	0.0255061050151083	EV-P20	NA	NA	NA	NA	NA	1	ns
CEP55	NA	NA	NA	NA	-1.418804	0.113559077584991	0.175957243141832	ns	NA	1	ns
CETP	-5.62085607983871	7.50733040074812e-38	5.89659320425338e-37	EV-P20	NA	NA	NA	NA	NA	1	ns
CFB	-5.72667012903226	3.74643552747728e-52	1.13719928406967e-50	EV-P20	0.4412994	0.62212206717108	0.69121627648228	ns	2.79428339764454e-50	6.00072359644164e-49	ns
CFH	NA	NA	NA	NA	-0.7529822	0.211735473186033	0.289714809349319	ns	NA	1	ns
CFHR1	-2.60601727419355	4.3771733440892e-14	9.22276437069842e-14	EV-P20	NA	NA	NA	NA	NA	1	ns
CFI	NA	NA	NA	NA	-0.703350400000001	0.589610454196649	0.660919499790908	ns	NA	1	ns
CFL1	-0.0299789516129003	0.755418427214819	0.770489778405314	ns	-1.9251154	0.0161107147093241	0.0436721632066731	EV-P20	0.0658263275720295	0.0700245391756945	ns
CFL2	-0.64061497580645	0.00171421727019152	0.002171838750147	EV-P20	-2.8802564	0.00505264296679532	0.0242623103224591	EV-P20	0.000109623330120104	0.000139505837886176	EV-P20
CGN	-1.19424887822581	1.43587442794199e-06	2.15122780618148e-06	EV-P20	NA	NA	NA	NA	NA	1	ns
CHGB	0.45140799516129	0.0484400609871505	0.0559248564645628	ns	NA	NA	NA	NA	NA	1	ns
CHIC2	NA	NA	NA	NA	2.398633	0.0931571179660244	0.151341261896123	ns	NA	1	ns
CHKB	-0.331596861290322	0.0974872635838103	0.109724946343462	ns	NA	NA	NA	NA	NA	1	ns
CHMP1A	6.16180331774193	2.18000407558506e-39	1.89063448698062e-38	EV-P150	0.608738599999999	0.272880426108538	0.353874256285815	ns	5.43246088610148e-38	3.60346247193913e-37	EV-P150
CHMP1B	6.01801164516129	2.50945981477889e-39	2.16348103558157e-38	EV-P150	4.1524442	0.00970609318062283	0.0328003497430967	EV-P150	2.30212498551551e-39	1.69744666313976e-38	EV-P150
CHMP2A	5.61714664516129	1.06025185544525e-54	4.47764334314124e-53	EV-P150	1.1006174	0.0014104414300942	0.0183404023767788	EV-P150	1.97163976234302e-55	8.06494550406027e-54	EV-P150
CHMP2B	5.8340574516129	7.59035025228061e-54	2.81939873820578e-52	EV-P150	0.820695999999998	0.0587753239889588	0.106675732020277	ns	5.6277256294661e-53	1.77140467075164e-51	EV-P150
CHMP3	4.40720253548387	7.63283888301483e-27	3.07636134233821e-26	EV-P150	-0.892037200000001	0.00871715176965666	0.0309980357612934	EV-P20	4.38341891345172e-27	1.54317903551436e-26	ns
CHMP4A	5.84674703790322	1.81273176612823e-46	2.87081541657482e-45	EV-P150	-0.0368831999999983	0.926266938508717	0.943482404840596	ns	1.78654549299486e-44	2.01926655063498e-43	ns
CHMP4B	4.92645140322581	2.66689949188614e-53	8.93258059696117e-52	EV-P150	0.5398596	0.0625818878740334	0.11189286477336	ns	2.08336392007082e-52	6.06647324522317e-51	EV-P150
CHMP4C	6.27240393064516	5.02828519471029e-40	4.50843786381101e-39	EV-P150	-0.0419020000000003	0.976222466929543	0.980036070330634	ns	4.49209152015541e-38	3.03835166599488e-37	ns
CHMP5	5.49133633064516	8.367807987033e-49	1.71716848409959e-47	EV-P150	0.717887000000001	0.136531377004128	0.203878636620467	ns	1.29891200350548e-47	2.06623224261335e-46	EV-P150
CHMP6	2.8660442016129	4.22350041237635e-26	1.63226527873537e-25	EV-P150	0.214374800000002	0.505031813180285	0.584834727160082	ns	1.28214076222587e-24	3.99767301180406e-24	EV-P150
CHORDC1	-0.806491047580645	0.000702226521422682	0.000915565137998074	EV-P20	-5.8834196	0.00457182568881105	0.0231902868440496	EV-P20	4.381984301515e-05	5.69459079425324e-05	EV-P20
CHP1	-0.614672435483872	0.0156629003005802	0.0186749965122303	EV-P20	-1.051625	0.104073318622134	0.164251033645533	ns	0.01209383349072	0.0135004586985425	EV-P20
CHPT1	NA	NA	NA	NA	-0.773623199999999	0.51777921987651	0.597127819445875	ns	NA	1	ns
CHST14	NA	NA	NA	NA	-2.8977376	0.00773343552810067	0.029539380252033	EV-P20	NA	1	ns
CHUK	NA	NA	NA	NA	-0.8028376	0.410695988832202	0.49729326985878	ns	NA	1	ns
CIAO1	-1.25379140645161	8.64431479690776e-05	0.000118483223509827	EV-P20	NA	NA	NA	NA	NA	1	ns
CIAPIN1	-0.957369104032258	1.40931285939351e-05	2.02501857607134e-05	EV-P20	NA	NA	NA	NA	NA	1	ns
CIB1	6.73540295080645	8.15108226496907e-43	9.20629989151933e-42	EV-P150	0.713821199999998	0.229544392397923	0.308959644012368	ns	1.8595221310373e-41	1.58151436689212e-40	EV-P150
CILP	-0.993306534677421	0.00164462856477611	0.00209003385859467	EV-P20	NA	NA	NA	NA	NA	1	ns
CILP2	-3.35206700806452	6.97999144642472e-22	2.15920329881971e-21	EV-P20	NA	NA	NA	NA	NA	1	ns
CIRBP	NA	NA	NA	NA	-1.7572862	0.0371380706898998	0.0759327463173054	ns	NA	1	ns
CIT	NA	NA	NA	NA	-9.0678516	0.00462271757391249	0.0232431963410693	EV-P20	NA	1	ns
CKAP4	-4.76435340967742	6.89486170948101e-31	3.4521695913106e-30	EV-P20	-7.5879294	0.00145333003629196	0.0183404023767788	EV-P20	7.71411489347848e-32	3.54354261684386e-31	EV-P20
CKAP5	-0.114792979032259	0.659561369485771	0.679378519152187	ns	-3.5502324	0.0230601111532544	0.0538739753135848	ns	0.0788742029784544	0.0833369500104457	ns
CKB	-1.23704774193548	1.08336419183099e-11	2.05796822359551e-11	EV-P20	-2.4126268	0.0433601285262907	0.0848028580409456	ns	1.38042901970875e-11	2.3434555887941e-11	EV-P20
CKM	-0.4824631	0.484776719494003	0.50997810852185	ns	NA	NA	NA	NA	NA	1	ns
CKMT1A	NA	NA	NA	NA	-2.323018	0.189792798208497	0.26744977321611	ns	NA	1	ns
CLCA4	2.32251792822581	2.48224345322235e-14	5.30297465006593e-14	EV-P150	NA	NA	NA	NA	NA	1	ns
CLDN1	NA	NA	NA	NA	0.637807200000001	0.441990188796243	0.525097674814009	ns	NA	1	ns
CLDN2	1.64322534112903	1.94995510682249e-05	2.77720878850476e-05	EV-P150	NA	NA	NA	NA	NA	1	ns
CLDN3	4.84649846935484	1.12688897867773e-41	1.14416532538917e-40	EV-P150	2.5793552	0.0239353328315545	0.0556138009846533	ns	2.67078433928053e-41	2.22738227906988e-40	EV-P150
CLDN4	NA	NA	NA	NA	3.3493296	0.00532173704946073	0.0246166955994321	EV-P150	NA	1	ns
CLDND1	NA	NA	NA	NA	1.2043466	0.0290986498087413	0.0637338802500754	ns	NA	1	ns
CLEC3B	-7.24965071935484	2.85042655329225e-51	7.41619908597643e-50	EV-P20	-3.2373812	0.0414086678383302	0.0822626096299689	ns	1.42310014307789e-50	3.1344692894972e-49	EV-P20
CLIC1	0.365206774193549	0.00156285868152023	0.0019887206104585	EV-P150	-2.5881272	0.000714599743453107	0.0165157915027781	EV-P20	1.64228444885905e-05	2.19056264218932e-05	ns
CLIC3	1.03025361290322	0.00292776093271789	0.00364593818715382	EV-P150	NA	NA	NA	NA	NA	1	ns
CLIC4	-3.59705319354839	1.7054215371606e-36	1.21209716080146e-35	EV-P20	-3.2358836	0.0113484312797775	0.0357348512363551	EV-P20	1.70000286026054e-36	1.02838201194634e-35	EV-P20
CLIC5	-2.18169351612903	2.9606596612255e-11	5.53036041846865e-11	EV-P20	NA	NA	NA	NA	NA	1	ns
CLIC6	3.31174240322581	2.89355746058321e-31	1.4792677965157e-30	EV-P150	NA	NA	NA	NA	NA	1	ns
CLINT1	-1.15204941129032	6.40716527734847e-08	1.03724886767741e-07	EV-P20	-3.1189112	0.0033021467960739	0.0217122524138878	EV-P20	4.92469091396892e-09	7.59481058366123e-09	EV-P20
CLIP1	-0.344056070967742	0.0721048697346878	0.0821397929659423	ns	NA	NA	NA	NA	NA	1	ns
CLMP	NA	NA	NA	NA	1.007817	0.27058644768493	0.351505606770906	ns	NA	1	ns
CLN3	-2.93551471774193	4.92603399432437e-19	1.32299198704712e-18	EV-P20	NA	NA	NA	NA	NA	1	ns
CLRN3	-1.24418137096774	0.000477433393908474	0.000629805753666497	EV-P20	NA	NA	NA	NA	NA	1	ns
CLSTN1	NA	NA	NA	NA	-1.3989844	0.0411934050912813	0.082158682148038	ns	NA	1	ns
CLSTN3	NA	NA	NA	NA	-1.1105682	0.0851794202819975	0.141460684144213	ns	NA	1	ns
CLTA	0.749209259677421	0.00777906085909226	0.0094568975149749	EV-P150	-0.561286599999999	0.503064808060859	0.58362925960489	ns	0.025606584316029	0.027896076001863	ns
CLTB	-0.567371436290323	0.0688881418793479	0.0785982950025136	ns	-0.277682799999997	0.874504672091852	0.899244444834092	ns	0.229487815806376	0.235942589799733	ns
CLTC	-3.87862116935484	2.34482919246629e-35	1.54240006023629e-34	EV-P20	-1.7644212	0.0701442818403717	0.121368383335331	ns	1.37165827792709e-34	7.43378208668371e-34	EV-P20
CLTCL1	-3.79025394354839	9.31968983064219e-33	5.26309615629677e-32	EV-P20	-2.1309986	0.0211435411772269	0.0514010292264117	ns	1.54901195093403e-32	7.61916783231416e-32	EV-P20
CLU	-3.64995314516129	2.18801475250107e-44	2.82118362335757e-43	EV-P20	-0.496559600000001	0.45553066971565	0.537888907893749	ns	1.01980196147302e-42	9.62648225170688e-42	EV-P20
CLUH	NA	NA	NA	NA	-3.3895428	0.0039034903589205	0.0224274610691391	EV-P20	NA	1	ns
CMBL	-2.7918162983871	6.27295671861985e-27	2.53528375562528e-26	EV-P20	-2.7027586	0.0348803692763171	0.072267486350014	ns	1.41542336133918e-26	4.88292637506168e-26	EV-P20
CMIP	NA	NA	NA	NA	0.446009399999999	0.618281393927115	0.687858514602938	ns	NA	1	ns
CMPK1	-1.42123783870968	1.89968919895704e-10	3.43192456649772e-10	EV-P20	-3.5407922	0.0407911401957012	0.0816146543121927	ns	2.05996460325269e-10	3.35662090349196e-10	EV-P20
CMTM4	NA	NA	NA	NA	-0.764966000000001	0.514693457142788	0.594384885688029	ns	NA	1	ns
CMTM7	NA	NA	NA	NA	4.0297682	0.0492614727669142	0.093234363998041	ns	NA	1	ns
CNBP	0.161877845161289	0.49628699830505	0.520770728505912	ns	-3.4475148	0.0151322251252592	0.0423467210361916	EV-P20	0.0442449546863377	0.0473895462288829	ns
CNDP2	-1.16993129032258	2.34084584310555e-15	5.29598197733663e-15	EV-P20	-3.0002502	0.0123921706958187	0.0380407869453822	EV-P20	1.13360861288311e-15	2.29662688317593e-15	EV-P20
CNFN	-2.93428487096774	3.1873531411286e-08	5.22381724029737e-08	EV-P20	NA	NA	NA	NA	NA	1	ns
CNN2	-2.95133910645161	2.88025700730319e-22	9.07358802084486e-22	EV-P20	-4.7642312	0.00194629067601634	0.0199373533661604	EV-P20	3.18639269137861e-23	9.2158630366809e-23	EV-P20
CNN3	-1.45702452822581	1.39662892473645e-08	2.32824753242678e-08	EV-P20	-3.415865	0.00219886828786339	0.0201314424124723	EV-P20	7.74090289624272e-10	1.23366151908581e-09	EV-P20
CNNM2	NA	NA	NA	NA	-0.7361106	0.133175770680549	0.199605301953428	ns	NA	1	ns
CNNM3	0.561248147580645	0.0023264965876628	0.00291713040294725	EV-P150	-1.345267	0.0477477016071609	0.0909153744347829	ns	0.0011225365648831	0.00134861385906935	ns
CNNM4	NA	NA	NA	NA	-0.610500200000001	0.447931236449683	0.530872757373568	ns	NA	1	ns
CNOT1	NA	NA	NA	NA	-2.8560346	0.00845175202870379	0.0306573623947658	EV-P20	NA	1	ns
CNP	0.920942741935484	3.41685790210509e-12	6.59385690512201e-12	EV-P150	-0.701815	0.0990319996154898	0.158012450019399	ns	1.0054779009441e-11	1.71030795427918e-11	ns
CNTFR	-0.442623470967742	0.140358726228032	0.156228162042966	ns	0.154188599999999	0.769240437860814	0.817216664073794	ns	0.348299752205075	0.354280032142285	ns
CNTN1	-1.96750118790322	2.30120592429127e-12	4.46155293638373e-12	EV-P20	0.263200799999996	0.598528491140571	0.669427828822263	ns	3.89936160965425e-11	6.54209301307226e-11	ns
CNTNAP2	0.340140893548387	0.114061744785191	0.128033869146397	ns	NA	NA	NA	NA	NA	1	ns
COASY	-3.51064636290322	3.79011537104554e-30	1.82250762231464e-29	EV-P20	-4.0401262	0.00836299876131131	0.0305110273187638	EV-P20	2.33063186814388e-30	9.71850861522134e-30	EV-P20
COBL	1.74155996290322	8.33198978678609e-17	2.01155080685126e-16	EV-P150	-0.569576400000001	0.503836436171453	0.584055182294786	ns	1.62500295582585e-15	3.26903404930774e-15	ns
COBLL1	2.38677675887097	1.78900023883383e-24	6.26580131726175e-24	EV-P150	-0.219744199999999	0.813030615408356	0.848716431239944	ns	8.12888509932571e-23	2.29694483563184e-22	ns
COG3	-1.82377063629032	8.33032545984099e-13	1.64684995861443e-12	EV-P20	NA	NA	NA	NA	NA	1	ns
COG7	-2.47444140967742	1.19982920643891e-21	3.6687327466558e-21	EV-P20	NA	NA	NA	NA	NA	1	ns
COL12A1	-0.928425658064517	9.33624471810598e-06	1.35285017944111e-05	EV-P20	-2.1683496	0.111988663883881	0.174246757574281	ns	1.5443834250016e-05	2.06318096745936e-05	EV-P20
COL15A1	-4.26533727580645	1.61759668348052e-40	1.53539958816359e-39	EV-P20	NA	NA	NA	NA	NA	1	ns
COL17A1	NA	NA	NA	NA	-0.282357999999999	0.81577170720525	0.850521287785126	ns	NA	1	ns
COL18A1	-6.18447312177419	3.72975193376398e-54	1.46871582905246e-52	EV-P20	-3.3823428	0.0343626416036842	0.0717715157273305	ns	1.63273459932838e-53	5.39430392624262e-52	EV-P20
COL4A1	NA	NA	NA	NA	-1.172601	0.173974481607373	0.249482177549594	ns	NA	1	ns
COL4A2	-3.26988183709677	3.20221507954021e-25	1.17818873002275e-24	EV-P20	NA	NA	NA	NA	NA	1	ns
COL4A3BP	-2.02057461209677	6.71472793645292e-21	1.96683707880672e-20	EV-P20	NA	NA	NA	NA	NA	1	ns
COL5A1	NA	NA	NA	NA	-0.3117544	0.339543789109701	0.424808879575958	ns	NA	1	ns
COL6A1	-5.01897028225807	7.72819769006311e-41	7.43233269598808e-40	EV-P20	-2.0151642	0.0659111286188537	0.116359912638747	ns	4.89409620227783e-40	3.75359699799702e-39	EV-P20
COL6A2	NA	NA	NA	NA	-0.5891334	0.47384181295782	0.556383423598819	ns	NA	1	ns
COL6A3	-4.22837782016129	3.0447190985753e-42	3.26187921075309e-41	EV-P20	0.1406694	0.77929822035502	0.824875327283692	ns	2.29787286704648e-40	1.78631021972211e-39	ns
COL7A1	NA	NA	NA	NA	-1.8393068	0.150525526929585	0.220624914761327	ns	NA	1	ns
COLEC12	0.981163087096773	5.62041126548456e-05	7.79630718434443e-05	EV-P150	NA	NA	NA	NA	NA	1	ns
COLGALT1	NA	NA	NA	NA	-4.4530086	0.00059999451882263	0.0164620316331959	EV-P20	NA	1	ns
COMMD2	-1.89038983306452	5.90550816368866e-12	1.12917656095727e-11	EV-P20	NA	NA	NA	NA	NA	1	ns
COMMD3	-3.11098706451613	1.23050453188797e-20	3.55018832269458e-20	EV-P20	NA	NA	NA	NA	NA	1	ns
COMMD9	-0.976839906451614	5.02591167155832e-05	7.00072017730447e-05	EV-P20	NA	NA	NA	NA	NA	1	ns
COMP	-2.20299583387097	1.47263999484593e-13	3.00930781555473e-13	EV-P20	-0.0368262000000001	0.949874147741171	0.962086270170948	ns	4.28011411773276e-12	7.39018698921093e-12	EV-P20
COMT	-1.68708278225806	3.93121221639507e-14	8.30714459650126e-14	EV-P20	-2.61364	0.0216295796475325	0.0519315907537424	ns	3.03566736736219e-14	5.76273650511407e-14	EV-P20
COPA	-4.82269249435484	2.14564705723215e-40	1.99757684497587e-39	EV-P20	-4.1310572	0.0201281135628799	0.0496021254076445	EV-P20	4.15663839674287e-40	3.20228913255796e-39	EV-P20
COPB1	-5.11674250322581	1.05694144266132e-47	1.92495460244694e-46	EV-P20	-3.8777486	0.0283617161054837	0.0625715110543904	ns	3.37923544387134e-47	5.13763406422209e-46	EV-P20
COPB2	-4.02335086935484	1.78985105452261e-35	1.18268162650315e-34	EV-P20	-4.3827152	0.00492244595171535	0.0239103781199892	EV-P20	7.60537844132563e-36	4.42916615667709e-35	EV-P20
COPE	-3.9905994733871	1.2996609250777e-26	5.16672842520657e-26	EV-P20	-4.5157732	0.0268810688146237	0.0601839915467729	ns	2.2436579439248e-26	7.63287989636199e-26	EV-P20
COPG1	-5.26561193870968	5.43547858369439e-50	1.21838343022196e-48	EV-P20	-2.5913068	0.0100176046856955	0.0333611379295089	EV-P20	6.48176929438908e-50	1.35800971314152e-48	EV-P20
COPG2	-2.81087182983871	4.15823929651728e-18	1.06664694630734e-17	EV-P20	-3.227308	0.0159193289891147	0.043528479709343	EV-P20	2.9895384569941e-18	6.7049961737805e-18	EV-P20
COPS2	-4.02250636048387	2.69899325447546e-36	1.90432599117227e-35	EV-P20	-5.7234992	0.0022547376609532	0.0201314424124723	EV-P20	5.41580435980375e-37	3.35897180149561e-36	EV-P20
COPS3	-3.58300409596774	1.1856360249043e-30	5.82621142760732e-30	EV-P20	-3.3538874	0.0103198965470448	0.0340084433922875	EV-P20	9.11322235282419e-31	3.90436808033715e-30	EV-P20
COPS4	-3.80309783064516	2.58904765112514e-31	1.33059697625726e-30	EV-P20	-5.2009864	0.00352401606671491	0.0219707651692403	EV-P20	7.03238657468985e-32	3.2565067750181e-31	EV-P20
COPS5	-1.82009255645161	9.01204111825479e-13	1.77920649177469e-12	EV-P20	-4.276457	0.00151251016334561	0.0186001859599721	EV-P20	4.80199985505728e-14	9.00637090719258e-14	EV-P20
COPS6	-3.76051549435484	1.2835862196678e-25	4.82006474756695e-25	EV-P20	NA	NA	NA	NA	NA	1	ns
COPS8	-1.30481907419355	1.63938046995557e-05	2.34634316770654e-05	EV-P20	NA	NA	NA	NA	NA	1	ns
COPZ1	-3.76356765	1.28418895214149e-21	3.91845717962335e-21	EV-P20	-5.6203386	0.0285734902753989	0.0628018910063476	ns	1.93227271632993e-21	5.07590906216333e-21	EV-P20
CORO1A	-7.01046611451613	7.54408363912654e-54	2.81939873820578e-52	EV-P20	NA	NA	NA	NA	NA	1	ns
CORO1B	-1.60552244354839	3.69008179201152e-14	7.82028970321568e-14	EV-P20	-2.7983982	0.0113208294370298	0.0357348512363551	EV-P20	1.52108905866119e-14	2.94282770583325e-14	EV-P20
CORO1C	-4.87390325322581	4.08699362358948e-48	7.73344118125958e-47	EV-P20	-4.0079044	0.00228078625598004	0.0201314424124723	EV-P20	1.08316057361627e-48	1.86086986547276e-47	EV-P20
CORO2A	NA	NA	NA	NA	-1.3364706	0.183352409866396	0.259243648498701	ns	NA	1	ns
CORO7	-3.80896081774193	7.71699239473306e-33	4.39205387465862e-32	EV-P20	NA	NA	NA	NA	NA	1	ns
COTL1	-3.5757722983871	3.13276146889837e-32	1.71326811219624e-31	EV-P20	-3.3768924	0.0208805391815294	0.0509582180799959	ns	5.06366165046146e-32	2.39652085826248e-31	EV-P20
CP	-4.59163658870968	1.08076356073467e-36	7.73794844221336e-36	EV-P20	NA	NA	NA	NA	NA	1	ns
CPB2	NA	NA	NA	NA	0.910559600000001	0.428035063662934	0.512869009265332	ns	NA	1	ns
CPD	-0.881297803225806	3.23741030685849e-06	4.77419718329233e-06	EV-P20	2.2631734	0.0522587839761522	0.0977332302699405	ns	2.80713449333527e-06	3.8923785791364e-06	ns
CPE	-4.48110216370968	5.03639771224616e-36	3.46133559752012e-35	EV-P20	-2.5908314	0.00371150729875604	0.0221396167085632	EV-P20	1.64257139610987e-36	1.00068711294921e-35	EV-P20
CPM	1.205449	2.06704324776171e-09	3.57469675013509e-09	EV-P150	-0.1871826	0.729599469132473	0.783022674194536	ns	3.21415308395934e-08	4.81003048627365e-08	ns
CPN2	-5.73401957096774	2.70232629676873e-45	3.87910287132221e-44	EV-P20	NA	NA	NA	NA	NA	1	ns
CPNE1	-1.3418655	1.01796023330558e-07	1.63075102795628e-07	EV-P20	-1.6732884	0.0420892231140788	0.082887852031959	ns	8.68396678358473e-08	1.27622368983735e-07	EV-P20
CPNE2	1.87810351612903	1.27773615110111e-14	2.75801714393231e-14	EV-P150	-1.2270298	0.190816851418328	0.26829296286983	ns	8.44754172791853e-14	1.56895964200692e-13	ns
CPNE3	2.17042879032258	8.83194789265088e-26	3.3510802290605e-25	EV-P150	-1.1672492	0.110694419624198	0.17265061973873	ns	5.95287696373578e-25	1.89741050532432e-24	ns
CPNE4	-0.453219419354838	0.0550418985496569	0.0633209997527438	ns	NA	NA	NA	NA	NA	1	ns
CPNE5	5.33360408064516	3.37093001120504e-45	4.7453575133582e-44	EV-P150	-0.5595468	0.253207276093538	0.333160513064618	ns	8.94298063835768e-44	9.48397576339413e-43	ns
CPNE6	-1.21169718548387	3.38412077476316e-07	5.28191105391529e-07	EV-P20	NA	NA	NA	NA	NA	1	ns
CPNE8	5.64158269354839	9.00796811552941e-47	1.46643682059512e-45	EV-P150	-0.279756800000001	0.624163708027924	0.691959853974668	ns	6.04383412309907e-45	6.96866243186859e-44	ns
CPPED1	1.14309391935484	0.000303922903323438	0.000406066639286794	EV-P150	NA	NA	NA	NA	NA	1	ns
CPQ	-3.40216377419355	8.85792498392455e-32	4.69308970966475e-31	EV-P20	NA	NA	NA	NA	NA	1	ns
CPSF6	NA	NA	NA	NA	-1.957614	0.143730977660901	0.213003725554889	ns	NA	1	ns
CPSF7	NA	NA	NA	NA	-2.5948224	0.0146737515275142	0.0415765531448714	EV-P20	NA	1	ns
CPVL	-3.47023331370968	5.62422642735237e-26	2.15928798541565e-25	EV-P20	NA	NA	NA	NA	NA	1	ns
CR1	0.719834193548387	0.0017055575514534	0.00216180717918017	EV-P150	NA	NA	NA	NA	NA	1	ns
CR1L	0.428267175000002	0.0668818244995679	0.0763689798556979	ns	NA	NA	NA	NA	NA	1	ns
CRABP1	2.10335695967742	1.13936605822202e-14	2.47032194468674e-14	EV-P150	-0.8325738	0.572068856495402	0.646140496068507	ns	2.19421953586912e-13	3.99329360447368e-13	ns
CRABP2	3.60853466935484	3.85621365383016e-26	1.49627251494821e-25	EV-P150	-1.9215498	0.125617023331388	0.191463431570997	ns	2.98355606897027e-25	9.65301191429552e-25	ns
CRACR2A	1.22277123387097	6.49592556850927e-05	8.97115028750522e-05	EV-P150	NA	NA	NA	NA	NA	1	ns
CRB2	2.64717428225806	2.60507376888405e-22	8.2333893302908e-22	EV-P150	NA	NA	NA	NA	NA	1	ns
CRB3	4.19487761290323	2.69628134288573e-37	2.03022321270518e-36	EV-P150	2.2657568	0.0426913971700075	0.0837548733584349	ns	1.01706604427065e-36	6.26279377798203e-36	EV-P150
CRIM1	4.13132903870968	9.22514533198551e-31	4.5717812070418e-30	EV-P150	3.1480082	0.035578693784578	0.0732938666495447	ns	2.41221693153989e-30	1.0010117604796e-29	EV-P150
CRIP2	2.19035198387097	5.11719115249179e-16	1.19674919890538e-15	EV-P150	-5.5110862	0.00694337043785599	0.0279620397345606	EV-P20	1.46310285924853e-16	3.08797384789801e-16	ns
CRISPLD1	-0.620061937903225	0.00793063552196938	0.00963312709921583	EV-P20	NA	NA	NA	NA	NA	1	ns
CRK	4.02721296693549	5.36651969600786e-24	1.83976922284316e-23	EV-P150	-3.9272254	0.0666124891058329	0.117433625899164	ns	2.04801302484988e-23	6.02480543954125e-23	ns
CRKL	3.25232479354839	6.33274949314631e-23	2.06879282769376e-22	EV-P150	-2.7126026	0.00146612130776311	0.0183404023767788	EV-P20	5.44437103733187e-24	1.65840947555606e-23	ns
CRMP1	-1.35378747822581	1.11280480321332e-16	2.67109818497827e-16	EV-P20	-3.0607544	0.0163560480044721	0.0438981213137427	EV-P20	7.61672526305402e-17	1.62351538485444e-16	EV-P20
CRNN	-5.65518205080645	6.44081822868198e-34	3.91011339966235e-33	EV-P20	NA	NA	NA	NA	NA	1	ns
CROCC	2.80639298387097	7.88272617218842e-39	6.60065059360835e-38	EV-P150	NA	NA	NA	NA	NA	1	ns
CRYAB	-4.77764214516129	7.08497595007223e-45	9.54246770742568e-44	EV-P20	NA	NA	NA	NA	NA	1	ns
CRYBG3	0.0706284572580635	0.692516236688368	0.711061421321319	ns	NA	NA	NA	NA	NA	1	ns
CRYL1	-3.12342862903226	3.39712385743352e-34	2.11070765896829e-33	EV-P20	NA	NA	NA	NA	NA	1	ns
CRYM	-1.60117024193548	1.01856666297992e-08	1.71072233770807e-08	EV-P20	NA	NA	NA	NA	NA	1	ns
CRYZ	-1.20506078225807	3.19675472551128e-08	5.2362806465092e-08	EV-P20	NA	NA	NA	NA	NA	1	ns
CRYZL1	0.0511716709677419	0.848536569302795	0.85974810950916	ns	NA	NA	NA	NA	NA	1	ns
CS	NA	NA	NA	NA	-3.0486278	0.00365516416014563	0.0220969143840863	EV-P20	NA	1	ns
CSDE1	-2.56525518467742	1.00020788622888e-25	3.77539608869294e-25	EV-P20	-4.6206706	0.00843576070135862	0.0306573623947658	EV-P20	5.34429586055427e-26	1.78281558998684e-25	EV-P20
CSE1L	-3.54194796693548	5.67175075905219e-34	3.4721600235038e-33	EV-P20	-2.9890404	0.00175398625544249	0.0194440319773393	EV-P20	8.34634389842728e-35	4.5520694658724e-34	EV-P20
CSK	1.68453386290322	2.87112507604773e-09	4.94179472628653e-09	EV-P150	-3.0450618	0.0108087062640046	0.0348449469201477	EV-P20	7.81910107000442e-10	1.24496901188764e-09	ns
CSNK1A1	1.92457434596774	1.17803203309827e-09	2.0629719618079e-09	EV-P150	-2.3901112	0.00363293933537529	0.0220744557302699	EV-P20	1.16310493409797e-10	1.91951419479377e-10	ns
CSNK1E	NA	NA	NA	NA	-2.2260252	0.0506912514482216	0.0955101979827853	ns	NA	1	ns
CSNK1G1	4.41324412016129	4.14366307202472e-52	1.23210552978368e-50	EV-P150	-0.746771600000002	0.053947208109956	0.100040412370481	ns	2.73237584359157e-51	6.51975236012545e-50	ns
CSNK1G2	4.07806188709677	3.91566772140778e-43	4.43978822575185e-42	EV-P150	-0.222544799999998	0.443395970276484	0.526519661359875	ns	1.72680657049192e-41	1.47594710851001e-40	ns
CSNK1G3	4.1244258233871	4.06945105515399e-47	6.85455512989521e-46	EV-P150	-1.0064174	0.008791853404972	0.0310859220672292	EV-P20	4.02688455564613e-47	5.96395488500005e-46	ns
CSNK2A1	-3.10696949435484	3.82041402054299e-18	9.84322409890563e-18	EV-P20	-5.1408056	0.00242075150298335	0.0201314424124723	EV-P20	4.35869719553677e-19	1.02158823764423e-18	EV-P20
CSNK2A2	-2.9568020516129	4.99646537348067e-24	1.71694576631164e-23	EV-P20	NA	NA	NA	NA	NA	1	ns
CSNK2B	-1.85450315080645	1.75454965395052e-08	2.91159321845776e-08	EV-P20	-2.8348114	0.00127235171056198	0.017960691787544	EV-P20	5.69829152650451e-10	9.14067679041527e-10	EV-P20
CSRP1	1.00257250806452	1.4854932258417e-07	2.36542473229656e-07	EV-P150	-4.1740202	0.0289232689570002	0.0634048356874762	ns	8.70711874953133e-08	1.27853247963204e-07	ns
CSRP2	-0.969481508870969	4.88120395995428e-06	7.14765243181246e-06	EV-P20	NA	NA	NA	NA	NA	1	ns
CST1	-0.861754533064515	0.000259812605094027	0.000348089163790342	EV-P20	NA	NA	NA	NA	NA	1	ns
CST3	-4.89184488467742	2.20465995330555e-42	2.3882450200492e-41	EV-P20	-3.3770152	0.0381361586248426	0.0774084185935816	ns	8.42324624551137e-42	7.42109592296848e-41	EV-P20
CST4	-1.16987540725807	4.41864035351176e-05	6.17253978434001e-05	EV-P20	NA	NA	NA	NA	NA	1	ns
CST6	-0.740702910483872	0.024298180092792	0.0286196025830218	EV-P20	NA	NA	NA	NA	NA	1	ns
CSTA	NA	NA	NA	NA	2.0256292	0.0755529855418372	0.128956720752181	ns	NA	1	ns
CSTB	1.33946347580645	4.42015973005706e-12	8.49627008798567e-12	EV-P150	-2.7627366	0.00348212106696763	0.0219216693515712	EV-P20	5.04918552999666e-13	9.06426409669201e-13	ns
CTAG1A	NA	NA	NA	NA	0.5629294	0.307441124349922	0.391246377832485	ns	NA	1	ns
CTBP1	-1.24694921774194	2.02995104046598e-07	3.21133405641578e-07	EV-P20	-3.5755918	0.0138983420564399	0.0403427905829065	EV-P20	5.83615131157632e-08	8.61383844784203e-08	EV-P20
CTBP2	-0.671654144354839	7.46245616528548e-05	0.00010271892898272	EV-P20	-2.7624298	0.027937162227271	0.0618265920950377	ns	2.93557104752101e-05	3.85279683700618e-05	EV-P20
CTDSP1	2.09547941935484	9.41436719059983e-21	2.73787085762554e-20	EV-P150	-0.627384199999998	0.451206778516299	0.533532968405061	ns	2.03504350387745e-19	4.86259351830523e-19	ns
CTDSPL	NA	NA	NA	NA	-2.3642698	0.0939781123674593	0.152261453263731	ns	NA	1	ns
CTGF	NA	NA	NA	NA	0.00815419999999989	0.994616150973036	0.995405842240184	ns	NA	1	ns
CTH	-1.80521096451613	6.21626918636233e-10	1.10049868827824e-09	EV-P20	NA	NA	NA	NA	NA	1	ns
CTHRC1	NA	NA	NA	NA	-1.681507	0.180087398985508	0.256063357497161	ns	NA	1	ns
CTNNA1	-2.53854481854838	2.45761457313646e-17	6.0639194463333e-17	EV-P20	-1.0266014	0.0285225311316889	0.0627993895047928	ns	3.00029553340876e-17	6.49182333299276e-17	EV-P20
CTNNA2	-2.68161881774194	5.6824806395975e-18	1.44870941240482e-17	EV-P20	-1.4957522	0.0403817990382116	0.0810529581013785	ns	1.00779296781804e-17	2.22257807280024e-17	EV-P20
CTNNB1	-4.37871671370968	2.15328452070655e-29	9.88137180053369e-29	EV-P20	-0.4780546	0.171628280110029	0.246678959040697	ns	2.54150989165301e-28	9.76804025472008e-28	EV-P20
CTNND1	-3.94074201451613	7.21645882172237e-36	4.90180909242401e-35	EV-P20	-1.1723888	0.0584841069729694	0.106376936276231	ns	3.57709860321454e-35	2.02820310241669e-34	EV-P20
CTPS1	NA	NA	NA	NA	-5.8001624	0.00209977331746134	0.0201314424124723	EV-P20	NA	1	ns
CTPS2	-1.96751937177419	3.60973091707941e-13	7.24432223992384e-13	EV-P20	NA	NA	NA	NA	NA	1	ns
CTSA	-3.95463352419355	4.11593089213526e-29	1.85950738289646e-28	EV-P20	-4.0348706	0.00197404739319691	0.0199669211379661	EV-P20	5.89778743226308e-30	2.42401885373875e-29	EV-P20
CTSB	-2.48633970161291	6.31540461027029e-30	3.0070406918836e-29	EV-P20	-4.6550778	0.0396467096799755	0.0798955676284718	ns	1.7893090995292e-29	7.21603998354734e-29	EV-P20
CTSC	-3.39597598145161	8.48432489058854e-27	3.40541635415634e-26	EV-P20	NA	NA	NA	NA	NA	1	ns
CTSD	-2.05657911290323	4.95986007163651e-29	2.22354342288443e-28	EV-P20	-1.588968	0.0147826547037006	0.0416194781844796	EV-P20	5.16083304118598e-29	2.03823245166839e-28	EV-P20
CTSG	-3.72254300161291	1.89177848100316e-31	9.8089724086178e-31	EV-P20	NA	NA	NA	NA	NA	1	ns
CTSH	-3.05703660483871	1.59831401843538e-18	4.1846244831273e-18	EV-P20	NA	NA	NA	NA	NA	1	ns
CTSL	-2.28575633870968	3.15461435698286e-10	5.64306091850709e-10	EV-P20	NA	NA	NA	NA	NA	1	ns
CTSV	NA	NA	NA	NA	-2.356353	0.0815536541596391	0.136518434353553	ns	NA	1	ns
CTSZ	-2.71728215322581	1.14038507083157e-18	3.01003813079999e-18	EV-P20	NA	NA	NA	NA	NA	1	ns
CTTN	1.04870222580645	3.87442357646211e-08	6.31789048786267e-08	EV-P150	-2.6035994	0.0120959380621138	0.0375017896400194	EV-P20	1.05357523034826e-08	1.60607120296213e-08	ns
CUBN	-3.17325287096774	4.0390548880277e-28	1.71821984579748e-27	EV-P20	NA	NA	NA	NA	NA	1	ns
CUL1	-1.4340643	2.34017697706505e-11	4.39386321595847e-11	EV-P20	NA	NA	NA	NA	NA	1	ns
CUL2	-1.76557510483871	2.932981074714e-15	6.59977363066918e-15	EV-P20	-2.5537052	0.0159581238720983	0.043528479709343	EV-P20	1.80669366280962e-15	3.63029206164554e-15	EV-P20
CUL3	-0.589160895161289	0.0163870855498683	0.0195144941938358	EV-P20	NA	NA	NA	NA	NA	1	ns
CUL4A	-1.63644494032258	1.02212001700157e-10	1.86153608096412e-10	EV-P20	-2.2357256	0.000127883764913478	0.015323442305616	EV-P20	4.309378706858e-13	7.74426006106908e-13	EV-P20
CUL4B	-0.474883043548386	0.0620281594985149	0.0710216333118555	ns	-2.3921542	0.0437747096179598	0.0852828770841395	ns	0.0187593993425041	0.0206461550739411	EV-P20
CUL5	-1.11175112822581	2.78067164059104e-06	4.10896407742509e-06	EV-P20	-3.0139194	0.0498320522383741	0.0941023248636263	ns	2.32679813239184e-06	3.23679286757019e-06	EV-P20
CUTA	1.00834572580645	0.00664276028615058	0.008105947853368	EV-P150	NA	NA	NA	NA	NA	1	ns
CXADR	3.23525138870968	1.29966770483885e-28	5.70366218659699e-28	EV-P150	0.629405200000001	0.203548318824064	0.281483988894935	ns	1.7672180162754e-27	6.36494874624975e-27	EV-P150
CXCL12	-6.13438172258065	7.7917607010512e-36	5.2680256804787e-35	EV-P20	NA	NA	NA	NA	NA	1	ns
CXCL8	1.67466290241936	1.68236297025028e-05	2.40667928095696e-05	EV-P150	NA	NA	NA	NA	NA	1	ns
CYB561	1.28677432096774	8.14991702625677e-05	0.000111917333715892	EV-P150	NA	NA	NA	NA	NA	1	ns
CYB5A	NA	NA	NA	NA	-5.6529758	0.00370449089472757	0.0221396167085632	EV-P20	NA	1	ns
CYB5B	-5.16098189193548	1.57749110525207e-31	8.23800910520524e-31	EV-P20	-4.0757248	0.0180797685427873	0.0467957869572556	EV-P20	2.16578195370425e-31	9.71491748423997e-31	EV-P20
CYB5R2	-0.48602146451613	0.0308478177313549	0.036086126402717	EV-P20	NA	NA	NA	NA	NA	1	ns
CYB5R3	-5.69979919677419	2.17166560117224e-49	4.68758041615993e-48	EV-P20	-6.1744378	0.00697011169811302	0.027980336928253	EV-P20	1.78639856671613e-49	3.44835139058237e-48	EV-P20
CYBA	-4.32552086451613	9.04586542956959e-30	4.25842517960675e-29	EV-P20	NA	NA	NA	NA	NA	1	ns
CYBB	-5.62677508225807	7.81058673878389e-36	5.26853003630006e-35	EV-P20	NA	NA	NA	NA	NA	1	ns
CYBRD1	5.22825097096774	3.41240589623723e-45	4.78064941424773e-44	EV-P150	0.156984999999999	0.781761773838222	0.826686842217348	ns	2.76466207944779e-43	2.72970658189155e-42	EV-P150
CYCS	1.34859439032258	0.000400155281943	0.000531715682435888	EV-P150	NA	NA	NA	NA	NA	1	ns
CYFIP1	1.36392958870968	2.34256665957446e-10	4.21372792962961e-10	EV-P150	-1.3277638	0.0341536912756526	0.071453490212382	ns	2.12431285339511e-10	3.45276204553718e-10	ns
CYFIP2	1.65952902419355	6.58774087888984e-15	1.45099598798828e-14	EV-P150	-1.6395338	0.0323730864192368	0.0688713509391526	ns	7.90873665340681e-15	1.54928273324434e-14	ns
CYR61	NA	NA	NA	NA	-0.0359090000000002	0.978688600187186	0.981023443766162	ns	NA	1	ns
CYSRT1	5.48509193467742	1.29283570387619e-35	8.60119461437262e-35	EV-P150	1.4775112	0.199241083705382	0.276894582150644	ns	2.1365953912606e-34	1.143511178251e-33	EV-P150
CYSTM1	4.51327691129032	8.66172298981704e-57	4.50718942720122e-55	EV-P150	3.1836132	0.0139063407443656	0.0403427905829065	EV-P150	1.61845111755618e-56	6.95124754990377e-55	EV-P150
DAAM1	NA	NA	NA	NA	-1.1382882	0.303052372373912	0.386769509916738	ns	NA	1	ns
DAB2	-2.07604967741935	5.00311267272069e-18	1.27886581827264e-17	EV-P20	NA	NA	NA	NA	NA	1	ns
DAG1	0.98045645967742	0.000101714339492696	0.000139022319550523	EV-P150	0.230045999999998	0.65050855474697	0.713159097878136	ns	0.000702904629066783	0.000853420602640801	EV-P150
DAGLB	NA	NA	NA	NA	0.698639599999996	0.334445252030678	0.41947088575589	ns	NA	1	ns
DAK	-3.50175290322581	1.31958299010226e-31	6.9409112511877e-31	EV-P20	-3.2963976	0.00969531138578447	0.0328003497430967	EV-P20	9.81780129881331e-32	4.48589963600034e-31	EV-P20
DARS	-4.08556066048387	4.47665252948567e-38	3.55448650433821e-37	EV-P20	-3.0199136	0.0317099632646202	0.0676318252031366	ns	1.28398518398448e-37	8.35563085638382e-37	EV-P20
DAZAP1	NA	NA	NA	NA	-4.0330248	0.00945482752850339	0.0324614698991903	EV-P20	NA	1	ns
DBI	4.83445673145161	2.07224947067869e-37	1.56845063832668e-36	EV-P150	NA	NA	NA	NA	NA	1	ns
DBN1	-1.7833367516129	2.40723743004933e-15	5.43774408617344e-15	EV-P20	-6.063068	0.00042599863545481	0.0164620316331959	EV-P20	4.35022616264823e-17	9.34211068428706e-17	EV-P20
DBNL	-1.81100744354839	1.68734318977755e-15	3.82937543225217e-15	EV-P20	-4.2686474	0.0085835436586056	0.0309752100233683	EV-P20	5.76055299952524e-16	1.18380742262971e-15	EV-P20
DCBLD2	NA	NA	NA	NA	-0.0466860000000011	0.9567539731005	0.96636776361201	ns	NA	1	ns
DCD	2.55498409354839	1.07923853531904e-09	1.89451873007211e-09	EV-P150	2.557944	0.0031407611353093	0.0216981179239291	EV-P150	9.29107881760483e-11	1.54372083255755e-10	EV-P150
DCTD	0.0152824225806452	0.948920727786503	0.952844590203264	ns	NA	NA	NA	NA	NA	1	ns
DCTN1	-2.83814595967742	4.89048062039863e-21	1.44239479026737e-20	EV-P20	-4.9785802	0.00140818964175469	0.0183404023767788	EV-P20	3.74172573036971e-22	1.02036266742463e-21	EV-P20
DCTN2	-3.11311420967742	6.65179934265483e-24	2.27504029160753e-23	EV-P20	-6.4875796	0.00143735560660571	0.0183404023767788	EV-P20	5.82380702346391e-25	1.85972127626598e-24	EV-P20
DCTN3	-3.51807545241935	4.07166686003544e-26	1.57567559497255e-25	EV-P20	NA	NA	NA	NA	NA	1	ns
DCTPP1	NA	NA	NA	NA	-4.6827412	0.0118352165860274	0.036877522829352	EV-P20	NA	1	ns
DCUN1D1	-1.87851518145161	1.19601597097162e-13	2.46651842845811e-13	EV-P20	NA	NA	NA	NA	NA	1	ns
DCUN1D3	NA	NA	NA	NA	-3.3218812	0.0380316834563087	0.0773147795841191	ns	NA	1	ns
DCXR	-0.968900225806451	5.76639318217696e-07	8.88122078903999e-07	EV-P20	NA	NA	NA	NA	NA	1	ns
DDAH1	0.0588113709677422	0.695441965943775	0.713562636887381	ns	-2.6979304	0.0523721207664433	0.0978725844716113	ns	0.15707211239459	0.163149872487247	ns
DDAH2	-3.38870362096774	3.19857382757422e-28	1.37068296081636e-27	EV-P20	-1.5493648	0.018541536502537	0.0473733462367816	EV-P20	4.05047908672898e-28	1.52938968593415e-27	EV-P20
DDB1	-0.0760566064516119	0.763256949564382	0.778212299170962	ns	-4.4116436	0.000438259358978629	0.0164620316331959	EV-P20	0.00301149726994546	0.00350762868458732	EV-P20
DDC	-4.46833378225807	7.69292155711335e-37	5.61833920236298e-36	EV-P20	NA	NA	NA	NA	NA	1	ns
DDI2	-2.8033583983871	1.33748985396326e-18	3.51121210310716e-18	EV-P20	-2.7257162	0.00224312709404609	0.0201314424124723	EV-P20	1.44774572110666e-19	3.48839712322754e-19	EV-P20
DDR1	-2.67200119677419	3.12344204550605e-17	7.68725516942959e-17	EV-P20	0.807679400000001	0.23332922923616	0.312386079078258	ns	2.94870866953122e-16	6.16287286405673e-16	ns
DDT	0.571432943548388	0.000836818847124798	0.00108667117670306	EV-P150	-2.5281156	0.0601856955491118	0.108765690666173	ns	0.00054878311455383	0.000671516660116439	ns
DDX1	-3.99717062419355	2.23389522802894e-34	1.39990767623147e-33	EV-P20	-5.6410656	0.00219348864438256	0.0201314424124723	EV-P20	4.14573415976693e-35	2.34288529160512e-34	EV-P20
DDX17	NA	NA	NA	NA	-3.3905462	0.00106000076638535	0.0176474368794779	EV-P20	NA	1	ns
DDX19A	-1.11627792096774	8.60719318198452e-07	1.31178665963927e-06	EV-P20	NA	NA	NA	NA	NA	1	ns
DDX19B	-1.42378523790322	1.82660201365057e-08	3.02599105615563e-08	EV-P20	NA	NA	NA	NA	NA	1	ns
DDX21	NA	NA	NA	NA	-6.0670628	0.00104556793527197	0.0176474368794779	EV-P20	NA	1	ns
DDX39A	NA	NA	NA	NA	-3.7185042	0.000643878962966992	0.0164620316331959	EV-P20	NA	1	ns
DDX39B	NA	NA	NA	NA	-3.7384696	0.000329991518397391	0.015874571534846	EV-P20	NA	1	ns
DDX3X	-2.510884	7.37752550651197e-22	2.27975708652978e-21	EV-P20	-2.3911902	0.0110261876352698	0.0352169430286546	EV-P20	4.40617953975731e-22	1.1920970786304e-21	EV-P20
DDX3Y	-2.0738812983871	2.67864165252559e-21	8.00570438508675e-21	EV-P20	-2.9978628	0.012871303960578	0.0390006698132417	EV-P20	1.81771936513131e-21	4.78963476885828e-21	EV-P20
DDX5	NA	NA	NA	NA	-3.1030176	0.00307949637851262	0.0216234873224125	EV-P20	NA	1	ns
DDX58	-1.249925725	3.56765447597451e-08	5.83070395007836e-08	EV-P20	NA	NA	NA	NA	NA	1	ns
DDX6	-2.81611098145161	1.30203665823295e-24	4.62699368547659e-24	EV-P20	NA	NA	NA	NA	NA	1	ns
DEFA3	-2.33832233870968	6.23409241361349e-23	2.03884907893038e-22	EV-P20	NA	NA	NA	NA	NA	1	ns
DEFB1	-0.755326051612901	0.0202756216672205	0.0240762679455096	EV-P20	NA	NA	NA	NA	NA	1	ns
DENND4C	-0.335887325	0.0477909578251114	0.0552192113807988	ns	NA	NA	NA	NA	NA	1	ns
DENR	3.35543232741935	1.25007272593616e-27	5.21131891756506e-27	EV-P150	-3.81275	0.0336820068621345	0.0709409455045122	ns	2.79313291432622e-27	9.9144676587034e-27	ns
DEPTOR	-0.414728111290323	0.105891617636287	0.119046363345733	ns	NA	NA	NA	NA	NA	1	ns
DES	-2.83371991048387	2.00858382929748e-11	3.78590768342358e-11	EV-P20	-4.6421538	0.00718594496859157	0.0283946195389018	EV-P20	4.41185744187959e-12	7.6100111296678e-12	EV-P20
DFFA	-0.245748381451612	0.173514876700333	0.191161569264563	ns	NA	NA	NA	NA	NA	1	ns
DGKA	-0.80827789032258	3.28976847705922e-05	4.61771933629603e-05	EV-P20	NA	NA	NA	NA	NA	1	ns
DHCR24	NA	NA	NA	NA	-4.340014	0.0035587857337816	0.0219707651692403	EV-P20	NA	1	ns
DHFR	NA	NA	NA	NA	-4.5498924	0.0157355209648574	0.0431810553935048	EV-P20	NA	1	ns
DHRS7	NA	NA	NA	NA	-5.4222872	0.00441404909894817	0.0231902868440496	EV-P20	NA	1	ns
DHX15	NA	NA	NA	NA	-4.1753932	0.00527785252999171	0.0246166955994321	EV-P20	NA	1	ns
DHX32	-0.649221095967741	0.00479748894436648	0.00591115551115599	EV-P20	NA	NA	NA	NA	NA	1	ns
DHX9	NA	NA	NA	NA	-1.9590956	0.0151346273913561	0.0423467210361916	EV-P20	NA	1	ns
DIAPH1	-1.74069602419355	6.7940918149787e-14	1.41819366395759e-13	EV-P20	-5.9408814	0.00487648870389429	0.0238248605087549	EV-P20	1.2140461628511e-14	2.367458919158e-14	EV-P20
DIAPH2	-4.30821911612903	1.75467103706943e-41	1.76314186276563e-40	EV-P20	NA	NA	NA	NA	NA	1	ns
DIP2A	2.18840458064516	2.33794646106752e-18	6.07199285877964e-18	EV-P150	-1.448782	0.0806523580169003	0.135442105553635	ns	8.31833860601623e-18	1.83924140606639e-17	ns
DIP2B	4.32542929354839	2.92831806028479e-37	2.18797918658202e-36	EV-P150	0.612587999999999	0.217651786628038	0.296568807325078	ns	5.52241953868794e-36	3.24914957789927e-35	EV-P150
DIP2C	1.32628308548387	1.19115151793062e-09	2.08469400795785e-09	EV-P150	0.302341400000001	0.838228490152342	0.869976954991377	ns	2.16912915154022e-08	3.2746607050493e-08	EV-P150
DKC1	NA	NA	NA	NA	-2.1467168	0.0359429186138001	0.0738484904852404	ns	NA	1	ns
DKK1	NA	NA	NA	NA	-1.7781844	0.322953519219698	0.407694452655412	ns	NA	1	ns
DKK3	NA	NA	NA	NA	-0.453521599999998	0.465670637540007	0.54874165536407	ns	NA	1	ns
DLG1	NA	NA	NA	NA	-1.3159308	0.0677482473544585	0.118174927481861	ns	NA	1	ns
DLG2	NA	NA	NA	NA	-1.7235138	0.00406162414628187	0.0225831557002672	EV-P20	NA	1	ns
DLG3	NA	NA	NA	NA	-3.270866	0.0263934958641022	0.059568489770279	ns	NA	1	ns
DLG5	NA	NA	NA	NA	-2.8982006	0.0194733103946856	0.0487025947470261	EV-P20	NA	1	ns
DLGAP4	1.88210987903226	5.76189083877533e-15	1.27294540592807e-14	EV-P150	-1.2653514	0.024852710398148	0.0573226742120138	ns	5.36741292877063e-15	1.05505897158214e-14	ns
DLST	NA	NA	NA	NA	-3.8349596	0.0133122547027354	0.0395835998314778	EV-P20	NA	1	ns
DMBT1	2.63605707419355	1.09254803571339e-23	3.69337004184319e-23	EV-P150	NA	NA	NA	NA	NA	1	ns
DMXL1	-0.266339112903228	0.254246497947401	0.27634251958923	ns	NA	NA	NA	NA	NA	1	ns
DNAH6	0.122349475	0.481817507904169	0.5074146071676	ns	NA	NA	NA	NA	NA	1	ns
DNAJA1	0.978593249999999	9.8750997289802e-05	0.000135098782207738	EV-P150	-0.534053800000002	0.327304944208064	0.411949957238407	ns	0.000366520592888905	0.000453661656039725	ns
DNAJA2	1.58628370483871	6.79745584870522e-08	1.09921122880838e-07	EV-P150	-0.959805199999998	0.155164129568407	0.226196154204906	ns	2.04272140851904e-07	2.9740638812167e-07	ns
DNAJA4	-1.19704232983871	1.93358921636096e-05	2.75524644326447e-05	EV-P20	-3.10039	0.0177411790622945	0.0460612898208491	EV-P20	5.44935676107215e-06	7.46570567425993e-06	EV-P20
DNAJB1	-1.3164226	1.02268872375257e-07	1.63742579176648e-07	EV-P20	-5.397598	0.0037370925437882	0.0221578915842807	EV-P20	8.66998145386779e-09	1.32518043930114e-08	EV-P20
DNAJB11	NA	NA	NA	NA	-6.1842066	0.00602446976876648	0.0261426042895574	EV-P20	NA	1	ns
DNAJB2	2.06675188629032	7.63854679363305e-13	1.51419900385352e-12	EV-P150	-0.0753891999999965	0.868946055053025	0.895589944721453	ns	1.92758362349125e-11	3.25943766255706e-11	ns
DNAJB4	NA	NA	NA	NA	-2.4371462	0.180701769158295	0.256647414111584	ns	NA	1	ns
DNAJB6	3.092807875	1.96893465363547e-22	6.28420107414432e-22	EV-P150	-2.7745424	0.204934425675646	0.282625649413732	ns	2.1209884433855e-21	5.5462072233429e-21	ns
DNAJC13	-3.68597658790322	5.89749125599658e-37	4.33971957575102e-36	EV-P20	-2.3747306	0.0421179446461481	0.082887852031959	ns	2.17561017842473e-36	1.31147308299428e-35	EV-P20
DNAJC25	1.70063515887097	8.40914690786804e-10	1.48330835893024e-09	EV-P150	-2.2235338	0.00870813784910567	0.0309980357612934	EV-P20	1.95079626420251e-10	3.18883728058984e-10	ns
DNAJC5	1.38862800806452	1.01731926983769e-11	1.93629546199022e-11	EV-P150	0.412878199999998	0.426094143168162	0.511272410722007	ns	1.17750378752809e-10	1.941412194792e-10	EV-P150
DNAJC7	-0.372478208064518	0.0648305470389455	0.0740847898319557	ns	-3.9275198	0.0278767208608268	0.0617550204658562	ns	0.0132218312022337	0.0147213908006724	EV-P20
DNAJC9	NA	NA	NA	NA	-1.484726	0.295932888964373	0.378896299176834	ns	NA	1	ns
DNASE1	-4.71141136532258	2.15571247238318e-24	7.53206971765537e-24	EV-P20	NA	NA	NA	NA	NA	1	ns
DNASE1L1	NA	NA	NA	NA	-0.135904399999998	0.784141532806395	0.82674465384514	ns	NA	1	ns
DNASE2	-3.11409900322581	4.36481318943556e-17	1.06703570755161e-16	EV-P20	NA	NA	NA	NA	NA	1	ns
DNM1	-0.529314346774193	0.000638667311964327	0.000834189398056499	EV-P20	-1.5787868	0.128374394405232	0.194023889865462	ns	0.000853412962191946	0.00103033272596329	EV-P20
DNM1L	-4.03002813306452	6.75437873976703e-40	5.96432110535792e-39	EV-P20	NA	NA	NA	NA	NA	1	ns
DNM2	-1.27656869354839	1.93859518878592e-12	3.77359143628735e-12	EV-P20	-2.4311258	0.0607047174920281	0.109233827835405	ns	3.62116437390061e-12	6.28400039834469e-12	EV-P20
DNPEP	-3.8799154733871	8.40112585998341e-28	3.51736792471145e-27	EV-P20	NA	NA	NA	NA	NA	1	ns
DNPH1	-2.33214843548387	1.00031206727713e-10	1.82409847562301e-10	EV-P20	NA	NA	NA	NA	NA	1	ns
DOCK1	0.423377866935486	0.0744211514909484	0.0844811980695846	ns	NA	NA	NA	NA	NA	1	ns
DOCK10	NA	NA	NA	NA	-0.154847599999998	0.860572961824269	0.888776909774266	ns	NA	1	ns
DOCK5	-0.116114193548388	0.67339102883067	0.692995425905453	ns	NA	NA	NA	NA	NA	1	ns
DOCK7	-1.60119631129032	5.63758877460657e-15	1.24737537503444e-14	EV-P20	-4.2140226	0.00268189616484658	0.0207394485631234	EV-P20	6.00703196186621e-16	1.23298457711901e-15	EV-P20
DOCK9	NA	NA	NA	NA	-0.1894124	0.8434396794687	0.874665336051252	ns	NA	1	ns
DOPEY2	0.799080846774192	0.00194350017984035	0.00245273257862918	EV-P150	-0.446372599999998	0.567045576866389	0.641041210439537	ns	0.00860767487436271	0.00971615337329509	ns
DPEP1	-1.11508757258065	7.23430495093958e-07	1.10718301612594e-06	EV-P20	NA	NA	NA	NA	NA	1	ns
DPP3	-0.687374516129033	0.00360157522309593	0.00446025932855994	EV-P20	-4.9218242	0.00663904275776878	0.027305415231554	EV-P20	0.000278352189234258	0.000347031248987268	EV-P20
DPP4	1.44059298387097	9.36781167363873e-20	2.58992440388836e-19	EV-P150	1.3658232	0.0147282958406769	0.0416194781844796	EV-P150	6.76509445092536e-20	1.66034746666997e-19	EV-P150
DPP7	-4.33884929032258	2.4886019705565e-36	1.76014226752467e-35	EV-P20	NA	NA	NA	NA	NA	1	ns
DPP9	NA	NA	NA	NA	-2.3142766	0.102570973419604	0.162425517582174	ns	NA	1	ns
DPT	-5.15664205645161	5.21659863887217e-32	2.80464362244899e-31	EV-P20	NA	NA	NA	NA	NA	1	ns
DPY30	-0.118905881451614	0.747788055607898	0.763241469016258	ns	NA	NA	NA	NA	NA	1	ns
DPYS	-5.58145872177419	3.93157876959157e-41	3.83164566374242e-40	EV-P20	NA	NA	NA	NA	NA	1	ns
DPYSL2	-4.07083803951613	1.22330370589111e-37	9.43044179620821e-37	EV-P20	-3.4267354	0.00460570572501961	0.0232431963410693	EV-P20	5.14820392143144e-38	3.42814509186791e-37	EV-P20
DPYSL3	-1.03968354032258	2.44860329070305e-06	3.62378364098968e-06	EV-P20	-4.6833106	0.0164551778702114	0.0439676838812589	EV-P20	7.26351884011658e-07	1.03300706683115e-06	EV-P20
DRG2	-2.61436908548387	1.97215407879209e-22	6.28758969978134e-22	EV-P20	NA	NA	NA	NA	NA	1	ns
DSC1	-0.303552727419358	0.25362149430742	0.275838749085513	ns	2.3922988	0.00238481465355564	0.0201314424124723	EV-P150	0.00508703690186508	0.00581472348463353	ns
DSC2	-3.18711162741936	4.65517711138096e-22	1.45393205815264e-21	EV-P20	-0.0872584000000032	0.875914458540605	0.900195821435331	ns	2.0490185382388e-20	5.16918333141594e-20	EV-P20
DSC3	NA	NA	NA	NA	0.938186600000002	0.415894143308821	0.501419959484237	ns	NA	1	ns
DSCR3	-0.554320980645162	0.0177184602863575	0.0210741197038554	EV-P20	NA	NA	NA	NA	NA	1	ns
DSG1	-0.62410255	0.0128649320807408	0.0154273300754233	EV-P20	2.1995252	0.012380040629184	0.0380407869453822	EV-P150	0.00155205761459096	0.00184528372447562	ns
DSG2	0.0581155919354828	0.798026076783243	0.811674690312869	ns	0.307548400000002	0.307077203972062	0.390980621825034	ns	0.589669999695849	0.595213313441521	ns
DSG3	NA	NA	NA	NA	-1.2032052	0.00604567167822768	0.0261426042895574	EV-P20	NA	1	ns
DSP	-3.93794049193548	9.91230288443167e-33	5.5869343530433e-32	EV-P20	0.561035400000002	0.367612626882393	0.454067335801329	ns	2.75814084065509e-31	1.2244149778412e-30	ns
DST	NA	NA	NA	NA	-0.990740800000001	0.1073496446582	0.168196677553338	ns	NA	1	ns
DSTN	-0.378389596774195	0.000440170302543682	0.000582231621249337	EV-P20	-2.257531	0.000328864526348447	0.015874571534846	EV-P20	2.42441106317702e-06	3.3698529179111e-06	EV-P20
DTD1	0.69771426048387	0.00151886502859424	0.00193527446144452	EV-P150	NA	NA	NA	NA	NA	1	ns
DTNA	NA	NA	NA	NA	-1.5447568	0.188095289671789	0.265502925678936	ns	NA	1	ns
DTNB	NA	NA	NA	NA	-3.0632362	0.0888491872191779	0.145731165243687	ns	NA	1	ns
DTX3L	-0.496223704838709	0.00408953181702516	0.00505167262179369	EV-P20	NA	NA	NA	NA	NA	1	ns
DTYMK	-3.32467312822581	1.00238054692719e-24	3.58837458691134e-24	EV-P20	-4.9955206	0.0140698753121842	0.0404448753272706	EV-P20	8.53583633431606e-25	2.70065687336188e-24	EV-P20
DUOX1	-0.161482344354839	0.395033815396505	0.420426785268595	ns	NA	NA	NA	NA	NA	1	ns
DUOX2	-0.0532902725806466	0.824438450586314	0.836495001743913	ns	NA	NA	NA	NA	NA	1	ns
DUSP23	-2.53161910645161	5.4151324813927e-15	1.20089011040931e-14	EV-P20	-2.7569826	0.139936985064284	0.20788517345142	ns	2.71406599388829e-14	5.18661332313691e-14	EV-P20
DUSP3	-0.807548900806452	0.00345646348596569	0.00428966550174788	EV-P20	-4.6763348	0.0134977881090055	0.0399858094275005	EV-P20	0.00051192886737786	0.00062686656746626	EV-P20
DUT	NA	NA	NA	NA	-4.0525204	0.00283408544895334	0.0211756833338691	EV-P20	NA	1	ns
DYNC1H1	-3.60206224193549	1.24553760704165e-35	8.30548418059353e-35	EV-P20	-3.3227022	0.00146554910071189	0.0183404023767788	EV-P20	1.60445848932339e-36	9.80946506995583e-36	EV-P20
DYNC1I2	-1.74190855645161	1.23876760352784e-10	2.25047929967589e-10	EV-P20	-4.4052942	0.00611045585545333	0.0263324089087143	EV-P20	2.18828481846111e-11	3.6893751895154e-11	EV-P20
DYNC1LI1	-3.38174036854839	1.06650766790923e-25	4.02044417113518e-25	EV-P20	-3.8817048	0.00780501669281632	0.0296295294612269	EV-P20	5.27359235497675e-26	1.7626520750681e-25	EV-P20
DYNC1LI2	-1.62792871370968	1.78925857500102e-06	2.66151071340121e-06	EV-P20	NA	NA	NA	NA	NA	1	ns
DYNLL1	-0.323549911290321	0.13442730605151	0.149855076447628	ns	-3.794801	0.113801803705955	0.17622502895744	ns	0.0792444397257207	0.0836766732936621	ns
DYNLL2	0.500533475806453	0.0129992806408466	0.0155820254164653	EV-P150	-4.43067	0.0592912376293564	0.107401185998385	ns	0.00629555186700933	0.00717225338695095	ns
DYNLRB1	-0.937602629032259	0.00263406991094585	0.00328722900235384	EV-P20	-2.0382328	0.145505808607969	0.214891706795952	ns	0.0033983867152838	0.00394222037600105	EV-P20
DYSF	-4.93710470483871	1.83647370588756e-23	6.09508471407328e-23	EV-P20	0.393570200000001	0.85598265168036	0.885123980675221	ns	8.41126301081944e-22	2.25086446301991e-21	ns
ECE1	NA	NA	NA	NA	1.980832	0.0264543613932204	0.0596524553419575	ns	NA	1	ns
ECH1	NA	NA	NA	NA	-5.1790016	0.00406527242477735	0.0225831557002672	EV-P20	NA	1	ns
ECHDC1	-3.57826721451613	6.81375931019809e-28	2.86512188021894e-27	EV-P20	NA	NA	NA	NA	NA	1	ns
ECM1	NA	NA	NA	NA	0.1864086	0.791158071419745	0.832085731351347	ns	NA	1	ns
ECM29	-3.69106286532258	5.19660159973115e-47	8.60391878500942e-46	EV-P20	-5.208232	0.00154834275935024	0.0188742159798381	EV-P20	9.17612281578229e-48	1.48722443372773e-46	EV-P20
EDC4	NA	NA	NA	NA	-3.0057648	0.00651305154683874	0.0270205373219943	EV-P20	NA	1	ns
EDF1	1.024900225	0.0065713202932819	0.00802549343446079	EV-P150	NA	NA	NA	NA	NA	1	ns
EDIL3	NA	NA	NA	NA	-2.0026624	0.352479718639292	0.437950404479869	ns	NA	1	ns
EEA1	-0.88262949112903	0.000461302707523526	0.000609354528433162	EV-P20	-3.4171496	0.00657227364315273	0.0272057956916557	EV-P20	4.15550211260541e-05	5.40435475356252e-05	EV-P20
EEF1A1	-0.939564354838708	4.67532801604138e-11	8.66109716385543e-11	EV-P20	-1.7157386	0.072788792328071	0.125341902635975	ns	9.32668871958401e-11	1.54814021451646e-10	EV-P20
EEF1A2	-0.794654435483874	7.8152059179518e-11	1.43229622923972e-10	EV-P20	-1.4994246	0.0679489838733098	0.118300682558435	ns	1.43174354083074e-10	2.35381378291599e-10	EV-P20
EEF1B2	-3.67779205403226	1.24685473116327e-25	4.68817378917391e-25	EV-P20	-5.4033698	0.0195275175607201	0.0487549818203524	EV-P20	1.51639043699545e-25	4.96220718239655e-25	EV-P20
EEF1D	-4.19346026532258	1.33451375845001e-34	8.45385454809418e-34	EV-P20	-2.342028	0.0167389383213808	0.0442800246675771	EV-P20	1.85607830230151e-34	9.96482038548122e-34	EV-P20
EEF1G	-4.81970929354839	1.49190204255347e-39	1.30945860000024e-38	EV-P20	-2.6578302	0.00603536350815473	0.0261426042895574	EV-P20	8.59996363566336e-40	6.45482298178532e-39	EV-P20
EEF2	-1.58485983870968	1.70091204239006e-24	5.97163577292124e-24	EV-P20	-2.1358614	0.00511701095637252	0.0242937563484277	EV-P20	5.30971483901077e-25	1.70188248011576e-24	EV-P20
EEFSEC	-3.31696895241936	1.37390632042541e-29	6.37510034668733e-29	EV-P20	NA	NA	NA	NA	NA	1	ns
EEPD1	NA	NA	NA	NA	-1.4341628	0.180442851134186	0.256424141887983	ns	NA	1	ns
EFEMP1	-4.34552446774194	1.78924391147692e-40	1.69281063572849e-39	EV-P20	-1.3078994	0.479285901690596	0.56225209779525	ns	7.99734740415681e-39	5.74872085369933e-38	EV-P20
EFHD1	0.502845282258065	0.028476462815992	0.033379087950845	EV-P150	NA	NA	NA	NA	NA	1	ns
EFHD2	0.387045701612902	0.0806451717139137	0.0912621477181921	ns	-6.1241698	0.0042491020182911	0.0228400558381916	EV-P20	0.00307674225624282	0.00358119457738832	ns
EFNA1	-2.24070308629032	6.53090646982057e-13	1.29904856334861e-12	EV-P20	0.6246692	0.486664211668092	0.569318087060446	ns	9.46427466419592e-12	1.61145925402266e-11	ns
EFNB1	3.71411958467742	2.43411230728531e-27	9.96208323515363e-27	EV-P150	2.1818118	0.12678090804202	0.192191623075125	ns	1.9856958078932e-26	6.76870118642961e-26	EV-P150
EFR3A	2.50364776854839	1.55813909581763e-27	6.44945642785875e-27	EV-P150	-3.0170746	0.00406426983747178	0.0225831557002672	EV-P20	4.32091532535588e-28	1.62081496265533e-27	ns
EFR3B	NA	NA	NA	NA	-0.6137382	0.614625779609237	0.684698007244758	ns	NA	1	ns
EFTUD1	-1.26568483306452	1.01684685564439e-12	2.00073716228747e-12	EV-P20	NA	NA	NA	NA	NA	1	ns
EFTUD2	NA	NA	NA	NA	-4.0239514	0.0134740122284553	0.0399623350916891	EV-P20	NA	1	ns
EGF	-4.01344578225807	2.03870261486599e-39	1.77336699096104e-38	EV-P20	NA	NA	NA	NA	NA	1	ns
EGFR	0.335778024193548	0.0517744669586226	0.0597035206638014	ns	-0.58033	0.0880858565674195	0.145080323822018	ns	0.0291435978057831	0.0315095664130493	ns
EGLN1	-1.28330681693548	5.01934015015004e-10	8.91307568405681e-10	EV-P20	NA	NA	NA	NA	NA	1	ns
EHBP1	NA	NA	NA	NA	-1.43729	0.199027970947445	0.276750973391345	ns	NA	1	ns
EHBP1L1	NA	NA	NA	NA	-1.5745168	0.0642206730290754	0.114336381854731	ns	NA	1	ns
EHD1	1.90001435483871	3.1016144136182e-23	1.02241000014518e-22	EV-P150	-0.568158799999999	0.244985389910359	0.324105405376718	ns	4.12097858530498e-22	1.12022803948638e-21	ns
EHD2	2.56805279032258	1.1772852106729e-28	5.17437270573277e-28	EV-P150	-1.2902822	0.151272650303581	0.221462457267902	ns	1.19673346716482e-27	4.36515519445682e-27	ns
EHD3	1.74114733064516	1.98176496508197e-22	6.31132580136487e-22	EV-P150	-1.1628034	0.0937377195458845	0.152067433059958	ns	9.90879108163387e-22	2.63927179507705e-21	ns
EHD4	3.73157403225807	2.71595293751583e-50	6.48712037698452e-49	EV-P150	0.102347399999999	0.773027718196236	0.81967870044604	ns	2.42256962127014e-48	4.04075204790495e-47	EV-P150
EIF1	2.63126663306452	7.80911788838826e-09	1.31841074894342e-08	EV-P150	-2.8024112	0.0293126703746533	0.0638698972468013	ns	5.3100971195529e-09	8.18183574115864e-09	ns
EIF1B	2.90934633064516	5.48395302200818e-20	1.53804033745253e-19	EV-P150	-3.2875436	0.0220016769701747	0.0526744801916529	ns	5.93224271382014e-20	1.46430933654353e-19	ns
EIF2A	NA	NA	NA	NA	-4.5286216	0.0137230630070907	0.0402290136616313	EV-P20	NA	1	ns
EIF2S1	-2.82358235483871	1.44612604188315e-21	4.40796159628399e-21	EV-P20	-2.6304904	0.000861210102876402	0.0170953596011922	EV-P20	6.97964463755994e-23	1.98198834501289e-22	EV-P20
EIF2S2	-2.51022454112903	7.03656512036652e-21	2.05662495092759e-20	EV-P20	-5.8231226	0.00101647425399582	0.0176474368794779	EV-P20	3.88341307663485e-22	1.05732229249741e-21	EV-P20
EIF2S3	-2.98169509354839	1.01596973721421e-21	3.11307656597498e-21	EV-P20	-2.8844086	0.00062797993395655	0.0164620316331959	EV-P20	3.6182390577934e-23	1.04122859318075e-22	EV-P20
EIF3A	-5.34097972741936	3.34590156009601e-52	1.02631127853892e-50	EV-P20	-2.9655126	0.00920766046136329	0.0319218750495512	EV-P20	3.82678823220097e-52	1.06039067466472e-50	EV-P20
EIF3B	-3.71639297741935	3.30243435026795e-41	3.22929318680564e-40	EV-P20	-3.2142658	0.00147683525683701	0.0183404023767788	EV-P20	4.91271482940788e-42	4.44212846153828e-41	EV-P20
EIF3C	-3.70799660887097	1.85054059447319e-30	8.95760015331372e-30	EV-P20	-2.32936	0.00289882916285639	0.0211824588972782	EV-P20	4.03969027900153e-31	1.77498411747433e-30	EV-P20
EIF3D	-2.61586716935484	1.62971268769615e-17	4.05549340046678e-17	EV-P20	-3.1808862	0.00267070091431813	0.0207164215538339	EV-P20	1.98389984097803e-18	4.50243055059479e-18	EV-P20
EIF3E	-3.15797907903226	1.16270755770702e-22	3.75624148908899e-22	EV-P20	-3.2648064	0.00147577480619567	0.0183404023767788	EV-P20	9.95642524266045e-24	2.9696421123074e-23	EV-P20
EIF3F	NA	NA	NA	NA	-3.6588154	0.0415037257086084	0.0823073118269094	ns	NA	1	ns
EIF3G	NA	NA	NA	NA	-3.4750856	0.022704976975642	0.053329183633306	ns	NA	1	ns
EIF3H	NA	NA	NA	NA	-3.6099986	0.00860880007688937	0.0309752100233683	EV-P20	NA	1	ns
EIF3I	-3.22092547096774	2.02078950877044e-29	9.28798206397011e-29	EV-P20	-2.5449456	0.0334200545162149	0.0706706672015912	ns	4.75918939355024e-29	1.88393718389846e-28	EV-P20
EIF3J	-1.50999475241936	2.14566882046621e-10	3.86432567542554e-10	EV-P20	-2.499906	0.0503592833402817	0.0950267614527321	ns	2.83653155264818e-10	4.59298888543786e-10	EV-P20
EIF3K	NA	NA	NA	NA	-7.0047088	0.00337111723308217	0.0217122524138878	EV-P20	NA	1	ns
EIF3L	-4.68916597177419	1.920433227736e-41	1.92307299849578e-40	EV-P20	-2.9158088	0.0152258375020416	0.0425075707006055	EV-P20	2.8929731615608e-41	2.4010279669379e-40	EV-P20
EIF3M	NA	NA	NA	NA	-4.626123	0.0131035507383993	0.0392794903822886	EV-P20	NA	1	ns
EIF4A1	-3.01978632258065	1.07254681468032e-27	4.48407663985429e-27	EV-P20	-2.4152064	0.0342465966196293	0.0715884494843163	ns	2.44165910013802e-27	8.75734934036978e-27	EV-P20
EIF4A2	-2.29256067741936	5.10638781136764e-24	1.752651835374e-23	EV-P20	-2.404415	0.016481341240694	0.0439676838812589	EV-P20	4.94331939441486e-24	1.51925272264843e-23	EV-P20
EIF4A3	-2.76008309193548	2.86107153274774e-26	1.12209454191479e-25	EV-P20	-3.4963978	0.00600487690302437	0.0261426042895574	EV-P20	1.11554283523587e-26	3.8639165139823e-26	EV-P20
EIF4B	1.52975806774194	4.33159519079285e-09	7.41613888717413e-09	EV-P150	-3.6106756	0.00358907461719216	0.0219707651692403	EV-P20	4.02453098658076e-10	6.48606401026806e-10	ns
EIF4E	-2.53834587903226	1.04267345294372e-15	2.40375826097943e-15	EV-P20	-4.505165	0.00755089680786962	0.029151318304195	EV-P20	3.1794079925832e-16	6.62087628031264e-16	EV-P20
EIF4G1	-3.61337117096774	2.1679993917661e-38	1.76467883452693e-37	EV-P20	-4.3109498	0.000818724577583425	0.0170696194420718	EV-P20	1.68326607639126e-39	1.24648755139663e-38	EV-P20
EIF4G2	-3.15400762580645	9.80642099060492e-35	6.26664709794359e-34	EV-P20	NA	NA	NA	NA	NA	1	ns
EIF4G3	NA	NA	NA	NA	-0.248363199999998	0.838838076304318	0.870251354058924	ns	NA	1	ns
EIF4H	-1.12333829112903	0.000408357784523676	0.000541627029632222	EV-P20	-1.5672358	0.0968693283296541	0.15534833124622	ns	0.000440580174838566	0.000541815848512996	EV-P20
EIF5	-2.63918076774193	1.28953852199515e-19	3.55507592534898e-19	EV-P20	-6.245179	0.0109968762762312	0.0351816308278919	EV-P20	6.94934452777292e-20	1.70070853258032e-19	EV-P20
EIF5A	-1.03381661290322	7.88831586433914e-08	1.27067730396265e-07	EV-P20	-1.2221388	0.121917958449714	0.186955701491319	ns	1.87149308440082e-07	2.72939314006842e-07	EV-P20
EIF5AL1	-1.60343712903226	1.22113446041466e-12	2.39621940582379e-12	EV-P20	-1.8574602	0.0221834094573259	0.0528585777333823	ns	8.73337522450038e-13	1.55642516967756e-12	EV-P20
EIF5B	-2.13958989596774	1.55132669945695e-19	4.26066541208063e-19	EV-P20	-4.168371	0.00911866550014101	0.0317515963064302	EV-P20	6.9326065272241e-20	1.69903252692882e-19	EV-P20
EIF6	-2.44128027822581	1.26078476975905e-09	2.20259401623374e-09	EV-P20	-6.4204284	0.0218907955207522	0.0524588360340458	ns	6.98634294592577e-10	1.116515086614e-09	EV-P20
ELANE	-4.88098851290323	1.73926608150811e-34	1.09701761071745e-33	EV-P20	NA	NA	NA	NA	NA	1	ns
ELFN2	NA	NA	NA	NA	0.0879111999999989	0.880342739385381	0.904378176850263	ns	NA	1	ns
ELMO3	-1.38842110967742	2.21189956592096e-08	3.64769402099247e-08	EV-P20	NA	NA	NA	NA	NA	1	ns
ELP2	-0.734903068548387	4.4365361096879e-05	6.19456934529494e-05	EV-P20	NA	NA	NA	NA	NA	1	ns
EMB	NA	NA	NA	NA	0.648623199999999	0.547022291415054	0.621750764949212	ns	NA	1	ns
EML2	0.851656572580648	0.000144010185539439	0.000195639011963602	EV-P150	NA	NA	NA	NA	NA	1	ns
EMR2	NA	NA	NA	NA	0.502773600000001	0.260619225426016	0.341309645350123	ns	NA	1	ns
ENAH	0.397990566935484	0.055580558732098	0.0639154491496975	ns	-3.5708992	0.0379059367907017	0.0772163325787295	ns	0.0150903384915675	0.0167259364700083	ns
ENDOD1	-2.6284454766129	2.35920205532887e-14	5.04751452953621e-14	EV-P20	-1.9198366	0.210455014014771	0.288551207577614	ns	1.68495986556612e-13	3.08609919940575e-13	EV-P20
ENG	NA	NA	NA	NA	-0.303155199999999	0.578340127108088	0.651763728403884	ns	NA	1	ns
ENO1	0.0834637096774209	0.412077095483035	0.4376066531478	ns	-1.8224672	0.00518164441267432	0.0243808976851009	EV-P20	0.0152651884715472	0.0169088290097474	ns
ENO2	-0.416092096774193	0.0189273399530041	0.0224844144407069	EV-P20	-1.645128	0.243371922747106	0.322237719141521	ns	0.0293901628739884	0.0317362035308058	EV-P20
ENO3	-0.963881854838711	0.000486778748211487	0.000640683501485219	EV-P20	-1.9607766	0.234910706073723	0.313504441509717	ns	0.00115221462287723	0.00138233569979265	EV-P20
ENOPH1	-2.41666373064516	3.4104032196777e-13	6.84901101456983e-13	EV-P20	-3.3757806	4.80285127609798e-05	0.0139517207822463	EV-P20	6.49461546150365e-16	1.33147367098607e-15	EV-P20
ENOSF1	-1.48365810967742	2.98004999618585e-07	4.67377055375972e-07	EV-P20	NA	NA	NA	NA	NA	1	ns
ENPEP	0.383688709677418	0.0061074379869374	0.00747776230837629	EV-P150	NA	NA	NA	NA	NA	1	ns
ENPP1	NA	NA	NA	NA	-0.237087800000001	0.796372282673813	0.835478370628665	ns	NA	1	ns
ENPP3	-1.5485049	2.22242924332272e-08	3.66298575511449e-08	EV-P20	NA	NA	NA	NA	NA	1	ns
ENPP4	-1.60491059516129	1.30191516235686e-08	2.17408640865781e-08	EV-P20	NA	NA	NA	NA	NA	1	ns
ENPP6	-2.24439382258065	7.09799352391197e-15	1.56102287763619e-14	EV-P20	NA	NA	NA	NA	NA	1	ns
ENTPD2	1.33138082903226	5.50484057048764e-05	7.642260801525e-05	EV-P150	-0.678177799999997	0.233109832850984	0.312258176736094	ns	0.000157369767822206	0.00019879504494011	ns
ENTPD3	1.49870214354839	4.9477777920799e-08	8.032214198396e-08	EV-P150	NA	NA	NA	NA	NA	1	ns
EPB41	NA	NA	NA	NA	-1.6468074	0.217750441237096	0.296568807325078	ns	NA	1	ns
EPB41L1	-2.31853979032258	8.86044868077507e-20	2.45664580930338e-19	EV-P20	-1.2897954	0.117588759063387	0.181420600733658	ns	4.89799038521325e-19	1.14175678179055e-18	EV-P20
EPB41L2	NA	NA	NA	NA	-2.4919714	0.0446487842325752	0.0863163348987415	ns	NA	1	ns
EPB41L3	-2.12996930241936	1.17919107658463e-17	2.96476513992029e-17	EV-P20	-1.7038468	0.0328869922200853	0.069670678476332	ns	1.68281348060332e-17	3.66422504394995e-17	EV-P20
EPB41L4B	NA	NA	NA	NA	-1.1037912	0.241318767707947	0.319977939088558	ns	NA	1	ns
EPB41L5	NA	NA	NA	NA	-1.6711192	0.17334766580745	0.248804375238088	ns	NA	1	ns
EPCAM	-1.8700858	3.33757989664156e-10	5.95937979093964e-10	EV-P20	0.615483400000002	0.0452119278341844	0.0870735447440633	ns	3.91083428315657e-10	6.3087448811859e-10	ns
EPDR1	-1.44361521370968	8.61779896857705e-08	1.38435866562478e-07	EV-P20	NA	NA	NA	NA	NA	1	ns
EPHA2	-1.53796681854839	2.77197501830745e-07	4.3568151042869e-07	EV-P20	0.292736399999999	0.688234404445048	0.745680009663046	ns	3.14250718511115e-06	4.34688191950158e-06	ns
EPHA3	NA	NA	NA	NA	0.207960399999999	0.697901727976706	0.75414070134131	ns	NA	1	ns
EPHA4	NA	NA	NA	NA	0.619010399999999	0.200716888858121	0.278331835429771	ns	NA	1	ns
EPHA5	NA	NA	NA	NA	0.238988600000001	0.606776469325898	0.677450610792998	ns	NA	1	ns
EPHA7	-1.19392872580645	3.98039233658333e-12	7.66613567006201e-12	EV-P20	0.023388200000003	0.938241011403073	0.952983718673307	ns	1.02003690820161e-10	1.68989721146612e-10	ns
EPHB2	-0.568403491129033	3.10739690042852e-05	4.37860472333109e-05	EV-P20	-0.0799154000000009	0.888984236553563	0.910153290929197	ns	0.000317591129887372	0.000394520290055318	EV-P20
EPHB3	-1.39930256612903	2.27397172055322e-13	4.58888753025768e-13	EV-P20	0.6276662	0.135537507460268	0.202783416206135	ns	9.89675395830524e-13	1.75828576012083e-12	ns
EPHB4	-2.50407119112903	1.91030733147693e-20	5.47897201173601e-20	EV-P20	0.920349399999999	0.0411451710127203	0.0821274553626824	ns	3.89816991737006e-20	9.71996504795611e-20	ns
EPHX1	-5.95778899919355	9.54452786097442e-54	3.47659427335993e-52	EV-P20	-3.0140558	0.0240916486626755	0.0559254569784575	ns	2.91590130107257e-53	9.45192157592959e-52	EV-P20
EPHX2	-2.57406048387097	9.32708242892455e-18	2.35317040674339e-17	EV-P20	NA	NA	NA	NA	NA	1	ns
EPN1	3.16603468467742	1.08689586528241e-24	3.8861528238441e-24	EV-P150	-2.093066	0.0931700271569947	0.151341261896123	ns	5.92933832050659e-24	1.79341606243492e-23	ns
EPN2	NA	NA	NA	NA	-1.0265156	0.13579848808499	0.203053373939656	ns	NA	1	ns
EPN3	2.52481105322581	3.83753947795268e-18	9.86989412070088e-18	EV-P150	NA	NA	NA	NA	NA	1	ns
EPPK1	-4.11756471209677	9.21641928209089e-45	1.22633085790013e-43	EV-P20	-3.7257876	0.0442052428738307	0.0859224497185253	ns	4.29879900395814e-44	4.67426372708866e-43	EV-P20
EPRS	-4.36315903870968	3.84322045644288e-44	4.80649974681311e-43	EV-P20	-2.715775	0.0246504821519342	0.0569083017445294	ns	9.91618378403505e-44	1.03878071591294e-42	EV-P20
EPS15	-1.30036861129032	4.25050167371344e-10	7.56163728766847e-10	EV-P20	-2.176771	0.0345998765693124	0.0720582440955706	ns	3.81531354107561e-10	6.1604404732781e-10	EV-P20
EPS15L1	-0.207908952419356	0.158606504995036	0.175600059101647	ns	-2.1887316	0.0129554624034902	0.0391639497582909	EV-P20	0.0147691602659349	0.0163805147429801	EV-P20
EPS8	7.57898235483871	1.82358815772493e-65	2.12557435664418e-63	EV-P150	0.759931199999997	0.344319352520839	0.430143254561464	ns	9.4896168872891e-64	8.15158090618133e-62	EV-P150
EPS8L1	5.1564205	6.18236155480069e-52	1.81973753239285e-50	EV-P150	NA	NA	NA	NA	NA	1	ns
EPS8L2	3.52434900806452	3.34282833687725e-49	7.05869693743501e-48	EV-P150	-2.6892662	0.010044861470941	0.0333637625405037	EV-P20	3.93606052580061e-49	7.35016519926679e-48	ns
EPX	-4.76406715564516	1.21067063981955e-33	7.27400875141064e-33	EV-P20	NA	NA	NA	NA	NA	1	ns
ERBB2	NA	NA	NA	NA	-1.6428052	0.0965790695728957	0.155277955607953	ns	NA	1	ns
ERBB2IP	NA	NA	NA	NA	-3.075127	0.00327320765780239	0.0216981179239291	EV-P20	NA	1	ns
ERBB3	NA	NA	NA	NA	-1.0212522	0.270635613939837	0.351505606770906	ns	NA	1	ns
ERGIC1	-5.08606630564516	3.14326298119555e-36	2.20179527096246e-35	EV-P20	-1.5844952	0.207607390590002	0.285540391614379	ns	5.50241894765971e-35	3.04940508131593e-34	EV-P20
ERGIC3	NA	NA	NA	NA	-1.6248246	0.127837833150169	0.193561067490436	ns	NA	1	ns
ERH	NA	NA	NA	NA	-2.3901008	0.00310977036782055	0.0216234873224125	EV-P20	NA	1	ns
ERICH5	NA	NA	NA	NA	-0.263312600000001	0.385098932705216	0.472485988270803	ns	NA	1	ns
ERLIN1	NA	NA	NA	NA	-4.2417848	0.0104660777734749	0.0342662104765328	EV-P20	NA	1	ns
ERLIN2	NA	NA	NA	NA	-5.4467886	0.00382363514232873	0.0222905311488707	EV-P20	NA	1	ns
ERP44	-4.7455844516129	4.13685270959373e-44	5.13146699662978e-43	EV-P20	-1.9282048	0.0214753356786663	0.0517584333134968	ns	9.30465858688186e-44	9.80699598298345e-43	EV-P20
ESD	-1.15764620967742	1.05393637784506e-08	1.76808900693178e-08	EV-P20	-3.6902528	0.000230156736595389	0.015323442305616	EV-P20	6.73009553415674e-11	1.12146499783524e-10	EV-P20
ESYT1	NA	NA	NA	NA	-4.8389318	0.00162816020296723	0.0190027401466685	EV-P20	NA	1	ns
ETF1	-1.98887764435484	1.11302577367351e-13	2.30188580871867e-13	EV-P20	-4.4523918	0.0223540405412522	0.0530146154322641	ns	8.61548113650173e-14	1.59842295815442e-13	EV-P20
ETFB	-7.97618534758064	8.12468170898357e-66	1.12739630952277e-63	EV-P20	-5.7539058	0.0022517924382254	0.0201314424124723	EV-P20	2.87181315306031e-66	3.28918333130507e-64	EV-P20
EVA1B	NA	NA	NA	NA	6.8988144	0.00443110542263205	0.0231902868440496	EV-P150	NA	1	ns
EVPL	0.990622612903227	1.35930241365696e-05	1.95605295476365e-05	EV-P150	NA	NA	NA	NA	NA	1	ns
EXOC1	-1.37134622096774	5.32456618456011e-08	8.63907898764375e-08	EV-P20	-4.3700516	0.00820147681540074	0.030450549413292	EV-P20	9.84821044738589e-09	1.50259551941465e-08	EV-P20
EXOC2	-1.10340690967742	2.31626101384743e-05	3.28287188441216e-05	EV-P20	-3.360913	0.00833987157931397	0.0305110273187638	EV-P20	3.17956870127108e-06	4.39460903361521e-06	EV-P20
EXOC3	-1.34212895967742	2.95913099216532e-08	4.8579761753069e-08	EV-P20	-3.1800444	0.0396354037830446	0.0798955676284718	ns	2.52914149873326e-08	3.80145677587379e-08	EV-P20
EXOC4	-1.30666199435484	9.80584854776595e-08	1.57347151256553e-07	EV-P20	-3.631728	0.0157410414394114	0.0431810553935048	EV-P20	3.28607666971187e-08	4.90911279875216e-08	EV-P20
EXOC5	-1.43101773951613	3.57620038166567e-09	6.13724847595628e-09	EV-P20	-2.9872794	0.0267024808623424	0.0599805847753296	ns	2.29871419858386e-09	3.60656711704755e-09	EV-P20
EXOC6	-0.358621797580644	0.128259911968277	0.143528949107358	ns	-1.7995332	0.100366804953499	0.159737825307936	ns	0.0689044817702939	0.0730276987546976	ns
EXOC6B	-0.550645003225805	0.0177083405449801	0.021070683686432	EV-P20	-2.3150334	0.0253646462047297	0.058025656154377	ns	0.00391138894505005	0.00450991020644026	EV-P20
EXOC7	-1.29494451129032	3.81452411731868e-06	5.60823576078034e-06	EV-P20	-4.1461682	0.0189461536810425	0.0479616471898478	EV-P20	1.26060446640725e-06	1.78101848132209e-06	EV-P20
EXOC8	-0.702413425	0.00771471901671271	0.0093825923266698	EV-P20	-3.2113948	0.0129717961317623	0.0391639497582909	EV-P20	0.0010217133858769	0.00122834401465116	EV-P20
EXPH5	1.1043851766129	2.63867203826005e-10	4.73466152677943e-10	EV-P150	NA	NA	NA	NA	NA	1	ns
EZR	2.47564629032258	4.87348384621819e-42	5.1641207010472e-41	EV-P150	-1.7460292	0.0294946931509091	0.0640448935688561	ns	1.43236384379267e-41	1.23658345911347e-40	ns
F11	-5.53936156209677	1.08019578723842e-41	1.10059109231215e-40	EV-P20	NA	NA	NA	NA	NA	1	ns
F11R	0.968512831451612	0.000169559272871096	0.000229172412405554	EV-P150	1.4966332	0.00540948602087028	0.0247559859713203	EV-P150	1.36684560618127e-05	1.83313095348901e-05	EV-P150
F2	-2.7642535	8.60285512544616e-22	2.64437972948841e-21	EV-P20	-1.5833316	0.0445120933682457	0.0863163348987415	ns	2.01485979887853e-21	5.27672124157517e-21	EV-P20
F3	4.09034735967742	3.48121906413041e-25	1.27761616534963e-24	EV-P150	-0.376936600000001	0.538138920916072	0.613867972682995	ns	1.08537767807496e-23	3.23167911773445e-23	ns
F5	NA	NA	NA	NA	-1.7252444	0.0155788515390048	0.0431585546481661	EV-P20	NA	1	ns
FABP1	-0.727901588709678	0.010816060894898	0.013061749460312	EV-P20	NA	NA	NA	NA	NA	1	ns
FABP3	1.93576691935484	7.32005646044038e-13	1.45205204395666e-12	EV-P150	NA	NA	NA	NA	NA	1	ns
FABP5	0.524642040322579	0.0223756752456374	0.0264406803186485	EV-P150	0.2511738	0.52042999320066	0.599197268728741	ns	0.0634986463012191	0.0676321601645966	ns
FADD	-1.18862244596774	2.00766675710908e-05	2.85661178233196e-05	EV-P20	NA	NA	NA	NA	NA	1	ns
FAH	0.179961201612905	0.563099346009255	0.585189548598777	ns	-3.4209548	0.00126080029626608	0.017960691787544	EV-P20	0.00585735406670444	0.00668633507415165	ns
FAM114A1	-1.64939941612903	9.8129738943373e-10	1.72466863257533e-09	EV-P20	NA	NA	NA	NA	NA	1	ns
FAM115A	NA	NA	NA	NA	-1.732536	0.00680384527091311	0.027620763169037	EV-P20	NA	1	ns
FAM120A	-4.06872046209678	6.6507763713155e-42	6.87246891702601e-41	EV-P20	-3.1908722	0.0249230646457179	0.0574324003399038	ns	1.64938557936087e-41	1.41682221267099e-40	EV-P20
FAM129A	-0.46392084677419	0.0459195759676208	0.053141240813998	ns	-2.0105096	0.0213584485169967	0.0516743269782617	ns	0.00777473928090076	0.00881650302613037	EV-P20
FAM129B	0.919427556451613	5.84771127679911e-08	9.47205706536553e-08	EV-P150	-2.3259228	0.00346108165966533	0.0218681375038002	EV-P20	4.7199923666979e-09	7.28566656422911e-09	ns
FAM135A	0.567459277419355	0.00110630249237575	0.00142204034529463	EV-P150	NA	NA	NA	NA	NA	1	ns
FAM151A	-3.0334163467742	1.03637609853346e-22	3.35183124431355e-22	EV-P20	NA	NA	NA	NA	NA	1	ns
FAM171A1	NA	NA	NA	NA	-0.243423399999998	0.646942407062893	0.710959811772255	ns	NA	1	ns
FAM171A2	NA	NA	NA	NA	1.4467016	0.182197241288867	0.258189570145719	ns	NA	1	ns
FAM175B	-1.60604301854839	4.26536035214163e-11	7.91672615677752e-11	EV-P20	NA	NA	NA	NA	NA	1	ns
FAM177A1	2.12404158548387	1.55963530414273e-09	2.71168095242954e-09	EV-P150	1.621927	0.219768903722533	0.298833552472764	ns	7.81285386336529e-09	1.19736689895286e-08	EV-P150
FAM213B	2.46716220080645	3.00857682909416e-11	5.61626705956462e-11	EV-P150	NA	NA	NA	NA	NA	1	ns
FAM21A	0.265212973387097	0.11135468643625	0.12509157913463	ns	0.187742	0.793778753790748	0.833798432627698	ns	0.302826212875249	0.309123846535756	ns
FAM21C	0.0989608774193549	0.532671910821502	0.556146882169064	ns	0.207396999999998	0.502219494893424	0.583352596062465	ns	0.620259075413522	0.624988323495854	ns
FAM26E	0.493648632258065	0.0296003183337772	0.0346406938251513	EV-P150	NA	NA	NA	NA	NA	1	ns
FAM3C	NA	NA	NA	NA	-1.5751142	0.128466125798766	0.194046197207124	ns	NA	1	ns
FAM49B	1.16174318225806	0.000152112163347743	0.000206260979057851	EV-P150	-2.0620664	0.0508469222250777	0.0957319573782084	ns	9.87674095573583e-05	0.000125970608477759	ns
FAM63A	3.44818565	1.8579634798893e-26	7.35612171249648e-26	EV-P150	NA	NA	NA	NA	NA	1	ns
FAM63B	0.863276482258064	6.73847396001011e-05	9.29290729742994e-05	EV-P150	NA	NA	NA	NA	NA	1	ns
FAM65A	3.55010824193549	2.01353728278569e-32	1.11125902311316e-31	EV-P150	-2.405896	0.019661156349037	0.048833276015687	EV-P20	3.0844146152189e-32	1.48848997442305e-31	ns
FAM83F	NA	NA	NA	NA	-1.1224766	0.20923465649495	0.287298784871334	ns	NA	1	ns
FAM84B	0.696707371774192	0.0137995386679243	0.0165005562898364	EV-P150	1.4057162	0.253861588502914	0.333847190722924	ns	0.023310413847358	0.0254915919731134	EV-P150
FARP1	NA	NA	NA	NA	-0.358845800000001	0.502706404907269	0.583481973651577	ns	NA	1	ns
FARP2	NA	NA	NA	NA	-2.7385714	0.0486546699379032	0.0923632702661551	ns	NA	1	ns
FARSA	NA	NA	NA	NA	-2.3119272	0.0146977156875326	0.0415857926467673	EV-P20	NA	1	ns
FARSB	NA	NA	NA	NA	-5.490626	0.00469058849609605	0.0233377374447573	EV-P20	NA	1	ns
FAS	NA	NA	NA	NA	-0.2389698	0.555419946307147	0.629592484100862	ns	NA	1	ns
FASN	-2.24425556451613	5.04179251667762e-23	1.65634536568191e-22	EV-P20	-1.7727008	0.0486427030919987	0.0923632702661551	ns	1.3578055321814e-22	3.78072918036896e-22	EV-P20
FAT1	1.12830859354839	2.68010918273531e-06	3.96237349492171e-06	EV-P150	-0.059879200000001	0.956784584678927	0.96636776361201	ns	3.55764840895514e-05	4.6479391380874e-05	ns
FAT2	NA	NA	NA	NA	0.490363	0.380276933320543	0.467647877512726	ns	NA	1	ns
FBLN1	-4.64245095080645	5.35916744644962e-39	4.51347223669196e-38	EV-P20	-2.1698136	0.000672277007536584	0.0164620316331959	EV-P20	3.47410999861823e-40	2.68852296289464e-39	EV-P20
FBLN2	-1.42099769354839	1.20316148463267e-08	2.0126363755566e-08	EV-P20	NA	NA	NA	NA	NA	1	ns
FBN1	NA	NA	NA	NA	-1.4507832	0.282898735510348	0.365175479888166	ns	NA	1	ns
FBN2	NA	NA	NA	NA	-0.459694200000001	0.501252902596244	0.582599616157276	ns	NA	1	ns
FBP1	-0.971658290322583	2.89939759523535e-07	4.54972783657286e-07	EV-P20	NA	NA	NA	NA	NA	1	ns
FBP2	-0.403350354838711	0.349679986971916	0.374070294433247	ns	NA	NA	NA	NA	NA	1	ns
FBXL20	2.62721202419355	1.49702763593952e-17	3.74449659324272e-17	EV-P150	NA	NA	NA	NA	NA	1	ns
FBXL8	-1.56148023467742	1.94038157500182e-08	3.21083015874804e-08	EV-P20	NA	NA	NA	NA	NA	1	ns
FBXO2	-2.96855006693548	1.53010930681091e-21	4.64451929171562e-21	EV-P20	NA	NA	NA	NA	NA	1	ns
FCER1G	-2.12147420322581	1.07715008825156e-11	2.04749860219506e-11	EV-P20	NA	NA	NA	NA	NA	1	ns
FCGBP	-2.37209843387097	1.82027738102802e-16	4.32297334011056e-16	EV-P20	NA	NA	NA	NA	NA	1	ns
FCGR3A	-1.74257413467742	1.00840229001112e-07	1.61632798299912e-07	EV-P20	NA	NA	NA	NA	NA	1	ns
FCGR3B	-2.5656829266129	6.39029076256885e-13	1.27194721872443e-12	EV-P20	NA	NA	NA	NA	NA	1	ns
FCGRT	NA	NA	NA	NA	-0.0685877999999995	0.96717522410283	0.974120484399111	ns	NA	1	ns
FCHO2	-0.399821071774195	0.00412146861859139	0.00508465688169996	EV-P20	NA	NA	NA	NA	NA	1	ns
FDPS	-0.90663388548387	0.00110220958378282	0.00141740455743299	EV-P20	-4.0525232	0.0295497553088127	0.0640647476836455	ns	0.000369087356635513	0.000456509775881793	EV-P20
FEN1	NA	NA	NA	NA	-6.594389	0.00463500081144672	0.0232431963410693	EV-P20	NA	1	ns
FER	0.0943832024193547	0.462112322267631	0.487896850394158	ns	NA	NA	NA	NA	NA	1	ns
FERMT1	-0.803260503225806	2.15506642343458e-05	3.06036235764541e-05	EV-P20	-2.536265	0.0353677085174897	0.0730836009611406	ns	1.149932107593e-05	1.55557744948407e-05	EV-P20
FERMT2	0.448485895161291	0.0620818723318099	0.0710552144441846	ns	-1.3196094	0.0626767270767006	0.111983011311384	ns	0.02548299710343	0.0277790539490436	ns
FGA	-4.19941833064516	1.7613374603894e-44	2.29131132123871e-43	EV-P20	NA	NA	NA	NA	NA	1	ns
FGB	-5.95501321774193	1.22586161988148e-41	1.24033359733841e-40	EV-P20	NA	NA	NA	NA	NA	1	ns
FGD3	-0.197309033870967	0.28528131767088	0.308120741176035	ns	NA	NA	NA	NA	NA	1	ns
FGF1	0.251078900806451	0.326274068597102	0.350059880667141	ns	NA	NA	NA	NA	NA	1	ns
FGFBP1	NA	NA	NA	NA	-0.341336200000001	0.36890794844888	0.455444142037035	ns	NA	1	ns
FGFRL1	NA	NA	NA	NA	1.2746134	0.264478275992699	0.345645274120059	ns	NA	1	ns
FGG	-6.11145118548387	8.51478885523789e-44	1.01688912803948e-42	EV-P20	NA	NA	NA	NA	NA	1	ns
FGGY	-2.60765681451613	3.56292739757581e-19	9.66701157964237e-19	EV-P20	NA	NA	NA	NA	NA	1	ns
FGL2	-5.0646096483871	4.13827983599176e-44	5.13146699662978e-43	EV-P20	NA	NA	NA	NA	NA	1	ns
FGR	-4.4587465233871	1.10866054211671e-30	5.47565562665776e-30	EV-P20	NA	NA	NA	NA	NA	1	ns
FH	-7.06196716370968	1.5859774515724e-58	1.00468223780043e-56	EV-P20	-4.64153	0.00406693878933808	0.0225831557002672	EV-P20	9.00388935377183e-59	4.83396309680625e-57	EV-P20
FHIT	-0.446329593548388	0.186933149385876	0.205400903963214	ns	NA	NA	NA	NA	NA	1	ns
FHL1	2.26706760887097	4.95508609860891e-19	1.32956914284957e-18	EV-P150	-2.8822122	0.0551029101691256	0.101694316644484	ns	1.25727270333841e-18	2.88769318761415e-18	ns
FHL2	-0.124369852419354	0.532160465091198	0.555812041317473	ns	-2.6574226	0.0647477251630705	0.114950010659226	ns	0.150506898044671	0.156709606570149	ns
FIS1	-2.05336177096774	2.68916605839678e-08	4.41975741351844e-08	EV-P20	-3.5904792	0.0315432487321983	0.0674474385529024	ns	1.8566372198511e-08	2.80783692227482e-08	EV-P20
FKBP15	-0.830686769354838	3.49632669645629e-05	4.90529417114763e-05	EV-P20	-2.1936392	0.046105179473623	0.0885233491645114	ns	2.31127482017619e-05	3.05678994693048e-05	EV-P20
FKBP1A	2.8858030483871	2.45607558958548e-25	9.14049076379578e-25	EV-P150	-0.154643	0.576723870828772	0.650523882934825	ns	8.24622929441652e-24	2.47675208528105e-23	ns
FKBP3	0.998640495967742	0.000450071143300067	0.000594787896406528	EV-P150	-4.7245706	0.0360923077970316	0.0740950390523751	ns	0.000195380542717203	0.000245547748638007	ns
FKBP4	-2.65689364516129	1.65210758570108e-18	4.32158124302777e-18	EV-P20	-2.9536876	0.0106115181849319	0.0346075515449073	EV-P20	8.15038550757902e-19	1.88457096931639e-18	EV-P20
FKBP5	-2.72662628790322	7.72390253843669e-20	2.14765763330196e-19	EV-P20	-3.68684	0.0112245412161086	0.0355400464539498	EV-P20	4.29125741638241e-20	1.06846090454275e-19	EV-P20
FLG	-0.880293691935485	0.00107912766585451	0.00138833466591613	EV-P20	2.9594384	0.00621908165727693	0.0263646340485202	EV-P150	8.66530194344982e-05	0.000111014084555159	ns
FLG2	-1.23073795725806	9.82840587926489e-07	1.48779089517807e-06	EV-P20	2.5150174	0.0023647695466734	0.0201314424124723	EV-P150	4.85288710590415e-08	7.20592916849034e-08	ns
FLII	-3.4797357483871	1.69836073008132e-32	9.39093580162611e-32	EV-P20	-6.2139952	5.61281563728409e-05	0.0139517207822463	EV-P20	8.00174129177772e-35	4.37802278320832e-34	EV-P20
FLNA	-5.08711179193548	1.12724140848581e-42	1.25725392349525e-41	EV-P20	-3.676714	0.00109158737722396	0.0176474368794779	EV-P20	1.28473351602207e-43	1.32962179549754e-42	EV-P20
FLNB	-2.46557990564516	2.39776987841009e-25	8.93491230906266e-25	EV-P20	-3.9318524	4.71477852572523e-05	0.0139517207822463	EV-P20	7.64806267853957e-28	2.81960765702382e-27	EV-P20
FLNC	-2.62845721290323	2.57253769384309e-21	7.70439346336974e-21	EV-P20	-3.8147584	0.0147549405807172	0.0416194781844796	EV-P20	1.99754253720208e-21	5.23935584566895e-21	EV-P20
FLOT1	1.84873466129032	3.60252571876484e-17	8.82906639569449e-17	EV-P150	-2.4347966	0.00648495755901783	0.027019775620498	EV-P20	1.02561532135103e-17	2.25898348984752e-17	ns
FLOT2	0.881412983870966	1.91472979088205e-07	3.03564886323737e-07	EV-P150	-1.0889882	0.175241500556639	0.250444344049482	ns	6.11022232211621e-07	8.71873916062762e-07	ns
FLRT3	1.16425802258065	5.69574836109844e-05	7.89600890782153e-05	EV-P150	1.1165418	0.026241416783638	0.059436977369473	ns	2.15432487017674e-05	2.85360842479849e-05	EV-P150
FLVCR1	NA	NA	NA	NA	0.183514199999998	0.637103333878333	0.703520589008881	ns	NA	1	ns
FMNL1	NA	NA	NA	NA	-1.6324172	0.125836412913847	0.191566181736599	ns	NA	1	ns
FMNL2	NA	NA	NA	NA	-0.773149	0.513812172732704	0.593911273479663	ns	NA	1	ns
FMNL3	NA	NA	NA	NA	-0.450236799999999	0.538066099474076	0.613867972682995	ns	NA	1	ns
FN1	-3.268309	5.14072293243213e-29	2.30108550308867e-28	EV-P20	-4.7876206	0.00289123028002837	0.0211824588972782	EV-P20	1.0698969137281e-29	4.36599263131801e-29	EV-P20
FN3K	-2.74662007741935	2.32526991402509e-16	5.49986731288077e-16	EV-P20	NA	NA	NA	NA	NA	1	ns
FN3KRP	0.112339908870968	0.730030672506945	0.746424343749206	ns	NA	NA	NA	NA	NA	1	ns
FNBP1	NA	NA	NA	NA	-1.3245766	0.0619548032941061	0.11116587836615	ns	NA	1	ns
FNBP1L	0.577444788709677	0.0249742634149249	0.0293921662322662	EV-P150	-2.0161186	0.0924285534791246	0.150524795426921	ns	0.0163227651700271	0.0180453735920892	ns
FNTA	-3.40601393225806	1.03840997282802e-26	4.14510501482309e-26	EV-P20	NA	NA	NA	NA	NA	1	ns
FOLH1	0.68113919354839	0.00233560945899828	0.00292729718861118	EV-P150	-0.3151166	0.596731570071154	0.667714286795108	ns	0.0105585927442481	0.0118482445033431	ns
FOLR1	3.22687772580645	4.65518075106557e-32	2.50743007552774e-31	EV-P150	NA	NA	NA	NA	NA	1	ns
FPGT	-0.711031333870968	0.000111853487246046	0.00015252272430275	EV-P20	NA	NA	NA	NA	NA	1	ns
FREM2	-2.38524447258064	8.45429531911402e-15	1.84537951759538e-14	EV-P20	NA	NA	NA	NA	NA	1	ns
FRK	3.99655932258064	5.48387519788203e-46	8.45503297705197e-45	EV-P150	NA	NA	NA	NA	NA	1	ns
FRMD6	NA	NA	NA	NA	-1.3661142	0.106528475397501	0.167065358424011	ns	NA	1	ns
FRMD8	NA	NA	NA	NA	-1.5761832	0.195819448767658	0.273647910389838	ns	NA	1	ns
FRYL	NA	NA	NA	NA	-0.818919200000002	0.43915818376956	0.522225368529745	ns	NA	1	ns
FSCN1	-1.96047549677419	9.17169514677438e-13	1.80583240930409e-12	EV-P20	-3.8693582	0.0263817940650973	0.059568489770279	ns	7.82821343566153e-13	1.4009240294236e-12	EV-P20
FST	NA	NA	NA	NA	-1.2604772	0.257088344929801	0.337211091346528	ns	NA	1	ns
FSTL1	-0.58164673467742	0.0219289424380305	0.0259338223475734	EV-P20	-1.838527	0.121887078195902	0.186955701491319	ns	0.0185084717061268	0.020396122123878	EV-P20
FTCD	-8.21760026451613	1.49026269422863e-79	1.05872480329048e-76	EV-P20	NA	NA	NA	NA	NA	1	ns
FTH1	1.46497366935484	2.22214001538656e-11	4.18302067495894e-11	EV-P150	0.878435199999998	0.450382387771438	0.532808071127074	ns	2.6349020773594e-10	4.27052997066363e-10	EV-P150
FTL	0.0544922500000027	0.773883320846269	0.788495103827283	ns	-0.498983599999999	0.782798634553596	0.82674465384514	ns	0.909427616588822	0.909957277402211	ns
FUBP1	NA	NA	NA	NA	-4.18606	0.00108425734977448	0.0176474368794779	EV-P20	NA	1	ns
FUBP3	-1.48996488467742	7.64593248278583e-09	1.29160853651234e-08	EV-P20	NA	NA	NA	NA	NA	1	ns
FUCA1	-4.31783614516129	1.13663595001077e-35	7.59669073011786e-35	EV-P20	NA	NA	NA	NA	NA	1	ns
FUK	-3.09922752580645	6.19876506149584e-30	2.96118055560637e-29	EV-P20	NA	NA	NA	NA	NA	1	ns
FUT8	NA	NA	NA	NA	-0.0648948000000011	0.961048988216163	0.969121799717179	ns	NA	1	ns
FXR1	NA	NA	NA	NA	-4.5971764	0.00177380813190669	0.0194440319773393	EV-P20	NA	1	ns
FXR2	NA	NA	NA	NA	-3.5463796	0.00581541098432054	0.0257573732132304	EV-P20	NA	1	ns
FXYD2	-1.90711332741936	3.42673628534094e-06	5.04828591278235e-06	EV-P20	NA	NA	NA	NA	NA	1	ns
FYCO1	0.707546398387096	0.000506967923615398	0.000666653668508695	EV-P150	NA	NA	NA	NA	NA	1	ns
FYN	1.76950568548387	4.60902345229569e-26	1.77889991258141e-25	EV-P150	1.6639318	0.458998994155619	0.541730554431796	ns	1.27181657322904e-24	3.97269249601361e-24	EV-P150
FZD2	NA	NA	NA	NA	2.0900506	0.0742693905719383	0.127369478661127	ns	NA	1	ns
FZD6	NA	NA	NA	NA	-0.297724200000001	0.770791771960261	0.818347342797162	ns	NA	1	ns
FZD7	NA	NA	NA	NA	1.6297908	0.106561323421582	0.167065358424011	ns	NA	1	ns
FZD8	NA	NA	NA	NA	0.0285565999999999	0.969666978790963	0.975860460491823	ns	NA	1	ns
G3BP1	NA	NA	NA	NA	-3.737084	0.000260838469719588	0.015323442305616	EV-P20	NA	1	ns
G3BP2	-2.17034421209678	4.72032076098982e-15	1.05000112194842e-14	EV-P20	NA	NA	NA	NA	NA	1	ns
G6PD	-3.44977539516129	1.08188253948658e-27	4.51662710610874e-27	EV-P20	-3.995584	0.00109129637367325	0.0176474368794779	EV-P20	8.25413074565732e-29	3.23757913722358e-28	EV-P20
GAA	-2.22910716935484	1.54031023646963e-16	3.67004417749182e-16	EV-P20	-2.9451554	0.010789732124235	0.0348449469201477	EV-P20	6.96998992850282e-17	1.48935854442386e-16	EV-P20
GABARAP	1.75420688548387	1.48269449846251e-07	2.36225903144875e-07	EV-P150	-4.9537604	0.0205778837958804	0.0504148154027351	ns	6.2875789052847e-08	9.2642028810284e-08	ns
GABARAPL2	NA	NA	NA	NA	-2.5872226	0.164951604287688	0.238578883768939	ns	NA	1	ns
GALE	-3.99451115403226	2.57022239270585e-32	1.41313736836695e-31	EV-P20	-5.1774958	0.00911118684258511	0.0317515963064302	EV-P20	1.83681972940423e-32	8.99047377526058e-32	EV-P20
GALK1	-3.98020516129032	1.4487095834333e-30	7.09502474978928e-30	EV-P20	-2.3767712	0.0346167388405883	0.0720582440955706	ns	3.66444628712821e-30	1.51334584646304e-29	EV-P20
GALK2	-2.06601675403226	3.34881150585828e-12	6.46682354411599e-12	EV-P20	NA	NA	NA	NA	NA	1	ns
GALM	-1.22735891129032	4.61600122644139e-07	7.15860967208633e-07	EV-P20	NA	NA	NA	NA	NA	1	ns
GALNS	-4.34836755483871	1.84466325156219e-34	1.16098244385577e-33	EV-P20	NA	NA	NA	NA	NA	1	ns
GALNT2	NA	NA	NA	NA	-1.5316508	0.0228303472635047	0.0534537722455283	ns	NA	1	ns
GALT	-3.12266996854839	1.21003461008844e-22	3.90480714706281e-22	EV-P20	NA	NA	NA	NA	NA	1	ns
GAMT	-4.64888641774194	7.57438494687934e-28	3.18036854974155e-27	EV-P20	NA	NA	NA	NA	NA	1	ns
GAN	-0.134812110483871	0.230987457009695	0.252379996147825	ns	NA	NA	NA	NA	NA	1	ns
GANAB	-8.1561236983871	4.36896735338429e-78	1.81873869539454e-75	EV-P20	-2.5103168	0.00637404785841302	0.0267370626473531	EV-P20	5.1291192014287e-78	1.46863779800908e-75	EV-P20
GAPDH	-1.24601403225806	1.78794735433287e-22	5.71907638916135e-22	EV-P20	-1.9956308	0.00255693422632817	0.0202992263150977	EV-P20	2.60789418254856e-23	7.60672700444555e-23	EV-P20
GAPVD1	-2.28468163870968	4.50134505624382e-25	1.64166702051245e-24	EV-P20	NA	NA	NA	NA	NA	1	ns
GARS	-2.70106452903226	6.01943731226312e-23	1.97085846381289e-22	EV-P20	-2.431986	0.0103424626525403	0.0340383137690003	EV-P20	3.53214293466941e-23	1.01815798016142e-22	EV-P20
GART	-2.15732058709678	1.24493564047746e-14	2.6912036026345e-14	EV-P20	-4.7236068	0.000685014688637345	0.0164620316331959	EV-P20	3.43705177433289e-16	7.14873480424202e-16	EV-P20
GAS6	-5.52039965080645	4.25274693944029e-50	9.91400366522321e-49	EV-P20	NA	NA	NA	NA	NA	1	ns
GBA	NA	NA	NA	NA	-3.0399046	0.00317503500025871	0.0216981179239291	EV-P20	NA	1	ns
GBE1	-3.13576509677419	4.66535879566714e-31	2.35612747496951e-30	EV-P20	-3.8988682	0.00182890808476483	0.0197883145137001	EV-P20	6.58232217497309e-32	3.06461503973002e-31	EV-P20
GBF1	-1.67329003064516	5.71060899613763e-12	1.09262735487492e-11	EV-P20	NA	NA	NA	NA	NA	1	ns
GBP1	-1.30999674677419	1.94992540701327e-07	3.08808838915036e-07	EV-P20	NA	NA	NA	NA	NA	1	ns
GC	-7.83208701854839	2.43651311713963e-63	2.53571400833746e-61	EV-P20	-0.531721599999997	0.412961049143144	0.498837951552403	ns	1.46960057466206e-61	1.00990951490777e-59	EV-P20
GCA	0.864610983870968	0.000595937186381865	0.000779775914286823	EV-P150	-0.784718599999998	0.498051918597223	0.581022159548172	ns	0.00270760597754573	0.00316224817771826	ns
GCLC	-2.47369183548387	6.5029631526994e-16	1.5171845177715e-15	EV-P20	-4.0043002	0.0156939670138991	0.0431810553935048	EV-P20	4.09490405852271e-16	8.48618235529796e-16	EV-P20
GCLM	-4.33554368387097	2.38155624848651e-28	1.02965206351479e-27	EV-P20	NA	NA	NA	NA	NA	1	ns
GCN1L1	-4.50312050241936	3.79736097359019e-45	5.244317477271e-44	EV-P20	-2.849925	0.218071138273258	0.296845215759656	ns	8.67884428679235e-44	9.2610276302542e-43	EV-P20
GDF15	-3.93933659758065	8.04385052856188e-24	2.73509690084356e-23	EV-P20	-3.010351	0.0690114492705883	0.119737001797077	ns	3.15587885639288e-23	9.14300147602523e-23	EV-P20
GDI1	-0.423389596774197	0.00951917428097273	0.011514684040994	EV-P20	-2.1783428	0.00936340328617694	0.032247458585317	EV-P20	0.000920321618968474	0.00110799757630542	EV-P20
GDI2	0.268800806451612	0.023289937893936	0.0274764692400525	EV-P150	-2.3292366	0.00102069288478674	0.0176474368794779	EV-P20	0.00027687119224743	0.000345435517996431	ns
GDPD3	-3.84379730645161	8.25961719595689e-22	2.54424149143957e-21	EV-P20	NA	NA	NA	NA	NA	1	ns
GFPT1	-2.61938316935484	1.87543219116048e-18	4.89257780218588e-18	EV-P20	-4.2825702	0.00588477820965661	0.0259362340324201	EV-P20	5.18197770812844e-19	1.20631947189223e-18	EV-P20
GGA1	-1.77200028548387	1.55571148509898e-07	2.47453235129827e-07	EV-P20	NA	NA	NA	NA	NA	1	ns
GGACT	-4.49891416290323	1.64086799331026e-30	7.98245297580318e-30	EV-P20	NA	NA	NA	NA	NA	1	ns
GGCT	3.25781303548387	5.00615772608407e-25	1.81894558775673e-24	EV-P150	-0.988465000000001	0.0220567334117203	0.0527061847686699	ns	6.70998194631191e-25	2.13476833032664e-24	ns
GGH	-4.69545184112904	3.36042016424169e-37	2.50441543698217e-36	EV-P20	-2.075072	0.0180498252649859	0.0467662995817363	EV-P20	5.39818563770907e-37	3.35897180149561e-36	EV-P20
GGPS1	-1.73766988064516	6.11427063739876e-09	1.03647380089471e-08	EV-P20	NA	NA	NA	NA	NA	1	ns
GGT1	0.649438629032257	2.23429407524336e-07	3.52885253943585e-07	EV-P150	0.4477662	0.586713940662395	0.658844474124677	ns	2.20850977093873e-06	3.07722610419524e-06	EV-P150
GIPC1	2.06716115322581	9.52081705909328e-23	3.08605794329231e-22	EV-P150	-2.0509734	0.0159390445914429	0.043528479709343	EV-P20	8.47462500764631e-23	2.38678783002235e-22	ns
GIPC2	-2.72504058870968	7.41817607053026e-17	1.79539576989412e-16	EV-P20	NA	NA	NA	NA	NA	1	ns
GJB2	NA	NA	NA	NA	-0.501573999999998	0.174873568540887	0.250064343433284	ns	NA	1	ns
GJC1	NA	NA	NA	NA	1.4200704	0.203107536120778	0.281028594160527	ns	NA	1	ns
GK	-5.51400256451613	1.29636842596984e-51	3.56379018233596e-50	EV-P20	NA	NA	NA	NA	NA	1	ns
GLB1	-5.41529995967742	1.34921968123388e-50	3.33188656874197e-49	EV-P20	NA	NA	NA	NA	NA	1	ns
GLG1	-4.57549000241935	2.48810721119961e-35	1.62929087942374e-34	EV-P20	0.3557098	0.0256724643336279	0.0584935150403255	ns	5.38737119773746e-35	2.99530864650905e-34	ns
GLIPR2	3.0544020483871	4.24567980497402e-29	1.91219643766527e-28	EV-P150	0.184007599999997	0.655308857245915	0.716717409595207	ns	1.85718727804951e-27	6.67499527968421e-27	EV-P150
GLO1	0.794493951612903	5.15069227593729e-07	7.95436213256762e-07	EV-P150	-2.2765304	0.00751052291165474	0.0290845288176369	EV-P20	7.88017114948923e-08	1.15908681804987e-07	ns
GLOD4	0.499968137096776	0.00630406597156063	0.00771202696940708	EV-P150	-2.9539362	0.043511312849996	0.0849730940749271	ns	0.00252389847101971	0.00295371769292362	ns
GLRX	1.99919740322581	4.81586038970527e-11	8.91576694765003e-11	EV-P150	-3.2288752	0.0364118023090602	0.0745687681731443	ns	4.92208308730156e-11	8.24989145754545e-11	ns
GLRX3	-4.38887356935484	1.45388564522531e-29	6.72479804791516e-29	EV-P20	-4.4246	0.0226204018105796	0.053245595671775	ns	2.34124738690349e-29	9.397810772664e-29	EV-P20
GLTP	2.50792829032258	2.54348872820597e-21	7.62523266871626e-21	EV-P150	-3.2677752	0.00831990326426913	0.0305110273187638	EV-P20	1.12600461149469e-21	2.99454477174593e-21	ns
GLUD1	NA	NA	NA	NA	-5.5118782	0.000533213633673518	0.0164620316331959	EV-P20	NA	1	ns
GLUD2	NA	NA	NA	NA	-3.442382	0.00172293762103879	0.0194224240685816	EV-P20	NA	1	ns
GLUL	NA	NA	NA	NA	-2.8050516	0.0126895672154402	0.0386357475243052	EV-P20	NA	1	ns
GM2A	-2.71330025	7.11933136461294e-23	2.32055163271612e-22	EV-P20	-0.842398599999999	0.505977929582197	0.585661322532929	ns	1.89757644311616e-21	4.99239866657513e-21	EV-P20
GMDS	-0.919779541129035	0.000355944425282558	0.000474267057738169	EV-P20	NA	NA	NA	NA	NA	1	ns
GMFB	0.914334196774195	0.00352886643602151	0.00437765721352349	EV-P150	-4.4004702	0.0345557545858554	0.0720582440955706	ns	0.00122088483088434	0.00146267792151973	ns
GMPPA	-2.17768472419355	3.17521323260322e-14	6.76357555541359e-14	EV-P20	-4.398354	0.00122164653400522	0.0179218598922944	EV-P20	1.50459639718982e-15	3.03695637318301e-15	EV-P20
GMPPB	-1.46510362741936	2.35291624066527e-05	3.33320268609557e-05	EV-P20	-4.1789966	0.00208851553259737	0.0201314424124723	EV-P20	8.7611421856438e-07	1.24291017959835e-06	EV-P20
GMPR	-1.68533046612903	1.0208879721092e-05	1.47562874539991e-05	EV-P20	NA	NA	NA	NA	NA	1	ns
GMPR2	-1.74128407258064	5.07394348485611e-09	8.62126607281091e-09	EV-P20	NA	NA	NA	NA	NA	1	ns
GMPS	NA	NA	NA	NA	-4.187815	0.00783930827078078	0.0296295294612269	EV-P20	NA	1	ns
GNA11	2.03877298387097	1.47642022658233e-36	1.05448248535807e-35	EV-P150	-1.5945456	0.0905640808021302	0.147966330331932	ns	1.14864313834651e-35	6.64433976996396e-35	ns
GNA12	NA	NA	NA	NA	0.754670999999998	0.387527055866618	0.47494200672812	ns	NA	1	ns
GNA13	1.71042637903226	1.19537593214617e-24	4.26355626226922e-24	EV-P150	-1.397657	0.0707898829744697	0.122317542822918	ns	4.96990042131032e-24	1.52469445068056e-23	ns
GNA14	2.40203363709677	2.48149212657136e-25	9.22330109289404e-25	EV-P150	-0.240539599999998	0.614440804298372	0.684698007244758	ns	8.86520876951567e-24	2.65801547400138e-23	ns
GNAI1	1.25609346774193	6.4400785742323e-21	1.89177308118074e-20	EV-P150	-0.472708000000001	0.193444354282567	0.270779132230067	ns	6.12116193442984e-20	1.50661263658316e-19	ns
GNAI2	1.08975201612903	2.57617913481481e-18	6.67881316623698e-18	EV-P150	-0.581329200000003	0.190380209186924	0.267977949391533	ns	2.11674622140909e-17	4.59743363891381e-17	ns
GNAI3	1.74330032258065	8.03479487449611e-34	4.83747774055406e-33	EV-P150	-0.211127000000001	0.49982676047103	0.581706960550721	ns	3.1283721123762e-32	1.50547431066171e-31	ns
GNAO1	1.41481	2.64926789232301e-23	8.76273171195148e-23	EV-P150	-1.0617528	0.0555308749443355	0.102184916594649	ns	8.2202612967749e-23	2.31895055958281e-22	ns
GNAQ	2.21204919354839	4.48430033961215e-32	2.41986133141293e-31	EV-P150	-1.1604962	0.238175120838265	0.317181455717973	ns	7.96944775154744e-31	3.43145645041567e-30	ns
GNAS	1.86800290322581	6.32125931249527e-34	3.84554272163074e-33	EV-P150	-1.1989374	0.0267188404215372	0.0599805847753296	ns	1.36918423880932e-33	7.06383940622946e-33	ns
GNAT3	2.31463328225806	2.71435385584814e-25	1.00759581349573e-24	EV-P150	-0.3196908	0.627222599129455	0.693959665839773	ns	9.8800614302581e-24	2.95199052820581e-23	ns
GNB1	2.29058177419355	7.56165203604473e-45	1.01076394646947e-43	EV-P150	-1.066747	0.00357309733873575	0.0219707651692403	EV-P20	2.92414841366151e-45	3.51306781445488e-44	ns
GNB2	2.4623370967742	1.09294412875895e-43	1.29465007772503e-42	EV-P150	-0.741961200000002	0.0195921738042369	0.048758015953091	EV-P20	2.22386088259528e-43	2.22127499784807e-42	ns
GNB2L1	-5.55299928951613	1.99896210045948e-47	3.53028821862966e-46	EV-P20	-2.3725292	0.0509804387196875	0.0958966724963924	ns	1.13632664293333e-46	1.58716192891013e-45	EV-P20
GNB4	2.11964255645161	1.02053449391146e-34	6.50730309684464e-34	EV-P150	-1.056772	0.0409888233032772	0.0818802088332503	ns	3.44942829607671e-34	1.84040925858999e-33	ns
GNE	-1.78043881290323	2.11862614730142e-13	4.28430020349502e-13	EV-P20	NA	NA	NA	NA	NA	1	ns
GNG10	3.97080291451613	2.6104157493815e-21	7.80980646170194e-21	EV-P150	-1.7662714	0.0971201046762603	0.155651483718278	ns	1.28603989979935e-20	3.27320970052634e-20	ns
GNG12	2.74056878225806	2.49340184618612e-29	1.13883589024864e-28	EV-P150	-0.711559399999999	0.122524015557633	0.187656769878976	ns	2.10676253970789e-28	8.17024388988296e-28	ns
GNG2	NA	NA	NA	NA	-0.0463334000000017	0.98047879919302	0.982427286472815	ns	NA	1	ns
GNG4	2.32629281532258	4.83968668280242e-08	7.86111872557762e-08	EV-P150	NA	NA	NA	NA	NA	1	ns
GNG5	4.19621530483871	4.68350780423664e-27	1.90610918178011e-26	EV-P150	0.3506486	0.36923864302869	0.455629280017292	ns	1.0829434033091e-25	3.55735519480887e-25	EV-P150
GNG7	3.81080662741936	4.16980610401107e-24	1.44137781578746e-23	EV-P150	0.0182424000000019	0.953207030753337	0.963912926004478	ns	2.18139234979784e-22	6.03483423019756e-22	EV-P150
GNL1	-3.01182389435484	4.54860245978245e-25	1.65682844597576e-24	EV-P20	-4.301774	0.00135272832085656	0.0183404023767788	EV-P20	3.91673403881755e-26	1.31681978056528e-25	EV-P20
GNMT	-2.12292514435484	1.91732948197102e-12	3.73718937154752e-12	EV-P20	NA	NA	NA	NA	NA	1	ns
GNPDA1	-2.87204110241936	4.05626973437399e-16	9.50922767977941e-16	EV-P20	NA	NA	NA	NA	NA	1	ns
GNPDA2	-1.54045341451613	1.1510211509861e-11	2.18506555959186e-11	EV-P20	NA	NA	NA	NA	NA	1	ns
GNPNAT1	-0.332820179838709	0.309214345227331	0.33261373273992	ns	-6.029636	0.00663951588137351	0.027305415231554	EV-P20	0.0147581019571108	0.0163788237482664	EV-P20
GNS	-3.30929789596774	3.23690293275587e-21	9.61502053623916e-21	EV-P20	-5.7714034	0.00127381016903448	0.017960691787544	EV-P20	2.26138598628411e-22	6.24607897819308e-22	EV-P20
GOLGA3	0.737243410483872	0.000929623774914062	0.00120236292947163	EV-P150	NA	NA	NA	NA	NA	1	ns
GOLGA7	3.35287222016129	5.90118562706149e-22	1.83131575263655e-21	EV-P150	0.703208199999999	0.0802878235331583	0.135027086809268	ns	2.4828598533163e-21	6.47276665856966e-21	EV-P150
GOLIM4	0.373220573387096	0.0700250693357752	0.0798642082365749	ns	1.0801444	0.174725782185964	0.250064343433284	ns	0.0661120815037887	0.0702849975393001	ns
GOLM1	-0.326325313709678	0.227998001721408	0.249300629274365	ns	2.1506334	0.13974482283377	0.207722109884395	ns	0.141667739282869	0.14768517966503	ns
GOLPH3	-1.51938848951613	1.91792664522367e-05	2.73560364375026e-05	EV-P20	NA	NA	NA	NA	NA	1	ns
GOLPH3L	-0.120468942741937	0.708176107113379	0.725861827692011	ns	NA	NA	NA	NA	NA	1	ns
GORASP2	NA	NA	NA	NA	-3.6917458	0.0562049021329517	0.103199241279804	ns	NA	1	ns
GOSR1	NA	NA	NA	NA	0.611936800000002	0.537618299131609	0.613867972682995	ns	NA	1	ns
GOT1	-0.556208774193546	0.000272853112152395	0.000365224606712026	EV-P20	-4.3410544	0.00543647800216808	0.0248168191691779	EV-P20	2.13918316008692e-05	2.83573817054733e-05	EV-P20
GP2	4.1139744532258	3.41635517407489e-39	2.91943078511854e-38	EV-P150	NA	NA	NA	NA	NA	1	ns
GPC1	NA	NA	NA	NA	-1.1283784	0.271732018510198	0.352747898385278	ns	NA	1	ns
GPC3	-5.50740263951613	1.30216592696965e-49	2.83172500835043e-48	EV-P20	NA	NA	NA	NA	NA	1	ns
GPC4	-5.8736967266129	4.52089002848538e-55	2.02674977584714e-53	EV-P20	0.00360420000000161	0.994452101522231	0.995405842240184	ns	5.67096955130035e-53	1.77140467075164e-51	ns
GPC6	NA	NA	NA	NA	-0.2517292	0.782807406363224	0.82674465384514	ns	NA	1	ns
GPD1	-5.55873074193548	8.9136416283879e-42	9.14589848771913e-41	EV-P20	NA	NA	NA	NA	NA	1	ns
GPD1L	-1.091843	8.6739435815438e-09	1.46103304026697e-08	EV-P20	NA	NA	NA	NA	NA	1	ns
GPHN	-2.0879990483871	1.99153003277705e-18	5.19080368113804e-18	EV-P20	NA	NA	NA	NA	NA	1	ns
GPI	-1.14944225806451	3.79993304815481e-18	9.79911938258684e-18	EV-P20	-2.4772466	0.00482646563481965	0.0237183623106829	EV-P20	8.518162054522e-19	1.96432247109648e-18	EV-P20
GPM6A	NA	NA	NA	NA	0.2500286	0.620515559447103	0.689735328644685	ns	NA	1	ns
GPNMB	-2.18701256209678	1.97897892015528e-14	4.24337349031088e-14	EV-P20	NA	NA	NA	NA	NA	1	ns
GPR107	NA	NA	NA	NA	1.8686258	0.063592445299445	0.11329791844516	ns	NA	1	ns
GPR126	NA	NA	NA	NA	0.667390000000001	0.245085509452475	0.324105405376718	ns	NA	1	ns
GPR155	-1.42514929032258	1.22361951368579e-06	1.84270142784516e-06	EV-P20	NA	NA	NA	NA	NA	1	ns
GPR56	-4.96119112096774	5.75280443861362e-38	4.54300057835233e-37	EV-P20	0.324164	0.784145381616639	0.82674465384514	ns	3.9242263735201e-36	2.32476583093363e-35	ns
GPR64	NA	NA	NA	NA	1.300498	0.130670741441074	0.196786702014903	ns	NA	1	ns
GPRC5A	7.96938933709677	5.39487602914759e-67	7.86033437446804e-65	EV-P150	2.3750486	0.311883498416359	0.395900452924291	ns	2.60382983324492e-65	2.63139979618516e-63	EV-P150
GPRC5B	9.14767826774194	1.07419255313702e-62	1.04339903328043e-60	EV-P150	NA	NA	NA	NA	NA	1	ns
GPRC5C	6.98355320967742	1.32105860276326e-68	2.13864709358452e-66	EV-P150	3.8351786	0.000766374377045819	0.0165765735793333	EV-P150	1.66514823541502e-69	2.860724668443e-67	EV-P150
GPRIN1	NA	NA	NA	NA	-0.1920304	0.521647780133775	0.599942542754219	ns	NA	1	ns
GPS1	-3.48749761129032	1.33856056788307e-24	4.75099329453262e-24	EV-P20	-4.376597	0.0130900222834324	0.0392794903822886	EV-P20	1.05667510129481e-24	3.32484949455033e-24	EV-P20
GPX1	-2.51426322580645	2.0354982482227e-18	5.29593026367943e-18	EV-P20	NA	NA	NA	NA	NA	1	ns
GPX3	-4.18590040241935	3.40718736992522e-25	1.25202320251729e-24	EV-P20	NA	NA	NA	NA	NA	1	ns
GPX4	0.595370129032258	0.000151526823247368	0.000205658669279381	EV-P150	-2.709099	0.0799426490454809	0.134536327265459	ns	0.000149252233291588	0.000189096856043472	ns
GRB2	4.55056685483871	4.64023565844042e-40	4.17334774959734e-39	EV-P150	0.223788600000002	0.71659874177733	0.771368671229995	ns	3.05590932484204e-38	2.09165427094766e-37	EV-P150
GRHPR	-2.63556475	1.4660873156577e-21	4.45947644867071e-21	EV-P20	-3.0244734	0.000758142141198293	0.0165765735793333	EV-P20	6.24179048906337e-23	1.77539669871041e-22	EV-P20
GRK6	-0.159106054838709	0.497931253289508	0.522308017309441	ns	-2.1751762	0.0316291013271957	0.0675164813258766	ns	0.0811232490260786	0.0855553970698607	ns
GRN	0.83865156451613	1.71088709974181e-05	2.44628312494978e-05	EV-P150	-2.8673654	0.0968667091877398	0.15534833124622	ns	2.37162288502411e-05	3.13178179590424e-05	ns
GRTP1	3.67995145806452	1.06215508286193e-32	5.97513496420782e-32	EV-P150	-1.4931246	0.066794998542107	0.117508856472192	ns	5.48620136386702e-32	2.58227231318453e-31	ns
GSDMA	-1.26597636774193	8.22184127832809e-07	1.25502595521467e-06	EV-P20	2.2478014	0.0182975977307796	0.0471476904752558	EV-P150	2.86020739257797e-07	4.13971044688201e-07	ns
GSK3A	0.978236670967743	0.000109148431193319	0.000148973549647462	EV-P150	NA	NA	NA	NA	NA	1	ns
GSK3B	2.79973919677419	5.34625775315899e-19	1.43321022012008e-18	EV-P150	-3.2764224	0.0184154264034089	0.0473244546004015	EV-P20	4.63394456104206e-19	1.0831451368531e-18	ns
GSN	-1.80254822580645	6.21883583427506e-30	2.96590632096195e-29	EV-P20	-2.9116642	0.000233565290500072	0.015323442305616	EV-P20	1.11279279185025e-31	5.07102922121681e-31	EV-P20
GSPT1	-2.58614591290322	2.82066952842826e-19	7.68889710555656e-19	EV-P20	-5.6156446	0.00678468732920588	0.027620763169037	EV-P20	9.32089551358179e-20	2.25857524574521e-19	EV-P20
GSPT2	-1.11396064596774	4.27752203719543e-07	6.63722003002529e-07	EV-P20	-4.3470538	0.000584400945566531	0.0164620316331959	EV-P20	5.77692115618069e-09	8.89314565082297e-09	EV-P20
GSR	0.228159451612903	0.187719943158442	0.206187679745081	ns	-5.1799144	0.0023924727245629	0.0201314424124723	EV-P20	0.00391099622174621	0.00450991020644026	ns
GSS	0.422631508064516	0.119991329110158	0.13445455477237	ns	-4.4674494	0.000724033265205941	0.0165157915027781	EV-P20	0.000899271998996272	0.00108493630215983	ns
GSTA1	-2.65674982258065	1.92617225940392e-37	1.46550025167181e-36	EV-P20	NA	NA	NA	NA	NA	1	ns
GSTA2	-2.57823412096774	2.356877884722e-31	1.21556498337697e-30	EV-P20	NA	NA	NA	NA	NA	1	ns
GSTA5	-2.82644757258064	6.24317348908279e-35	4.05180568979671e-34	EV-P20	NA	NA	NA	NA	NA	1	ns
GSTM1	-0.79465439435484	0.00309467929812786	0.00384722503188762	EV-P20	NA	NA	NA	NA	NA	1	ns
GSTM2	-0.227831516129029	0.31688378178758	0.340235571160283	ns	-4.0686398	0.0270036041972433	0.0603511402316049	ns	0.0492969451603926	0.0527348392189006	ns
GSTM3	-1.5055732016129	6.8450589064491e-16	1.59444457661013e-15	EV-P20	-4.056687	0.00705303084557484	0.028045253567341	EV-P20	1.97324162502418e-16	4.12914629938068e-16	EV-P20
GSTM4	-0.704232979032255	0.0127335133344481	0.0152886105713151	EV-P20	NA	NA	NA	NA	NA	1	ns
GSTM5	0.395856798387097	0.15429638739365	0.171088155580326	ns	NA	NA	NA	NA	NA	1	ns
GSTO1	-0.558832830645159	0.00186383395041763	0.00235491865927446	EV-P20	-2.4639866	0.00327812838139399	0.0216981179239291	EV-P20	7.94627599456723e-05	0.000102183399391216	EV-P20
GSTP1	0.341140967741936	0.0051288055203253	0.00630605033174173	EV-P150	-5.823362	0.00476313623632425	0.0235448361799479	EV-P20	0.000283860736673471	0.000353642310083411	ns
GSTT1	-1.41369054193548	1.49098082526859e-06	2.22920375825176e-06	EV-P20	NA	NA	NA	NA	NA	1	ns
GSTT2B	-0.465186165322578	0.156918237872536	0.173863020973601	ns	NA	NA	NA	NA	NA	1	ns
GSTZ1	-1.72532014112903	2.98214343316173e-07	4.67453790437508e-07	EV-P20	NA	NA	NA	NA	NA	1	ns
GTPBP1	-0.875676441935484	4.24938902626539e-07	6.59708024642373e-07	EV-P20	NA	NA	NA	NA	NA	1	ns
GUK1	-2.92475486370968	6.00417344638658e-18	1.52938473975266e-17	EV-P20	NA	NA	NA	NA	NA	1	ns
GULP1	-2.96161731854839	9.80417656956268e-21	2.84839187674034e-20	EV-P20	-1.6272942	0.220091903957742	0.299111423114538	ns	1.04838086116517e-19	2.53321845215438e-19	EV-P20
GUSB	-1.77278987903226	1.18948736372e-12	2.33569149452835e-12	EV-P20	NA	NA	NA	NA	NA	1	ns
GYG1	-2.31036458709677	2.30234626274552e-17	5.69527759731787e-17	EV-P20	NA	NA	NA	NA	NA	1	ns
GYS1	-5.42660823790323	4.17788847421345e-47	6.99676265164253e-46	EV-P20	NA	NA	NA	NA	NA	1	ns
H1F0	NA	NA	NA	NA	-0.109075799999999	0.936890153159995	0.952305505836552	ns	NA	1	ns
H2AFJ	-1.83527626612903	1.30535659319977e-13	2.67873881167896e-13	EV-P20	-2.4294806	0.0121088682137944	0.0375017896400194	EV-P20	5.54503165686584e-14	1.03547438983647e-13	EV-P20
H2AFV	-2.21715676451613	1.06745319126053e-14	2.31612702854294e-14	EV-P20	-1.639916	0.0394246045864512	0.0795752026921085	ns	1.53203484269988e-14	2.96067025844589e-14	EV-P20
H2AFX	-1.9679968	1.23144168871318e-13	2.53062135466163e-13	EV-P20	-1.6132218	0.0346676530268611	0.0720582440955706	ns	1.4552304482818e-13	2.67103195528647e-13	EV-P20
H2AFY	NA	NA	NA	NA	-3.8219822	0.00390545633056409	0.0224274610691391	EV-P20	NA	1	ns
H3F3A	-2.92084462016129	9.20423914801761e-21	2.67943585188045e-20	EV-P20	-0.668091400000002	0.409498874823335	0.496559241668893	ns	1.81021467172351e-19	4.33140502231336e-19	EV-P20
HAGH	-1.81676453225806	3.04481956142855e-11	5.68028438028348e-11	EV-P20	NA	NA	NA	NA	NA	1	ns
HAL	NA	NA	NA	NA	2.4723392	0.02158755697626	0.0519296098636942	ns	NA	1	ns
HARS	-2.26582816935484	5.44431440197607e-18	1.38920596912069e-17	EV-P20	-5.6500936	0.000574597858310481	0.0164620316331959	EV-P20	1.50826815606316e-19	3.6291382242528e-19	EV-P20
HARS2	-1.45174434112903	9.06842824745753e-15	1.97499251966302e-14	EV-P20	NA	NA	NA	NA	NA	1	ns
HAS3	NA	NA	NA	NA	1.7173822	0.0933344702472118	0.151510753054231	ns	NA	1	ns
HAVCR2	0.710658904032258	0.0153184595808606	0.0182792756833037	EV-P150	NA	NA	NA	NA	NA	1	ns
HBA1	-5.21321061290323	1.73185364442669e-55	8.13971212880542e-54	EV-P20	-0.800409999999999	0.0437440300400339	0.0852828770841395	ns	9.86542124303225e-55	3.68452036859335e-53	EV-P20
HBB	-5.57093166129032	1.81262708557565e-60	1.32049883184186e-58	EV-P20	-0.0935860000000019	0.865099429847121	0.892585831906976	ns	2.17504054286482e-58	1.13233928867932e-56	EV-P20
HBD	-6.07438444354839	1.3872146190728e-65	1.6843097499909e-63	EV-P20	-0.472747999999999	0.0773080446888196	0.131153149838839	ns	1.63975057733742e-64	1.56505082881427e-62	EV-P20
HBE1	NA	NA	NA	NA	-1.0450878	0.0886578752037723	0.145512046477025	ns	NA	1	ns
HBG1	-5.9167330483871	1.79903163209551e-52	5.57699805949608e-51	EV-P20	-1.0450878	0.0886578752037723	0.145512046477025	ns	1.95497327189973e-51	4.75217923695223e-50	EV-P20
HBG2	-5.95564006451613	2.12869493042714e-51	5.74353428450434e-50	EV-P20	-1.0450878	0.0886578752037723	0.145512046477025	ns	2.26658089905942e-50	4.92909618301783e-49	EV-P20
HBS1L	-0.805089038709678	4.52920373577457e-06	6.64222430097992e-06	EV-P20	NA	NA	NA	NA	NA	1	ns
HCK	0.606719604838709	0.00510294039463687	0.00627689671168081	EV-P150	-2.4957768	0.0673242710474484	0.118110290404048	ns	0.00308377981296933	0.00358695580140914	ns
HDAC2	NA	NA	NA	NA	-1.932011	0.060605250189978	0.109210747483156	ns	NA	1	ns
HDDC2	1.28415018467742	1.09061018413641e-06	1.64665185314689e-06	EV-P150	NA	NA	NA	NA	NA	1	ns
HDHD1	-0.883086723387098	0.00244696511862281	0.00306422705443355	EV-P20	NA	NA	NA	NA	NA	1	ns
HDHD2	-2.80819303548387	3.15792828163697e-16	7.44514806851953e-16	EV-P20	NA	NA	NA	NA	NA	1	ns
HDLBP	-3.11759378225807	9.31122151681346e-26	3.52375318181746e-25	EV-P20	-4.0905152	0.0543369530626056	0.100649124666296	ns	3.11400794500238e-25	1.00561384389362e-24	EV-P20
HEATR2	-0.676084181451612	0.000202233830371656	0.00027219832873118	EV-P20	-2.9857084	0.0275124125124448	0.0610015760280328	ns	7.28831923176635e-05	9.38630617704242e-05	EV-P20
HEATR5A	NA	NA	NA	NA	-0.3065354	0.632417090831052	0.698651834349291	ns	NA	1	ns
HEATR5B	-1.32026019758065	6.87843988770021e-14	1.43374633996841e-13	EV-P20	NA	NA	NA	NA	NA	1	ns
HEBP1	1.52587653225806	1.47814197399978e-15	3.37298802837537e-15	EV-P150	-3.137578	0.0461839954999414	0.0886071938016379	ns	2.6093581949193e-15	5.20055380379507e-15	ns
HEBP2	1.01318855645161	1.29810587389824e-05	1.87076187761596e-05	EV-P150	1.1965008	0.265917563507237	0.346909075045347	ns	4.68649096088878e-05	6.08570783885633e-05	EV-P150
HECTD4	-1.20331214919355	6.86521156655504e-11	1.26215940094267e-10	EV-P20	NA	NA	NA	NA	NA	1	ns
HERC4	-1.23017510080645	1.90143841434272e-09	3.29221125335394e-09	EV-P20	-2.396856	0.0351880636007081	0.0727720330905537	ns	1.63440722112354e-09	2.58793696395414e-09	EV-P20
HEXA	-4.09107491612903	1.22945117846263e-38	1.01203975537856e-37	EV-P20	-5.1482054	0.0193256706940581	0.0484587876426693	EV-P20	2.19157166714592e-38	1.52434013123752e-37	EV-P20
HEXB	-3.34874900403226	3.42771839725175e-24	1.18909183447519e-23	EV-P20	-6.8479324	0.000333737521359318	0.015874571534846	EV-P20	7.21097545300497e-26	2.39294653876774e-25	EV-P20
HGD	-2.38885524193548	1.92728579242956e-12	3.75408475878325e-12	EV-P20	NA	NA	NA	NA	NA	1	ns
HGS	-0.416894354838707	0.071511385226187	0.0814955715874497	ns	-0.406144399999999	0.623544749449277	0.691765563668312	ns	0.183277560843221	0.189339055639599	ns
HID1	-2.56049272258064	8.0959786651458e-15	1.77114728455217e-14	EV-P20	NA	NA	NA	NA	NA	1	ns
HINT1	-0.644507161290324	0.000985267322551773	0.00127320132058353	EV-P20	-2.6007654	0.0046102828177111	0.0232431963410693	EV-P20	6.04227751829547e-05	7.81085987692371e-05	EV-P20
HINT3	0.699283564516129	0.000404774152081067	0.000537363042899421	EV-P150	-5.1085768	0.0250254089013269	0.0576155761098129	ns	0.000126620938276356	0.000160660836010916	ns
HIP1R	-3.42404457096774	4.79910204114374e-33	2.79691666957857e-32	EV-P20	NA	NA	NA	NA	NA	1	ns
HIST1H1A	-0.821244967741936	0.000768271608228586	0.000998547487233765	EV-P20	-0.932804400000002	0.285488519330566	0.368013954086964	ns	0.00206719352813601	0.00243582886237151	EV-P20
HIST1H1B	-0.290268125000001	0.357790802329074	0.382466030075906	ns	0.334430599999997	0.795806374460794	0.835232252296279	ns	0.642414553542364	0.646554307548789	ns
HIST1H1C	-0.860838370967745	0.00164117122800416	0.00208655015637178	EV-P20	-0.405625800000003	0.606368014910899	0.677294535042258	ns	0.00787426673635625	0.00891759410221492	EV-P20
HIST1H1D	-1.23731762096774	7.19819743637256e-06	1.04668399848252e-05	EV-P20	-0.636301399999997	0.375518879835087	0.462699460441963	ns	3.73593207657637e-05	4.87715144951231e-05	EV-P20
HIST1H1E	-0.818645596774193	0.00195411952333665	0.002465066792642	EV-P20	-0.848608200000001	0.291483536340703	0.374913262813731	ns	0.00482479290675822	0.0055223145994741	EV-P20
HIST1H1T	-0.808869419354838	0.00101864670478085	0.00131516902868029	EV-P20	-0.884292600000002	0.295896164343058	0.378896299176834	ns	0.00274498226635824	0.00320372250924147	EV-P20
HIST1H2AA	-1.93510830080645	1.77364854297186e-13	3.60419236695955e-13	EV-P20	-1.6088772	0.0355358442966128	0.0732938666495447	ns	2.12390704952569e-13	3.87765389063245e-13	EV-P20
HIST1H2AC	-1.70788682258065	4.76722991374494e-12	9.14529820187805e-12	EV-P20	-2.25552	0.0157112639813083	0.0431810553935048	EV-P20	2.33855047820912e-12	4.09962216486048e-12	EV-P20
HIST1H2BA	-3.57037530564516	3.82604005468554e-15	8.56304202715336e-15	EV-P20	-1.3658386	0.193782953028681	0.271102566362544	ns	2.65710302609871e-14	5.08341091184587e-14	EV-P20
HIST1H2BC	-2.9896223233871	2.39329939556817e-17	5.91023257515732e-17	EV-P20	-1.9336392	0.0425956127412705	0.0836320402809525	ns	4.3252086970502e-17	9.30001069027814e-17	EV-P20
HIST1H2BJ	-3.22737424516129	6.29150309499414e-18	1.60117380076969e-17	EV-P20	-1.6182256	0.096763011420891	0.15534833124622	ns	2.61429367778782e-17	5.66375351631711e-17	EV-P20
HIST1H3A	-2.20649763951613	1.31265542268834e-13	2.69182118347207e-13	EV-P20	-0.3608726	0.622821930757581	0.691689025303904	ns	2.54544772796652e-12	4.44910744895524e-12	EV-P20
HIST1H4A	-1.42017145161291	2.27906824768137e-13	4.59598953200243e-13	EV-P20	-1.01553	0.131770596378734	0.198206249087583	ns	9.65105641211864e-13	1.71640941159626e-12	EV-P20
HIST2H2AA3	-1.85708130806452	1.20353394506101e-13	2.48026726726151e-13	EV-P20	-2.4116936	0.0126767306639324	0.0386357475243052	EV-P20	5.35765499332104e-14	1.00266353796575e-13	EV-P20
HIST2H2AB	-2.30201805	1.15669847212806e-13	2.38881598000083e-13	EV-P20	NA	NA	NA	NA	NA	1	ns
HIST2H2BC	-0.809090858870967	0.00142138675405303	0.00181345052596783	EV-P20	-5.505775	0.00771282921117274	0.0295053754800705	EV-P20	0.000136170263612114	0.000172649825007832	EV-P20
HIST2H2BF	-2.99554552258064	9.27070418040068e-18	2.34097330863844e-17	EV-P20	-1.9458952	0.0413584881757224	0.0822626096299689	ns	1.66425028207865e-17	3.62840353377047e-17	EV-P20
HIST2H3A	-1.86508175161291	4.97986434155742e-14	1.04398019361858e-13	EV-P20	-0.181995399999998	0.823615638416045	0.856626125778137	ns	1.30529394918476e-12	2.31185052030867e-12	EV-P20
HIST3H2A	-1.71139791290323	4.24765862083934e-12	8.17548033099461e-12	EV-P20	-2.2490944	0.0158351540357817	0.0433917644828322	EV-P20	2.10734059635994e-12	3.70185188603923e-12	EV-P20
HIST3H2BB	-3.40335437096774	7.26339928529017e-19	1.93116291216565e-18	EV-P20	-2.0469238	0.0573883393104941	0.104989842816949	ns	1.90177299712083e-18	4.32747815768687e-18	EV-P20
HIST3H3	-1.13336285725806	5.01778318583904e-06	7.34027118651354e-06	EV-P20	-1.137321	0.0677830008483821	0.118174927481861	ns	5.40586215834824e-06	7.41202808303453e-06	EV-P20
HK2	NA	NA	NA	NA	2.2247014	0.0287624622389713	0.063107195217099	ns	NA	1	ns
HLA-A	0.410860838709677	0.0243757033637833	0.0286993129705311	EV-P150	-0.5412426	0.513124624602378	0.593388614047062	ns	0.0673093948053365	0.0714694315671002	ns
HLA-B	-0.0851360806451638	0.524874722360204	0.549186693342059	ns	-0.120682400000003	0.889213627750342	0.910153290929197	ns	0.822377054883436	0.825259217458962	ns
HLA-C	-0.00921604838709555	0.95509263237842	0.958711653720536	ns	-0.450897999999999	0.530251504049728	0.608172903416453	ns	0.850995688482782	0.852981676087176	ns
HLA-DMB	5.87414597983871	2.41706175364859e-43	2.78392013839209e-42	EV-P150	NA	NA	NA	NA	NA	1	ns
HLA-DPB1	-0.811079549193549	7.7931470381649e-05	0.000107169563328044	EV-P20	NA	NA	NA	NA	NA	1	ns
HLA-DRA	-2.67656817741936	4.81849281125785e-19	1.29530332583075e-18	EV-P20	NA	NA	NA	NA	NA	1	ns
HLA-DRB1	-1.31984760483871	8.80470223360456e-09	1.48220117323649e-08	EV-P20	NA	NA	NA	NA	NA	1	ns
HLA-DRB3	-2.10171987903226	2.59772141062923e-15	5.85441623400896e-15	EV-P20	NA	NA	NA	NA	NA	1	ns
HLA-DRB5	-1.03659845967742	9.01703897598039e-06	1.30789704211084e-05	EV-P20	NA	NA	NA	NA	NA	1	ns
HLA-E	0.202458685483872	0.343271720584027	0.367484861786134	ns	-0.195063400000002	0.682439958082258	0.74110922497674	ns	0.574250476842525	0.579989605652827	ns
HLA-F	0.171821770967743	0.721925328748689	0.739048194976183	ns	-2.2358986	0.0584804339757505	0.106376936276231	ns	0.175835714734746	0.181869812109749	ns
HLA-G	0.893208596774194	2.91135402374979e-05	4.11031280291032e-05	EV-P150	0.6835454	0.470457723672336	0.553182799150167	ns	0.000167077104098444	0.000210747771542678	EV-P150
HLA-H	0.45576160483871	0.00403233683586784	0.00498524800157781	EV-P150	0.0835252000000004	0.871838230250442	0.897103746310761	ns	0.0233803477931665	0.0255518050309542	EV-P150
HMGB1	-4.66259914516129	1.24387389442841e-23	4.19034511949641e-23	EV-P20	-7.6514512	0.00375304232704793	0.0221578915842807	EV-P20	2.76954178006911e-24	8.54232096617366e-24	EV-P20
HMGCS1	-1.34351607419355	2.79025521194916e-07	4.38318258092714e-07	EV-P20	-4.0967754	0.00341460752462647	0.0218086681110413	EV-P20	2.07432198777248e-08	3.13428775285235e-08	EV-P20
HNMT	0.77794013548387	0.0256717130291886	0.030200796030301	EV-P150	NA	NA	NA	NA	NA	1	ns
HNRNPA0	NA	NA	NA	NA	-4.8649734	0.00159533712068831	0.0189709664210153	EV-P20	NA	1	ns
HNRNPA1	-5.82188788387097	5.39172595147664e-44	6.61021525081818e-43	EV-P20	-2.4033094	0.000456549839004728	0.0164620316331959	EV-P20	2.66641305278939e-45	3.22598424274097e-44	EV-P20
HNRNPA2B1	-6.53580924677419	8.0080599934697e-46	1.20909258139745e-44	EV-P20	-2.4181074	0.00177617088129163	0.0194440319773393	EV-P20	1.581271886715e-46	2.13907488297352e-45	EV-P20
HNRNPA3	NA	NA	NA	NA	-4.0493302	0.000429110094631277	0.0164620316331959	EV-P20	NA	1	ns
HNRNPAB	NA	NA	NA	NA	-2.758189	0.0438295547028233	0.0853237895025619	ns	NA	1	ns
HNRNPC	-5.01172317419355	3.13374023267192e-32	1.71326811219624e-31	EV-P20	-2.2764852	0.00452894581555837	0.0231902868440496	EV-P20	1.12032731927269e-32	5.59512306543743e-32	EV-P20
HNRNPD	-4.44589545887097	5.66360172589145e-33	3.28106072152042e-32	EV-P20	-1.7704594	0.0111628506406231	0.0354874482534816	EV-P20	5.04172288396777e-33	2.56262719368539e-32	EV-P20
HNRNPF	-4.70172041290323	1.52782298759952e-42	1.67371285182895e-41	EV-P20	-2.9862914	0.002401364889623	0.0201314424124723	EV-P20	3.79053633244226e-43	3.7212236680776e-42	EV-P20
HNRNPH1	-5.80586498064516	1.26588976183345e-53	4.49853995851544e-52	EV-P20	-2.5223774	0.00467188978258539	0.0233224438453421	EV-P20	7.57994648365347e-54	2.65762205284014e-52	EV-P20
HNRNPH2	-5.15057089758065	2.66450980675492e-53	8.93258059696117e-52	EV-P20	-2.420403	0.00349936697295871	0.0219450351712162	EV-P20	1.19080067483494e-53	4.09159111873286e-52	EV-P20
HNRNPH3	-3.41191266854839	1.82300309038376e-22	5.8248146988797e-22	EV-P20	-2.9332592	0.00946417309635258	0.0324614698991903	EV-P20	9.61291074770893e-23	2.69852625237973e-22	EV-P20
HNRNPK	-5.62476143306451	2.72534979603225e-47	4.67157017978704e-46	EV-P20	-1.8925972	0.00145849985527466	0.0183404023767788	EV-P20	4.56119348618952e-48	7.46298134216532e-47	EV-P20
HNRNPL	NA	NA	NA	NA	-2.99324	0.00119002754204815	0.0179218598922944	EV-P20	NA	1	ns
HNRNPM	NA	NA	NA	NA	-3.5830374	0.00190581008436601	0.0199373533661604	EV-P20	NA	1	ns
HNRNPR	NA	NA	NA	NA	-3.9666388	0.0015661957659868	0.0188960444864161	EV-P20	NA	1	ns
HNRNPU	-5.87226927741935	2.48001497641374e-42	2.67657912639616e-41	EV-P20	-2.1452524	0.00601667485659258	0.0261426042895574	EV-P20	1.52069700295918e-42	1.40460078015262e-41	EV-P20
HOMER2	1.16657968548387	4.29849605719257e-05	6.01335454184308e-05	EV-P150	NA	NA	NA	NA	NA	1	ns
HOOK1	-1.56659587903226	2.24080175710628e-11	4.21542693363957e-11	EV-P20	NA	NA	NA	NA	NA	1	ns
HP	-3.17788343548387	1.84842807350547e-25	6.92323679122355e-25	EV-P20	2.6622214	0.182040054353757	0.258175434175977	ns	2.00727915129802e-24	6.22473931756318e-24	ns
HP1BP3	NA	NA	NA	NA	-2.882804	0.0190872466623036	0.0481565600856776	EV-P20	NA	1	ns
HPCAL1	0.310771525	0.218932357642063	0.239747797883867	ns	-3.2362584	0.0667002229271448	0.117506122990449	ns	0.0763223039784548	0.0807399742826265	ns
HPD	-3.17611064919355	7.16105283743007e-24	2.44347868480928e-23	EV-P20	NA	NA	NA	NA	NA	1	ns
HPGD	0.615900032258065	0.00229512915745722	0.00288027836556001	EV-P150	-1.472743	0.100563570375319	0.159849155684854	ns	0.00216356318967837	0.00254240872767951	ns
HPN	3.28906235403226	1.64133414877933e-23	5.47863426064487e-23	EV-P150	-0.118811600000001	0.736002249314691	0.788886764677864	ns	6.49561054390756e-22	1.74913149129047e-21	ns
HPR	-1.56249190322581	1.11344332573278e-10	2.02532699824301e-10	EV-P20	2.7791686	0.113157392249552	0.175442672731317	ns	3.28812089031287e-10	5.31920121427261e-10	ns
HPRT1	0.129871403225806	0.610151243510385	0.630713275483953	ns	-1.9520592	0.00698318903867237	0.0279882664014198	EV-P20	0.0275175256337894	0.0298453971204862	ns
HPX	-4.91176938709678	2.90351105488765e-49	6.17578920725737e-48	EV-P20	0.362803799999998	0.856361715687959	0.885152884481077	ns	2.80760163511449e-47	4.3066603652917e-46	ns
HRAS	1.88921643548387	1.35606708367962e-29	6.30235962016336e-29	EV-P150	-0.470004800000002	0.258323436859805	0.338654906044497	ns	2.41092889149536e-28	9.2869413354014e-28	ns
HRG	-6.20006968387097	1.51204189040116e-43	1.76951408378674e-42	EV-P20	NA	NA	NA	NA	NA	1	ns
HRNR	0.556183721774195	0.0634190336801463	0.0725286750957403	ns	2.7153516	0.000104375313821303	0.0151871839395468	EV-P150	8.55588731546087e-05	0.000109858104693287	EV-P150
HRSP12	-0.0192880645161289	0.947831411927288	0.952078846727376	ns	NA	NA	NA	NA	NA	1	ns
HS1BP3	-4.03274495564516	2.004019311902e-27	8.25984763066823e-27	EV-P20	NA	NA	NA	NA	NA	1	ns
HSP90AA1	-1.86549193548387	1.98158051566573e-31	1.02563510171402e-30	EV-P20	-2.7092526	0.00423936030492251	0.0228400558381916	EV-P20	6.48189424609361e-32	3.02605823771435e-31	EV-P20
HSP90AA4P	0.0616229258064518	0.874122001582137	0.883536613258138	ns	NA	NA	NA	NA	NA	1	ns
HSP90AB1	-1.67464443548387	6.22649379784801e-26	2.38110274631616e-25	EV-P20	-2.475544	0.00758194919522163	0.0292264433045164	EV-P20	3.01761482837723e-26	1.01851911103184e-25	EV-P20
HSP90AB2P	-1.74361252419355	3.72630323904459e-18	9.61775698722403e-18	EV-P20	-2.8049046	0.010801394259819	0.0348449469201477	EV-P20	1.83774928959517e-18	4.19289944159961e-18	EV-P20
HSP90AB4P	-1.61585137096774	5.24400186954317e-20	1.47216006241318e-19	EV-P20	-3.2899034	0.013953519520311	0.0403472006145968	EV-P20	3.63422144301843e-20	9.08819860131828e-20	EV-P20
HSP90B1	-7.35137898387097	1.56945516606868e-45	2.32151896138281e-44	EV-P20	-3.7937752	0.00125093898823654	0.017960691787544	EV-P20	2.1762993379983e-46	2.92100176771959e-45	EV-P20
HSP90B2P	NA	NA	NA	NA	-3.9168152	0.000730725959363962	0.0165157915027781	EV-P20	NA	1	ns
HSPA12A	0.568624403225808	0.00126416211145017	0.00162137693343565	EV-P150	NA	NA	NA	NA	NA	1	ns
HSPA12B	-0.136387104838709	0.277994645169578	0.301031733936883	ns	NA	NA	NA	NA	NA	1	ns
HSPA13	NA	NA	NA	NA	-3.1202476	0.0130621827086493	0.0392794903822886	EV-P20	NA	1	ns
HSPA1A	0.407462741935483	1.0073067777997e-05	1.45672057097188e-05	EV-P150	-0.570160999999999	0.162645387200985	0.235648862720508	ns	2.34639955632417e-05	3.10085725981917e-05	ns
HSPA1L	0.455674999999999	1.79938214632885e-05	2.56903457834506e-05	EV-P150	0.2681808	0.289555503547257	0.372813802064675	ns	6.85918440098709e-05	8.84690600667854e-05	EV-P150
HSPA2	0.771057741935483	1.84586278129359e-12	3.60270873723343e-12	EV-P150	-0.656223400000002	0.0845914428799338	0.140855368230061	ns	4.76052369904273e-12	8.18676648143684e-12	ns
HSPA4	-1.72076927419355	9.01940927815673e-13	1.77945556103918e-12	EV-P20	-4.274946	0.000396095952063512	0.0164620316331959	EV-P20	1.30641354386749e-14	2.5389349189642e-14	EV-P20
HSPA4L	-3.74779307016129	2.51374790855948e-38	2.03473927931731e-37	EV-P20	-3.6496332	0.00379176318397239	0.0222821328363506	EV-P20	8.87875831149888e-39	6.32933891251248e-38	EV-P20
HSPA5	-5.9782788467742	3.00772449947989e-61	2.30644978723274e-59	EV-P20	-3.4069094	0.000249444914830167	0.015323442305616	EV-P20	1.11528469314708e-62	8.9071304068265e-61	EV-P20
HSPA6	0.654714919354838	2.67157031583368e-06	3.95175426413165e-06	EV-P150	-0.4966574	0.0794638426544349	0.133909323082774	ns	3.47424203904497e-06	4.79032730584211e-06	ns
HSPA8	0.801888709677421	1.98905458244325e-16	4.71611477074014e-16	EV-P150	-0.202618600000001	0.525414023750321	0.603723224190774	ns	3.95010648174644e-15	7.82731595806273e-15	ns
HSPA9	-10.4380100233871	2.33228498049474e-47	4.0454038292629e-46	EV-P20	-5.5236386	0.000469484991917741	0.0164620316331959	EV-P20	1.27059028215921e-48	2.16126148985102e-47	EV-P20
HSPB1	-2.40254411290323	5.24514642816158e-40	4.68845297290271e-39	EV-P20	-2.1266858	0.0168225027763934	0.0443614325306358	EV-P20	8.4293323714559e-40	6.37955639390363e-39	EV-P20
HSPB6	NA	NA	NA	NA	-1.020644	0.112448698260502	0.174773839898104	ns	NA	1	ns
HSPBP1	-0.202619067741935	0.442908050229711	0.468810046628906	ns	NA	NA	NA	NA	NA	1	ns
HSPD1	-7.3439495766129	3.28261691562616e-50	7.71414975172148e-49	EV-P20	-1.7890964	0.00736439105936973	0.0288070255976444	EV-P20	2.89735219021586e-50	6.14524822566772e-49	EV-P20
HSPE1	-3.78330436209677	1.13990553681997e-21	3.48916463686281e-21	EV-P20	-1.8751614	0.000440770313635812	0.0164620316331959	EV-P20	2.86139247720999e-23	8.33198690821484e-23	EV-P20
HSPG2	-3.6400960483871	3.86301541024791e-36	2.67383061887468e-35	EV-P20	-2.8970212	0.00327930934171241	0.0216981179239291	EV-P20	1.11810168127113e-36	6.86035245865645e-36	EV-P20
HSPH1	-2.07566794032258	4.41463261998036e-13	8.81112291412518e-13	EV-P20	-4.4442634	0.00115081599968025	0.0177988167803307	EV-P20	1.83992672813496e-14	3.54769261384496e-14	EV-P20
HTATIP2	-0.380472718548386	0.190282817141348	0.208845246384139	ns	NA	NA	NA	NA	NA	1	ns
HTRA1	NA	NA	NA	NA	-3.7163818	0.0440888525203783	0.0857623435215075	ns	NA	1	ns
HUWE1	-3.39226157177419	4.086742289137e-34	2.52840064342786e-33	EV-P20	-4.600794	0.000204792632697132	0.015323442305616	EV-P20	7.22891123403322e-36	4.22424132655411e-35	EV-P20
HYAL2	NA	NA	NA	NA	-0.747955400000002	0.393814249487805	0.481243685389606	ns	NA	1	ns
HYI	-0.939650710483871	0.000672309310667591	0.000877737155593799	EV-P20	NA	NA	NA	NA	NA	1	ns
HYOU1	NA	NA	NA	NA	-4.2775652	0.000673508771290208	0.0164620316331959	EV-P20	NA	1	ns
IAH1	0.742840634677419	0.0278409898710423	0.0326473418447554	EV-P150	NA	NA	NA	NA	NA	1	ns
IARS	-4.46900486290322	1.29540223309927e-52	4.14813418379259e-51	EV-P20	-4.1200576	0.0197311068178799	0.048910639417773	EV-P20	3.17965885907839e-52	8.95517036048635e-51	EV-P20
ICA1	-0.524761223387097	0.00742947173353346	0.00905078621718917	EV-P20	NA	NA	NA	NA	NA	1	ns
ICAM1	0.870084270967741	0.000578857272499392	0.00075844878240253	EV-P150	-0.927248400000003	0.0976089773205795	0.156236337666782	ns	0.000609158049789114	0.000744333947039614	ns
ICAM3	-0.823516673387095	0.00169771184054567	0.00215373630968658	EV-P20	NA	NA	NA	NA	NA	1	ns
ICAM5	NA	NA	NA	NA	-0.147039399999999	0.89832009076994	0.917983359882861	ns	NA	1	ns
ICOSLG	-0.191749311290323	0.398063630081004	0.423342123378118	ns	NA	NA	NA	NA	NA	1	ns
IDE	-2.70669528790323	1.44023497677575e-23	4.82951061257139e-23	EV-P20	NA	NA	NA	NA	NA	1	ns
IDH1	-0.0715332258064514	0.603721543511448	0.624953668842757	ns	-2.7896508	0.0181419730794357	0.0469086298802641	EV-P20	0.0603950418028786	0.0644463862219537	ns
IDH2	-6.67815978225806	1.28376383256983e-59	8.50201774570109e-58	EV-P20	-5.866593	0.00110628158674539	0.0176474368794779	EV-P20	2.03670751633372e-60	1.20657362519357e-58	EV-P20
IDI1	-1.59854509435484	3.41239686230100e-09	5.85959013361526e-09	EV-P20	-4.7159586	0.00780894841323133	0.0296295294612269	EV-P20	6.7546296301587e-10	1.08048917175164e-09	EV-P20
IDNK	-4.13450733951613	8.84836581177539e-31	4.39252776414199e-30	EV-P20	NA	NA	NA	NA	NA	1	ns
IFITM1	-2.42841698225806	9.51880615924178e-11	1.73686920150473e-10	EV-P20	NA	NA	NA	NA	NA	1	ns
IFITM2	-2.8214451967742	3.54767327087069e-16	8.33703218654611e-16	EV-P20	NA	NA	NA	NA	NA	1	ns
IFITM3	-1.90298498145161	9.35272126913227e-09	1.57263876389218e-08	EV-P20	NA	NA	NA	NA	NA	1	ns
IFT27	-2.20550532096774	1.22386129577454e-13	2.51859591517444e-13	EV-P20	NA	NA	NA	NA	NA	1	ns
IGBP1	-0.510400358064516	0.0020925558300519	0.00263286169636064	EV-P20	NA	NA	NA	NA	NA	1	ns
IGF1R	0.0987105725806448	0.520592909042716	0.545098001060178	ns	-1.136372	0.0794278484143892	0.133909323082774	ns	0.173076631173695	0.179123886961692	ns
IGF2BP1	NA	NA	NA	NA	-0.604596600000001	0.520762084801536	0.599197268728741	ns	NA	1	ns
IGF2BP3	NA	NA	NA	NA	-2.3998248	0.132081464116374	0.198555379270947	ns	NA	1	ns
IGF2R	-1.93636147016129	1.12798735548923e-15	2.59223592578518e-15	EV-P20	0.8998974	0.245481922727128	0.324328244647846	ns	1.01962722397111e-14	1.99059042134361e-14	ns
IGFALS	-5.56244055806452	8.93613646988043e-44	1.06285312951966e-42	EV-P20	NA	NA	NA	NA	NA	1	ns
IGFBP2	-4.83021596612903	2.99584805923439e-25	1.10505079045684e-24	EV-P20	0.483480199999999	0.652402858088454	0.714468985769328	ns	1.13154777092547e-23	3.3633201910899e-23	ns
IGFBP4	NA	NA	NA	NA	-0.981185600000002	0.391567883645838	0.479195453723863	ns	NA	1	ns
IGFBP7	-2.4044805483871	7.63636074920817e-12	1.45917083430771e-11	EV-P20	-0.503113800000001	0.251276122176539	0.330792221413605	ns	5.36876687969577e-11	8.98105306652125e-11	EV-P20
IGHA1	-1.48434233870968	3.77824125856613e-15	8.46256343386757e-15	EV-P20	0.724029399999999	0.682314390744632	0.74110922497674	ns	8.91758297743915e-14	1.65268689916294e-13	ns
IGHA2	-1.94541387096774	6.49434841652514e-20	1.81617382780751e-19	EV-P20	-0.0422165999999997	0.975408572446596	0.979683271369668	ns	2.86361776111867e-18	6.45629306246965e-18	EV-P20
IGHG1	-1.48196008064516	6.49214967711963e-21	1.90514845509835e-20	EV-P20	2.5226052	0.226866499118719	0.306008798436753	ns	7.21212359209367e-20	1.76250758623285e-19	ns
IGHG2	-0.549652338709677	0.000893467307808962	0.00115713943775792	EV-P20	3.9138314	0.0465652898158973	0.0891352282656621	ns	0.000461282312246482	0.000566869107610483	ns
IGHG3	-1.13885080645161	4.01744568181986e-14	8.48321501219063e-14	EV-P20	2.9292714	0.188628949383001	0.266107208390904	ns	2.53967640520232e-13	4.60249373854176e-13	ns
IGHG4	-0.782571693548388	8.77009275577244e-07	1.33451959740579e-06	EV-P20	3.8926352	0.0346714201062781	0.0720582440955706	ns	5.56712105083232e-07	7.96362528337213e-07	ns
IGHM	-3.87818160483871	5.77917303157181e-32	3.0956820246324e-31	EV-P20	NA	NA	NA	NA	NA	1	ns
IGHV3-13	-0.1914545483871	0.357788862630005	0.382466030075906	ns	0.361541600000001	0.704634041841962	0.760112289038761	ns	0.59949008479234	0.604770385010711	ns
IGHV3-23	-0.459454185483871	0.0744145693673806	0.0844811980695846	ns	1.3233822	0.166156493404977	0.23990865972162	ns	0.0666806726806065	0.0708456373934954	ns
IGHV3-33	-1.25132423870968	0.00106042557594783	0.00136547950875474	EV-P20	NA	NA	NA	NA	NA	1	ns
IGHV3-53	-0.635751314516131	0.00504166449703376	0.00620676398156163	EV-P20	NA	NA	NA	NA	NA	1	ns
IGHV3-7	-2.05176619596774	3.55783076426526e-07	5.53820451232317e-07	EV-P20	NA	NA	NA	NA	NA	1	ns
IGKC	-0.616082419354839	1.77416940402355e-05	2.53427923692383e-05	EV-P20	-0.387310200000002	0.709040226962097	0.764538243016016	ns	0.000154520402958333	0.000195483101827995	EV-P20
IGKV1-17	-0.52094931451613	0.180831825919577	0.198921834930029	ns	NA	NA	NA	NA	NA	1	ns
IGKV1-33	-0.0163467516129039	0.965248834818932	0.96823927871338	ns	NA	NA	NA	NA	NA	1	ns
IGKV1-39	-0.900975833064514	0.0239619102058179	0.0282349398866774	EV-P20	NA	NA	NA	NA	NA	1	ns
IGKV1-5	-2.74077933629032	1.50870591371067e-11	2.8584974203855e-11	EV-P20	NA	NA	NA	NA	NA	1	ns
IGKV1D-33	-0.511754026612902	0.171595671764218	0.189118679092637	ns	NA	NA	NA	NA	NA	1	ns
IGKV2-30	-1.44884218629032	5.25516240394038e-05	7.30956718142351e-05	EV-P20	NA	NA	NA	NA	NA	1	ns
IGKV2D-28	-1.05164918064516	0.000440877787343543	0.000582902845879802	EV-P20	NA	NA	NA	NA	NA	1	ns
IGKV2D-40	-1.07481422258065	0.00068757127351789	0.000897260497550888	EV-P20	NA	NA	NA	NA	NA	1	ns
IGKV3-11	-1.55017515967742	3.39655391591908e-06	5.00635210469812e-06	EV-P20	NA	NA	NA	NA	NA	1	ns
IGKV3-15	-1.90783768790322	2.24631680949987e-05	3.1868389400597e-05	EV-P20	NA	NA	NA	NA	NA	1	ns
IGKV3-20	-1.14981584677419	2.16828301996861e-11	4.08427713005076e-11	EV-P20	0.950631	0.30947293199457	0.393088862941442	ns	1.79347409772279e-10	2.93446523798833e-10	ns
IGKV4-1	-2.22140422016129	8.45739592458594e-14	1.7565824464892e-13	EV-P20	NA	NA	NA	NA	NA	1	ns
IGLC2	-0.762612338709676	1.07117733587461e-06	1.61814969245132e-06	EV-P20	0.422198399999999	0.853572579097213	0.883719290309681	ns	1.36281232119726e-05	1.82914966235695e-05	ns
IGLC3	-0.767974677419353	9.02445747896966e-07	1.37179285830556e-06	EV-P20	0.939094600000001	0.630952695494517	0.697339651618447	ns	8.7566302067905e-06	1.18830100278563e-05	ns
IGLC6	0.116955822580643	0.534904458538958	0.558277790896319	ns	-0.0567408	0.974327463481905	0.979377805198518	ns	0.860806913073985	0.862312697761578	ns
IGLC7	-0.928937282258065	3.15127387718362e-05	4.43828519966799e-05	EV-P20	NA	NA	NA	NA	NA	1	ns
IGLL5	-0.722492499999998	5.48755525499788e-06	8.01942628538808e-06	EV-P20	0.257042600000002	0.809702450849028	0.846644495475072	ns	5.92028712817798e-05	7.65892566732663e-05	ns
IGLV1-47	-0.216191566935482	0.471214958916999	0.496967206038413	ns	NA	NA	NA	NA	NA	1	ns
IGLV1-51	-1.56056290645162	1.57399903547989e-05	2.25498190235418e-05	EV-P20	NA	NA	NA	NA	NA	1	ns
IGLV2-11	-1.1162902766129	0.000904433056919642	0.00117057553057361	EV-P20	NA	NA	NA	NA	NA	1	ns
IGLV3-19	-1.480461225	7.1168013243495e-05	9.80073679544161e-05	EV-P20	NA	NA	NA	NA	NA	1	ns
IGLV3-21	-0.459177158064517	0.136758853835247	0.152337652934216	ns	NA	NA	NA	NA	NA	1	ns
IGSF3	NA	NA	NA	NA	1.130245	0.00563840268337599	0.02533763487485	EV-P150	NA	1	ns
IGSF8	0.88746425564516	0.00141103045662707	0.00180102617197166	EV-P150	4.3420028	0.00030945171475874	0.015874571534846	EV-P150	6.83094947018478e-06	9.30655923059275e-06	EV-P150
IKBKB	-1.42096930322581	6.97890888687913e-10	1.23476262880181e-09	EV-P20	NA	NA	NA	NA	NA	1	ns
IL10RB	NA	NA	NA	NA	-1.259558	0.447979662355309	0.530872757373568	ns	NA	1	ns
IL18	NA	NA	NA	NA	-3.2275654	0.0946338699388716	0.153018651039527	ns	NA	1	ns
IL1RAP	-0.00988712419354876	0.959533092714272	0.962837270030782	ns	-0.563732999999999	0.520742835375746	0.599197268728741	ns	0.846344731225432	0.848815089460182	ns
IL1RN	1.85305173387097	1.42167656816111e-06	2.13105222202751e-06	EV-P150	NA	NA	NA	NA	NA	1	ns
IL6ST	-0.12973154435484	0.53199925197284	0.555812041317473	ns	1.0408138	0.409318110642766	0.496559241668893	ns	0.549700330696594	0.556175010681242	ns
ILF2	NA	NA	NA	NA	-3.9136252	0.0308408760471482	0.0661138167643373	ns	NA	1	ns
ILF3	NA	NA	NA	NA	-2.3020292	0.0190341254784813	0.0480811927166847	EV-P20	NA	1	ns
ILK	-0.808720987903229	0.0016792618005702	0.002131258225985	EV-P20	-2.2160918	0.022754458821942	0.0533618518047589	ns	0.000426904966543829	0.000525374450230873	EV-P20
IMPA1	1.78279724032258	3.38757771050105e-10	6.04494883551748e-10	EV-P150	-3.3992974	0.0589101350902603	0.106843489613343	ns	5.1162833063963e-10	8.22242724077535e-10	ns
IMPA2	-1.28637956612903	3.24099772701923e-05	4.55145415736579e-05	EV-P20	NA	NA	NA	NA	NA	1	ns
IMPACT	-0.712775079032259	0.00175310855772098	0.0022191825965243	EV-P20	NA	NA	NA	NA	NA	1	ns
IMPDH2	-5.46240483709677	1.57701604303716e-48	3.14755119822621e-47	EV-P20	-4.2866754	0.00341706620541901	0.0218086681110413	EV-P20	6.29125341947517e-49	1.12587222652691e-47	EV-P20
INADL	3.80026165322581	4.17400743833424e-40	3.81287074461002e-39	EV-P150	-0.870733399999999	0.221949151757547	0.301148445414842	ns	8.63234206040749e-39	6.17931819157503e-38	ns
INF2	-1.06666219435484	5.84901925639278e-07	9.00372008089201e-07	EV-P20	NA	NA	NA	NA	NA	1	ns
INHBE	-2.62316702419355	7.14471703434574e-17	1.73064883109588e-16	EV-P20	NA	NA	NA	NA	NA	1	ns
INPP4B	-0.700085498387097	0.00353658833884789	0.00438465808715663	EV-P20	NA	NA	NA	NA	NA	1	ns
INPP5A	NA	NA	NA	NA	-2.133596	0.00107150696816056	0.0176474368794779	EV-P20	NA	1	ns
INPP5E	1.57294440483871	7.43121093989313e-11	1.36363656667812e-10	EV-P150	NA	NA	NA	NA	NA	1	ns
INS	NA	NA	NA	NA	-1.5650066	0.409867037208485	0.496766731155091	ns	NA	1	ns
INSR	NA	NA	NA	NA	-1.949161	0.0537109027769296	0.0998563317851324	ns	NA	1	ns
IPO4	-3.29612614274194	2.64922222567084e-40	2.4585457215302e-39	EV-P20	-5.3232004	0.00416380902917797	0.0227206981873542	EV-P20	1.07672690092303e-40	8.64400381208302e-40	EV-P20
IPO5	-2.88553391935484	8.17502173804088e-27	3.29033333489656e-26	EV-P20	-5.0280664	0.00239107227614915	0.0201314424124723	EV-P20	1.31170066042609e-27	4.76427428036369e-27	EV-P20
IPO7	-1.94726839516129	2.45774062763516e-08	4.04167956485828e-08	EV-P20	-5.2322074	0.00718569097379068	0.0283946195389018	EV-P20	4.14265663673193e-09	6.40601629334424e-09	EV-P20
IPO9	-1.45043370241935	8.11349446273258e-07	1.23913641846975e-06	EV-P20	-4.4014224	0.00870315833889205	0.0309980357612934	EV-P20	1.39592324750767e-07	2.04275650700015e-07	EV-P20
IQGAP1	-0.767547499999999	1.4382634577609e-06	2.15369975124114e-06	EV-P20	-3.8727102	0.0011716750808215	0.0179017750227333	EV-P20	3.5728112770044e-08	5.32820292872705e-08	EV-P20
IQGAP2	-3.86258117741935	8.70539866701552e-37	6.31033127255802e-36	EV-P20	-6.1446044	0.00178417364788202	0.0194440319773393	EV-P20	1.40347420347168e-37	9.03059431297507e-37	EV-P20
IQGAP3	-0.482562310483871	0.148217420615999	0.164598156888347	ns	-7.4152774	0.00383175800889819	0.0222905311488707	EV-P20	0.00481238646619955	0.00551178663262056	EV-P20
IQSEC1	-0.70182997016129	5.41472041789726e-05	7.52073179111183e-05	EV-P20	-0.6309328	0.399599811021991	0.487133038484739	ns	0.000254044588120236	0.000317648182234764	EV-P20
IQSEC2	NA	NA	NA	NA	-0.4853556	0.549581841861904	0.624378469280694	ns	NA	1	ns
IRF6	-1.56139809596774	4.87604471430718e-09	8.30923643128135e-09	EV-P20	NA	NA	NA	NA	NA	1	ns
IRGQ	-0.607204066935484	0.00296187955179523	0.00368685049719407	EV-P20	NA	NA	NA	NA	NA	1	ns
iRT	1.83848041935484	8.69100681298621e-15	1.89421046021255e-14	EV-P150	2.842303	0.000901715070073489	0.0176077745374433	EV-P150	3.16510801331145e-16	6.59909656173431e-16	EV-P150
ISG15	0.21706570483871	0.408287024049949	0.433739842537933	ns	-1.7535486	0.0554909131137991	0.102184916594649	ns	0.108462593567945	0.113759911935122	ns
ISLR	-5.88859388709677	4.65447440666394e-49	9.75765354030123e-48	EV-P20	NA	NA	NA	NA	NA	1	ns
ISOC1	-1.43427121129032	3.48236964101351e-06	5.12765292264445e-06	EV-P20	-3.2554464	0.0169447004861207	0.0445293217516595	EV-P20	1.04122632238889e-06	1.47349820581888e-06	EV-P20
IST1	5.22962161290322	7.83139240056014e-70	1.42629234095202e-67	EV-P150	1.8242034	0.00498408292724981	0.0240706380452045	EV-P150	6.45689328069675e-70	1.23254918402633e-67	EV-P150
ISYNA1	NA	NA	NA	NA	-1.8082468	0.00446408073913191	0.0231902868440496	EV-P20	NA	1	ns
ITCH	4.74015898306451	4.56725414093798e-54	1.7745304755591e-52	EV-P150	0.835483200000002	0.147185141824196	0.216610474336718	ns	8.45242583362038e-53	2.54759080388769e-51	EV-P150
ITFG1	-0.313159579032259	0.335654649400833	0.359726976224358	ns	1.5655828	0.304257730700019	0.387978623720156	ns	0.335130273549596	0.341288565476115	ns
ITFG3	-0.586651661290322	0.00899208329212708	0.0108906611443301	EV-P20	1.6849334	0.000843376526773175	0.0170953596011922	EV-P150	9.69919432470462e-05	0.000123798037517404	ns
ITGA1	1.869088725	1.57507899985451e-15	3.58296659295553e-15	EV-P150	0.857060399999998	0.269896331094199	0.351269308564004	ns	1.54714621812761e-14	2.98651371094745e-14	EV-P150
ITGA2	0.369684063709677	0.0478988652980649	0.0553219554017286	ns	0.170276600000001	0.471283010056888	0.55389485704122	ns	0.108150753613196	0.113502134824356	ns
ITGA3	4.31508705322581	3.67926845517419e-47	6.23336527812651e-46	EV-P150	1.215881	0.224662939263565	0.303849393714295	ns	9.04393911572122e-46	1.15092499265252e-44	EV-P150
ITGA5	NA	NA	NA	NA	0.927218400000001	0.0125827050448274	0.0384963585170023	EV-P150	NA	1	ns
ITGA6	NA	NA	NA	NA	0.1821962	0.784767932031503	0.82674465384514	ns	NA	1	ns
ITGAM	-4.68235812177419	2.38966616804786e-38	1.93969003166893e-37	EV-P20	NA	NA	NA	NA	NA	1	ns
ITGAV	2.4538664516129	1.66224799841857e-23	5.53576076273339e-23	EV-P150	0.4766774	0.234492494422925	0.313359271387224	ns	2.13998095507675e-22	5.92981819487396e-22	EV-P150
ITGB1	2.71758477419355	7.64937264976198e-37	5.6005708294991e-36	EV-P150	1.5984824	0.0421850607360327	0.0829094313249646	ns	2.81793918090046e-36	1.68683606717317e-35	EV-P150
ITGB2	-4.51638759435484	4.3714038806037e-42	4.6490039810508e-41	EV-P20	NA	NA	NA	NA	NA	1	ns
ITGB3	3.03708001935484	3.09072991161757e-29	1.40505256824549e-28	EV-P150	1.312925	0.356716095478028	0.442559683415408	ns	7.46151934641471e-28	2.75675058863236e-27	EV-P150
ITGB4	NA	NA	NA	NA	-1.314883	0.416517609073567	0.501931592961024	ns	NA	1	ns
ITGB5	-0.218837943548387	0.47000365941978	0.495869175796249	ns	0.918731399999999	0.0744981736287538	0.12761973127516	ns	0.152382571998462	0.15856648012923	ns
ITGB6	NA	NA	NA	NA	1.1805552	0.0300248534760529	0.0648608874148495	ns	NA	1	ns
ITGB8	3.34683812419355	1.21153728204959e-25	4.56126568461565e-25	EV-P150	NA	NA	NA	NA	NA	1	ns
ITIH2	-3.86649891451613	8.68871603125828e-30	4.11021404465692e-29	EV-P20	-0.934184999999999	0.220438196190391	0.299411887320332	ns	1.32976535778203e-28	5.19212928333984e-28	EV-P20
ITIH3	NA	NA	NA	NA	-1.972096	0.156146294027763	0.227277602334867	ns	NA	1	ns
ITIH4	-4.93541598387097	7.41116985968696e-47	1.22012141079818e-45	EV-P20	-1.1716864	0.316842825641613	0.401387318312817	ns	2.54466809193443e-45	3.10052466804493e-44	EV-P20
ITIH5	-1.60410902822581	4.42532088121332e-12	8.50058341981254e-12	EV-P20	NA	NA	NA	NA	NA	1	ns
ITLN1	-2.68982660403226	2.85185807777366e-14	6.08368553340589e-14	EV-P20	NA	NA	NA	NA	NA	1	ns
ITLN2	-1.0040912016129	2.95388965755345e-08	4.85210510829242e-08	EV-P20	NA	NA	NA	NA	NA	1	ns
ITM2B	2.38067701612903	7.06376607187685e-31	3.53067141225543e-30	EV-P150	1.7222712	0.269815343055341	0.351269308564004	ns	1.36720968099089e-29	5.53977884892062e-29	EV-P150
ITPA	-2.77059631129032	4.09416548693056e-15	9.14206760836448e-15	EV-P20	NA	NA	NA	NA	NA	1	ns
ITPK1	-4.2147541266129	6.61066185078822e-35	4.26182934362763e-34	EV-P20	NA	NA	NA	NA	NA	1	ns
ITSN2	3.83312609758064	6.86629499279318e-27	2.77124426717442e-26	EV-P150	NA	NA	NA	NA	NA	1	ns
IVL	-1.55096259596774	5.7074730879235e-06	8.33662986376394e-06	EV-P20	NA	NA	NA	NA	NA	1	ns
JAG1	NA	NA	NA	NA	-0.337896799999999	0.231403595447337	0.310467516829557	ns	NA	1	ns
JAK1	NA	NA	NA	NA	-0.258774200000001	0.413469981018826	0.499213516354626	ns	NA	1	ns
JCHAIN	2.41149269112903	2.43779342247855e-13	4.90928129447304e-13	EV-P150	NA	NA	NA	NA	NA	1	ns
JMJD7	-0.711401386290323	6.25025186878771e-05	8.63595729997505e-05	EV-P20	NA	NA	NA	NA	NA	1	ns
JUP	-2.12256841935484	2.52697355904099e-14	5.39457945131535e-14	EV-P20	0.638654400000004	0.176834565515726	0.25214928714092	ns	1.52117514137521e-13	2.78909166796437e-13	ns
KALRN	2.32761012903226	1.00087654475657e-24	3.58739760322342e-24	EV-P150	NA	NA	NA	NA	NA	1	ns
KANK2	NA	NA	NA	NA	-0.902505399999999	0.236726924265124	0.315594170318549	ns	NA	1	ns
KARS	-3.08608455967742	3.58367596986274e-20	1.01190230389341e-19	EV-P20	-3.3161886	0.00306589202037169	0.0216234873224125	EV-P20	5.66528142558632e-21	1.45702896544271e-20	EV-P20
KBTBD11	-1.57190214435484	4.57213997080678e-11	8.47532816471434e-11	EV-P20	NA	NA	NA	NA	NA	1	ns
KCNK6	-0.0977687637096771	0.683695570706314	0.702499609674965	ns	NA	NA	NA	NA	NA	1	ns
KCNMA1	NA	NA	NA	NA	-0.3197764	0.254847125442353	0.334968510552749	ns	NA	1	ns
KCTD12	4.05744220967742	1.41307094563849e-27	5.86565346950223e-27	EV-P150	NA	NA	NA	NA	NA	1	ns
KDF1	NA	NA	NA	NA	-0.8643144	0.491889502017291	0.574897280753635	ns	NA	1	ns
KHDRBS1	NA	NA	NA	NA	-2.8161374	0.00873010923860307	0.0309980357612934	EV-P20	NA	1	ns
KHK	-6.41322058870968	2.96134974851944e-46	4.66452603631656e-45	EV-P20	NA	NA	NA	NA	NA	1	ns
KHNYN	NA	NA	NA	NA	2.5421486	0.0766819434082163	0.130382954359998	ns	NA	1	ns
KHSRP	NA	NA	NA	NA	-4.409538	0.00194255910321592	0.0199373533661604	EV-P20	NA	1	ns
KIAA0020	NA	NA	NA	NA	-0.757424400000001	0.64278469149512	0.708552779737296	ns	NA	1	ns
KIAA0196	-1.36528536209677	8.39180020100773e-09	1.41432653474474e-08	EV-P20	NA	NA	NA	NA	NA	1	ns
KIAA0319L	NA	NA	NA	NA	2.6379584	0.0446005216424657	0.0863163348987415	ns	NA	1	ns
KIAA0513	-0.702723377419353	0.0146606280970178	0.0175014626279025	EV-P20	NA	NA	NA	NA	NA	1	ns
KIAA1033	-0.670504662096773	0.00186070212952498	0.0023523149698203	EV-P20	-1.546697	0.223756766760814	0.302948877016119	ns	0.00365717055125357	0.00423384030124908	EV-P20
KIAA1161	NA	NA	NA	NA	-0.0357979999999998	0.970150144901166	0.9759571090566	ns	NA	1	ns
KIAA1279	NA	NA	NA	NA	-4.7724054	0.00075334664837388	0.0165765735793333	EV-P20	NA	1	ns
KIAA1324	-1.70274701451613	1.33383331698121e-14	2.87697282433993e-14	EV-P20	0.0175154000000006	0.976997780787973	0.980108000543764	ns	4.29667589281601e-13	7.72951747000827e-13	ns
KIAA1468	NA	NA	NA	NA	-0.650595600000001	0.338022650241185	0.423325932070556	ns	NA	1	ns
KIAA1522	4.09069288870968	9.70696643319064e-42	9.92494743379563e-41	EV-P150	-1.4595644	0.00555305498570434	0.0250882645501087	EV-P20	5.42424441453701e-42	4.82842067573812e-41	ns
KIAA1598	-2.30236593225806	1.16753772894731e-18	3.07335586463638e-18	EV-P20	-6.4639194	0.000858117027500194	0.0170953596011922	EV-P20	4.94453849198159e-20	1.22756027878965e-19	EV-P20
KIDINS220	NA	NA	NA	NA	-0.8831326	0.41529960110497	0.500942724586426	ns	NA	1	ns
KIF12	3.24498137903226	6.80003321874744e-29	3.01612817291467e-28	EV-P150	NA	NA	NA	NA	NA	1	ns
KIF13A	-0.359142194354838	0.120927012924534	0.135427100561911	ns	NA	NA	NA	NA	NA	1	ns
KIF13B	-3.03067689516129	2.57709904280029e-24	8.982854797512e-24	EV-P20	NA	NA	NA	NA	NA	1	ns
KIF14	NA	NA	NA	NA	-8.8733506	0.000656526328181351	0.0164620316331959	EV-P20	NA	1	ns
KIF1A	-0.370032588709677	0.0805393918961735	0.0911778508101979	ns	NA	NA	NA	NA	NA	1	ns
KIF20B	NA	NA	NA	NA	1.7243782	0.0115702710113346	0.0362343518255586	EV-P150	NA	1	ns
KIF21A	-0.649328523387098	0.0020487011755613	0.0025804747713985	EV-P20	NA	NA	NA	NA	NA	1	ns
KIF23	NA	NA	NA	NA	-7.6466482	0.00166361647762235	0.0191743831708951	EV-P20	NA	1	ns
KIF3A	-1.50956677903226	9.2113051901401e-11	1.68181349148297e-10	EV-P20	NA	NA	NA	NA	NA	1	ns
KIF3B	-1.90097468548387	2.33480178228572e-13	4.70512613663941e-13	EV-P20	NA	NA	NA	NA	NA	1	ns
KIF5B	-1.14562243548387	1.33613869094538e-07	2.13109367565125e-07	EV-P20	-3.9832654	0.00212948419732957	0.0201314424124723	EV-P20	6.53852103236541e-09	1.00565614445871e-08	EV-P20
KIF5C	0.587613306451612	0.0357684470374136	0.0416750318540677	EV-P150	-3.8225058	0.000420944768984043	0.0164620316331959	EV-P20	0.000182239822231995	0.000229200596335701	ns
KIFAP3	-2.45861416612903	1.2659073561227e-15	2.90004248092888e-15	EV-P20	NA	NA	NA	NA	NA	1	ns
KIRREL	3.01017338548387	1.18807050456014e-20	3.43115703695565e-20	EV-P150	0.894493399999998	0.420741467825677	0.505812704047941	ns	2.38663723529132e-19	5.67900660696744e-19	EV-P150
KL	-1.55378607822581	1.70315734129727e-07	2.70758346565207e-07	EV-P20	NA	NA	NA	NA	NA	1	ns
KLC1	-0.0352480887096753	0.88429399158823	0.892564146687947	ns	-5.3772408	0.00191027379316981	0.0199373533661604	EV-P20	0.0124724871567936	0.0139141122956957	EV-P20
KLC2	0.102116520967744	0.695071312795833	0.713433534866875	ns	-5.2540774	0.00386411414208335	0.0223940959820508	EV-P20	0.0185853426479673	0.0204677042751332	ns
KLC3	0.443615512903225	0.00531387478638719	0.00652809069457515	EV-P150	NA	NA	NA	NA	NA	1	ns
KLC4	-2.00984070483871	3.6382163753009e-12	7.01638816520636e-12	EV-P20	-1.2672456	0.182084855995592	0.258175434175977	ns	1.92398191401121e-11	3.2565526386909e-11	EV-P20
KLHL22	0.0501677830645146	0.745804132683991	0.761483266517572	ns	NA	NA	NA	NA	NA	1	ns
KLK1	-0.549559940322581	0.0860733717290605	0.0972538988826996	ns	NA	NA	NA	NA	NA	1	ns
KLK11	-3.23529381935484	1.05925162245551e-20	3.0743617807125e-20	EV-P20	NA	NA	NA	NA	NA	1	ns
KLK2	-3.09192005322581	1.85078979422208e-25	6.92323679122355e-25	EV-P20	NA	NA	NA	NA	NA	1	ns
KLK3	-2.31458201532258	1.43034951034627e-27	5.92893097176248e-27	EV-P20	-0.455887399999998	0.255640741638795	0.335836534482231	ns	2.34662635249329e-26	7.96739935490806e-26	EV-P20
KMT2C	NA	NA	NA	NA	-0.436937200000001	0.131641726417712	0.19813062226809	ns	NA	1	ns
KNG1	-3.37060596774194	7.16588584686342e-44	8.62867411477686e-43	EV-P20	NA	NA	NA	NA	NA	1	ns
KPNA1	-3.25939313467742	1.27056271464805e-29	5.91440854709972e-29	EV-P20	-5.9534316	3.45034604240636e-05	0.0139517207822463	EV-P20	3.41109602424566e-32	1.63694496359052e-31	EV-P20
KPNA2	NA	NA	NA	NA	-4.5097102	0.000677838192590434	0.0164620316331959	EV-P20	NA	1	ns
KPNA3	NA	NA	NA	NA	-5.6900018	0.00361898782584247	0.0220744557302699	EV-P20	NA	1	ns
KPNA4	-4.004309275	5.51494894280837e-34	3.3832760461776e-33	EV-P20	-6.3693566	0.00172589040430228	0.0194224240685816	EV-P20	7.98980747345758e-35	4.37802278320832e-34	EV-P20
KPNA5	-2.62182407096774	6.7698120998367e-26	2.58209848938798e-25	EV-P20	-3.093104	0.00670866668114458	0.0275057465610732	EV-P20	2.90479262637262e-26	9.82368844903182e-26	EV-P20
KPNA6	-4.00683383306452	3.54251453260852e-37	2.63338962959725e-36	EV-P20	-6.2606802	0.00154976703999464	0.0188742159798381	EV-P20	5.0179514275758e-38	3.3675158408497e-37	EV-P20
KPNB1	-3.43468663387097	3.07291386002173e-31	1.56273490193775e-30	EV-P20	-2.91604	0.00298755955818428	0.0213443403036559	EV-P20	7.07549587061846e-32	3.26766180261358e-31	EV-P20
KPRP	-1.46221817016129	5.38620662065382e-05	7.48469532312124e-05	EV-P20	0.900469400000002	0.149648791518632	0.219595228997946	ns	0.000102597102527128	0.00013075802829496	ns
KRAS	2.00763237903226	1.48078675482326e-24	5.22398620285108e-24	EV-P150	-0.9898156	0.00835748029951265	0.0305110273187638	EV-P20	7.50633269501145e-25	2.38371156562471e-24	ns
KRIT1	4.81209564677419	3.78765660779069e-46	5.93399535220541e-45	EV-P150	0.0440045999999992	0.928600615390929	0.945477444022832	ns	3.71633865301745e-44	4.09273705505384e-43	EV-P150
KRT1	0.241012177419353	0.247753173374417	0.269989808232256	ns	2.185092	0.00298611769460837	0.0213443403036559	EV-P150	0.00607326003091725	0.00692359703590965	EV-P150
KRT10	-0.217551774193549	0.261315029507588	0.283813639949725	ns	2.2866778	0.00371481867025873	0.0221396167085632	EV-P150	0.00770518782962883	0.00874340336281528	ns
KRT12	-2.45746816935484	1.24044506680692e-15	2.8461865548625e-15	EV-P20	0.723876000000001	0.0893071875213184	0.146197025806002	ns	4.18074905972393e-15	8.2748005583015e-15	ns
KRT13	-5.40367056451613	1.50300418342391e-46	2.41975369640734e-45	EV-P20	1.0200274	0.0851036472187536	0.141428012286406	ns	1.39391589340299e-45	1.73532427888866e-44	ns
KRT14	-0.698548870967741	0.000734659249607759	0.000957422653558591	EV-P20	0.998716400000003	0.325507600352154	0.41030233024389	ns	0.00223317605729711	0.00262241727029148	ns
KRT15	-2.43064290322581	1.50180855257341e-17	3.75323338095963e-17	EV-P20	0.812277600000002	0.249524815144218	0.328658338024334	ns	1.54112982763374e-16	3.24866385751505e-16	ns
KRT16	-0.781718467741936	0.00115790201522562	0.0014870544170857	EV-P20	1.164994	0.137205778410609	0.204672051700086	ns	0.00154858071046284	0.00184242497269748	ns
KRT17	-1.16564953225807	7.91877255337104e-05	0.000108845769908128	EV-P20	0.310989800000002	0.792423913472217	0.832722253382017	ns	0.000669943480345748	0.000813976590688823	ns
KRT18	-4.13967887096774	2.25911242186266e-41	2.23154359230772e-40	EV-P20	-2.4734782	0.00885741233154762	0.0311529069346634	EV-P20	1.98733262105507e-41	1.68189036599636e-40	EV-P20
KRT19	-3.13974298387097	1.92733940633883e-35	1.27064864933741e-34	EV-P20	-0.309618599999997	0.692848430026159	0.750288183890012	ns	1.08565998465619e-33	5.63493611371399e-33	EV-P20
KRT2	0.406197500000001	0.0323476840339107	0.0377951689153231	EV-P150	2.2255398	0.00423252649222687	0.0228400558381916	EV-P150	0.00135490854683878	0.00161872940435955	EV-P150
KRT20	-7.29426102419355	1.83842138777542e-43	2.13432666293928e-42	EV-P20	-1.3870954	0.20288084540298	0.280869089105389	ns	3.76700548624235e-42	3.42418805574834e-41	EV-P20
KRT23	-3.8615840233871	3.23254211166854e-13	6.49629497476009e-13	EV-P20	6.1548706	0.00314539485929454	0.0216981179239291	EV-P150	3.61175802886074e-14	6.80372839208635e-14	ns
KRT24	-0.944469151612903	0.00522871579665066	0.00642618213051035	EV-P20	1.2113678	0.0251975215104027	0.0578643386790464	ns	0.00130889019025045	0.00156592851451969	ns
KRT25	0.198681629032258	0.385951281982034	0.411361388330521	ns	3.718649	0.000149555598810468	0.015323442305616	EV-P150	0.00062107329062688	0.000757277440239162	EV-P150
KRT27	0.139294879032256	0.556902779255393	0.57916299027488	ns	3.7342716	0.000157009693325676	0.015323442305616	EV-P150	0.000904520039578158	0.00109050205473353	EV-P150
KRT3	-3.37242989516129	1.75522530701876e-24	6.15490558923307e-24	EV-P20	1.825572	0.0145186626274631	0.0412303037143148	EV-P150	1.52727258554976e-24	4.75335924270742e-24	ns
KRT31	-1.64983519677419	1.04175114996857e-05	1.50503859742609e-05	EV-P20	1.142655	0.234708322798433	0.313400255177357	ns	3.40389734413674e-05	4.45384283109438e-05	ns
KRT32	-0.945935948387099	0.00288232116823117	0.00359088665422216	EV-P20	1.0732614	0.0785024140202942	0.132672854240857	ns	0.00212552398898665	0.00249941835255241	ns
KRT33A	-1.84093773951613	0.00188846861433254	0.00238431435969022	EV-P20	-1.2737852	0.428731154992769	0.513459022202742	ns	0.00657344102504359	0.00748387785356189	EV-P20
KRT33B	-1.43434961693548	0.000173410634351473	0.000234269164812329	EV-P20	1.3028698	0.1479466343545	0.217604122058165	ns	0.000296853651315974	0.00036929368063783	ns
KRT34	-0.932999509677419	0.087544221989609	0.0988774662316746	ns	0.794223400000002	0.757308571859027	0.80658002097871	ns	0.246203929781677	0.25252438887458	ns
KRT35	-1.44958460564516	4.76630681363826e-05	6.64864435372996e-05	EV-P20	0.913652200000001	0.206869775451522	0.284982898313272	ns	0.000123517016112616	0.000156838310185864	ns
KRT36	-1.25977714274194	0.000173886798231159	0.000234803582041518	EV-P20	0.9625302	0.191633467539032	0.268841386569782	ns	0.000376853716960589	0.000465780349452008	ns
KRT37	-1.22740609677419	0.000889073975974694	0.00115196156780358	EV-P20	1.163278	0.0402549596725735	0.0809133496741887	ns	0.000402198650528805	0.000495934685148533	ns
KRT38	-0.876294691935481	0.00877506872783749	0.0106396085081548	EV-P20	1.2087804	0.0197035996298387	0.0488905262468735	EV-P150	0.00167070144962873	0.00198222727241861	ns
KRT4	-7.52873967741935	2.74062806478361e-49	5.87219866233782e-48	EV-P20	0.303888600000001	0.537287055536785	0.613867972682995	ns	1.67040417787799e-47	2.60886761599489e-46	ns
KRT40	-0.310878816935485	0.531986489034765	0.555812041317473	ns	-2.462038	0.224406731725588	0.303665792098876	ns	0.373118324428988	0.379075861247192	ns
KRT5	-1.19113693548387	1.95455018695211e-07	3.09373125734843e-07	EV-P20	0.9462492	0.403385229703173	0.491035327900385	ns	1.36839483458738e-06	1.92854989813053e-06	ns
KRT6A	-2.09626435483871	6.2213485658993e-15	1.3734098273508e-14	EV-P20	0.5254844	0.5911870530073	0.661803978965988	ns	1.25920865282814e-13	2.31371172787032e-13	ns
KRT6B	-1.3195739516129	1.34523211624132e-08	2.24385024998695e-08	EV-P20	1.0894234	0.199844190091627	0.27742687402037	ns	5.5741517847431e-08	8.24130186418988e-08	ns
KRT6C	-2.06095290322581	5.43356580372062e-15	1.20406165414767e-14	EV-P20	0.578586400000002	0.528169279549514	0.606336408808892	ns	9.89651401237892e-14	1.83213481392963e-13	ns
KRT7	-6.44205601209677	1.99343148869143e-41	1.98933539659138e-40	EV-P20	-3.3279598	0.0705729527998537	0.122026347056537	ns	1.36978517264196e-40	1.08948654009207e-39	EV-P20
KRT71	-1.12034196774194	1.41005115920557e-05	2.02508086639973e-05	EV-P20	0.589030999999999	0.144349855097497	0.213434595132428	ns	2.87090361403611e-05	3.77368967782252e-05	ns
KRT72	-1.24983570967742	9.69738131567283e-07	1.46948357534429e-06	EV-P20	0.0707072000000011	0.897781882176708	0.917805403474242	ns	1.30192107784711e-05	1.75015681669901e-05	ns
KRT73	-2.44169182258065	3.04857583211051e-18	7.88947599890767e-18	EV-P20	0.976419399999997	0.0959660788417485	0.15458816917575	ns	1.27777329568555e-17	2.8000185229436e-17	ns
KRT74	-1.04942172580645	7.110322205978e-05	9.79644392823636e-05	EV-P20	1.0079928	0.0749762651458539	0.128059054493698	ns	7.00605072689634e-05	9.02955375004345e-05	ns
KRT75	-1.75669056451613	8.29437296165009e-12	1.58282926065805e-11	EV-P20	0.0549661999999991	0.923169485255365	0.941087857795704	ns	2.036438514701e-10	3.32566669986343e-10	ns
KRT76	-1.54812275806452	3.95536527394e-08	6.44627204041452e-08	EV-P20	1.8912446	0.00906387022521976	0.031648222767007	EV-P150	8.15574920114414e-09	1.24880366555843e-08	ns
KRT77	-0.265404814516131	0.220506926194548	0.241381360980809	ns	1.7120132	0.00553570943789955	0.0250547998078003	EV-P150	0.00940930633558229	0.0106001234652658	ns
KRT78	-5.34501648709677	3.95814319989276e-18	1.01666781239123e-17	EV-P20	1.69634	0.0165501938948076	0.0441046921869028	EV-P150	2.95913654146921e-18	6.6541840029373e-18	ns
KRT79	-0.942993306451612	4.32777547293709e-05	6.04850730366364e-05	EV-P20	0.245207199999999	0.699207220451509	0.754904241009958	ns	0.000345137227316582	0.000428119679804974	ns
KRT8	-4.09416319354839	3.33023685603495e-44	4.23769004300692e-43	EV-P20	-1.9042666	0.00904756092235124	0.031648222767007	EV-P20	3.18829001010667e-44	3.5338595079763e-43	EV-P20
KRT80	-1.08983491290323	0.00195706397063178	0.00246771285608871	EV-P20	2.6384878	0.0413563275205505	0.0822626096299689	ns	0.000843512220175675	0.00101909563590845	ns
KRT81	-3.36645318790323	7.95557359850196e-06	1.15566009302267e-05	EV-P20	0.619959000000001	0.776331838448911	0.822324607029288	ns	8.02581103442522e-05	0.000103128970509667	ns
KRT83	-3.77152704596774	1.74573530192616e-06	2.59809635843351e-06	EV-P20	0.601326	0.781016461318653	0.826245278633791	ns	1.97774865799959e-05	2.62578994933795e-05	ns
KRT84	-1.91275892741936	2.28765498575761e-11	4.3007913732243e-11	EV-P20	0.123688599999998	0.844853965169194	0.875771729519547	ns	4.96123257814318e-10	7.98070933450373e-10	ns
KRT85	-4.62986513467742	1.87152887963754e-10	3.38314835934479e-10	EV-P20	0.491966000000001	0.782655551836799	0.82674465384514	ns	3.46330749909174e-09	5.37485301123723e-09	ns
KRT86	-3.87666643951613	9.22506573903373e-07	1.40155586879793e-06	EV-P20	0.658362399999998	0.77467720905986	0.820916874333714	ns	1.08279267927611e-05	1.46706452917693e-05	ns
KRT87P	-3.42534210241935	8.88167532489671e-12	1.69268815544467e-11	EV-P20	1.784297	0.467540128252121	0.550265482410643	ns	1.12979395419542e-10	1.86633270510358e-10	ns
KRT9	0.883511451612904	3.19896961827323e-05	4.49676674753893e-05	EV-P150	1.9788008	0.00397923068185503	0.0225107641423466	EV-P150	2.14831715238693e-06	2.99578641866944e-06	EV-P150
KRTAP2-1	NA	NA	NA	NA	1.18139	0.61623091321448	0.685879970072276	ns	NA	1	ns
KRTCAP3	NA	NA	NA	NA	0.9705142	0.433519218891104	0.517640288656283	ns	NA	1	ns
KYNU	-2.94493855887097	1.83673521183124e-19	5.03030677375587e-19	EV-P20	NA	NA	NA	NA	NA	1	ns
L1RE1	NA	NA	NA	NA	-1.9499154	0.105896428801729	0.166333269164585	ns	NA	1	ns
LACTB2	-2.69893375403226	1.89004350811931e-16	4.48500552333849e-16	EV-P20	NA	NA	NA	NA	NA	1	ns
LAIR1	2.94377996612903	1.71272161433721e-13	3.48768049208849e-13	EV-P150	NA	NA	NA	NA	NA	1	ns
LAMA3	NA	NA	NA	NA	-1.6479166	0.00613737409068965	0.0263646340485202	EV-P20	NA	1	ns
LAMA5	-3.98512985967742	7.46528715282142e-34	4.51324621645677e-33	EV-P20	-0.285212000000001	0.719366528778394	0.773687294816695	ns	4.16771214603138e-32	1.97793631681821e-31	EV-P20
LAMB1	NA	NA	NA	NA	-1.1222934	0.324353493547019	0.409256835451469	ns	NA	1	ns
LAMB2	-2.95914198951613	9.17218733759803e-20	2.53824823378544e-19	EV-P20	-1.3800378	0.0960421609585599	0.15461193344606	ns	4.15603229654578e-19	9.76752870788735e-19	EV-P20
LAMB3	NA	NA	NA	NA	-1.597714	0.168410906634098	0.242746652729881	ns	NA	1	ns
LAMC1	-3.11413236935484	1.36381402456106e-24	4.82886277955156e-24	EV-P20	-0.7530748	0.537728975064027	0.613867972682995	ns	4.14878886365473e-23	1.18991974420014e-22	EV-P20
LAMC2	NA	NA	NA	NA	-2.65255	0.0623267629867515	0.111595006739773	ns	NA	1	ns
LAMP1	2.3816959516129	1.57607626663841e-27	6.5144485687721e-27	EV-P150	0.9478808	0.273177457373972	0.354077311074439	ns	2.75604832121235e-26	9.33903553420675e-26	EV-P150
LAMP2	2.06080798387097	1.94239040223352e-33	1.1527750778225e-32	EV-P150	0.634177999999999	0.33902502112013	0.424370445999924	ns	5.09713881973126e-32	2.40573749788415e-31	EV-P150
LAMTOR1	-1.35503883064516	9.44459563239652e-06	1.36787036147134e-05	EV-P20	-0.779695799999999	0.270439931228718	0.351505606770906	ns	3.54465497794163e-05	4.63448801529963e-05	EV-P20
LAMTOR2	0.0454026209677405	0.880768131952986	0.889313352914414	ns	NA	NA	NA	NA	NA	1	ns
LAMTOR3	-1.37077582903226	0.000480549882191101	0.000633343444914007	EV-P20	NA	NA	NA	NA	NA	1	ns
LAMTOR4	-0.747729241935485	0.0919086972730688	0.103646263101286	ns	NA	NA	NA	NA	NA	1	ns
LAMTOR5	-0.52789097580645	0.159147071927984	0.176131624610005	ns	-1.9406542	0.199555612913431	0.277178898156892	ns	0.141313119306824	0.147404941693457	ns
LANCL1	0.64074012903226	0.00131667663334724	0.0016842825766347	EV-P150	-1.5693628	0.00228962985971733	0.0201314424124723	EV-P20	4.13376244001326e-05	5.3801544484415e-05	ns
LANCL2	-0.208609724999999	0.429770544183546	0.455400496636674	ns	NA	NA	NA	NA	NA	1	ns
LAP3	-2.52574266129032	1.28241164422278e-21	3.91713577700754e-21	EV-P20	-4.5877826	0.0107710395128242	0.0348449469201477	EV-P20	7.40875114016519e-22	1.98568400293351e-21	EV-P20
LARP4	NA	NA	NA	NA	-2.0996156	0.0323425811832526	0.0688645668606248	ns	NA	1	ns
LARS	-4.28794738951613	3.05388551191468e-44	3.90307999198218e-43	EV-P20	-4.5177114	0.000501610209780264	0.0164620316331959	EV-P20	1.66658750677385e-45	2.04514095474106e-44	EV-P20
LASP1	-0.147565499999999	0.59233362563165	0.613819411483154	ns	-1.9617988	0.0731383001644124	0.125857784788043	ns	0.179314721862891	0.18535661381495	ns
LCMT1	-1.24005960080645	2.43351401663026e-09	4.19353036337112e-09	EV-P20	NA	NA	NA	NA	NA	1	ns
LCN2	-2.38155708467742	5.1492949175356e-12	9.86525009184663e-12	EV-P20	NA	NA	NA	NA	NA	1	ns
LCP1	-1.61742575	4.21233744212969e-11	7.82828527191704e-11	EV-P20	-3.028106	0.000242808142064693	0.015323442305616	EV-P20	3.39705908218583e-13	6.14331316125817e-13	EV-P20
LDHA	-0.99035379032258	7.16071214797425e-15	1.57362859722451e-14	EV-P20	-3.0535456	0.00681633588063444	0.0276269819213496	EV-P20	1.8820383007522e-15	3.76899679895024e-15	EV-P20
LDHB	-1.24580612903226	1.83940660085689e-18	4.80289501334853e-18	EV-P20	-2.473065	0.00464604898538178	0.0232431963410693	EV-P20	4.0344536691125e-19	9.50780713790848e-19	EV-P20
LDHC	-0.742647725806453	0.00810362042914058	0.00983914580438152	EV-P20	NA	NA	NA	NA	NA	1	ns
LDLR	NA	NA	NA	NA	0.570729200000002	0.326081385213772	0.410820175973972	ns	NA	1	ns
LEAP2	5.27033210483871	3.05755524183858e-26	1.19754246972011e-25	EV-P150	NA	NA	NA	NA	NA	1	ns
LEPROT	-0.00725054919354662	0.976686125668884	0.978701296492134	ns	NA	NA	NA	NA	NA	1	ns
LFNG	NA	NA	NA	NA	-0.943483399999998	0.434051299608811	0.51786243554842	ns	NA	1	ns
LGALS1	-0.893099911290324	3.23522009081231e-05	4.54553102441035e-05	EV-P20	-1.6893126	0.0545864867820626	0.101037102186182	ns	2.51597443463398e-05	3.31984952281197e-05	EV-P20
LGALS3	1.89540282258064	1.96456478723559e-20	5.62351845776475e-20	EV-P150	-1.1144724	0.0910368282525633	0.148546177362273	ns	8.72292726871271e-20	2.11965898835197e-19	ns
LGALS3BP	1.44264854838709	1.40253250082637e-06	2.10343783191357e-06	EV-P150	3.1293498	0.0156393967413887	0.0431810553935048	EV-P150	4.08758530561579e-07	5.88146696402673e-07	EV-P150
LGALS4	0.844084416129032	0.00255670924749353	0.0031934208089139	EV-P150	NA	NA	NA	NA	NA	1	ns
LGALS7	-5.91918158225806	1.20849640838918e-32	6.75922943195025e-32	EV-P20	1.1614662	0.155223858300074	0.226196154204906	ns	1.4323472965124e-31	6.49280384012743e-31	ns
LGALS8	4.73890508790323	2.75577606213928e-31	1.41379074737216e-30	EV-P150	NA	NA	NA	NA	NA	1	ns
LGALS9	-0.932524322580647	0.00110919139054017	0.00142512509348944	EV-P20	NA	NA	NA	NA	NA	1	ns
LGALSL	-1.35122140645161	4.97255570928482e-06	7.27776360464891e-06	EV-P20	NA	NA	NA	NA	NA	1	ns
LGR4	NA	NA	NA	NA	1.1912018	0.212954995632548	0.290980782650219	ns	NA	1	ns
LHFPL2	NA	NA	NA	NA	2.4964962	0.0977639841538639	0.156385154855261	ns	NA	1	ns
LHPP	-0.493100698387096	0.133896888598103	0.14943528662385	ns	NA	NA	NA	NA	NA	1	ns
LIFR	-0.652926729032258	1.461513491059e-05	2.09692285226289e-05	EV-P20	NA	NA	NA	NA	NA	1	ns
LIMA1	-1.21649702177419	4.31820749950742e-10	7.67739881242503e-10	EV-P20	-4.7859464	0.010873209877152	0.0349634720667093	EV-P20	1.27169077691013e-10	2.09469295755667e-10	EV-P20
LIMS1	0.615924627419357	0.00567550659429495	0.00695768877399053	EV-P150	-1.690556	0.00326841499811272	0.0216981179239291	EV-P20	0.0002206520352391	0.000276499049263876	ns
LIMS2	-0.039260941935483	0.829365803367584	0.840908820811809	ns	NA	NA	NA	NA	NA	1	ns
LIN7A	1.69261862096774	1.45624222790391e-08	2.42369626043629e-08	EV-P150	-2.5150804	0.102351917004763	0.162180504568829	ns	3.17834859228815e-08	4.76059536316569e-08	ns
LIN7C	2.08804387903226	1.44276081838747e-18	3.78416293859683e-18	EV-P150	-1.5479424	0.0570962018290292	0.104607212798679	ns	3.70223113391514e-18	8.2603027117743e-18	ns
LLGL1	NA	NA	NA	NA	-3.02232	0.0212214693518342	0.0515407747938092	ns	NA	1	ns
LLGL2	NA	NA	NA	NA	-2.005783	0.0850487589045571	0.141428012286406	ns	NA	1	ns
LMAN1	-5.60378829274194	3.86068406621882e-51	9.95578174244392e-50	EV-P20	-2.914473	0.0172204355445576	0.0449872725469739	EV-P20	8.05388600265169e-51	1.82060212533626e-49	EV-P20
LMAN2	-3.85600308064516	1.4807284960797e-43	1.73985598289365e-42	EV-P20	-1.2712422	0.0883522195833252	0.145294158884255	ns	1.3350109755004e-42	1.24649394342917e-41	EV-P20
LMBRD1	3.47153690645161	2.19218367272895e-19	5.99814387073442e-19	EV-P150	NA	NA	NA	NA	NA	1	ns
LMNA	-6.15171820322581	1.00857145082735e-44	1.33589873077768e-43	EV-P20	-3.7595334	1.00463628064904e-05	0.00633172015879057	EV-P20	1.15321250241316e-47	1.85160661602412e-46	EV-P20
LMNB1	NA	NA	NA	NA	-6.110866	0.000360362077445498	0.0164620316331959	EV-P20	NA	1	ns
LMO7	-1.78850647741936	8.98826173241148e-16	2.08036494743821e-15	EV-P20	NA	NA	NA	NA	NA	1	ns
LMTK2	1.11526628387097	7.03096788436134e-07	1.07719455389216e-06	EV-P150	NA	NA	NA	NA	NA	1	ns
LNPEP	NA	NA	NA	NA	-0.275081199999999	0.627343942264516	0.693959665839773	ns	NA	1	ns
LOR	-0.922848509677419	0.0216984466977615	0.025671649889272	EV-P20	NA	NA	NA	NA	NA	1	ns
LOXL2	NA	NA	NA	NA	-4.088217	0.00482277672578649	0.0237183623106829	EV-P20	NA	1	ns
LPA	1.30182749516129	2.83828692907202e-05	4.00909748488409e-05	EV-P150	NA	NA	NA	NA	NA	1	ns
LPAR1	NA	NA	NA	NA	0.872025999999998	0.34575499844182	0.431509084689024	ns	NA	1	ns
LPCAT2	-2.63173380241936	6.8793105126349e-18	1.74771672483157e-17	EV-P20	NA	NA	NA	NA	NA	1	ns
LPL	-5.60550313548387	6.4123031095138e-42	6.64962678331787e-41	EV-P20	NA	NA	NA	NA	NA	1	ns
LPP	-0.00589813387096783	0.981900475083512	0.983250166458197	ns	-3.8783332	0.0048951008670215	0.0238657571904449	EV-P20	0.0304625789050849	0.0328529256490495	EV-P20
LRBA	-2.43350238709677	1.47449976930374e-23	4.93872681350701e-23	EV-P20	-2.7734632	0.00623073429778441	0.0263646340485202	EV-P20	5.38824717569844e-24	1.64422888949377e-23	EV-P20
LRG1	-3.27086183064516	4.96583315445464e-27	2.01819216347013e-26	EV-P20	NA	NA	NA	NA	NA	1	ns
LRP1	NA	NA	NA	NA	0.288505199999999	0.695296552231124	0.751970230877162	ns	NA	1	ns
LRP2	-3.42569837096774	6.30988115347921e-31	3.17017132435145e-30	EV-P20	NA	NA	NA	NA	NA	1	ns
LRRC1	NA	NA	NA	NA	-1.8496342	0.00998765590441451	0.0333611379295089	EV-P20	NA	1	ns
LRRC16A	0.229230911290323	0.270646125753271	0.293401343171514	ns	-2.9529404	0.0471016517970267	0.0898889206512524	ns	0.0683591061508341	0.0725200956461814	ns
LRRC47	-2.39192473790323	1.47637705854918e-15	3.37160090016639e-15	EV-P20	-4.0107018	0.0133591590069077	0.0396683626106176	EV-P20	7.78369185287686e-16	1.5938477477047e-15	EV-P20
LRRC57	3.28743267741936	9.25824709442185e-27	3.70584231224523e-26	EV-P150	-0.2923364	0.293320861369886	0.37708408542248	ns	1.68833246709616e-25	5.50389976939507e-25	ns
LRRC59	NA	NA	NA	NA	-6.0489946	0.00246631354598767	0.0202928904209128	EV-P20	NA	1	ns
LRRC7	NA	NA	NA	NA	-1.2068326	0.217129905830514	0.2960435330442	ns	NA	1	ns
LRRC8A	NA	NA	NA	NA	-0.702452000000001	0.360073764803789	0.446066811336782	ns	NA	1	ns
LRRC8C	NA	NA	NA	NA	-0.403744400000001	0.557528369267139	0.631131126592931	ns	NA	1	ns
LRRC8E	NA	NA	NA	NA	-1.5586846	0.211623937778983	0.289714809349319	ns	NA	1	ns
LRRFIP1	-0.267078557258063	0.163145888802417	0.180223895991537	ns	-2.7475552	0.0104865500571456	0.0342705754183193	EV-P20	0.0126101937784902	0.0140586066913992	EV-P20
LRRFIP2	0.145471978225807	0.54845466005221	0.570988524255855	ns	NA	NA	NA	NA	NA	1	ns
LRRK2	-4.33143332822581	7.43472866051886e-34	4.50411628206901e-33	EV-P20	NA	NA	NA	NA	NA	1	ns
LRSAM1	1.56400595	8.39873138605238e-08	1.34991192823809e-07	EV-P150	-1.3755794	0.174604159654302	0.250064343433284	ns	2.79180969141345e-07	4.04412230172707e-07	ns
LSR	2.16281577258065	3.6708512271994e-15	8.2346885881902e-15	EV-P150	1.3607674	0.00248373236312288	0.0202928904209128	EV-P150	3.6685134069065e-16	7.61172226215624e-16	EV-P150
LSS	-1.34536131612903	5.5238834374461e-09	9.36938087119786e-09	EV-P20	-2.7230868	0.00578662145588872	0.0257285232633077	EV-P20	8.04434197920949e-10	1.27846249031285e-09	EV-P20
LTA4H	-1.51355953225807	2.00593661202055e-13	4.06488128472037e-13	EV-P20	-5.1421008	0.0040843436220095	0.0226058095461055	EV-P20	2.92799821996611e-14	5.56449219236922e-14	EV-P20
LTBP1	NA	NA	NA	NA	0.2578342	0.674898459340037	0.734636880827389	ns	NA	1	ns
LTBP2	-1.80068315887097	3.44580658544412e-10	6.14133357185576e-10	EV-P20	NA	NA	NA	NA	NA	1	ns
LTBR	NA	NA	NA	NA	2.92397	0.0272816361649505	0.060703446400565	ns	NA	1	ns
LTF	-1.98263693548387	1.44007478419954e-13	2.94689460755439e-13	EV-P20	-1.03874	0.169318916015521	0.243915992728646	ns	7.88671418446934e-13	1.40992455451804e-12	EV-P20
LUC7L2	NA	NA	NA	NA	-3.2608532	0.00272291424328721	0.0209495988361972	EV-P20	NA	1	ns
LXN	-1.09492603225806	0.00224646811875043	0.00282285817077996	EV-P20	NA	NA	NA	NA	NA	1	ns
LY6D	0.881967364516129	0.021470147896699	0.0254428674139817	EV-P150	NA	NA	NA	NA	NA	1	ns
LYN	4.22432414516129	7.94685322468628e-39	6.63528088731685e-38	EV-P150	-0.569336	0.231026691163779	0.310292108909902	ns	1.6558898984101e-37	1.06149956920468e-36	ns
LYNX1	-1.83355797258064	4.16833271316482e-06	6.12532603437331e-06	EV-P20	NA	NA	NA	NA	NA	1	ns
LYPD3	NA	NA	NA	NA	1.5042734	0.335307468483316	0.420134258472386	ns	NA	1	ns
LYPLA1	0.489242306451615	0.0418256679666755	0.0485577675119093	EV-P150	-1.1975244	0.0436748944837788	0.0852201308000049	ns	0.0133446890813897	0.0148485594830488	ns
LYPLA2	-0.142482653225809	0.670918444444996	0.690832631488593	ns	-0.355422600000001	0.377445960425622	0.464619758902828	ns	0.601038038941988	0.605976144895736	ns
LYPLAL1	-1.33187708064516	3.7462419861182e-07	5.82837648027145e-07	EV-P20	NA	NA	NA	NA	NA	1	ns
LYST	NA	NA	NA	NA	-0.746361799999999	0.476068958377653	0.558738288673213	ns	NA	1	ns
LYZ	-3.95296268790323	1.31662807581854e-23	4.42520670465424e-23	EV-P20	NA	NA	NA	NA	NA	1	ns
LZTFL1	-0.572737322580643	0.0569462628987949	0.0653827462912089	ns	NA	NA	NA	NA	NA	1	ns
M6PR	-3.07781830080645	1.69242958006243e-19	4.64382278371179e-19	EV-P20	2.1503844	0.0301630054168058	0.0651035416573352	ns	2.43625577809316e-19	5.7810599817183e-19	ns
MACF1	NA	NA	NA	NA	-7.8374294	0.00311357631814191	0.0216234873224125	EV-P20	NA	1	ns
MACROD1	-5.20366456612903	2.19015293712335e-34	1.375453805771e-33	EV-P20	NA	NA	NA	NA	NA	1	ns
MADD	0.591647710483873	0.0163399430856676	0.0194663099556972	EV-P150	NA	NA	NA	NA	NA	1	ns
MAGEA1	NA	NA	NA	NA	-1.2424896	0.0349361790497867	0.0723104329922104	ns	NA	1	ns
MAGEA10	NA	NA	NA	NA	-1.8374776	0.12274057749766	0.187760313028883	ns	NA	1	ns
MAGEA4	NA	NA	NA	NA	-1.0006282	0.239936799530576	0.318861714083597	ns	NA	1	ns
MAGED2	-1.46960257258065	1.45997168562401e-08	2.4269010221953e-08	EV-P20	NA	NA	NA	NA	NA	1	ns
MAGOH	NA	NA	NA	NA	-3.5184474	0.00273400159345851	0.0209495988361972	EV-P20	NA	1	ns
MAGOHB	NA	NA	NA	NA	-3.9986218	0.016342400171501	0.0438981213137427	EV-P20	NA	1	ns
MAL2	1.18348568548387	1.2122065814874e-07	1.93766866618447e-07	EV-P150	0.470284199999998	0.753354954637498	0.803727397647538	ns	1.57155177492996e-06	2.2130540568276e-06	EV-P150
MAN1A1	-6.50161075806452	6.34957627605713e-51	1.58142438191714e-49	EV-P20	NA	NA	NA	NA	NA	1	ns
MAN2A1	-5.56483254274194	1.31173698056175e-57	7.35077223337874e-56	EV-P20	-3.165475	0.0108384629215316	0.0348962516285839	EV-P20	1.94065879589025e-57	9.52586231811271e-56	EV-P20
MAN2B1	-5.10487078790323	1.68200662523555e-45	2.47543803330121e-44	EV-P20	-2.8851524	0.0271516372566491	0.0605210234518234	ns	4.91869793761611e-45	5.74851908627516e-44	EV-P20
MAN2C1	-1.88698009274194	1.21229275364879e-17	3.04536300356257e-17	EV-P20	NA	NA	NA	NA	NA	1	ns
MAP1B	NA	NA	NA	NA	-2.1348632	0.191117424063003	0.268330636022093	ns	NA	1	ns
MAP2K1	-0.603525064516131	0.0055227268022834	0.00677324322468595	EV-P20	-4.9469042	0.0124263419207947	0.0380641652276106	EV-P20	0.000726544801296311	0.000881499977843971	EV-P20
MAP2K2	-2.15948426612903	4.35649797171956e-17	1.0658971527784e-16	EV-P20	-5.3438066	0.00424355572009379	0.0228400558381916	EV-P20	8.1591878699148e-18	1.80637690212804e-17	EV-P20
MAP2K4	-2.85758120725806	2.36898969815946e-20	6.76124973598107e-20	EV-P20	NA	NA	NA	NA	NA	1	ns
MAP2K7	-0.0739094741935489	0.579539062962055	0.601630505689857	ns	NA	NA	NA	NA	NA	1	ns
MAP4	NA	NA	NA	NA	-5.091891	0.000769321344221337	0.0165765735793333	EV-P20	NA	1	ns
MAP4K4	0.864220479838709	0.000155944828272012	0.000211359641667275	EV-P150	0.425562199999998	0.504880091332325	0.584834727160082	ns	0.000822720552923332	0.000996077455900129	EV-P150
MAPK1	-1.75986533870968	4.04737959749166e-13	8.09475919498333e-13	EV-P20	-5.0891216	0.00750542259464975	0.0290845288176369	EV-P20	1.04581934319911e-13	1.93195444259793e-13	EV-P20
MAPK14	-4.65041378790323	1.26847424916047e-34	8.05301516787276e-34	EV-P20	NA	NA	NA	NA	NA	1	ns
MAPK3	-1.74716808064516	5.28293613019526e-11	9.76187437120418e-11	EV-P20	-4.796388	0.00406120259422314	0.0225831557002672	EV-P20	6.47304517711316e-12	1.10984946250304e-11	EV-P20
MAPK9	-0.527811974193547	0.0112017325202098	0.0135162934011973	EV-P20	NA	NA	NA	NA	NA	1	ns
MAPKAPK2	-0.608031295967743	0.000369608899060816	0.000492248780559058	EV-P20	NA	NA	NA	NA	NA	1	ns
MAPKAPK3	-1.50534229758065	6.59337864685709e-11	1.21371480587123e-10	EV-P20	-1.769002	0.0628492837266509	0.11221178773009	ns	1.12752736035522e-10	1.8643811406066e-10	EV-P20
MAPRE1	-0.29045883467742	0.288382818089105	0.311355143353706	ns	-4.2167548	0.00965111258707795	0.0327462379973399	EV-P20	0.0191600657597924	0.0210736190623069	EV-P20
MARCKS	4.53637294354839	2.25070510878881e-45	3.26296253085104e-44	EV-P150	-0.2020236	0.553134219560665	0.627848432018206	ns	1.29968510489693e-43	1.33704132348079e-42	ns
MARCKSL1	4.85434270483871	2.73061695207389e-43	3.13268417257611e-42	EV-P150	1.213142	0.0283693919615899	0.0625715110543904	ns	7.94561014634702e-43	7.58364346190232e-42	EV-P150
MARK2	-0.765411265322582	1.36519974409599e-05	1.96356962206107e-05	EV-P20	-1.9665564	0.0332491172889016	0.070378694110261	ns	7.08353234122835e-06	9.63539870327024e-06	EV-P20
MARK3	NA	NA	NA	NA	-2.8910792	0.0675498042970265	0.118160143149536	ns	NA	1	ns
MARS	-4.95364008225807	1.83061889417989e-47	3.27265242800012e-46	EV-P20	-5.7826918	0.00679737122144121	0.027620763169037	EV-P20	1.41367015797897e-47	2.2281516801907e-46	EV-P20
MARVELD2	NA	NA	NA	NA	-1.7393416	0.134418230838898	0.201228242247543	ns	NA	1	ns
MARVELD3	NA	NA	NA	NA	1.10875	0.220550525487448	0.299411887320332	ns	NA	1	ns
MASP2	-4.82868029032258	4.00163814769004e-52	1.20214160436792e-50	EV-P20	NA	NA	NA	NA	NA	1	ns
MAT1A	-0.960827779032257	2.19832273111289e-08	3.62735698667212e-08	EV-P20	NA	NA	NA	NA	NA	1	ns
MAT2A	-3.28444479354838	5.12259346043174e-22	1.59308829708624e-21	EV-P20	-3.283415	0.0021129786247267	0.0201314424124723	EV-P20	6.08119456127741e-23	1.73258578047672e-22	EV-P20
MAT2B	-2.80193758951613	4.02417969058097e-15	8.99268375640563e-15	EV-P20	NA	NA	NA	NA	NA	1	ns
MATR3	NA	NA	NA	NA	-3.9260532	0.0206909710929285	0.0506426583740513	ns	NA	1	ns
MB	-3.68281993709677	1.14751562696481e-16	2.75214859010326e-16	EV-P20	NA	NA	NA	NA	NA	1	ns
MBLAC2	2.26547504516129	1.24907100800828e-13	2.5650408155998e-13	EV-P150	-1.0875042	0.0269937434841137	0.0603511402316049	ns	1.15728411818433e-13	2.13327694746853e-13	ns
MBNL1	NA	NA	NA	NA	-3.9095262	0.0647156235044688	0.114950010659226	ns	NA	1	ns
MCAM	NA	NA	NA	NA	-0.244831600000001	0.749086158034969	0.800528276560474	ns	NA	1	ns
MCEMP1	-4.15463563145161	1.64614417691555e-30	7.99477355255317e-30	EV-P20	NA	NA	NA	NA	NA	1	ns
MCF2L	-0.0730573677419351	0.659366290637313	0.679378519152187	ns	NA	NA	NA	NA	NA	1	ns
MCM2	NA	NA	NA	NA	-3.636473	0.0187547213046355	0.0476139500594019	EV-P20	NA	1	ns
MCM3	NA	NA	NA	NA	-4.5640974	0.0044539763693219	0.0231902868440496	EV-P20	NA	1	ns
MCM4	NA	NA	NA	NA	-5.8951616	1.23332157703102e-06	0.00310920369569521	EV-P20	NA	1	ns
MCM5	NA	NA	NA	NA	-2.2016534	0.00293065533247645	0.0212304083137159	EV-P20	NA	1	ns
MCM6	NA	NA	NA	NA	-5.6896532	0.00149478433871989	0.0184723103819257	EV-P20	NA	1	ns
MCM7	NA	NA	NA	NA	-5.8042978	0.00376886367265235	0.0221993114924219	EV-P20	NA	1	ns
MCTS1	-1.48143249758064	2.23384979252379e-05	3.17069571135622e-05	EV-P20	NA	NA	NA	NA	NA	1	ns
MDH1	-0.939068741935486	2.41783336207963e-09	4.1689742113018e-09	EV-P20	-3.7343486	0.00254583597509892	0.0202992263150977	EV-P20	1.65049180558879e-10	2.70567263549766e-10	EV-P20
MDH2	NA	NA	NA	NA	-3.6127602	0.00193152262203289	0.0199373533661604	EV-P20	NA	1	ns
MDK	NA	NA	NA	NA	-2.955096	0.0104945990570974	0.0342705754183193	EV-P20	NA	1	ns
MDP1	-2.16411909596774	2.04191355779316e-13	4.13491042905438e-13	EV-P20	NA	NA	NA	NA	NA	1	ns
ME1	NA	NA	NA	NA	-1.1741032	0.0307588061730494	0.0660628053330205	ns	NA	1	ns
MEGF8	-2.57570786290323	1.59864651806206e-16	3.80592806669351e-16	EV-P20	NA	NA	NA	NA	NA	1	ns
MEMO1	NA	NA	NA	NA	-4.156792	0.0169229661891101	0.0445293217516595	EV-P20	NA	1	ns
MERTK	NA	NA	NA	NA	5.6993746	0.00113587718615262	0.0177860023993214	EV-P150	NA	1	ns
MET	NA	NA	NA	NA	-1.6398664	0.119678081944924	0.183968563770215	ns	NA	1	ns
METAP1	-0.440909716935483	0.0626204156317231	0.0716434594231807	ns	NA	NA	NA	NA	NA	1	ns
METAP2	-0.170564041935483	0.445962340637503	0.471700276086274	ns	NA	NA	NA	NA	NA	1	ns
MFGE8	-0.153936830645161	0.538475387102114	0.561430475307796	ns	-1.8179706	0.0449651657836136	0.086730820918508	ns	0.114304960844832	0.119814473905687	ns
MFI2	0.934883104838708	0.000436906444264692	0.000578176829512858	EV-P150	1.3095908	0.269435544611011	0.351213551170817	ns	0.00118273961973329	0.00141796696908708	EV-P150
MFSD6	1.98152616290323	2.00452679405154e-18	5.22000989979105e-18	EV-P150	NA	NA	NA	NA	NA	1	ns
MGAM	-1.09702453225806	5.29834019398522e-07	8.16897530437721e-07	EV-P20	NA	NA	NA	NA	NA	1	ns
MGAM2	-0.564688677419353	0.012492404663111	0.0150053038698703	EV-P20	NA	NA	NA	NA	NA	1	ns
MGAT2	NA	NA	NA	NA	-2.1020644	0.0139558742308324	0.0403472006145968	EV-P20	NA	1	ns
MGAT5	NA	NA	NA	NA	-1.4913876	0.0388012407730437	0.0785055601836622	ns	NA	1	ns
MGEA5	-1.79640302177419	2.20723835802395e-13	4.4573060119763e-13	EV-P20	NA	NA	NA	NA	NA	1	ns
MGLL	0.114819699999998	0.707939428089461	0.725861827692011	ns	NA	NA	NA	NA	NA	1	ns
MGRN1	4.50762717419355	1.41658512695414e-52	4.48687941298301e-51	EV-P150	2.1166142	0.113114157277002	0.175442672731317	ns	1.96393903273346e-51	4.75217923695223e-50	EV-P150
MIB1	NA	NA	NA	NA	-0.2525072	0.545500943626344	0.620581172780692	ns	NA	1	ns
MICAL1	-2.65358717580645	3.07004966652099e-23	1.01315115835132e-22	EV-P20	NA	NA	NA	NA	NA	1	ns
MICAL3	NA	NA	NA	NA	-5.791553	0.00540783153517744	0.0247559859713203	EV-P20	NA	1	ns
MICALL1	1.15712673790323	7.78944771901097e-12	1.48744761816501e-11	EV-P150	-2.4221592	0.0193373821374555	0.0484587876426693	EV-P20	4.59774956549623e-12	7.9147632800827e-12	ns
MICALL2	NA	NA	NA	NA	-2.517327	0.0256484450564409	0.0584935150403255	ns	NA	1	ns
MIEN1	-1.40156976774194	0.000190791699198699	0.000257035141685164	EV-P20	NA	NA	NA	NA	NA	1	ns
MIF	1.41919267741935	1.81877357618823e-10	3.28982383675513e-10	EV-P150	-1.0566886	0.0307908751552158	0.0660628053330205	ns	1.50690448655908e-10	2.47501138423374e-10	ns
MINK1	4.04590174032258	3.32539983648304e-40	3.06652377326316e-39	EV-P150	-0.50816	0.193930609521673	0.271158661455429	ns	6.0324982357647e-39	4.37292488145306e-38	ns
MIOX	-3.97965553629032	1.10400165745983e-28	4.86696040822684e-28	EV-P20	NA	NA	NA	NA	NA	1	ns
MIPOL1	0.434616366129033	0.0232400599981627	0.027428730188192	EV-P150	NA	NA	NA	NA	NA	1	ns
MISP	0.119424441129032	0.335202536111274	0.359374610091337	ns	-4.336829	0.0345929338736452	0.0720582440955706	ns	0.0632788661304668	0.0674398833822221	ns
MITD1	7.11148236854839	2.29388516475513e-47	4.00262357490805e-46	EV-P150	1.3786954	0.0253977227113808	0.0580486481916509	ns	6.5288083368482e-47	9.42562413672706e-46	EV-P150
MKRN1	NA	NA	NA	NA	0.691305	0.197123077716636	0.274860220643606	ns	NA	1	ns
MKRN3	NA	NA	NA	NA	-0.3141964	0.435447517335711	0.518546618423868	ns	NA	1	ns
MLF2	NA	NA	NA	NA	-1.7011162	0.242116423555086	0.320743827526207	ns	NA	1	ns
MLLT4	2.08001878951613	1.52722633024752e-16	3.64184740289793e-16	EV-P150	-2.930731	0.00768197474850236	0.029476801127815	EV-P20	4.96113408892965e-17	1.06407345378042e-16	ns
MLPH	1.40258358790323	8.04011603128914e-07	1.22857357709368e-06	EV-P150	NA	NA	NA	NA	NA	1	ns
MLST8	-0.244141800806451	0.220814437541186	0.241627214042439	ns	NA	NA	NA	NA	NA	1	ns
MME	-0.152100806451614	0.244838150806995	0.267012863567209	ns	-1.0972216	0.384069645682688	0.471621810407237	ns	0.316341804210695	0.322345919118609	ns
MMP14	NA	NA	NA	NA	-0.633930599999999	0.678627354819912	0.738377022659041	ns	NA	1	ns
MMP15	NA	NA	NA	NA	-0.551239199999999	0.222402437943083	0.301439003255114	ns	NA	1	ns
MMP7	-5.99496809193548	1.58863844625122e-42	1.72734792252838e-41	EV-P20	NA	NA	NA	NA	NA	1	ns
MMP9	-2.90130207983871	4.70836901278398e-19	1.266868633726e-18	EV-P20	NA	NA	NA	NA	NA	1	ns
MMRN2	-4.08762172903226	5.45219071936847e-41	5.27830025124244e-40	EV-P20	NA	NA	NA	NA	NA	1	ns
MMS19	-3.18301526935484	1.47454137388353e-35	9.76548537158319e-35	EV-P20	NA	NA	NA	NA	NA	1	ns
MOB1A	1.0025934516129	1.88957397110925e-06	2.8050018093797e-06	EV-P150	-3.1147162	0.0183745748672886	0.0472676563677904	EV-P20	6.31071015787624e-07	8.98988395624492e-07	ns
MOB1B	1.03647863709677	3.38951543500832e-07	5.28749891735237e-07	EV-P150	-2.580655	0.00738172889174069	0.0288070255976444	EV-P20	5.20580095624279e-08	7.72328673819094e-08	ns
MON2	-0.983647697580643	4.79061809188048e-05	6.67935938743528e-05	EV-P20	-1.1774468	0.0792214640227206	0.133679592236465	ns	5.11659989801445e-05	6.63420273568968e-05	EV-P20
MOV10	NA	NA	NA	NA	-2.4836276	0.105439984567028	0.165822957637852	ns	NA	1	ns
MPDZ	0.604841112903227	0.0180187350152448	0.0214137821510699	EV-P150	-1.2110856	0.218230076541056	0.296901253621156	ns	0.0257110764639745	0.0279744327834757	ns
MPI	-1.73286881693548	2.39694939938267e-08	3.9439359400345e-08	EV-P20	NA	NA	NA	NA	NA	1	ns
MPO	-4.9037221016129	2.75081468321659e-44	3.53122202065777e-43	EV-P20	NA	NA	NA	NA	NA	1	ns
MPP2	NA	NA	NA	NA	2.261967	0.0527889217544728	0.0985054565085314	ns	NA	1	ns
MPP5	1.99015015322581	2.83682663390522e-35	1.85347820878919e-34	EV-P150	-1.713271	0.0766988977849569	0.130382954359998	ns	1.80844280166505e-34	9.73951327040926e-34	ns
MPP6	NA	NA	NA	NA	-2.9356862	0.000383054689978345	0.0164620316331959	EV-P20	NA	1	ns
MPP7	NA	NA	NA	NA	-2.0372876	0.00701058050653092	0.0280407239958157	EV-P20	NA	1	ns
MPST	-2.92432458870968	1.82190274889784e-30	8.83365159781749e-30	EV-P20	-4.9000334	0.00310641306068705	0.0216234873224125	EV-P20	4.25894663852418e-31	1.86654855229198e-30	EV-P20
MPZL1	NA	NA	NA	NA	1.680126	0.000554071334167854	0.0164620316331959	EV-P150	NA	1	ns
MPZL2	NA	NA	NA	NA	0.994462800000001	0.0391172704037034	0.0790481596324036	ns	NA	1	ns
MRC2	NA	NA	NA	NA	1.1970176	0.142506801460873	0.21145358827714	ns	NA	1	ns
MRGPRF	3.27772731532258	5.94953457632782e-17	1.44474531295161e-16	EV-P150	NA	NA	NA	NA	NA	1	ns
MRI1	-2.58540596774193	2.12624406348141e-16	5.03320487488613e-16	EV-P20	-3.975948	0.00284273837644986	0.0211756833338691	EV-P20	2.59605023866584e-17	5.63133119953019e-17	EV-P20
MROH1	-1.77455263870968	1.19793464237829e-14	2.59152304965876e-14	EV-P20	NA	NA	NA	NA	NA	1	ns
MSLN	0.00170030322580494	0.993635863352035	0.994318305565876	ns	NA	NA	NA	NA	NA	1	ns
MSMP	NA	NA	NA	NA	-0.950272	0.102844345932927	0.16257443110375	ns	NA	1	ns
MSN	1.97848637096774	2.99615800189769e-29	1.36418819023904e-28	EV-P150	-1.9412666	0.00507095607414008	0.0242862720193736	EV-P20	1.09334433135776e-29	4.45110322576453e-29	ns
MSRA	-2.64725096774194	1.02899606121431e-18	2.72095691685889e-18	EV-P20	NA	NA	NA	NA	NA	1	ns
MST1R	NA	NA	NA	NA	-0.1852716	0.86569184878403	0.892600879666478	ns	NA	1	ns
MT1E	3.18993013709677	2.17640595536797e-22	6.90854788011141e-22	EV-P150	-2.472338	0.00173345712631133	0.0194224240685816	EV-P20	2.15937773335117e-23	6.34155717247403e-23	ns
MT1H	2.44654260080645	1.68931530848056e-10	3.05945606520345e-10	EV-P150	NA	NA	NA	NA	NA	1	ns
MTAP	-0.163966839516128	0.587422767244534	0.609163681050026	ns	-4.392356	0.00100843864076985	0.0176474368794779	EV-P20	0.0049945690017646	0.00571282925767749	EV-P20
MTHFD1	-4.2161009532258	2.54633030780046e-37	1.92228148107009e-36	EV-P20	-2.9500062	0.00581974374765974	0.0257573732132304	EV-P20	1.33974774327868e-37	8.65295722914579e-37	EV-P20
MTHFS	-1.28675329596774	0.000105216358163023	0.000143741428826558	EV-P20	NA	NA	NA	NA	NA	1	ns
MTM1	-0.753234246774193	4.30548304390605e-05	6.0202387667669e-05	EV-P20	NA	NA	NA	NA	NA	1	ns
MTMR1	0.0587426588709672	0.701075730476687	0.719089995990519	ns	NA	NA	NA	NA	NA	1	ns
MTMR12	0.0259678629032258	0.899580912296542	0.906737730346635	ns	NA	NA	NA	NA	NA	1	ns
MTOR	-3.00904851129032	4.67582873085242e-34	2.88062683334121e-33	EV-P20	NA	NA	NA	NA	NA	1	ns
MTPN	-0.348854450806453	0.24570921181231	0.267862567609829	ns	-3.3950964	0.0618352810867976	0.111030444173659	ns	0.0788069687297565	0.0833171521709056	ns
MTR	-0.328328483870967	0.141634047883667	0.157527334172903	ns	NA	NA	NA	NA	NA	1	ns
MUC1	5.9265185483871	9.78021636772331e-73	2.59086822686779e-70	EV-P150	NA	NA	NA	NA	NA	1	ns
MUC12	1.5475921983871	3.81831794002526e-09	6.54889845628817e-09	EV-P150	NA	NA	NA	NA	NA	1	ns
MUC13	1.2276390733871	0.000403663584898089	0.000536132947307672	EV-P150	0.858103400000001	0.0682691218134806	0.118776022147539	ns	0.000316892904822119	0.000393937778932273	EV-P150
MUC16	-1.27889038064516	1.20911454372939e-09	2.11359314962654e-09	EV-P20	NA	NA	NA	NA	NA	1	ns
MUC20	-0.298680171774192	0.15291719909951	0.16968801149123	ns	NA	NA	NA	NA	NA	1	ns
MUC21	-0.994836423387099	0.00536146197409996	0.00658100260847822	EV-P20	NA	NA	NA	NA	NA	1	ns
MUC4	5.90129634919355	1.1034187742544e-46	1.78631239343184e-45	EV-P150	NA	NA	NA	NA	NA	1	ns
MUC5AC	0.20691607983871	0.43133167927508	0.456888590842451	ns	NA	NA	NA	NA	NA	1	ns
MUC5B	2.1333853483871	4.03231997146384e-11	7.49851971719567e-11	EV-P150	NA	NA	NA	NA	NA	1	ns
MUC6	-0.253926173387095	0.283523702782204	0.306335954730198	ns	NA	NA	NA	NA	NA	1	ns
MVB12A	6.96936185322581	1.10186696624416e-51	3.05794318060521e-50	EV-P150	2.6670942	0.00422157949561152	0.0228400558381916	EV-P150	5.75881500581154e-52	1.54588190312253e-50	EV-P150
[truncated: 1,718 more rows]
