# Supplementary material for: Prostate cancer reshapes the secreted and extracellular vesicle urinary proteomes
Source: Nat Commun. 2024 Jun 13;15:5069. doi: 10.1038/s41467-024-49424-5 (PMC11176296; doi:10.1038/s41467-024-49424-5)
Supplement: Supplementary file 10 — Source Data [file 41467_2024_49424_MOESM10_ESM.zip › SourceData_4G_subcell_fraction_data.txt]

Cytosol	Endoplasmic_reticulum	Golgi_apparatus	Mitochondria	Plasma_membrane	Secreted	Vesicles	Nucleus	Structural	quadrant
26.0869565217391	2.60869565217391	7.82608695652174	1.73913043478261	29.5652173913043	6.08695652173913	29.5652173913043	32.1739130434783	13.9130434782609	UHCH
45.8762886597938	2.06185567010309	6.18556701030928	4.12371134020619	23.1958762886598	3.09278350515464	8.76288659793814	34.5360824742268	11.340206185567	UHCL
22.3880597014925	5.97014925373134	8.95522388059701	2.98507462686567	14.9253731343284	22.3880597014925	11.9402985074627	13.4328358208955	4.47761194029851	ULCH
38.8523610280932	8.36820083682008	5.08069336521219	12.7913927077107	9.92229527794381	4.42319187089062	11.3568439928273	36.0430364614465	8.6670651524208	ULCL
