# Supplementary material for: Prostate cancer reshapes the secreted and extracellular vesicle urinary proteomes
Source: Nat Commun. 2024 Jun 13;15:5069. doi: 10.1038/s41467-024-49424-5 (PMC11176296; doi:10.1038/s41467-024-49424-5)
Supplement: Supplementary file 10 — Source Data [file 41467_2024_49424_MOESM10_ESM.zip › SourceData_5B_correlation_boxplot_pvalues.txt]

sample.type	utest.pvalue
uSP	9.50988607145068e-10
uEV-P20	3.29659923546828e-05
uEV-P150	0.00138729262233429
