# Supplementary material for: Prostate cancer reshapes the secreted and extracellular vesicle urinary proteomes
Source: Nat Commun. 2024 Jun 13;15:5069. doi: 10.1038/s41467-024-49424-5 (PMC11176296; doi:10.1038/s41467-024-49424-5)
Supplement: Supplementary file 10 — Source Data [file 41467_2024_49424_MOESM10_ESM.zip › SourceData_5B_correlation_boxplot_rho.txt]

sample.type	rho	combination	group
uSP	0.887967900076524	522.T1_522.T2	Intra
uSP	0.853794731048156	522.T1_522.T3	Intra
uSP	0.902376068170826	522.T2_522.T3	Intra
uSP	0.920649323870912	523.T1_523.T2	Intra
uSP	0.847515245075624	523.T1_523.T3	Intra
uSP	0.835733227393422	523.T2_523.T3	Intra
uSP	0.813773224553295	524.T1_524.T2	Intra
uSP	0.957039762857823	524.T1_524.T3	Intra
uSP	0.811842312433019	524.T2_524.T3	Intra
uSP	0.888398581922552	527.T1_527.T2	Intra
uSP	0.887606749981348	527.T1_527.T3	Intra
uSP	0.85523199800141	527.T2_527.T3	Intra
uSP	0.947771243830425	547.T1_547.T2	Intra
uSP	0.931910802832679	547.T1_547.T3	Intra
uSP	0.959722249784195	547.T2_547.T3	Intra
uEV-P20	0.715754159588047	522.T1_522.T2	Intra
uEV-P20	0.594785263467239	522.T1_522.T3	Intra
uEV-P20	0.755623567448477	522.T2_522.T3	Intra
uEV-P20	0.917308739120374	523.T1_523.T2	Intra
uEV-P20	0.821616900806189	523.T1_523.T3	Intra
uEV-P20	0.803362824463228	523.T2_523.T3	Intra
uEV-P20	0.882884467754746	524.T1_524.T2	Intra
uEV-P20	0.934828090540988	524.T1_524.T3	Intra
uEV-P20	0.869126470486831	524.T2_524.T3	Intra
uEV-P20	0.817564315629753	527.T1_527.T2	Intra
uEV-P20	0.877330186270303	527.T1_527.T3	Intra
uEV-P20	0.800901612514402	527.T2_527.T3	Intra
uEV-P20	0.722434106058555	547.T1_547.T2	Intra
uEV-P20	0.869013715838034	547.T1_547.T3	Intra
uEV-P20	0.761650538186156	547.T2_547.T3	Intra
uEV-P150	0.755916625919298	522.T1_522.T2	Intra
uEV-P150	0.624036411058721	522.T1_522.T3	Intra
uEV-P150	0.70139235859528	522.T2_522.T3	Intra
uEV-P150	0.908354092971599	523.T1_523.T2	Intra
uEV-P150	0.754357882175079	523.T1_523.T3	Intra
uEV-P150	0.764512045961066	523.T2_523.T3	Intra
uEV-P150	0.847361746284905	524.T1_524.T2	Intra
uEV-P150	0.955449470803335	524.T1_524.T3	Intra
uEV-P150	0.848538380295515	524.T2_524.T3	Intra
uEV-P150	0.904896906971347	527.T1_527.T2	Intra
uEV-P150	0.85229102635823	527.T1_527.T3	Intra
uEV-P150	0.836549221329147	527.T2_527.T3	Intra
uEV-P150	0.932631388329614	547.T1_547.T2	Intra
uEV-P150	0.918976528543755	547.T1_547.T3	Intra
uEV-P150	0.912272042418505	547.T2_547.T3	Intra
uSP	0.731288129896379	396_397	Inter
uSP	0.782481496933318	396_398	Inter
uSP	0.783354682489	397_398	Inter
uSP	0.657636897403969	396_399	Inter
uSP	0.729090544018786	397_399	Inter
uSP	0.732519007717849	398_399	Inter
uSP	0.681902684933474	396_400	Inter
uSP	0.782174962698891	397_400	Inter
uSP	0.733438165001322	398_400	Inter
uSP	0.813744572791657	399_400	Inter
uSP	0.757906506803956	396_401	Inter
uSP	0.763571723861658	397_401	Inter
uSP	0.774801247855333	398_401	Inter
uSP	0.845822713403962	399_401	Inter
uSP	0.850031944738261	400_401	Inter
uSP	0.793864226028234	396_402	Inter
uSP	0.7963486739906	397_402	Inter
uSP	0.792005885415734	398_402	Inter
uSP	0.796221582019704	399_402	Inter
uSP	0.804601926252495	400_402	Inter
uSP	0.841040261681943	401_402	Inter
uSP	0.84443187343029	396_403	Inter
uSP	0.759098112185938	397_403	Inter
uSP	0.793776128284847	398_403	Inter
uSP	0.653101163402656	399_403	Inter
uSP	0.717202210314308	400_403	Inter
uSP	0.76701096956236	401_403	Inter
uSP	0.802034274122218	402_403	Inter
uSP	0.692439756759689	396_404	Inter
uSP	0.77915823632125	397_404	Inter
uSP	0.722872689384427	398_404	Inter
uSP	0.822064357922079	399_404	Inter
uSP	0.862123189951217	400_404	Inter
uSP	0.826651331910749	401_404	Inter
uSP	0.8002970086476	402_404	Inter
uSP	0.709977511407684	403_404	Inter
uSP	0.78715589171241	396_405	Inter
uSP	0.775563416964729	397_405	Inter
uSP	0.807532972301174	398_405	Inter
uSP	0.804030582893761	399_405	Inter
uSP	0.772676562540636	400_405	Inter
uSP	0.808743746220059	401_405	Inter
uSP	0.860188806588468	402_405	Inter
uSP	0.790032646253583	403_405	Inter
uSP	0.753752221234245	404_405	Inter
uSP	0.746311130843232	396_406	Inter
uSP	0.816291088391552	397_406	Inter
uSP	0.810117615626615	398_406	Inter
uSP	0.820165789846641	399_406	Inter
uSP	0.822076252204172	400_406	Inter
uSP	0.812571424792816	401_406	Inter
uSP	0.830749251096691	402_406	Inter
uSP	0.748791131693383	403_406	Inter
uSP	0.825955738444708	404_406	Inter
uSP	0.847602171551072	405_406	Inter
uSP	0.696847925275345	396_407	Inter
uSP	0.733228075090384	397_407	Inter
uSP	0.759297281049763	398_407	Inter
uSP	0.864775982024167	399_407	Inter
uSP	0.800571051331452	400_407	Inter
uSP	0.843523310137521	401_407	Inter
uSP	0.817774317982496	402_407	Inter
uSP	0.712831328749824	403_407	Inter
uSP	0.792034741812732	404_407	Inter
uSP	0.825506030038265	405_407	Inter
uSP	0.819792517402824	406_407	Inter
uSP	0.53225985210558	396_408	Inter
uSP	0.62288551069361	397_408	Inter
uSP	0.587501475023921	398_408	Inter
uSP	0.820103669419095	399_408	Inter
uSP	0.769677927088933	400_408	Inter
uSP	0.748981774752994	401_408	Inter
uSP	0.668398105287901	402_408	Inter
uSP	0.530653408837365	403_408	Inter
uSP	0.773804817604401	404_408	Inter
uSP	0.61991541626634	405_408	Inter
uSP	0.658438782495009	406_408	Inter
uSP	0.725803690234708	407_408	Inter
uSP	0.704514196035492	396_409	Inter
uSP	0.747619746682789	397_409	Inter
uSP	0.754487754920022	398_409	Inter
uSP	0.880837144228343	399_409	Inter
uSP	0.806528502268973	400_409	Inter
uSP	0.833353641300643	401_409	Inter
uSP	0.811376719539414	402_409	Inter
uSP	0.691607481071368	403_409	Inter
uSP	0.79867058518031	404_409	Inter
uSP	0.831804467889916	405_409	Inter
uSP	0.821295530052095	406_409	Inter
uSP	0.877599984455243	407_409	Inter
uSP	0.750101342030576	408_409	Inter
uSP	0.784546852835797	396_410	Inter
uSP	0.816107135616223	397_410	Inter
uSP	0.84022924589516	398_410	Inter
uSP	0.758906032242951	399_410	Inter
uSP	0.79729729195866	400_410	Inter
uSP	0.817696692046109	401_410	Inter
uSP	0.836996441616777	402_410	Inter
uSP	0.822185538882615	403_410	Inter
uSP	0.804288238625871	404_410	Inter
uSP	0.83783105520331	405_410	Inter
uSP	0.861624564941923	406_410	Inter
uSP	0.78553227249794	407_410	Inter
uSP	0.618235980354323	408_410	Inter
uSP	0.767968670946675	409_410	Inter
uSP	0.702812701391562	396_411	Inter
uSP	0.743163094971998	397_411	Inter
uSP	0.728283559359461	398_411	Inter
uSP	0.822519089290256	399_411	Inter
uSP	0.792291646167296	400_411	Inter
uSP	0.813338165782159	401_411	Inter
uSP	0.80451484268385	402_411	Inter
uSP	0.714548457014708	403_411	Inter
uSP	0.784234127273686	404_411	Inter
uSP	0.818158832027802	405_411	Inter
uSP	0.804283234407164	406_411	Inter
uSP	0.83418864150486	407_411	Inter
uSP	0.687760821878215	408_411	Inter
uSP	0.842616836120735	409_411	Inter
uSP	0.774166744968932	410_411	Inter
uSP	0.753814859451305	396_412	Inter
uSP	0.787280788982757	397_412	Inter
uSP	0.810615459412927	398_412	Inter
uSP	0.756107310369448	399_412	Inter
uSP	0.717401000812502	400_412	Inter
uSP	0.742774368504509	401_412	Inter
uSP	0.797189820616221	402_412	Inter
uSP	0.757579545979486	403_412	Inter
uSP	0.718106618415224	404_412	Inter
uSP	0.847103280730703	405_412	Inter
uSP	0.862369293930449	406_412	Inter
uSP	0.769692073953202	407_412	Inter
uSP	0.53932441590812	408_412	Inter
uSP	0.780492810688415	409_412	Inter
uSP	0.817326421282134	410_412	Inter
uSP	0.775094743777953	411_412	Inter
uSP	0.7261734487037	396_413	Inter
uSP	0.759638163079167	397_413	Inter
uSP	0.788626598084519	398_413	Inter
uSP	0.695211681305965	399_413	Inter
uSP	0.702617155585819	400_413	Inter
uSP	0.705044564006787	401_413	Inter
uSP	0.748593726032249	402_413	Inter
uSP	0.741945588536742	403_413	Inter
uSP	0.71222992187293	404_413	Inter
uSP	0.805150975501016	405_413	Inter
uSP	0.85009630707432	406_413	Inter
uSP	0.728142156117888	407_413	Inter
uSP	0.522685290384639	408_413	Inter
uSP	0.718344644308065	409_413	Inter
uSP	0.835321225529586	410_413	Inter
uSP	0.725703740444638	411_413	Inter
uSP	0.833311689187177	412_413	Inter
uSP	0.767488453314536	396_414	Inter
uSP	0.769183913429449	397_414	Inter
uSP	0.813987246642785	398_414	Inter
uSP	0.745743259291774	399_414	Inter
uSP	0.793368974194692	400_414	Inter
uSP	0.803416514543557	401_414	Inter
uSP	0.82048135276161	402_414	Inter
uSP	0.78483928596421	403_414	Inter
uSP	0.794869059417101	404_414	Inter
uSP	0.838519743243667	405_414	Inter
uSP	0.865751950791769	406_414	Inter
uSP	0.774204670941697	407_414	Inter
uSP	0.612722839923809	408_414	Inter
uSP	0.770108379833308	409_414	Inter
uSP	0.863980070987332	410_414	Inter
uSP	0.77063775411821	411_414	Inter
uSP	0.806199946335931	412_414	Inter
uSP	0.855476032095762	413_414	Inter
uSP	0.761715772420004	396_415	Inter
uSP	0.739311355022864	397_415	Inter
uSP	0.787144051310275	398_415	Inter
uSP	0.681446975211674	399_415	Inter
uSP	0.717349044144829	400_415	Inter
uSP	0.723653683635143	401_415	Inter
uSP	0.774482043769853	402_415	Inter
uSP	0.769196720423715	403_415	Inter
uSP	0.686337424784261	404_415	Inter
uSP	0.813194358690408	405_415	Inter
uSP	0.810577246958712	406_415	Inter
uSP	0.709967133225823	407_415	Inter
uSP	0.536870960051913	408_415	Inter
uSP	0.716379833200975	409_415	Inter
uSP	0.812859225425891	410_415	Inter
uSP	0.712215793852445	411_415	Inter
uSP	0.822343705914308	412_415	Inter
uSP	0.83008339772591	413_415	Inter
uSP	0.842730778816732	414_415	Inter
uSP	0.81313563743422	396_416	Inter
uSP	0.69528451915542	397_416	Inter
uSP	0.79461907292525	398_416	Inter
uSP	0.704780039582709	399_416	Inter
uSP	0.709078486802417	400_416	Inter
uSP	0.766366083901939	401_416	Inter
uSP	0.793173455921191	402_416	Inter
uSP	0.798233271118922	403_416	Inter
uSP	0.671692970252021	404_416	Inter
uSP	0.818995690462466	405_416	Inter
uSP	0.756878425002118	406_416	Inter
uSP	0.752013751447665	407_416	Inter
uSP	0.559054378847351	408_416	Inter
uSP	0.745430193413086	409_416	Inter
uSP	0.768792701756241	410_416	Inter
uSP	0.745260740491075	411_416	Inter
uSP	0.760904509156521	412_416	Inter
uSP	0.737514680536335	413_416	Inter
uSP	0.797734810459803	414_416	Inter
uSP	0.78635082956462	415_416	Inter
uSP	0.728632433392259	396_417	Inter
uSP	0.770210486778446	397_417	Inter
uSP	0.793422080587295	398_417	Inter
uSP	0.799394699746577	399_417	Inter
uSP	0.823503828276904	400_417	Inter
uSP	0.812219614206858	401_417	Inter
uSP	0.812298290909285	402_417	Inter
uSP	0.751044454117245	403_417	Inter
uSP	0.824495230630798	404_417	Inter
uSP	0.820886030423316	405_417	Inter
uSP	0.874761568686007	406_417	Inter
uSP	0.810038827989296	407_417	Inter
uSP	0.669633548380213	408_417	Inter
uSP	0.805085544153852	409_417	Inter
uSP	0.857490194793929	410_417	Inter
uSP	0.807819101984931	411_417	Inter
uSP	0.803993555976008	412_417	Inter
uSP	0.856089456999058	413_417	Inter
uSP	0.871860177918874	414_417	Inter
uSP	0.788547971776137	415_417	Inter
uSP	0.751533026490848	416_417	Inter
uSP	0.635343832302472	396_418	Inter
uSP	0.708817437520988	397_418	Inter
uSP	0.652667942735203	398_418	Inter
uSP	0.781083958789002	399_418	Inter
uSP	0.8220103432123	400_418	Inter
uSP	0.79115796137599	401_418	Inter
uSP	0.745803769577933	402_418	Inter
uSP	0.623484794686352	403_418	Inter
uSP	0.794242750555128	404_418	Inter
uSP	0.695610708812239	405_418	Inter
uSP	0.698788306460251	406_418	Inter
uSP	0.744456049689393	407_418	Inter
uSP	0.785698511949896	408_418	Inter
uSP	0.764007784359015	409_418	Inter
uSP	0.70255973217688	410_418	Inter
uSP	0.706237508091834	411_418	Inter
uSP	0.610665631021199	412_418	Inter
uSP	0.594337832110083	413_418	Inter
uSP	0.688095567791572	414_418	Inter
uSP	0.60817735970223	415_418	Inter
uSP	0.63989140418651	416_418	Inter
uSP	0.716681372929017	417_418	Inter
uSP	0.729660563307423	396_419	Inter
uSP	0.772964347643432	397_419	Inter
uSP	0.812705129094372	398_419	Inter
uSP	0.738693502533403	399_419	Inter
uSP	0.756986871241016	400_419	Inter
uSP	0.752295641525061	401_419	Inter
uSP	0.765087069932924	402_419	Inter
uSP	0.748255829297615	403_419	Inter
uSP	0.747989308502656	404_419	Inter
uSP	0.797489641516338	405_419	Inter
uSP	0.84980860516331	406_419	Inter
uSP	0.758405745121314	407_419	Inter
uSP	0.574974984881508	408_419	Inter
uSP	0.763275633500781	409_419	Inter
uSP	0.848828009557439	410_419	Inter
uSP	0.744874112155251	411_419	Inter
uSP	0.809369790335518	412_419	Inter
uSP	0.846817100807723	413_419	Inter
uSP	0.840385140686774	414_419	Inter
uSP	0.819728004487266	415_419	Inter
uSP	0.744636114899362	416_419	Inter
uSP	0.854831615096656	417_419	Inter
uSP	0.646534520397312	418_419	Inter
uSP	0.623479423291924	396_420	Inter
uSP	0.700367171235093	397_420	Inter
uSP	0.677835041628017	398_420	Inter
uSP	0.860984762804429	399_420	Inter
uSP	0.793320946304605	400_420	Inter
uSP	0.80967754970789	401_420	Inter
uSP	0.760372046041434	402_420	Inter
uSP	0.61743038344505	403_420	Inter
uSP	0.801628454878267	404_420	Inter
uSP	0.732646756131497	405_420	Inter
uSP	0.733840915683336	406_420	Inter
uSP	0.824974425618836	407_420	Inter
uSP	0.823467469013784	408_420	Inter
uSP	0.838931061293542	409_420	Inter
uSP	0.697857109873935	410_420	Inter
uSP	0.800358392859394	411_420	Inter
uSP	0.654710628615494	412_420	Inter
uSP	0.616498291029267	413_420	Inter
uSP	0.700133066302788	414_420	Inter
uSP	0.623929604832205	415_420	Inter
uSP	0.665949064274626	416_420	Inter
uSP	0.731584418471031	417_420	Inter
uSP	0.792624493396141	418_420	Inter
uSP	0.656441302639488	419_420	Inter
uSP	0.775375474723756	396_421	Inter
uSP	0.800241853149312	397_421	Inter
uSP	0.811473981086132	398_421	Inter
uSP	0.761719025474266	399_421	Inter
uSP	0.778357228968557	400_421	Inter
uSP	0.790157804483256	401_421	Inter
uSP	0.842701636934576	402_421	Inter
uSP	0.808326120432915	403_421	Inter
uSP	0.76466966880166	404_421	Inter
uSP	0.84307563450241	405_421	Inter
uSP	0.822894602231005	406_421	Inter
uSP	0.799770651209849	407_421	Inter
uSP	0.623747303065525	408_421	Inter
uSP	0.802429568641351	409_421	Inter
uSP	0.827266282071839	410_421	Inter
uSP	0.775794334183199	411_421	Inter
uSP	0.796421028056267	412_421	Inter
uSP	0.784982451626103	413_421	Inter
uSP	0.828199909100581	414_421	Inter
uSP	0.784739611919006	415_421	Inter
uSP	0.822164882194646	416_421	Inter
uSP	0.811992388339256	417_421	Inter
uSP	0.707978293496501	418_421	Inter
uSP	0.788891211054798	419_421	Inter
uSP	0.719952225334239	420_421	Inter
uSP	0.722643387410769	396_422	Inter
uSP	0.781438204409952	397_422	Inter
uSP	0.777151627018406	398_422	Inter
uSP	0.822681190490861	399_422	Inter
uSP	0.798902690679618	400_422	Inter
uSP	0.786276220795721	401_422	Inter
uSP	0.8096777220557	402_422	Inter
uSP	0.732934689227653	403_422	Inter
uSP	0.796957919933707	404_422	Inter
uSP	0.851006234087729	405_422	Inter
uSP	0.876096141319966	406_422	Inter
uSP	0.820541829596589	407_422	Inter
uSP	0.644353148350262	408_422	Inter
uSP	0.818228908307481	409_422	Inter
uSP	0.820217703397388	410_422	Inter
uSP	0.803123099026004	411_422	Inter
uSP	0.836215736387382	412_422	Inter
uSP	0.805348298093664	413_422	Inter
uSP	0.839350048590465	414_422	Inter
uSP	0.803910811341521	415_422	Inter
uSP	0.755979642070556	416_422	Inter
uSP	0.861137209983498	417_422	Inter
uSP	0.707650358374365	418_422	Inter
uSP	0.832581458108724	419_422	Inter
uSP	0.738900892492343	420_422	Inter
uSP	0.816688228633791	421_422	Inter
uSP	0.76285557665346	396_423	Inter
uSP	0.802404728780331	397_423	Inter
uSP	0.824811583470023	398_423	Inter
uSP	0.745257395001406	399_423	Inter
uSP	0.736953864131833	400_423	Inter
uSP	0.756777843761455	401_423	Inter
uSP	0.810151078148049	402_423	Inter
uSP	0.784928187147693	403_423	Inter
uSP	0.726105504653773	404_423	Inter
uSP	0.854248914573962	405_423	Inter
uSP	0.879821277691325	406_423	Inter
uSP	0.766947748121404	407_423	Inter
uSP	0.547898197312106	408_423	Inter
uSP	0.769835107847499	409_423	Inter
uSP	0.851409462356124	410_423	Inter
uSP	0.767613334155326	411_423	Inter
uSP	0.895827282433789	412_423	Inter
uSP	0.871525635399772	413_423	Inter
uSP	0.845606723448037	414_423	Inter
uSP	0.852637316047294	415_423	Inter
uSP	0.777786434356673	416_423	Inter
uSP	0.839645213027695	417_423	Inter
uSP	0.617982411060775	418_423	Inter
uSP	0.854081445058384	419_423	Inter
uSP	0.65579048454275	420_423	Inter
uSP	0.828672240664032	421_423	Inter
uSP	0.844287159310389	422_423	Inter
uSP	0.621689130892844	396_424	Inter
uSP	0.73491377091679	397_424	Inter
uSP	0.702071806474553	398_424	Inter
uSP	0.856650254105576	399_424	Inter
uSP	0.825774051944389	400_424	Inter
uSP	0.79645789755549	401_424	Inter
uSP	0.77472246425549	402_424	Inter
uSP	0.646996573902659	403_424	Inter
uSP	0.855544638325092	404_424	Inter
uSP	0.761789869148017	405_424	Inter
uSP	0.821729757962193	406_424	Inter
uSP	0.798844865546437	407_424	Inter
uSP	0.79337801009904	408_424	Inter
uSP	0.813049549329613	409_424	Inter
uSP	0.760935373997706	410_424	Inter
uSP	0.767768370047586	411_424	Inter
uSP	0.71186934881998	412_424	Inter
uSP	0.702849028125749	413_424	Inter
uSP	0.778453703787537	414_424	Inter
uSP	0.694928657962513	415_424	Inter
uSP	0.671423347149409	416_424	Inter
uSP	0.825807638381705	417_424	Inter
uSP	0.795893314283327	418_424	Inter
uSP	0.744149164714895	419_424	Inter
uSP	0.796122930891253	420_424	Inter
uSP	0.749252691115919	421_424	Inter
uSP	0.826288264900349	422_424	Inter
uSP	0.718679336387454	423_424	Inter
uSP	0.738597392650685	396_425	Inter
uSP	0.813003332655595	397_425	Inter
uSP	0.783997410917129	398_425	Inter
uSP	0.722450848918533	399_425	Inter
uSP	0.834466819311084	400_425	Inter
uSP	0.78147423332236	401_425	Inter
uSP	0.790351952267158	402_425	Inter
uSP	0.765637892045079	403_425	Inter
uSP	0.815670790958601	404_425	Inter
uSP	0.765301672921713	405_425	Inter
uSP	0.811216218953915	406_425	Inter
uSP	0.724479428806835	407_425	Inter
uSP	0.619500977259353	408_425	Inter
uSP	0.723311261902233	409_425	Inter
uSP	0.829382402977149	410_425	Inter
uSP	0.738318320993818	411_425	Inter
uSP	0.764787601696679	412_425	Inter
uSP	0.77374598857132	413_425	Inter
uSP	0.82006257068484	414_425	Inter
uSP	0.787017444188242	415_425	Inter
uSP	0.736446508683308	416_425	Inter
uSP	0.800062920026145	417_425	Inter
uSP	0.717537129809055	418_425	Inter
uSP	0.788162200295838	419_425	Inter
uSP	0.677607821407454	420_425	Inter
uSP	0.797142843798643	421_425	Inter
uSP	0.786136432368298	422_425	Inter
uSP	0.779990110585716	423_425	Inter
uSP	0.749043436050574	424_425	Inter
uSP	0.750237637128467	396_426	Inter
uSP	0.706249534112806	397_426	Inter
uSP	0.753481129480752	398_426	Inter
uSP	0.841484146779834	399_426	Inter
uSP	0.833903731737672	400_426	Inter
uSP	0.850514150218103	401_426	Inter
uSP	0.804390811137321	402_426	Inter
uSP	0.727301921992706	403_426	Inter
uSP	0.79166385212783	404_426	Inter
uSP	0.815256308928988	405_426	Inter
uSP	0.805411037165185	406_426	Inter
uSP	0.81745303010323	407_426	Inter
uSP	0.740045590969025	408_426	Inter
uSP	0.834380897333078	409_426	Inter
uSP	0.78056174471624	410_426	Inter
uSP	0.811538000835311	411_426	Inter
uSP	0.718943752182469	412_426	Inter
uSP	0.728726905819099	413_426	Inter
uSP	0.805695992448965	414_426	Inter
uSP	0.712917476047959	415_426	Inter
uSP	0.776087594331087	416_426	Inter
uSP	0.833537567872436	417_426	Inter
uSP	0.77128782982017	418_426	Inter
uSP	0.746772010453253	419_426	Inter
uSP	0.810526700486891	420_426	Inter
uSP	0.784938392441142	421_426	Inter
uSP	0.801244769870121	422_426	Inter
uSP	0.745852745763056	423_426	Inter
uSP	0.807618127616916	424_426	Inter
uSP	0.736355110952238	425_426	Inter
uSP	0.736152858698587	396_427	Inter
uSP	0.837336844637554	397_427	Inter
uSP	0.745021867530762	398_427	Inter
uSP	0.765122797395055	399_427	Inter
uSP	0.85460963827892	400_427	Inter
uSP	0.806062498585753	401_427	Inter
uSP	0.808723666945841	402_427	Inter
uSP	0.74509020367431	403_427	Inter
uSP	0.835165023964173	404_427	Inter
uSP	0.77120147570288	405_427	Inter
uSP	0.814814651664893	406_427	Inter
uSP	0.746004653264947	407_427	Inter
uSP	0.693655785994318	408_427	Inter
uSP	0.760444487931437	409_427	Inter
uSP	0.808539701751655	410_427	Inter
uSP	0.761123897815443	411_427	Inter
uSP	0.742426130971177	412_427	Inter
uSP	0.735349940151678	413_427	Inter
uSP	0.804410283452076	414_427	Inter
uSP	0.755658397953043	415_427	Inter
uSP	0.72831243609778	416_427	Inter
uSP	0.815037663251808	417_427	Inter
uSP	0.773489737203203	418_427	Inter
uSP	0.785391524488843	419_427	Inter
uSP	0.733545228337923	420_427	Inter
uSP	0.788102530363928	421_427	Inter
uSP	0.80186636316965	422_427	Inter
uSP	0.755350519177868	423_427	Inter
uSP	0.799488493687489	424_427	Inter
uSP	0.843466172646568	425_427	Inter
uSP	0.771550992545733	426_427	Inter
uSP	0.734548790184089	396_428	Inter
uSP	0.795156556039967	397_428	Inter
uSP	0.803741089649271	398_428	Inter
uSP	0.859277674033633	399_428	Inter
uSP	0.825380058603356	400_428	Inter
uSP	0.842340105748394	401_428	Inter
uSP	0.84545149824472	402_428	Inter
uSP	0.720953454441088	403_428	Inter
uSP	0.811153760275439	404_428	Inter
uSP	0.837188295089793	405_428	Inter
uSP	0.857713388026796	406_428	Inter
uSP	0.840269705081876	407_428	Inter
uSP	0.720541037437202	408_428	Inter
uSP	0.858208431148361	409_428	Inter
uSP	0.816863560815162	410_428	Inter
uSP	0.815194848339463	411_428	Inter
uSP	0.7991080235247	412_428	Inter
uSP	0.768691232238942	413_428	Inter
uSP	0.816731835155477	414_428	Inter
uSP	0.757897870196874	415_428	Inter
uSP	0.762601906324389	416_428	Inter
uSP	0.841154982831495	417_428	Inter
uSP	0.76585717685718	418_428	Inter
uSP	0.805535862769837	419_428	Inter
uSP	0.787227795387709	420_428	Inter
uSP	0.831424831110343	421_428	Inter
uSP	0.839387714978745	422_428	Inter
uSP	0.814986528226306	423_428	Inter
uSP	0.824079222536787	424_428	Inter
uSP	0.788701254819984	425_428	Inter
uSP	0.834487953634247	426_428	Inter
uSP	0.814840420592346	427_428	Inter
uSP	0.708774445014837	396_429	Inter
uSP	0.772718047170149	397_429	Inter
uSP	0.756269679919465	398_429	Inter
uSP	0.792378371962975	399_429	Inter
uSP	0.736085360088441	400_429	Inter
uSP	0.778807556629068	401_429	Inter
uSP	0.744897502788171	402_429	Inter
uSP	0.693242406593214	403_429	Inter
uSP	0.759569658326387	404_429	Inter
uSP	0.756429406749369	405_429	Inter
uSP	0.805593685663371	406_429	Inter
uSP	0.774512263323008	407_429	Inter
uSP	0.650150342865769	408_429	Inter
uSP	0.780974784478251	409_429	Inter
uSP	0.776465708365973	410_429	Inter
uSP	0.768996928320171	411_429	Inter
uSP	0.751483140152787	412_429	Inter
uSP	0.707800033452297	413_429	Inter
uSP	0.744469860680902	414_429	Inter
uSP	0.670660821682196	415_429	Inter
uSP	0.694637586686105	416_429	Inter
uSP	0.777154436399795	417_429	Inter
uSP	0.681736361988163	418_429	Inter
uSP	0.757441901191753	419_429	Inter
uSP	0.721665903090604	420_429	Inter
uSP	0.741698451821042	421_429	Inter
uSP	0.774176881625018	422_429	Inter
uSP	0.765073551996252	423_429	Inter
uSP	0.748119646514854	424_429	Inter
uSP	0.716697889881671	425_429	Inter
uSP	0.768361912401052	426_429	Inter
uSP	0.74544751794437	427_429	Inter
uSP	0.79833005224062	428_429	Inter
uSP	0.638691175274586	396_430	Inter
uSP	0.732817130497508	397_430	Inter
uSP	0.712736154644786	398_430	Inter
uSP	0.881272386310461	399_430	Inter
uSP	0.828428481303575	400_430	Inter
uSP	0.828694372384427	401_430	Inter
uSP	0.765438508945839	402_430	Inter
uSP	0.65957271418929	403_430	Inter
uSP	0.813509226246751	404_430	Inter
uSP	0.736123899118633	405_430	Inter
uSP	0.771021690523595	406_430	Inter
uSP	0.803530888399485	407_430	Inter
uSP	0.811777336196437	408_430	Inter
uSP	0.819643176630286	409_430	Inter
uSP	0.745715704499004	410_430	Inter
uSP	0.785389920444194	411_430	Inter
uSP	0.678531474072519	412_430	Inter
uSP	0.650767822588276	413_430	Inter
uSP	0.712745363558446	414_430	Inter
uSP	0.631423689297569	415_430	Inter
uSP	0.685298763140763	416_430	Inter
uSP	0.759789276564897	417_430	Inter
uSP	0.816266320291034	418_430	Inter
uSP	0.695717687462573	419_430	Inter
uSP	0.841427065889559	420_430	Inter
uSP	0.757606930206376	421_430	Inter
uSP	0.754825354915817	422_430	Inter
uSP	0.692513577002189	423_430	Inter
uSP	0.829456048136507	424_430	Inter
uSP	0.730474557723824	425_430	Inter
uSP	0.816493794005068	426_430	Inter
uSP	0.778240054528822	427_430	Inter
uSP	0.831394252525294	428_430	Inter
uSP	0.776584234565426	429_430	Inter
uSP	0.707591945549527	396_431	Inter
uSP	0.740811638206414	397_431	Inter
uSP	0.764076681064847	398_431	Inter
uSP	0.881471938461161	399_431	Inter
uSP	0.793771709203193	400_431	Inter
uSP	0.824627786772154	401_431	Inter
uSP	0.79822546102443	402_431	Inter
uSP	0.702704381864389	403_431	Inter
uSP	0.802227673420451	404_431	Inter
uSP	0.832538070767094	405_431	Inter
uSP	0.849491610501989	406_431	Inter
uSP	0.865535482758472	407_431	Inter
uSP	0.710031754693763	408_431	Inter
uSP	0.866779242279088	409_431	Inter
uSP	0.793987583006201	410_431	Inter
uSP	0.834874496708167	411_431	Inter
uSP	0.798880282611492	412_431	Inter
uSP	0.76507849220204	413_431	Inter
uSP	0.797317006381282	414_431	Inter
uSP	0.727940262615274	415_431	Inter
uSP	0.747595297753146	416_431	Inter
uSP	0.856297736409489	417_431	Inter
uSP	0.72405376968586	418_431	Inter
uSP	0.797911183784184	419_431	Inter
uSP	0.793411230426437	420_431	Inter
uSP	0.805636739903363	421_431	Inter
uSP	0.863711078161102	422_431	Inter
uSP	0.808131537507745	423_431	Inter
uSP	0.829041936878975	424_431	Inter
uSP	0.741018682619485	425_431	Inter
uSP	0.852896145607313	426_431	Inter
uSP	0.760035391571895	427_431	Inter
uSP	0.88131538183912	428_431	Inter
uSP	0.816825907366318	429_431	Inter
uSP	0.811874854109751	430_431	Inter
uSP	0.74280285795333	396_432	Inter
uSP	0.812509568309942	397_432	Inter
uSP	0.797905247918596	398_432	Inter
uSP	0.752419525583915	399_432	Inter
uSP	0.763452458591444	400_432	Inter
uSP	0.767907200776814	401_432	Inter
uSP	0.81458465645054	402_432	Inter
uSP	0.764926325230383	403_432	Inter
uSP	0.756361637844077	404_432	Inter
uSP	0.856283795616091	405_432	Inter
uSP	0.871159789587779	406_432	Inter
uSP	0.776651157324819	407_432	Inter
uSP	0.568823434695943	408_432	Inter
uSP	0.767188964985746	409_432	Inter
uSP	0.844275742742145	410_432	Inter
uSP	0.774462828814371	411_432	Inter
uSP	0.856920818636581	412_432	Inter
uSP	0.850890182626601	413_432	Inter
uSP	0.83610802326366	414_432	Inter
uSP	0.85401194638377	415_432	Inter
uSP	0.768640614471062	416_432	Inter
uSP	0.829448397961161	417_432	Inter
uSP	0.660642864015281	418_432	Inter
uSP	0.833723406069136	419_432	Inter
uSP	0.679401440720032	420_432	Inter
uSP	0.809637290822555	421_432	Inter
uSP	0.865953142702538	422_432	Inter
uSP	0.884851144331151	423_432	Inter
uSP	0.755219136618016	424_432	Inter
uSP	0.797276216679936	425_432	Inter
uSP	0.752505476787016	426_432	Inter
uSP	0.791408965387128	427_432	Inter
uSP	0.809753337663662	428_432	Inter
uSP	0.752548022890014	429_432	Inter
uSP	0.702789111123853	430_432	Inter
uSP	0.796691030441345	431_432	Inter
uSP	0.727077923672154	396_433	Inter
uSP	0.793355628189478	397_433	Inter
uSP	0.774973328998598	398_433	Inter
uSP	0.753667901412009	399_433	Inter
uSP	0.809721642614177	400_433	Inter
uSP	0.807138789930628	401_433	Inter
uSP	0.77403368542734	402_433	Inter
uSP	0.763756082779396	403_433	Inter
uSP	0.774105317060938	404_433	Inter
uSP	0.789208359766244	405_433	Inter
uSP	0.804064470898152	406_433	Inter
uSP	0.765749677580567	407_433	Inter
uSP	0.653406309643966	408_433	Inter
uSP	0.756455511464562	409_433	Inter
uSP	0.819719692216807	410_433	Inter
uSP	0.751631251202308	411_433	Inter
uSP	0.744636653447246	412_433	Inter
uSP	0.749314977137248	413_433	Inter
uSP	0.802138277505244	414_433	Inter
uSP	0.756339211719287	415_433	Inter
uSP	0.742803609546036	416_433	Inter
uSP	0.794189033951729	417_433	Inter
uSP	0.727165166038071	418_433	Inter
uSP	0.797394432060601	419_433	Inter
uSP	0.711408679460493	420_433	Inter
uSP	0.801686483974265	421_433	Inter
uSP	0.797667889089294	422_433	Inter
uSP	0.765379129597074	423_433	Inter
uSP	0.759771493056733	424_433	Inter
uSP	0.799203818942851	425_433	Inter
uSP	0.772419647832066	426_433	Inter
uSP	0.807186549707282	427_433	Inter
uSP	0.802403417530861	428_433	Inter
uSP	0.757511088918097	429_433	Inter
uSP	0.763400876086824	430_433	Inter
uSP	0.761295397618792	431_433	Inter
uSP	0.780764094581913	432_433	Inter
uSP	0.743484674644653	396_434	Inter
uSP	0.827900598884132	397_434	Inter
uSP	0.798475572595455	398_434	Inter
uSP	0.779883754160484	399_434	Inter
uSP	0.830637232968523	400_434	Inter
uSP	0.817638031533189	401_434	Inter
uSP	0.829682016349838	402_434	Inter
uSP	0.774651951445377	403_434	Inter
uSP	0.822809166154517	404_434	Inter
uSP	0.832004234278162	405_434	Inter
uSP	0.896074211069164	406_434	Inter
uSP	0.803236323400192	407_434	Inter
uSP	0.647838833740368	408_434	Inter
uSP	0.79125919889201	409_434	Inter
uSP	0.873627529214858	410_434	Inter
uSP	0.77943537589047	411_434	Inter
uSP	0.81940636998315	412_434	Inter
uSP	0.854152389677369	413_434	Inter
uSP	0.866878896983402	414_434	Inter
uSP	0.810404984720577	415_434	Inter
uSP	0.751409074760775	416_434	Inter
uSP	0.870817823787322	417_434	Inter
uSP	0.74090168582196	418_434	Inter
uSP	0.841664169240126	419_434	Inter
uSP	0.722068784893028	420_434	Inter
uSP	0.817938527415957	421_434	Inter
uSP	0.850946623491339	422_434	Inter
uSP	0.859265250604215	423_434	Inter
uSP	0.809734303855159	424_434	Inter
uSP	0.837940171269866	425_434	Inter
uSP	0.777111333599996	426_434	Inter
uSP	0.845387340113736	427_434	Inter
uSP	0.831252475102708	428_434	Inter
uSP	0.765122386974646	429_434	Inter
uSP	0.746780022012589	430_434	Inter
uSP	0.809719187768763	431_434	Inter
uSP	0.858433499528272	432_434	Inter
uSP	0.805244538393512	433_434	Inter
uSP	0.512961298402798	396_435	Inter
uSP	0.610452913314802	397_435	Inter
uSP	0.563233125957684	398_435	Inter
uSP	0.670490891253216	399_435	Inter
uSP	0.693499969786522	400_435	Inter
uSP	0.627933419213284	401_435	Inter
uSP	0.637537511883109	402_435	Inter
uSP	0.567812320470457	403_435	Inter
uSP	0.718163695812542	404_435	Inter
uSP	0.613974931045882	405_435	Inter
uSP	0.669789805366375	406_435	Inter
uSP	0.641736229271569	407_435	Inter
uSP	0.616424158901852	408_435	Inter
uSP	0.643203551315809	409_435	Inter
uSP	0.659435924857165	410_435	Inter
uSP	0.617971860220537	411_435	Inter
uSP	0.586846525362355	412_435	Inter
uSP	0.594901205837717	413_435	Inter
uSP	0.643582321747274	414_435	Inter
uSP	0.571085528098898	415_435	Inter
uSP	0.535940224496003	416_435	Inter
uSP	0.681317879018592	417_435	Inter
uSP	0.667814087138882	418_435	Inter
uSP	0.65583400935623	419_435	Inter
uSP	0.637458502648961	420_435	Inter
uSP	0.632672983891943	421_435	Inter
uSP	0.687572543890767	422_435	Inter
uSP	0.591413151541346	423_435	Inter
uSP	0.735255448154737	424_435	Inter
uSP	0.651975559122619	425_435	Inter
uSP	0.628387236581721	426_435	Inter
uSP	0.681050835634327	427_435	Inter
uSP	0.657217815736457	428_435	Inter
uSP	0.592435129418242	429_435	Inter
uSP	0.673586332459025	430_435	Inter
uSP	0.640367845721393	431_435	Inter
uSP	0.64387030889489	432_435	Inter
uSP	0.6851708198188	433_435	Inter
uSP	0.680392389935134	434_435	Inter
uSP	0.652060554970425	396_436	Inter
uSP	0.721433647797061	397_436	Inter
uSP	0.723128981397804	398_436	Inter
uSP	0.828432810406728	399_436	Inter
uSP	0.825134369552981	400_436	Inter
uSP	0.786288971088238	401_436	Inter
uSP	0.771874347499347	402_436	Inter
uSP	0.666118142221695	403_436	Inter
uSP	0.839630289511309	404_436	Inter
uSP	0.753696061358973	405_436	Inter
uSP	0.82160983101211	406_436	Inter
uSP	0.792003735444933	407_436	Inter
uSP	0.756854755746371	408_436	Inter
uSP	0.799182558445344	409_436	Inter
uSP	0.779687433358796	410_436	Inter
uSP	0.754594612378748	411_436	Inter
uSP	0.717199658534914	412_436	Inter
uSP	0.738873569010737	413_436	Inter
uSP	0.781302565451247	414_436	Inter
uSP	0.702647711816329	415_436	Inter
uSP	0.670802281518541	416_436	Inter
uSP	0.834470984529181	417_436	Inter
uSP	0.755920765267572	418_436	Inter
uSP	0.771410941608218	419_436	Inter
uSP	0.760299384030087	420_436	Inter
uSP	0.735323584004832	421_436	Inter
uSP	0.803813260315881	422_436	Inter
uSP	0.739953946455831	423_436	Inter
uSP	0.852728446630787	424_436	Inter
uSP	0.75614991601215	425_436	Inter
uSP	0.78958451073941	426_436	Inter
uSP	0.793635636122635	427_436	Inter
uSP	0.818721339628264	428_436	Inter
uSP	0.734346645451208	429_436	Inter
uSP	0.805665215724096	430_436	Inter
uSP	0.79827117991903	431_436	Inter
uSP	0.748851340846296	432_436	Inter
uSP	0.779531914682456	433_436	Inter
uSP	0.812350312648833	434_436	Inter
uSP	0.768193834616664	435_436	Inter
uSP	0.758292799242117	396_438	Inter
uSP	0.763622346973814	397_438	Inter
uSP	0.804551506910668	398_438	Inter
uSP	0.681571945116995	399_438	Inter
uSP	0.68888326722759	400_438	Inter
uSP	0.721364824636409	401_438	Inter
uSP	0.748593201959873	402_438	Inter
uSP	0.754210391408149	403_438	Inter
uSP	0.683629771325922	404_438	Inter
uSP	0.77070277522155	405_438	Inter
uSP	0.782043165272237	406_438	Inter
uSP	0.705304802334368	407_438	Inter
uSP	0.531031166051326	408_438	Inter
uSP	0.721510253172265	409_438	Inter
uSP	0.805201558756768	410_438	Inter
uSP	0.705359375321055	411_438	Inter
uSP	0.799683743559596	412_438	Inter
uSP	0.779821237993062	413_438	Inter
uSP	0.786048789068419	414_438	Inter
uSP	0.763855429595262	415_438	Inter
uSP	0.742696225594186	416_438	Inter
uSP	0.775652222849332	417_438	Inter
uSP	0.605422876858932	418_438	Inter
uSP	0.78320761219754	419_438	Inter
uSP	0.617126225828953	420_438	Inter
uSP	0.775046442346598	421_438	Inter
uSP	0.759593822067234	422_438	Inter
uSP	0.828252665445273	423_438	Inter
uSP	0.672297835985583	424_438	Inter
uSP	0.739232113181117	425_438	Inter
uSP	0.723511396697652	426_438	Inter
uSP	0.716628034477291	427_438	Inter
uSP	0.74198819686311	428_438	Inter
uSP	0.734824828753784	429_438	Inter
uSP	0.666828262968136	430_438	Inter
uSP	0.742515362258911	431_438	Inter
uSP	0.777709661606499	432_438	Inter
uSP	0.77258939058021	433_438	Inter
uSP	0.765670059027333	434_438	Inter
uSP	0.574707575828376	435_438	Inter
uSP	0.703042059357674	436_438	Inter
uSP	0.69718533867827	396_439	Inter
uSP	0.765227874097089	397_439	Inter
uSP	0.735559240967436	398_439	Inter
uSP	0.77237628588151	399_439	Inter
uSP	0.777159912656176	400_439	Inter
uSP	0.782823823970526	401_439	Inter
uSP	0.761009313721273	402_439	Inter
uSP	0.726324928129553	403_439	Inter
uSP	0.757652370084238	404_439	Inter
uSP	0.743005220123688	405_439	Inter
uSP	0.774304636925258	406_439	Inter
uSP	0.724934640905372	407_439	Inter
uSP	0.650436302539127	408_439	Inter
uSP	0.750751027710649	409_439	Inter
uSP	0.785486658968439	410_439	Inter
uSP	0.745425846616306	411_439	Inter
uSP	0.733208327184223	412_439	Inter
uSP	0.69466305826489	413_439	Inter
uSP	0.747310091055774	414_439	Inter
uSP	0.678955873659665	415_439	Inter
uSP	0.679934277866589	416_439	Inter
uSP	0.777358614717952	417_439	Inter
uSP	0.706032293749003	418_439	Inter
uSP	0.751937070570634	419_439	Inter
uSP	0.693986797123734	420_439	Inter
uSP	0.765336738668861	421_439	Inter
uSP	0.757309540621635	422_439	Inter
uSP	0.748640112099208	423_439	Inter
uSP	0.745189382545438	424_439	Inter
uSP	0.767373488089739	425_439	Inter
uSP	0.75375226957354	426_439	Inter
uSP	0.774844022940688	427_439	Inter
uSP	0.780473539429495	428_439	Inter
uSP	0.768274950065513	429_439	Inter
uSP	0.764664820978471	430_439	Inter
uSP	0.76303321211382	431_439	Inter
uSP	0.743195432615248	432_439	Inter
uSP	0.80416351442063	433_439	Inter
uSP	0.772314666212866	434_439	Inter
uSP	0.642634333337198	435_439	Inter
uSP	0.761699863781505	436_439	Inter
uSP	0.757140280843801	438_439	Inter
uSP	0.737134366959113	396_440	Inter
uSP	0.767910861612227	397_440	Inter
uSP	0.782768721824852	398_440	Inter
uSP	0.710543059749029	399_440	Inter
uSP	0.682711835259509	400_440	Inter
uSP	0.730583988221477	401_440	Inter
uSP	0.765483979662489	402_440	Inter
uSP	0.742547673830398	403_440	Inter
uSP	0.686617382473764	404_440	Inter
uSP	0.776681210312365	405_440	Inter
uSP	0.779112708350761	406_440	Inter
uSP	0.729381541670905	407_440	Inter
uSP	0.543605253858537	408_440	Inter
uSP	0.748559807579747	409_440	Inter
uSP	0.778199362031001	410_440	Inter
uSP	0.722821570953896	411_440	Inter
uSP	0.786112246822479	412_440	Inter
uSP	0.727263124978868	413_440	Inter
uSP	0.755972570996838	414_440	Inter
uSP	0.735150119587633	415_440	Inter
uSP	0.746777612595844	416_440	Inter
uSP	0.734478412634116	417_440	Inter
uSP	0.631474524168412	418_440	Inter
uSP	0.762655206125073	419_440	Inter
uSP	0.66118070548287	420_440	Inter
uSP	0.78014755047045	421_440	Inter
uSP	0.746701522857649	422_440	Inter
uSP	0.804837780947491	423_440	Inter
uSP	0.68091959726696	424_440	Inter
uSP	0.720336910827093	425_440	Inter
uSP	0.721476821168244	426_440	Inter
uSP	0.71821423141712	427_440	Inter
uSP	0.770385584004938	428_440	Inter
uSP	0.764674054046286	429_440	Inter
uSP	0.690629346691221	430_440	Inter
uSP	0.749388200906404	431_440	Inter
uSP	0.774716361053967	432_440	Inter
uSP	0.755704664987361	433_440	Inter
uSP	0.753927681850879	434_440	Inter
uSP	0.584510475885073	435_440	Inter
uSP	0.696065739633019	436_440	Inter
uSP	0.849045198218383	438_440	Inter
uSP	0.749691174621496	439_440	Inter
uSP	0.705160849418778	396_441	Inter
uSP	0.770413846831395	397_441	Inter
uSP	0.794770494356	398_441	Inter
uSP	0.734116585587013	399_441	Inter
uSP	0.703152873244353	400_441	Inter
uSP	0.726961420538351	401_441	Inter
uSP	0.749849343310225	402_441	Inter
uSP	0.70356592342272	403_441	Inter
uSP	0.700790992141551	404_441	Inter
uSP	0.784159086298444	405_441	Inter
uSP	0.815423447731221	406_441	Inter
uSP	0.742538285892531	407_441	Inter
uSP	0.54886154034774	408_441	Inter
uSP	0.748407942670273	409_441	Inter
uSP	0.795504947012732	410_441	Inter
uSP	0.725018380676094	411_441	Inter
uSP	0.827665524585999	412_441	Inter
uSP	0.785026149143095	413_441	Inter
uSP	0.776371042570063	414_441	Inter
uSP	0.770206425167373	415_441	Inter
uSP	0.726583233172141	416_441	Inter
uSP	0.782349287255045	417_441	Inter
uSP	0.628294641839393	418_441	Inter
uSP	0.818073439294722	419_441	Inter
uSP	0.647945286432592	420_441	Inter
uSP	0.779446313982607	421_441	Inter
uSP	0.794825789940159	422_441	Inter
uSP	0.834598100175721	423_441	Inter
uSP	0.716891889937223	424_441	Inter
uSP	0.72501472269351	425_441	Inter
uSP	0.720204608962785	426_441	Inter
uSP	0.722347075839327	427_441	Inter
uSP	0.795692456334784	428_441	Inter
uSP	0.780569823908432	429_441	Inter
uSP	0.694996085623287	430_441	Inter
uSP	0.784606828870356	431_441	Inter
uSP	0.801282946729204	432_441	Inter
uSP	0.765901428232922	433_441	Inter
uSP	0.786939052615027	434_441	Inter
uSP	0.593288504660998	435_441	Inter
uSP	0.738794565876947	436_441	Inter
uSP	0.856464441946238	438_441	Inter
uSP	0.763417939989064	439_441	Inter
uSP	0.847874470361667	440_441	Inter
uSP	0.601087154088882	396_442	Inter
uSP	0.689405764527505	397_442	Inter
uSP	0.622817450532123	398_442	Inter
uSP	0.57521722537912	399_442	Inter
uSP	0.616024656549599	400_442	Inter
uSP	0.631812782221782	401_442	Inter
uSP	0.631329927258276	402_442	Inter
uSP	0.618487619743125	403_442	Inter
uSP	0.639600843603766	404_442	Inter
uSP	0.608820028931656	405_442	Inter
uSP	0.629511534687517	406_442	Inter
uSP	0.586777815679794	407_442	Inter
uSP	0.565175171838497	408_442	Inter
uSP	0.598271992975082	409_442	Inter
uSP	0.639511709989729	410_442	Inter
uSP	0.584232996631612	411_442	Inter
uSP	0.589419164115532	412_442	Inter
uSP	0.595620563813723	413_442	Inter
uSP	0.640202882013012	414_442	Inter
uSP	0.609826277579035	415_442	Inter
uSP	0.574682101641321	416_442	Inter
uSP	0.60398241457689	417_442	Inter
uSP	0.597930423357137	418_442	Inter
uSP	0.612688208093667	419_442	Inter
uSP	0.614060788741439	420_442	Inter
uSP	0.637876318896301	421_442	Inter
uSP	0.617001775006291	422_442	Inter
uSP	0.62710645585018	423_442	Inter
uSP	0.606428881543908	424_442	Inter
uSP	0.647861497528217	425_442	Inter
uSP	0.609372557090166	426_442	Inter
uSP	0.661724237157335	427_442	Inter
uSP	0.603817828146711	428_442	Inter
uSP	0.60245406318102	429_442	Inter
uSP	0.590991559693075	430_442	Inter
uSP	0.586970796666861	431_442	Inter
uSP	0.651712160561172	432_442	Inter
uSP	0.646516464826992	433_442	Inter
uSP	0.63091005121189	434_442	Inter
uSP	0.538618162681423	435_442	Inter
uSP	0.597366910543024	436_442	Inter
uSP	0.642515770064639	438_442	Inter
uSP	0.672233631115457	439_442	Inter
uSP	0.630375509098018	440_442	Inter
uSP	0.609490407622404	441_442	Inter
uSP	0.729940476374253	396_443	Inter
uSP	0.780661436235266	397_443	Inter
uSP	0.792505531967502	398_443	Inter
uSP	0.791857799516177	399_443	Inter
uSP	0.768134011457442	400_443	Inter
uSP	0.801646096988225	401_443	Inter
uSP	0.788089052213022	402_443	Inter
uSP	0.72759928149004	403_443	Inter
uSP	0.772217858235685	404_443	Inter
uSP	0.804582964743481	405_443	Inter
uSP	0.831291779812047	406_443	Inter
uSP	0.791786382088491	407_443	Inter
uSP	0.652641167065818	408_443	Inter
uSP	0.798346866538534	409_443	Inter
uSP	0.80801378884006	410_443	Inter
uSP	0.7555158179848	411_443	Inter
uSP	0.783892256705259	412_443	Inter
uSP	0.758167632726375	413_443	Inter
uSP	0.795359975212346	414_443	Inter
uSP	0.739569830019276	415_443	Inter
uSP	0.73072981042553	416_443	Inter
uSP	0.812134923660415	417_443	Inter
uSP	0.712391561263657	418_443	Inter
uSP	0.814637825468592	419_443	Inter
uSP	0.714000982702292	420_443	Inter
uSP	0.790894368161939	421_443	Inter
uSP	0.800662903666471	422_443	Inter
uSP	0.807319498565548	423_443	Inter
uSP	0.762994475755179	424_443	Inter
uSP	0.760469815209248	425_443	Inter
uSP	0.781699294468469	426_443	Inter
uSP	0.766908184710758	427_443	Inter
uSP	0.82102522589401	428_443	Inter
uSP	0.815766968125616	429_443	Inter
uSP	0.76982074429632	430_443	Inter
uSP	0.816015676195114	431_443	Inter
uSP	0.790209867970136	432_443	Inter
uSP	0.797716731275541	433_443	Inter
uSP	0.805268912885558	434_443	Inter
uSP	0.650998715951974	435_443	Inter
uSP	0.790324974045652	436_443	Inter
uSP	0.800518158106308	438_443	Inter
uSP	0.788728468141358	439_443	Inter
uSP	0.806031061539479	440_443	Inter
uSP	0.826702833939723	441_443	Inter
uSP	0.58884253286417	442_443	Inter
uSP	0.718266871739414	396_444	Inter
uSP	0.804713172345806	397_444	Inter
uSP	0.770103907284932	398_444	Inter
uSP	0.705697636554359	399_444	Inter
uSP	0.726352974291542	400_444	Inter
uSP	0.724581657074317	401_444	Inter
uSP	0.780903865875857	402_444	Inter
uSP	0.727517414680459	403_444	Inter
uSP	0.738181476501236	404_444	Inter
uSP	0.776124185546569	405_444	Inter
uSP	0.803044116982353	406_444	Inter
uSP	0.727172782951629	407_444	Inter
uSP	0.571474621199076	408_444	Inter
uSP	0.74632086729042	409_444	Inter
uSP	0.788306516377059	410_444	Inter
uSP	0.728689578710133	411_444	Inter
uSP	0.795224319851947	412_444	Inter
uSP	0.761459219168351	413_444	Inter
uSP	0.788724182728664	414_444	Inter
uSP	0.755626255619766	415_444	Inter
uSP	0.719318680359775	416_444	Inter
uSP	0.777918857263126	417_444	Inter
uSP	0.659814507329307	418_444	Inter
uSP	0.79838374476065	419_444	Inter
uSP	0.660165280912948	420_444	Inter
uSP	0.791485925755776	421_444	Inter
uSP	0.796483264973552	422_444	Inter
uSP	0.817440274775766	423_444	Inter
uSP	0.719083305569209	424_444	Inter
uSP	0.770570154513114	425_444	Inter
uSP	0.717456066035587	426_444	Inter
uSP	0.762603241643004	427_444	Inter
uSP	0.781088322324557	428_444	Inter
uSP	0.750695908563301	429_444	Inter
uSP	0.701195657403787	430_444	Inter
uSP	0.733948918967536	431_444	Inter
uSP	0.807748391485177	432_444	Inter
uSP	0.770821558290287	433_444	Inter
uSP	0.786400670204529	434_444	Inter
uSP	0.62786256053204	435_444	Inter
uSP	0.729957512574961	436_444	Inter
uSP	0.808212485566113	438_444	Inter
uSP	0.775308403237052	439_444	Inter
uSP	0.82001901880067	440_444	Inter
uSP	0.820817733093594	441_444	Inter
uSP	0.693870388652535	442_444	Inter
uSP	0.796576059735194	443_444	Inter
uSP	0.736769151868951	396_445	Inter
uSP	0.789710952409732	397_445	Inter
uSP	0.806523146763899	398_445	Inter
uSP	0.718362771168204	399_445	Inter
uSP	0.71696084108374	400_445	Inter
uSP	0.737933675989429	401_445	Inter
uSP	0.774567440561114	402_445	Inter
uSP	0.743546199723411	403_445	Inter
uSP	0.725899290229582	404_445	Inter
uSP	0.7923534853713	405_445	Inter
uSP	0.812678546281791	406_445	Inter
uSP	0.733654197810635	407_445	Inter
uSP	0.546581766094437	408_445	Inter
uSP	0.736335392003641	409_445	Inter
uSP	0.814923250465023	410_445	Inter
uSP	0.729264909198059	411_445	Inter
uSP	0.835463031677387	412_445	Inter
uSP	0.785516657229851	413_445	Inter
uSP	0.800371816603578	414_445	Inter
uSP	0.788899440205226	415_445	Inter
uSP	0.734306464240839	416_445	Inter
uSP	0.793009028868201	417_445	Inter
uSP	0.637560455708517	418_445	Inter
uSP	0.806547688137109	419_445	Inter
uSP	0.652989516765777	420_445	Inter
uSP	0.792001268855073	421_445	Inter
uSP	0.799215215283306	422_445	Inter
uSP	0.848606993299115	423_445	Inter
uSP	0.715848817824908	424_445	Inter
uSP	0.760963415886717	425_445	Inter
uSP	0.722824874404663	426_445	Inter
uSP	0.74935674732015	427_445	Inter
uSP	0.779745287089537	428_445	Inter
uSP	0.754217743397298	429_445	Inter
uSP	0.691840146938361	430_445	Inter
uSP	0.760219649419449	431_445	Inter
uSP	0.81086824264284	432_445	Inter
uSP	0.782120943741777	433_445	Inter
uSP	0.793385637148039	434_445	Inter
uSP	0.614443909662886	435_445	Inter
uSP	0.725510218162017	436_445	Inter
uSP	0.866187919116285	438_445	Inter
uSP	0.759515766455111	439_445	Inter
uSP	0.846950500559539	440_445	Inter
uSP	0.874340753255015	441_445	Inter
uSP	0.633047054718821	442_445	Inter
uSP	0.817261243799155	443_445	Inter
uSP	0.839595634759077	444_445	Inter
uSP	0.706615588794484	396_446	Inter
uSP	0.794350937331108	397_446	Inter
uSP	0.775029651436416	398_446	Inter
uSP	0.71597393609015	399_446	Inter
uSP	0.743808662862128	400_446	Inter
uSP	0.732525786128943	401_446	Inter
uSP	0.765872113719398	402_446	Inter
uSP	0.732142969542414	403_446	Inter
uSP	0.747428870898144	404_446	Inter
uSP	0.787351931773531	405_446	Inter
uSP	0.83267052459669	406_446	Inter
uSP	0.745245709047185	407_446	Inter
uSP	0.567140671732674	408_446	Inter
uSP	0.73690304003223	409_446	Inter
uSP	0.821410279587343	410_446	Inter
uSP	0.727604649220148	411_446	Inter
uSP	0.808498518676339	412_446	Inter
uSP	0.809936782797757	413_446	Inter
uSP	0.803348237252395	414_446	Inter
uSP	0.778032537115443	415_446	Inter
uSP	0.716583376966696	416_446	Inter
uSP	0.818471539120241	417_446	Inter
uSP	0.659883058194213	418_446	Inter
uSP	0.826961585305105	419_446	Inter
uSP	0.658718247763541	420_446	Inter
uSP	0.800066673816126	421_446	Inter
uSP	0.809057879495269	422_446	Inter
uSP	0.835120872327491	423_446	Inter
uSP	0.743533761031265	424_446	Inter
uSP	0.783329029726825	425_446	Inter
uSP	0.722511963996532	426_446	Inter
uSP	0.766248853176075	427_446	Inter
uSP	0.79399521384618	428_446	Inter
uSP	0.753304096687117	429_446	Inter
uSP	0.70038106996041	430_446	Inter
uSP	0.761636115419014	431_446	Inter
uSP	0.830787816200362	432_446	Inter
uSP	0.782332366351391	433_446	Inter
uSP	0.819115800216827	434_446	Inter
uSP	0.67029415442185	435_446	Inter
uSP	0.760916696163522	436_446	Inter
uSP	0.804034511983461	438_446	Inter
uSP	0.753187222377068	439_446	Inter
uSP	0.805484874816811	440_446	Inter
uSP	0.83426263714496	441_446	Inter
uSP	0.612770014343875	442_446	Inter
uSP	0.826836216205026	443_446	Inter
uSP	0.854758956886704	444_446	Inter
uSP	0.825987277717307	445_446	Inter
uSP	0.696701688044316	396_447	Inter
uSP	0.791581888781547	397_447	Inter
uSP	0.761418957688179	398_447	Inter
uSP	0.815787785458087	399_447	Inter
uSP	0.82896772737588	400_447	Inter
uSP	0.817802576370006	401_447	Inter
uSP	0.799536880104915	402_447	Inter
uSP	0.712673991805439	403_447	Inter
uSP	0.834931148452299	404_447	Inter
uSP	0.784692218264064	405_447	Inter
uSP	0.83085762040451	406_447	Inter
uSP	0.796725501761349	407_447	Inter
uSP	0.718484843459733	408_447	Inter
uSP	0.807843873895173	409_447	Inter
uSP	0.812347853342112	410_447	Inter
uSP	0.784577140097629	411_447	Inter
uSP	0.774276847104728	412_447	Inter
uSP	0.757024778422805	413_447	Inter
uSP	0.792136039381946	414_447	Inter
uSP	0.716525953143984	415_447	Inter
uSP	0.703486746096463	416_447	Inter
uSP	0.843417826428756	417_447	Inter
uSP	0.767621487930071	418_447	Inter
uSP	0.797913016084548	419_447	Inter
uSP	0.766187347941035	420_447	Inter
uSP	0.795681965538191	421_447	Inter
uSP	0.812525514292845	422_447	Inter
uSP	0.783961978896863	423_447	Inter
uSP	0.830341362887079	424_447	Inter
uSP	0.783624756274268	425_447	Inter
uSP	0.799718469277232	426_447	Inter
uSP	0.820740269055384	427_447	Inter
uSP	0.827374526968627	428_447	Inter
uSP	0.782311249844345	429_447	Inter
uSP	0.805916910577867	430_447	Inter
uSP	0.816953594474918	431_447	Inter
uSP	0.789824172193036	432_447	Inter
uSP	0.802564770123224	433_447	Inter
uSP	0.828635355248366	434_447	Inter
uSP	0.708332124490679	435_447	Inter
uSP	0.845695993955318	436_447	Inter
uSP	0.783636578079716	438_447	Inter
uSP	0.817366499515376	439_447	Inter
uSP	0.777557753150906	440_447	Inter
uSP	0.820223506220154	441_447	Inter
uSP	0.62153616884769	442_447	Inter
uSP	0.820016756922891	443_447	Inter
uSP	0.786612443839856	444_447	Inter
uSP	0.816526013774376	445_447	Inter
uSP	0.814069728556734	446_447	Inter
uSP	0.604805039228868	396_448	Inter
uSP	0.70252320597903	397_448	Inter
uSP	0.67754524386518	398_448	Inter
uSP	0.817642266804351	399_448	Inter
uSP	0.752106389322991	400_448	Inter
uSP	0.759237020578455	401_448	Inter
uSP	0.727279493942664	402_448	Inter
uSP	0.602550827480279	403_448	Inter
uSP	0.765808141846749	404_448	Inter
uSP	0.70459171239205	405_448	Inter
uSP	0.723725956923458	406_448	Inter
uSP	0.75894614416312	407_448	Inter
uSP	0.770247557632357	408_448	Inter
uSP	0.794001154589487	409_448	Inter
uSP	0.690954331555167	410_448	Inter
uSP	0.733560480774525	411_448	Inter
uSP	0.664541577072757	412_448	Inter
uSP	0.613724364182582	413_448	Inter
uSP	0.690575675770606	414_448	Inter
uSP	0.612704374786513	415_448	Inter
uSP	0.629505293465412	416_448	Inter
uSP	0.723725270410303	417_448	Inter
uSP	0.743637572293461	418_448	Inter
uSP	0.684109927389833	419_448	Inter
uSP	0.792728112449866	420_448	Inter
uSP	0.701294164490014	421_448	Inter
uSP	0.736001270585279	422_448	Inter
uSP	0.662648298230931	423_448	Inter
uSP	0.786882007860751	424_448	Inter
uSP	0.670213688096475	425_448	Inter
uSP	0.75173918017758	426_448	Inter
uSP	0.726333274481872	427_448	Inter
uSP	0.774652637052266	428_448	Inter
uSP	0.757925453508069	429_448	Inter
uSP	0.80777781624653	430_448	Inter
uSP	0.771050504118773	431_448	Inter
uSP	0.6750698374046	432_448	Inter
uSP	0.732030427999992	433_448	Inter
uSP	0.700690955513913	434_448	Inter
uSP	0.646134432575347	435_448	Inter
uSP	0.7588773446863	436_448	Inter
uSP	0.685995634807452	438_448	Inter
uSP	0.729664925055459	439_448	Inter
uSP	0.722665300294863	440_448	Inter
uSP	0.727180280933134	441_448	Inter
uSP	0.624273384761772	442_448	Inter
uSP	0.781099775724654	443_448	Inter
uSP	0.707702052472134	444_448	Inter
uSP	0.727231948373416	445_448	Inter
uSP	0.696976765751972	446_448	Inter
uSP	0.808879263557484	447_448	Inter
uSP	0.676966703131045	396_449	Inter
uSP	0.77650768193201	397_449	Inter
uSP	0.74422478873987	398_449	Inter
uSP	0.666062549063509	399_449	Inter
uSP	0.725082870896643	400_449	Inter
uSP	0.700212170755899	401_449	Inter
uSP	0.73151177366816	402_449	Inter
uSP	0.714624887890064	403_449	Inter
uSP	0.759991595204328	404_449	Inter
uSP	0.724901650325997	405_449	Inter
uSP	0.795333766224282	406_449	Inter
uSP	0.681799326099903	407_449	Inter
uSP	0.55707734343979	408_449	Inter
uSP	0.697623149576075	409_449	Inter
uSP	0.804369398102138	410_449	Inter
uSP	0.69242372536541	411_449	Inter
uSP	0.754732157569738	412_449	Inter
uSP	0.794487350741718	413_449	Inter
uSP	0.799477807668777	414_449	Inter
uSP	0.738287441371865	415_449	Inter
uSP	0.676265557683176	416_449	Inter
uSP	0.796140988260537	417_449	Inter
uSP	0.636060399623485	418_449	Inter
uSP	0.797332345338971	419_449	Inter
uSP	0.631800920603437	420_449	Inter
uSP	0.757932598093715	421_449	Inter
uSP	0.76833373629966	422_449	Inter
uSP	0.780005156475608	423_449	Inter
uSP	0.723420065649359	424_449	Inter
uSP	0.774967561842644	425_449	Inter
uSP	0.685560138975976	426_449	Inter
uSP	0.745859895676847	427_449	Inter
uSP	0.744316011344112	428_449	Inter
uSP	0.700476139403319	429_449	Inter
uSP	0.667893253073564	430_449	Inter
uSP	0.714864848552157	431_449	Inter
uSP	0.791727640970469	432_449	Inter
uSP	0.758184696200046	433_449	Inter
uSP	0.810192694361614	434_449	Inter
uSP	0.693600098121798	435_449	Inter
uSP	0.759571367068058	436_449	Inter
uSP	0.766444074408218	438_449	Inter
uSP	0.712236415918777	439_449	Inter
uSP	0.759155762105741	440_449	Inter
uSP	0.764311971716358	441_449	Inter
uSP	0.617626334357229	442_449	Inter
uSP	0.776218213943535	443_449	Inter
uSP	0.809246423297055	444_449	Inter
uSP	0.799981598370778	445_449	Inter
uSP	0.872322602478777	446_449	Inter
uSP	0.777070293924265	447_449	Inter
uSP	0.668605166596213	448_449	Inter
uSP	0.748013229168261	396_450	Inter
uSP	0.797775178468225	397_450	Inter
uSP	0.802548404996913	398_450	Inter
uSP	0.740774897652698	399_450	Inter
uSP	0.749369277691641	400_450	Inter
uSP	0.761379834085673	401_450	Inter
uSP	0.798020559255886	402_450	Inter
uSP	0.773917579491974	403_450	Inter
uSP	0.740685190428487	404_450	Inter
uSP	0.816732143405423	405_450	Inter
uSP	0.834158308062674	406_450	Inter
uSP	0.769062487753141	407_450	Inter
uSP	0.578125566654477	408_450	Inter
uSP	0.771211349627971	409_450	Inter
uSP	0.830311147153576	410_450	Inter
uSP	0.749335633339974	411_450	Inter
uSP	0.823651295632868	412_450	Inter
uSP	0.799461110602988	413_450	Inter
uSP	0.812897373285593	414_450	Inter
uSP	0.795797435140548	415_450	Inter
uSP	0.74793997784945	416_450	Inter
uSP	0.805545812670897	417_450	Inter
uSP	0.659871422126326	418_450	Inter
uSP	0.845036380160096	419_450	Inter
uSP	0.669075168728652	420_450	Inter
uSP	0.822764133879827	421_450	Inter
uSP	0.825030996268407	422_450	Inter
uSP	0.856695495880308	423_450	Inter
uSP	0.746825241226051	424_450	Inter
uSP	0.778683257807215	425_450	Inter
uSP	0.745997435250007	426_450	Inter
uSP	0.767903626928801	427_450	Inter
uSP	0.801497259893775	428_450	Inter
uSP	0.771561934059302	429_450	Inter
uSP	0.713502990884796	430_450	Inter
uSP	0.790609543268327	431_450	Inter
uSP	0.841926655042631	432_450	Inter
uSP	0.795482087261413	433_450	Inter
uSP	0.829956913419306	434_450	Inter
uSP	0.656061867895383	435_450	Inter
uSP	0.75869717233578	436_450	Inter
uSP	0.829394786268365	438_450	Inter
uSP	0.768228524346432	439_450	Inter
uSP	0.837250564267246	440_450	Inter
uSP	0.839505869329563	441_450	Inter
uSP	0.624625129189841	442_450	Inter
uSP	0.867436157980621	443_450	Inter
uSP	0.839867076158097	444_450	Inter
uSP	0.851473248161387	445_450	Inter
uSP	0.864897438496235	446_450	Inter
uSP	0.805268899941062	447_450	Inter
uSP	0.717386773812499	448_450	Inter
uSP	0.820641755583595	449_450	Inter
uSP	0.671971871384971	396_451	Inter
uSP	0.727963135784529	397_451	Inter
uSP	0.71176606039749	398_451	Inter
uSP	0.643992635008618	399_451	Inter
uSP	0.701015985759582	400_451	Inter
uSP	0.68113104089273	401_451	Inter
uSP	0.710797520463169	402_451	Inter
uSP	0.727884749788997	403_451	Inter
uSP	0.713556346203373	404_451	Inter
uSP	0.699551657261593	405_451	Inter
uSP	0.746043681136334	406_451	Inter
uSP	0.66792210372982	407_451	Inter
uSP	0.526392187980816	408_451	Inter
uSP	0.654073598634391	409_451	Inter
uSP	0.764657610236083	410_451	Inter
uSP	0.654023221813489	411_451	Inter
uSP	0.705687190268242	412_451	Inter
uSP	0.737828059126219	413_451	Inter
uSP	0.752231250521291	414_451	Inter
uSP	0.725901552930358	415_451	Inter
uSP	0.686737765309433	416_451	Inter
uSP	0.736336900330508	417_451	Inter
uSP	0.609359191782342	418_451	Inter
uSP	0.760070940106768	419_451	Inter
uSP	0.589403516834894	420_451	Inter
uSP	0.745847738943782	421_451	Inter
uSP	0.726039062980155	422_451	Inter
uSP	0.739213642499738	423_451	Inter
uSP	0.67521309352264	424_451	Inter
uSP	0.767519014675365	425_451	Inter
uSP	0.650945454994045	426_451	Inter
uSP	0.738765074556521	427_451	Inter
uSP	0.701389683528176	428_451	Inter
uSP	0.653974182012323	429_451	Inter
uSP	0.658318193127996	430_451	Inter
uSP	0.647499137395196	431_451	Inter
uSP	0.75494708212996	432_451	Inter
uSP	0.756867252969445	433_451	Inter
uSP	0.748408036619545	434_451	Inter
uSP	0.718140397752881	435_451	Inter
uSP	0.729866417084343	436_451	Inter
uSP	0.733762224141267	438_451	Inter
uSP	0.715732658818354	439_451	Inter
uSP	0.741416426451951	440_451	Inter
uSP	0.721968509586626	441_451	Inter
uSP	0.613438500811924	442_451	Inter
uSP	0.744936561392734	443_451	Inter
uSP	0.775773732354641	444_451	Inter
uSP	0.743608030746957	445_451	Inter
uSP	0.779729439220336	446_451	Inter
uSP	0.731459133041484	447_451	Inter
uSP	0.627593500644232	448_451	Inter
uSP	0.785760579699823	449_451	Inter
uSP	0.791499783626352	450_451	Inter
uSP	0.755391659141951	396_452	Inter
uSP	0.796890396910389	397_452	Inter
uSP	0.804381591003387	398_452	Inter
uSP	0.746687954153957	399_452	Inter
uSP	0.757328760945688	400_452	Inter
uSP	0.779023982225368	401_452	Inter
uSP	0.798695114128618	402_452	Inter
uSP	0.778837178596764	403_452	Inter
uSP	0.75118956884654	404_452	Inter
uSP	0.802963430938269	405_452	Inter
uSP	0.814997393856037	406_452	Inter
uSP	0.753346230484783	407_452	Inter
uSP	0.597886302972786	408_452	Inter
uSP	0.760121208325137	409_452	Inter
uSP	0.840079300179124	410_452	Inter
uSP	0.765039236705951	411_452	Inter
uSP	0.803797802898481	412_452	Inter
uSP	0.783668241292752	413_452	Inter
uSP	0.805890461494675	414_452	Inter
uSP	0.764805769958975	415_452	Inter
uSP	0.767691188297784	416_452	Inter
uSP	0.814392251507408	417_452	Inter
uSP	0.667541882592817	418_452	Inter
uSP	0.815542108937329	419_452	Inter
uSP	0.683066894695049	420_452	Inter
uSP	0.834124437551854	421_452	Inter
uSP	0.788842936206342	422_452	Inter
uSP	0.832000153232114	423_452	Inter
uSP	0.73343103103543	424_452	Inter
uSP	0.782657225019003	425_452	Inter
uSP	0.769963787810584	426_452	Inter
uSP	0.777109575533117	427_452	Inter
uSP	0.801944764553726	428_452	Inter
uSP	0.774442455352421	429_452	Inter
uSP	0.736727175563081	430_452	Inter
uSP	0.784203563880342	431_452	Inter
uSP	0.80037728311023	432_452	Inter
uSP	0.817525031819766	433_452	Inter
uSP	0.808074476800639	434_452	Inter
uSP	0.611252624258366	435_452	Inter
uSP	0.743721505588172	436_452	Inter
uSP	0.816372478903679	438_452	Inter
uSP	0.86195962454993	439_452	Inter
uSP	0.826296919531838	440_452	Inter
uSP	0.824558649758497	441_452	Inter
uSP	0.667043788448345	442_452	Inter
uSP	0.815023376115838	443_452	Inter
uSP	0.850160074003547	444_452	Inter
uSP	0.82756260669264	445_452	Inter
uSP	0.82106928345977	446_452	Inter
uSP	0.818836005665097	447_452	Inter
uSP	0.711512425090328	448_452	Inter
uSP	0.776506392612339	449_452	Inter
uSP	0.8264490232034	450_452	Inter
uSP	0.750421072581426	451_452	Inter
uSP	0.754157477394284	396_453	Inter
uSP	0.767880213706813	397_453	Inter
uSP	0.787867469411503	398_453	Inter
uSP	0.764034823365504	399_453	Inter
uSP	0.745773402893035	400_453	Inter
uSP	0.777857441412141	401_453	Inter
uSP	0.808878008642827	402_453	Inter
uSP	0.762041348916639	403_453	Inter
uSP	0.754972904534803	404_453	Inter
uSP	0.818140848280649	405_453	Inter
uSP	0.826242103961722	406_453	Inter
uSP	0.769391749225135	407_453	Inter
uSP	0.60139982168113	408_453	Inter
uSP	0.78555444576003	409_453	Inter
uSP	0.817308377545847	410_453	Inter
uSP	0.758051867920584	411_453	Inter
uSP	0.823363622465835	412_453	Inter
uSP	0.752803365709663	413_453	Inter
uSP	0.806571270464169	414_453	Inter
uSP	0.759481760854291	415_453	Inter
uSP	0.753292272114278	416_453	Inter
uSP	0.792146459881694	417_453	Inter
uSP	0.68168357727153	418_453	Inter
uSP	0.78238291484257	419_453	Inter
uSP	0.695037208821994	420_453	Inter
uSP	0.807813973717767	421_453	Inter
uSP	0.815197509960236	422_453	Inter
uSP	0.831168561033689	423_453	Inter
uSP	0.752743269461374	424_453	Inter
uSP	0.753846282165657	425_453	Inter
uSP	0.770584358805303	426_453	Inter
uSP	0.767852406439957	427_453	Inter
uSP	0.819074264791938	428_453	Inter
uSP	0.766274357531771	429_453	Inter
uSP	0.729893617617263	430_453	Inter
uSP	0.787890753098447	431_453	Inter
uSP	0.80258711637707	432_453	Inter
uSP	0.791952675102234	433_453	Inter
uSP	0.79466408194947	434_453	Inter
uSP	0.625343107877481	435_453	Inter
uSP	0.747471508160527	436_453	Inter
uSP	0.842353080112075	438_453	Inter
uSP	0.79571378486182	439_453	Inter
uSP	0.853585523983707	440_453	Inter
uSP	0.849658270154515	441_453	Inter
uSP	0.651383630314538	442_453	Inter
uSP	0.813609653372259	443_453	Inter
uSP	0.812422642109591	444_453	Inter
uSP	0.859618864015476	445_453	Inter
uSP	0.799884876205917	446_453	Inter
uSP	0.831884905601526	447_453	Inter
uSP	0.748395998628867	448_453	Inter
uSP	0.75136636090813	449_453	Inter
uSP	0.827748615648015	450_453	Inter
uSP	0.722008226484553	451_453	Inter
uSP	0.828952988845774	452_453	Inter
uSP	0.721164895248047	396_454	Inter
uSP	0.778447995568579	397_454	Inter
uSP	0.773768822674207	398_454	Inter
uSP	0.745695668923064	399_454	Inter
uSP	0.73898042011978	400_454	Inter
uSP	0.767356568972548	401_454	Inter
uSP	0.755704452414318	402_454	Inter
uSP	0.713909553298102	403_454	Inter
uSP	0.744609629743162	404_454	Inter
uSP	0.760079621872954	405_454	Inter
uSP	0.774613097022627	406_454	Inter
uSP	0.736303670612378	407_454	Inter
uSP	0.622012683241551	408_454	Inter
uSP	0.756142614282104	409_454	Inter
uSP	0.788163967128756	410_454	Inter
uSP	0.755441816614805	411_454	Inter
uSP	0.744680293048484	412_454	Inter
uSP	0.698382588436975	413_454	Inter
uSP	0.767066601477065	414_454	Inter
uSP	0.700033150926488	415_454	Inter
uSP	0.71526229841382	416_454	Inter
uSP	0.762171586463588	417_454	Inter
uSP	0.713497632196123	418_454	Inter
uSP	0.746140819930735	419_454	Inter
uSP	0.710078497947033	420_454	Inter
uSP	0.765037922386778	421_454	Inter
uSP	0.749968326190687	422_454	Inter
uSP	0.765279539427183	423_454	Inter
uSP	0.713784477072181	424_454	Inter
uSP	0.757985474533004	425_454	Inter
uSP	0.749519728717235	426_454	Inter
uSP	0.773417226857667	427_454	Inter
uSP	0.790780862701199	428_454	Inter
uSP	0.79059631269736	429_454	Inter
uSP	0.761328752728172	430_454	Inter
uSP	0.771764499913219	431_454	Inter
uSP	0.741597153854727	432_454	Inter
uSP	0.788894729797672	433_454	Inter
uSP	0.762496987949346	434_454	Inter
uSP	0.612571653099934	435_454	Inter
uSP	0.72511747244652	436_454	Inter
uSP	0.812965890739465	438_454	Inter
uSP	0.784950499956628	439_454	Inter
uSP	0.821955957600744	440_454	Inter
uSP	0.800455559558657	441_454	Inter
uSP	0.632060143486828	442_454	Inter
uSP	0.799381882523318	443_454	Inter
uSP	0.787342656572131	444_454	Inter
uSP	0.824195015290942	445_454	Inter
uSP	0.78262793555062	446_454	Inter
uSP	0.808847473580489	447_454	Inter
uSP	0.747270450608908	448_454	Inter
uSP	0.740157788386215	449_454	Inter
uSP	0.786238487320718	450_454	Inter
uSP	0.699587191788383	451_454	Inter
uSP	0.807383182792528	452_454	Inter
uSP	0.843209228110639	453_454	Inter
uSP	0.71638991330312	396_455	Inter
uSP	0.796688678380825	397_455	Inter
uSP	0.770031018227067	398_455	Inter
uSP	0.741688625798138	399_455	Inter
uSP	0.732752833406035	400_455	Inter
uSP	0.755405402442386	401_455	Inter
uSP	0.770430574868727	402_455	Inter
uSP	0.724068009402779	403_455	Inter
uSP	0.721351445423894	404_455	Inter
uSP	0.777023199184886	405_455	Inter
uSP	0.786225686026605	406_455	Inter
uSP	0.727428598856249	407_455	Inter
uSP	0.582598988907978	408_455	Inter
uSP	0.752979172792751	409_455	Inter
uSP	0.784957572020594	410_455	Inter
uSP	0.741678607989367	411_455	Inter
uSP	0.787272221911556	412_455	Inter
uSP	0.722856063356842	413_455	Inter
uSP	0.750754345419745	414_455	Inter
uSP	0.730747540013476	415_455	Inter
uSP	0.713430004567383	416_455	Inter
uSP	0.749515837337192	417_455	Inter
uSP	0.67025800743861	418_455	Inter
uSP	0.772732327431036	419_455	Inter
uSP	0.687550498237964	420_455	Inter
uSP	0.76702838298924	421_455	Inter
uSP	0.777437733771246	422_455	Inter
uSP	0.795786785255607	423_455	Inter
uSP	0.711099853028331	424_455	Inter
uSP	0.73738078435776	425_455	Inter
uSP	0.719808462994378	426_455	Inter
uSP	0.744777109653437	427_455	Inter
uSP	0.7841542419081	428_455	Inter
uSP	0.774073328801615	429_455	Inter
uSP	0.718673185041792	430_455	Inter
uSP	0.754474030058201	431_455	Inter
uSP	0.786800736336915	432_455	Inter
uSP	0.782421617064085	433_455	Inter
uSP	0.763449479874816	434_455	Inter
uSP	0.60706221462303	435_455	Inter
uSP	0.715800187473111	436_455	Inter
uSP	0.848335543277878	438_455	Inter
uSP	0.794287032979765	439_455	Inter
uSP	0.863613336868418	440_455	Inter
uSP	0.846540589805742	441_455	Inter
uSP	0.657095721964341	442_455	Inter
uSP	0.81637665391117	443_455	Inter
uSP	0.834584161202641	444_455	Inter
uSP	0.854567216288442	445_455	Inter
uSP	0.805270901245388	446_455	Inter
uSP	0.81146925500406	447_455	Inter
uSP	0.764731274084821	448_455	Inter
uSP	0.753687438791138	449_455	Inter
uSP	0.81037272239012	450_455	Inter
uSP	0.720110934215678	451_455	Inter
uSP	0.820632473856104	452_455	Inter
uSP	0.874763329624709	453_455	Inter
uSP	0.845836952528244	454_455	Inter
uSP	0.718451123964884	396_456	Inter
uSP	0.790904493883348	397_456	Inter
uSP	0.770620968164145	398_456	Inter
uSP	0.729447827640884	399_456	Inter
uSP	0.770645425636594	400_456	Inter
uSP	0.743592590869713	401_456	Inter
uSP	0.766280218274629	402_456	Inter
uSP	0.727244588373393	403_456	Inter
uSP	0.773947887834732	404_456	Inter
uSP	0.749829092916205	405_456	Inter
uSP	0.824648848185888	406_456	Inter
uSP	0.730299706535831	407_456	Inter
uSP	0.612298943919711	408_456	Inter
uSP	0.733252432609811	409_456	Inter
uSP	0.806348806111732	410_456	Inter
uSP	0.733405301212135	411_456	Inter
uSP	0.781350855784411	412_456	Inter
uSP	0.769088697238721	413_456	Inter
uSP	0.801428879546092	414_456	Inter
uSP	0.757287696099403	415_456	Inter
uSP	0.696424048618133	416_456	Inter
uSP	0.80422001975507	417_456	Inter
uSP	0.683182644429384	418_456	Inter
uSP	0.806554463106385	419_456	Inter
uSP	0.681923994027767	420_456	Inter
uSP	0.775570463226467	421_456	Inter
uSP	0.807851554803125	422_456	Inter
uSP	0.80935913888264	423_456	Inter
uSP	0.758951127650047	424_456	Inter
uSP	0.775518729597614	425_456	Inter
uSP	0.745314676536845	426_456	Inter
uSP	0.795370247008259	427_456	Inter
uSP	0.777932931719701	428_456	Inter
uSP	0.749625174085319	429_456	Inter
uSP	0.724996970667063	430_456	Inter
uSP	0.758592868303325	431_456	Inter
uSP	0.799322030279186	432_456	Inter
uSP	0.800216785102744	433_456	Inter
uSP	0.802326616065141	434_456	Inter
uSP	0.686741179728817	435_456	Inter
uSP	0.774605367886637	436_456	Inter
uSP	0.820193705819417	438_456	Inter
uSP	0.783742584197502	439_456	Inter
uSP	0.806721012152331	440_456	Inter
uSP	0.824839724081334	441_456	Inter
uSP	0.645683623999872	442_456	Inter
uSP	0.788367961114919	443_456	Inter
uSP	0.803183496351826	444_456	Inter
uSP	0.859535998141761	445_456	Inter
uSP	0.81550270719729	446_456	Inter
uSP	0.844504960339532	447_456	Inter
uSP	0.759471770336064	448_456	Inter
uSP	0.7943410878518	449_456	Inter
uSP	0.821784197679903	450_456	Inter
uSP	0.755081074298729	451_456	Inter
uSP	0.802155798708538	452_456	Inter
uSP	0.839727001338277	453_456	Inter
uSP	0.788416706466451	454_456	Inter
uSP	0.834926471783528	455_456	Inter
uSP	0.762901686246267	396_457	Inter
uSP	0.807645119239343	397_457	Inter
uSP	0.784826723507186	398_457	Inter
uSP	0.741639190737732	399_457	Inter
uSP	0.781532633671149	400_457	Inter
uSP	0.785794966335991	401_457	Inter
uSP	0.825480442456218	402_457	Inter
uSP	0.809775596808854	403_457	Inter
uSP	0.794871400788624	404_457	Inter
uSP	0.808646657920224	405_457	Inter
uSP	0.822665324412288	406_457	Inter
uSP	0.76880323311475	407_457	Inter
uSP	0.608888494000341	408_457	Inter
uSP	0.766810891676959	409_457	Inter
uSP	0.841711336394322	410_457	Inter
uSP	0.764058078279373	411_457	Inter
uSP	0.79374694915545	412_457	Inter
uSP	0.777948635225049	413_457	Inter
uSP	0.819912213675922	414_457	Inter
uSP	0.768637730466563	415_457	Inter
uSP	0.773824852301169	416_457	Inter
uSP	0.821344214051026	417_457	Inter
uSP	0.692259897720932	418_457	Inter
uSP	0.803207445020607	419_457	Inter
uSP	0.689940215224807	420_457	Inter
uSP	0.836622015515955	421_457	Inter
uSP	0.797785689894272	422_457	Inter
uSP	0.821120594094493	423_457	Inter
uSP	0.750503466015619	424_457	Inter
uSP	0.820750927135109	425_457	Inter
uSP	0.767556832961815	426_457	Inter
uSP	0.809506318856522	427_457	Inter
uSP	0.809136131874386	428_457	Inter
uSP	0.74403390455533	429_457	Inter
uSP	0.746207782140565	430_457	Inter
uSP	0.763475816727869	431_457	Inter
uSP	0.814824295561998	432_457	Inter
uSP	0.805938239000386	433_457	Inter
uSP	0.824905128745694	434_457	Inter
uSP	0.649687089131021	435_457	Inter
uSP	0.775690845419219	436_457	Inter
uSP	0.784230320302128	438_457	Inter
uSP	0.807631070188311	439_457	Inter
uSP	0.798687705252961	440_457	Inter
uSP	0.785200524589615	441_457	Inter
uSP	0.662117557853928	442_457	Inter
uSP	0.800427189213905	443_457	Inter
uSP	0.84625749185419	444_457	Inter
uSP	0.811185867716347	445_457	Inter
uSP	0.824633764383484	446_457	Inter
uSP	0.81572832060024	447_457	Inter
uSP	0.697137900263506	448_457	Inter
uSP	0.788988331760528	449_457	Inter
uSP	0.832996175232489	450_457	Inter
uSP	0.771884674975534	451_457	Inter
uSP	0.869795524361229	452_457	Inter
uSP	0.818640189157942	453_457	Inter
uSP	0.787363442894668	454_457	Inter
uSP	0.789511975368397	455_457	Inter
uSP	0.815285758343138	456_457	Inter
uSP	0.750216703964065	396_458	Inter
uSP	0.778326230691354	397_458	Inter
uSP	0.751359998304062	398_458	Inter
uSP	0.73921881662794	399_458	Inter
uSP	0.775189278107128	400_458	Inter
uSP	0.786892172627632	401_458	Inter
uSP	0.817198963112208	402_458	Inter
uSP	0.776327512187632	403_458	Inter
uSP	0.746235567588856	404_458	Inter
uSP	0.785664902299058	405_458	Inter
uSP	0.747562767790708	406_458	Inter
uSP	0.748973926167039	407_458	Inter
uSP	0.634638967526163	408_458	Inter
uSP	0.761871709246934	409_458	Inter
uSP	0.779201981127117	410_458	Inter
uSP	0.732868687445892	411_458	Inter
uSP	0.729208053665446	412_458	Inter
uSP	0.693764496206695	413_458	Inter
uSP	0.758259683091699	414_458	Inter
uSP	0.747055145871469	415_458	Inter
uSP	0.753221740145067	416_458	Inter
uSP	0.750605220825821	417_458	Inter
uSP	0.724933462303784	418_458	Inter
uSP	0.741054720673878	419_458	Inter
uSP	0.695847286600961	420_458	Inter
uSP	0.803230197239701	421_458	Inter
uSP	0.748298563982622	422_458	Inter
uSP	0.753704607126418	423_458	Inter
uSP	0.721207729178392	424_458	Inter
uSP	0.775206440418661	425_458	Inter
uSP	0.755522870773016	426_458	Inter
uSP	0.780353133686189	427_458	Inter
uSP	0.782440556744354	428_458	Inter
uSP	0.711262880287558	429_458	Inter
uSP	0.751597042129227	430_458	Inter
uSP	0.742001976001138	431_458	Inter
uSP	0.765249616858626	432_458	Inter
uSP	0.793826313776915	433_458	Inter
uSP	0.775751301272746	434_458	Inter
uSP	0.640475249325168	435_458	Inter
uSP	0.744286955367006	436_458	Inter
uSP	0.769270414955822	438_458	Inter
uSP	0.763915482802047	439_458	Inter
uSP	0.782906541681302	440_458	Inter
uSP	0.759295320869199	441_458	Inter
uSP	0.652744997183044	442_458	Inter
uSP	0.828952242767606	443_458	Inter
uSP	0.791954612037985	444_458	Inter
uSP	0.776324158685162	445_458	Inter
uSP	0.784539472162083	446_458	Inter
uSP	0.787296269339182	447_458	Inter
uSP	0.72375421505945	448_458	Inter
uSP	0.744803724885736	449_458	Inter
uSP	0.837062338402466	450_458	Inter
uSP	0.756026063111328	451_458	Inter
uSP	0.787352069281503	452_458	Inter
uSP	0.799511571535391	453_458	Inter
uSP	0.775961372656425	454_458	Inter
uSP	0.801267235281692	455_458	Inter
uSP	0.77628984159691	456_458	Inter
uSP	0.818909821107808	457_458	Inter
uSP	0.692892114858086	396_459	Inter
uSP	0.806377006701526	397_459	Inter
uSP	0.777553530840246	398_459	Inter
uSP	0.737577749930997	399_459	Inter
uSP	0.764813094534115	400_459	Inter
uSP	0.751681548791873	401_459	Inter
uSP	0.784690069431671	402_459	Inter
uSP	0.752244128895117	403_459	Inter
uSP	0.77997781137056	404_459	Inter
uSP	0.789589487528562	405_459	Inter
uSP	0.844957324268807	406_459	Inter
uSP	0.756497858298645	407_459	Inter
uSP	0.586357913395669	408_459	Inter
uSP	0.758023386687946	409_459	Inter
uSP	0.833506334442781	410_459	Inter
uSP	0.747560603429623	411_459	Inter
uSP	0.804223693368123	412_459	Inter
uSP	0.804986926284507	413_459	Inter
uSP	0.812565763111889	414_459	Inter
uSP	0.765652627383393	415_459	Inter
uSP	0.715435170415891	416_459	Inter
uSP	0.817693289051405	417_459	Inter
uSP	0.679243785079522	418_459	Inter
uSP	0.835170668857989	419_459	Inter
uSP	0.672729820964705	420_459	Inter
uSP	0.808507810461617	421_459	Inter
uSP	0.815879502218199	422_459	Inter
uSP	0.830189973603249	423_459	Inter
uSP	0.763939138769853	424_459	Inter
uSP	0.79073514273214	425_459	Inter
uSP	0.733334460434563	426_459	Inter
uSP	0.788318885475786	427_459	Inter
uSP	0.801258345809608	428_459	Inter
uSP	0.772800709629117	429_459	Inter
uSP	0.731472614895688	430_459	Inter
uSP	0.779072916273034	431_459	Inter
uSP	0.824274198704212	432_459	Inter
uSP	0.805011449951956	433_459	Inter
uSP	0.825141865682394	434_459	Inter
uSP	0.708363319154233	435_459	Inter
uSP	0.795080449461635	436_459	Inter
uSP	0.809756557038655	438_459	Inter
uSP	0.788712760721696	439_459	Inter
uSP	0.827763737883442	440_459	Inter
uSP	0.828643858193197	441_459	Inter
uSP	0.628154240399329	442_459	Inter
uSP	0.835426418782278	443_459	Inter
uSP	0.863141064988386	444_459	Inter
uSP	0.839488570887246	445_459	Inter
uSP	0.882366544316286	446_459	Inter
uSP	0.830223359615582	447_459	Inter
uSP	0.714654874767591	448_459	Inter
uSP	0.855232920419583	449_459	Inter
uSP	0.861952503440746	450_459	Inter
uSP	0.812850755554393	451_459	Inter
uSP	0.842254583252561	452_459	Inter
uSP	0.820919729797963	453_459	Inter
uSP	0.789002767544688	454_459	Inter
uSP	0.820727018482013	455_459	Inter
uSP	0.829153668483615	456_459	Inter
uSP	0.849681963913147	457_459	Inter
uSP	0.788184028751113	458_459	Inter
uSP	0.733517655882213	396_460	Inter
[truncated: 25,224 more rows]
