# Supplementary material for: Prostate cancer reshapes the secreted and extracellular vesicle urinary proteomes
Source: Nat Commun. 2024 Jun 13;15:5069. doi: 10.1038/s41467-024-49424-5 (PMC11176296; doi:10.1038/s41467-024-49424-5)
Supplement: Supplementary file 10 — Source Data [file 41467_2024_49424_MOESM10_ESM.zip › SourceData_5C_S5B_usp_utest_result.txt]

genes	fc	pvalue	fdr	group
A1BG	-0.846416434421901	0.00361986485390043	0.011665812593437	NC
A2M	0.638817681677249	0.129819571948995	0.216299070418883	NA
A2ML1	-1.0122726946055	0.165826039953431	0.262112127668327	NA
AARS	-0.682338458932101	0.00439166105629416	0.013526316053386	NC
ABCB1	0.642698024835852	0.190044201768819	0.294561681533842	NA
ABHD14B	0.210169685667548	0.367206929507037	0.494502273589739	NA
ABI3BP	0.928215068131649	0.000249821120925121	0.00125259148073154	PCa
ABRACL	0.3404224084634	0.231807051732567	0.343488662223653	NA
ACADM	3.25569314014872	1.71276755693513e-06	1.77534944843853e-05	PCa
ACAN	0.360952965030151	0.0640491714378259	0.120182779477766	NA
ACAT1	4.59874741009695	1.70828928819037e-14	3.34824700485312e-12	PCa
ACAT2	-2.4029105907483	8.70276846408017e-05	0.000495070417112318	NC
ACE	-0.980453160649649	4.41019611144413e-06	3.89687820339079e-05	NC
ACE2	0.85310796243845	0.00863251030865055	0.0232065987848511	PCa
ACLY	0.651107624709752	0.238880290115268	0.35155351910479	NA
ACO1	0.733645361320999	0.00818838813100326	0.0223187924278673	PCa
ACO2	3.35570504494311	5.09532354334677e-08	8.65001382634301e-07	PCa
ACP1	0.160515028986801	0.867591037843378	0.91737433918113	NA
ACP2	-0.0617110955456006	0.50829263896809	0.628010847917021	NA
ACP5	1.38341608944364	0.847885824351297	0.903629183045673	NA
ACP3	-2.46313991889255	1.75678889751723e-08	3.53984753555809e-07	NC
ACTA1	0.6892872260355	1.04234374194321e-05	8.02604681296268e-05	PCa
ACTA2	0.558157764553801	1.07739719321103e-05	8.2664354041387e-05	PCa
ACTB	0.35095606304775	0.0204529097961181	0.0471116170090071	PCa
ACTBL2	0.867054095754849	0.00836352281445988	0.0226814530666359	PCa
ACTG1	0.41122817258605	0.0168648427847019	0.0404906470421128	PCa
ACTG2	0.558157764553801	1.04234374194321e-05	8.02604681296268e-05	PCa
ACTN1	0.764751882258398	0.00419771906443867	0.0130219889250788	PCa
ACTN2	0.46139033601855	0.0411652813161645	0.0838869059713145	NA
ACTN3	1.0981256414237	0.00349723615301607	0.0113554836534679	PCa
ACTN4	1.1871289799739	3.17123609241624e-05	0.000209729601694767	PCa
ACTR1A	2.2842201709378	0.0157465041655349	0.0381883723069665	PCa
ACTR1B	-0.280035458099487	0.981407121170216	0.986900071475274	NA
ACTR2	0.933231499550654	0.00341759678933096	0.0111472597243533	PCa
ACTR3	1.19088045936685	0.000183055451499266	0.000946444972259996	PCa
ACTR3B	-1.20844132917673	0.0310374013264994	0.0656689276348701	NA
ACVR1B	-0.2582213190957	0.0154392011270157	0.0376123363049105	NC
ACY1	0.167602420995149	0.350311233824978	0.476511684622494	NA
ACY3	3.45019191623855	2.40814228419835e-07	3.22481662405693e-06	PCa
ADAM10	0.571862338027248	0.895881652810767	0.932651300560122	NA
ADAM9	-0.112675415780249	0.355887516977169	0.483182296349355	NA
ADAMDEC1	-0.824442217815953	0.079868873936172	0.143977669068885	NA
ADAMTS1	0.161938440581149	0.864770667089501	0.915739468686131	NA
ADAMTSL1	-1.67730873832045	0.00014973042403771	0.000797083442531614	NC
ADAMTSL2	1.17198836579455	0.0109650230776524	0.0284826382595404	PCa
ADAMTSL3	-0.150746147045462	0.642430054540923	0.741080362541589	NA
ADAMTSL4	1.27470986880485	0.000775840549152751	0.0032927405983727	PCa
ADH5	0.0448375991599477	0.410599174273479	0.539458756693248	NA
ADIPOQ	3.11542403768645	0.00349721780655	0.0113554836534679	PCa
ADIRF	0.331917500991949	0.0415223341485867	0.0845346104101538	NA
ADM	2.56919431792865	0.0185832285014133	0.043739564027344	PCa
ADSS	0.375856575292648	0.764652106920498	0.843268512798257	NA
AFM	0.0678100192961004	0.52451505545832	0.64143758341925	NA
AGA	0.885426855052108	0.254973872025379	0.370683525345055	NA
AGER	-0.114201671414097	0.279703586480046	0.399100550927187	NA
AGL	0.309747818507649	0.312841189903203	0.43740960144702	NA
AGRN	-0.31433407871485	0.0585874619554283	0.11217990051146	NA
AGRP	4.8922656242685	2.13349121565817e-05	0.000148861069933949	PCa
AGT	0.334708334961302	0.958538500861843	0.969328802935335	NA
AHCTF1	0.7016720060377	0.828275241184809	0.891988721275948	NA
AHCY	1.3504739710993	6.06845707799758e-07	6.95935822349084e-06	PCa
AHCYL1	0.706974426908692	0.00140919366298205	0.00537738325201645	PCa
AHCYL2	0.799557392650403	0.000287189132604119	0.00141043227766397	PCa
AHNAK	0.444352604210849	0.33751679507061	0.46349440138359	NA
AHSG	0.0308978854917967	0.543374398242862	0.658524565830023	NA
AK1	1.41870456001095	0.0229113488043649	0.0513480956571838	NA
AK2	1.50858834466021	0.0429768799731855	0.0869213444861049	NA
AKAP12	-0.0931951351627305	0.367206929507037	0.494502273589739	NA
AKAP4	0.199623700053754	0.323267194154444	0.448208405528605	NA
AKR1A1	1.0268017733457	0.00249250784502883	0.00854347681062346	PCa
AKR1B1	1.9524529732263	3.59168413509032e-07	4.47611040188134e-06	PCa
AKR1C1	1.92804193033548	0.000115232716698711	0.000632167270235167	PCa
AKR1C2	1.23730008620643	3.59424637470353e-05	0.000233409493489784	PCa
AKR1C3	1.55662775115415	1.33421313248296e-05	9.91918452976985e-05	PCa
AKR7A2	1.5583732264574	0.000905837379864597	0.00371997217331061	PCa
AKR7A3	3.19729418927765	2.10693508697868e-09	6.39796063031837e-08	PCa
AKR7L	2.1284784301985	3.07312616009155e-05	0.000203866461574073	PCa
ALAD	0.941176436986499	0.0345521331868084	0.0721146167964753	NA
ALB	-1.7126268389226	2.16790617210357e-05	0.000149807875226131	NC
ALCAM	-0.4615256405521	0.136298856060127	0.22380832723963	NA
ALDH1A1	0.5611302031921	0.00167473768518261	0.0061302792007703	PCa
ALDH1A3	-2.44870800436145	1.02522806671296e-05	7.95104932314082e-05	NC
ALDH1L1	2.07669916619385	3.39658717088327e-08	6.15381675665911e-07	PCa
ALDH2	3.24153986462975	2.23548718532785e-06	2.221064687358e-05	PCa
ALDH4A1	2.67685267003654	3.53796350860461e-08	6.35654110379295e-07	PCa
ALDH6A1	0.89068536595655	0.155144013288931	0.249062168764658	NA
ALDH7A1	0.0766967217875987	0.737450856614589	0.818714751215785	NA
ALDH8A1	3.21238116369787	0.000170424905532696	0.000891835185263332	PCa
ALDH9A1	0.215067448576502	0.839469006999671	0.896875708172097	NA
ALDOA	-0.394996284836701	0.0187632155240264	0.0440190344611544	NC
ALDOB	1.4038909222082	7.16432535584921e-08	1.11929604834862e-06	PCa
ALDOC	-1.3569229849951	0.000646140438064653	0.00279734695676183	NC
ALOX15B	-0.4143696819315	0.487828478533553	0.609008801226601	NA
ALPI	0.825473264107099	0.333020791325749	0.458488394698796	NA
ALPL	1.1792761577764	0.0100968591463298	0.0266448327043906	PCa
AMBP	-0.777307704677945	0.00361986485390043	0.011665812593437	NC
AMN	3.67734209578274	8.1987194143389e-05	0.000472632060356007	PCa
AMY1A	-0.127219822320249	0.416743665326232	0.544215228614994	NA
AMY2A	-0.0722118484864964	0.470018073876266	0.593997049986653	NA
AMY2B	-0.102416293764001	0.992848341203442	0.994693784216832	NA
ANG	-0.0282180222837987	0.584538748002741	0.696279304250779	NA
ANGPTL1	1.92429489966955	0.0251522664889292	0.055222287729258	NA
ANGPTL2	0.529653132013699	0.000463338253121495	0.00209864973472677	PCa
ANGPTL6	3.39747919722425	6.6585704883434e-09	1.6130199969515e-07	PCa
ANK1	-0.723059098590232	0.427104151028875	0.554053278952019	NA
ANO7	-0.7420074026445	0.128012967646545	0.213619162729065	NA
ANPEP	-1.3549548633778	4.70023530864662e-08	8.10696586035369e-07	NC
ANTXR1	0.554139606965951	0.0817376992124371	0.146489176643404	NA
ANXA1	-0.588804338814651	0.0384014050880796	0.0790013639025759	NA
ANXA11	-0.40229518657285	0.105492636437357	0.182684437075456	NA
ANXA2	-0.101556042786047	0.294308283457505	0.416084366645496	NA
ANXA2P2	0.431251671123299	0.0645658860834941	0.12062742668632	NA
ANXA3	-1.39281762828055	0.00218626463896625	0.00765192623638188	NC
ANXA4	0.44899637300415	0.0261003992859384	0.0568983426294067	NA
ANXA5	-0.466891250297948	0.0155921865290046	0.0379421604475551	NC
ANXA6	0.40218914932915	0.0244608711880134	0.0542010670928643	NA
ANXA7	0.0800939264616503	0.50829263896809	0.628010847917021	NA
AOC1	-0.124725479023798	0.915766377330976	0.94423352918488	NA
AOX1	2.23069742194315	0.0001070724846888	0.000594969786054261	PCa
AP1B1	-0.800995750269898	0.0286069384384971	0.0613087070312125	NA
AP2A2	0.172711566965249	0.027580478143802	0.0594635108780371	NA
AP2B1	0.0770166958443159	0.992848341203442	0.994693784216832	NA
AP3D1	0.327164921918531	0.0535182692890253	0.10385723545197	NA
APCS	0.280315555021303	0.652737528008564	0.748166991167711	NA
APEH	0.643660813994	0.0517681501786489	0.101465574350152	NA
APLP1	0.514183139163592	0.557737063709797	0.671777156066102	NA
APLP2	-0.615303148831501	0.000253341778052194	0.00126729669021004	NC
APOA1	0.598450237010798	0.030482498875268	0.0647490320936728	NA
APOA1BP	-1.89083899961335	0.000108659594942582	0.000602236726725465	NC
APOA2	-1.0435035543859	0.00776482654611539	0.0214627769659292	NC
APOA4	2.95645378973465	6.85802718819066e-12	5.09858848887554e-10	PCa
APOB	1.25134950497875	0.0354821638072183	0.0735572549695795	NA
APOC2	-0.398994201994949	0.0553175241204706	0.106963750675995	NA
APOC3	9.3631900526626	1.65809531740248e-16	8.93713376079937e-14	PCa
APOD	-0.23832918772785	0.240313020820341	0.352939286708893	NA
APOE	1.1408073583839	2.75196918897671e-05	0.000184262284827136	PCa
APOF	-1.88864797735605	0.0460154295938635	0.0918604316707127	NA
APOH	-0.798267797696202	3.48373444516853e-05	0.000228991812920224	NC
APOM	-0.286634366155049	0.604399497982903	0.708583642007144	NA
APP	-0.864555090459902	2.3570107965695e-06	2.30987058063811e-05	NC
APPL2	-0.479268994012902	0.577170029588704	0.690937581228898	NA
APRT	-0.7313739169477	0.0214478131625051	0.0485729886327322	NC
AQP1	0.517082210157749	0.0103079597108363	0.027069380190698	PCa
AQP2	0.963695210244751	0.015287538407901	0.0372849918636137	PCa
ARF1	-0.254840390451502	0.483342022602307	0.605863605075915	NA
ARF3	-0.244864043228251	0.487828478533553	0.609008801226601	NA
ARF4	0.423787298206648	0.647575344416075	0.745022648111557	NA
ARF5	-0.649129173099748	0.17590467867307	0.275218060391247	NA
ARF6	1.73615101383805	0.456899589882717	0.582195931316275	NA
ARFGEF3	-6.13541190937491	2.97112740110197e-07	3.79038501584369e-06	NC
ARG1	3.25258995068079	2.76082656388858e-06	2.6221771241162e-05	PCa
ARHGAP1	-0.514087369356073	0.496868393257263	0.617434153234962	NA
ARHGAP6	-0.0743696059544483	0.589475410302877	0.700611347636717	NA
ARHGDIA	0.134714834568154	0.898718622738361	0.932901950228168	NA
ARHGDIB	1.86511821838825	0.030482498875268	0.0647490320936728	NA
ARHGEF10L	3.65746753302175	3.32796944779643e-08	6.08059502495687e-07	PCa
ARL3	-0.5673521780333	0.297621979034181	0.420218066010278	NA
ARL8A	2.02426289376774	0.000544044194476201	0.00239379445569529	PCa
ARL8B	2.71152659980803	0.00135759832484409	0.00520815300420615	PCa
ARPC1A	2.44207056322966	0.00159451780435152	0.005917005828196	PCa
ARPC1B	3.37583699486212	4.79612816043571e-08	8.20670818563443e-07	PCa
ARPC2	2.30326743834665	2.70878222130516e-05	0.000181935653244047	PCa
ARPC3	0.940351333936146	0.0178783017816707	0.0423578226827275	PCa
ARPC4	2.59455409106445	2.07406221555835e-08	4.06516194249436e-07	PCa
ARRDC1	-1.300777966315	0.00599276598304897	0.0176991828211693	NC
ARSA	-0.0881502079366534	0.847885824351297	0.903629183045673	NA
ARSB	0.9214559992331	0.000765829174963167	0.00325666213258499	PCa
ARSF	2.27855160508935	1.44775649634737e-05	0.000105808915461862	PCa
ART3	0.581076435749349	0.117580849703413	0.19898297642116	NA
ASAH1	-0.379532311903297	0.00261326769400053	0.00890079802253579	NC
ASGR1	2.2818353786713	0.0595506862234667	0.113520141023691	NA
ASGR2	-0.48501254138365	0.114255749628991	0.194731538498106	NA
ASL	0.884451109333886	0.007440227608265	0.0208056170212962	PCa
ASRGL1	0.803910354976699	0.510593908087452	0.629771433544934	NA
ASS1	2.42487621199675	1.63822777016529e-11	9.54599749317935e-10	PCa
ATIC	0.294641901467951	0.374876438682699	0.502008448322918	NA
ATOX1	1.00326452420535	0.00530974613315994	0.0160109268015284	PCa
ATP12A	-0.135283522584658	0.71592234873237	0.801000821934089	NA
ATP1A1	2.8896300785065	1.63822777016529e-11	9.54599749317935e-10	PCa
ATP1A2	3.44275211230282	9.43492638378262e-14	1.35611341889569e-11	PCa
ATP1A3	4.0729662971826	9.43492638378262e-14	1.35611341889569e-11	PCa
ATP1A4	-0.0109238948227013	0.839469006999671	0.896875708172097	NA
ATP1B1	1.43929974048585	5.79633861675506e-06	4.93948856036518e-05	PCa
ATP4A	0.682065214523199	0.00434242870068687	0.0134130032645858	PCa
ATP5A1	3.51591372456975	1.76559601515637e-09	5.51684783866251e-08	PCa
ATP5B	4.19287599718285	6.74399481271604e-15	1.81750660202697e-12	PCa
ATP6AP1	0.831528329856951	0.00410369115061996	0.0127854886137813	PCa
ATP6AP2	3.29078840783795	2.5483154067972e-11	1.40876103001404e-09	PCa
ATP6V0A1	1.01782902713815	0.363409109928005	0.490613676270995	NA
ATP6V0D1	-1.04686097391955	0.117580849703413	0.19898297642116	NA
ATP6V1A	1.09551554837095	8.57408037994118e-05	0.000489040140189238	PCa
ATP6V1B1	1.45023617149255	1.75905063342435e-05	0.000125579906147778	PCa
ATP6V1B2	0.318929236232851	0.161488670506501	0.256951714842817	NA
ATP6V1E1	1.0877673925593	0.00129151362274144	0.00499910838533313	PCa
ATP6V1G1	0.624107793842153	0.110203973942873	0.189473499059676	NA
ATP6V1G2	3.48875049440425	0.00229339407729377	0.00797509295265383	PCa
ATP6V1H	2.8362372694131	3.07312616009155e-05	0.000203866461574073	PCa
ATP8A1	-1.8601860668951	0.0120204536253282	0.0304895270778912	NC
ATP9A	-1.06747898314045	0.390509775328714	0.518435391384672	NA
ATRN	-0.079327148591652	0.78938510439427	0.863039698313411	NA
AXL	-0.199561050395651	0.164733568200872	0.260959274828126	NA
AZGP1	-1.28419777954495	0.000393916312454118	0.00182641627881952	NC
AZU1	0.0238933657320004	0.797678198990308	0.869900959546335	NA
B2M	0.185811993943151	0.579621402955745	0.691951132210735	NA
B3GNT1	0.404574985015802	0.041882005859899	0.0851864194659833	NA
B3GNT2	1.196949338358	0.00705162094120368	0.0198996004571141	PCa
B4GALT1	-0.464304374708249	0.845078240749762	0.901974597552716	NA
BAIAP2	0.268231539345951	0.681421971711214	0.776504107298825	NA
BAIAP2L1	-0.8302902007594	0.299288141431544	0.422294000606288	NA
BAMBI	0.255822322324001	0.256473451223277	0.372361455109351	NA
BANF1	-0.395953762602701	0.839469006999671	0.896875708172097	NA
BASP1	-1.6267035206994	1.47154492267492e-05	0.000106823261053438	NC
BBOX1	2.6268011314737	2.45770610917714e-09	7.22187163112023e-08	PCa
BCAM	-0.12886996557965	0.33751679507061	0.46349440138359	NA
BCAN	-0.40420594039545	0.420869955441522	0.548275301469439	NA
BCAS1	0.183764524014446	0.348464855110403	0.475199384957639	NA
BCAT2	-0.933851016009498	0.107044995831283	0.184483621912267	NA
BDH2	1.48744558689325	2.46289025578964e-05	0.000168571155285158	PCa
BGN	0.687677875408102	0.000154113664550592	0.000816385898700433	PCa
BHMT	1.14474359643135	4.33504642661937e-06	3.84623872254789e-05	PCa
BHMT2	2.03454774059445	6.517689466247e-09	1.59683391923051e-07	PCa
BID	0.484897432438849	0.0384014050880796	0.0790013639025759	NA
BIN1	0.422287161356852	0.0553175241204706	0.106963750675995	NA
BLVRA	2.3257260155689	0.00280445995596098	0.00941809293621788	PCa
BLVRB	0.583793006636103	0.0212455270145357	0.0484712764479777	PCa
BMPR2	-0.271527484661497	0.35963596159215	0.48673894111279	NA
BOLA2	3.49128110156743	0.0123917601129223	0.0312841156949187	PCa
BPIFB1	1.7069183754447	0.113436149443407	0.193640806175761	NA
BPIFB2	-0.658375591895052	0.533902665736462	0.650703305442516	NA
BPNT1	2.5604882657588	6.44539609598915e-05	0.000386007610637573	PCa
BROX	0.550965230547451	0.00261326769400053	0.00890079802253579	PCa
BSG	0.48774460518375	0.697267752378119	0.787897942414688	NA
BST1	0.2612642950699	0.839469006999671	0.896875708172097	NA
BTD	-1.04302770515405	1.45609239847446e-08	3.01859154914512e-07	NC
BTLA	-0.319207172373599	0.0244608711880134	0.0542010670928643	NA
BTN2A1	0.131590973016198	0.978547321691348	0.984943055820049	NA
BTN2A2	0.0581450974207982	0.619490840037967	0.720789126347467	NA
BTNL3	1.76929825493659	0.00968617309817194	0.025718459605491	PCa
C11orf52	4.16489356367383	0.000129519904101034	0.000692915417473524	PCa
C11orf54	0.00335997218609663	0.647575344416075	0.745022648111557	NA
C12orf49	2.25337661309151	0.115080003989921	0.19582674712097	NA
C16orf89	-0.500884999999997	0.220801455947615	0.329901551644531	NA
C19orf10	0.175415000000001	0.372949839621897	0.500049660587568	NA
C1orf123	0.502520000000001	0.470018073876266	0.593997049986653	NA
C1orf85	2.01223859308085	0.501421606351103	0.621658989817698	NA
C1QB	1.22058626332218	0.136298856060127	0.22380832723963	NA
C1QC	2.96545067110461	0.00776482654611539	0.0214627769659292	PCa
C1R	0.291609999999999	0.259490955675171	0.375730356236178	NA
C1RL	-0.136959999999998	0.478878059930718	0.602018132484332	NA
C1S	0.441245000000002	0.0251522664889292	0.055222287729258	NA
C2	-0.161695000000002	0.721284117937752	0.804911262046477	NA
C3	0.3751	0.456899589882717	0.582195931316275	NA
C4A	0.220974999999999	0.955681934617697	0.968256696915298	NA
C4B	0.199755	0.429194113969163	0.554429304803783	NA
C4BPA	1.04504773802444	0.0965501843919843	0.169237558983023	NA
C4BPB	4.12555333918977	0.00030777926891565	0.00149790542614479	PCa
C5	-0.710599999999999	0.435499556044206	0.560559428556005	NA
C6	-0.269479999999998	0.162564896582564	0.257902808706408	NA
C6orf120	-0.44509	0.0345521331868084	0.0721146167964753	NA
C7	-0.0493800000000029	0.808771122473863	0.877117977894189	NA
C8A	0.794029999999999	0.0571669137810785	0.109850148049916	NA
C8B	1.852195	0.00210894943633796	0.007429566968537	PCa
C8G	0.43383	0.439732707744237	0.564996256195814	NA
C9	0.812035000000002	0.0251522664889292	0.055222287729258	NA
CA1	2.748565	3.71171469589092e-06	3.33435703514201e-05	PCa
CA12	0.372965000000001	0.0768314495364533	0.139083631570607	NA
CA2	1.170295	1.90675022202537e-05	0.000134785359956941	PCa
CA4	0.784320000000001	0.0160591745928325	0.0387288371612382	PCa
CAB39	0.792675000000003	0.339325958057358	0.464499533696295	NA
CAB39L	-0.457195686713463	0.699921830534432	0.788829830963008	NA
CACNA2D1	-0.902875000000002	0.0364334693528361	0.0752399999278876	NA
CADM1	-0.196339999999999	0.319766976213463	0.444785548849178	NA
CADM2	0.0635049999999993	0.463432967810483	0.589475798583718	NA
CADM3	0.755369999999999	0.0987268595203383	0.172491984704902	NA
CADM4	-0.615435000000002	0.00143565495725208	0.00545903366461283	NC
CADPS2	1.22378656169429	0.328564169223999	0.45380163282956	NA
CALB1	0.46829	0.0145487341545039	0.0358071584898521	PCa
CALCA	0.451800000000002	0.0923120773927931	0.162469256211316	NA
CALM1	-1.554225	5.98433260661248e-08	9.77440992413372e-07	NC
CALML3	3.60412613586937	0.000882855647772623	0.00366750824007278	PCa
CALML5	2.86451	9.10077572986577e-07	9.85993591637718e-06	PCa
CALR	0.621865	0.00297345283031829	0.00989315478729356	PCa
CALU	0.106019999999997	0.422942062038006	0.549646224083147	NA
CAMP	0.452449999999999	0.579621402955745	0.691951132210735	NA
CAND1	0.0369400000000013	0.898718622738361	0.932901950228168	NA
CANT1	0.309850000000001	0.604399497982903	0.708583642007144	NA
CANX	1.24206	0.000708236510012768	0.00303570162144638	PCa
CAP1	0.215714999999999	0.686688719513938	0.781266954760977	NA
CAPG	-0.438525000000002	0.114255749628991	0.194731538498106	NA
CAPN1	0.583285	0.402490778318292	0.530746249574458	NA
CAPN2	-1.33344852748891	0.0345521331868084	0.0721146167964753	NA
CAPN5	-0.158055000000001	0.499142241553563	0.619545580189685	NA
CAPN7	1.201785	0.000399307492433089	0.00183954477283278	PCa
CAPNS1	-0.149995000000001	0.278111790631781	0.39735521577344	NA
CAPS	1.361485	0.00169536461468616	0.00618478191076711	PCa
CAPZA1	0.221029999999999	0.321513974940596	0.446639259002529	NA
CAPZA2	1.393345	0.000267895005193404	0.00133083325160594	PCa
CAPZB	-0.264310000000002	0.907237158419109	0.936334759957683	NA
CARHSP1	4.29658048437089	5.05115650493099e-05	0.000311151240703749	PCa
CASP14	0.277949999999997	0.257979143943331	0.373792361788859	NA
CAST	1.472806583369	0.0888956040352673	0.1574847348398	NA
CAT	2.081955	0.00012040675780734	0.000652253693046797	PCa
CBR1	-0.040695000000003	0.61696421896834	0.719013435727427	NA
CBR3	1.929275	1.31254767384681e-05	9.82587772504768e-05	PCa
CCT2	0.588704999999997	0.0283472864185721	0.0608732564924715	NA
CCT3	1.62687	0.00270732205091378	0.00914888141343278	PCa
CCT4	1.469995	0.000249821120925121	0.00125259148073154	PCa
CCT5	0.407695	0.111810848353966	0.191624951550994	NA
CCT6A	-0.164494999999999	0.594431210913266	0.704172357543407	NA
CCT7	0.217824999999998	0.723970167661558	0.807073258261798	NA
CCT8	-0.198544999999999	0.870413094969939	0.91810696318747	NA
CD109	-0.757159999999995	0.0979969894439434	0.1713556441534	NA
CD14	-0.475919999999999	0.234618293390593	0.346938985288147	NA
CD160	-0.488709999999998	0.157237521908586	0.251300294466205	NA
CD163	0.10155	0.881717480463347	0.923704027152078	NA
CD177	-1.79824	0.000502181707094077	0.00224162269253588	NC
CD200	-0.363575000000001	0.198669705828232	0.304429200970624	NA
CD209	0.368005	0.494600077270096	0.61532473548432	NA
CD248	-0.420255000000001	0.0484113598447238	0.0957567814910317	NA
CD27	-0.440169999999998	0.461249410328935	0.587044704055008	NA
CD276	-0.792910000000003	0.000475963288095444	0.00214233162658408	NC
CD2AP	1.89625	2.16790617210357e-05	0.000149807875226131	PCa
CD300A	-0.223865	0.429194113969163	0.554429304803783	NA
CD300E	-0.349115000000001	0.146981199128553	0.238085248175176	NA
CD300LF	2.0678	0.00938799952620116	0.0250501571515962	PCa
CD300LG	-0.624929999999999	0.00100342020605344	0.00403614545569257	NC
CD320	-0.170975000000002	0.772871176895789	0.849291670431865	NA
CD33	1.34618	0.000544044194476201	0.00239379445569529	PCa
CD38	-2.293265	0.000475963288095444	0.00214233162658408	NC
CD40	2.152945	0.00161423421856164	0.0059696208837374	PCa
CD44	-0.524239999999999	0.00100342020605344	0.00403614545569257	NC
CD46	0.859829999999999	0.107044995831283	0.184483621912267	NA
CD47	0.318339999999999	0.859135125536527	0.912460754018104	NA
CD55	-0.856174999999997	1.24954696448515e-05	9.38684061125428e-05	NC
CD58	1.06855	8.91471174657528e-08	1.34406423256058e-06	PCa
CD59	-0.523070000000004	0.000362971315628682	0.00172371400109127	NC
CD5L	0.00964499999999902	0.492337309219433	0.613571814264218	NA
CD63	2.38168766694363	0.165826039953431	0.262112127668327	NA
CD7	-1.168795	2.71287515747989e-06	2.6221771241162e-05	NC
CD74	0.322939999999999	0.52451482332015	0.64143758341925	NA
CD81	0.581669999999999	0.0875578630221345	0.155754746432114	NA
CD83	-4.00215336596063	2.59977481684558e-07	3.43872055528777e-06	NC
CD84	0.0513800000000018	0.230410435104858	0.341889124629094	NA
CD9	-0.614464999999999	0.302639104127068	0.42590725097778	NA
CD93	0.81138	0.0235646691831526	0.0525392210536474	NA
CD97	-0.222504999999998	0.614442124680702	0.718014753827422	NA
CDC42	-0.295400000000001	0.00760097386159028	0.0211454188975337	NC
CDH1	-0.722044999999998	0.0123917601129223	0.0312841156949187	NC
CDH11	-0.124305	0.770128604388232	0.847573900490571	NA
CDH13	0.029164999999999	0.75645946056045	0.835943924637791	NA
CDH15	1.558865	0.00146259162435495	0.00549363683294298	PCa
CDH16	0.172224999999997	0.0733115361138683	0.133609190077346	NA
CDH17	-0.31757	0.732048614804133	0.814394640618014	NA
CDH19	1.224385	0.00144458855066395	0.00547369580884266	PCa
CDH2	-0.115390000000001	0.550532675721333	0.665702999918785	NA
CDH3	0.40831	0.0484113598447238	0.0957567814910317	NA
CDH5	1.09098	0.0468027287495437	0.0932594114454863	NA
CDH6	0.241610000000001	0.216772509080312	0.325234188988971	NA
CDHR2	-0.182304999999999	0.490080104551966	0.6111120332065	NA
CDHR5	-0.428964999999998	0.0468027287495437	0.0932594114454863	NA
CDSN	0.657210000000003	0.111005115755039	0.190395409361865	NA
CEACAM1	-0.100325	0.676170705020037	0.770927572725119	NA
CEACAM5	1.47326	0.10472318303307	0.181643751101609	NA
CEACAM6	1.325005	0.522181434661985	0.641129369664715	NA
CEACAM8	0.429784999999999	0.278111790631781	0.39735521577344	NA
CEL	0.227819999999998	0.579621402955745	0.691951132210735	NA
CETP	-0.397850000000002	0.172495587461517	0.270276516400458	NA
CFB	-0.309334999999997	0.220801455947615	0.329901551644531	NA
CFD	3.16229	2.36808066685785e-11	1.3435741888804e-09	PCa
CFH	1.139645	0.000827745121177661	0.00347202039155455	PCa
CFHR1	0.0209599999999988	0.15618810672107	0.250179463663169	NA
CFHR2	0.062380000000001	0.111005115755039	0.190395409361865	NA
CFHR3	0.98301	0.350311233824978	0.476511684622494	NA
CFHR4	3.18074367158684	0.00776482654611539	0.0214627769659292	PCa
CFI	0.119755000000001	0.710574552886435	0.796257139305173	NA
CFL1	0.204640000000001	0.143024961088381	0.232725898948339	NA
CFL2	0.15249	0.792146869671956	0.865620198181824	NA
CFP	0.953654999999999	0.0361139806022504	0.0747233610157888	NA
CHGA	-0.814920000000001	0.101689835793649	0.17723790296775	NA
CHGB	1.648575	1.57047855331819e-05	0.000112865058698467	PCa
CHI3L1	5.251125	3.0667001076674e-08	5.69983226907837e-07	PCa
CHIT1	-1.09915	0.0448554133823622	0.0898775755133578	NA
CHL1	1.053115	0.000158617478779394	0.000838184520216602	PCa
CHMP1A	-0.210000000000001	0.540998644142823	0.656383273366307	NA
CHMP2A	0.277384999999999	0.056699811322319	0.109147136795464	NA
CHMP2B	1.26373	0.000708236510012768	0.00303570162144638	PCa
CHMP4A	1.81751201896317	0.0895706235657154	0.158420233312291	NA
CHMP4B	0.174859999999999	0.206287924481267	0.312548675461428	NA
CHMP5	-0.46724	0.328564169223999	0.45380163282956	NA
CHODL	0.417569999999998	0.219452292700987	0.32879756735541	NA
CIB1	-1.100325	0.00958585696267666	0.0254834865740208	NC
CILP	-0.825130000000001	0.00586298014862961	0.0173634412094031	NC
CILP2	0.013024999999999	0.594431210913266	0.704172357543407	NA
CKB	-1.16407	0.000765829174963167	0.00325666213258499	NC
CLCA4	0.2557446231867	0.134422668293169	0.221402041894632	NA
CLEC14A	-0.342134999999999	0.380693050332763	0.509165146722976	NA
CLEC3B	-0.192629999999998	0.599405968225389	0.707732348025158	NA
CLEC4G	-0.820589999999996	0.000393916312454118	0.00182641627881952	NC
CLEC5A	1.256535	0.0160591745928325	0.0387288371612382	PCa
CLEC7A	0.203774999999997	0.158292272417852	0.252424659269888	NA
CLIC1	-0.31992	0.134422668293169	0.221402041894632	NA
CLIC4	1.711565	8.12065347947768e-06	6.60684109500147e-05	PCa
CLMP	0.955530000000003	0.000373024434760318	0.00175982643619966	PCa
CLN5	-0.284759999999999	0.238880290115268	0.35155351910479	NA
CLPS	2.32777	0.0571669137810785	0.109850148049916	NA
CLSTN1	-1.050545	0.0033783994014317	0.0110696491025634	NC
CLSTN3	-0.608320003002046	0.231807051732567	0.343488662223653	NA
CLTA	0.283558380490723	0.852100728650982	0.90677649110144	NA
CLTC	0.418849999999999	0.147983214846039	0.239528386792839	NA
CLTCL1	0.170565	0.155144013288931	0.249062168764658	NA
CLU	0.56898	0.000827745121177661	0.00347202039155455	PCa
CMBL	0.565015000000002	0.0085420006844825	0.0230783878142159	PCa
CMPK1	-0.465720000000001	0.130730265582972	0.217648225943543	NA
CNDP1	0.0643249999999966	0.767388903671787	0.845421807008877	NA
CNDP2	-0.289389999999997	0.416743665326232	0.544215228614994	NA
CNNM3	0.892740125437046	0.0456259814799801	0.0912519629599602	NA
CNP	-0.406900000000004	0.274946728636246	0.393877174046343	NA
CNTFR	-0.0428299999999986	0.392491420810389	0.520425278762115	NA
CNTN1	0.105509999999999	0.124458465537949	0.208656649844337	NA
CNTNAP2	-0.884160000000001	7.22066116918887e-06	6.0107833781797e-05	NC
COCH	-0.654025000000001	0.052637129930614	0.102609088725501	NA
COL11A2	0.226659135121032	0.262532957455347	0.379625121578624	NA
COL12A1	0.023769999999999	0.201185916702715	0.306758724477407	NA
COL14A1	-0.17642	0.732048614804133	0.814394640618014	NA
COL15A1	-0.422599999999999	0.212796733996105	0.320607797690847	NA
COL18A1	1.03329	5.20832082059887e-05	0.000319918509664136	PCa
COL1A1	0.991575000000001	0.0401096911635592	0.0822019906355833	NA
COL1A2	1.418135	4.85262637409222e-07	5.81236803474601e-06	PCa
COL28A1	0.442135	0.0214478131625051	0.0485729886327322	PCa
COL2A1	1.14806262267408	0.000827745121177661	0.00347202039155455	PCa
COL3A1	0.556474999999999	0.907237158419109	0.936334759957683	NA
COL4A1	1.02804	0.00237687355619811	0.00821240286404349	PCa
COL4A2	0.363530000000001	0.0364334693528361	0.0752399999278876	NA
COL4A5	0.696450565213814	0.0615165674327268	0.116546326348822	NA
COL5A2	0.884798405138678	0.0142621423717677	0.0352224272090849	PCa
COL5A3	0.0905500000000039	0.817116242902822	0.883501815295128	NA
COL6A1	0.159445000000002	0.873236803179132	0.920185018403816	NA
COL6A2	-0.109990000000003	0.314563305218629	0.439247724126531	NA
COL6A3	0.607264999999998	0.0394187937767217	0.0808629109254157	NA
COL7A1	0.615501392760939	0.0146939250309584	0.0361232638161303	PCa
COLEC12	-0.168139999999998	0.647575344416075	0.745022648111557	NA
COMP	0.334050000000001	0.00626013101678542	0.0183132190938797	PCa
COMT	0.266549999999999	0.207577982527929	0.314282394894813	NA
COPA	-0.0403798308708065	0.969969724369693	0.978135980234358	NA
COPB2	0.889795000000003	0.0496480882508016	0.0979334659366223	NA
COPG1	0.0587800000000005	0.884547438860338	0.925769067079073	NA
CORO1A	0.489100000000001	0.435499556044206	0.560559428556005	NA
CORO1B	-0.117169999999998	0.61696421896834	0.719013435727427	NA
COTL1	1.060635	3.53858075007848e-05	0.000230488824687891	PCa
CP	0.116330000000001	0.797678198990308	0.869900959546335	NA
CPA4	4.92843441137784	0.000127646818177044	0.000684593383058971	PCa
CPAMD8	-0.446970821497539	0.100942534894539	0.176077755042578	NA
CPB1	-0.158995000000001	0.938555768377053	0.958562878550889	NA
CPB2	2.0683475372879	0.00383296256388098	0.0121527460113638	PCa
CPD	-0.152825	0.938555768377053	0.958562878550889	NA
CPE	-1.4743	1.72060964844159e-08	3.49965509626422e-07	NC
CPM	-1.10892	5.37356833399978e-09	1.3629898033063e-07	NC
CPN1	1.59670543804105	0.00429369722860457	0.0132815082135889	PCa
CPN2	-0.106559999999998	0.632190987120419	0.731225197549155	NA
CPNE3	-0.524069999999998	0.0615165674327268	0.116546326348822	NA
CPNE8	0.197593773253107	0.134422668293169	0.221402041894632	NA
CPPED1	0.756384999999998	0.341141329500285	0.466392331263547	NA
CPQ	-0.320855000000002	0.311125295007496	0.435858437970216	NA
CPVL	1.088365	0.000123976975914912	0.000668235900181374	PCa
CPZ	0.32368	0.637301866789677	0.736346637083893	NA
CR1	3.24103	1.34439089958628e-11	8.783353877297e-10	PCa
CR1L	0.734487890152696	0.00105578010370967	0.00419974520959051	PCa
CRABP2	0.955535000000001	0.116742538300618	0.197874931270545	NA
CRACR2A	1.306975	0.126225972830265	0.211291302346313	NA
CRB2	0.662894999999999	0.0278340688803753	0.0598904715629633	NA
CRB3	1.0971094287523	0.0258605149402717	0.0564896354723666	NA
CREB3L3	3.63071808807292	2.31581480083807e-06	2.27986151169264e-05	PCa
CREG1	0.467275000000001	0.143024961088381	0.232725898948339	NA
CRELD1	2.22613570417632	0.0175347063499787	0.0417732893818277	PCa
CRIM1	0.284830000000003	0.203725295736685	0.309536108251087	NA
CRIP2	0.444154999999999	0.0972714364891	0.170225013855925	NA
CRISP3	-0.200544999999998	0.836667426101063	0.896102817026276	NA
CRISPLD1	-1.49164	0.00646765056528353	0.0187927959821446	NC
CRISPLD2	-2.872915	2.4975902964584e-08	4.80786132068242e-07	NC
CRK	-0.179110000000001	0.694617373399673	0.786552025761395	NA
CRNN	4.59069567782874	2.275310632531e-06	2.25026134116369e-05	PCa
CROCC	1.95539728097671	5.14503361737229e-06	4.43707699162186e-05	PCa
CRTAC1	1.60224	8.53830140142293e-06	6.79283314445307e-05	PCa
CRYAB	2.23957	8.63701493633588e-10	3.15617020385426e-08	PCa
CRYL1	0.425240000000002	0.0744698859868515	0.135605636982814	NA
CRYM	-0.612605000000002	0.15618810672107	0.250179463663169	NA
CRYZ	2.02976	3.76071939090712e-08	6.7009181874345e-07	PCa
CSF1	-0.429649999999999	0.000536848548060687	0.00237181448692386	NC
CSF1R	-0.0981900000000007	0.70257957886663	0.79141147964287	NA
CSPG4	0.0548649999999959	0.265599497760746	0.38277574677284	NA
CSRP1	1.26982	0.357758649397066	0.485111728364827	NA
CST1	-0.694485	0.363409109928005	0.490613676270995	NA
CST2	0.455385	0.163646524766673	0.25942787308599	NA
CST3	-0.703135000000003	0.000177901131948101	0.000924228531277362	NC
CST4	0.0573600000000027	0.569845366962091	0.684068269025762	NA
CST6	-0.239094999999999	0.172495587461517	0.270276516400458	NA
CSTA	-0.103845	0.655324889158168	0.750733507452183	NA
CSTB	-0.489285000000002	0.0125177672045264	0.03152839496841	NC
CTBS	-0.889369999999996	7.4085988176013e-09	1.73618902725526e-07	NC
CTGF	0.83426	0.00134079089807878	0.00515284345144	PCa
CTNNB1	-0.278799999999997	0.932852963311662	0.955908264686285	NA
CTSA	0.450054999999999	0.392491420810389	0.520425278762115	NA
CTSB	-0.510760000000001	0.0135673445633729	0.033660753600267	NC
CTSC	0.0679099999999977	0.72128396842373	0.804911262046477	NA
CTSD	0.0131149999999991	0.52451505545832	0.64143758341925	NA
CTSF	-1.8525416887411	0.00341759678933096	0.0111472597243533	NC
CTSG	2.8529	2.27434989842939e-05	0.000156162368822095	PCa
CTSH	-0.634559999999997	0.00264428196533781	0.00896394955545333	NC
CTSL	-0.1404	0.697267752378119	0.787897942414688	NA
CTSO	-0.415589999999998	0.0135673445633729	0.033660753600267	NC
CTSS	0.503665000000002	0.0522011278485831	0.102128522360749	NA
CTSZ	0.401445000000002	0.0830031772114648	0.148633596401925	NA
CTTN	1.304885	0.000515790132782846	0.00229287325006147	PCa
CUBN	0.00236500000000106	0.652737528008564	0.748166991167711	NA
CUTA	-0.627299999999998	0.0249199448453778	0.0549922221971695	NA
CXCL12	0.151489999999999	0.425020130445999	0.551681758724608	NA
CYB5A	4.19960101379127	4.33645102790999e-07	5.28214034812087e-06	PCa
CYBRD1	3.71258314668066	8.83327992930691e-05	0.00049985699547469	PCa
CYCS	4.15856261072084	0.000566173865220133	0.00248103831994839	PCa
CYFIP1	1.618325	0.00784793385053755	0.0216093810750434	PCa
CYFIP2	0.119191051029995	0.927153602684484	0.952331189798832	NA
CYR61	0.176155000000001	0.90723710672641	0.936334759957683	NA
CYSTM1	6.8475757971298	5.37356833399978e-09	1.3629898033063e-07	PCa
DAG1	0.176500000000001	0.241751795950063	0.354569300726759	NA
DAK	2.01699	1.39640448018789e-08	2.95161574439715e-07	PCa
DARS	0.951868299973798	0.0688246349433423	0.126825566613544	NA
DBI	-1.19398	7.72235144753549e-05	0.000453661845255764	NC
DBNL	4.91371613693907	1.94270398632672e-10	8.37693958904082e-09	PCa
DCBLD2	-0.522900000000002	0.0476013319492802	0.094588453163731	NA
DCD	7.86689944228419	2.13278429524917e-10	8.84285180876388e-09	PCa
DCHS1	0.69558	0.00752021562049956	0.0210020529505143	PCa
DCN	1.25016	0.139150954702683	0.227970713023544	NA
DCTN1	-1.14675	0.00705162094120368	0.0198996004571141	NC
DCTN2	0.841531550556702	0.22215629572655	0.33146641770688	NA
DCXR	-0.566440000000004	0.382644173921311	0.511140544593771	NA
DDAH1	-0.118305000000003	0.531547830373888	0.64893381782905	NA
DDAH2	0.769855	0.00728253700078706	0.0204442054345012	PCa
DDB1	-0.424100000000001	0.740156868609795	0.821296041545403	NA
DDC	2.03542	2.70103413225291e-07	3.52935126614381e-06	PCa
DDR1	0.104825000000002	0.978547321691348	0.984943055820049	NA
DDR2	-0.508839999999999	0.10244153490084	0.17825984604214	NA
DDT	-1.06151	9.59411649113491e-06	7.49453447640828e-05	NC
DDX1	0.051870000000001	0.803219705500998	0.872413947133578	NA
DDX17	1.38611316532984	0.000193788074226538	0.000999538488115827	PCa
DDX3X	0.114976474607374	0.95282593748501	0.967636703352653	NA
DECR1	0.371689061841527	0.369114812105347	0.496142214910603	NA
DEFA3	0.0804249999999982	0.557737063709797	0.671777156066102	NA
DEFB1	-1.1637	6.15892489294776e-05	0.000371950758240767	NC
DES	1.25584	0.0184047540271596	0.0434618287870274	PCa
DHX9	3.42279178090809	7.98583045469245e-06	6.52176153799884e-05	PCa
DKK3	1.998565	4.72346575905485e-06	4.13975291728547e-05	PCa
DLD	3.20175706361379	3.06606991744052e-06	2.7892180345999e-05	PCa
DLK1	-2.029755	0.0177057736347874	0.0420414625072704	NC
DLK2	0.749794999999999	0.0214478131625051	0.0485729886327322	PCa
DLST	1.33937	0.000242917035891303	0.00122366619014404	PCa
DMBT1	1.300825	0.0721679665273144	0.132195527470595	NA
DMKN	0.504435000000001	0.333917102076286	0.459136015354893	NA
DNAH14	0.365554152818307	0.15618810672107	0.250179463663169	NA
DNAH3	0.250694999999997	0.67093514314914	0.766173818130056	NA
DNAJA1	-1.17338	0.0278340688803753	0.0598904715629633	NA
DNAJC5	2.797795	0.311125295007496	0.435858437970216	NA
DNASE1	0.15382	0.50370647166164	0.624132846495687	NA
DNASE2	0.411645	0.246104456525091	0.360462777356044	NA
DNER	0.968350000000001	0.0115407337883169	0.0295859953003701	PCa
DNM2	0.235115	0.309415620040484	0.43459288391354	NA
DNPH1	-0.830215000000003	0.197420262520268	0.303593499282238	NA
DOPEY2	-1.16728	0.00410369115061996	0.0127854886137813	NC
DPEP1	0.661895000000001	0.00536879825339805	0.0161438340785581	PCa
DPP3	-0.918955	0.0249199448453778	0.0549922221971695	NA
DPP4	-1.47134	1.65266072868532e-06	1.72967792769201e-05	NC
DPP7	-0.139095000000001	0.152043526851138	0.245180137540055	NA
DPT	-0.715945000000001	0.0023627431836895	0.00818983007079512	NC
DPYS	3.21426	3.32975492150828e-07	4.19821731624085e-06	PCa
DSC1	2.13140346493039	4.5224769581396e-09	1.18908052704256e-07	PCa
DSC2	0.00796499999999867	0.847885824351297	0.903629183045673	NA
DSC3	0.830425000000002	0.0177057736347874	0.0420414625072704	PCa
DSG1	1.85421	1.86981504758537e-08	3.69845985559088e-07	PCa
DSG2	0.869890000000002	0.00237687355619811	0.00821240286404349	PCa
DSG3	-0.611756680390204	0.695941936967084	0.787638223675083	NA
DSP	2.74458	7.4085988176013e-09	1.73618902725526e-07	PCa
DSTN	-0.785349999999998	0.0321732551030925	0.0676077368443153	NA
DYNC1H1	-0.199559999999998	0.786625982740635	0.860459471734556	NA
DYNC1I2	0.0210299999999997	0.572281990066132	0.686611001993645	NA
DYNLL1	0.692110000000003	0.250511758654398	0.365923679985693	NA
DYNLL2	0.273185000000002	0.856320024990105	0.909919159131921	NA
DYNLRB1	-1.90503580692321	0.650154337618052	0.747192298456567	NA
ECHS1	3.250575	9.28036541664073e-06	7.27580648664634e-05	PCa
ECM1	1.495435	0.00208374023267039	0.00736482613383172	PCa
EDA2R	4.78971545224388	3.91683093355171e-08	6.81023184898185e-07	PCa
EDAR	1.00154588880483	0.00697612284788974	0.0197901590263819	PCa
EEA1	-2.11464740674778	0.00370377638108045	0.0118829492226331	NC
EEF1A1	-0.409625000000002	0.106266568682129	0.183729528531412	NA
EEF1A2	-0.162385	0.772871053243756	0.849291670431865	NA
EEF1D	1.52810097280957	0.0061251347844163	0.0179915403204381	PCa
EEF1G	1.12413	0.0351698080938488	0.0730501986997475	NA
EEF2	0.062775000000002	0.748294097587899	0.829045259198104	NA
EFCAB14	-0.184204999999999	0.921457977285713	0.948288018629115	NA
EFEMP1	-0.0409750000000031	0.467817312762611	0.592605244604106	NA
EFEMP2	0.634170000000001	0.00116816331765876	0.00457920020522233	PCa
EFHD2	0.381080000000001	0.304323907437355	0.427719911626426	NA
EFNA1	0.701810000000002	0.0310374013264994	0.0656689276348701	NA
EFNA4	3.69012187887754	0.224883813390849	0.335072219537436	NA
EFNA5	-1.57095	6.86500185557423e-06	5.75912217922881e-05	NC
EFNB1	-0.193260000000002	0.067201313550766	0.124365692717126	NA
EFNB3	0.64556	0.0160591745928325	0.0387288371612382	PCa
EGF	0.163804999999996	0.253480400725439	0.369508954674812	NA
EGFR	1.47312	1.49570578762778e-05	0.000108212807990788	PCa
EHD1	0.353750000000002	0.118846959787317	0.200653128662063	NA
EHD3	0.0152651045276251	0.606903244229078	0.710746004648502	NA
EHD4	0.932784999999999	0.0120204536253282	0.0304895270778912	PCa
EIF2S3	1.33488570627178	0.205003698862537	0.311040094825918	NA
EIF4A1	1.4138	0.00646765056528353	0.0187927959821446	PCa
EIF4A2	-0.246780000000001	0.831070508802836	0.892769315883864	NA
EIF4G1	-0.443828666853683	0.216772251803115	0.325234188988971	NA
EIF5A	-0.326549999999997	0.32679229200745	0.452223479825458	NA
EIF5AL1	0.215219999999999	0.184054203481386	0.286306538748822	NA
EIF6	-0.047735000000003	0.540998644142823	0.656383273366307	NA
ELANE	1.07722	0.126225972830265	0.211291302346313	NA
ELFN1	-0.0126249999999999	0.35963596159215	0.48673894111279	NA
EMC10	0.826015000000002	0.396472959166339	0.524093010400139	NA
EML2	1.28263	0.44826947695056	0.574253709034704	NA
EMR2	3.07801176647747	5.7080872980467e-05	0.00034764509080759	PCa
ENDOD1	-0.671579999999999	0.000699038359359469	0.00300823693169464	NC
ENG	0.450479999999999	0.132566511278841	0.219182053924219	NA
ENO1	0.0523249999999997	0.864770667089501	0.915739468686131	NA
ENO2	-0.588635	0.0256225394540487	0.0561404421371231	NA
ENO3	-0.525639999999999	0.0318860026012038	0.0672663616518546	NA
ENOPH1	1.66269	0.00396622981399027	0.0124652937011123	PCa
ENPEP	0.546585	0.0513381814685845	0.100990072304989	NA
ENPP2	0.904184999999998	0.0222738204370447	0.0500754503256187	NA
ENPP3	-0.416745430980509	0.577170029588704	0.690937581228898	NA
ENPP4	0.170334999999998	0.992848341203442	0.994693784216832	NA
ENPP6	1.471275	0.00793183710608547	0.0217570493647841	PCa
ENPP7	-1.010575	0.357758649397066	0.485111728364827	NA
EPB41	-0.228001178627725	0.839469006999671	0.896875708172097	NA
EPB42	0.828815338581686	0.0191277692052047	0.0446314614788109	PCa
EPCAM	0.13063	0.318026198279986	0.442649763390349	NA
EPHA1	0.254010000000001	0.119271639393094	0.201055242010563	NA
EPHA10	-0.540315	0.321513974940596	0.446639259002529	NA
EPHA2	0.19069	0.81155046362002	0.879247637972242	NA
EPHA4	1.52352	0.000905837379864597	0.00371997217331061	PCa
EPHA5	-1.09852318247893	0.00836348641884925	0.0226814530666359	NC
EPHA7	0.104289999999999	0.414689500177799	0.542189546624217	NA
EPHB2	0.938924999999998	0.000299382670746544	0.00146364861253866	PCa
EPHB3	0.0559899999999978	0.386564765602887	0.515101133893587	NA
EPHB4	0.210174999999996	0.230410435104858	0.341889124629094	NA
EPHB6	0.866899999999998	0.014404809672061	0.0354934510319584	PCa
EPHX2	-0.363240000000001	0.697267752378119	0.787897942414688	NA
EPPK1	0.527363533930997	0.00845234046295964	0.0228935251735439	PCa
EPRS	0.30354804435658	0.619490840037967	0.720789126347467	NA
EPS8	0.0538500000000006	0.71592234873237	0.801000821934089	NA
EPS8L1	0.480515	0.642430054540923	0.741080362541589	NA
EPS8L2	1.060535	0.000325238113252918	0.00156871000486195	PCa
EPX	-1.0535740907842	0.0972714364891	0.170225013855925	NA
ERP44	0.977805	0.000283229110539652	0.0013973500282002	PCa
ESAM	-0.726944999999997	0.00554952968949912	0.0165947101394731	NC
ESD	-0.246510000000004	0.632190987120419	0.731225197549155	NA
ETFB	-4.93852198392896	0.0645658860834941	0.12062742668632	NA
EVPL	0.410783079485313	0.257979143943331	0.373792361788859	NA
EZR	-0.0512450000000015	0.794911245570986	0.867761339468884	NA
F10	2.03696914050503	0.0134320296058421	0.0334404801734361	PCa
F11	1.902165	1.29579504605154e-07	1.90049940087559e-06	PCa
F11R	-0.475994999999998	0.000427312781114125	0.0019601837363448	NC
F12	-0.091190000000001	0.876062127117798	0.920462936679324	NA
F13B	1.129155	0.0171969136587253	0.0411048180135384	PCa
F2	-0.734169999999999	4.80505162975379e-06	4.17729488457628e-05	NC
F5	1.071955	0.198669705828232	0.304429200970624	NA
F9	1.55703	0.000388593204511851	0.00181736865277126	PCa
FABP1	1.0129	0.00653818668434521	0.0188453616195832	PCa
FABP3	0.148500000000002	0.429194113969163	0.554429304803783	NA
FABP5	1.18914	0.00988961696218232	0.0261619805772578	PCa
FAH	-0.972605000000001	0.330342264080952	0.455382302658909	NA
FAM120A	-3.42309477870905	8.1987194143389e-05	0.000472632060356007	NC
FAM129A	-1.73452	0.00307925695512028	0.0101979692707209	NC
FAM129B	-0.992790000000003	0.0581107233007337	0.111564309382352	NA
FAM151A	0.355920000000001	0.318026198279986	0.442649763390349	NA
FAM171A1	1.19604683094256	0.0159021636370521	0.0384793095415089	PCa
FAM174A	-0.830855000000003	0.311125295007496	0.435858437970216	NA
FAM198B	0.399435	0.256473451223277	0.372361455109351	NA
FAM3B	-0.181564999999999	0.9043964114773	0.936091532954901	NA
FAM3C	-0.347580000000001	0.0862364101186437	0.153784698276092	NA
FASN	-0.271110000000004	0.676170705020037	0.770927572725119	NA
FAT4	1.445025	0.00485804702951969	0.014793713835656	PCa
FBLN1	0.726800000000001	2.70878222130516e-05	0.000181935653244047	PCa
FBLN2	0.0426099999999998	0.887378870969695	0.926932580334624	NA
FBLN5	-0.332090000000001	0.707905969379052	0.79491941144856	NA
FBLN7	0.128145	0.652737528008564	0.748166991167711	NA
FBN1	0.00952999999999804	0.935703953485196	0.957464510542991	NA
FBN2	0.013971448867963	0.870413094969939	0.91810696318747	NA
FBP1	0.0712699999999984	0.686688719513938	0.781266954760977	NA
FBP2	3.293695	0.00116816331765876	0.00457920020522233	PCa
FCAMR	0.28801897340443	0.604399497982903	0.708583642007144	NA
FCER2	0.931004999999999	0.230410435104858	0.341889124629094	NA
FCGBP	-0.499704999999999	0.0120204536253282	0.0304895270778912	NC
FCGR2A	0.143135000000001	0.893046013675576	0.931498406136692	NA
FCGR3A	-0.596145	0.118423878186037	0.200095518314339	NA
FCGR3B	-0.21097	0.967111248019845	0.976166596784076	NA
FCN2	0.497034999999997	0.378748049485757	0.506878208995215	NA
FDPS	-0.00389499999999998	0.825482146640695	0.889869754078669	NA
FDX1	-2.99539690702816	0.00370377638108045	0.0118829492226331	NC
FGA	-0.334150000000001	0.0394187937767217	0.0808629109254157	NA
FGB	1.456565	0.00252220953630185	0.00863156152423299	PCa
FGFBP2	0.672599999999999	0.0472006098160256	0.0939653875931221	NA
FGFR1	0.639195000000001	0.00768250870018569	0.021317231348263	PCa
FGFR2	0.50168	0.0351698080938488	0.0730501986997475	NA
FGG	1.12892	0.00293892877568166	0.00979340098975218	PCa
FGL2	1.8643	9.2746431153905e-08	1.3886201775543e-06	PCa
FH	2.98360529732551	0.000917535016281896	0.0037537106168952	PCa
FKBP1A	-0.431094999999999	0.548141433488932	0.663555828524502	NA
FKBP4	0.197434999999999	0.992848341203442	0.994693784216832	NA
FLG	-1.30304	0.00863251030865055	0.0232065987848511	NC
FLG2	3.41650227706244	1.5213252307074e-11	9.54599749317935e-10	PCa
FLII	-0.353147296214502	0.604399497982903	0.708583642007144	NA
FLNA	-0.433785000000004	0.0216517743277994	0.0489834474824088	NC
FLNB	0.562334999999997	0.00682730098327479	0.0194704509523022	PCa
FLNC	0.612539999999999	0.00293892877568166	0.00979340098975218	PCa
FLOT1	2.2481029924826	0.00161423421856164	0.0059696208837374	PCa
FLOT2	2.95065437258572	2.0255598250477e-07	2.7466081652848e-06	PCa
FLRT2	3.262825	1.07529336089529e-11	7.24478901903204e-10	PCa
FLRT3	2.307105	6.65744689552407e-07	7.51489817107324e-06	PCa
FMOD	-1.431035	0.00249250784502883	0.00854347681062346	NC
FN1	0.277069999999998	0.216772509080312	0.325234188988971	NA
FOLH1	-1.488835	0.00646765056528353	0.0187927959821446	NC
FOLR1	0.0186399999999978	0.591950929607552	0.702391967107255	NA
FOLR2	0.186710000000001	0.198669705828232	0.304429200970624	NA
FOLR3	-0.341580137449959	0.384601414365354	0.513119213720113	NA
FREM2	1.69463	2.80959073060391e-06	2.65678842771142e-05	PCa
FRK	2.10593	0.00186898619100467	0.00671589037967679	PCa
FRZB	-0.140900000000002	0.627097619019226	0.7280681026416	NA
FSHB	2.59191046906318	0.00410369115061996	0.0127854886137813	PCa
FSTL1	-2.36959	3.98390257907974e-10	1.5338024929457e-08	NC
FSTL3	1.28819	0.00112478369921323	0.00444960303762152	PCa
FTCD	2.749055	9.64862510239799e-08	1.43465073936345e-06	PCa
FTH1	1.529355	0.166923953017973	0.263076054610198	NA
FTL	4.26614120987636	0.00712785190794768	0.0200884296908957	PCa
FUCA1	0.236070000000002	0.61696421896834	0.719013435727427	NA
FUCA2	0.246964999999999	0.522181434661985	0.641129369664715	NA
FURIN	0.946444999999997	0.00105578010370967	0.00419974520959051	PCa
FXYD2	-0.152155	0.352163805816022	0.478729612445992	NA
FYN	-0.199258066178164	0.429194113969163	0.554429304803783	NA
FZD1	-2.29299	1.90595797784924e-06	1.94750966836159e-05	NC
FZD2	0.279590000000002	0.694617373399673	0.786552025761395	NA
FZD4	-0.998925	0.000175375446939119	0.000913307883093578	NC
FZD7	-0.0962050000000012	0.751012801059812	0.831629994393916	NA
FZD8	0.259194999999998	0.887378870969695	0.926932580334624	NA
G6PD	0.7394	0.772871176895789	0.849291670431865	NA
GAA	-0.6128	0.00675396516262757	0.0192868197226822	NC
GALC	0.51995	0.394479151071727	0.522418335203098	NA
GALK1	0.660250558188455	0.930002834255964	0.953894438941893	NA
GALM	0.855599999999999	0.0024631264696307	0.00848322790499008	PCa
GALNS	0.715925000000002	0.00948646820783455	0.0252816136663675	PCa
GALNT18	1.16341	0.155144013288931	0.249062168764658	NA
GALNT7	-1.622645	0.0171969136587253	0.0411048180135384	NC
GANAB	2.358115	3.32796944779643e-08	6.08059502495687e-07	PCa
GAPDH	0.746415000000002	4.46632258901213e-05	0.00028074027702362	PCa
GAPDHS	3.07285381139611	0.00101627993721705	0.00408025985966475	PCa
GARS	-0.501188372869185	0.611924581427384	0.715848832098448	NA
GAS1	0.434114999999998	0.0182277816652898	0.0430911154280315	PCa
GAS6	1.670655	3.64801565723115e-06	3.30467300713881e-05	PCa
GATM	3.453865	4.94422637308925e-07	5.8893657792157e-06	PCa
GBA	0.19604	0.281301563647277	0.401115192608154	NA
GBE1	3.39061705818711	4.67431162596206e-07	5.63006472937106e-06	PCa
GBF1	1.0133	0.136298856060127	0.22380832723963	NA
GC	-0.609254999999997	0.00439166105629416	0.013526316053386	NC
GCHFR	-0.548825000000001	0.0109650230776524	0.0284826382595404	NC
GCN1L1	1.06558421788033	0.0011390752810637	0.0044896641791103	PCa
GDA	2.51296440759336	1.51475525416539e-07	2.19182035434938e-06	PCa
GDF15	-1.71491	1.24954696448515e-05	9.38684061125428e-05	NC
GDI1	-0.263869999999997	0.431290009268401	0.556137117214518	NA
GDI2	-0.333799999999997	0.325026633386762	0.450358240091169	NA
GDPD3	1.3181797634962	0.197420262520268	0.303593499282238	NA
GFAP	-2.62917313561161	0.121843475289261	0.204590757572933	NA
GFPT1	-2.13379	3.01304080536162e-06	2.78803260787968e-05	NC
GGACT	0.643355	0.0440958501445317	0.0885201609977751	NA
GGCT	-0.497019999999999	0.864770667089501	0.915739468686131	NA
GGH	0.20485	0.0965501843919843	0.169237558983023	NA
GGT1	-0.365120000000001	0.0193123569827275	0.0449648397999573	NC
GGT6	2.125315	1.18278676057905e-09	3.98451289970069e-08	PCa
GHITM	4.06168560353276	0.00675396516262757	0.0192868197226822	PCa
GHR	1.685565	0.0437201582411908	0.0880940758579508	NA
GINM1	0.326050000000002	0.103958192383519	0.180607463963632	NA
GIPC2	2.9438282759862	0.00419771906443867	0.0130219889250788	PCa
GLA	-0.368345000000001	0.0811108549651689	0.145729169420753	NA
GLB1	0.178280000000001	0.710574552886435	0.796257139305173	NA
GLG1	-0.532735000000002	0.013164973004275	0.0328135049678809	NC
GLIPR2	-1.60059	0.000367965777975613	0.00174359168640752	NC
GLO1	-1.1657	8.32207926881183e-05	0.000475925806460433	NC
GLOD4	-0.487615000000002	0.0444742635864591	0.0891967556208426	NA
GLRX	0.693664999999999	0.00225265650844965	0.00785878225277902	PCa
GLRX3	-0.207114999999998	0.912922177419478	0.941751298811672	NA
GLUD1	3.62742063196375	1.68245617730071e-06	1.75235532283107e-05	PCa
GLUD2	1.64938601802983	0.000410297278217973	0.001886142711808	PCa
GM2A	-0.487404999999999	0.0762354097810074	0.138120624779708	NA
GMFB	4.93037098596009	5.41257503872943e-08	8.97654752576974e-07	PCa
GMPPA	-0.912885966869595	0.240313020820341	0.352939286708893	NA
GMPPB	-2.39322	0.0120204536253282	0.0304895270778912	NC
GMPR	-1.38003	0.00378945255892045	0.0120680350325443	NC
GMPR2	1.99012927906945	0.00108289758742082	0.00429968176515524	PCa
GNA11	2.250175	2.00096231262547e-05	0.000140982834837272	PCa
GNA13	1.83136208950742	0.000399307492433089	0.00183954477283278	PCa
GNA14	1.65764	0.004441398804356	0.0136017838383403	PCa
GNAI1	1.695215	1.44775649634737e-05	0.000105808915461862	PCa
GNAI2	1.0463	0.000110268882621438	0.000608029951232275	PCa
GNAI3	1.842695	3.65074283217009e-05	0.000235658728926908	PCa
GNAO1	1.285705	5.3236437595646e-06	4.55467299429416e-05	PCa
GNAQ	0.464159999999996	0.955681934617697	0.968256696915298	NA
GNAS	1.129805	0.00165434185930277	0.00608662294992624	PCa
GNAT3	1.86613	2.44152355689144e-06	2.38186642020721e-05	PCa
GNB1	-0.16525	0.557737063709797	0.671777156066102	NA
GNB2	0.217449999999996	0.478878059930718	0.602018132484332	NA
GNB2L1	-0.201844999999999	0.893046013675576	0.931498406136692	NA
GNB4	1.133205	0.000502181707094077	0.00224162269253588	PCa
GNG12	1.29346	0.000457143564198652	0.00207495057771009	PCa
GNG7	-1.69415	0.346624672623035	0.473288660022332	NA
GNPDA1	0.570119999999999	0.257979143943331	0.373792361788859	NA
GNPTG	-0.0693299999999972	0.918611656013021	0.946714498261986	NA
GNS	0.0883350000000007	0.420869955441522	0.548275301469439	NA
GOLIM4	1.3804696353263	0.00378945255892045	0.0120680350325443	PCa
GOLM1	0.430220000000002	0.0208459351119239	0.0478125915971361	PCa
GOT1	0.74663	0.00890920453547476	0.023861173886315	PCa
GOT2	1.99046	0.0339437490152626	0.0711202360319789	NA
GP1BA	1.496995	0.00668133811641117	0.019155538535881	PCa
GP2	-0.918824999999998	0.000817113314991022	0.00344754658927719	NC
GP5	0.386085000000001	0.348464855110403	0.475199384957639	NA
GP6	-0.431714999999997	0.00653815658865047	0.0188453616195832	NC
GPC1	0.0122150000000012	0.723970167661558	0.807073258261798	NA
GPC3	1.921785	0.000127646818177044	0.000684593383058971	PCa
GPC4	0.980345	0.000145464748647625	0.00077629207446604	PCa
GPC6	0.313958497213608	0.0273288826957141	0.059039149390741	NA
GPD1	1.16615	0.000118658216160984	0.00064440079104051	PCa
GPD1L	-0.780005000000003	0.179363762142626	0.280223384912682	NA
GPI	0.357885	0.0645658860834941	0.12062742668632	NA
GPNMB	-0.642949999999999	0.0354821638072183	0.0735572549695795	NA
GPR116	0.609939999999998	0.0113073062901603	0.0290566774273964	PCa
GPR126	1.56527	0.00318848349703257	0.0105273666456389	PCa
GPR180	-0.0378399999999992	0.36151944976034	0.488981137818879	NA
GPR56	0.567889999999998	0.0750546443692504	0.136555116675193	NA
GPR64	-0.41743	0.312841189903203	0.43740960144702	NA
GPRC5A	2.690845	0.000905837379864597	0.00371997217331061	PCa
GPRC5B	0.756454999999999	0.00424546216417906	0.0131511730258191	PCa
GPRC5C	0.290020000000002	0.0253864606724415	0.0556797652184984	NA
GPX1	0.677395000000001	0.131645907010555	0.21849774866417	NA
GPX3	-1.00827	3.72999831661558e-07	4.56924793785408e-06	NC
GPX4	-0.3157	0.864770667089501	0.915739468686131	NA
GRB2	-0.104299999999999	0.893046013675576	0.931498406136692	NA
GRHPR	1.53317	8.61454207275385e-07	9.52459113274733e-06	PCa
GRN	0.743625000000002	0.764652106920498	0.843268512798257	NA
GSN	-0.242394999999998	0.236032933640975	0.34879164148728	NA
GSPT1	-1.05402	0.1510205834363	0.24407824429435	NA
GSR	-0.562474999999999	0.316291641286366	0.441089766244117	NA
GSS	-0.731034999999999	0.0229113488043649	0.0513480956571838	NA
GSTA1	1.902295	6.39013160803595e-11	3.20398226672686e-09	PCa
GSTA2	1.83559	1.30357276831536e-10	5.97979337976153e-09	PCa
GSTA5	5.408615	1.71008006899647e-13	2.04829590486466e-11	PCa
GSTM1	-1.56533877414414	0.014404809672061	0.0354934510319584	NC
GSTM2	-0.869615	0.629642101503128	0.729843210129433	NA
GSTM3	-0.0664599999999993	0.987127400270607	0.992189592066867	NA
GSTM4	-0.612558395007625	0.171370275606696	0.269100010348169	NA
GSTM5	0.148975000000004	0.786625982740635	0.860459471734556	NA
GSTO1	0.623035000000002	0.0792537043456351	0.142988273279656	NA
GSTP1	-0.146425000000001	0.253480400725439	0.369508954674812	NA
GSTT1	-0.897015	0.0530761719068768	0.103278182880168	NA
GUCA2A	1.03572	0.00653818668434521	0.0188453616195832	PCa
GUCA2B	1.0127	0.422942062038006	0.549646224083147	NA
GUSB	-2.82156	4.72346575905485e-06	4.13975291728547e-05	NC
H2AFJ	1.99469	4.07048047843856e-05	0.00025964366602111	PCa
H2AFV;H2AFZ	1.48952	0.0273288826957141	0.059039149390741	NA
H2AFX	0.832215000000001	0.210175635118565	0.317546369527418	NA
H2AFY	0.985332646367523	0.140111797651267	0.229022771596765	NA
H3F3A	2.794935	7.16364970449043e-05	0.000424308482496741	PCa
HAAO	-0.0622849999999993	0.637301866789677	0.736346637083893	NA
HADHA	2.31933860467666	1.98687001693594e-07	2.7111973142493e-06	PCa
HAGH	2.27129242777352	8.68202283681088e-06	6.85657188137885e-05	PCa
HAMP	-0.0637749999999997	0.599405968225389	0.707732348025158	NA
HAVCR2	-0.493914999999998	0.00205880770394539	0.00730064047649056	NC
HBA1	3.488505	3.49727524692573e-11	1.83905498350533e-09	PCa
HBB	2.696575	1.15595922216191e-08	2.51742230604149e-07	PCa
HBD	2.98058	8.97082760783166e-09	2.05756428962607e-07	PCa
HBE1	1.81113	0.0017586556325225	0.00638326859211872	PCa
HBG1	1.32222	0.00182411244116711	0.0065655866830656	PCa
HBG2	1.32222	0.00196179028938663	0.0069911072130869	PCa
HBZ	-1.01950513435716	0.599405968225389	0.707732348025158	NA
HDHD1	-2.60985346933854	8.32207926881183e-05	0.000475925806460433	NC
HDLBP	-0.682428610297872	0.853506670242025	0.907824558974744	NA
HEBP1	-0.129805000000001	0.876062127117798	0.920462936679324	NA
HEBP2	-0.286100000000001	0.394479151071727	0.522418335203098	NA
HEG1	0.20091	0.978547309685343	0.984943055820049	NA
HEXA	-0.0426799999999972	0.579621402955745	0.691951132210735	NA
HEXB	-0.437200000000001	0.000325238113252918	0.00156871000486195	NC
HGD	-0.910609999999998	0.0061251347844163	0.0179915403204381	NC
HGFAC	0.668385000000001	0.000348365622343621	0.00166535760925243	PCa
HINT1	-0.352920000000001	0.867591037843378	0.91737433918113	NA
HINT3	-0.234694999999999	0.574723551421965	0.689156828067718	NA
HIST1H1A	2.12294	0.000894278086794343	0.0037006978025501	PCa
HIST1H1B	-0.220805000000002	0.249036575968962	0.364262454402362	NA
HIST1H1C	3.8334	2.45241263111045e-10	9.97622949561157e-09	PCa
HIST1H1D	2.51934422536239	2.01024072004758e-06	2.01585069415004e-05	PCa
HIST1H1E	1.96568	0.0085420006844825	0.0230783878142159	PCa
HIST1H1T	2.2079765118393	9.91798521525994e-06	7.71955816754528e-05	PCa
HIST1H2AA	-0.117144999999997	0.935703953485196	0.957464510542991	NA
HIST1H2AC	2.43943	2.15783887302914e-06	2.15384287511613e-05	PCa
HIST1H2BA	4.544615	4.39790671523595e-05	0.000277248154328909	PCa
HIST1H2BC	1.724435	0.000180460990458371	0.000935273787087132	PCa
HIST1H2BJ	1.463535	0.000287189132604119	0.00141043227766397	PCa
HIST1H3A	1.50908	0.00485804702951969	0.014793713835656	PCa
HIST1H4A	1.740445	9.94597196732085e-05	0.000556974430169968	PCa
HIST2H2AA3;HIST2H2AC	2.35232	1.9748852629912e-06	1.98965076028459e-05	PCa
HIST2H2AB	2.64985954696351	0.0539634376178368	0.104626952791417	NA
HIST2H2BF	1.730635	0.000172883511256812	0.000902510533340643	PCa
HIST2H3A	5.183575	0.000271653846006597	0.0013464038896327	PCa
HIST3H2A	2.43943	1.9748852629912e-06	1.98965076028459e-05	PCa
HIST3H2BB	1.52245	0.00027932029602884	0.001381226051005	PCa
HIST3H3	4.38419	0.00055870582272567	0.00245329888756934	PCa
HK3	-2.44027285146351	0.00378945255892045	0.0120680350325443	NC
HLA-A	1.295245	0.000239532503948205	0.00121513430238195	PCa
HLA-B	0.984870000000001	6.64333477063625e-05	0.000395663805676568	PCa
HLA-C	0.779560000000004	0.00626013101678542	0.0183132190938797	PCa
HLA-G	1.42563280088793	0.0222738204370447	0.0500754503256187	NA
HLA-H	1.752435	0.000100940158315222	0.000562343621001598	PCa
HMCN1	0.408034999999998	0.0222738204370447	0.0500754503256187	NA
HMCN2	-0.261119999999998	0.184054203481386	0.286306538748822	NA
HNMT	0.880559999999999	0.435499556044206	0.560559428556005	NA
HNRNPA1	2.5509629990043	4.5224769581396e-09	1.18908052704256e-07	PCa
HNRNPA2B1	-0.138225000000002	0.753734599219012	0.83421550098367	NA
HNRNPC	-0.0809750000000022	0.291019413480481	0.412516670258986	NA
HNRNPK	3.722145	1.45609239847446e-08	3.01859154914512e-07	PCa
HNRNPM	-0.424557369775913	0.689327828306091	0.783029925093747	NA
HNRNPU	2.14923019830933	5.05798679256493e-06	4.37952591356224e-05	PCa
HP	0.624269999999999	0.312841189903203	0.43740960144702	NA
HPD	1.74776	0.0151371888687167	0.0370020172346409	PCa
HPGD	3.63417415310033	0.000929372499590887	0.003780617187015	PCa
HPN	0.202735000000001	0.487828478533553	0.609008801226601	NA
HPR	0.754974999999998	0.157237521908586	0.251300294466205	NA
HPRT1	-0.793215	0.0171969136587253	0.0411048180135384	NC
HPX	-0.328305	0.00592755295029649	0.0175305955567068	NC
HRAS	0.016960000000001	0.691970722465618	0.78479162421666	NA
HRG	0.129089999999998	0.292660746346798	0.414570676165373	NA
HRNR	3.11390801271206	2.08362735798496e-10	8.80843251728542e-09	PCa
HRSP12	0.876664999999999	0.0111921721778491	0.0288640229849794	PCa
HS6ST2	1.79439468444995	4.58754104358315e-07	5.55659465728386e-06	PCa
HSP90AA1	-0.0180800000000012	0.870413094969939	0.91810696318747	NA
HSP90AB1	-0.27966	0.99570896794894	0.996633488810546	NA
HSP90AB2P	0.258574999999997	0.240313020820341	0.352939286708893	NA
HSP90AB4P	-0.0546199999999999	0.831070508802836	0.892769315883864	NA
HSP90B1	1.90274	8.56832092141852e-08	1.31016311394172e-06	PCa
HSPA1A	-0.696675000000003	0.00142678992875891	0.00543491004665055	NC
HSPA1L	0.00694000000000017	0.876062127117798	0.920462936679324	NA
HSPA2	0.538615	0.000990711254975758	0.00400745490755672	PCa
HSPA4	0.799274999999998	0.0888956040352673	0.1574847348398	NA
HSPA5	1.23628	8.07305112824739e-08	1.2432498737501e-06	PCa
HSPA6	-0.215154999999999	0.429194113969163	0.554429304803783	NA
HSPA8	-0.089855	0.895881652810767	0.932651300560122	NA
HSPA9	3.81583098972785	7.16432535584921e-08	1.11929604834862e-06	PCa
HSPB1	-0.643470000000001	0.0206486071513101	0.0474104334592381	NC
HSPB11	3.71370403848429	0.429194113969163	0.554429304803783	NA
HSPD1	3.37011	1.29336883102453e-09	4.2900049225983e-08	PCa
HSPE1	-2.829565	1.43188890905133e-06	1.52829331084884e-05	NC
HSPG2	-0.526199999999999	0.0429768799731855	0.0869213444861049	NA
HTRA1	1.58979868629084	0.00169536461468616	0.00618478191076711	PCa
HTRA3	-0.512735000000003	0.833867915225192	0.89443742548533	NA
HYAL1	-0.201494999999998	0.388533955840334	0.516448693790984	NA
HYOU1	0.583039999999997	0.0302082578715971	0.0642931924690656	NA
ICAM1	-0.0425749999999994	0.800447696731706	0.871598603107858	NA
ICAM2	-0.964315000000003	1.57047855331819e-05	0.000112865058698467	NC
ICAM3	2.61503593207509	4.33112111422574e-09	1.16723714028384e-07	PCa
ICOSLG	0.659925000000001	0.00213443805754252	0.0074948671857682	PCa
IDH1	-0.548244999999998	0.0321732551030925	0.0676077368443153	NA
IDH2	3.570435	2.62488677349017e-09	7.44638932058526e-08	PCa
IDS	-0.694240000000001	0.517530256279946	0.636506122384235	NA
IDUA	-0.913979999999999	0.267141982133185	0.384484721948696	NA
IFI30	-0.28302	0.737450856614589	0.818714751215785	NA
IFNAR1	-1.22663754367588	0.0229112723958434	0.0513480956571838	NA
IFNAR2	-0.426464999999997	0.110203973942873	0.189473499059676	NA
IGF2	0.758430000000001	0.0268316277507284	0.0582567869391445	NA
IGF2R	-1.202085	8.39685544056383e-06	6.72997038284595e-05	NC
IGFALS	1.294965	2.06621531582381e-05	0.000144635072107667	PCa
IGFBP2	1.764645	5.60957493832063e-09	1.40630739151387e-07	PCa
IGFBP3	0.0518000000000001	0.856320024990105	0.909919159131921	NA
IGFBP4	2.68015	1.4868584751774e-08	3.05301606903094e-07	PCa
IGFBP5	-1.120985	0.00626013101678542	0.0183132190938797	NC
IGFBP6	1.62449	1.63725222314189e-07	2.35327719539594e-06	PCa
IGFBP7	-0.51146	0.00818838813100326	0.0223187924278673	NC
IGFLR1	0.160515	0.705240968238203	0.793166159374839	NA
IGHA1	-0.355915	0.015287538407901	0.0372849918636137	NC
IGHA2	-0.265650000000001	0.078034925014778	0.141025396757637	NA
IGHG1	-0.790939999999999	1.94889492942719e-07	2.67631685850001e-06	NC
IGHG2	-0.763114999999999	0.000736510131135658	0.00314438780738313	NC
IGHG3	-0.483129999999999	0.00863251030865055	0.0232065987848511	NC
IGHG4	-0.840744999999998	8.1987194143389e-05	0.000472632060356007	NC
IGHM	0.16198	0.927153602684484	0.952331189798832	NA
IGHV1-2	-0.205520000000003	0.870413094969939	0.91810696318747	NA
IGHV1-46	-0.221225	0.861952017933927	0.914551452099186	NA
IGHV3-13	-0.586575	0.0214478131625051	0.0485729886327322	NC
IGHV3-23	-0.706664999999997	3.53858075007848e-05	0.000230488824687891	NC
IGHV3-33	-0.10998	0.99570896794894	0.996633488810546	NA
IGHV3-48	0.0448000000000022	0.412641333581961	0.541152503164664	NA
IGHV3-53	0.0214749999999988	0.300960515934791	0.424098609382621	NA
IGHV3-7	-0.00402500000000217	0.831070508802836	0.892769315883864	NA
IGHV4-34	-1.476385	0.0321732551030925	0.0676077368443153	NA
IGHV4-39	3.98089449119727	0.00124391271487961	0.00484093107090333	PCa
JCHAIN	-0.477390000000003	0.0081020576493424	0.022195725911032	NC
IGKC	-1.213785	0.000444985356035441	0.00202830534378945	NC
IGKV1-16	-1.941615	3.01304080536162e-06	2.78803260787968e-05	NC
IGKV1-17	-0.835335000000001	0.00401157859504119	0.0125711678065535	NC
IGKV1-33	-0.551114999999999	0.0121431117485714	0.0307283438144599	NC
IGKV1-39	-0.522449999999999	0.020066363033207	0.0464196123386205	NC
IGKV1-5	-0.587310000000002	0.00330123011540808	0.0108663391279692	NC
IGKV1D-12	-0.580044999999998	0.004441398804356	0.0136017838383403	NC
IGKV1D-33	-0.762535	0.00234874288695459	0.00815441169770385	NC
IGKV2-30	-0.790005000000001	0.0875578630221345	0.155754746432114	NA
IGKV2D-28	-0.662289999999999	0.0212455270145357	0.0484712764479777	NC
IGKV2D-40	-0.706644999999998	0.0268316277507284	0.0582567869391445	NA
IGKV3-11	-0.997414999999997	0.0073610034972712	0.0206108097923593	NC
IGKV3-15	-1.37422	2.16790617210357e-05	0.000149807875226131	NC
IGKV3-20	-0.995279999999998	0.000488908624863248	0.00219601457334409	NC
IGKV4-1	-0.550895000000001	0.00304361340156601	0.0101109868933379	NC
IGLC2	-1.06327	1.84630593221503e-05	0.000131374111876423	NC
IGLC3	-1.13149	1.90675022202537e-05	0.000134785359956941	NC
IGLC6	-0.934699999999999	0.00958585696267666	0.0254834865740208	NC
IGLC7	-1.415445	0.000291200981496731	0.00142688480933398	NC
IGLL1	0.00663999999999731	0.333020791325749	0.458488394698796	NA
IGLL5	-1.34743	2.50234154965724e-05	0.0001707293791475	NC
IGLON5	1.698775	0.00264428196533781	0.00896394955545333	PCa
IGLV1-40	0.692764999999998	0.27180634770481	0.390416046403445	NA
IGLV1-44	3.08593	0.0105229794336379	0.0275668817240867	PCa
IGLV1-47	-0.430820000000001	0.182873164943005	0.285292723311953	NA
IGLV1-51	0.677680000000002	0.328564169223999	0.45380163282956	NA
IGLV2-11	0.669225000000001	0.0674695042247203	0.124754932340049	NA
IGLV2-14	0.0403999999999982	0.629642101503128	0.729843210129433	NA
IGLV3-1	-0.59036	0.171370275606696	0.269100010348169	NA
IGLV3-19	-0.520239999999998	0.0440958501445317	0.0885201609977751	NA
IGLV3-21	-1.16169	0.00146259162435495	0.00549363683294298	NC
IGLV6-57	-0.811655000000002	0.158292272417852	0.252424659269888	NA
IGLV7-43	4.9459	1.56628656634966e-06	1.65534992012248e-05	PCa
IGSF8	-0.0884300000000025	0.75645946056045	0.835943924637791	NA
IL10RB	0.173829999999999	0.450418283630467	0.574956672295612	NA
IL13RA1	0.331099999999999	0.0625194793842203	0.118342403470043	NA
IL18BP	-0.445905	0.00548868484506793	0.0164584207593414	NC
IL1R1	-0.65531	0.039077150835212	0.0803149067690343	NA
IL1R2	0.335535000000004	0.339325958057358	0.464499533696295	NA
IL1RAP	0.309480000000001	0.166923953017973	0.263076054610198	NA
IL1RN	-0.165075000000002	0.604399497982903	0.708583642007144	NA
IL2RA	0.0699799999999975	0.422942062038006	0.549646224083147	NA
IL2RB	-0.58558	0.129819571948995	0.216299070418883	NA
IL6R	1.773575	0.000629351890216723	0.00274117712183284	PCa
IL6ST	-0.187094999999999	0.198669705828232	0.304429200970624	NA
IMPA1	0.410853668303186	0.955681934617697	0.968256696915298	NA
INAFM2	1.062475	0.0548630494217788	0.106275592590616	NA
INHBC	2.28391850160859	0.0110780804349396	0.0286382990620262	PCa
IPO5	0.93722	0.0280896674434709	0.060380182460741	NA
IQGAP1	0.356739999999999	0.505996821316764	0.626250945326603	NA
IQGAP2	0.54369	0.024009144205848	0.0534197264270467	NA
ISLR	0.0815200000000011	0.237453596781612	0.35017096762049	NA
ISM2	-2.11463657883573	0.0189447255803663	0.0443483478298259	NC
IST1	-0.163789999999999	0.967111248019845	0.976166596784076	NA
ITFG1	-0.744005000000001	0.004441398804356	0.0136017838383403	NC
ITFG3	-0.141555	0.90155688759741	0.934947883434351	NA
ITGA7	-0.90523258244103	0.060037203576271	0.114346476069294	NA
ITGAM	0.997227962352435	0.404508824723432	0.532755666526401	NA
ITGB1	0.889555000000001	0.0222738204370447	0.0500754503256187	NA
ITGB2	0.586419999999999	0.226256508163115	0.336884690331268	NA
ITGB4	-0.376985540442615	0.0640491714378259	0.120182779477766	NA
ITIH1	-0.687240000000003	0.0336430068855277	0.0705586798105036	NA
ITIH2	0.534249999999997	0.0204529097961181	0.0471116170090071	PCa
ITIH4	-0.663419999999999	0.000604928524360004	0.00264013339781411	NC
ITIH5	0.704150847529041	0.00125172409538745	0.00486255342280242	PCa
ITLN1	1.831675	4.39786339337504e-05	0.000277248154328909	PCa
ITM2B	-0.136389999999999	0.219452550753448	0.32879756735541	NA
IVL	0.219860000000001	0.420869955441522	0.548275301469439	NA
JAG1	0.397939999999998	0.0882245112794972	0.156682397172968	NA
JAM3	-0.795529999999996	0.011423490801673	0.0293202930576274	NC
JUP	3.41692	3.29436421322544e-12	2.73178817065925e-10	PCa
KAL1	-4.24669827578317	1.44775649634737e-05	0.000105808915461862	NC
KAZALD1	2.04144	0.0120204536253282	0.0304895270778912	PCa
KHK	4.908205	1.45492484384582e-13	1.84518703725387e-11	PCa
KHSRP	3.35071361490983	9.51404301341613e-05	0.000535568583209534	PCa
KIAA0319L	3.00606976003445	0.00111065805172474	0.00440179919029142	PCa
KIF12	2.34671	7.46763143860019e-06	6.19238976216231e-05	PCa
KIF20B	2.24885	0.00146259162435495	0.00549363683294298	PCa
KIF5B	-1.39265	0.0214478131625051	0.0485729886327322	NC
KIF5C	-1.351105	0.067201313550766	0.124365692717126	NA
KIRREL	0.212134999999996	0.898718622738361	0.932901950228168	NA
KIT	-0.60693	0.0656096378388239	0.12204864467688	NA
KL	2.11778	4.13405648998081e-05	0.000262921114820019	PCa
KLC1	0.491985027986559	0.339325958057358	0.464499533696295	NA
KLC2	0.489274999999999	0.639863809969767	0.73891075216648	NA
KLC4	2.7306	0.00890920453547476	0.023861173886315	PCa
KLK1	0.351559999999999	0.52451505545832	0.64143758341925	NA
KLK11	-2.911685	1.10595449254452e-09	3.84586755794515e-08	NC
KLK2	-2.12237	7.22074626599509e-06	6.0107833781797e-05	NC
KLK3	-3.07834	5.37231088405498e-13	4.82612594417606e-11	NC
KLKB1	1.50662668486403	0.00519339858295579	0.0157040215215325	PCa
KLRD1	5.67125361705235	2.86009868208664e-07	3.67045997534453e-06	PCa
KLRK1	1.137915	0.0175347063499787	0.0417732893818277	PCa
KNG1	-0.560775000000003	0.000439020069459431	0.00200535438507316	NC
KPNB1	0.391535000000001	0.304323907437355	0.427719911626426	NA
KRAS	-0.60023	0.0242340953005408	0.0538646489360475	NA
KREMEN1	-0.601680000000002	0.161488670506501	0.256951714842817	NA
KRT1	2.7257	2.07688920474486e-14	3.73147760452493e-12	PCa
KRT10	3.390785	1.25510062918584e-14	2.86222950584571e-12	PCa
KRT12	4.168205	8.97082760783166e-09	2.05756428962607e-07	PCa
KRT13	3.18066	2.236336099591e-13	2.5376529635359e-11	PCa
KRT14	3.55673	5.37232637776681e-15	1.65467652435218e-12	PCa
KRT15	2.808725	6.36021890808839e-12	4.89736855922806e-10	PCa
KRT16	1.91521	1.10826909116742e-08	2.43819200056833e-07	PCa
KRT17	3.15143	3.42632374707486e-13	3.35779727213337e-11	PCa
KRT18	2.12545	6.94927268167048e-09	1.66473687796462e-07	PCa
KRT19	2.50026	1.610882414527e-10	7.23554684525045e-09	PCa
KRT2	3.28129	4.40010652721375e-15	1.58110494544547e-12	PCa
KRT20	2.154285	3.06606991744052e-06	2.7892180345999e-05	PCa
KRT24	0.852739999999999	0.0351698080938488	0.0730501986997475	NA
KRT25	2.77097	2.76082656388858e-06	2.6221771241162e-05	PCa
KRT26	-0.150888604796375	0.467817312762611	0.592605244604106	NA
KRT27	2.702545	3.66021072072319e-07	4.5352955826892e-06	PCa
KRT3	3.599605	9.66610800965446e-10	3.47335481146917e-08	PCa
KRT31	0.877574999999998	0.0585874619554283	0.11217990051146	NA
KRT32	0.0521200000000004	0.339325958057358	0.464499533696295	NA
KRT33A	0.139681642727144	0.371029385093822	0.498094243002665	NA
KRT33B	0.277934999999999	0.384601414365354	0.513119213720113	NA
KRT34	0.433148819931656	0.0288686361832837	0.0616856091289986	NA
KRT35	0.00760000000000183	0.414689500177799	0.542189546624217	NA
KRT36	1.998725	0.000196562156728753	0.0010090190712076	PCa
KRT37	0.537675	0.203725295736685	0.309536108251087	NA
KRT38	1.388985	0.00675396516262757	0.0192868197226822	PCa
KRT4	3.65332	4.97427031626184e-05	0.00030906417296428	PCa
KRT5	2.96183	1.30638288831347e-12	1.12662460288154e-10	PCa
KRT6A	2.751	1.32756470586536e-14	2.86222950584571e-12	PCa
KRT6B	2.29981	2.92084694330766e-13	3.14867300488566e-11	PCa
KRT6C	2.637745	2.52345719584246e-14	4.18505670325873e-12	PCa
KRT7	3.608015	2.30091352256404e-09	6.88995771478898e-08	PCa
KRT71	4.865145	1.44583806329606e-09	4.6525774096512e-08	PCa
KRT72	4.980375	1.10491610915159e-10	5.29377584740186e-09	PCa
KRT73	7.47462	3.81984572850059e-16	1.64711747812945e-13	PCa
KRT74	5.31548	1.005025534415e-10	4.92462511863349e-09	PCa
KRT75	4.68214	1.93831040845549e-18	3.58177180026391e-15	PCa
KRT76	2.01454	2.80609763409117e-07	3.62272245455124e-06	PCa
KRT77	3.066065	3.46641108647626e-12	2.76799344534919e-10	PCa
KRT78	3.19326615775853	2.80609763409117e-07	3.62272245455124e-06	PCa
KRT79	4.53377	3.32260834903888e-18	3.58177180026391e-15	PCa
KRT8	1.57039	5.32758392585836e-07	6.2425385566036e-06	PCa
KRT81	1.330315	0.0302082578715971	0.0642931924690656	NA
KRT82	-7.92200213312958	4.83440632553876e-13	4.53173045124416e-11	NC
KRT83	1.464975	0.0178783017816707	0.0423578226827275	PCa
KRT84	-3.317825	0.0051360929965689	0.0155525512648912	NC
KRT85	0.29299	0.510593908087452	0.629771433544934	NA
KRT86	1.227555	0.0231273521849799	0.0517246590361169	NA
KRT87P	0.526775000000002	0.166923953017973	0.263076054610198	NA
KRT9	3.496765	5.25805901101309e-17	3.77879174258141e-14	PCa
L1CAM	2.093325	3.06606991744052e-06	2.7892180345999e-05	PCa
LAIR1	0.0977400000000017	0.567413703380535	0.681528659882135	NA
LAIR2	0.253765000000001	0.467817312762611	0.592605244604106	NA
LAMA2	2.041335	1.88676207716158e-09	5.81122719765767e-08	PCa
LAMA3	0.661946142361629	0.00392134702139067	0.0123965163902027	PCa
LAMA4	1.40365	0.000393916312454118	0.00182641627881952	PCa
LAMA5	-0.720860000000002	0.004441398804356	0.0136017838383403	NC
LAMB1	1.44619	7.95716615304026e-05	0.000463666222323103	PCa
LAMB2	0.246175000000001	0.311125295007496	0.435858437970216	NA
LAMC1	0.193575000000003	0.800447696731706	0.871598603107858	NA
LAMC3	2.17187871637879	0.0288686361832837	0.0616856091289986	NA
LAMP1	0.263624999999998	0.0807987295290835	0.145289458602756	NA
LAMP2	-0.00407499999999672	0.895881652810767	0.932651300560122	NA
LAMP3	-3.09331	3.71171469589092e-06	3.33435703514201e-05	NC
LAMTOR1	4.30022899919995	3.82533459841787e-05	0.000246191683408625	PCa
LAP3	-1.01852	0.00768250870018569	0.021317231348263	NC
LASP1	0.484780000000001	0.517530256279946	0.636506122384235	NA
LAYN	-0.289300000000001	0.199924920406385	0.305484144859083	NA
LBP	1.206295	0.00793183710608547	0.0217570493647841	PCa
LCAT	-0.339525000000002	0.162564896582564	0.257902808706408	NA
LCN1	1.828415	1.18943819499164e-05	9.02967869155628e-05	PCa
LCN2	0.533080000000002	0.237453596781612	0.35017096762049	NA
LCP1	-0.850570000000001	0.000894278086794343	0.0037006978025501	NC
LDHA	0.169274999999999	0.930002834255964	0.953894438941893	NA
LDHB	0.492170000000002	0.000796228779010614	0.00337263113466971	PCa
LDHC	-0.0469699999999982	0.805994191909226	0.874986645395917	NA
LDLR	-0.68458	0.0113073062901603	0.0290566774273964	NC
LDLRAD3	0.301085	0.822691259357588	0.887748926513994	NA
LEAP2	0.624525000000002	0.705240968238203	0.793166159374839	NA
LFNG	-0.691655000000001	0.0202588320667994	0.0467644988608347	NC
LGALS1	0.457464999999999	0.197420262520268	0.303593499282238	NA
LGALS3	-0.422710000000002	0.00760097386159028	0.0211454188975337	NC
LGALS3BP	0.0984099999999977	0.907237158419109	0.936334759957683	NA
LGALS9	0.326960000000003	0.199924920406385	0.305484144859083	NA
LGMN	-0.843154999999996	0.00178023068749967	0.0064291078094628	NC
LHPP	-3.18387428557155	0.0733115361138683	0.133609190077346	NA
LIFR	-1.047825	0.0682798301059769	0.126145084583107	NA
LILRA3	-0.718292650334105	0.148990441424413	0.240977788230334	NA
LILRA5	-0.26576	0.0595506862234667	0.113520141023691	NA
LILRB1	0.333130000000001	0.131645907010555	0.21849774866417	NA
LILRB3	0.709055732863174	0.0159021636370521	0.0384793095415089	PCa
LILRB4	-0.954899999999999	0.0762354097810074	0.138120624779708	NA
LMAN2	-0.904730000000001	0.00100342020605344	0.00403614545569257	NC
LMNA	0.472120000000004	0.0194984995465417	0.045300393343043	PCa
LMNB1	1.17287	0.111005115755039	0.190395409361865	NA
LNPEP	-0.824269139083768	0.00554952968949912	0.0165947101394731	NC
LOX	3.10157778573897	0.000905837379864597	0.00371997217331061	PCa
LPA	-0.392870000000002	0.550532675721333	0.665702999918785	NA
LPHN1	0.363395000000001	0.0106319781697112	0.0277512650531444	PCa
LPHN2	0.099590000000001	0.470018073876266	0.593997049986653	NA
LPHN3	0.477166115696647	0.091620474839095	0.161383777576053	NA
LPL	4.58461411761446	1.02371043125554e-07	1.51172581492256e-06	PCa
LPP	0.26435	0.538628091375378	0.654981480544452	NA
LRBA	0.162468049329661	0.192479989548872	0.297695019703994	NA
LRG1	-0.0388400000000004	0.842272623411537	0.899425347238868	NA
LRP1	1.01252	0.00134079089807878	0.00515284345144	PCa
LRP10	0.137815	0.406532911558641	0.53476812527177	NA
LRP2	0.18938	0.220801455947615	0.329901551644531	NA
LRP3	1.53042868333564	0.0804879186750072	0.144851379518627	NA
LRPPRC	0.384633546777632	0.0661367071868815	0.122923052323204	NA
LRRC15	1.23173	0.000378148045218486	0.00177622480499141	PCa
LRRC19	0.0731749999999991	0.604399497982903	0.708583642007144	NA
LRRC25	-0.0542449999999981	0.526854007010668	0.643932675235261	NA
LRRC47	0.432653076409654	0.120981422387168	0.203460176807125	NA
LRRFIP1	0.350393532076545	0.287755350953249	0.408158247799476	NA
LRRN4	0.716568905895794	0.0296661312729677	0.0633269099252658	NA
LSAMP	-1.37639	7.02283705442315e-08	1.11332622715708e-06	NC
LSR	2.7944816891969	1.13100825610638e-09	3.87056158756405e-08	PCa
LTA4H	1.272255	0.0120204536253282	0.0304895270778912	PCa
LTBP1	0.51887	0.0862364101186437	0.153784698276092	NA
LTBP2	-0.461275000000001	0.132566511278841	0.219182053924219	NA
LTBP3	1.740515	0.0433471730978814	0.0875060910103298	NA
LTBP4	-0.0437599999999989	0.949970546056058	0.966102121366444	NA
LTF	-1.02937	0.179363762142626	0.280223384912682	NA
LUM	0.336545000000001	0.781115801817551	0.855734587763537	NA
LY6D	1.244645	0.0102019233492845	0.0268891769450578	PCa
LY6H	-0.0510999999999981	0.71592234873237	0.801000821934089	NA
LY75	1.12357165348821	0.050911206296458	0.100241608013848	NA
LYNX1	-1.028255	0.00127546297298604	0.0049458600175502	NC
LYPD1	-0.420535000000001	0.591950929607552	0.702391967107255	NA
LYPD3	-1.51362	2.50218696217333e-07	3.330071043485e-06	NC
LYPD6B	1.27722	5.05115650493099e-05	0.000311151240703749	PCa
LYPLA1	-0.519424999999998	0.0411652813161645	0.0838869059713145	NA
LYPLA2	-1.94115	0.00396622981399027	0.0124652937011123	NC
LYVE1	0.202144999999998	0.238880290115268	0.35155351910479	NA
LYZ	-0.432874999999996	0.297621979034181	0.420218066010278	NA
MACF1	0.480306601291019	0.0496480882508016	0.0979334659366223	NA
MADCAM1	-0.215095000000002	0.314563305218629	0.439247724126531	NA
MAL2	6.44164836428207	0.00182411244116711	0.0065655866830656	PCa
MAN1A1	1.05932	0.000353171977206588	0.00168459907711815	PCa
MAN1C1	2.553945	8.7398549424174e-08	1.32698079266563e-06	PCa
MAN2A1	1.60425	5.22914173909772e-07	6.1606719068277e-06	PCa
MAN2B1	0.571695000000002	0.202452705064348	0.308254259970858	NA
MAN2B2	-0.0657500000000013	0.538628091375378	0.654981480544452	NA
MANBA	-0.382245000000001	0.120124148934994	0.202334113362381	NA
MANSC1	0.200915000000002	0.58207764974327	0.69411471949474	NA
MAP2K2	-0.388501251021218	0.268690615587023	0.386455615213891	NA
MAPK1	1.54931101277531	0.131645907010555	0.21849774866417	NA
MARCKS	-0.613680000000002	0.264063157803293	0.381581882187601	NA
MARCKSL1	-0.737965000000003	0.935703953485196	0.957464510542991	NA
MASP1	1.11495	0.0110780804349396	0.0286382990620262	PCa
MASP2	0.036014999999999	0.90155688759741	0.934947883434351	NA
MAT2A	1.19183	0.0106319781697112	0.0277512650531444	PCa
MATN2	-0.48504	0.817116242902822	0.883501815295128	NA
MATN4	-0.59319	0.0645658860834941	0.12062742668632	NA
MB	0.0774699999999982	0.803219705500998	0.872413947133578	NA
MBTPS1	1.23495	0.000167999215156236	0.000881280554444877	PCa
MCAM	-0.147525000000002	0.721284117937752	0.804911262046477	NA
MCM4	1.4173943370146	0.710574552886435	0.796257139305173	NA
MDH1	-0.235745000000001	0.465622272984211	0.591562534209758	NA
MDH2	1.428125	0.000110268882621438	0.000608029951232275	PCa
MDK	1.486045	0.0716016835398656	0.13126975315642	NA
MDN1	0.323609426202715	0.487828478533553	0.609008801226601	NA
MEGF6	0.889862011034198	0.00536879825339805	0.0161438340785581	PCa
MEGF8	0.0380450000000003	0.881717480463347	0.923704027152078	NA
MEGF9	3.39196	3.33800366923544e-09	9.22658450111744e-08	PCa
MEP1A	0.316660000000002	0.629642101503128	0.729843210129433	NA
MEPE	-0.0209574160267199	0.907237158419109	0.936334759957683	NA
MET	0.43404256202693	0.131645907010555	0.21849774866417	NA
MFAP4	-0.160199999999996	0.707905969379052	0.79491941144856	NA
MFI2	0.323179999999997	0.154105227978122	0.248133585900547	NA
MGAM	-0.270595	0.478878059930718	0.602018132484332	NA
MGAM2	-1.35283	0.0187632155240264	0.0440190344611544	NC
MGAT1	3.0109574946646	3.06606991744052e-06	2.7892180345999e-05	PCa
MGAT5	3.038695	7.72257630931819e-06	6.33075076915971e-05	PCa
MGP	3.8045991159885	0.0270792700456299	0.0586173757212631	NA
MIA2	-0.951995000000004	0.0635358761515111	0.11963611264861	NA
MIA3	1.07023	0.000151907162245022	0.00080667941330115	PCa
MIEN1	-0.91441	5.95684365246722e-07	6.86789032872692e-06	NC
MIF	-0.460355	0.203725295736685	0.309536108251087	NA
MINPP1	-0.10989	0.155144013288931	0.249062168764658	NA
MITD1	3.30808304321969	7.91420912074588e-08	1.22755646505958e-06	PCa
MLEC	1.51934	0.0033783994014317	0.0110696491025634	PCa
MLPH	-1.63028	0.0057357334217213	0.0170568844927326	NC
MME	-0.306034999999998	0.699921830534432	0.788829830963008	NA
MMP2	-0.101309999999998	0.339325958057358	0.464499533696295	NA
MMP7	0.64283	0.055775132212129	0.107655492434512	NA
MMP8	-0.931955000000002	0.0562358893770808	0.108447743736124	NA
MMP9	-0.0573300000000003	0.81433207964416	0.881375594229749	NA
MMRN1	0.93085	0.0635358761515111	0.11963611264861	NA
MMRN2	-0.78098	0.000475963288095444	0.00214233162658408	NC
MOB1A	0.86490356223648	0.230410435104858	0.341889124629094	NA
MOB1B	0.942924618554693	0.154105227978122	0.248133585900547	NA
MOCS2	-0.3751	0.0151371888687167	0.0370020172346409	NC
MPI	-1.89724151441787	0.0762354097810074	0.138120624779708	NA
MPO	0.263479999999998	0.584538748002741	0.696279304250779	NA
MPP5	0.304519999999997	0.689327828306091	0.783029925093747	NA
MPST	0.148064999999999	0.490080104551966	0.6111120332065	NA
MPZL1	-0.00303000000000253	0.884547438860338	0.925769067079073	NA
MRC1	0.219353501559109	0.870413094969939	0.91810696318747	NA
MRC2	2.04789	2.51224662492587e-09	7.22187163112023e-08	PCa
MSLN	0.419710000000002	0.52451505545832	0.64143758341925	NA
MSMB	-2.67685	6.58379364331388e-10	2.49029106929557e-08	NC
MSN	0.781959999999998	0.00191487200273552	0.00685791368421558	PCa
MST1	0.464230000000004	0.174762776588963	0.273630026380395	NA
MT1E	-0.515199999999997	0.622021963477241	0.722564306711709	NA
MT1H	1.949505	0.577170029588704	0.690937581228898	NA
MTAP	0.31345	0.652737528008564	0.748166991167711	NA
MTHFD1	2.94568	2.66572357109656e-06	2.58887388256044e-05	PCa
MTPN	-0.0588300000000004	0.170250468881606	0.267731590743066	NA
MUC1	0.489505000000001	0.00579904211447322	0.0172213977944962	PCa
MUC12	-3.33530298813579	1.40127527395207e-05	0.000103819570125108	NC
MUC13	3.37407426545478	0.00507935949130243	0.0154240831876733	PCa
MUC20	1.59986	0.00038333737665383	0.00179668561753404	PCa
MUC4	0.550504999999999	0.944261726560406	0.961657195306677	NA
MUC5AC	1.8889	0.000806608327366178	0.00340989716431663	PCa
MUC5B	2.31235	0.000495503726569768	0.00222101046670358	PCa
MUC6	0.861955000000002	0.0126449075477609	0.0317743830687326	PCa
MVB12A	0.497069999999997	0.487828478533553	0.609008801226601	NA
MVP	3.17292206238297	1.62337280590181e-06	1.70731305830454e-05	PCa
MXRA5	1.30268	7.95716615304026e-05	0.000463666222323103	PCa
MXRA8	0.580799999999996	0.00105578010370967	0.00419974520959051	PCa
MYH10	1.46964	0.0165384135920246	0.0397511925355687	PCa
MYH11	2.287515	2.36240972726005e-07	3.18334710748292e-06	PCa
MYH14	-0.989094999999999	0.113436149443407	0.193640806175761	NA
MYH2	0.00497000000000014	0.718601501610871	0.803164768000538	NA
MYH4	-0.158222676461044	0.81155046362002	0.879247637972242	NA
MYH9	1.286225	0.0051360929965689	0.0155525512648912	PCa
MYL12A	-0.168965	0.67093514314914	0.766173818130056	NA
MYL12B	-0.168965	0.552929041459808	0.668225904365104	NA
MYL6	-0.12866	0.52451505545832	0.64143758341925	NA
MYL6B	-0.21885	0.691970722465618	0.78479162421666	NA
MYLK	0.037605000000001	0.533902665736462	0.650703305442516	NA
MYO1C	1.398875	0.00146259162435495	0.00549363683294298	PCa
MYO1D	0.647099903765424	0.168027320312596	0.264621550470384	NA
MYO5B	1.842355	0.00919379337316443	0.0245623525558148	PCa
MYO5C	-0.303841745870978	0.112621187629461	0.192860429332103	NA
MYO6	3.0766512105492	1.65202454457118e-09	5.23788958543449e-08	PCa
MYOC	2.785845	9.51404301341613e-05	0.000535568583209534	PCa
MYOF	-0.398442622119294	0.673550947089062	0.768753754327167	NA
MZB1	0.802585000000001	0.0404589742772683	0.0827604824874671	NA
NAAA	0.291344999999996	0.0693728500565778	0.127726613767704	NA
NAGA	0.245600000000003	0.705240968238203	0.793166159374839	NA
NAGK	-0.437275	0.691970722465618	0.78479162421666	NA
NAGLU	-0.0879499999999993	0.907237158419109	0.936334759957683	NA
NAMPT	-1.051605	0.286132616153394	0.406659143326774	NA
NANS	-1.189735	0.118423878186037	0.200095518314339	NA
NAP1L4	-0.335920000000002	0.414689500177799	0.542189546624217	NA
NAPA	0.246244999999998	0.450418283630467	0.574956672295612	NA
NAPRT	-0.512740000000001	0.51290061196712	0.632254842424877	NA
NAPSA	0.179189999999998	0.604399497982903	0.708583642007144	NA
NARS	1.29994	0.160417833323537	0.255625165296043	NA
NBL1	-1.529085	0.00193820079718865	0.00692995177236938	NC
NCAM1	0.0231999999999992	0.876062127117798	0.920462936679324	NA
NCAM2	1.04239	0.103197648381849	0.17943074992844	NA
NCL	0.558265967774837	0.0710390466833904	0.13034909331863	NA
NCR3LG1	-0.0655049999999981	0.501421606351103	0.621658989817698	NA
NCSTN	1.49721	7.16364970449043e-05	0.000424308482496741	PCa
NDRG1	-0.209299999999999	0.472224542873891	0.596435919411898	NA
NDRG2	-0.77206	0.61696421896834	0.719013435727427	NA
NDRG3	-1.783695	0.265599497760746	0.38277574677284	NA
NEFH	-0.052505	0.944261726560406	0.961657195306677	NA
NEGR1	-0.226505	0.0645658860834941	0.12062742668632	NA
NEO1	-0.147405000000003	0.396472959166339	0.524093010400139	NA
NEU1	-0.229475000000001	0.775616588912816	0.851874358479894	NA
NFASC	-1.130685	0.254973872025379	0.370683525345055	NA
NGFR	-0.124904999999998	0.699921830534432	0.788829830963008	NA
NHLRC3	-0.388400000000001	0.734748095080372	0.816976221244601	NA
NID1	-0.538859999999996	0.0270792700456299	0.0586173757212631	NA
NID2	2.11394562959508	0.000736510131135658	0.00314438780738313	PCa
NIT2	0.561125000000001	0.140111797651267	0.229022771596765	NA
NME1	-0.709150000000001	0.267141982133185	0.384484721948696	NA
NME2	-0.518245	0.0855817507092847	0.152870136312525	NA
NME2P1	-0.795175	0.0126449075477609	0.0317743830687326	NC
NOTCH1	2.24595821406248	1.79370644608441e-08	3.5807695349611e-07	PCa
NOTCH2	1.162735	0.0129026222079991	0.0323090052037702	PCa
NOTCH3	0.329229999999999	0.120981422387168	0.203460176807125	NA
NOV	-0.271039999999999	0.0888956040352673	0.1574847348398	NA
NPC2	-0.0874399999999973	0.396472959166339	0.524093010400139	NA
NPDC1	-1.50879	0.00148080126427589	0.00555236091439793	NC
NPEPPS	-0.881685000000001	0.00122840929383407	0.00478924129747967	NC
NPHS2	2.454565	0.000334311105765728	0.00160887219649757	PCa
NPM1	0.442170000000001	0.591950929607552	0.702391967107255	NA
NPNT	-0.768260000000001	0.0231273521849799	0.0517246590361169	NA
NPR3	1.177295	0.143024961088381	0.232725898948339	NA
NPTN	0.650745000000001	0.191259242402501	0.296231987514218	NA
NQO2	1.34262	5.62175317311166e-05	0.000344332381853089	PCa
NRAS	-1.754645	0.000838505138589626	0.00351032442485288	NC
NRCAM	-3.194355	2.34784960701024e-08	4.56032770514782e-07	NC
NRP1	0.390689999999999	0.020066363033207	0.0464196123386205	PCa
NRXN1	0.8890458793629	0.105492636437357	0.182684437075456	NA
NRXN3	1.979115	7.43712148012452e-07	8.3512676620565e-06	PCa
NSF	1.916265	0.027580478143802	0.0594635108780371	NA
NSFL1C	0.0495950000000001	0.878889031371	0.921636552352079	NA
NT5C	0.41499	0.0588269050820025	0.112538427113396	NA
NT5E	0.499148496874218	0.781115801817551	0.855734587763537	NA
NTM	0.0279250000000033	0.737450856614589	0.818714751215785	NA
NTRK2	1.38511996355538	0.0868951087554971	0.154831284691613	NA
NUCB1	0.927680000000002	2.73671496964458e-06	2.6221771241162e-05	PCa
NUCB2	0.881744999999999	0.13819519323178	0.226577062059101	NA
NUDT1	0.235585000000004	0.599405968225389	0.707732348025158	NA
NUTF2	-0.258164999999998	0.132566511278841	0.219182053924219	NA
OAF	4.34888564159584	6.54365713196081e-05	0.000390806780512673	PCa
OBSCN	1.37537282518875	5.30475462353553e-08	8.93519606901765e-07	PCa
ODF2	1.25751451517296	0.951398136598515	0.967097775816313	NA
OGFOD3	0.634150000000002	0.000160915560375865	0.00084824926203023	PCa
OGN	1.91018	0.0028375398951947	0.00951436394096387	PCa
OIT3	2.34534329599705	4.39790671523595e-05	0.000277248154328909	PCa
OLA1	-0.737015	0.113436149443407	0.193640806175761	NA
OLFM4	0.369344999999999	0.196176579934509	0.30276070604066	NA
OLR1	0.698100000000004	0.0422443110014358	0.0856808415043233	NA
OMD	-0.0878499999999995	0.660512017267723	0.756273982596501	NA
OPCML	-0.223109999999998	0.279703586480046	0.399100550927187	NA
ORM1	-0.652815	0.0882246893172464	0.156682397172968	NA
ORM2	-0.359454999999997	0.262532957455347	0.379625121578624	NA
OSBP	2.4784003913097	0.00167473768518261	0.0061302792007703	PCa
OSCAR	-0.687349999999999	0.000882855647772623	0.00366750824007278	NC
OTUB1	2.73801	0.000260523127640239	0.00130020338701934	PCa
OXSR1	1.957055	0.146981199128553	0.238085248175176	NA
P2RX4	1.024485	0.967111248019845	0.976166596784076	NA
P4HB	0.846264999999999	0.000849394773368771	0.00354215692723998	PCa
PABPC1	2.341985	2.70878222130516e-05	0.000181935653244047	PCa
PACSIN2	0.578953849439849	0.878889031371	0.921636552352079	NA
PACSIN3	2.14517766537371	1.77497239278106e-06	1.82230498992189e-05	PCa
PAEP	1.96910751607734	0.020066363033207	0.0464196123386205	PCa
PAFAH1B1	0.58832	0.794911245570986	0.867761339468884	NA
PAFAH1B2	-1.64184	0.000373024434760318	0.00175982643619966	NC
PAFAH1B3	0.0379366817372908	0.388534221395629	0.516448693790984	NA
PAH	-0.792494999999999	0.718601501610871	0.803164768000538	NA
PAICS	-1.049325	0.515212733720016	0.63474208794306	NA
PAK2	0.402097719389781	0.0804879186750072	0.144851379518627	NA
PAM	0.0429999999999993	0.781115801817551	0.855734587763537	NA
PAPLN	0.6611743370146	0.190044201768819	0.294561681533842	NA
PAPPA2	0.197859999999999	0.274946728636246	0.393877174046343	NA
PARK7	-1.05639	0.00121308449845899	0.00473806191789417	NC
PBLD	3.13794	6.37970925746478e-09	1.58099461598782e-07	PCa
PCBD1	-0.288715	0.601900398167425	0.708583642007144	NA
PCBP1	0.338735	0.119271639393094	0.201055242010563	NA
PCBP2	2.4785	0.00210894943633796	0.007429566968537	PCa
PCBP3	1.54744770376285	0.00405739761359723	0.0126962979026352	PCa
PCDH1	0.406734999999998	0.0286069384384971	0.0613087070312125	NA
PCDH12	-0.0279549999999986	0.95282593748501	0.967636703352653	NA
PCDH19	0.43607605297894	0.0656096378388239	0.12204864467688	NA
PCDH9	4.588755	4.80505162975379e-06	4.17729488457628e-05	PCa
PCDHA3	0.463117908972919	0.109407407000503	0.188404448476904	NA
PCDHA4	0.376315	0.0411652813161645	0.0838869059713145	NA
PCDHA6	0.65481984580852	0.208873882832408	0.316022520271348	NA
PCDHGC3	0.207255	0.808771122473863	0.877117977894189	NA
PCK1	3.29185	6.3550316624173e-08	1.03018408001291e-06	PCa
PCK2	1.98247742902329	5.42781185133064e-07	6.32560127106424e-06	PCa
PCMT1	0.891770000000001	0.0163772897987432	0.0394078535782259	PCa
PCOLCE	0.0751949999999972	0.710574552886435	0.796257139305173	NA
PCOLCE2	2.36459	7.95716615304026e-05	0.000463666222323103	PCa
PCSK1N	0.252609999999997	0.142048786325861	0.231662014613129	NA
PCYOX1	-0.159084999999997	0.9043964114773	0.936091532954901	NA
PDCD1LG2	0.48001	0.115908928299656	0.196771377491384	NA
PDCD6	-1.00328	0.0688246349433423	0.126825566613544	NA
PDCD6IP	0.261535000000002	0.481107222315788	0.603764360484773	NA
PDGFB	-1.60039	0.0125177672045264	0.03152839496841	NC
PDGFRA	0.0949450000000027	0.989987806388275	0.99367491181244	NA
PDGFRB	0.222730000000002	0.211483249003382	0.318851667728175	NA
PDIA3	2.136885	1.08514661338435e-08	2.43705843589236e-07	PCa
PDIA4	0.274224999999999	0.459071613445139	0.584618073589911	NA
PDIA6	2.22136	0.0214478131625051	0.0485729886327322	PCa
PDLIM5	-1.883405	0.00258258631640013	0.00882417765159856	NC
PDXK	0.145430000000001	0.938555768377053	0.958562878550889	NA
PDZK1	1.773965	5.41257503872943e-08	8.97654752576974e-07	PCa
PDZK1IP1	7.36805231795814	3.09715972547551e-11	1.6693690920313e-09	PCa
PDZK1P1	1.805705	2.79581031990016e-05	0.00018661817491346	PCa
PEA15	-0.144309999999997	0.374876438682699	0.502008448322918	NA
PEAR1	2.898335	3.63377558761314e-10	1.42444003034435e-08	PCa
PEBP1	-0.560974999999999	0.00287096009738918	0.00961147510865073	NC
PEBP4	-1.34628	5.52985659699739e-07	6.40987678662709e-06	NC
PECAM1	0.142910000000001	0.422941802419377	0.549646224083147	NA
PEF1	-1.6968	0.0073610034972712	0.0206108097923593	NC
PEPD	1.319155	1.9748852629912e-06	1.98965076028459e-05	PCa
PFAS	0.0526099999999996	0.831070415664384	0.892769315883864	NA
PFKL	0.0740499999999997	0.767388903671787	0.845421807008877	NA
PFKP	0.416524099452948	0.302639104127068	0.42590725097778	NA
PFN1	-0.704084999999999	0.00132417562630636	0.00510719615441238	NC
PFN2	0.484605000000002	0.0710390466833904	0.13034909331863	NA
PGA3	-1.007	7.38237980820358e-05	0.000436066051136628	NC
PGAM1	0.557894999999998	0.00988961696218232	0.0261619805772578	PCa
PGAM2	0.693434999999997	0.0177057736347874	0.0420414625072704	PCa
PGAM4	0.208385	0.50829263896809	0.628010847917021	NA
PGC	0.213294999999999	0.650154337618052	0.747192298456567	NA
PGD	-0.146430000000002	0.601900398167425	0.708583642007144	NA
PGK1	0.0509950000000039	0.663111730622002	0.758847606805221	NA
PGK2	-0.346105000000001	0.481107222315788	0.603764360484773	NA
PGLS	-0.363500000000002	0.254973872025379	0.370683525345055	NA
PGLYRP1	-0.788260000000001	1.64880646947741e-05	0.000118100556418382	NC
PGLYRP2	0.793535000000002	0.0116590433722591	0.0298183837610801	PCa
PGM1	0.141315000000002	0.831070508802836	0.892769315883864	NA
PGM2	0.543985000000001	0.729352446461168	0.8122334062863	NA
PGM3	-2.304905	0.00530974613315994	0.0160109268015284	NC
PGRMC1	3.58512746284291	2.76082656388858e-06	2.6221771241162e-05	PCa
PHGDH	-0.995764999999999	0.00507935949130243	0.0154240831876733	NC
PHPT1	0.180779999999999	0.474436706122377	0.598528694207048	NA
PI15	-2.144555	0.00203414913059485	0.00722508323815898	NC
PI16	0.0883299999999991	0.861952017933927	0.914551452099186	NA
PI3	0.391549999999999	0.184054203481386	0.286306538748822	NA
PIGR	-0.363189999999999	0.00178023068749967	0.0064291078094628	NC
PIK3IP1	-1.01804	7.59408098118707e-06	6.24917503642722e-05	NC
PIP	0.0243500000000019	0.467817312762611	0.592605244604106	NA
PKD1	0.234260387402681	0.517530256279946	0.636506122384235	NA
PKLR	1.171775	0.000320788530621443	0.00155420240903333	PCa
PKM	0.217335000000002	0.487828478533553	0.609008801226601	NA
PLA2G15	0.242394999999998	0.115908928299656	0.196771377491384	NA
PLA2G2A	-0.172605000000001	0.800447696731706	0.871598603107858	NA
PLA2G7	-3.711555	6.29776211804026e-07	7.14630269815516e-06	NC
PLAT	-0.33117	0.533902665736462	0.650703305442516	NA
PLAU	0.729184999999998	0.0258605149402717	0.0564896354723666	NA
PLAUR	-0.0860249999999958	0.819902613438842	0.885626269826725	NA
PLBD1	0.288679997645319	0.876062127117798	0.920462936679324	NA
PLBD2	0.0171250000000001	0.485582446249076	0.608318276649045	NA
PLCD1	1.84885461437577	2.27434989842939e-05	0.000156162368822095	PCa
PLCL1	-0.165307624517864	0.998569649854055	0.998569649854055	NA
PLD3	-0.362175000000001	0.465622272984211	0.591562534209758	NA
PLG	0.459500000000002	0.0121431117485714	0.0307283438144599	PCa
PLIN3	-1.06725	0.216772509080312	0.325234188988971	NA
PLOD2	-3.98670642279702	0.000515790132782846	0.00229287325006147	NC
PLOD3	0.353756924740644	0.152043526851138	0.245180137540055	NA
PLS1	0.248884999999998	0.22215629572655	0.33146641770688	NA
PLS3	0.781260000000003	1.15090982094236e-05	8.76806209876939e-05	PCa
PLXDC1	0.856769999999997	0.0251522664889292	0.055222287729258	NA
PLXDC2	0.36449	0.065086036180406	0.121283918759685	NA
PLXNB2	0.478159999999999	0.540998644142823	0.656383273366307	NA
PLXND1	1.70937	0.018052301029206	0.042723118571864	PCa
PNP	2.38242	1.7693024948065e-07	2.49321318876001e-06	PCa
PNPO	4.44284896933467	1.44775649634737e-05	0.000105808915461862	PCa
PODXL	0.604395	0.00159451780435152	0.005917005828196	PCa
PODXL2	-0.435535000000002	0.0130332137526172	0.032560381055206	NC
PON1	1.21978650042667	0.0452393143841581	0.0905626386371818	NA
POTEE	0.415255000000002	0.0313180889265682	0.0661978428683147	NA
POTEF	0.334184999999998	0.0756431468475454	0.137393955015424	NA
POTEI	-0.186245	0.932852963311662	0.955908264686285	NA
POTEJ	-0.411269999999998	0.141077736677112	0.230426969905949	NA
POTEKP	0.913815	0.000116933637974761	0.000638250439173634	PCa
PPA1	2.71312006799539	3.53858075007848e-05	0.000230488824687891	PCa
PPAP2A	0.512174999999999	0.699921830534432	0.788829830963008	NA
PPIA	-0.585509999999999	0.00341759678933096	0.0111472597243533	NC
PPIAL4D	-0.657624999999999	0.0107419798142663	0.0279706624149254	NC
PPIB	-0.0622800000000012	0.350311233824978	0.476511684622494	NA
PPIC	-0.241340000000001	0.372949839621897	0.500049660587568	NA
PPL	1.00057	0.00361986485390043	0.011665812593437	PCa
PPP1CA	-2.03738	0.00132417562630636	0.00510719615441238	NC
PPP1CB	-1.79011	0.000589139490995529	0.00257643964013461	NC
PPP1CC	-1.6397341564885	0.0130332137526172	0.032560381055206	NC
PPP1R14C	-7.023895	4.82493014384062e-09	1.25331920362896e-07	NC
PPP1R7	-2.10965	0.000239532503948205	0.00121513430238195	NC
PPP2CA	0.0507738253378367	0.622021963477241	0.722564306711709	NA
PPP2CB	-0.523327320297422	0.75645946056045	0.835943924637791	NA
PPP2R1A	-0.105560000000001	0.579621402955745	0.691951132210735	NA
PPP2R1B	-0.111639198458317	0.850695339478235	0.905727976254357	NA
PPP2R2A	-0.429285	0.548141433488932	0.663555828524502	NA
PPP2R4	0.742884999999998	0.822691259357588	0.887748926513994	NA
PPP3CA	-0.911673890458838	0.0480049102479804	0.0951273772928729	NA
PPT1	-0.376329999999999	0.0610201282424102	0.116013577152237	NA
PPT2	-1.13122	0.00361986485390043	0.011665812593437	NC
PRAP1	2.444645	0.00653818668434521	0.0188453616195832	PCa
PRCP	0.298625000000001	0.0517681501786489	0.101465574350152	NA
PRDM10	-0.19894	0.0615165674327268	0.116546326348822	NA
PRDX1	-0.489419999999999	0.0321732551030925	0.0676077368443153	NA
PRDX2	-0.0454749999999997	0.510593908087452	0.629771433544934	NA
PRDX3	2.52502	3.72145458576068e-09	1.01562735277215e-07	PCa
PRDX4	-0.996425000000002	0.100199616019617	0.174923378249631	NA
PRDX5	-0.541429999999998	0.157237521908586	0.251300294466205	NA
PRDX6	-0.44707	0.0437201582411908	0.0880940758579508	NA
PRELP	3.60840857043517	3.20580350063251e-07	4.06571314550805e-06	PCa
PRG2	-0.29393	0.344790689144676	0.471082842709709	NA
PRG4	-0.155085	0.182873164943005	0.285292723311953	NA
PRH1	2.516755	0.00705158902709613	0.0198996004571141	PCa
PRKACA	-0.336395061161557	0.350311233824978	0.476511684622494	NA
PRKACB	-0.477092895583867	0.474436706122377	0.598528694207048	NA
PRKAR2A	-2.09881	0.000116933637974761	0.000638250439173634	NC
PRKAR2B	0.0723616014513677	0.828275241184809	0.891988721275948	NA
PRKCSH	0.37621	0.106266568682129	0.183729528531412	NA
PRND	2.789225	6.06614371098592e-05	0.000367376568564203	PCa
PRNP	0.16114	0.867590964406953	0.91737433918113	NA
PROCR	-0.435000000000002	0.006901351543442	0.0196297017515316	NC
PROM1	0.379909999999999	0.011078035390968	0.0286382990620262	PCa
PROM2	-0.413805	0.146981199128553	0.238085248175176	NA
PROS1	-0.22946	0.81433218168166	0.881375594229749	NA
PROZ	-0.144224999999999	0.921457977285713	0.948288018629115	NA
PRPH	0.240778345324991	0.132566511278841	0.219182053924219	NA
PRPS1	2.06820202857152	0.00567304868157659	0.016893774803148	PCa
PRPS2	1.08322068917901	0.341141329500285	0.466392331263547	NA
PRR4	0.461949999999998	0.251993031565457	0.36783816929934	NA
PRSS2	1.214255	0.0530761719068768	0.103278182880168	NA
PRSS23	1.776535	0.0817376992124371	0.146489176643404	NA
PRSS3	-0.592434999999998	0.647575344416075	0.745022648111557	NA
PRSS8	-0.268135000000001	0.00309720446543709	0.0102416761157705	NC
PRTN3	2.051655	0.00890920453547476	0.023861173886315	PCa
PSAP	-0.519005	0.162564896582564	0.257902808706408	NA
PSAT1	0.0506750000000018	0.404508824723432	0.532755666526401	NA
PSCA	-0.360780000000002	0.72665962060404	0.809652786574838	NA
PSMA1	0.0275649999999992	0.622021963477241	0.722564306711709	NA
PSMA2	-0.564890000000002	0.386564765602887	0.515101133893587	NA
PSMA3	1.65051	0.00140919366298205	0.00537738325201645	PCa
PSMA4	0.121784999999999	0.237453596781612	0.35017096762049	NA
PSMA5	-0.517084999999998	0.265599497760746	0.38277574677284	NA
PSMA6	-0.453074999999998	0.425020130445999	0.551681758724608	NA
PSMA7	-0.171505	0.645000574681314	0.74364772139728	NA
PSMB1	-0.0769599999999997	0.998569649854055	0.998569649854055	NA
PSMB2	-0.790814999999998	0.091620474839095	0.161383777576053	NA
PSMB3	-3.61810483112443	0.000439020069459431	0.00200535438507316	NC
PSMB4	-0.688459999999999	0.505996821316764	0.626250945326603	NA
PSMB5	0.138525000000001	0.921457977285713	0.948288018629115	NA
PSMB6	-0.319195000000004	0.367206929507037	0.494502273589739	NA
PSMB7	-2.6686	0.000929372499590887	0.003780617187015	NC
PSMB8	-4.56646276607555	8.1987194143389e-05	0.000472632060356007	NC
PSMC2	1.324695	0.0429768799731855	0.0869213444861049	NA
PSMC4	1.0902443457302	0.0151371888687167	0.0370020172346409	PCa
PSMD1	-0.14297388820537	0.686688719513938	0.781266954760977	NA
PSMD2	0.12956	0.989987806388275	0.99367491181244	NA
PSMD6	0.889703127975746	0.00396622981399027	0.0124652937011123	PCa
PSME1	-0.206745000000002	0.803219705500998	0.872413947133578	NA
PSME2	-2.792655	3.52439663916533e-07	4.41779020583747e-06	NC
PSMF1	-0.240735000000001	0.323267194154444	0.448208405528605	NA
PTER	3.1157	3.12669786591541e-09	8.75475402456314e-08	PCa
PTGDS	0.014719999999997	0.803219705500998	0.872413947133578	NA
PTGES3	-0.950845000000005	0.065086036180406	0.121283918759685	NA
PTGFRN	0.81063677643872	0.0263422046941013	0.0573674680004873	NA
PTGR1	-1.197875	0.0185832285014133	0.043739564027344	NC
PTGR2	-0.683434999999999	0.187631195426668	0.291240358056081	NA
PTK7	0.956454999999998	0.00863251030865055	0.0232065987848511	PCa
PTMA	-1.5518	0.0206486071513101	0.0474104334592381	NC
PTPN13	0.588038491764605	0.127117026659425	0.212288388441301	NA
PTPRC	0.321794677446803	0.286132616153394	0.406659143326774	NA
PTPRD	-0.245750000000001	0.941408371555985	0.960566232406391	NA
PTPRF	-1.024285	0.0120204536253282	0.0304895270778912	NC
PTPRG	-0.269185	0.330342264080952	0.455382302658909	NA
PTPRJ	-0.621590000000001	0.0786423935037332	0.142004187934714	NA
PTPRK	2.454145	1.51475525416539e-07	2.19182035434938e-06	PCa
PTPRM	1.009195	0.172495587461517	0.270276516400458	NA
PTPRN	0.125055	0.764652106920498	0.843268512798257	NA
PTPRO	1.26361	0.000522722516663539	0.00231890894223578	PCa
PTPRS	-0.918700000000001	8.93583351107333e-07	9.82941686218066e-06	NC
PTTG1IP	-0.474495000000001	0.0103079597108363	0.027069380190698	NC
PVALB	2.04977	0.00216020886205378	0.0075730248887609	PCa
PVR	-0.332750000000001	0.476654549806846	0.600623734297814	NA
PVRL1	0.53659	0.0637919488277659	0.120013474408956	NA
PVRL2	-0.295674999999999	0.194938647423841	0.301065704760603	NA
PVRL3	-1.08918	0.00307925695512028	0.0101979692707209	NC
PVRL4	-0.0819949999999992	0.198669705828232	0.304429200970624	NA
PXDN	-0.335925	0.955681934617697	0.968256696915298	NA
PYGB	-0.282909999999998	0.499142241553563	0.619545580189685	NA
PYGL	0.462574999999999	0.52451505545832	0.64143758341925	NA
PYGM	-2.54905	8.32207926881183e-05	0.000475925806460433	NC
PZP	1.129345	0.27180634770481	0.390416046403445	NA
QARS	-0.32144637755407	0.215441354798486	0.324139260952921	NA
QDPR	0.295629999999999	0.201185916702715	0.306758724477407	NA
QPCT	0.264745000000001	0.318026198279986	0.442649763390349	NA
QPRT	1.52104	0.000229642452841775	0.00117047075254579	PCa
QSOX1	0.163959999999999	0.211483249003382	0.318851667728175	NA
RAB10	1.07515	0.000122179573103013	0.000660198395012773	PCa
RAB11A	-1.20045	0.00326325066628987	0.0107577499029372	NC
RAB11B	-0.572610000000001	0.113436149443407	0.193640806175761	NA
RAB11FIP5	-0.825115	0.431290009268401	0.556137117214518	NA
RAB13	0.638795000000002	0.0902497642925292	0.159359944156178	NA
RAB14	0.200225	0.483342022602307	0.605863605075915	NA
RAB18	-1.67109	0.00277173255832407	0.00932270732565788	NC
RAB1A	0.128005000000002	0.833867915225192	0.89443742548533	NA
RAB1B	0.31137	0.978547321691348	0.984943055820049	NA
RAB1C	0.432790000000001	0.197420262520268	0.303593499282238	NA
RAB21	1.9877798783385	0.0270792700456299	0.0586173757212631	NA
RAB25	1.56761077829984	0.0111921721778491	0.0288640229849794	PCa
RAB27A	-1.707455	0.0163772897987432	0.0394078535782259	NC
RAB27B	-1.16566	0.034859802462496	0.0726161682213926	NA
RAB2A	-0.316915000000002	0.437613186617812	0.562608247076925	NA
RAB2B	0.385159999999999	0.601900398167425	0.708583642007144	NA
RAB35	1.10542	0.0965501843919843	0.169237558983023	NA
RAB3A	-2.541165	0.000689951328153553	0.00297507012699812	NC
RAB3B	-1.64583	0.000167999215156236	0.000881280554444877	NC
RAB3D	-2.497055	0.0307588756758223	0.0652076066441228	NA
RAB5A	3.32320113153716	0.00203414913059485	0.00722508323815898	PCa
RAB5B	-0.652045000000001	0.898718622738361	0.932901950228168	NA
RAB5C	0.1737	0.388534221395629	0.516448693790984	NA
RAB6A	-0.737114999999999	0.000211001158002718	0.00108056650036546	NC
RAB6B	-0.846635000000003	8.83327992930691e-05	0.00049985699547469	NC
RAB7A	-0.489920000000001	0.0585874619554283	0.11217990051146	NA
RAB8A	0.593799999999998	0.162564896582564	0.257902808706408	NA
RAB8B	0.31579	0.58207764974327	0.69411471949474	NA
RAC1	-0.074815000000001	0.819902613438842	0.885626269826725	NA
RAC2	1.040565	6.5260581679229e-06	5.49616461329757e-05	PCa
RAC3	0.992295000000002	8.25765071716286e-06	6.66797563528207e-05	PCa
RAD23B	0.57272	0.0630259841515288	0.118987759921801	NA
RALA	0.315649999999998	0.449342897942579	0.574956672295612	NA
RALB	-0.386404999999996	0.199924920406385	0.305484144859083	NA
RAN	0.872409999999999	0.32679229200745	0.452223479825458	NA
RAP1A	0.0335699999999974	0.355887516977169	0.483182296349355	NA
RAP1B	-0.0839099999999995	0.947115796899787	0.964108431593929	NA
RARRES1	-0.0501950000000022	0.783869537614233	0.858315247890445	NA
RARRES2	0.203285000000001	0.400478780180881	0.528416309712349	NA
RARS	0.81888669347903	0.00784793385053755	0.0216093810750434	PCa
RBP4	-0.770624999999999	0.00146259162435495	0.00549363683294298	NC
RBP5	0.71677	0.0535182692890253	0.10385723545197	NA
RCN1	2.62492	0.00293892877568166	0.00979340098975218	PCa
RCN2	-4.02935772753902	0.145984380127668	0.237183363643746	NA
RDH11	-1.3609474393609	0.450418283630467	0.574956672295612	NA
RDX	0.314575000000001	0.107044995831283	0.184483621912267	NA
RECK	-0.866637277300613	0.146981199128553	0.238085248175176	NA
REG1A	-0.895160000000001	0.00196179028938663	0.0069911072130869	NC
REG1B	-0.508764999999997	0.115080003989921	0.19582674712097	NA
RELT	-1.163835	8.53830140142293e-06	6.79283314445307e-05	NC
RETN	-0.488705	0.135358250898171	0.222772815982028	NA
RGMA	0.965035	0.192479989548872	0.297695019703994	NA
RHCG	-0.605084999999995	0.132566511278841	0.219182053924219	NA
RHOA	0.0454799999999977	0.833867915225192	0.89443742548533	NA
RHOB	-0.896422245705573	0.0193123569827275	0.0449648397999573	NC
RHOC	-0.14931	0.596916231435787	0.706339953334553	NA
RHOG	1.07878	0.0733115361138683	0.133609190077346	NA
RNASE1	-0.785	1.73535601146235e-07	2.46146550046896e-06	NC
RNASE2	-0.939874999999997	6.06614371098592e-05	0.000367376568564203	NC
RNASE3	2.498525	0.00171622499827449	0.00625030590587802	PCa
RNASE4	-0.774335000000001	0.0244608711880134	0.0542010670928643	NA
RNASET2	-0.494534999999999	0.0015557484401556	0.00581316054935089	NC
RNF13	0.421800000000005	0.00720482187281636	0.0202524067246311	PCa
RNF149	0.079505000000001	0.955681934617697	0.968256696915298	NA
RNF150	1.957975	0.0342467865840432	0.0716855066749486	NA
RNH1	-0.034284999999997	0.927153602684484	0.952331189798832	NA
RNPEP	-0.329505000000001	0.562565339013818	0.677214333285199	NA
ROBO4	-0.620239999999999	0.000917535016281896	0.0037537106168952	NC
ROR1	0.412360000000003	0.0327544178451294	0.0687619521656271	NA
ROR2	-0.1358	0.44826947695056	0.574253709034704	NA
RPIA	-2.87022	0.836667426101063	0.896102817026276	NA
RPL13	3.06229972454894	0.00221260820084914	0.00773157744089261	PCa
RPL15	1.368005	0.564987020421482	0.679370895721536	NA
RPL18	1.36072919118462	0.0902497642925292	0.159359944156178	NA
RPL3	0.32592	0.276526172574714	0.395614086311269	NA
RPL4	1.62582945449109	0.233209668604146	0.345092687378544	NA
RPL6	0.837108254625683	0.206287924481267	0.312548675461428	NA
RPL7	3.14165341013974	0.000953473092966314	0.00387135214394609	PCa
RPL7A	2.62512986174236	0.00370377638108045	0.0118829492226331	PCa
RPLP0	0.913022763592208	0.184054203481386	0.286306538748822	NA
RPLP1	-1.343955	3.22140005765188e-05	0.000212395673525916	NC
RPLP2	-0.0951099999999983	0.390509775328714	0.518435391384672	NA
RPS12	1.13625	0.0187632155240264	0.0440190344611544	PCa
RPS18	2.03485930919807	0.00139179767632865	0.00532986818856941	PCa
RPS2	2.31533221497699	0.00159451780435152	0.005917005828196	PCa
RPS25	2.99996765849749	0.0595506862234667	0.113520141023691	NA
RPS27A	-0.91771	0.0210449047068961	0.0481153918855441	NC
RPS3	0.657664999999998	0.0630259841515288	0.118987759921801	NA
RPS3A	0.145859999999999	0.519853162401836	0.638998528015028	NA
RPS4X	-1.045005	0.134422668293169	0.221402041894632	NA
RPS4Y1	-1.43380638231704	0.00697612284788974	0.0197901590263819	NC
RPS9	2.45278050600691	0.006901351543442	0.0196297017515316	PCa
RPSA	0.450624999999999	0.400478780180881	0.528416309712349	NA
RRAS	0.467500000000001	0.55533051081149	0.670001444493325	NA
RRAS2	3.76327522606106	6.25304851567332e-05	0.000375531270189183	PCa
RTCB	3.87993373249482	1.3390962421911e-08	2.85850643382576e-07	PCa
RTN4	1.716175	0.55533051081149	0.670001444493325	NA
RTN4R	-0.348475000000001	0.927153602684484	0.952331189798832	NA
RTN4RL1	-1.37197	0.0017586556325225	0.00638326859211872	NC
RTN4RL2	0.283849999999997	0.0640491714378259	0.120182779477766	NA
S100A1	-4.33714344963377	0.0202588320667994	0.0467644988608347	NC
S100A10	-0.3035	0.406532911558641	0.53476812527177	NA
S100A11	-0.984655	0.000242917035891303	0.00122366619014404	NC
S100A12	-0.022949999999998	0.609411613300052	0.713296111984209	NA
S100A4	1.245055	0.127117026659425	0.212288388441301	NA
S100A6	-0.882759999999998	0.00605862474809126	0.0178692133473116	NC
S100A7	2.62182	0.0440958501445317	0.0885201609977751	NA
S100A8	1.02619	0.220801455947615	0.329901551644531	NA
S100A9	0.282115000000001	0.878889031371	0.921636552352079	NA
S100P	0.131119999999999	0.443989377853364	0.569786368245151	NA
SARG	0.5183	0.140111797651267	0.229022771596765	NA
SARS	-0.109303428740972	0.930002834255964	0.953894438941893	NA
SBSN	2.156125	8.39685544056383e-06	6.72997038284595e-05	PCa
SCAMP2	0.933994999999999	0.53626275895906	0.652841619602334	NA
SCARB2	1.294965	0.00119793646540994	0.00468738842000697	PCa
SCARF2	1.78882550637422	2.51224662492587e-09	7.22187163112023e-08	PCa
SCGB1A1	-0.54034	0.107044995831283	0.184483621912267	NA
SCIN	1.5481	0.024689483732117	0.0546514650168833	NA
SCN2B	2.38101410404152	0.0106319781697112	0.0277512650531444	PCa
SCN3B	-0.0557149999999993	0.887378870969695	0.926932580334624	NA
SCNN1G	0.186585000000001	0.152043526851138	0.245180137540055	NA
SCPEP1	0.185570000000002	0.707905969379052	0.79491941144856	NA
SCRN1	-1.52209811317463	0.00653818668434521	0.0188453616195832	NC
SCRN2	0.813425000000002	0.00567304868157659	0.016893774803148	PCa
SCUBE1	5.36833916615752	5.27365941002507e-11	2.70714516381287e-09	PCa
SCUBE2	0.336075000000001	0.250511758654398	0.365923679985693	NA
SDC1	0.0317000000000007	0.770128604388232	0.847573900490571	NA
SDC4	0.74146	0.450418283630467	0.574956672295612	NA
SDCBP	-0.836595000000003	2.96089218644118e-06	2.77551458868138e-05	NC
SDF4	0.970925000000001	0.000118658216160984	0.00064440079104051	PCa
SDK1	1.023985	0.00144458855066395	0.00547369580884266	PCa
SDK2	0.0308357861506217	0.761918246199685	0.841544948159079	NA
SEC14L2	-1.999755	9.12718977740911e-06	7.18183254018031e-05	NC
SECTM1	-0.609494999999999	0.000264184961205361	0.00131543366364609	NC
SELENBP1	-0.430595	0.00705162094120368	0.0198996004571141	NC
SELL	0.194435000000002	0.382644173921311	0.511140544593771	NA
SELP	2.2343590264982	1.32255196669265e-09	4.32033642452932e-08	PCa
SEMA3C	-2.84839336651065	0.0233451217713848	0.0521036051129459	NA
SEMA4B	1.20720336930703	0.0492329336302844	0.097292580116309	NA
SEMA5A	2.029175	1.03399630785727e-09	3.65458367170537e-08	PCa
SEMG1	3.504205	2.60252350527667e-08	4.92196550647061e-07	PCa
SEMG2	2.85298	3.72999831661558e-07	4.56924793785408e-06	PCa
SEP15	2.27780215709611	0.0316009516211777	0.0667303150786084	NA
SEPP1	-0.885450000000002	0.00415046351914337	0.0129125531706683	NC
SEPT2	0.988472091787454	0.00548868484506793	0.0164584207593414	PCa
SEPT9	-0.137535000000002	0.877475315875076	0.921498675609675	NA
SERPINA1	-0.668815000000002	0.0194984995465417	0.045300393343043	NC
SERPINA3	-0.422115000000002	0.0261003992859384	0.0568983426294067	NA
SERPINA4	0.55743	0.00208374023267039	0.00736482613383172	PCa
SERPINA5	0.630930000000003	0.0191277692052047	0.0446314614788109	PCa
SERPINA6	-0.686929999999997	0.0157465041655349	0.0381883723069665	NC
SERPINA7	-0.266434999999998	0.197420262520268	0.303593499282238	NA
SERPINB1	1.333525	0.0710390466833904	0.13034909331863	NA
SERPINB12	1.08291	0.00660941391905359	0.0189745624626891	PCa
SERPINB3	1.42368	0.0129026222079991	0.0323090052037702	PCa
SERPINB4	2.6662	0.00277173255832407	0.00932270732565788	PCa
SERPINB5	-1.54706235791728	0.0635358761515111	0.11963611264861	NA
SERPINB6	-0.627624999999998	0.276526172574714	0.395614086311269	NA
SERPINB8	0.309503006597774	0.0951205176471599	0.167139230682377	NA
SERPINC1	0.656239999999997	0.205003698862537	0.311040094825918	NA
SERPIND1	1.211345	0.000100940158315222	0.000562343621001598	PCa
SERPINF1	1.45969	5.05115650493099e-05	0.000311151240703749	PCa
SERPINF2	-0.102730000000001	0.243196622431694	0.356445899362837	NA
SERPING1	-0.333894999999998	0.0422443110014358	0.0856808415043233	NA
SERPINI1	-0.41816	0.00387692599993165	0.0122740858382564	NC
SEZ6L2	-1.657005	6.74793529208376e-08	1.07767025849871e-06	NC
SFN	-0.866790000000002	0.0504872092710145	0.0994976445962588	NA
SFPQ	1.58425098522362	0.00784789918960514	0.0216093810750434	PCa
SFRP1	1.59485	0.0206486071513101	0.0474104334592381	PCa
SFRP4	0.801675000000003	0.00378945255892045	0.0120680350325443	PCa
SGSH	-1.197345	0.0630259841515288	0.118987759921801	NA
SH3BGRL	-0.782715	0.619490840037967	0.720789126347467	NA
SH3BGRL3	-0.0472800000000007	0.873236803179132	0.920185018403816	NA
SHBG	2.09733849512682	0.0130988958308465	0.0326865965408622	PCa
SHISA2	3.37784	0.00646765056528353	0.0187927959821446	PCa
SHISA5	1.332695	0.000637694774296886	0.00276633789413297	PCa
SHISA7	1.663745	0.00361986485390043	0.011665812593437	PCa
SHMT1	3.05535	3.42632374707486e-13	3.35779727213337e-11	PCa
SI	1.58618	0.0422443110014358	0.0856808415043233	NA
SIAE	-0.252804999999999	0.0251522664889292	0.055222287729258	NA
SIGLEC1	0.516948870227452	0.0411652813161645	0.0838869059713145	NA
SIRPA	-0.673755	0.00567304868157659	0.016893774803148	NC
SIRPB1	-0.5364	0.0151371888687167	0.0370020172346409	NC
SIRPB2	0.214404999999999	0.450418283630467	0.574956672295612	NA
SIRPG	0.196255000000001	0.214116099497398	0.322370328572898	NA
SKP1	-0.644510000000004	0.0610199835268602	0.116013577152237	NA
SLAMF1	3.40423687907013	0.00383296256388098	0.0121527460113638	PCa
SLC12A1	2.24435	1.55935481936909e-11	9.54599749317935e-10	PCa
SLC12A2	2.25862842105754	0.000196562156728753	0.0010090190712076	PCa
SLC12A3	2.51837	7.20873907378715e-10	2.67966231777329e-08	PCa
SLC13A3	2.90987312097358	1.47154492267492e-05	0.000106823261053438	PCa
SLC25A3	4.19554147339806	9.76388935364219e-09	2.21588899436343e-07	PCa
SLC25A4	1.01451917575859	0.0116590433722591	0.0298183837610801	PCa
SLC25A5	-0.372124999999997	0.284516075321387	0.405162918357272	NA
SLC25A6	-0.980270000000001	0.084284483949807	0.150677734159025	NA
SLC2A5	0.0770000000000017	0.437613186617812	0.562608247076925	NA
SLC36A2	1.42783	0.00653818668434521	0.0188453616195832	PCa
SLC38A10	-0.287559999999999	0.543374398242862	0.658524565830023	NA
SLC39A14	0.469665000000003	0.45257291270666	0.577365206979621	NA
SLC3A1	2.15334	4.82381355664545e-05	0.00030058213954126	PCa
SLC3A2	0.559640000000002	0.00165434185930277	0.00608662294992624	PCa
SLC44A2	0.55706	0.941408371555985	0.960566232406391	NA
SLC44A4	-0.951450000000001	0.0103079597108363	0.027069380190698	NC
SLC47A1	1.01764523696012	0.00475069524158815	0.0145077888680794	PCa
SLC4A1	2.72284624183542	9.10077572986577e-07	9.85993591637718e-06	PCa
SLC4A4	2.414265	5.7080872980467e-05	0.00034764509080759	PCa
SLC5A1	2.16941455455304	0.00396622981399027	0.0124652937011123	PCa
SLC5A10	3.75875762219527	5.03749278924276e-07	5.96749145802603e-06	PCa
SLC5A12	3.76748200991612	5.74893339689598e-08	9.46160336160896e-07	PCa
SLC5A2	4.97375829755454	1.30601098611606e-13	1.75984980379139e-11	PCa
SLC5A9	2.60001433275064	6.41667881170513e-06	5.42523902668089e-05	PCa
SLC6A19	4.43975809273995	1.33421313248296e-05	9.91918452976985e-05	PCa
SLC9A3R1	0.62866	0.000312059780048822	0.00151531731032716	PCa
SLC9A3R2	0.462140000000002	0.412641333581961	0.541152503164664	NA
SLIT1	0.914245584162851	0.3984728379701	0.526413871730107	NA
SLIT3	0.411200555634643	0.233209668604146	0.345092687378544	NA
SLITRK1	-0.492529999999999	0.778364808051212	0.854022659622602	NA
SLK	0.474244763089899	0.133492093388545	0.220543259268738	NA
SLPI	0.842694999999999	0.00401157859504119	0.0125711678065535	PCa
SLURP1	-1.124855	0.0233451217713848	0.0521036051129459	NA
SMARCA2	-4.439245	0.000115232716698711	0.000632167270235167	NC
SMIM22	-1.263505	0.333917102076286	0.459136015354893	NA
SMIM24	3.31242	7.58156232109982e-12	5.4486161214304e-10	PCa
SMPD1	0.731774999999999	0.286132616153394	0.406659143326774	NA
SMPDL3A	-0.903605000000002	0.00383296256388098	0.0121527460113638	NC
SMPDL3B	0.178509999999999	0.876062127117798	0.920462936679324	NA
SMR3B	-0.352705	0.429194113969163	0.554429304803783	NA
SMS	-2.132225	9.10077572986577e-07	9.85993591637718e-06	NC
SNAP23	0.754465	0.00167473768518261	0.0061302792007703	PCa
SNCG	3.06068	0.00760097386159028	0.0211454188975337	PCa
SND1	-0.163048033813583	0.481107222315788	0.603764360484773	NA
SNX18	0.754564999999999	0.00349723615301607	0.0113554836534679	PCa
SOD1	-0.782734999999999	0.0148403915616403	0.0364417815568298	NC
SOD2	3.90249194233384	0.0517681501786489	0.101465574350152	NA
SOD3	-0.634754999999998	9.79997954075394e-05	0.000550228017965247	NC
SORD	-1.522055	4.75021303235217e-05	0.000297716840050909	NC
SORL1	0.10003	0.587004675617417	0.698830524920569	NA
SORT1	0.988894999999999	3.65074283217009e-05	0.000235658728926908	PCa
SPAG9	0.641441239127063	0.0033783994014317	0.0110696491025634	PCa
SPARC	1.64349	0.020066363033207	0.0464196123386205	PCa
SPARCL1	0.54804	0.00639779975391737	0.0186905911510106	PCa
SPATA7	1.59532	0.024009144205848	0.0534197264270467	NA
SPINK1	-0.561359999999997	0.0699246462137729	0.128632710952981	NA
SPINK5	0.694604999999999	0.60190019480864	0.708583642007144	NA
SPINT1	-1.16196	7.59408098118707e-06	6.24917503642722e-05	NC
SPINT2	-0.294425	0.037079677053649	0.0764280915178462	NA
SPOCK1	-1.940025	2.66624020284208e-05	0.000180767731991432	NC
SPOCK2	1.2327	0.0015557484401556	0.00581316054935089	PCa
SPOCK3	-1.5753	0.000399307492433089	0.00183954477283278	NC
SPON2	-1.314035	0.00793183710608547	0.0217570493647841	NC
SPP1	-0.396450000000002	0.158292272417852	0.252424659269888	NA
SPP2	-0.327375000000002	0.825482146640695	0.889869754078669	NA
SPPL2A	1.85168347057778	0.137244498585896	0.225189603463616	NA
SPR	-1.365145	0.0222738204370447	0.0500754503256187	NA
SPRR1A	3.81967	0.0139805427115388	0.0346062572744864	PCa
SPRR1B	3.036505	0.0522011278485831	0.102128522360749	NA
SPRR2A	2.59346157590925	0.000637694774296886	0.00276633789413297	PCa
SPRR2D	2.09531243327202	0.00163417480701184	0.00603301521218756	PCa
SPRR2G	1.66455043442942	0.00459368999194581	0.0140482207413265	PCa
SPRR3	3.102295	0.000338935902788769	0.00162387956980575	PCa
SPTA1	1.24981	0.00115353456063953	0.00453835859988836	PCa
SPTAN1	0.438115000000002	0.887378870969695	0.926932580334624	NA
SPTB	0.807420467554623	0.115908928299656	0.196771377491384	NA
SPTBN1	-1.26283942594357	0.00067210572814224	0.00290392775525986	NC
SPTBN2	-0.0594118309229135	0.614442124680702	0.718014753827422	NA
SRC	-0.855560000000001	0.0666672603700773	0.123589521373935	NA
SRI	-0.168460000000003	0.742866100148343	0.823878246872339	NA
SSC5D	1.045945	0.0249199448453778	0.0549922221971695	NA
ST13	1.90282	6.25304851567332e-05	0.000375531270189183	PCa
ST14	-0.0518999999999998	0.494600077270096	0.61532473548432	NA
ST3GAL4	-1.7467	0.898718622738361	0.932901950228168	NA
ST6GAL1	-0.343914999999999	0.414689500177799	0.542189546624217	NA
STAB1	0.919920000000001	0.10472318303307	0.181643751101609	NA
STAB2	1.22419454735354	0.00267563233931287	0.0090559863792128	PCa
STAT3	1.241775	0.478878059930718	0.602018132484332	NA
STC1	3.64695720838498	0.000338935902788769	0.00162387956980575	PCa
STEAP4	0.147734999999997	0.989987806388275	0.99367491181244	NA
STIP1	-0.402925	0.369115080109743	0.496142214910603	NA
STK24	-0.257995000000001	0.420869955441522	0.548275301469439	NA
STOM	2.07901	3.23815044237066e-10	1.29286154699095e-08	PCa
STX3	1.51556	0.0138415921690238	0.034301692777489	PCa
STX4	0.508299999999998	0.166923715503368	0.263076054610198	NA
STX7	2.77719307566147	0.00243406232929813	0.00839654141114684	PCa
STXBP2	0.449550000000002	0.0357968833723643	0.0741384059085663	NA
STXBP5	-1.565035	0.778364808051212	0.854022659622602	NA
SUC2	-2.61197	9.97919586448997e-12	6.94036976898077e-10	NC
SULF2	-0.396270000000001	0.294308013186317	0.416084366645496	NA
SULT2B1	0.17014	0.957110124902749	0.969248205397054	NA
SUSD2	0.0407900000000012	0.412641333581961	0.541152503164664	NA
SUSD5	-0.331185000000001	0.694617373399673	0.786552025761395	NA
SVEP1	0.319609999999999	0.294308283457505	0.416084366645496	NA
SYNCRIP	-0.630270459463384	0.0727379119476783	0.133013518370818	NA
SYNJ1	0.385664999999999	0.958538500861843	0.969328802935335	NA
SYPL1	1.460955	1.77497239278106e-06	1.82230498992189e-05	PCa
SYT7	-2.6184484378213	0.0105229794336379	0.0275668817240867	NC
SYTL1	-2.67961	0.000536848548060687	0.00237181448692386	NC
SYTL4	-1.464775	0.052637129930614	0.102609088725501	NA
TAC3	2.37226332864685	0.00249250784502883	0.00854347681062346	PCa
TACC2	0.420642925126302	0.632190987120419	0.731225197549155	NA
TACSTD2	0.346344999999999	0.494600077270096	0.61532473548432	NA
TAF10	3.29052618817689	0.0666672603700773	0.123589521373935	NA
TAGLN2	-0.198655000000002	0.53626275895906	0.652841619602334	NA
TALDO1	2.1508	0.000220136627562646	0.00112467907351911	PCa
TARDBP	-4.40750380715868	0.0011390752810637	0.0044896641791103	NC
TARS	-0.292056240224229	0.596916231435787	0.706339953334553	NA
TBC1D10B	-1.211805	0.00818838813100326	0.0223187924278673	NC
TBCA	0.570685000000001	0.441858108518342	0.567388970795441	NA
TC2N	-0.422829999999998	0.287755350953249	0.408158247799476	NA
TCN2	0.592934999999997	0.0288686361832837	0.0616856091289986	NA
TCP1	0.195599999999999	0.0937078588348444	0.164791308032565	NA
TF	-0.429390000000001	0.0440958501445317	0.0885201609977751	NA
TFF1	0.911190000000001	0.330342264080952	0.455382302658909	NA
TFF2	-0.195764999999998	0.287755350953249	0.408158247799476	NA
TFF3	2.399605	0.00660941391905359	0.0189745624626891	PCa
TFPI	0.215814999999999	0.323267194154444	0.448208405528605	NA
TGFBI	-1.176875	0.083641843782967	0.149652958668943	NA
TGFBR1	0.380315000000003	0.00378945255892045	0.0120680350325443	PCa
TGFBR2	1.110375	0.00988961696218232	0.0261619805772578	PCa
TGFBR3	0.505880000000001	0.000929372499590887	0.003780617187015	PCa
TGM2	0.972219999999997	0.316291641286366	0.441089766244117	NA
TGM3	1.28523937973487	0.265599497760746	0.38277574677284	NA
TGM4	-1.32892	0.0258605149402717	0.0564896354723666	NA
TGOLN2	1.00787	0.124458465537949	0.208656649844337	NA
THBD	-0.323014999999998	0.052637129930614	0.102609088725501	NA
THBS1	0.213630000000002	0.44826947695056	0.574253709034704	NA
THBS2	0.575019999999999	0.0688246349433423	0.126825566613544	NA
THBS4	-0.567114999999998	0.0185832285014133	0.043739564027344	NC
THSD4	-1.60935	3.77647925733285e-06	3.36449970198745e-05	NC
THSD7A	0.726645133382172	0.0107419798142663	0.0279706624149254	PCa
THY1	0.295259999999999	0.193706454242886	0.299377143618396	NA
TICAM2	0.531289999999998	0.0302082578715971	0.0642931924690656	NA
TIMP1	-2.225665	1.18614035326232e-10	5.55938826442077e-09	NC
TIMP2	-0.629710000000003	0.00273935436137284	0.00924264163242543	NC
TINAGL1	1.048105	0.00720482187281636	0.0202524067246311	PCa
TJP1	0.0353941144577359	0.969969724369693	0.978135980234358	NA
TKT	0.622495000000001	0.065086036180406	0.121283918759685	NA
TLN1	-0.370234999999997	0.949970546056058	0.966102121366444	NA
TM7SF3	1.03428	0.127117026659425	0.212288388441301	NA
TMBIM1	0.282879999999999	0.803219705500998	0.872413947133578	NA
TMED1	4.28382746331997	6.48347048384186e-08	1.0431613703853e-06	PCa
TMED3	1.33400715063214	0.0615165674327268	0.116546326348822	NA
TMED4	-1.19507448970086	0.273373454999656	0.392144490338828	NA
TMED9	-1.562115	3.01304080536162e-06	2.78803260787968e-05	NC
TMEFF2	1.27217	0.604399497982903	0.708583642007144	NA
TMEM106B	1.35445	4.00783296892344e-05	0.000256406168575636	PCa
TMEM132A	2.04342	5.3236437595646e-06	4.55467299429416e-05	PCa
[truncated: 157 more rows]
