# Supplementary material for: Prostate cancer reshapes the secreted and extracellular vesicle urinary proteomes
Source: Nat Commun. 2024 Jun 13;15:5069. doi: 10.1038/s41467-024-49424-5 (PMC11176296; doi:10.1038/s41467-024-49424-5)
Supplement: Supplementary file 10 — Source Data [file 41467_2024_49424_MOESM10_ESM.zip › SourceData_5D_S5B_p20_utest_result.txt]

genes	fc	pvalue	fdr	group
A1BG	-2.21098472971815	0.000413886117418358	0.00164738198243896	NC
A2M	-0.340883876302303	0.422902187738985	0.516178372868181	NA
A2ML1	-0.500858805513083	0.14946620532267	0.2177573462684	NA
AACS	-2.07902811173575	1.56888246474841e-05	0.000119884982996699	NC
AAK1	-1.31424180522345	0.0296723032523011	0.0564332995890494	NA
AARS	-0.965299654798152	5.40193552728302e-06	5.20619123430001e-05	NC
AARS2	0.737963673050606	0.000145215841915549	0.000703722533350632	PCa
AARSD1	-0.982180951443048	0.00488591877874257	0.0126804745309121	NC
AASDHPPT	-3.1675658539666	2.68757680869079e-05	0.00018009914122301	NC
AASS	1.59348066015732	0.000674399155437342	0.00247736991681533	PCa
ABAT	1.28583030946675	0.000103957025035388	0.000537163483277738	PCa
ABCB1	1.5009591500614	1.19246293112706e-05	9.76453536204525e-05	PCa
ABCB6	1.24875491499548	0.0214338406470082	0.0430055598011025	PCa
ABCC2	0.87681400525025	0.0518128408323577	0.0897374340715897	NA
ABCC4	0.915514451336612	0.0587602764771241	0.100251869016913	NA
ABCD3	1.547574468478	0.0135176273626003	0.029169169484957	PCa
ABCE1	-0.943454244335449	0.00857697065992589	0.0201283080261325	NC
ABCF1	-0.2917855371497	0.270347798311439	0.35799432497358	NA
ABCF3	-0.844521506658801	0.00496971628114403	0.0128882060170863	NC
ABHD10	0.0743608471961998	0.863190752666941	0.899364552809073	NA
ABHD11	0.240463913176804	0.407247113250017	0.500273843738205	NA
ABHD12	-0.00869342632455528	0.732431666012748	0.792986130037784	NA
ABHD14A	0.860856451226446	0.326141356511531	0.416136479803295	NA
ABHD14B	-0.1381556861494	0.958554441556944	0.969861483038005	NA
ABHD17B	-2.31250660637815	6.31024772763847e-06	5.83570349151687e-05	NC
ABI1	-1.7662508642664	1.16289012669692e-05	9.5910481362912e-05	NC
ABR	-1.4099842756683	0.0243841858028033	0.0478342718635895	NC
ABRACL	0.450757119632701	0.138950261609097	0.204083196738361	NA
ACAA1	0.529553891052799	0.143385135953612	0.209699233357564	NA
ACAA2	2.14732283043085	2.31718333403384e-06	2.713397958727e-05	PCa
ACACA	-1.2046355690513	0.0114060654522872	0.0254283369504857	NC
ACAD11	2.11354467255341	0.000205963992205816	0.000935976764580337	PCa
ACAD8	1.1686453125904	0.22985709477192	0.311469072733988	NA
ACAD9	-0.315714022942299	0.81615977095684	0.863473380867381	NA
ACADM	1.2779461532977	4.03533481089066e-05	0.000253575709453587	PCa
ACADS	1.10791338062305	0.0030549088341524	0.00864088393237995	PCa
ACADSB	1.0651628072022	0.000838968423280127	0.00295533948693441	PCa
ACADVL	1.1404974299385	0.00671767662120245	0.0165934834322143	PCa
ACAP2	-0.971024379605122	0.0455663530928174	0.0805866791038435	NA
ACAT1	1.77520547354815	2.4451768988296e-06	2.84386506436757e-05	PCa
ACAT2	-2.59283979586225	7.67729955386377e-08	2.39461952448242e-06	NC
ACE	-0.377349667761198	0.0518128408323577	0.0897374340715897	NA
ACE2	0.341283689037049	0.0473699443385925	0.0832614134353027	NA
ACLY	-1.6010812029893	1.25685568759548e-08	6.73792478771891e-07	NC
ACO1	0.151521483325801	0.509787207534931	0.59777167089964	NA
ACO2	1.02771721230015	0.00205266755329142	0.00625462022676985	PCa
ACOT1	0.9130209304743	0.00929200978371183	0.0214397347464124	PCa
ACOT11	1.69566210047555	0.0558936644564026	0.0960777368486561	NA
ACOT13	0.216241948169049	0.391942885691258	0.485471494876067	NA
ACOT2	0.642698968752253	0.0164525360950223	0.0343779849829607	PCa
ACOT9	0.956827381307249	0.0727725628355085	0.120039741869533	NA
ACOX1	1.4492215542108	0.0758802637810389	0.123914890543905	NA
ACOX3	-2.04812688358016	0.00914488632219066	0.0211429278783263	NC
ACP1	-0.3571117798713	0.102494365065309	0.158690508366009	NA
ACP2	-0.149066797265601	0.362399669937797	0.454789051776365	NA
ACP3	-2.87076112870415	1.81422593749053e-11	1.037434865255e-08	NC
ACSF2	1.9104485406269	1.81946396355609e-05	0.000135120797813007	PCa
ACSF3	1.13254698959725	0.0479843270218654	0.0840399316038898	NA
ACSL1	0.525211795738098	0.118343190846345	0.178791496166363	NA
ACSL3	-0.129814617010748	0.889061211746455	0.919894154855877	NA
ACSL4	1.36023750038085	0.0227043783174753	0.0451586794244972	PCa
ACSL5	0.48216469856203	0.127640226167368	0.190157887963629	NA
ACSM2A	1.8253202546901	7.2268788453745e-05	0.000402523073351947	PCa
ACSM2B	2.85707506213505	3.74374288207382e-06	3.91609202085222e-05	PCa
ACSM3	1.49527663519365	0.013725726692534	0.0295253719636891	PCa
ACSS1	1.6542264662636	0.00269580944506747	0.0077921838298454	PCa
ACSS2	-0.546694441407304	0.0587602764771241	0.100251869016913	NA
ACSS3	2.47715481943501	0.00220876881514725	0.00660704952464709	PCa
ACTA1	-0.124738909721952	0.24952885132306	0.333775239333107	NA
ACTA2	-0.0444655600240011	0.188307327936141	0.261889923854438	NA
ACTB	0.448987464127899	0.22985709477192	0.311469072733988	NA
ACTBL2	0.0376637246649985	0.846023169093199	0.885511132751301	NA
ACTG1	0.412713339402099	0.270347798311439	0.35799432497358	NA
ACTG2	-0.0444655600240011	0.188307327936141	0.261889923854438	NA
ACTN1	-0.55990971143045	0.0438209790361812	0.0781443758176391	NA
ACTN2	-0.700066382576551	0.114525052415959	0.174250756026233	NA
ACTN3	-0.451563190927498	0.101348770715169	0.15705855118507	NA
ACTN4	0.197416085030049	0.223551750673983	0.304730256878202	NA
ACTR10	-1.9064985826768	5.6047213325439e-05	0.000330977605713565	NC
ACTR1A	-0.19234927665585	0.0233638370287512	0.0461758783673072	NC
ACTR1B	-0.438712657524952	0.0740915985139455	0.121630753349927	NA
ACTR2	0.125180893425352	0.928080872011957	0.94572185086814	NA
ACTR3	0.132338565157152	0.639992580585778	0.714550779039962	NA
ACTR3B	0.696351519934851	0.0177223969108292	0.0365417931496725	PCa
ACVR1B	-0.970880973476643	0.811914213894918	0.860573885657542	NA
ACY1	0.65557959999375	0.0141504302591677	0.0302681584907758	PCa
ACY3	1.79422358543335	0.00289597871790794	0.00828008581761845	PCa
ADAM10	-0.294740672681097	0.182855639770157	0.255342979263903	NA
ADAM9	-2.21887589680635	6.14995235954585e-05	0.000352850945578626	NC
ADAMDEC1	1.39025551404449	0.0143670986252143	0.0306170903000685	PCa
ADAMTS1	-4.2166990767197	9.03213908955782e-06	7.92564430083706e-05	NC
ADD1	2.38503745280385	0.000468329293584922	0.00181563593931059	PCa
ADH1B	0.752231025981725	0.15734191314339	0.227205430974315	NA
ADH1C	0.577786865588202	0.376992829829432	0.470008139224121	NA
ADH5	-0.483808681831302	0.00844001199920733	0.0198748669658753	NC
ADH6	4.84376386747817	2.62340650577756e-05	0.000177883551804799	PCa
ADI1	-1.64117274692455	4.23068331234201e-05	0.000262485975490876	NC
ADIRF	-1.7199160782913	0.00136074584906373	0.00440030066742473	NC
ADK	-1.91026989110075	0.00158263547018329	0.0050000205324115	NC
ADPRHL2	1.77624328866987	0.103650238033466	0.159974793833928	NA
ADRBK1	-3.03077511093965	2.75323793986208e-05	0.000183781310732817	NC
ADRBK2	-1.86008070106395	0.000277977542496115	0.00120574076903182	NC
ADSL	-0.795733901244802	0.359524063402264	0.451675965409436	NA
ADSS	-1.8439904921412	2.25562375008597e-06	2.65035790635102e-05	NC
AFAP1L2	0.173397190314191	0.326141356511531	0.416136479803295	NA
AFG3L2	1.16871635347575	0.126278322013027	0.188292447990741	NA
AFM	1.74991651053865	0.24952885132306	0.333775239333107	NA
AFMID	0.640021730206449	0.0261706600310582	0.0506724235702938	NA
AGL	-1.9245569368886	8.67557354284574e-05	0.000466550044286893	NC
AGMAT	-1.18304478958982	0.837466181422869	0.878968023389985	NA
AGO1	-0.46101955114873	0.00180362752749368	0.00564620989674343	NC
AGPS	0.481157077551588	0.0272959644707713	0.0524369843780606	NA
AGR2	0.788128783489249	0.74481643829218	0.801337472493092	NA
AGR3	1.73108474368555	0.0979730846213977	0.152793478789098	NA
AGRN	-0.771887530262404	0.0443963900633466	0.0788834874714357	NA
AGT	0.256006915557396	0.215338448294886	0.294587805462421	NA
AGTRAP	-1.43764790732195	0.00397544195967513	0.0107230671097841	NC
AGXT2	2.51300619325724	0.000745082133320478	0.00267124012478846	PCa
AHCY	-0.169012175099901	0.0873651548677967	0.138516564857399	NA
AHCYL1	-0.4861566883406	0.0254429314382172	0.049486790115943	NC
AHCYL2	-0.16822060595965	0.181064660591472	0.253357606235456	NA
AHNAK	-0.532354854291999	0.154154700980059	0.223355058725752	NA
AHSA1	-2.05830644888875	5.73656669054599e-05	0.000337023293069577	NC
AHSG	-0.660176640086249	0.305043382749057	0.393904345582242	NA
AIDA	-1.35379488357285	0.0625141621890507	0.105502257978668	NA
AIF1L	3.60596619632319	6.01633364819195e-08	2.00408162591714e-06	PCa
AIFM1	2.10857058017145	0.000210461483355427	0.000952629748538878	PCa
AIG1	3.56668670553787	0.000468329293584922	0.00181563593931059	PCa
AIM1	-0.157042551963645	0.928080872011957	0.94572185086814	NA
AIMP1	-0.310889000911249	0.379954367914232	0.473356367579422	NA
AIMP2	-0.145519668769097	0.48209854545307	0.573139331063577	NA
AIP	-0.799426304705598	0.031786438171718	0.059693086681535	NA
AK1	0.784310133854497	0.000518727976649075	0.00198855384121003	PCa
AK2	0.369779501748951	0.556495112992378	0.640716353247265	NA
AK3	1.24624938588465	0.0269163098887419	0.0518528125930789	NA
AK4	1.65808151469835	9.2864411945532e-05	0.000489428260192197	PCa
AKAP1	2.98245445475886	0.001674102203738	0.00525993100826471	PCa
AKAP12	-2.1069271514363	0.000981260190739075	0.0033599837469319	NC
AKAP4	-0.486434882423602	0.56756281121177	0.650620783584224	NA
AKAP7	-2.98891497795125	6.14995235954585e-05	0.000352850945578626	NC
AKR1A1	0.1957506543242	0.0957729650188996	0.149907410118542	NA
AKR1B1	0.49318157238735	0.499307396401357	0.589918621574744	NA
AKR1B10	-0.83071156618675	0.146401514886069	0.213655294587028	NA
AKR1C1	1.54135738994485	0.000458814246164288	0.00179088928167198	PCa
AKR1C2	0.963275209340651	0.00914488632219066	0.0211429278783263	PCa
AKR1C3	1.0623948376173	6.90224109635123e-05	0.000388222773796411	PCa
AKR1C4	0.90931191227045	0.247286743725767	0.331422194423088	NA
AKR1D1	2.03010444787475	9.0784417176352e-05	0.000482169249740037	PCa
AKR7A2	-0.439645977070001	0.0172044951722721	0.0356237917538114	NC
AKR7A3	1.6658215948154	2.18236290914505e-07	4.67980446329791e-06	PCa
AKR7L	0.439597618013696	0.0261706600310582	0.0506724235702938	NA
AKT1	-1.5346490213498	7.36365834910692e-06	6.59653049498325e-05	NC
AKT2	-0.299356784369547	0.275131483168558	0.362928150231189	NA
AKT3	0.610912896646848	0.438904177449225	0.53136211461831	NA
ALAD	-2.0008975839875	1.63702738636138e-10	3.3039064485917e-08	NC
ALB	-0.922879661727748	0.00333755554308343	0.00930231768344375	NC
ALDH16A1	1.0391504791168	0.000981260190739075	0.0033599837469319	PCa
ALDH18A1	-0.390397391356863	0.893385235862505	0.922976436086798	NA
ALDH1A1	0.635337832427997	0.0068293121014682	0.0168207967122307	PCa
ALDH1A2	-0.578119305675902	0.506281193966303	0.595084198868922	NA
ALDH1A3	-3.0263233391664	1.52250923992554e-08	7.79661074952914e-07	NC
ALDH1B1	2.35486150942705	0.000962325609395014	0.00332501426569415	PCa
ALDH1L1	1.56645906406565	1.5009163323606e-06	1.98063228320355e-05	PCa
ALDH1L2	1.67859248560945	4.50363562692551e-07	7.8040271898896e-06	PCa
ALDH2	1.5598419705026	2.5606950586425e-05	0.000175014835581721	PCa
ALDH3A1	0.67851875180113	0.305043382749057	0.393904345582242	NA
ALDH3A2	0.635385945468901	0.0205220021364325	0.0414426070218363	PCa
ALDH3B1	1.47513118298935	0.115786844445372	0.175858638022165	NA
ALDH4A1	0.928023544398101	0.012518396009552	0.0274269583070069	PCa
ALDH5A1	-0.236033736392251	0.828928376470235	0.872944524146525	NA
ALDH6A1	1.4018573854814	0.000124342157830043	0.000620084220225114	PCa
ALDH7A1	-1.7227056526237	5.58989073627307e-09	3.68825290695248e-07	NC
ALDH8A1	3.2393031679198	1.17097958058686e-07	2.99823204551754e-06	PCa
ALDH9A1	-1.2605506946543	3.04792526942366e-08	1.27529653651129e-06	NC
ALDOA	-1.43110316172585	2.89124161443929e-10	4.72373808530533e-08	NC
ALDOB	0.592148186520649	0.0129099598641313	0.028087553769077	PCa
ALDOC	-1.4796953779952	1.13641127764103e-07	2.9763565599896e-06	NC
ALG13	-2.25228427471898	0.00488591877874257	0.0126804745309121	NC
ALMS1	-0.23627897710502	0.967274275095569	0.977819103669092	NA
ALOX15B	-3.1098421516433	1.67390718906055e-07	3.85448024541393e-06	NC
ALOX5	2.2417173319861	0.00914488632219066	0.0211429278783263	PCa
ALOX5AP	1.4008982377616	0.0565991677118867	0.0970958722097417	NA
ALPL	0.782297941046551	0.0640702500383832	0.107546491135857	NA
AMACR	1.55646071774479	0.108377660914378	0.166150024395546	NA
AMBP	-0.329257548941101	0.639992580585778	0.714550779039962	NA
AMDHD2	-0.387457567691897	0.506281193966303	0.595084198868922	NA
AMN	0.954544254260899	0.015967413196573	0.0335481902495052	PCa
AMPD3	-1.04686411686108	0.234130320098346	0.316135823792768	NA
AMY1A	-5.31320873528525	3.17562496283076e-11	1.36194615593404e-08	NC
AMY2A	-4.91621363614485	9.19966485423423e-11	2.63033750957314e-08	NC
AMY2B	-5.2144731430434	7.67167814465106e-11	2.39286615584525e-08	NC
ANG	0.442590483501103	0.0172044951722721	0.0356237917538114	PCa
ANGPTL1	1.0131584878234	0.223551750673983	0.304730256878202	NA
ANGPTL2	-0.0352206572239453	0.426074969019647	0.5198660094973	NA
ANGPTL6	1.73122536249188	0.124927760962923	0.186765641770713	NA
ANK1	4.24700918142121	7.2268788453745e-05	0.000402523073351947	PCa
ANK2	0.451762654513152	0.152579608358962	0.221540683994751	NA
ANK3	0.504687255356902	0.158954129494777	0.22905149865459	NA
ANKFY1	-1.0295406260478	0.00024990791208646	0.00109646297489596	NC
ANKIB1	-0.630509933268453	0.590009096641172	0.671194035336824	NA
ANKMY2	-2.58207673331611	0.00128521276102441	0.00420760017468965	NC
ANKRD13A	0.713771013140494	0.353815995286568	0.446302455819196	NA
ANKS1A	-0.605212305299641	0.0243841858028033	0.0478342718635895	NC
ANO6	0.225263522416849	0.695704683653108	0.763339548965083	NA
ANO7	-2.06750323809405	2.02472664327576e-06	2.44606940601378e-05	NC
ANPEP	0.152387713956749	0.74481643829218	0.801337472493092	NA
ANTXR1	-0.129230570097398	0.941130682894637	0.956746480892296	NA
ANXA1	-0.241365634801451	0.108377660914378	0.166150024395546	NA
ANXA11	-0.474450432337154	0.0254429314382172	0.049486790115943	NC
ANXA13	2.23762587150375	0.000101643044219396	0.000527590445864974	PCa
ANXA2	-0.0433684362985503	0.663644105354804	0.73640456839338	NA
ANXA2P2	0.0461981988689999	0.471930114166324	0.564178474461553	NA
ANXA3	-1.46782673078565	4.25286676021084e-07	7.52143600736257e-06	NC
ANXA4	1.0513252494981	0.000647912869584057	0.00239546234433502	PCa
ANXA5	-0.660771538461802	0.00246339852232535	0.00721153611783128	NC
ANXA6	0.376010745474048	0.0914914547219024	0.14419254990852	NA
ANXA7	0.0317159099496536	0.509787207534931	0.59777167089964	NA
ANXA9	1.7311430579538	0.0227043783174753	0.0451586794244972	PCa
AOC1	-1.72317700332315	9.2864411945532e-05	0.000489428260192197	NC
AOX1	-0.52684507239265	0.0373934150811497	0.068681374273782	NA
AP1B1	-0.916166407130504	0.000173100038081442	0.000811347309641296	NC
AP1G1	-1.3565551553559	2.95949588912794e-05	0.000193410102773294	NC
AP1G2	-2.45098903120489	0.000487914154257382	0.00188517281898319	NC
AP1M1	0.1936564643743	0.371112605798799	0.46402600236723	NA
AP1M2	-2.14592000936775	1.02522831086749e-05	8.68532922120091e-05	NC
AP1S1	-1.17265184783516	6.00912044838684e-05	0.000347677778388115	NC
AP2A1	-0.0734429899123015	0.478695891375443	0.570477805942738	NA
AP2A2	0.228336443656403	0.695704683653108	0.763339548965083	NA
AP2B1	-0.354204836647948	0.0648602073527334	0.108819252531652	NA
AP2M1	-0.430976168707147	0.374045569479839	0.46701249959437	NA
AP3B1	-1.1384393793088	0.000197238502885149	0.000904712972458485	NC
AP3D1	-1.0635347321526	0.00817194823991405	0.0194034286582319	NC
AP3M1	-2.39998818491255	9.6503162756331e-07	1.39118635049148e-05	NC
APCS	1.94384829285505	0.00729271073327888	0.0177581905790489	PCa
APEH	-1.8257207975717	7.95300880757935e-10	1.0106212303261e-07	NC
APEX1	-0.583474718100398	0.854598356114367	0.89285230201839	NA
APLP2	-0.59717412893395	0.639992580585778	0.714550779039962	NA
APMAP	1.43751904332805	0.0102199333966571	0.0232215837641923	PCa
APOA1	1.5696663226614	2.8204225243099e-05	0.000186452209651393	PCa
APOA1BP	-2.25542051782845	1.9179667258568e-06	2.35019422729095e-05	NC
APOA2	0.0524886834705498	0.310230999693147	0.399250772673363	NA
APOA4	2.9523269386205	2.52629258497143e-07	5.09865285825704e-06	PCa
APOA5	2.1065759860759	1.4562828135076e-05	0.000113299463336611	PCa
APOB	0.797646980565546	0.192007820146584	0.266388528476721	NA
APOBR	0.311077546653912	0.310230533267494	0.399250772673363	NA
APOC2	4.36117805573925	0.000943729900190652	0.0032640496850344	PCa
APOC3	2.9714207016224	6.59371684969837e-08	2.11430303844066e-06	PCa
APOD	1.1541787273956	0.019358949391935	0.0394187272188303	PCa
APOE	1.4623104868048	0.000129997803130642	0.000642683663604083	PCa
APOF	2.40620568052835	0.00488591877874257	0.0126804745309121	PCa
APOH	1.91088300891805	0.00114562530949201	0.0038013930724053	PCa
APOM	0.749313177972653	0.140416662279161	0.205972453304746	NA
APOO	3.42957260407292	0.0129099598641313	0.028087553769077	PCa
APP	1.95092141332045	0.0617479176191737	0.10456915367788	NA
APPL1	-1.09345248287755	0.000701889153630023	0.00255374516023819	NC
APPL2	-2.7261644753321	2.45356461229981e-07	5.01082153857181e-06	NC
APRT	-0.8327986555419	1.38240684748911e-06	1.86733775343903e-05	NC
AQP1	0.288847130397848	0.251785126495926	0.336138042415379	NA
AQP2	1.6134218981499	0.00531805801804643	0.0136166097462069	PCa
ARAF	-1.57451237753855	0.018799329395482	0.0384160209385936	NC
ARAP1	-0.682818656566562	0.175769887344385	0.247665906972725	NA
ARCN1	-1.1613006467287	0.000121602098346013	0.000610859149963646	NC
ARF1	-0.717422563411397	0.00102016844449194	0.00346897713880263	NC
ARF3	-0.394869775389498	0.0169505586354229	0.035225540083668	NC
ARF4	-0.1127014792742	0.282414775970468	0.369834006242243	NA
ARF5	0.355710065978599	0.247286743725767	0.331422194423088	NA
ARF6	-0.11997310870445	0.227741409267931	0.30921281171281	NA
ARFGAP3	-3.19724963767216	2.38100366481673e-05	0.00016536889825883	NC
ARFGEF1	-1.2261981476907	0.0037733296229709	0.0103487561442151	NC
ARFGEF2	-2.3070091514325	0.000103957025035388	0.000537163483277738	NC
ARFGEF3	-3.98003963171745	7.93618764437366e-07	1.19425700911605e-05	NC
ARFIP1	-3.27957735336356	4.74196282490563e-06	4.74334532135604e-05	NC
ARG1	-1.45412512113499	0.485514308683844	0.576002625551268	NA
ARHGAP1	-0.665225732208402	0.000635035581477755	0.00235801632040063	NC
ARHGAP17	-0.604917298118	0.0573120667945058	0.0980736664199249	NA
ARHGAP18	-0.357174262457349	0.520380997084223	0.606463043816566	NA
ARHGAP27	-0.3012878128484	0.53468049676965	0.619341250647087	NA
ARHGAP35	-0.667517591707249	0.292327506805388	0.380635930113581	NA
ARHGAP4	-1.9885105900686	0.282414775970468	0.369834006242243	NA
ARHGAP6	-3.27630052853795	0.00039709333690104	0.0015897634059597	NC
ARHGDIA	-0.895020647076755	2.57994270641851e-06	2.96046268418793e-05	NC
ARHGDIB	1.4846521038259	0.0531444951968351	0.0918120659719744	NA
ARHGEF1	-0.421030064882054	0.552829405308354	0.637137282369151	NA
ARHGEF10L	1.93083729539435	1.7679055394173e-06	2.23825974381578e-05	PCa
ARHGEF12	-0.458802703597664	0.1705914564825	0.242661396016359	NA
ARHGEF16	1.62950147191325	0.00929200978371183	0.0214397347464124	PCa
ARHGEF5	-0.12132711077269	0.445401112503983	0.537520653183667	NA
ARHGEF7	-0.590564507429647	0.362399669937797	0.454789051776365	NA
ARIH1	-2.9935078127419	1.95862765128611e-05	0.000142676252050162	NC
ARL1	-1.2809963336675	0.000315558307939043	0.00133007439132538	NC
ARL13B	0.268097458517751	0.837466181422869	0.878968023389985	NA
ARL15	1.14699609015125	0.0123265864965737	0.0272152627218433	PCa
ARL2	3.55200289642807	0.000907533104136261	0.00315475793342605	PCa
ARL3	0.666163891202601	0.0322244204631909	0.0604163861252502	NA
ARL6	2.24699507489653	0.0038396384715347	0.0104637010292578	PCa
ARL6IP1	0.788869814223247	0.0258045772821003	0.0500766429043475	NA
ARL6IP5	0.158646129930801	0.736552369632575	0.795439464969898	NA
ARL8A	-0.2742499409968	0.448670026071859	0.540704903214805	NA
ARL8B	0.00134702344804793	0.74481643829218	0.801337472493092	NA
ARPC1A	0.4559876142992	0.00505481135393741	0.0130693728374976	PCa
ARPC1B	0.664205165319949	0.00817194823991405	0.0194034286582319	PCa
ARPC2	0.373267911412352	0.112033950921648	0.170991319222497	NA
ARPC3	-0.394876043969102	0.0814585786207224	0.131398393628443	NA
ARPC4	-0.00184933900915141	0.48209854545307	0.573139331063577	NA
ARPC5	0.209168480591849	0.382930163852623	0.47654457460223	NA
ARPC5L	0.599779547554299	0.0968680295328434	0.151345268363928	NA
ARRB1	-3.22543508516475	6.51728594234414e-07	1.02572514074233e-05	NC
ARRDC1	-1.4821923123387	0.0037733296229709	0.0103487561442151	NC
ARSA	-7.40030569629229	5.06826234031607e-10	6.95568323584978e-08	NC
ARSB	-1.6256238281851	0.00559362459992403	0.0142371854616761	NC
ARSE	2.34768830131934	0.00327918987961757	0.0091619710724494	PCa
ARSF	2.59403340278995	6.51728594234414e-07	1.02572514074233e-05	PCa
ART3	2.24958070924625	0.0154949123763866	0.0326955992394726	PCa
ASAH1	0.309124943372446	0.495839727379583	0.586427474884299	NA
ASL	-0.862550796220649	0.0152633096666268	0.032246561247658	NC
ASMTL	-2.28552222524365	3.90934101554638e-08	1.47395044223513e-06	NC
ASNA1	-0.2595664009825	0.117059538660493	0.177164215767161	NA
ASPA	1.856627902673	0.00608164215405375	0.0152753398466753	PCa
ASPH	2.32111087139607	0.000365400253252493	0.00149071137801344	PCa
ASPSCR1	-1.47205630288655	0.17403087495158	0.245619058806611	NA
ASRGL1	-1.1149466555023	0.0166999173962974	0.034788959676197	NC
ASS1	2.03621712248925	2.52433999923718e-09	1.92466900830728e-07	PCa
ATAD3A	1.77895131003645	0.0150347603104061	0.0318421374228415	PCa
ATAD3B	0.407352935862336	0.0617479176191737	0.10456915367788	NA
ATE1	-1.3331411158601	0.00531805801804643	0.0136166097462069	NC
ATG3	0.493127303717948	0.391942885691258	0.485471494876067	NA
ATG5	-4.10004950134535	1.57758856627334e-07	3.73290094543712e-06	NC
ATG7	-0.8097768548594	0.0185248635795761	0.037968223979406	NC
ATIC	0.0987080113811487	0.828928376470235	0.872944524146525	NA
ATL3	0.4289576540226	0.251785126495926	0.336138042415379	NA
ATOX1	-0.0565661433869025	0.846023169093199	0.885511132751301	NA
ATP11A	0.933845536071154	0.0162083796377997	0.0339920235558012	PCa
ATP12A	-0.48750241447415	0.56756281121177	0.650620783584224	NA
ATP13A1	0.238285415801052	0.509787207534931	0.59777167089964	NA
ATP1A1	1.0208209334417	4.1319137896094e-05	0.000257288497498182	PCa
ATP1A2	0.932471165519352	8.48053170234876e-05	0.000458215815287537	PCa
ATP1A3	0.988834717052399	6.00912044838684e-05	0.000347677778388115	PCa
ATP1A4	-0.954708351932748	0.00522896442827137	0.0134587974144029	NC
ATP1B1	1.0067583593081	0.000838968423280127	0.00295533948693441	PCa
ATP1B3	1.0004933263488	0.110804529053572	0.169416372184851	NA
ATP2A1	0.517598311498746	0.0432518781906528	0.0771696277026156	NA
ATP2A2	1.05975737701885	0.0150347603104061	0.0318421374228415	PCa
ATP2A3	-0.629770181355745	0.590009096641172	0.671194035336824	NA
ATP2B1	0.61085876131418	0.0305029883208027	0.0575981028776413	NA
ATP2B4	1.41487576193705	0.00397544195967513	0.0107230671097841	PCa
ATP4A	1.10945289070575	0.00106050042696843	0.00357424063352524	PCa
ATP5A1	1.2104119122294	0.000201556894569966	0.000920827836577302	PCa
ATP5B	0.718341258201995	0.0883823823211553	0.139741914167688	NA
ATP5C1	1.25972117156415	4.43498155932245e-05	0.000271721816607774	PCa
ATP5D	2.01997302744055	6.29390528363137e-05	0.000358710781198326	PCa
ATP5F1	1.0931141745518	0.000283934888072614	0.0012223094115146	PCa
ATP5H	3.6015327411432	1.17097958058686e-07	2.99823204551754e-06	PCa
ATP5I	3.07006238305235	0.000215051084729692	0.000967025257808093	PCa
ATP5J2	0.894140481250499	0.015967413196573	0.0335481902495052	PCa
ATP5L	1.2040195468038	0.00112377127896302	0.00374699636357835	PCa
ATP5O	1.53748005639305	0.000155136037931008	0.000738240979391524	PCa
ATP5S	2.62958745077992	0.000380938849342873	0.0015376484612887	PCa
ATP6AP1	0.709943459907652	0.0190773455005591	0.0389146090442439	PCa
ATP6AP2	0.870044483908902	0.000609992191293722	0.00227734843126089	PCa
ATP6V0A1	0.0786813304618015	0.736552369632575	0.795439464969898	NA
ATP6V0A4	1.81174994063195	0.000981260190739075	0.0033599837469319	PCa
ATP6V0C	-2.1017088563013	5.73656669054599e-05	0.000337023293069577	NC
ATP6V0D1	0.141021793616599	0.146401514886069	0.213655294587028	NA
ATP6V0D2	-0.130890561889903	0.910711771041596	0.935524576779555	NA
ATP6V1A	0.3158719442443	0.667619643470829	0.739142625604522	NA
ATP6V1B1	0.916304029192645	0.113274106615433	0.172577024776888	NA
ATP6V1B2	-0.123222042240251	0.172304746057111	0.244086533328632	NA
ATP6V1C1	0.211217872933499	0.263279746123548	0.350257002307055	NA
ATP6V1D	0.474289527648601	0.0883823823211553	0.139741914167688	NA
ATP6V1E1	0.187181183658801	0.302471283960424	0.391614707648383	NA
ATP6V1F	0.207213701619299	0.962913803846636	0.973697984378959	NA
ATP6V1G1	1.0699805909066	0.00087262660035536	0.00305196928218067	PCa
ATP6V1G2	1.3948264315491	0.0177223969108292	0.0365417931496725	PCa
ATP6V1H	0.39546291648065	0.0979730846213977	0.152793478789098	NA
ATP8A1	-2.71781435217746	9.50254730201055e-06	8.23314136191874e-05	NC
ATP8B1	-0.498107000145023	0.794988406484741	0.846293894709633	NA
ATP9A	-4.3223511761421	1.47204213452207e-09	1.30621700988043e-07	NC
ATXN10	-2.87960463165345	5.54408835627892e-06	5.28382420844249e-05	NC
AXL	-3.01892738639588	0.00316523913624718	0.00890158645611808	NC
AZGP1	-2.16520322936535	5.48807341751134e-08	1.86431484113677e-06	NC
AZU1	0.87830723543345	0.25634026517542	0.341820229233138	NA
B2M	1.65218962661145	0.282414775970468	0.369834006242243	NA
B3GAT3	-0.1389486671026	0.782356611232749	0.835179070671923	NA
B3GNT1	0.422723904177154	0.736552369632575	0.795439464969898	NA
B3GNT2	0.179030797181351	0.910711771041596	0.935524576779555	NA
B3GNT8	0.736005470385905	0.691665773445715	0.760610663042388	NA
B4GALT1	-0.077497195653855	0.820410730810966	0.866101297665361	NA
B4GALT4	-0.385539488286582	0.586239773153088	0.668457514685359	NA
BAG2	-3.09793233446395	0.00269580944506747	0.0077921838298454	NC
BAG3	0.320447869538834	0.954196318358536	0.966877604337902	NA
BAG6	-1.95721550663745	0.000224513633392391	0.001005621770456	NC
BAIAP2	-0.492611375116851	0.0133123206819741	0.0287804488089811	NC
BAIAP2L1	-3.36730458009438	1.4208730922066e-06	1.90430296068783e-05	NC
BANF1	-1.45138609394375	0.00116787159692199	0.00386772919791443	NC
BASP1	-1.3329042518594	0.000239442926341656	0.00106140656366695	NC
BAX	-2.02205905503615	2.87117268622973e-06	3.19837450858903e-05	NC
BBOX1	1.8650925962421	1.25685568759548e-08	6.73792478771891e-07	PCa
BCAM	0.242638728822751	0.339798060319127	0.431795238872194	NA
BCAP31	0.565017895348348	0.509787207534931	0.59777167089964	NA
BCAS1	-2.7316617993117	2.94876605903467e-06	3.24269754761152e-05	NC
BCKDHA	-0.1988394439514	0.799211157156309	0.849734577069507	NA
BCKDHB	0.498817382480098	0.0672784192083584	0.112272498202275	NA
BCR	1.30330190273775	0.0883823823211553	0.139741914167688	NA
BDH1	-0.152649963277351	0.915050376258391	0.937455312314882	NA
BDH2	0.770350044065601	0.0565991677118867	0.0970958722097417	NA
BGN	1.25150079036805	0.0250856794148759	0.0489863210429364	PCa
BHMT	0.990908362691499	0.00397544195967513	0.0107230671097841	PCa
BHMT2	1.37778915655195	0.000162100173650293	0.000766068451507101	PCa
BICD2	0.684900617567219	0.0814585786207224	0.131398393628443	NA
BID	-0.479325341150098	0.782356611232749	0.835179070671923	NA
BIN1	0.0786351426098513	0.407247113250017	0.500273843738205	NA
BIRC6	0.154276000142211	0.919391513861297	0.940779088594724	NA
BLMH	-0.655733684444151	0.0518128408323577	0.0897374340715897	NA
BLVRA	-1.0840545926345	0.000373093937014934	0.00151310318900501	NC
BLVRB	-0.578556987682948	0.00076001982681484	0.00271627919354345	NC
BOLA2	0.0796776470326996	0.62830069331726	0.705630009417845	NA
BPGM	0.918538512908896	0.00289597871790794	0.00828008581761845	PCa
BPHL	2.3080262664398	2.8891638517786e-05	0.000190629253374084	PCa
BPI	0.825511729120599	0.81615977095684	0.863473380867381	NA
BPIFB1	0.461249304697255	0.0740915985139455	0.121630753349927	NA
BPNT1	-1.25304811032465	1.775900344848e-07	4.00862768629834e-06	NC
BRAF	0.0125549058594938	0.897712431238648	0.926052721461155	NA
BRE	-0.252015974635249	0.828928376470235	0.872944524146525	NA
BRI3BP	2.1238975442669	0.000574145341839803	0.00216471721742018	PCa
BRK1	-2.78486567882	7.17712185836505e-06	6.54912369575811e-05	NC
BROX	-1.30234443685665	6.33571709184842e-07	1.01106257405265e-05	NC
BSG	0.333877251503999	0.348165537870625	0.440308131380065	NA
BST1	1.0444942155317	0.00705759701452789	0.017296153826318	PCa
BST2	3.39030209547939	0.000730417485495359	0.00262965623581802	PCa
BTD	-1.66957252004315	4.33169004107595e-05	0.000267302671419633	NC
BZW1	-1.1607375035519	7.56592261844136e-05	0.000416004495254364	NC
C11orf52	-0.118420941119098	0.867493093518755	0.903298574768694	NA
C11orf54	-1.03474635804995	7.36365834910692e-06	6.59653049498325e-05	NC
C12orf10	-1.037636821556	0.00418733625670983	0.0111803507367871	NC
C14orf159	0.709535000000002	0.17928673711079	0.251279736530686	NA
C14orf166	-0.943794999999998	0.348165537870625	0.440308131380065	NA
C16orf62	-1.41427673759088	0.0805064034235908	0.130229830337737	NA
C16orf89	-0.361824999999996	0.177521826969829	0.249315345204046	NA
C19orf10	-3.84806618804884	0.00155318405988373	0.00492511507343906	NC
C1orf123	-0.975009999999997	0.0511575533019901	0.0889166997867922	NA
C1orf85	-0.774695000000001	0.837466181422869	0.878968023389985	NA
C1QA	3.94189981124827	0.00039709333690104	0.0015897634059597	PCa
C1QB	3.02933802288286	0.00224945810876979	0.00668215651185207	PCa
C1QBP	3.62407126900173	1.77520733487638e-05	0.000133862337713425	PCa
C1QC	3.70180067776735	0.00087262660035536	0.00305196928218067	PCa
C1R	-0.921810000000001	0.748959583127332	0.805289981106197	NA
C1RL	-1.06696	0.00426021253878954	0.0113396347715957	NC
C1S	2.35963	0.000180819240305058	0.000840637958654001	PCa
C2	-0.930630000000001	0.0609894634435759	0.103489045041993	NA
C21orf33	1.90026	4.33169004107595e-05	0.000267302671419633	PCa
C2CD5	1.38440439355353	0.0148092308024124	0.0314421230712109	PCa
C3	-0.287714999999999	0.422902187738985	0.516178372868181	NA
C4A	-0.471709999999998	0.158954129494777	0.22905149865459	NA
C4B	-0.571425000000001	0.0632882540073384	0.10654661408203	NA
C4BPA	3.35206127760524	0.000529395924316918	0.00202266972865406	PCa
C5	1.280165	0.0853590456655198	0.136217156129488	NA
C6	0.373250198826023	0.215338448294886	0.294587805462421	NA
C6orf211	0.345840000000003	0.323453429623644	0.413321682323547	NA
C7	2.17758	0.000574145341839803	0.00216471721742018	PCa
C7orf55	1.85013574044164	0.000219734542629394	0.00098679216722703	PCa
C8A	0.507494999999999	0.236287914728168	0.318672891286298	NA
C8B	0.68524	0.0359180954973531	0.0663981603725316	NA
C8G	0.661635	0.757267538496764	0.812440564284677	NA
C9	1.66603	0.0059810756330011	0.0150779357067059	PCa
C9orf64	-2.50488055157632	0.00015858213301666	0.000752552279917236	NC
CA1	1.331255	0.0133123206819741	0.0287804488089811	PCa
CA12	2.83092771227127	0.00224945810876979	0.00668215651185207	PCa
CA2	1.57235	2.19563624313989e-06	2.60665326996989e-05	PCa
CA3	4.87615887910665	4.38382636816682e-06	4.43684609710335e-05	PCa
CA4	1.06887	0.000478028177614108	0.00185114523407901	PCa
CAB39	-0.283474999999999	0.0873651548677967	0.138516564857399	NA
CAB39L	-2.72137	1.0077534023146e-07	2.80566299471979e-06	NC
CACNA2D1	-0.95542	0.00944124160311254	0.0217110589412059	NC
CACYBP	-2.330085	1.58528556300995e-06	2.06027074495725e-05	NC
CAD	-0.160505000000001	0.876109435185609	0.90896022743327	NA
CALB1	0.815619999999996	0.0112294609565964	0.0250998570306725	PCa
CALM1	1.273215	0.0573120667945058	0.0980736664199249	NA
CALR	1.08979	0.000266412579065175	0.00115850641162562	PCa
CAMK1	-2.54227	4.76863855669776e-07	8.02019553334805e-06	NC
CAMK2B	-0.249235000000002	0.732431666012748	0.792986130037784	NA
CAMK2D	-0.787544999999998	0.0672784192083584	0.112272498202275	NA
CAMK2G	0.289884999999998	0.0805064034235908	0.130229830337737	NA
CAMP	1.73787	0.407247113250017	0.500273843738205	NA
CAND1	-0.264175000000002	0.326141356511531	0.416136479803295	NA
CANX	0.468615	0.0019067474956073	0.00587785324117578	PCa
CAP1	-0.553184999999999	0.000184799116007464	0.000855662303672886	NC
CAPG	-0.125004999999998	0.1705914564825	0.242661396016359	NA
CAPN1	-0.662814999999998	0.000129997803130642	0.000642683663604083	NC
CAPN2	-0.256695000000001	0.155742119712557	0.225274541624698	NA
CAPN5	-0.799599999999998	0.00817194823991405	0.0194034286582319	NC
CAPN7	-1.528255	0.00144035516550015	0.00462287986233023	NC
CAPNS1	-0.129220000000004	0.0883823823211553	0.139741914167688	NA
CAPRIN1	0.853572315321603	0.820410730810966	0.866101297665361	NA
CAPS	-0.973210000000002	0.0805064034235908	0.130229830337737	NA
CAPZA1	-1.074825	1.23831963032412e-06	1.70629504082011e-05	NC
CAPZA2	-0.449465	0.105993049014289	0.163223586700192	NA
CAPZB	-1.171835	1.08327795213339e-09	1.11292669675929e-07	NC
CARHSP1	0.36393	0.13179453782497	0.195498080102669	NA
CARKD	-1.97174	2.21335112822324e-05	0.000155934450121846	NC
CARS	-1.49167	0.000597818064869311	0.00223920718402468	NC
CASP14	-0.34713	0.679601964657346	0.750229839362727	NA
CASP3	-2.73686	5.54408835627892e-06	5.28382420844249e-05	NC
CASP7	-2.89779	4.05168782102177e-06	4.17457685102874e-05	NC
CAT	-1.00818	0.00885686292213724	0.0206720385618047	NC
CBR1	-0.436464999999998	0.0968680295328434	0.151345268363928	NA
CBR3	-0.285509999999999	0.0749815756767153	0.122622395684848	NA
CBWD1	0.0495850000000004	0.757267538496764	0.812440564284677	NA
CC2D1A	-0.485476379677003	0.435676235535156	0.528947333376193	NA
CC2D1B	-1.30430437036763	0.00480340153003513	0.0125326773000384	NC
CCDC22	-1.63057	0.00358059957995371	0.00986749972596079	NC
CCDC47	0.557285106450575	0.632187827955432	0.708603867270529	NA
CCDC6	-2.11512847265806	0.000329107627448705	0.0013820909054792	NC
CCDC64B	-2.00558749803174	0.0236997570226675	0.0467589800717494	NC
CCDC93	-0.859390977615243	0.0777040052783615	0.126531771290963	NA
CCNY	-0.757275	0.323453429623644	0.413321682323547	NA
CCNYL1	-2.28858544259053	0.000296210176042153	0.00126562529763466	NC
CCS	0.143825	0.794988406484741	0.846293894709633	NA
CCT2	-0.022359999999999	0.523937306911135	0.609159234162014	NA
CCT3	-0.478120000000001	0.00817194823991405	0.0194034286582319	NC
CCT4	-0.277510000000003	0.0313535699511703	0.0589447115082001	NA
CCT5	-0.0405149999999992	0.765603633748417	0.820357922358157	NA
CCT6A	-0.413155	0.0227043783174753	0.0451586794244972	NC
CCT6B	-1.54184	9.50254730201055e-06	8.23314136191874e-05	NC
CCT7	-0.449300000000001	0.00550036972591961	0.0140102216255606	NC
CCT8	-1.084235	2.10789161501727e-05	0.000150670336065089	NC
CD14	-0.893434999999997	0.162216021981394	0.233066654697723	NA
CD177	-2.54701499999999	4.25286676021084e-07	7.52143600736257e-06	NC
CD248	-0.932205000000003	0.24952885132306	0.333775239333107	NA
CD2AP	-1.0009	0.00128521276102441	0.00420760017468965	NC
CD38	-4.20333	8.40821804289288e-08	2.50857357436222e-06	NC
CD44	0.199255000000001	0.893385235862505	0.922976436086798	NA
CD46	1.576665	0.0305029883208027	0.0575981028776413	NA
CD47	-0.365364999999997	0.0162083796377997	0.0339920235558012	NC
CD55	-1.320305	0.000458814246164288	0.00179088928167198	NC
CD59	-0.206910000000001	0.846023169093199	0.885511132751301	NA
CD63	-1.989975	4.42435494660794e-08	1.56494451771256e-06	NC
CD81	-1.092565	9.26449109349316e-06	8.06763171111041e-05	NC
CD9	-1.690075	8.40821804289288e-08	2.50857357436222e-06	NC
CDC37	-1.811865	5.54408835627892e-06	5.28382420844249e-05	NC
CDC42	-0.0100200000000008	0.53468049676965	0.619341250647087	NA
CDC42BPA	1.1320456101855	0.00155318405988373	0.00492511507343906	PCa
CDC42BPB	0.895225	0.0288611464280364	0.0549514946695854	NA
CDC42BPG	0.813481185349573	0.00705759701452789	0.017296153826318	PCa
CDH1	-1.213225	0.00649931384710734	0.0161237496814355	NC
CDH11	-0.143104999999998	0.962913803846636	0.973697984378959	NA
CDH13	-1.17468471333582	0.837466181422869	0.878968023389985	NA
CDH15	0.713795000000001	0.7078729066094	0.772982795218604	NA
CDH16	0.0280200000000015	0.945484309196438	0.959466626694167	NA
CDHR2	1.52388706211944	0.0498677837681084	0.0868950564288369	NA
CDHR5	0.708154999999998	0.00944124160311254	0.0217110589412059	PCa
CDK16	0.810775	0.0415819141907289	0.0746950510933984	NA
CDK17	0.817080000000004	0.0602387429222994	0.10226577286809	NA
CDK18	0.95008	0.0368960123519088	0.0678767926967288	NA
CDK5	0.0486299999999993	0.975998023457257	0.983161837487331	NA
CDK5RAP3	-0.539480000000001	0.62830069331726	0.705630009417845	NA
CDK9	0.89705	0.013725726692534	0.0295253719636891	PCa
CDS2	0.808540223486562	0.356662834082571	0.448574114273204	NA
CEACAM1	0.958959999999998	0.0863573953991146	0.137426819858238	NA
CEACAM5	1.21083	0.0689314175605143	0.114585122892502	NA
CEACAM6	2.680785	0.00618372924223081	0.0154525673926394	PCa
CEACAM7	2.90884847854391	0.0404992013506191	0.0731715428298968	NA
CEACAM8	1.41763	0.527506036154845	0.612063987165124	NA
CECR5	1.313375	0.549175579943107	0.634417984776027	NA
CEL	-4.208645	1.20018326377423e-09	1.11292669675929e-07	NC
CEP250	0.988811372507385	0.000201554036964324	0.000920827836577302	PCa
CES1	0.444615158918797	0.398022248769954	0.490875030743965	NA
CES2	2.480785	0.00158263547018329	0.0050000205324115	PCa
CETP	-0.266324999999998	0.7078729066094	0.772982795218604	NA
CFB	0.955594999999999	0.0309257688891162	0.0582361762121612	NA
CFD	2.51879	2.5258008393764e-08	1.14026614209216e-06	PCa
CFH	3.186405	8.36802322693534e-06	7.38063950941263e-05	PCa
CFHR1	1.569445	0.0565991677118867	0.0970958722097417	NA
CFHR2	1.4835105394817	0.0269163098887419	0.0518528125930789	NA
CFI	1.672635	0.00201525697146741	0.00615703176233721	PCa
CFL1	0.633249999999997	0.000775235194591012	0.00275916177659934	PCa
CFL2	0.807864999999996	0.000283934888072614	0.0012223094115146	PCa
CGN	0.973104904161385	0.0313535699511703	0.0589447115082001	NA
CHCHD3	2.62471	1.62916174087976e-06	2.10137365900694e-05	PCa
CHDH	2.40721	4.87198038451009e-05	0.000293774423536979	PCa
CHID1	1.24284	0.0220611543844291	0.0441867020974759	PCa
CHL1	-0.68366	0.0340284371812822	0.0632457031251242	NA
CHMP1A	-0.137679999999996	0.312846524183342	0.402315001676555	NA
CHMP1B	-0.99436	0.0632882540073384	0.10654661408203	NA
CHMP2A	-1.19686	7.9199693127289e-05	0.000431324043047188	NC
CHMP2B	-0.473799999999997	0.055195501193636	0.0950204538862845	NA
CHMP3	-1.687615	2.08022476053925e-06	2.49554236133222e-05	NC
CHMP4B	0.62219	0.215338448294886	0.294587805462421	NA
CHMP5	-0.917400000000001	0.00106050042696843	0.00357424063352524	NC
CHMP6	-0.814774999999997	7.2268788453745e-05	0.000402523073351947	NC
CHORDC1	-3.68749080274662	3.58372738429536e-05	0.000228121867449302	NC
CHP1	3.120415	6.14933493276179e-06	5.74887415648657e-05	PCa
CHUK	-1.73460860525094	0.00056263908032673	0.0021307005348797	NC
CIAO1	0.531838313842513	0.485514308683844	0.576002625551268	NA
CIAPIN1	-1.028475	0.0164525360950223	0.0343779849829607	NC
CIB1	-4.72767679686164	0.000210461483355427	0.000952629748538878	NC
CILP	-0.705454999999997	0.923735055350708	0.943535270886657	NA
CILP2	-3.65128	1.35141549462447e-05	0.000107083292426248	NC
CISD1	-0.950900000000001	0.915050376258391	0.937455312314882	NA
CISD2	0.894824999999997	0.147927795974504	0.215607590479407	NA
CKAP4	1.478255	0.011585131112791	0.0257772923787197	PCa
CKAP5	-4.163235	1.7291125333974e-08	8.59794942331376e-07	NC
CKB	-1.590925	4.15707632094318e-09	2.91080180758287e-07	NC
CKM	-0.690736681471849	0.236287914728168	0.318672891286298	NA
CKMT1A	-1.27635	0.0473699443385925	0.0832614134353027	NA
CKMT2	0.441968780922185	0.675598671046261	0.74701225922002	NA
CLDN2	3.49290880267641	0.000468329293584922	0.00181563593931059	PCa
CLEC14A	2.72411447379156	0.0305029883208027	0.0575981028776413	NA
CLEC3B	2.087365	5.10549626019708e-05	0.000304642742064977	PCa
CLIC1	-0.162605000000003	0.0805064034235908	0.130229830337737	NA
CLIC3	-0.274409999999996	0.761432125023584	0.816398006548724	NA
CLIC4	1.005025	0.000283934888072614	0.0012223094115146	PCa
CLIC5	1.066495	0.0706176388107242	0.116709594778225	NA
CLIC6	-0.12932	0.703808353447492	0.769769353101162	NA
CLINT1	-0.228764999999996	0.57127532474939	0.653130836126344	NA
CLIP1	-1.58822923519975	0.245058781413538	0.328950187413869	NA
CLN3	1.446235	0.00741288303638035	0.0179615831199301	PCa
CLPTM1	0.373535985856423	0.0672784192083584	0.112272498202275	NA
CLRN3	3.84155796028706	0.000790732934529654	0.00281140383250906	PCa
CLSTN1	-1.05813186325544	0.323453429623644	0.413321682323547	NA
CLTA	-3.02539987786958	0.0706176388107242	0.116709594778225	NA
CLTC	-0.0181700000000014	0.958554441556944	0.969861483038005	NA
CLTCL1	0.067694999999997	0.74481643829218	0.801337472493092	NA
CLU	0.249965	0.691665773445715	0.760610663042388	NA
CLUH	-0.0328456325703907	0.57127532474939	0.653130836126344	NA
CMBL	0.831629999999997	0.000925467544821835	0.00320735267301385	PCa
CMPK1	-0.5428	0.00158263547018329	0.0050000205324115	NC
CNBP	-2.13384156089265	0.00133512475413971	0.00433378716315359	NC
CNDP2	-0.408799999999999	0.0233638370287512	0.0461758783673072	NC
CNFN	-0.195520000000002	0.620557354205533	0.699681985632332	NA
CNN2	0.437505000000002	0.143385135953612	0.209699233357564	NA
CNN3	1.409335	0.0269163098887419	0.0518528125930789	NA
CNP	-0.195645000000003	0.0211260498361701	0.0425123032187095	NC
CNPY3	2.92533450282275	0.0103823631252491	0.0235438783098016	PCa
CNTN1	0.44183	0.632187827955432	0.708603867270529	NA
COA3	0.895910000000001	0.227741409267931	0.30921281171281	NA
COASY	0.421374999999998	0.211314305037685	0.290007752233719	NA
COBLL1	0.651785	0.0602387429222994	0.10226577286809	NA
COG3	-1.95081271811396	0.000135895237851549	0.000667033706822125	NC
COG4	-0.197301810764744	0.902042670621031	0.929681106308428	NA
COG5	-1.524065	0.00241917626132064	0.00710025128536452	NC
COG7	-2.41642	2.75718903351252e-07	5.46815929131877e-06	NC
COL12A1	-0.183390560299856	0.993453092275632	0.99519344805772	NA
COL15A1	0.785795	0.0129099598641313	0.028087553769077	PCa
COL18A1	1.25477	0.000173100038081442	0.000811347309641296	PCa
COL1A2	-1.32796263653044	0.0394404852656685	0.0715980449452426	NA
COL4A1	0.267479112869864	0.711945799790001	0.776195118868603	NA
COL4A2	-1.83282	0.0404992013506191	0.0731715428298968	NA
COL4A3BP	-1.402155	0.0103823631252491	0.0235438783098016	NC
COL4A5	-0.890403728480484	0.0723375448155402	0.119379565301644	NA
COL6A1	-0.784409999999994	0.0625141621890507	0.105502257978668	NA
COL6A3	-0.205304999999996	0.485514308683844	0.576002625551268	NA
COLEC12	-1.49140020300164	0.122260450364496	0.183738767061141	NA
COMMD2	0.0227550000000001	0.435676235535156	0.528947333376193	NA
COMMD3	-0.263500000000001	0.48209854545307	0.573139331063577	NA
COMMD9	-0.758379960895901	0.538286097677796	0.622886880651777	NA
COMP	-1.312605	0.275131483168558	0.362928150231189	NA
COMT	0.064944999999998	0.954196318358536	0.966877604337902	NA
COMTD1	2.00142185640123	0.24952885132306	0.333775239333107	NA
COPA	-0.605850000000004	0.0102199333966571	0.0232215837641923	NC
COPB1	-0.738965000000004	0.00608164215405375	0.0152753398466753	NC
COPB2	-0.812835	0.0037733296229709	0.0103487561442151	NC
COPE	-1.524175	0.000622396702950284	0.00231358947759743	NC
COPG1	-0.457080000000001	0.144887311754146	0.211715658700373	NA
COPG2	0.644199999999998	0.175769887344385	0.247665906972725	NA
COPS2	-1.04626	0.00024990791208646	0.00109646297489596	NC
COPS3	-0.162115	0.502787904263407	0.592195434098094	NA
COPS4	-0.73151	0.114525052415959	0.174250756026233	NA
COPS5	-1.406185	0.0518128408323577	0.0897374340715897	NA
COPS6	-1.278635	0.00990184524665205	0.022603613467241	NC
COPS7A	-0.547930000000001	0.80343978771572	0.853172984107903	NA
COPZ1	-2.16677	2.38035430364562e-06	2.77788966524086e-05	NC
COQ9	1.007015	0.33156063682328	0.422579697229077	NA
CORO1A	2.12291	0.0054085203573831	0.0138172995876258	PCa
CORO1B	-0.23882	0.60138350270925	0.683001257131889	NA
CORO1C	2.031965	1.17180651384823e-06	1.62771989838595e-05	PCa
CORO7	2.391885	8.28950758318245e-05	0.000449316744485224	PCa
COTL1	1.114735	1.60822590867114e-05	0.000122346410036601	PCa
COX4I1	0.841815	0.0284627771116978	0.0543740469210664	NA
COX5A	2.753005	1.58528556300995e-06	2.06027074495725e-05	PCa
COX5B	2.47326	1.82912463511081e-07	4.10178210657856e-06	PCa
COX6A1	-0.203709999999997	0.683614312957488	0.753689173443811	NA
COX6B1	1.877855	0.0432518781906528	0.0771696277026156	NA
COX7A2	1.321005	6.14995235954585e-05	0.000352850945578626	PCa
COX7A2L	1.068135	0.0112293825918473	0.0250998570306725	PCa
COX7C	0.895454999999998	0.275131483168558	0.362928150231189	NA
CP	-1.937705	0.000290011695893742	0.00124223486718031	NC
CPB2	2.15205767999618	0.000138937613076683	0.000679052635991596	PCa
CPE	-2.95568	1.22834686042426e-10	3.01932958800838e-08	NC
CPM	-1.707775	1.02522831086749e-05	8.68532922120091e-05	NC
CPN2	0.386575000000004	0.49238495322031	0.583145590092815	NA
CPNE1	0.414034999999998	0.236287914728168	0.318672891286298	NA
CPNE2	-0.273844999999998	0.858892465305658	0.896246973377042	NA
CPNE3	-0.134329999999999	0.120943591372214	0.182158675152795	NA
CPNE4	-1.30869	0.012518396009552	0.0274269583070069	NC
CPNE5	-0.497504999999999	0.410350177432877	0.503905318100286	NA
CPNE6	1.47336	0.0129099598641313	0.028087553769077	PCa
CPNE8	-0.34291	0.620557354205533	0.699681985632332	NA
CPPED1	-1.432095	1.23831963032412e-06	1.70629504082011e-05	NC
CPQ	-0.625824999999999	0.185566255524105	0.258812123050083	NA
CPT1A	1.7305	0.000322266324208389	0.00135668191209691	PCa
CPT2	0.717965	0.0205220021364325	0.0414426070218363	PCa
CPVL	0.00845500000000143	0.643910017322288	0.71799001281533	NA
CPXM2	1.01691	0.0957729650188996	0.149907410118542	NA
CPZ	-2.29519	0.00066103267183283	0.00243609355215729	NC
CR1	1.13056	0.0054085203573831	0.0138172995876258	PCa
CR1L	1.579465	0.000380938849342873	0.0015376484612887	PCa
CRABP2	-1.06465	0.0340284371812822	0.0632457031251242	NA
CRACR2A	-4.751835	8.8182390009229e-10	1.04328889697126e-07	NC
CRAT	0.872245000000003	0.0449781638301373	0.0797107851762402	NA
CRB2	1.08765	0.177521826969829	0.249315345204046	NA
CRB3	0.0956299999999999	0.782356611232749	0.835179070671923	NA
CREG1	-1.075965	0.00830501254075235	0.0196243099361717	NC
CRIP2	0.838660000000001	0.0230320578729945	0.0456516409949417	PCa
CRK	-1.88616	0.000266412579065175	0.00115850641162562	NC
CRKL	-1.340235	0.000169357694467225	0.000798167925435509	NC
CRMP1	0.589317605941901	0.0777040052783615	0.126531771290963	NA
CRNN	2.14432	0.103650238033466	0.159974793833928	NA
CROCC	0.189515	0.126278322013027	0.188292447990741	NA
CRTAC1	-2.28288	0.00426021253878954	0.0113396347715957	NC
CRYAA	4.42027	3.08422593069466e-09	2.20457899337779e-07	PCa
CRYAB	1.34429	3.028369077285e-06	3.30902366374677e-05	PCa
CRYL1	0.498530000000002	0.0054085203573831	0.0138172995876258	PCa
CRYM	-0.754835	0.00108121498036874	0.00362979314838077	NC
CRYZ	-0.186140000000002	0.984724643806188	0.98904866888145	NA
CS	0.791800000000002	0.0280691535693804	0.0538018245232089	NA
CSDE1	-0.806824999999996	0.00694261177659017	0.0170753412225669	NC
CSE1L	0.268280000000004	0.215338448294886	0.294587805462421	NA
CSK	-0.992710000000002	0.00885686292213724	0.0206720385618047	NC
CSNK1A1	-0.648564999999998	0.0777040052783615	0.126531771290963	NA
CSNK1G2	0.147509752173379	0.62830069331726	0.705630009417845	NA
CSNK1G3	0.0918429431117929	0.80343978771572	0.853172984107903	NA
CSNK2A1	-0.661460000000002	0.0957729650188996	0.149907410118542	NA
CSNK2A2	-2.10012	1.22275267794678e-05	9.89449159914007e-05	NC
CSNK2B	-1.18545	0.000108734940097542	0.000556820267872636	NC
CSPG4	-0.502655000000001	0.451952515643286	0.543515275559802	NA
CSRP1	0.342144999999999	0.160578816617036	0.231101476431649	NA
CST3	-0.1828	0.435676235535156	0.528947333376193	NA
CST6	4.28683692646034	0.0404992013506191	0.0731715428298968	NA
CSTB	-0.592575	0.0258045772821003	0.0500766429043475	NA
CTBP1	-0.593050822094767	0.902042670621031	0.929681106308428	NA
CTDSP1	-0.183319999999998	0.586239773153088	0.668457514685359	NA
CTH	-3.032465	9.93777415151196e-05	0.000520557299447901	NC
CTNNA1	-0.47503	0.736552369632575	0.795439464969898	NA
CTNNA2	1.56925	0.00144035516550015	0.00462287986233023	PCa
CTNNB1	-1.879905	1.13641127764103e-07	2.9763565599896e-06	NC
CTNND1	0.251864999999999	0.137495682692189	0.202379960238911	NA
CTPS1	-0.124206452499212	0.552829405308354	0.637137282369151	NA
CTPS2	-2.655675	1.38554392905971e-05	0.000109032138087245	NC
CTSA	-0.35379	0.391942885691258	0.485471494876067	NA
CTSB	0.186489999999999	0.502787904263407	0.592195434098094	NA
CTSC	-1.334235	0.000609992191293722	0.00227734843126089	NC
CTSD	-1.026155	2.87117268622973e-06	3.19837450858903e-05	NC
CTSF	0.0100451400791393	0.531087121024996	0.616010788450561	NA
CTSG	0.400154999999998	0.461881012955493	0.553708509940704	NA
CTSH	-1.187085	0.0814585786207224	0.131398393628443	NA
CTSL	-0.367864999999998	0.667619643470829	0.739142625604522	NA
CTSS	-0.871714999999998	0.499307396401357	0.589918621574744	NA
CTSZ	0.938950000000002	0.0479843270218654	0.0840399316038898	NA
CTTN	0.448709999999998	0.0486053918646309	0.0848245673893941	NA
CUBN	1.10435	0.000255299842945259	0.00111726245044028	PCa
CUL1	-0.382314999999998	0.438904177449225	0.53136211461831	NA
CUL2	-0.630013287847978	0.211314305037685	0.290007752233719	NA
CUL3	-0.532455000000002	0.17403087495158	0.245619058806611	NA
CUL4A	-1.29483	0.00765856973409621	0.0184656027812256	NC
CUL4B	-0.903341167919724	0.147927795974504	0.215607590479407	NA
CUL5	-0.604089999999999	0.0368958304629468	0.0678767926967288	NA
CUTA	-1.305585	0.0276802309029381	0.0531157003512196	NA
CXCL12	-0.0970249999999986	0.509787207534931	0.59777167089964	NA
CYB561	-5.59388601315757	1.80358301241231e-09	1.50929105258211e-07	NC
CYB5A	0.989360000000001	0.00358059957995371	0.00986749972596079	PCa
CYB5B	1.348925	0.0309257688891162	0.0582361762121612	NA
CYB5R1	0.763149999999996	0.109585784577692	0.167852154859848	NA
CYB5R3	0.867100000000001	0.000357855108563936	0.00147218330633437	PCa
CYBA	-0.116589999999999	0.915050376258391	0.937455312314882	NA
CYBB	1.00392	0.0990881880625576	0.154252074973972	NA
CYBRD1	0.745570000000001	0.728318661915618	0.789779181110141	NA
CYC1	1.50895	2.21335112822324e-05	0.000155934450121846	PCa
CYFIP1	-1.52712	3.33625456675605e-05	0.000214759651379737	NC
CYFIP2	-0.629185	0.0227043783174753	0.0451586794244972	NC
CYP27A1	1.684075	0.0185248635795761	0.037968223979406	PCa
CYP4A11	1.51433	0.0359180954973531	0.0663981603725316	NA
CYP4F11	0.416623796371223	0.117059538660493	0.177164215767161	NA
CYP4F2	1.8269897712964	0.015967413196573	0.0335481902495052	PCa
CYP4F3	3.11042292382199	0.00112377127896302	0.00374699636357835	PCa
CYSTM1	1.704605	1.38554392905971e-05	0.000109032138087245	PCa
DAB2	3.35162	9.40847912320023e-09	5.76437354851785e-07	PCa
DAD1	1.750185	0.00241917626132064	0.00710025128536452	PCa
DAG1	0.708044999999998	0.382930163852623	0.47654457460223	NA
DAK	0.734030000000001	0.000373093937014934	0.00151310318900501	PCa
DARS	-0.0469299999999997	0.527506036154845	0.612063987165124	NA
DARS2	-0.90258	0.20149246614663	0.278085539561178	NA
DBI	-0.930860000000003	0.0853590456655198	0.136217156129488	NA
DBN1	1.23278358671215	0.133202353780257	0.197160170759302	NA
DBNL	0.436294999999998	0.0373934150811497	0.068681374273782	NA
DBT	1.21042	0.0258045772821003	0.0500766429043475	NA
DCDC2	1.255025	0.000981260190739075	0.0033599837469319	PCa
DCTN1	-0.961965000000003	3.27973787742135e-06	3.53861026963291e-05	NC
DCTN2	-0.502929999999999	0.168890961612342	0.240841599871963	NA
DCTN3	-0.705425000000005	0.0432518781906528	0.0771696277026156	NA
DCTN4	-0.884404999999997	0.00284467626850564	0.00818806714680419	NC
DCUN1D1	-2.66411	0.00753482854937533	0.0182313094167185	NC
DCXR	-1.865375	1.62076425808005e-11	1.037434865255e-08	NC
DDAH1	0.0907049999999998	0.639992580585778	0.714550779039962	NA
DDAH2	-0.712655000000002	0.0129099598641313	0.028087553769077	NC
DDB1	-2.683745	2.00722685653067e-05	0.000144377260896368	NC
DDC	2.046365	3.79112309466047e-07	7.03099639880005e-06	PCa
DDI2	-0.89668	0.0354374825216223	0.0656511892719688	NA
DDOST	-0.0725799999999985	0.773966963088144	0.828284669480793	NA
DDR1	-3.06983	0.000151760518084103	0.000724186839424977	NC
DDRGK1	1.10636	0.0068293121014682	0.0168207967122307	PCa
DDT	-0.617795000000001	0.00990184524665205	0.022603613467241	NC
DDX1	0.817905	0.00411559269875017	0.0110576339462896	PCa
DDX17	1.42269	0.00660768418282982	0.0163689273872124	PCa
DDX19A	-0.91657	0.0486053918646309	0.0848245673893941	NA
DDX19B	-0.529789999999998	0.227741409267931	0.30921281171281	NA
DDX39A	-0.0368299999999984	0.495839727379583	0.586427474884299	NA
DDX39B	-0.0214099999999995	0.458558052813324	0.550494289434049	NA
DDX3X	-0.118634999999998	0.88042318488395	0.912607839074572	NA
DDX3Y	-0.308115000000001	0.667619643470829	0.739142625604522	NA
DDX5	0.275109999999998	0.0664642346201011	0.111238433649545	NA
DDX58	-0.310920000000003	0.0873651548677967	0.138516564857399	NA
DDX6	-1.968725	0.00014845422704987	0.000714370901834648	NC
DECR1	-0.240465	0.6167013259005	0.696249506141696	NA
DEFA3	1.59597	0.0410375325445397	0.0740272209044772	NA
DEFB1	-0.749490000000002	0.282414775970468	0.369834006242243	NA
DERA	0.437635	0.0957729650188996	0.149907410118542	NA
DES	1.171045	0.00345713407797955	0.00958886582178484	PCa
DHCR7	1.95684914740596	0.00279425751338083	0.00805638447765516	PCa
DHRS1	-0.941849999999995	0.786561016309625	0.8391451638552	NA
DHRS2	0.693090000000005	0.245058781413538	0.328950187413869	NA
DHRS4	0.266829999999999	0.461881012955493	0.553708509940704	NA
DHRS7	-1.22642	0.000518727976649075	0.00198855384121003	NC
DHTKD1	0.371155000000002	0.432462028771401	0.525975618828315	NA
DHX15	0.736029406602643	0.00765856973409621	0.0184656027812256	PCa
DHX9	0.734539999999999	0.0139366503465572	0.0299228080970198	PCa
DIAPH1	-0.0448200000000014	0.471930114166324	0.564178474461553	NA
DIAPH2	1.029695	0.000981260190739075	0.0033599837469319	PCa
DIP2A	-2.33805	0.000373093937014934	0.00151310318900501	NC
DIP2B	-0.70200449631232	0.0250856794148759	0.0489863210429364	NC
DIP2C	0.308937039465249	0.837466181422869	0.878968023389985	NA
DLAT	2.03694	4.1319137896094e-05	0.000257288497498182	PCa
DLD	0.404605000000004	0.223551750673983	0.304730256878202	NA
DLST	-0.434089999999998	0.207344817889894	0.285016053758104	NA
DMGDH	3.1251	0.00015858213301666	0.000752552279917236	PCa
DMXL1	-2.42621	3.11003134651277e-06	3.38746588885248e-05	NC
DNAH8	0.184548226913709	0.197658401834178	0.273233673123716	NA
DNAJA1	-0.614474999999999	0.0749815756767153	0.122622395684848	NA
DNAJA2	0.0799400000000006	0.632187827955432	0.708603867270529	NA
DNAJA3	1.61578097602045	0.172304746057111	0.244086533328632	NA
DNAJA4	-0.43619	0.284871328794527	0.372340392035817	NA
DNAJB1	-0.575495	0.0492331927569633	0.0858765044988008	NA
DNAJB2	-1.676	0.00411559269875017	0.0110576339462896	NC
DNAJB6	0.397029290558727	0.109585784577692	0.167852154859848	NA
DNAJC11	2.19625	5.10549626019708e-05	0.000304642742064977	PCa
DNAJC13	0.101000000000003	0.936778814984678	0.953452421896301	NA
DNAJC3	1.410525	2.21335112822324e-05	0.000155934450121846	PCa
DNAJC5	-0.295915000000001	0.17928673711079	0.251279736530686	NA
DNAJC7	-1.547875	0.000458814246164288	0.00179088928167198	NC
DNASE1	-2.59842	1.34494311849421e-06	1.82391298006073e-05	NC
DNASE1L1	0.755824999999998	0.520380997084223	0.606463043816566	NA
DNASE2	-2.14205	2.21335112822324e-05	0.000155934450121846	NC
DNM1	0.252485	0.74481643829218	0.801337472493092	NA
DNM1L	-1.050495	0.00830501254075235	0.0196243099361717	NC
DNM2	0.747330000000002	0.00102016844449194	0.00346897713880263	PCa
DNPEP	-1.33094	1.35141549462447e-05	0.000107083292426248	NC
DNPH1	-0.641249999999999	0.0227043783174753	0.0451586794244972	NC
DOCK1	-1.06374456163292	0.0925471360870571	0.145655607300318	NA
DOCK2	1.84185	0.0157296022086645	0.0331296901030864	PCa
DOCK5	-0.644797862687803	0.227741409267931	0.30921281171281	NA
DOCK7	1.242545	0.000440322890536902	0.00172854443642118	PCa
DOCK8	0.857144065350795	0.478695891375443	0.570477805942738	NA
DOK3	2.36288366098385	0.0305029883208027	0.0575981028776413	NA
DOPEY2	-2.9607	1.15991020864958e-09	1.11292669675929e-07	NC
DPEP1	1.62065	1.58528556300995e-06	2.06027074495725e-05	PCa
DPM3	2.26131	0.0202256667722705	0.0409164284762147	PCa
DPP3	-1.874775	4.03235821289853e-08	1.48763666972633e-06	NC
DPP4	0.245089999999998	0.989088704797548	0.992269984257423	NA
DPP7	-0.662189999999999	0.00871591279840374	0.0203985653556093	NC
DPT	0.920074999999997	0.0227043783174753	0.0451586794244972	PCa
DPYS	0.960664999999999	0.00333755554308343	0.00930231768344375	PCa
DPYSL2	3.134445	7.9199693127289e-05	0.000431324043047188	PCa
DPYSL3	-2.401155	7.95149216538669e-06	7.04950119365419e-05	NC
DRG2	-0.50394	0.152579608358962	0.221540683994751	NA
DSC1	-0.542519999999996	0.841742338723531	0.882376402126622	NA
DSC2	0.0969800000000021	0.975998023457257	0.983161837487331	NA
DSC3	2.05639518586437	6.29390528363137e-05	0.000358710781198326	PCa
DSG1	-0.590904999999999	0.520380997084223	0.606463043816566	NA
DSP	0.283504999999998	0.231986722471347	0.31398281846122	NA
DSTN	-0.135024999999999	0.168890961612342	0.240841599871963	NA
DTX3L	-0.74270597816804	0.0602387429222994	0.10226577286809	NA
DTYMK	-0.568429999999999	0.334291982695403	0.425270965008501	NA
DUOX1	0.204437989718476	0.574999354231531	0.656513405779827	NA
DUOX2	0.780544914943089	0.0632882540073384	0.10654661408203	NA
DUSP23	0.63044	0.0518128408323577	0.0897374340715897	NA
DUSP3	0.130559999999999	0.365289639451853	0.457913318582136	NA
DYNC1H1	-0.883390000000002	0.00014845422704987	0.000714370901834648	NC
DYNC1I2	-1.33703000000001	4.75905485825726e-05	0.000287470373568322	NC
DYNC1LI1	-1.58887	0.000745082133320478	0.00267124012478846	NC
DYNC1LI2	-1.57242	0.00039709333690104	0.0015897634059597	NC
DYNC2H1	0.965408812677595	0.0177223969108292	0.0365417931496725	PCa
DYNLL1	-1.16004	0.00133512475413971	0.00433378716315359	NC
DYNLL2	-1.12197	0.00071602132314159	0.00258869247597344	NC
DYNLRB1	-1.176045	0.00358059957995371	0.00986749972596079	NC
DYNLT1	-0.742425000000001	0.62830069331726	0.705630009417845	NA
DYSF	0.983960000000002	0.368193956774278	0.461385487835116	NA
EBP	-0.0894450000000049	0.980361039855213	0.986398453883647	NA
ECH1	-1.06284	0.000365400253252493	0.00149071137801344	NC
ECHDC1	1.072925	0.000440322890536902	0.00172854443642118	PCa
ECHDC3	2.00522	0.00039709333690104	0.0015897634059597	PCa
ECHS1	1.92987	3.64617633734605e-06	3.82569755762517e-05	PCa
ECI1	-1.37163	0.0247327783896402	0.0483797962684468	NC
ECI2	0.882805000000001	0.0284627771116978	0.0543740469210664	NA
ECM1	0.84151	0.48209854545307	0.573139331063577	NA
ECM29	-0.812344999999997	0.00390700431673322	0.0106051675717656	NC
EEA1	-1.4543	0.00705759701452789	0.017296153826318	NC
EEF1A1	-0.510825000000001	0.0214338406470082	0.0430055598011025	NC
EEF1A2	-0.466080000000002	0.00608164215405375	0.0152753398466753	NC
EEF1B2	0.294835000000003	0.502787904263407	0.592195434098094	NA
EEF1D	0.191050000000004	0.941130682894637	0.956746480892296	NA
EEF1E1	0.118279999999999	0.984724643806188	0.98904866888145	NA
EEF1G	-0.426565000000004	0.00289597871790794	0.00828008581761845	NC
EEF2	-0.295249999999999	0.00411559269875017	0.0110576339462896	NC
EEFSEC	0.0707750000000011	0.74481643829218	0.801337472493092	NA
EFEMP1	0.579015000000002	0.0404992013506191	0.0731715428298968	NA
EFEMP2	-0.444009999999999	0.438904177449225	0.53136211461831	NA
EFHD1	0.00869500000000301	0.691665773445715	0.760610663042388	NA
EFHD2	-0.855454999999999	0.0873648498528207	0.138516564857399	NA
EFNA1	1.51396427291595	0.305043382749057	0.393904345582242	NA
EFNB1	-0.41451	0.720116185452143	0.782863951928486	NA
EFR3A	1.480245	0.00197847302366779	0.00606625642913688	PCa
EFTUD1	-0.282642733566394	0.188307327936141	0.261889923854438	NA
EFTUD2	-0.116899999999998	0.919391513861297	0.940779088594724	NA
EGF	-0.220734999999998	0.790771653708718	0.842851054325757	NA
EHD1	0.015035000000001	0.659678013610521	0.732714556392909	NA
EHD2	-1.03115	6.44104398319731e-05	0.000366487925478441	NC
EHD3	-0.423519999999996	0.00141335379500983	0.00454898393121833	NC
EHD4	-0.968119999999999	1.10873780409035e-06	1.57845618499335e-05	NC
EHHADH	1.20532	0.00114562530949201	0.0038013930724053	PCa
EIF1	-3.25844057867378	0.906375826484047	0.932746088982233	NA
EIF2A	-1.78411453128996	0.0777040052783615	0.126531771290963	NA
EIF2AK2	-0.545435000000001	0.57127532474939	0.653130836126344	NA
EIF2B2	-2.68817	0.00944124160311254	0.0217110589412059	NC
EIF2B3	-2.683025	7.39456319689395e-05	0.000409205585944244	NC
EIF2B4	-2.66011284889721	0.000405408512193603	0.00161927427862195	NC
EIF2B5	-2.38645	3.75828800165285e-05	0.000238349096740683	NC
EIF2S1	-1.503235	0.00550036972591961	0.0140102216255606	NC
EIF2S2	-2.281435	4.99611185781936e-06	4.92576430579834e-05	NC
EIF2S3	-1.270715	0.000121602098346013	0.000610859149963646	NC
EIF3A	-0.650234999999999	0.0143670986252143	0.0306170903000685	NC
EIF3B	-1.15095	0.00187176845311686	0.00582239595797581	NC
EIF3C	-0.812824999999997	0.000302532575497068	0.00128464018134955	NC
EIF3D	-0.917070000000002	0.0223807573899915	0.044774564784292	NC
EIF3E	-1.026545	0.00155318405988373	0.00492511507343906	NC
EIF3F	-0.987259999999999	0.0254429314382172	0.049486790115943	NC
EIF3H	-0.847355	0.151016792904787	0.219736478565023	NA
EIF3I	-1.10474	0.0833903423274896	0.133759824462654	NA
EIF3J	-3.05968078161392	0.00087262660035536	0.00305196928218067	NC
EIF3K	-1.62985	0.000551347872707964	0.00209487768688929	NC
EIF3L	-0.751315000000002	0.0632882540073384	0.10654661408203	NA
EIF3M	-0.553715000000004	0.270347798311439	0.35799432497358	NA
EIF4A1	-0.773100000000003	0.000205963992205816	0.000935976764580337	NC
EIF4A2	-1.08646	2.00722685653067e-05	0.000144377260896368	NC
EIF4A3	-0.239120000000003	0.820410730810966	0.866101297665361	NA
EIF4B	-2.21296024284808	0.0288611464280364	0.0549514946695854	NA
EIF4E	-1.83723	1.64850869990951e-05	0.000124857248330894	NC
EIF4G1	-1.619315	2.05786147791294e-07	4.49714823612695e-06	NC
EIF4G2	-0.911469999999998	0.193877996033368	0.268548810815699	NA
EIF4G3	-0.62396633777378	0.0309257688891162	0.0582361762121612	NA
EIF4H	-0.993905000000002	6.00912044838684e-05	0.000347677778388115	NC
EIF5	-1.02102499999999	0.00310962787771556	0.00878117962834741	NC
EIF5A	-0.545849999999998	0.00480340153003513	0.0125326773000384	NC
EIF5AL1	-1.339645	4.28975320635827e-08	1.54927823694897e-06	NC
EIF5B	-2.563465	6.81751701464629e-06	6.27101900194408e-05	NC
EIF6	-0.847189999999998	0.0127128436699069	0.0277997237931489	NC
ELANE	1.445345	0.126278322013027	0.188292447990741	NA
ELAVL1	0.0554694695618956	0.728318661915618	0.789779181110141	NA
ELMO1	-0.468090788336337	0.667619643470829	0.739142625604522	NA
ELMO2	-1.45690285205366	5.10549626019708e-05	0.000304642742064977	NC
ELMO3	-1.67765	0.0300851818304165	0.0570288722984304	NA
ELP3	-1.55712064303677	0.00316523913624718	0.00890158645611808	NC
EMD	2.14593821667977	0.0105470860510113	0.023838637839934	PCa
EML2	-1.79618	1.86549626365897e-09	1.52393278109855e-07	NC
ENAH	-2.42011941445339	0.00197847302366779	0.00606625642913688	NC
ENDOD1	-2.04349	0.000745082133320478	0.00267124012478846	NC
ENO1	0.137300000000003	0.455248538968851	0.547095529667996	NA
ENO2	0.133085000000001	0.910711771041596	0.935524576779555	NA
ENO3	0.26633	0.552829405308354	0.637137282369151	NA
ENOPH1	-1.40788	0.00177040989497566	0.00555235498140905	NC
ENOSF1	-1.290425	0.00729265432580793	0.0177581905790489	NC
ENPEP	1.13369	6.90224109635123e-05	0.000388222773796411	PCa
ENPP2	-2.45901577342715	0.123588488618843	0.185247752053845	NA
ENPP3	0.949740000000002	0.00588200999500069	0.0148938570426918	PCa
ENPP4	-2.54376	0.000121602098346013	0.000610859149963646	NC
ENPP6	2.7318	3.24417998806956e-08	1.27940017690421e-06	PCa
ENPP7	0.43477	0.923735055350708	0.943535270886657	NA
ENTPD2	-3.41742317545569	4.54060638865574e-05	0.000275731336627926	NC
ENTPD5	0.813665	0.993453092275632	0.99519344805772	NA
EPB41	0.983794999999997	0.0227043783174753	0.0451586794244972	PCa
EPB41L1	2.0490038517723	0.0179864341652863	0.0369751082211489	PCa
EPB41L3	2.443685	4.1319137896094e-05	0.000257288497498182	PCa
EPB42	3.72183082142772	4.15962590906343e-06	4.27295703413073e-05	PCa
EPCAM	0.79721	0.509787207534931	0.59777167089964	NA
EPHB4	-2.042025	0.00316523913624718	0.00890158645611808	NC
EPHB6	-2.22615	0.00216875508817617	0.00649868882753925	NC
EPHX1	1.62106	0.00269580944506747	0.0077921838298454	PCa
EPHX2	-1.892355	4.25286676021084e-07	7.52143600736257e-06	NC
EPPK1	0.783059999999999	0.00871591279840374	0.0203985653556093	PCa
EPRS	-0.490519999999997	0.172304746057111	0.244086533328632	NA
EPS15	-2.45186452069327	0.000701889153630023	0.00255374516023819	NC
EPS8	-0.302579999999999	0.356662834082571	0.448574114273204	NA
EPS8L1	-0.467604999999999	0.195761510472383	0.270829734851107	NA
EPS8L2	1.26336	6.14995235954585e-05	0.000352850945578626	PCa
EPT1	1.79561	0.138950261609097	0.204083196738361	NA
EPX	1.65819	0.0145866879005083	0.0310272326017631	PCa
ERAP1	-0.767745000000001	0.115786844445372	0.175858638022165	NA
ERGIC1	-1.213745	0.000244622928639643	0.00107879340380799	NC
ERLIN1	1.41091	0.0524751364906555	0.0907928357536254	NA
ERLIN2	0.924135	0.0354374825216223	0.0656511892719688	NA
ERMP1	0.901199999999999	0.0824198721621641	0.132637233296616	NA
ERO1L	-1.087195	0.22985709477192	0.311469072733988	NA
ERP29	2.693845	4.86744890154344e-06	4.8406426612161e-05	PCa
ERP44	0.478364999999997	0.0511575533019901	0.0889166997867922	NA
ESD	-0.090049999999998	0.945484309196438	0.959466626694167	NA
ESPN	1.16736431748417	0.0133123206819741	0.0287804488089811	PCa
ESYT1	0.467579999999998	0.133202353780257	0.197160170759302	NA
ETF1	-1.66588	1.19246293112706e-05	9.76453536204525e-05	NC
ETFA	1.7247	2.38100366481673e-05	0.00016536889825883	PCa
ETFB	1.40908	7.9199693127289e-05	0.000431324043047188	PCa
ETFDH	1.90074	0.000108734940097542	0.000556820267872636	PCa
ETHE1	0.849765000000001	0.0511575533019901	0.0889166997867922	NA
EVPL	0.455044999999998	0.177521826969829	0.249315345204046	NA
EXOC1	-1.56449	0.000981260190739075	0.0033599837469319	NC
EXOC2	-0.965104999999998	0.0019067474956073	0.00587785324117578	NC
EXOC3	-1.83632	2.68757680869079e-05	0.00018009914122301	NC
EXOC3L4	2.51365274629429	0.0179864341652863	0.0369751082211489	PCa
EXOC4	-1.703865	0.000357855108563936	0.00147218330633437	NC
EXOC5	-1.26271	0.00030898117866873	0.0013087832395215	NC
EXOC6	-2.65489365644921	3.36788724406961e-06	3.59975736274232e-05	NC
EXOC6B	-1.2486756126868	0.0276802309029381	0.0531157003512196	NA
EXOC7	-2.007405	3.64617633734605e-06	3.82569755762517e-05	NC
EXOC8	-1.97426	3.58372738429536e-05	0.000228121867449302	NC
EXTL2	-2.55553055303713	0.00844001199920733	0.0198748669658753	NC
EZR	0.29345	0.687635616091724	0.757392551785138	NA
F11	2.799215	0.000838968423280127	0.00295533948693441	PCa
F11R	-0.0380600000000015	0.478695891375443	0.570477805942738	NA
F12	0.844754999999999	0.134621781322732	0.198746700395135	NA
F2	1.276095	0.00250835933108247	0.0073119633516941	PCa
F5	-0.428630213439904	0.260952323778836	0.34756499335605	NA
F9	3.18640528622152	0.000350455856578865	0.00145043913621482	PCa
FABP1	2.54897	1.94023759325837e-07	4.26727896312145e-06	PCa
FABP3	1.148445	0.00284470301340443	0.00818806714680419	PCa
FABP5	-0.446144999999998	0.223551750673983	0.304730256878202	NA
FAH	-1.951915	3.32914744035151e-10	4.75929369493584e-08	NC
FAM114A1	-4.42005717067841	1.27292365932971e-06	1.74696043006409e-05	NC
FAM114A2	-1.75992591834708	0.137495682692189	0.202379960238911	NA
FAM120A	-0.455580000000001	0.110804529053572	0.169416372184851	NA
FAM129A	-2.407895	9.71726517620691e-09	5.84911172273086e-07	NC
FAM129B	-0.989924999999999	0.000350455856578865	0.00145043913621482	NC
FAM151A	1.338295	2.57994270641851e-06	2.96046268418793e-05	PCa
FAM162A	0.410309999999999	0.0214338406470082	0.0430055598011025	PCa
FAM175B	-1.77671016302659	0.0169505586354229	0.035225540083668	NC
FAM177A1	-3.794255	3.18800929951577e-07	6.14497747563966e-06	NC
FAM213A	1.138285	0.163865792672777	0.235141587059932	NA
FAM213B	-1.51772	0.0059810756330011	0.0150779357067059	NC
FAM3B	-1.1059	0.0141504302591677	0.0302681584907758	NC
FAM3C	-0.773780000000002	0.0335695245748996	0.0625282512575899	NA
FAM49B	-0.641649999999998	0.1002133975556	0.15543949684144	NA
FAM63A	-1.598555	0.000151760518084103	0.000724186839424977	NC
FAM65A	1.260365	0.00649931384710734	0.0161237496814355	PCa
FAM84B	-1.23204	0.00108121498036874	0.00362979314838077	NC
FARP1	1.29966626314142	9.71601592640635e-05	0.000509719428799697	PCa
FARSA	-0.156555000000001	0.906375826484047	0.932746088982233	NA
FARSB	-0.568114999999999	0.307629953462735	0.396647264310652	NA
FASN	-1.789765	5.34448449698716e-07	8.7736489517526e-06	NC
FBL	1.95831454117994	0.0672784192083584	0.112272498202275	NA
FBLN1	-0.418970000000002	0.275131483168558	0.362928150231189	NA
FBLN2	-2.04652384446904	0.000151760518084103	0.000724186839424977	NC
FBLN5	-0.231584999999995	0.154154700980059	0.223355058725752	NA
FBLN7	0.280014999999999	0.807674179638815	0.857138914426469	NA
FBP1	-0.405444999999997	0.110804529053572	0.169416372184851	NA
FBP2	-0.326864999999998	0.422902187738985	0.516178372868181	NA
FBXL8	-2.954855	0.000357855108563936	0.00147218330633437	NC
FBXO2	0.0492950000000008	0.445401112503983	0.537520653183667	NA
FCGBP	-3.352415	5.48807341751134e-08	1.86431484113677e-06	NC
FCGR3A	-1.977005	0.318121014642268	0.408332660395669	NA
FCGR3B	0.0153049999999979	0.520380997084223	0.606463043816566	NA
FCN2	2.24072457226603	0.624423839229796	0.702886546062149	NA
FDPS	-2.51216	1.33996730013137e-08	6.96579970719809e-07	NC
FDXR	2.767875	0.00418733625670983	0.0111803507367871	PCa
FECH	1.391915	0.0421323978190094	0.0755257350663642	NA
FERMT1	0.106375904108935	0.227741409267931	0.30921281171281	NA
FERMT2	-0.301365000000004	0.761432125023584	0.816398006548724	NA
FERMT3	1.855125	0.0322244204631909	0.0604163861252502	NA
FGA	1.601595	0.000215051084729692	0.000967025257808093	PCa
FGB	1.559375	0.00300106930216815	0.00853079434609686	PCa
FGG	1.223295	0.00505481135393741	0.0130693728374976	PCa
FGGY	-1.01008	0.0853590456655198	0.136217156129488	NA
FGL2	1.5531	0.0288611464280364	0.0549514946695854	NA
FGR	2.22411	0.00480340153003513	0.0125326773000384	PCa
FH	1.485915	0.00024990791208646	0.00109646297489596	PCa
FHIT	-2.93857644812418	0.00791153007975781	0.0189556282846711	NC
FIS1	-1.191735	0.00327918987961757	0.0091619710724494	NC
FKBP15	-1.52649	0.0706176388107242	0.116709594778225	NA
FKBP1A	-1.349155	1.7679055394173e-06	2.23825974381578e-05	NC
FKBP2	5.05759893246929	9.2864411945532e-05	0.000489428260192197	PCa
FKBP3	-2.37277	0.00056263908032673	0.0021307005348797	NC
FKBP4	-1.68401	4.76863855669776e-07	8.02019553334805e-06	NC
FKBP5	-3.286895	8.40821804289288e-08	2.50857357436222e-06	NC
FLG	-0.447982389129921	0.624423839229796	0.702886546062149	NA
FLG2	0.979554999999998	0.188307327936141	0.261889923854438	NA
FLII	-1.686175	3.94643693375754e-06	4.09070245308825e-05	NC
FLNA	1.545895	0.00310962787771556	0.00878117962834741	PCa
FLNB	-1.34667	9.77861676050115e-08	2.80566299471979e-06	NC
FLNC	0.253550000000001	0.639992580585778	0.714550779039962	NA
FLOT1	0.526669999999999	0.018253910823438	0.0375024958294706	PCa
FLOT2	0.705355000000001	0.00241917626132064	0.00710025128536452	PCa
FMNL1	-0.359193715777565	0.326141356511531	0.416136479803295	NA
FMO1	3.46325987492812	2.95949588912794e-05	0.000193410102773294	PCa
FN1	0.330459999999999	0.523937306911135	0.609159234162014	NA
FN3K	-0.605395000000001	0.910711771041596	0.935524576779555	NA
FN3KRP	-1.455045	0.00260054059542431	0.00756140235839051	NC
FNBP1L	-0.152014999999999	0.513305886020138	0.600665925966949	NA
FNTA	-0.585579999999997	0.0179864341652863	0.0369751082211489	NC
FOLH1	-2.53159	5.26327606699008e-06	5.10121474176355e-05	NC
FOLR1	0.829535	0.101348770715169	0.15705855118507	NA
FPR1	3.01055183261715	0.0211260498361701	0.0425123032187095	PCa
FREM2	-0.922069999999998	0.0914914547219024	0.14419254990852	NA
FRK	1.21648	0.00322175546643876	0.00903830172146474	PCa
FSCN1	2.30651078489313	9.03213908955782e-06	7.92564430083706e-05	PCa
FSIP2	-0.0349104575552701	0.632187827955432	0.708603867270529	NA
FSTL1	-1.60969	0.13179453782497	0.195498080102669	NA
FTCD	2.06994	1.44308790580574e-07	3.5115139041273e-06	PCa
FTH1	-0.614025000000002	0.154154700980059	0.223355058725752	NA
FTL	1.492375	2.32382055130638e-05	0.000162383468666643	PCa
FUBP3	-0.234850617170324	0.876109435185609	0.90896022743327	NA
FUCA1	-2.25091	2.21335112822324e-05	0.000155934450121846	NC
FUCA2	-1.768255	0.0166999173962974	0.034788959676197	NC
FUK	-0.709705000000003	0.155742119712557	0.225274541624698	NA
FUT6	1.2720312688471	0.160578816617036	0.231101476431649	NA
FXR1	-1.655275	0.0443963900633466	0.0788834874714357	NA
FXR2	-2.13869420400081	0.00550036972591961	0.0140102216255606	NC
FXYD2	1.679305	0.00588200999500069	0.0148938570426918	PCa
FYCO1	-1.30349745787093	0.000701889153630023	0.00255374516023819	NC
FYN	0.629764999999999	0.00216875508817617	0.00649868882753925	PCa
G3BP1	-2.21960424251542	0.0254429314382172	0.049486790115943	NC
G3BP2	-1.464815	0.0853590456655198	0.136217156129488	NA
G6PD	-0.604959999999998	0.0247327783896402	0.0483797962684468	NC
GAA	-4.412775	1.67223243837085e-12	2.86871474802519e-09	NC
GABARAP	-1.806735	0.0133123206819741	0.0287804488089811	NC
GAK	0.595604999999999	0.234130320098346	0.316135823792768	NA
GAL3ST1	3.69414112389948	2.08022476053925e-06	2.49554236133222e-05	PCa
GALC	1.527195	0.13179453782497	0.195498080102669	NA
GALE	-0.0869399999999985	0.632187827955432	0.708603867270529	NA
GALK1	0.574565	0.00133512475413971	0.00433378716315359	PCa
GALK2	-0.883215	0.0300851818304165	0.0570288722984304	NA
GALM	-0.15016	0.945484309196438	0.959466626694167	NA
GALNS	-3.505645	1.03852870979135e-07	2.80566299471979e-06	NC
GALNT1	0.930435812743157	0.0300851818304165	0.0570288722984304	NA
GALNT18	-0.026214999999997	0.683614312957488	0.753689173443811	NA
GALNT2	0.833560000000002	0.0068293121014682	0.0168207967122307	PCa
GALNT7	-1.941885	4.54060638865574e-05	0.000275731336627926	NC
GALT	0.0426849999999988	0.451952515643286	0.543515275559802	NA
GAMT	-0.31016	0.374045569479839	0.46701249959437	NA
GANAB	0.586795000000002	0.00056263908032673	0.0021307005348797	PCa
GAPDH	0.748014999999999	0.000405408512193603	0.00161927427862195	PCa
GAPDHS	1.60485464078132	0.502787904263407	0.592195434098094	NA
GAPVD1	-0.0136000000000003	0.711945799790001	0.776195118868603	NA
GARS	-0.606349999999999	0.019358949391935	0.0394187272188303	NC
GART	-0.418365000000001	0.0689314175605143	0.114585122892502	NA
GAS6	1.60518	0.00182043170835917	0.00569362004683711	PCa
GATM	1.58853	1.77520733487638e-05	0.000133862337713425	PCa
GBA	-1.24064	0.0309257688891162	0.0582361762121612	NA
GBAS	-0.256430000000002	0.876109435185609	0.90896022743327	NA
GBE1	0.0551349999999999	0.181064660591472	0.253357606235456	NA
GBF1	-2.71448	2.02472664327576e-06	2.44606940601378e-05	NC
GBP1	0.543081195906346	0.275131483168558	0.362928150231189	NA
GBP6	0.957785824477803	0.27997262541525	0.367336932236987	NA
GC	0.753865000000001	0.00514122150370586	0.0132727847849622	PCa
GCA	0.122135	0.513305886020138	0.600665925966949	NA
GCDH	1.65122	0.00717428939950649	0.01750710307945	PCa
GCLC	-0.960030000000003	0.0121373849999309	0.0268666889901696	NC
GCLM	0.141620000000003	0.270347798311439	0.35799432497358	NA
GCN1L1	-0.987019999999998	0.00119050345492824	0.00393512728899023	NC
GDA	0.840350000000001	0.0625141621890507	0.105502257978668	NA
GDF15	0.143410000000003	0.541903857081981	0.62686181174925	NA
GDI1	-0.901	1.91115035805809e-05	0.000140110189711481	NC
GDI2	-0.618985000000002	5.47574992413024e-05	0.000324478376333175	NC
GDPD3	2.495915	1.49293103055562e-05	0.000115365909140458	PCa
GEMIN5	-1.59624817545569	3.03145329292781e-05	0.000196987050152184	NC
GFAP	-0.682875000000001	0.915050376258391	0.937455312314882	NA
GFM1	1.57495458285214	0.00345713407797955	0.00958886582178484	PCa
GFPT1	-1.447085	2.38286126888075e-07	4.95490728092719e-06	NC
GGACT	0.518079999999998	0.0449781638301373	0.0797107851762402	NA
GGCT	-1.185465	0.00608164215405375	0.0152753398466753	NC
GGH	0.927045	0.00224945810876979	0.00668215651185207	PCa
GGPS1	-3.6268747777131	1.95862765128611e-05	0.000142676252050162	NC
GGT1	0.831199999999995	0.000889921217197303	0.00309981695046086	PCa
GGT6	-3.64278	9.74644045407333e-06	8.38096170374075e-05	NC
GHDC	1.05638782517299	0.0254429314382172	0.049486790115943	PCa
GHITM	2.35875	0.000184799116007464	0.000855662303672886	PCa
GIPC1	-0.0132449999999977	0.975998023457257	0.983161837487331	NA
GIPC2	2.32298	3.56173091603349e-08	1.37306727785516e-06	PCa
GIT1	-0.572369999999999	0.48209854545307	0.573139331063577	NA
GIT2	-1.03634	0.0936125762444744	0.146995308510202	NA
GJB1	2.73384	0.00126090793028645	0.00414384588966745	PCa
GJB2	3.48788113687128	0.113274106615433	0.172577024776888	NA
GK	2.305925	3.36788724406961e-06	3.59975736274232e-05	PCa
GK2	2.05933325819044	0.00959260746476122	0.0220001578954517	PCa
GLA	-1.64926	0.000574145341839803	0.00216471721742018	NC
GLB1	-1.52539	0.00110230323129638	0.00368257291779736	NC
GLDC	1.10430486673406	0.019358949391935	0.0394187272188303	PCa
GLG1	0.51193	0.0326675639843922	0.0610470653760619	NA
GLIPR2	-2.469765	3.32914744035151e-10	4.75929369493584e-08	NC
GLO1	-1.78239	2.72182209839262e-06	3.08203683814689e-05	NC
GLOD4	-1.42729	4.37651882078976e-07	7.70042875596393e-06	NC
GLRX	0.138555000000004	0.695704683653108	0.763339548965083	NA
GLRX3	0.267054999999999	0.736552369632575	0.795439464969898	NA
GLRX5	0.191324999999999	0.0697703464843891	0.115699400090836	NA
GLS	1.16503	0.00102016844449194	0.00346897713880263	PCa
GLTP	-0.280569999999997	0.429261594484767	0.52263893920413	NA
GLUD1	0.79289	0.00990184524665205	0.022603613467241	PCa
GLUD2	0.691474999999997	0.00106050042696843	0.00357424063352524	PCa
GLUL	-0.470759999999999	0.790771653708718	0.842851054325757	NA
GLYAT	2.21023	3.33625456675605e-05	0.000214759651379737	PCa
GM2A	0.853110000000001	0.015967413196573	0.0335481902495052	PCa
GMDS	-1.02866	0.000838968423280127	0.00295533948693441	NC
GMFB	0.578180000000003	0.20149246614663	0.278085539561178	NA
GMFG	0.423085	0.757267538496764	0.812440564284677	NA
GMPPA	-2.21831	1.95705018786016e-10	3.73035510808233e-08	NC
GMPPB	-2.127025	2.68937522935258e-08	1.18298030921907e-06	NC
GMPR	-2.17516	0.0038396384715347	0.0104637010292578	NC
GMPR2	-1.546165	7.39456319689395e-05	0.000409205585944244	NC
GNA11	1.175575	5.87134600694546e-05	0.000343178673762008	PCa
GNA13	0.865099999999998	0.00289597871790794	0.00828008581761845	PCa
GNA14	1.08579	0.000142044062916653	0.000691281106194378	PCa
GNAI1	0.514789999999998	0.945484309196438	0.959466626694167	NA
GNAI2	0.307130000000001	0.39497549516693	0.4886984940201	NA
GNAI3	0.401525000000003	0.711945799790001	0.776195118868603	NA
GNAO1	0.474364999999999	0.0805064034235908	0.130229830337737	NA
GNAQ	0.96706	0.0030549088341524	0.00864088393237995	PCa
GNAS	0.350959999999997	0.0904454740646394	0.142740764266687	NA
GNAT3	-0.200475000000004	0.117059538660493	0.177164215767161	NA
GNB1	0.378754999999998	0.320779981809428	0.411284049920833	NA
GNB2	0.390935000000002	0.53468049676965	0.619341250647087	NA
GNB2L1	-0.242889999999996	0.162216021981394	0.233066654697723	NA
GNB4	0.745100000000001	0.00246339852232535	0.00721153611783128	PCa
GNE	-2.529525	0.000315558307939043	0.00133007439132538	NC
GNG12	0.151944999999998	0.720116185452143	0.782863951928486	NA
GNG5	-5.32015514765459	0.001674102203738	0.00525993100826471	NC
GNG7	-0.55782	0.56756281121177	0.650620783584224	NA
GNL1	-1.150085	0.00717428939950649	0.01750710307945	NC
GNMT	-3.14744	1.13401815898209e-05	9.39810701320662e-05	NC
GNPDA1	-1.530125	0.00339686578144847	0.00945226804229498	NC
GNPDA2	-2.29929	0.000188861230246124	0.000869775679160338	NC
GNPNAT1	-5.51648131906187	4.01559580623017e-07	7.28968741332048e-06	NC
GNS	-2.77268	2.45356461229981e-07	5.01082153857181e-06	NC
GOLGB1	0.969322824217267	0.00914488632219066	0.0211429278783263	PCa
GOLPH3	-0.944445000000002	0.0486053918646309	0.0848245673893941	NA
GORASP2	-0.0589900000000014	0.522157194505873	0.608326429320764	NA
GOT1	-0.372425	0.117059538660493	0.177164215767161	NA
GOT2	0.490940000000002	0.6167013259005	0.696249506141696	NA
GP2	-1.89394	0.000336084657262835	0.0014028059112759	NC
GP5	0.560465000000001	0.282414775970468	0.369834006242243	NA
GPC1	0.457965000000002	0.0443963900633466	0.0788834874714357	NA
GPC3	1.467895	0.000234365971766885	0.00104294377319349	PCa
GPC4	1.580145	0.000129997803130642	0.000642683663604083	PCa
GPD1	1.682015	3.19380363066187e-06	3.4567634879498e-05	PCa
GPD1L	-1.877075	5.94184897830351e-11	2.03864838445594e-08	NC
GPD2	0.572524999999999	0.138950261609097	0.204083196738361	NA
GPHN	-1.265735	0.00741288303638035	0.0179615831199301	NC
GPI	-0.619195000000001	9.0784417176352e-05	0.000482169249740037	NC
GPNMB	1.464545	0.00155318405988373	0.00492511507343906	PCa
GPR155	2.48391196630238	0.000574145341839803	0.00216471721742018	PCa
GPR56	0.361985000000001	0.451952515643286	0.543515275559802	NA
GPRC5A	-0.795139999999996	0.342572779162118	0.434677220896903	NA
GPRC5B	-3.65671	2.11922882688449e-07	4.57300258178659e-06	NC
GPRC5C	-1.07044	0.00327918987961757	0.0091619710724494	NC
GPS1	-0.486720000000002	0.0455663530928174	0.0805866791038435	NA
GPT	0.549330000000001	0.265621454659901	0.35268854912466	NA
GPX1	-0.356524999999998	0.129013527599335	0.191787440725008	NA
GPX3	-1.029815	0.0814585786207224	0.131398393628443	NA
GPX4	-0.489900000000002	0.0594956994334652	0.101154482039752	NA
GRB2	0.456675000000001	0.254055590825159	0.339037235364107	NA
GRHPR	-0.306754999999999	0.0587602764771241	0.100251869016913	NA
GRIPAP1	-0.853888946306643	0.0240398593579811	0.0472398381771094	NC
GRK6	0.802255080359494	0.270347798311439	0.35799432497358	NA
GRN	0.998345	0.0486053918646309	0.0848245673893941	NA
GRPEL1	1.52403	0.018799329395482	0.0384160209385936	PCa
GSDMD	-3.58163861130489	5.34448449698716e-07	8.7736489517526e-06	NC
GSK3A	-2.58613304581764	0.000234365971766885	0.00104294377319349	NC
GSN	0.189410000000002	0.240645199972485	0.323912781916672	NA
GSPT1	-1.09438	0.00241917626132064	0.00710025128536452	NC
GSPT2	-2.020645	4.25286676021084e-07	7.52143600736257e-06	NC
GSR	-2.13641	2.67621963489148e-12	3.06070318910422e-09	NC
GSS	-2.18765	9.38526240247982e-07	1.37024831076205e-05	NC
GSTA1	1.65920999999999	2.72182209839262e-06	3.08203683814689e-05	PCa
GSTA2	1.414775	2.95949588912794e-05	0.000193410102773294	PCa
GSTA5	1.62507	2.24731264442529e-07	4.75958622408837e-06	PCa
GSTK1	0.690370000000001	0.119637856609635	0.18058842324138	NA
GSTM1	-4.575	2.62340650577756e-05	0.000177883551804799	NC
GSTM2	-0.600860000000001	0.0326675639843922	0.0610470653760619	NA
GSTM3	0.707599999999996	0.00705759701452789	0.017296153826318	PCa
GSTM4	-2.28823	0.013725726692534	0.0295253719636891	NC
GSTM5	-1.281545	0.112033950921648	0.170991319222497	NA
GSTO1	-0.871344999999998	0.00039709333690104	0.0015897634059597	NC
GSTP1	-0.319589999999998	0.00241917626132064	0.00710025128536452	NC
GSTT1	-1.634885	0.0121373849999309	0.0268666889901696	NC
GSTT2B	-2.968735	0.0152633096666268	0.032246561247658	NC
GSTZ1	-2.669115	1.10583126254573e-05	9.25391966291313e-05	NC
GUK1	-0.426895000000002	0.485514308683844	0.576002625551268	NA
GULP1	-0.085325000000001	0.993453092275632	0.99519344805772	NA
GUSB	-0.857420000000001	0.245058781413538	0.328950187413869	NA
GYG1	-3.503615	7.09258211497093e-07	1.1011153500663e-05	NC
GYS1	-0.796405	0.0594956994334652	0.101154482039752	NA
H1F0	-1.188685	0.782356611232749	0.835179070671923	NA
H2AFJ	-0.278825000000001	0.376992829829432	0.470008139224121	NA
H2AFV;H2AFZ	-0.24005	0.17403087495158	0.245619058806611	NA
H2AFX	-0.610184999999998	0.107180101344216	0.164829640390858	NA
H2AFY	1.024775	0.0240398593579811	0.0472398381771094	PCa
H2AFY2	1.563135	0.00741288303638035	0.0179615831199301	PCa
H3F3A	-0.166065000000003	0.27997262541525	0.367336932236987	NA
H6PD	-0.325633192140863	0.765603633748417	0.820357922358157	NA
HAAO	-1.977685	0.307629953462735	0.396647264310652	NA
HABP2	-0.054665	0.7078729066094	0.772982795218604	NA
HADH	0.589785000000003	0.0697703464843891	0.115699400090836	NA
HADHA	1.556365	0.000343199893450205	0.00142902771168404	PCa
HADHB	1.466945	0.000551347872707964	0.00209487768688929	PCa
HAGH	0.491529999999997	0.0230320578729945	0.0456516409949417	PCa
HAO2	1.23816845875653	0.0119507616432505	0.0265220331164245	PCa
HARS	-1.43874	3.41688369927996e-05	0.000218718805452044	NC
HARS2	-0.340265000000002	0.57127532474939	0.653130836126344	NA
HBA1	2.12484	0.00039709333690104	0.0015897634059597	PCa
HBB	2.753775	7.36365834910692e-06	6.59653049498325e-05	PCa
HBD	2.49626	1.53045761350599e-05	0.000118000001616608	PCa
HBE1	2.528875	6.33571709184842e-07	1.01106257405265e-05	PCa
HBG1	2.67207	3.28165124851443e-07	6.29013711377263e-06	PCa
HBG2	2.66255	3.37794586695901e-07	6.40316699974385e-06	PCa
HBM	2.41613843864867	0.155741721055542	0.225274541624698	NA
HBZ	3.396605	0.00765856973409621	0.0184656027812256	PCa
HCK	0.976724999999998	0.0202256667722705	0.0409164284762147	PCa
HDAC6	-0.345359999999999	0.989088704797548	0.992269984257423	NA
HDDC2	-2.80578520216236	0.00114562530949201	0.0038013930724053	NC
HDHD1	-2.939665	0.00791153007975781	0.0189556282846711	NC
HDHD2	-1.363825	7.09258211497093e-07	1.1011153500663e-05	NC
HDHD3	-0.304269999999999	0.971635725072221	0.981071857775983	NA
HDLBP	-2.18598	1.8647704654113e-05	0.000137591988533896	NC
HEATR5B	-1.0247	0.0404992013506191	0.0731715428298968	NA
HEBP1	-0.561390000000003	0.00205266755329142	0.00625462022676985	NC
HEBP2	-1.347015	9.2864411945532e-05	0.000489428260192197	NC
HECTD3	-1.49547565543754	0.00618372924223081	0.0154525673926394	NC
HECTD4	-1.446875	9.4989357155749e-05	0.000499859638652416	NC
HERC1	-0.812043673216611	0.0123265864965737	0.0272152627218433	NC
HERC4	-2.16221	0.00899984577176379	0.0209345565036756	NC
HEXA	-1.689685	0.000431340321699489	0.00169911440155103	NC
HEXB	-1.803715	9.0784417176352e-05	0.000482169249740037	NC
HGD	-1.449175	8.16173349887781e-07	1.21751772324564e-05	NC
HGH1	-0.505761725389796	0.0443963900633466	0.0788834874714357	NA
HGS	-0.594089999999998	0.000431340321699489	0.00169911440155103	NC
HIBADH	0.398784999999997	0.438903736196897	0.53136211461831	NA
HIBCH	0.888649999999998	0.0059810756330011	0.0150779357067059	PCa
HID1	-2.3501	4.03533481089066e-05	0.000253575709453587	NC
HINT1	-0.718045	0.000101643044219396	0.000527590445864974	NC
HINT2	1.489655	0.000113719505904552	0.000578032036679287	PCa
HINT3	-1.60527	8.40821804289288e-08	2.50857357436222e-06	NC
HIP1	0.0110500000000009	0.41974328502536	0.513052800470969	NA
HIP1R	1.04504	0.0415819141907289	0.0746950510933984	NA
HIST1H1A	0.680905000000003	0.105993049014289	0.163223586700192	NA
HIST1H1B	0.355	0.867493093518755	0.903298574768694	NA
HIST1H1C	0.384049999999998	0.590009096641172	0.671194035336824	NA
HIST1H1D	0.456885	0.356662834082571	0.448574114273204	NA
HIST1H1E	0.481199999999998	0.485514308683844	0.576002625551268	NA
HIST1H1T	0.684225000000001	0.143385135953612	0.209699233357564	NA
HIST1H2AA	-0.594355	0.115786844445372	0.175858638022165	NA
HIST1H2AC	-0.123674999999999	0.720116185452143	0.782863951928486	NA
HIST1H2BA	-0.217149999999997	0.60138350270925	0.683001257131889	NA
HIST1H2BC	-0.131540000000001	0.292327506805388	0.380635930113581	NA
HIST1H2BJ	-0.383380000000002	0.138950261609097	0.204083196738361	NA
HIST1H3A	-0.603109999999997	0.184659716531964	0.257652495901249	NA
HIST1H4A	-0.38541	0.345361941250756	0.437730631854948	NA
HIST2H2AA3;HIST2H2AC	-0.264474999999997	0.445401112503983	0.537520653183667	NA
HIST2H2AB	-0.440990000000003	0.404158084887294	0.497548040634483	NA
HIST2H2BC	-0.373255	0.265621454659901	0.35268854912466	NA
HIST2H2BF	-0.129054999999997	0.27997262541525	0.367336932236987	NA
HIST2H3A	-0.774535	0.0394404852656685	0.0715980449452426	NA
HIST3H2A	-0.123674999999999	0.720116185452143	0.782863951928486	NA
HIST3H2BB	-0.387160000000002	0.129013527599335	0.191787440725008	NA
HIST3H3	-1.10971	0.120943591372214	0.182158675152795	NA
HK1	0.0119849999999992	0.445401112503983	0.537520653183667	NA
HK2	-0.0366850000000021	0.820410730810966	0.866101297665361	NA
HK3	1.057975	0.0749815756767153	0.122622395684848	NA
HKDC1	0.846667893740724	0.0105470860510113	0.023838637839934	PCa
HLA-A	0.855554999999999	0.00830501254075235	0.0196243099361717	PCa
HLA-B	0.491565000000001	0.0415819141907289	0.0746950510933984	NA
HLA-C	0.368070000000003	0.0467621901067967	0.0823619477702359	NA
HLA-DPB1	0.691580917440081	0.448670026071859	0.540704903214805	NA
HLA-DRA	1.717165	4.03533481089066e-05	0.000253575709453587	PCa
HLA-DRB1	1.196665	7.39456319689395e-05	0.000409205585944244	PCa
HLA-DRB3	0.927975	0.00294809673034466	0.00840109624735259	PCa
HLA-DRB5	2.040655	8.67557354284574e-05	0.000466550044286893	PCa
HLA-E	-0.0115499999999997	0.915050376258391	0.937455312314882	NA
HLA-F	1.39766	0.177521826969829	0.249315345204046	NA
HLA-G	1.5222	0.00837220615037024	0.0197694695815005	PCa
HLA-H	0.324385000000003	0.0421323978190094	0.0755257350663642	NA
HMCN1	-1.41456	0.240645199972485	0.323912781916672	NA
HMGB1	0.261580000000002	0.388924445005729	0.482429418226557	NA
HMGB2	0.365808164486108	0.975998023457257	0.983161837487331	NA
HMGCL	0.152070000000002	0.659678013610521	0.732714556392909	NA
HMGCS1	-2.94598	6.31024772763847e-06	5.83570349151687e-05	NC
HMGCS2	0.713115000000002	0.00974606286547241	0.0222926555491885	PCa
HMOX2	2.31576043261762	0.0410375325445397	0.0740272209044772	NA
HNMT	-2.16752	2.3607335155456e-09	1.88364574228767e-07	NC
HNRNPA0	2.57800920160588	0.000889921217197303	0.00309981695046086	PCa
HNRNPA1	0.207474999999995	0.16720321640155	0.238931376707088	NA
HNRNPA2B1	0.616845000000001	0.00480340153003513	0.0125326773000384	PCa
HNRNPA3	0.980450000000001	0.0240398593579811	0.0472398381771094	PCa
HNRNPAB	1.26924416207885	0.0415819141907289	0.0746950510933984	NA
HNRNPC	2.148605	0.000943729900190652	0.0032640496850344	PCa
HNRNPD	0.819600000000001	0.0421323978190094	0.0755257350663642	NA
HNRNPDL	0.807585	0.0258045772821003	0.0500766429043475	NA
HNRNPF	0.215145	0.0894091359867473	0.141170154427303	NA
HNRNPH1	0.815450000000002	0.00531805801804643	0.0136166097462069	PCa
HNRNPH2	0.0100099999999976	0.137495682692189	0.202379960238911	NA
HNRNPH3	1.194565	0.00364382455732157	0.0100336774126567	PCa
HNRNPK	0.439969999999999	0.013725726692534	0.0295253719636891	PCa
HNRNPL	0.235819999999997	0.193877996033368	0.268548810815699	NA
HNRNPM	0.918469999999999	0.0080407952817318	0.0192116773061433	PCa
HNRNPR	0.943360000000002	0.0946878332287276	0.148479870113238	NA
HNRNPU	1.33491	0.000907533104136261	0.00315475793342605	PCa
HNRNPUL2	0.135265	0.134621781322732	0.198746700395135	NA
HOGA1	0.171834999999998	0.565710521825153	0.649582597182764	NA
HOOK1	-1.38132	0.000925467544821835	0.00320735267301385	NC
HP	0.374455000000005	0.318121014642268	0.408332660395669	NA
HP1BP3	0.492675000000002	0.305043382749057	0.393904345582242	NA
HPCAL1	1.429625	0.00472214740685338	0.0124055802089693	PCa
HPD	0.423319999999997	0.398022248769954	0.490875030743965	NA
HPGD	0.565954999999999	0.168890961612342	0.240841599871963	NA
HPN	-0.0101699999999987	0.782356611232749	0.835179070671923	NA
HPR	0.623940000000001	0.118343190846345	0.178791496166363	NA
HPRT1	-1.79329	2.6063430191783e-08	1.16134583101308e-06	NC
HPX	0.259844999999999	0.376992829829432	0.470008139224121	NA
HRAS	0.0160049999999963	0.811914213894918	0.860573885657542	NA
HRG	1.04737	0.0107141295508317	0.0241525482844308	PCa
HRNR	0.367746926420228	0.897712431238648	0.926052721461155	NA
HRSP12	0.14273	0.884740485861368	0.91625252248426	NA
HS1BP3	-0.428319999999999	0.120943591372214	0.182158675152795	NA
HSD11B2	1.001535	0.00830501254075235	0.0196243099361717	PCa
HSD17B10	1.164645	0.00155318405988373	0.00492511507343906	PCa
HSD17B11	2.22675172276141	0.0300851818304165	0.0570288722984304	NA
HSD17B12	0.26605	0.238459532772444	0.321349040432937	NA
HSD17B4	-0.165675	0.49238495322031	0.583145590092815	NA
HSD17B8	2.6928906392052	0.0019067474956073	0.00587785324117578	PCa
HSDL2	1.654305	0.000244622928639643	0.00107879340380799	PCa
HSP90AA1	-0.55838	0.0019067474956073	0.00587785324117578	NC
HSP90AA4P	-0.576514999999999	0.435676235535156	0.528947333376193	NA
HSP90AB1	-0.944514999999996	2.4994111353565e-05	0.000172198385650766	NC
HSP90AB2P	-0.561695	0.0368960123519088	0.0678767926967288	NA
HSP90AB4P	-0.325065000000002	0.251785126495926	0.336138042415379	NA
HSP90B1	0.464065000000002	0.0107141295508317	0.0241525482844308	PCa
HSP90B2P	0.38993	0.429261594484767	0.52263893920413	NA
HSPA12A	2.217375	4.33169004107595e-05	0.000267302671419633	PCa
HSPA1A	-1.190615	1.20018326377423e-09	1.11292669675929e-07	NC
HSPA1L	-1.23479	6.46379882658422e-10	8.52972837461941e-08	NC
HSPA2	-0.174299999999995	0.154154700980059	0.223355058725752	NA
HSPA4	-0.912555000000001	0.000380933889544618	0.0015376484612887	NC
HSPA4L	0.336800000000004	0.356662834082571	0.448574114273204	NA
HSPA5	0.781239999999997	0.00216875508817617	0.00649868882753925	PCa
HSPA6	-0.534405	0.0059810756330011	0.0150779357067059	NC
HSPA8	-0.639634999999998	1.13401815898209e-05	9.39810701320662e-05	NC
HSPA9	0.854265000000002	0.000193007158300505	0.000886489370989335	PCa
HSPB1	0.165220000000005	0.928080872011957	0.94572185086814	NA
HSPBP1	1.69124452424782	0.0389199983869621	0.0708405912284706	NA
HSPD1	0.94059	0.000775235194591012	0.00275916177659934	PCa
HSPE1	0.561454999999995	0.265621454659901	0.35268854912466	NA
HSPG2	-0.548100000000002	0.353815995286568	0.446302455819196	NA
HSPH1	-1.419605	0.000215051084729692	0.000967025257808093	NC
HTATIP2	-2.178205	9.0784417176352e-05	0.000482169249740037	NC
HTRA1	1.10104	0.16720321640155	0.238931376707088	NA
HTT	0.26270274366124	0.549175579943107	0.634417984776027	NA
HUWE1	-0.86889	0.0587602764771241	0.100251869016913	NA
HVCN1	-1.95594053471338	0.667619643470829	0.739142625604522	NA
HYAL1	-3.8078	6.59371684969837e-08	2.11430303844066e-06	NC
HYOU1	0.380025	0.037896328525135	0.0694566977874301	NA
IARS	-1.01116	0.000229390163846327	0.00102612470946121	NC
IARS2	1.12392	0.00322175546643876	0.00903830172146474	PCa
IDE	-1.062345	0.00110230323129638	0.00368257291779736	NC
IDH1	-1.50457	1.14150371084612e-08	6.42049054411975e-07	NC
IDH2	0.715829999999997	0.00671767662120245	0.0165934834322143	PCa
IDH3A	1.406	0.0105470860510113	0.023838637839934	PCa
IDH3B	1.83665498301011	0.0777040052783615	0.126531771290963	NA
IDH3G	0.714700000000001	0.679601964657346	0.750229839362727	NA
IDI1	-3.380355	3.028369077285e-06	3.30902366374677e-05	NC
IDNK	0.955150000000003	0.122260450364496	0.183738767061141	NA
IDUA	-3.06745861705985	0.0038396384715347	0.0104637010292578	NC
IFIT5	-0.679020000000001	0.275131483168558	0.362928150231189	NA
IFITM1	1.461235	0.0102199333966571	0.0232215837641923	PCa
IFITM2	1.479605	0.01005976973319	0.0229336012987208	PCa
IFITM3	1.479605	0.00660768418282982	0.0163689273872124	PCa
IFT140	-0.0409459096160525	0.773966963088144	0.828284669480793	NA
IFT172	1.20702002158693	0.1002133975556	0.15543949684144	NA
IFT27	-0.728059999999999	0.16720321640155	0.238931376707088	NA
IFT52	1.39908991686416	0.0233638370287512	0.0461758783673072	PCa
IFT74	1.00325	0.181064660591472	0.253357606235456	NA
IFT81	1.19528975169947	0.0059810756330011	0.0150779357067059	PCa
IGF2R	-1.853985	0.00300106930216815	0.00853079434609686	NC
IGFALS	1.54553	0.0141504302591677	0.0302681584907758	PCa
IGFBP2	-1.40046	0.0326675639843922	0.0610470653760619	NA
IGFBP3	-1.2610397356576	0.56756281121177	0.650620783584224	NA
IGFBP4	1.44966003120234	0.527506036154845	0.612063987165124	NA
IGFBP7	-0.169250000000002	0.932428834926758	0.949870348169153	NA
IGHA1	-0.860845000000001	0.00778412927487356	0.0187157305831052	NC
IGHA2	-0.753059999999998	0.0046421394682013	0.0122140954872689	NC
IGHG1	-1.42123	7.36365834910692e-06	6.59653049498325e-05	NC
IGHG2	-2.232235	2.5258008393764e-08	1.14026614209216e-06	NC
IGHG3	-1.671375	0.000551347872707964	0.00209487768688929	NC
IGHG4	-1.850225	7.93618764437366e-07	1.19425700911605e-05	NC
IGHM	-0.709805000000003	0.323453429623644	0.413321682323547	NA
IGHV3-13	-0.862469999999998	0.0214338406470082	0.0430055598011025	NC
IGHV3-23	-1.42405	0.000101643044219396	0.000527590445864974	NC
IGHV3-33	-0.581305	0.509787207534931	0.59777167089964	NA
IGHV3-48	-0.437919999999998	0.695704683653108	0.763339548965083	NA
IGHV3-53	-0.800319999999999	0.225639637577135	0.307088296916759	NA
JCHAIN	0.143339999999998	0.624423839229796	0.702886546062149	NA
IGKC	-0.663699999999999	0.073210274231053	0.120472158698678	NA
IGKV1-17	-5.21680078218031	1.49293103055562e-05	0.000115365909140458	NC
IGKV1-33	-3.9448506232862	5.12802817398267e-06	5.04133658021047e-05	NC
IGKV1-39	-5.01949756967409	7.93618764437366e-07	1.19425700911605e-05	NC
IGKV1-5	-1.386375	0.000413886117418358	0.00164738198243896	NC
IGKV1D-33	-1.32451	0.0127128436699069	0.0277997237931489	NC
IGKV2-30	-1.196995	0.012518396009552	0.0274269583070069	NC
IGKV2D-28	-2.03466	1.81946396355609e-05	0.000135120797813007	NC
IGKV2D-40	-1.55261	0.000806517814640433	0.00285863907234641	NC
IGKV3-11	-1.88989	0.000121602098346013	0.000610859149963646	NC
IGKV3-15	0.0530800000000013	0.897712431238648	0.926052721461155	NA
IGKV3-20	-1.1958	0.00264778339804499	0.0076857401342575	NC
IGKV4-1	-1.58476	0.000585870402328248	0.00219925749495429	NC
IGLC2	-1.13117	0.00274463026106781	0.00792662157047445	NC
IGLC3	-1.12442	0.00279425751338083	0.00805638447765516	NC
IGLC6	-1.496035	0.068100794342	0.11353441466832	NA
IGLC7	-1.00107	0.0152633096666268	0.032246561247658	NC
IGLL1	-4.3713121012647	2.5606950586425e-05	0.000175014835581721	NC
IGLL5	-1.2038	0.00216875508817617	0.00649868882753925	NC
IGLV1-47	-0.771699999999999	0.0545046222330746	0.0940197882763595	NA
IGLV2-11	-3.01807142680081	0.0389199983869621	0.0708405912284706	NA
IGLV3-21	-1.379635	0.0112294609565964	0.0250998570306725	NC
IGSF8	-0.557684999999999	0.320779981809428	0.411284049920833	NA
IKBKAP	-1.70674966933016	0.0247327783896402	0.0483797962684468	NC
IKBKB	-1.87029858392547	0.0190773455005591	0.0389146090442439	NC
ILF2	0.453385000000001	0.520380997084223	0.606463043816566	NA
ILF3	-0.265955074467776	0.984724643806188	0.98904866888145	NA
ILK	-1.054505	0.00126090793028645	0.00414384588966745	NC
ILVBL	1.267065	0.00180362752749368	0.00564620989674343	PCa
IMMT	1.91068	3.41688369927996e-05	0.000218718805452044	PCa
IMPA1	-3.45887023672311	1.62916174087976e-06	2.10137365900694e-05	NC
IMPA2	0.377644999999998	0.757267538496764	0.812440564284677	NA
IMPDH1	-2.13533	0.00480340153003513	0.0125326773000384	NC
IMPDH2	-1.17704	5.26327606699008e-06	5.10121474176355e-05	NC
INA	-0.1257	0.475306397568582	0.567621388812323	NA
INADL	-0.276064999999999	0.736552369632575	0.795439464969898	NA
INF2	-0.26896246559275	0.163865792672777	0.235141587059932	NA
INHBE	2.17937	0.00106050042696843	0.00357424063352524	PCa
IPO4	0.347555	0.413467247934988	0.506826054899944	NA
IPO5	-0.921904999999999	0.00104015355779929	0.00353343253149443	NC
IPO7	-0.396189999999997	0.1002133975556	0.15543949684144	NA
IPO8	0.653020115394959	0.0758802637810389	0.123914890543905	NA
IPO9	-0.806744999999999	0.371112605798799	0.46402600236723	NA
IQGAP1	-0.188129999999997	0.0936125762444744	0.146995308510202	NA
IQGAP2	0.940730000000002	0.000272137485449802	0.00118190343364338	PCa
IQGAP3	-1.179635	0.15734191314339	0.227205430974315	NA
IRF6	-3.93162312748008	7.56592261844136e-05	0.000416004495254364	NC
iRT	1.630545	0.0833903423274896	0.133759824462654	NA
ISLR	0.121614999999998	0.910711771041596	0.935524576779555	NA
ISOC1	-1.169795	0.00152423809505743	0.00486480084106235	NC
ISOC2	-0.705459999999999	0.429261594484767	0.52263893920413	NA
IST1	-1.258605	0.000162100173650293	0.000766068451507101	NC
ITCH	-1.79261	1.24319446086436e-07	3.13632367296003e-06	NC
ITFG1	-2.663535	1.13985250365217e-06	1.60280079509451e-05	NC
ITFG3	-0.375984382590225	0.643910017322288	0.71799001281533	NA
ITGA3	1.92569426698369	0.00146783131413898	0.00470226819683552	PCa
ITGAM	1.896725	0.0853590456655198	0.136217156129488	NA
ITGAV	0.401635000000002	0.307629953462735	0.396647264310652	NA
ITGAX	0.189818837977505	0.858892465305658	0.896246973377042	NA
ITGB1	0.908155000000001	0.0166999173962974	0.034788959676197	PCa
ITGB2	1.312135	0.310230999693147	0.399250772673363	NA
ITGB3	1.70690705121546	0.0063925448872294	0.015939550514596	PCa
ITGB5	-3.202085	2.31412824909911e-07	4.84132562357258e-06	NC
ITGB6	0.272790000000001	0.129013527599335	0.191787440725008	NA
ITIH1	2.513765	0.000380938849342873	0.0015376484612887	PCa
ITIH2	0.585464999999999	0.538286097677796	0.622886880651777	NA
ITIH3	3.86114780418542	1.13401815898209e-05	9.39810701320662e-05	PCa
ITIH4	-0.885635000000001	0.018799329395482	0.0384160209385936	NC
ITIH5	0.704961429983577	0.356662834082571	0.448574114273204	NA
ITLN1	0.38176	0.612855841108705	0.693048250113371	NA
ITM2B	0.648865000000001	0.00300106930216815	0.00853079434609686	PCa
ITPA	-1.917915	0.000118919037963028	0.000602675360784562	NC
ITPK1	0.651154999999999	0.0135176273626003	0.029169169484957	PCa
ITPR2	0.0524316623494485	0.773966963088144	0.828284669480793	NA
IVD	0.243340000000003	0.103650238033466	0.159974793833928	NA
IVL	0.0649331956129657	0.675598671046261	0.74701225922002	NA
JUP	0.525765	0.17403087495158	0.245619058806611	NA
KARS	-1.61456	0.00014845422704987	0.000714370901834648	NC
KBTBD11	-3.21512497375542	0.00205266755329142	0.00625462022676985	NC
KCTD12	-0.622614999999996	0.113274106615433	0.172577024776888	NA
KHK	1.62724	1.0077534023146e-07	2.80566299471979e-06	PCa
KIAA0196	-2.21888	5.6047213325439e-05	0.000330977605713565	NC
KIAA0319L	-1.0880300711243	0.0432518781906528	0.0771696277026156	NA
KIAA0513	-3.7091	4.74326149324964e-09	3.2548260366679e-07	NC
KIAA1033	-2.10034	1.95862765128611e-05	0.000142676252050162	NC
KIAA1324	-4.19002	1.38554392905971e-05	0.000109032138087245	NC
KIAA1468	-2.24859983384176	0.012518396009552	0.0274269583070069	NC
KIAA1522	-2.84143962688631	5.26327606699008e-06	5.10121474176355e-05	NC
KIAA1598	-1.85593	7.39456319689395e-05	0.000409205585944244	NC
KIF12	-0.296135	0.287342294880859	0.374713574206092	NA
KIF13A	0.384460000000001	0.277544865340484	0.364989050587658	NA
KIF13B	-0.328015000000004	0.203429713155218	0.280308171018295	NA
KIF1C	1.55616533910736	3.24417998806956e-08	1.27940017690421e-06	PCa
KIF20B	-0.0433749999999975	0.284871328794527	0.372340392035817	NA
KIF21A	-2.056185	0.0019067474956073	0.00587785324117578	NC
KIF23	2.28329	3.10507142226081e-05	0.000201389414929619	PCa
KIF3A	0.0913349999999973	0.205380485188145	0.282655613590263	NA
KIF3B	0.241084999999998	0.475306397568582	0.567621388812323	NA
KIF5B	-1.087435	0.00110230323129638	0.00368257291779736	NC
KIF5C	-3.44968	1.46036749775669e-06	1.94206235845085e-05	NC
KIFAP3	2.18265493224792	0.00024990791208646	0.00109646297489596	PCa
KIRREL	0.703029526789734	0.0243841858028033	0.0478342718635895	PCa
KL	-0.120144999999997	0.552829405308354	0.637137282369151	NA
KLC1	-2.551535	7.17712185836505e-06	6.54912369575811e-05	NC
KLC2	-3.344065	9.48829031529276e-08	2.75884102303131e-06	NC
KLC4	-0.940650000000002	0.00229083313676562	0.00677573145883004	NC
KLK1	-1.68287	0.0740915985139455	0.121630753349927	NA
KLK11	-3.94148	1.96283684779405e-08	9.62070460683057e-07	NC
KLK2	-2.444695	4.27031649349081e-06	4.36055234796636e-05	NC
KLK3	-3.166585	1.29250661767108e-11	1.037434865255e-08	NC
KMO	2.34472361625383	0.00959260746476122	0.0220001578954517	PCa
KNG1	0.227449999999997	0.0863573953991146	0.137426819858238	NA
KPNA1	-1.535465	0.00705759701452789	0.017296153826318	NC
KPNA3	1.50980906816989	0.0240398593579811	0.0472398381771094	PCa
KPNA4	0.520859999999999	0.165528175382602	0.236833682125816	NA
KPNA5	-0.909799999999997	0.00857697065992589	0.0201283080261325	NC
KPNA6	-1.355195	0.000806517814640433	0.00285863907234641	NC
KPNB1	-0.104860000000002	0.971635725072221	0.981071857775983	NA
KPRP	-0.205219999999997	0.356662834082571	0.448574114273204	NA
KRAS	0.0445200000000021	0.371112605798799	0.46402600236723	NA
KRT1	0.404299999999999	0.778158554877571	0.831991898343704	NA
KRT10	0.429764999999996	0.620557354205533	0.699681985632332	NA
KRT12	-1.204535	0.0384053579894505	0.0702392234871028	NA
KRT13	-0.206429999999997	0.62830069331726	0.705630009417845	NA
KRT14	0.0526049999999998	0.997817675657475	0.99869091166301	NA
KRT15	0.0183999999999997	0.438904177449225	0.53136211461831	NA
KRT16	-0.0433350000000026	0.778158554877571	0.831991898343704	NA
KRT17	0.0483950000000029	0.820410730810966	0.866101297665361	NA
KRT18	-0.183240000000001	0.667619643470829	0.739142625604522	NA
KRT19	-0.162790000000001	0.923735055350708	0.943535270886657	NA
KRT2	0.884480000000003	0.732431666012748	0.792986130037784	NA
KRT20	0.718005000000002	0.124927760962923	0.186765641770713	NA
KRT23	0.326070000000001	0.41659829428218	0.509753476348844	NA
KRT24	0.638885000000002	0.247286743725767	0.331422194423088	NA
KRT25	0.0992699999999971	0.850308549401405	0.888911832113413	NA
KRT27	-0.00581500000000545	0.7078729066094	0.772982795218604	NA
KRT3	-0.608450000000001	0.147927795974504	0.215607590479407	NA
KRT31	-0.0848399999999998	0.80343978771572	0.853172984107903	NA
KRT32	1.06435	0.117059538660493	0.177164215767161	NA
KRT33A	-0.459886965308399	0.636085153781033	0.712041814885065	NA
KRT33B	0.109145000000002	0.915050376258391	0.937455312314882	NA
KRT34	-0.297451873550994	0.636085153781033	0.712041814885065	NA
KRT35	0.912475000000001	0.292327506805388	0.380635930113581	NA
KRT36	0.821695000000005	0.334291982695403	0.425270965008501	NA
KRT37	0.851510000000005	0.275131483168558	0.362928150231189	NA
KRT38	0.928830000000001	0.195761510472383	0.270829734851107	NA
KRT4	-0.0479150000000033	0.863190752666941	0.899364552809073	NA
KRT40	0.1026773241447	0.647837372110112	0.72166559211357	NA
KRT5	-0.307805000000002	0.945484309196438	0.959466626694167	NA
KRT6A	-0.336410000000001	0.57127532474939	0.653130836126344	NA
KRT6B	0.0155750000000019	0.667619643470829	0.739142625604522	NA
KRT6C	-0.281849999999999	0.590009096641172	0.671194035336824	NA
KRT7	0.0469099999999969	0.609020985756705	0.689393270251157	NA
KRT71	-0.716665000000003	0.0749815756767153	0.122622395684848	NA
KRT72	-0.60117	0.0538209720315855	0.0928872007245321	NA
KRT73	-0.074824999999997	0.659678013610521	0.732714556392909	NA
KRT74	-0.862640000000003	0.0805064034235908	0.130229830337737	NA
KRT75	0.114739999999998	0.736552369632575	0.795439464969898	NA
KRT76	-0.741630000000001	0.0863573953991146	0.137426819858238	NA
KRT77	-0.0713200000000001	0.461881012955493	0.553708509940704	NA
KRT78	0.440384999999999	0.671604531212567	0.743314563416231	NA
KRT79	-0.158835	0.699752244602997	0.766554901415352	NA
KRT8	0.236699999999999	0.57127532474939	0.653130836126344	NA
KRT80	0.496550000000001	0.151016792904787	0.219736478565023	NA
KRT81	-0.922139999999997	0.0946878332287276	0.148479870113238	NA
KRT83	-0.592314999999999	0.234130320098346	0.316135823792768	NA
KRT84	-0.696350000000002	0.0205220021364325	0.0414426070218363	NC
KRT85	-0.426715000000002	0.371112605798799	0.46402600236723	NA
KRT86	-0.0280800000000028	0.552829405308354	0.637137282369151	NA
KRT87P	-0.9862	0.251785126495926	0.336138042415379	NA
KRT9	0.597160000000002	0.841742338723531	0.882376402126622	NA
KYNU	2.73158	0.000215051084729692	0.000967025257808093	PCa
LACTB2	-0.185970000000001	0.560172631589323	0.644301809917186	NA
LAMA5	-3.034175	3.84380941842738e-06	4.00854410778856e-05	NC
LAMB1	0.333950000000002	0.574999354231531	0.656513405779827	NA
LAMB2	-3.33269	0.000336084657262835	0.0014028059112759	NC
LAMC1	-3.330045	2.67804683728931e-07	5.34208063880211e-06	NC
LAMP1	-0.268639999999998	0.318121014642268	0.408332660395669	NA
LAMP2	-1.003545	0.000730417485495359	0.00262965623581802	NC
LAMTOR1	0.656019999999998	0.123588488618843	0.185247752053845	NA
LAMTOR3	-1.467505	0.00550036972591961	0.0140102216255606	NC
LAMTOR4	-0.478389999999997	0.468567090318048	0.560548705328181	NA
LAMTOR5	0.678159999999998	0.0664642346201011	0.111238433649545	NA
LANCL1	-0.767345000000002	0.00126090793028645	0.00414384588966745	NC
LANCL2	-1.07357	0.000981260190739075	0.0033599837469319	NC
LAP3	-0.269400000000001	0.0399668692917766	0.0724003846568561	NA
LARS	-1.07984	0.0227043783174753	0.0451586794244972	NC
LARS2	1.07535826389779	0.00250835933108247	0.0073119633516941	PCa
LASP1	0.788119999999999	0.00791153007975781	0.0189556282846711	PCa
LBP	-0.576584999999998	0.103650238033466	0.159974793833928	NA
LBR	1.60722524352452	0.388924445005729	0.482429418226557	NA
LCAT	-3.07332	6.15902843274713e-07	9.92095143321851e-06	NC
LCMT1	-1.90063	0.0394404852656685	0.0715980449452426	NA
LCN2	-0.492175	0.516837169500503	0.604180009729549	NA
LCP1	-1.941345	1.20018326377423e-09	1.11292669675929e-07	NC
LDHA	-0.427824999999999	0.012518396009552	0.0274269583070069	NC
LDHB	0.334814999999999	0.277544865340484	0.364989050587658	NA
LDHC	1.490485	0.000585870402328248	0.00219925749495429	PCa
LDHD	4.12088034686065	2.62340650577756e-05	0.000177883551804799	PCa
LEMD2	1.90057	0.00871591279840374	0.0203985653556093	PCa
LETM1	0.83333	0.0936125762444744	0.146995308510202	NA
LGALS1	0.460384999999999	0.0990881880625576	0.154252074973972	NA
LGALS2	3.1921707061565	0.0143670986252143	0.0306170903000685	PCa
LGALS3	-1.43639	4.03235821289853e-08	1.48763666972633e-06	NC
LGALS3BP	-2.02625	1.8166263003611e-06	2.27476088924778e-05	NC
LGALS7	1.35161	0.068100794342	0.11353441466832	NA
LGALS8	0.98601422355819	0.299913652661563	0.389331722391912	NA
LGALS9	-1.63338	0.0426890351695705	0.0763639622871722	NA
LGALSL	-4.19658	2.51169231144263e-06	2.91135686505394e-05	NC
LGMN	-1.74566	2.75323793986208e-05	0.000183781310732817	NC
LHPP	0.10586	0.445401112503983	0.537520653183667	NA
LIMA1	0.840928766472086	0.0558936644564026	0.0960777368486561	NA
LIMS1	-0.258454999999998	0.936778814984678	0.953452421896301	NA
LIMS2	-0.292948193509266	0.997817675657475	0.99869091166301	NA
LIN7A	0.555210000000002	0.837466181422869	0.878968023389985	NA
LIN7C	0.356590000000001	0.1705914564825	0.242661396016359	NA
LIPA	-0.980270000000001	0.556495112992378	0.640716353247265	NA
LLGL2	0.389020063703576	0.1995687079584	0.275763285141068	NA
LMAN1	-0.442364999999999	0.172304746057111	0.244086533328632	NA
LMAN2	-0.571484999999999	0.527506036154845	0.612063987165124	NA
LMNA	1.220725	0.000487914154257382	0.00188517281898319	PCa
LMNB1	0.926290000000002	0.0786291749975471	0.127735179648004	NA
LMNB2	1.633765	0.0265412230310484	0.051245321451619	NA
LMO7	1.14716551597512	0.00618372924223081	0.0154525673926394	PCa
LMTK2	-2.40794219681228	0.000458814246164288	0.00179088928167198	NC
LONP1	0.588930000000005	0.012518396009552	0.0274269583070069	PCa
LPCAT2	2.34713362856798	0.0108835212474196	0.0245022056429768	PCa
LPL	1.77302	0.0223807573899915	0.044774564784292	PCa
LPP	-0.943134999999998	0.00778412927487356	0.0187157305831052	NC
LRBA	-0.992419999999999	0.00899977948286525	0.0209345565036756	NC
LRG1	-1.52803	0.00857697065992589	0.0201283080261325	NC
LRMP	3.15195493419913	0.146401514886069	0.213655294587028	NA
LRP2	1.049095	0.00514122150370586	0.0132727847849622	PCa
LRPAP1	2.50334503613937	0.00289597871790794	0.00828008581761845	PCa
LRPPRC	1.18706	0.000290011695893742	0.00124223486718031	PCa
LRRC15	-1.173815	0.0625141621890507	0.105502257978668	NA
LRRC16A	1.48853	0.00108121498036874	0.00362979314838077	PCa
LRRC40	-1.93195326265669	0.00085564404632675	0.00300790442924905	NC
LRRC47	-0.97683	0.000422529066872172	0.00167208446186669	NC
LRRC57	-2.095065	3.24417998806956e-08	1.27940017690421e-06	NC
LRRC59	0.295555	0.323453429623644	0.413321682323547	NA
LRRC8D	-0.0349598766530566	0.915050376258391	0.937455312314882	NA
LRRFIP1	-1.167885	0.0432518781906528	0.0771696277026156	NA
LRRK2	2.53131	8.9324624033895e-08	2.61942551333585e-06	PCa
LRSAM1	-2.32754510198487	0.000132915704778661	0.000654280893967844	NC
LSR	0.629395000000002	0.119637856609635	0.18058842324138	NA
LSS	-3.18969	5.47574992413024e-05	0.000324478376333175	NC
LTA4H	-0.807795000000002	0.00071602132314159	0.00258869247597344	NC
LTBP2	-1.30551	0.502787904263407	0.592195434098094	NA
LTF	-0.724254999999999	0.0389199983869621	0.0708405912284706	NA
LUC7L2	1.50667179210312	0.00390700431673322	0.0106051675717656	PCa
LUM	0.160070000000001	0.438904177449225	0.53136211461831	NA
LXN	-0.466919999999998	0.345361941250756	0.437730631854948	NA
LYN	-0.434070000000006	0.516837169500503	0.604180009729549	NA
LYNX1	-4.38537339146345	0.00778412927487356	0.0187157305831052	NC
LYPLA1	-0.66404	0.0038396384715347	0.0104637010292578	NC
LYPLA2	-0.0783050000000003	0.975998023457257	0.983161837487331	NA
LYPLAL1	-0.460045000000001	0.065658183123073	0.109996692526984	NA
LYZ	-0.634045	0.0169505586354229	0.035225540083668	NC
LZTFL1	-1.03378	0.841742338723531	0.882376402126622	NA
M6PR	-1.642845	2.68757680869079e-05	0.00018009914122301	NC
MACF1	-0.686022756772383	0.13179453782497	0.195498080102669	NA
MACROD1	0.597480000000001	0.0112294609565964	0.0250998570306725	PCa
MADD	-3.58870482177381	2.52629258497143e-07	5.09865285825704e-06	NC
MAGED2	-3.33325470169303	0.00480340153003513	0.0125326773000384	NC
MAGT1	-0.612259999999999	0.679601964657346	0.750229839362727	NA
MAL2	0.757779999999997	0.0292643066721302	0.0556882064293281	NA
MAN1A1	0.6449	0.0284627771116978	0.0543740469210664	NA
MAN1B1	-0.738915000000002	0.820410730810966	0.866101297665361	NA
MAN1C1	-1.00011	0.302471283960424	0.391614707648383	NA
MAN2A1	0.0568549999999988	0.757267538496764	0.812440564284677	NA
MAN2A2	-0.555597599139469	0.113274106615433	0.172577024776888	NA
MAN2B1	-0.936425	0.0230320578729945	0.0456516409949417	NC
MAN2B2	-4.123525	5.58989073627307e-09	3.68825290695248e-07	NC
MAN2C1	-1.59368451192474	0.000622389152923624	0.00231358947759743	NC
MANBA	-0.992613634673724	0.203429713155218	0.280308171018295	NA
MAOA	0.0441099999999963	0.238459532772444	0.321349040432937	NA
MAOB	2.45436	0.000129997803130642	0.000642683663604083	PCa
MAP1S	-0.482345884519328	0.407247113250017	0.500273843738205	NA
MAP2K1	-0.851939999999999	0.00212940688885501	0.00643133365815277	NC
MAP2K2	-1.203845	0.00014845422704987	0.000714370901834648	NC
MAP2K3	-0.132875000000002	0.63803728628532	0.713994106081192	NA
MAP2K4	-1.22737	0.00106050042696843	0.00357424063352524	NC
MAP3K4	-0.56216151033848	0.141894936544521	0.207963061633598	NA
MAP4K4	0.622300460270399	0.0531444951968351	0.0918120659719744	NA
MAPK1	-1.25756	1.57758856627334e-07	3.73290094543712e-06	NC
MAPK14	0.484110000000001	0.188307327936141	0.261889923854438	NA
MAPK3	-1.05418	5.22619459095044e-05	0.000311303361832482	NC
MAPK6	2.72289783848533	0.00327918987961757	0.0091619710724494	PCa
MAPKAPK2	0.996532195079025	0.00224945810876979	0.00668215651185207	PCa
MAPKAPK3	-0.50121	0.488943128967153	0.579869988069929	NA
MAPRE1	-1.4113	8.87484829043701e-05	0.000476519631995139	NC
MAPT	1.4456784949897	0.0196441788345329	0.0399047824637551	PCa
MARC2	1.316795	0.00456336095889643	0.0120530342186094	PCa
MARCKS	-1.411435	0.00087262660035536	0.00305196928218067	NC
MARCKSL1	-0.828234999999999	0.0220611543844291	0.0441867020974759	NC
MARS	-0.728044999999998	0.0179864341652863	0.0369751082211489	NC
MASP2	1.511295	0.0019067474956073	0.00587785324117578	PCa
MAST3	0.195369999999999	0.49238495322031	0.583145590092815	NA
MAT1A	-0.900530000000003	0.000162100173650293	0.000766068451507101	NC
MAT2A	-0.835034999999998	0.000145215841915549	0.000703722533350632	NC
MAT2B	-0.753729999999997	0.00246339852232535	0.00721153611783128	NC
MATN2	1.1126	0.165528175382602	0.236833682125816	NA
MATR3	1.54276237823323	0.0133123206819741	0.0287804488089811	PCa
MB	-0.644775000000003	0.0473699443385925	0.0832614134353027	NA
MBLAC2	-0.18894625077267	0.624423839229796	0.702886546062149	NA
MBOAT7	1.20232	0.127640226167368	0.190157887963629	NA
MBTPS1	0.967529999999996	0.277544865340484	0.364989050587658	NA
MCCC1	1.174665	0.0068293121014682	0.0168207967122307	PCa
MCCC2	0.53314	0.0415819141907289	0.0746950510933984	NA
MCEMP1	0.377010000000002	0.636085153781033	0.712041814885065	NA
MCTS1	-2.42813	4.99611185781936e-06	4.92576430579834e-05	NC
MCU	2.06784669185668	0.0121373849999309	0.0268666889901696	PCa
MDH1	0.0370850000000011	0.871799362821354	0.906681907802384	NA
MDH2	1.011715	0.0467621901067967	0.0823619477702359	NA
ME2	-0.000180000000000291	0.57127532474939	0.653130836126344	NA
MEGF8	-3.28760728618177	8.48053170234876e-05	0.000458215815287537	NC
METAP1	-2.32744	1.25377581985811e-05	0.000101216584421957	NC
METRNL	1.99063137274079	0.0102199333966571	0.0232215837641923	PCa
METTL7A	1.19491	0.001674102203738	0.00525993100826471	PCa
MFF	0.584039999999998	0.398022248769954	0.490875030743965	NA
MFGE8	1.78598	0.0080407952817318	0.0192116773061433	PCa
MFI2	0.424265000000002	0.359524063402264	0.451675965409436	NA
MGAM	0.28304	0.0389199983869621	0.0708405912284706	NA
MGAM2	-0.0720199999999984	0.748959583127332	0.805289981106197	NA
MGAT1	0.918044999999999	0.38592019681193	0.479569791836918	NA
MGAT5	-0.131824999999999	0.984724643806188	0.98904866888145	NA
MGEA5	-1.646875	0.00149578975254145	0.00478290274088511	NC
MGLL	-1.333185	0.305043382749057	0.393904345582242	NA
MGP	4.84590115209604	0.000239442926341656	0.00106140656366695	PCa
MGST1	0.496974999999999	0.353815995286568	0.446302455819196	NA
MGST2	0.117975000000001	0.448670026071859	0.540704903214805	NA
MGST3	-0.0653799999999976	0.928080872011957	0.94572185086814	NA
MICAL1	0.571829999999999	0.234130320098346	0.316135823792768	NA
MIEN1	0.199750000000002	0.893385235862505	0.922976436086798	NA
MIF	-1.49899	3.90934101554638e-08	1.47395044223513e-06	NC
MINK1	0.565373014788999	0.0384053579894505	0.0702392234871028	NA
MINPP1	-0.506910000000001	0.846023169093199	0.885511132751301	NA
MIOX	0.937020000000004	0.152579608358962	0.221540683994751	NA
MLEC	0.890855000000002	0.00294809673034466	0.00840109624735259	PCa
MLLT4	-1.0497024259851	0.0415819141907289	0.0746950510933984	NA
MLPH	-3.69259	3.14456768052476e-08	1.27940017690421e-06	NC
MMAA	-0.464550000000003	0.906375736644341	0.932746088982233	NA
MMAB	-1.36334168623748	0.590009096641172	0.671194035336824	NA
MME	0.508844999999997	0.012518396009552	0.0274269583070069	PCa
MMP7	-0.0568600000000004	0.863190752666941	0.899364552809073	NA
MMP9	-0.755380000000002	0.552829022511696	0.637137282369151	NA
MMRN2	-0.718385000000001	0.018799329395482	0.0384160209385936	NC
MMS19	-0.146205000000002	0.398022248769954	0.490875030743965	NA
MNDA	1.704945	0.1002133975556	0.15543949684144	NA
MOB1A	0.100875000000002	0.172304746057111	0.244086533328632	NA
MOB1B	0.200155000000002	0.0723375448155402	0.119379565301644	NA
MOCS3	-0.772077085088458	0.225639637577135	0.307088296916759	NA
MOGS	1.640985	0.00914488632219066	0.0211429278783263	PCa
MON2	-2.94521	3.37794586695901e-07	6.40316699974385e-06	NC
MOV10	0.40563	0.728318661915618	0.789779181110141	NA
MPC2	-1.219025	0.799211157156309	0.849734577069507	NA
MPDU1	1.084975	0.00741288303638035	0.0179615831199301	PCa
MPDZ	-1.092005	0.302471283960424	0.391614707648383	NA
MPI	-1.33296	7.75073318972245e-06	6.88931750620148e-05	NC
MPO	-0.111535	0.811914213894918	0.860573885657542	NA
MPP1	-0.152489999999997	0.88042318488395	0.912607839074572	NA
MPP5	0.559915	0.0131097752349322	0.0284501194377308	PCa
MPST	0.269365000000001	0.103650238033466	0.159974793833928	NA
MRI1	-0.16666	0.287342294880859	0.374713574206092	NA
MROH1	-2.203055	0.00158263547018329	0.0050000205324115	NC
MRPS27	0.869462293665665	0.0449781638301373	0.0797107851762402	NA
MRPS34	1.38523	0.136052873399592	0.200686762095443	NA
MSMB	-2.72725	4.27031649349081e-06	4.36055234796636e-05	NC
MSN	1.166155	0.00456336095889643	0.0120530342186094	PCa
MSRA	0.892444999999999	0.00076001982681484	0.00271627919354345	PCa
MT1E	0.00297000000000125	0.740680663651987	0.798891970132024	NA
MTAP	-2.011295	0.000350455856578865	0.00145043913621482	NC
MT-ATP8	1.78185	0.0240398593579811	0.0472398381771094	PCa
MTCH2	0.482385000000001	0.379954367914232	0.473356367579422	NA
MT-CO2	1.353345	2.68757680869079e-05	0.00018009914122301	PCa
MTHFD1	0.569845000000001	0.0019067474956073	0.00587785324117578	PCa
MTHFS	-1.04997	0.0143670986252143	0.0306170903000685	NC
MTM1	0.278285033524154	0.928080872011957	0.94572185086814	NA
MTMR12	-1.38955	0.034492702088615	0.0640392104253453	NA
MTOR	-1.07275	0.0233638370287512	0.0461758783673072	NC
MTPN	-0.861944999999999	0.0254429314382172	0.049486790115943	NC
MTR	-0.123430563313056	0.889061211746455	0.919894154855877	NA
MTX1	2.53173740616995	0.0037733296229709	0.0103487561442151	PCa
MTX2	1.07761	0.609020985756705	0.689393270251157	NA
MUC1	0.52205	0.1705914564825	0.242661396016359	NA
MUC13	2.68125302542078	0.407247113250017	0.500273843738205	NA
MUC16	0.785960023393685	0.012518396009552	0.0274269583070069	PCa
MUC4	0.52197197668885	0.122260450364496	0.183738767061141	NA
MUC5AC	-1.17068235845086	0.00289597871790794	0.00828008581761845	NC
MUC5B	-0.574212565368065	0.724213465800043	0.786570560671081	NA
MUC6	-0.294677177043235	0.342572779162118	0.434677220896903	NA
MUT	2.275635	0.000497990531024095	0.00191978147409401	PCa
MVB12A	-1.969175	1.28554916350386e-05	0.00010353800891976	NC
MVD	-3.033795	1.22275267794678e-05	9.89449159914007e-05	NC
MVK	-0.781219999999998	0.0172044951722721	0.0356237917538114	NC
MVP	0.985939999999999	0.000518727976649075	0.00198855384121003	PCa
MX1	-0.159261361964278	0.971635725072221	0.981071857775983	NA
MX2	3.49082577436042	0.000365400253252493	0.00149071137801344	PCa
MXRA5	1.72065	0.0331159161391459	0.0618175779507125	NA
MXRA8	0.462925000000002	0.478695891375443	0.570477805942738	NA
MYH1	-1.45241479835961	0.287342294880859	0.374713574206092	NA
MYH10	0.02027	0.811914213894918	0.860573885657542	NA
MYH11	0.106585000000003	0.307629953462735	0.396647264310652	NA
MYH13	-1.96385111465374	0.0580324176790547	0.0992073866750556	NA
MYH14	-0.410050000000002	0.165527767588814	0.236833682125816	NA
MYH2	-0.273240098208229	0.263279746123548	0.350257002307055	NA
MYH3	-0.450848827334124	0.0914914547219024	0.14419254990852	NA
MYH4	-1.81565139399831	0.0843697480169123	0.135204872784751	NA
MYH6	-1.23140134887871	0.398022248769954	0.490875030743965	NA
MYH7	-1.63562122110898	0.129013527599335	0.191787440725008	NA
MYH7B	-1.87647505329765	0.0426890351695705	0.0763639622871722	NA
MYH8	-1.69966817231371	0.0322244204631909	0.0604163861252502	NA
MYH9	0.0800400000000003	0.846023169093199	0.885511132751301	NA
MYL12A	0.294935000000002	0.703808353447492	0.769769353101162	NA
MYL12B	0.294935000000002	0.703808353447492	0.769769353101162	NA
MYL6	-0.169779999999999	0.294841770605012	0.38318261929765	NA
MYL6B	0.0805450000000008	0.560172631589323	0.644301809917186	NA
MYLK	-0.0416600000000003	0.980361039855213	0.986398453883647	NA
MYO18A	1.624375	0.00071602132314159	0.00258869247597344	PCa
MYO1A	-0.460942248523345	0.699752244602997	0.766554901415352	NA
MYO1B	0.86064	0.0023329041968277	0.00687645558360467	PCa
MYO1C	0.0915350000000004	0.455248538968851	0.547095529667996	NA
MYO1D	0.224524999999996	0.171446086224835	0.243776014022963	NA
MYO1E	1.13575	0.00844001199920733	0.0198748669658753	PCa
MYO1F	0.446155000000005	0.0843700474008019	0.135204872784751	NA
MYO1G	1.67249	0.0247327783896402	0.0483797962684468	PCa
MYO5A	-1.44686	0.00212940688885501	0.00643133365815277	NC
MYO5B	0.138174999999997	0.757267538496764	0.812440564284677	NA
MYO5C	-2.12768	1.86663584404198e-06	2.31206771873937e-05	NC
MYO6	0.654899999999998	0.00136074584906373	0.00440030066742473	PCa
MYO7A	0.219966525450271	0.168890961612342	0.240841599871963	NA
MYO7B	2.34663	8.28963856773963e-05	0.000449316744485224	PCa
MYO9B	0.683139481327375	0.0625141621890507	0.105502257978668	NA
MYOC	1.07681	0.0461610108033549	0.0814703848077729	NA
MYOF	-0.914445000000001	0.000701889153630023	0.00255374516023819	NC
NAA15	-1.27449	0.287342294880859	0.374713574206092	NA
NAAA	-0.398484999999997	0.609020985756705	0.689393270251157	NA
NAE1	-2.57337427618985	0.00488591877874257	0.0126804745309121	NC
NAGA	-2.17427	2.5606950586425e-05	0.000175014835581721	NC
NAGK	-0.293510000000005	0.118343190846345	0.178791496166363	NA
NAGLU	-1.33963	0.00039709333690104	0.0015897634059597	NC
NAMPT	-0.945375000000002	0.0046421394682013	0.0122140954872689	NC
NANS	-2.22875	1.27337817461146e-10	3.01932958800838e-08	NC
NAP1L1	0.34487	0.728318661915618	0.789779181110141	NA
NAP1L4	-0.267834999999998	0.388924445005729	0.482429418226557	NA
NAPA	-1.13993	8.39344658223886e-07	1.2466629966953e-05	NC
NAPG	-1.69013	1.86663584404198e-06	2.31206771873937e-05	NC
NAPRT	-0.284384999999997	0.219417511952942	0.299809431903841	NA
NAPSA	2.41147	8.66650295594248e-08	2.56334238291712e-06	PCa
NARFL	-1.14084	0.0486053918646309	0.0848245673893941	NA
NARS	-1.25805	3.36788724406961e-06	3.59975736274232e-05	NC
NAT1	-1.097275	0.00480340153003513	0.0125326773000384	NC
NAT8	2.543255	0.00066103267183283	0.00243609355215729	PCa
NBAS	-0.72437109843265	0.871799362821354	0.906681907802384	NA
NBEA	-0.0786999999999995	0.928080872011957	0.94572185086814	NA
NBEAL2	-1.24316	0.0389199983869621	0.0708405912284706	NA
NCCRP1	-0.914429999999996	0.413467247934988	0.506826054899944	NA
NCDN	-0.995468455940035	0.0145866879005083	0.0310272326017631	NC
NCEH1	1.766945	0.00959260746476122	0.0220001578954517	PCa
NCF1	1.461035	0.133202353780257	0.197160170759302	NA
NCF1C	0.143667156942346	0.740680663651987	0.798891970132024	NA
NCF2	0.718679999999999	0.251785126495926	0.336138042415379	NA
NCF4	-0.170479999999998	0.975998023457257	0.983161837487331	NA
NCK2	0.823950000000004	0.0148092308024124	0.0314421230712109	PCa
NCKAP1	-2.1752	3.94643693375754e-06	4.09070245308825e-05	NC
NCKAP1L	-0.124619322650831	0.794988406484741	0.846293894709633	NA
NCL	2.15715	0.000124342157830043	0.000620084220225114	PCa
NCLN	0.306711364431322	0.197658401834178	0.273233673123716	NA
NCSTN	0.375644999999999	0.0758802637810389	0.123914890543905	NA
NDFIP1	-0.022829999999999	0.108377660914378	0.166150024395546	NA
NDRG1	-2.27138	3.32914744035151e-10	4.75929369493584e-08	NC
NDRG2	-2.632405	2.79554048691878e-06	3.14475390512076e-05	NC
NDRG3	-3.006275	5.16117733922944e-08	1.78868681322184e-06	NC
NDUFA10	1.6691	9.0784417176352e-05	0.000482169249740037	PCa
NDUFA12	1.532325	0.0689314175605143	0.114585122892502	NA
NDUFA13	1.866115	6.31024772763847e-06	5.83570349151687e-05	PCa
[truncated: 1,432 more rows]
