# Supplementary material for: Prostate cancer reshapes the secreted and extracellular vesicle urinary proteomes
Source: Nat Commun. 2024 Jun 13;15:5069. doi: 10.1038/s41467-024-49424-5 (PMC11176296; doi:10.1038/s41467-024-49424-5)
Supplement: Supplementary file 10 — Source Data [file 41467_2024_49424_MOESM10_ESM.zip › SourceData_5E_S5B_p150_utest_result.txt]

genes	fc	pvalue	fdr	group
A1BG	-0.660141111619403	0.298854339126694	0.434224571347098	NA
A2M	0.593621652547611	0.378726810389256	0.516653936737915	NA
AAK1	-0.403611348545702	0.398434357020206	0.534167345470015	NA
AAMDC	0.5889646219713	0.111473466983489	0.205202177998177	NA
AARS	0.111626696542	0.421697875519443	0.55772944826765	NA
ABCB1	1.1957238793256	0.000340463867779161	0.00192901010513067	PCa
ABCB11	2.32152338022976	0.000158815704360791	0.00105332180392231	PCa
ABCD4	1.44076244779024	0.000999448632704606	0.00450751333349777	PCa
ABCE1	1.29293426951393	0.378726810389256	0.516653936737915	NA
ABCF3	0.324987546130266	0.747138187392735	0.821852006132008	NA
ABHD14B	-0.159084722662399	0.906299718390958	0.934906617095887	NA
ABHD17A	1.42015036257167	0.00520178527697503	0.0175336708513882	PCa
ABHD17B	-0.885205208264999	0.845805811427281	0.893345248135137	NA
ABHD17C	2.2071337196422	4.75812452353762e-07	1.53279582865391e-05	PCa
ABI1	0.407038534997199	0.111473466983489	0.205202177998177	NA
ABI2	2.6984787886871	9.6316588678394e-05	0.000733763200911414	PCa
ABR	1.73135464190676	0.00284860476391943	0.0107060062377305	PCa
ABRACL	6.35160486244382	0.000963692849282535	0.00439015631339821	PCa
ACAT2	1.2788755118598	0.704903307271042	0.790824357162288	NA
ACE	2.9310641176787	5.24468932568604e-06	8.57012639813189e-05	PCa
ACE2	3.3762409328678	2.36595031122789e-05	0.000252853931365825	PCa
ACLY	0.205459165491799	0.483224966590309	0.611145428862113	NA
ACO1	0.925196715018501	0.27343425360723	0.406188565141175	NA
ACOT1	-0.258433030524479	0.697316615298137	0.786617792644972	NA
ACOT2	0.307273711978668	0.515725774546467	0.638288486060528	NA
ACP1	-0.275970606536401	0.47686088726331	0.6064981955887	NA
ACP2	0.8304993330981	0.0111367047623563	0.0319914257823102	PCa
ACP3	-2.5796606323035	9.6994484988423e-07	2.54328562382435e-05	NC
ACSL3	0.978477087546576	3.10250642699449e-05	0.000301558275554852	PCa
ACSL4	1.6811218791855	7.4665870312799e-07	2.18664334487483e-05	PCa
ACTA1	-0.342384732583799	0.133747478196013	0.234526099014004	NA
ACTA2	-0.576360001719603	0.0684699114651265	0.141262260159067	NA
ACTB	0.323863296841299	0.591019914067104	0.704413269673002	NA
ACTBL2	0.7570804213318	0.000168890392089637	0.00110390676568734	PCa
ACTG1	0.310318026020401	0.712519463956875	0.796199896542494	NA
ACTG2	-0.576360001719603	0.0684699114651265	0.141262260159067	NA
ACTN1	2.3852236350341	0.000730993448129899	0.00359910529592341	PCa
ACTN2	1.3176797433007	0.0266939242645696	0.065500325589341	NA
ACTN3	1.1630411825871	0.07746181721317	0.155544432605252	NA
ACTN4	1.6335640925076	0.000354055119344335	0.00199100821476677	PCa
ACTR1A	1.8750651403099	0.335985394886211	0.472348544556362	NA
ACTR1B	0.0189423235213013	0.6561463173977	0.752982160677768	NA
ACTR2	1.0852347271325	0.00325386445272008	0.0119502676561625	PCa
ACTR3	0.6901328179929	0.000314733040212366	0.00181051787162981	PCa
ACTR3B	1.5008286177356	0.0459444296555606	0.101374450952338	NA
ACY1	2.4956471507769	1.42930213778153e-06	3.25563264716903e-05	PCa
ACYP1	2.03683753845552	0.389913740159071	0.525556176962765	NA
ADAM10	0.681292383853901	0.132425875295636	0.232751635846967	NA
ADAM9	-0.4541449272775	0.243276653473419	0.372429635833374	NA
ADD1	1.28112398351476	0.0530527793316025	0.114591970682724	NA
ADH1B	1.3402404600027	0.00128623198770061	0.00555642362502851	PCa
ADH1C	2.0796381505675	0.00294535312488169	0.0109963100937222	PCa
ADH5	0.115758147286201	0.8820165761529	0.920382868683382	NA
ADI1	2.75692318792333	0.328331111270867	0.465651984852707	NA
ADIRF	2.1539834599736	1.50448411470882e-06	3.39261167866839e-05	PCa
ADK	-0.475503216289301	0.470542976499298	0.600494856822816	NA
ADRBK1	0.320964831403867	0.701106235630812	0.78891944179016	NA
ADSS	-0.2695365292575	0.525692620534321	0.647072521454636	NA
AGL	-0.0464381763123622	0.5839706880689	0.698225822691077	NA
AGRN	-0.669863377392499	0.223219072897548	0.347144144402738	NA
AGT	2.9658463532927	0.000787327159417187	0.00377749520103352	PCa
AHCY	-0.0314981204172007	0.849814633715354	0.895900887811185	NA
AHCYL1	0.2121297890893	0.525692620534321	0.647072521454636	NA
AHCYL2	1.2948781000777	0.0332572626461767	0.0772349405428717	NA
AHNAK	0.265562238369899	0.215536762689436	0.338229227463242	NA
AHSA1	0.384535178367198	1	1	NA
AHSG	1.1829950933717	0.197168486429337	0.315777654046984	NA
AIDA	0.2119949103339	0.146105192590468	0.250545406305326	NA
AIF1L	2.209823201978	0.0008476683863971	0.00398227544026138	PCa
AIP	0.198875605504899	0.886056703344877	0.923316943642651	NA
AK1	0.277738672039899	0.0246610710101643	0.0611106759647478	NA
AKAP12	-0.4496294342506	0.682234327273439	0.774251840967088	NA
AKAP7	-0.4670054281133	0.247435626392301	0.377259863093062	NA
AKR1A1	0.947589320020899	0.109190887568827	0.202821623943743	NA
AKR1B1	0.474879343645	0.0749189806570987	0.151790028195649	NA
AKR1C1	1.3419325280626	0.000704252597401428	0.00350571657205347	PCa
AKR1C2	1.4354169779001	0.00159061847622635	0.00660560711582028	PCa
AKR1C3	1.8276887586426	9.79301412419838e-06	0.000130670099704541	PCa
AKR1C4	1.3834824260652	0.00732544906537647	0.0232006848910449	PCa
AKR1D1	1.0652235211168	0.00325386445272008	0.0119502676561625	PCa
AKR7A2	-0.499236992566903	0.991833472987363	0.99536470030552	NA
AKR7A3	2.4839898389997	0.000354055119344335	0.00199100821476677	PCa
AKR7L	0.953456230511502	0.395581769406852	0.531924203943024	NA
AKT1	1.27496162978333	0.545917611612735	0.664351977434818	NA
ALAD	1.8684846829666	0.0749189806570987	0.151790028195649	NA
ALB	-0.0527615630383025	0.95510703010239	0.967550023756015	NA
ALCAM	1.02536310805155	0.0724447302474903	0.147839698378363	NA
ALDH1A1	1.6272690609503	5.16347162224662e-05	0.000453059475025919	PCa
ALDH1A2	0.367316653601002	0.532391483114531	0.652468910012645	NA
ALDH1A3	-1.4838803059561	0.103646018042856	0.195256282946232	NA
ALDH1B1	0.185068038596201	0.346368262786979	0.484829567091644	NA
ALDH1L1	3.09529464251016	6.52276654690614e-06	9.61361997599566e-05	PCa
ALDH2	0.8205763032548	0.0569382091647235	0.120899869742421	NA
ALDH3A1	0.818466045324163	0.000879421886749998	0.00408044517411779	PCa
ALDH3B1	1.5982736565098	4.99519336594179e-06	8.2824713530873e-05	PCa
ALDH7A1	-1.1617205763548	0.260210274262916	0.39196671240005	NA
ALDH9A1	0.790569742978398	0.6561463173977	0.752982160677768	NA
ALDOA	-0.4265542176629	0.0716349997126547	0.146452333954702	NA
ALDOB	2.6943229837767	4.75812452353762e-07	1.53279582865391e-05	PCa
ALDOC	1.0238804564466	0.0209945062206934	0.0536156415941831	NA
ALOX15B	0.576949195751371	0.918475674912583	0.944873470313812	NA
ALPL	3.2427259671746	0.00228727147967306	0.00884699345911277	PCa
AMBP	0.728337766983	0.433622244484419	0.567838653491501	NA
AMIGO2	0.713566059437193	0.0307982312909825	0.0727987542569869	NA
AMY1A	-1.6820585347873	0.000123901207655554	0.000889800074086861	NC
AMY2A	-1.65085107844	0.00545413370353365	0.0180074253315789	NC
AMY2B	-1.617341421868	0.0001555851069176	0.00103800123106269	NC
ANGPTL2	-0.361107997343598	0.894145745587657	0.927033864965594	NA
ANKFY1	2.4048705743595	7.78691264771035e-05	0.000633916535039236	PCa
ANKIB1	0.277347084858029	0.906299718390958	0.934906617095887	NA
ANKRD13A	1.49755851217336	0.0367958408179348	0.0841527596799625	NA
ANKS1A	0.650245635327764	0.47369614039605	0.603494235363329	NA
ANO6	1.0597844754713	1.12836944999219e-05	0.000144572335780249	PCa
ANO7	-1.2177251833958	0.111473466983489	0.205202177998177	NA
ANPEP	1.0620134509962	0.00488173675628356	0.0167299641115797	PCa
ANXA1	0.0457597899682973	0.754903901511307	0.826764593447304	NA
ANXA11	2.0938322616452	4.61070794290127e-08	3.0579842386007e-06	PCa
ANXA13	3.4719149275509	1.42605542108776e-05	0.000175724315549339	PCa
ANXA2	1.0009214136135	6.12031141515209e-10	1.48983418988094e-07	PCa
ANXA2P2	1.0670431034801	1.75476259841896e-08	1.41321059265527e-06	PCa
ANXA3	-0.414273948171399	0.496090282192357	0.621490881302092	NA
ANXA4	1.1833639827531	2.65069119690537e-09	3.32072702723423e-07	PCa
ANXA5	0.250059550145298	0.00571748131081224	0.0187125114018601	PCa
ANXA6	0.698247921081901	0.0349883754799731	0.0803449966469852	NA
ANXA7	1.2475026729335	5.97172950400729e-08	3.74062500876012e-06	PCa
ANXA9	1.746887786072	0.000165467194899611	0.00108783826384438	PCa
AOC1	-1.7769331781784	0.0610575247802693	0.128677306896736	NA
AP1B1	1.2558187086749	0.325805015408793	0.463527009303992	NA
AP1G1	1.40996509944853	0.310914574205882	0.44799512129985	NA
AP1M2	1.35327868827555	0.869915012303015	0.91112789258862	NA
AP2A1	1.2778928642454	0.168616886193786	0.281444173476674	NA
AP2A2	1.759260666858	0.00755265633654737	0.0237534728576211	PCa
AP2B1	0.586891331058098	0.160840564170015	0.270063642742654	NA
AP2M1	0.531480937945101	0.223219072897548	0.347144144402738	NA
AP3B1	-0.982100140146102	0.552743994945696	0.669048689534378	NA
AP3D1	-1.0542989619159	0.817861336925721	0.870352673321142	NA
APCS	2.0632401872825	0.00173600269161205	0.007053488413667	PCa
APEH	1.0244087421386	0.235106671553151	0.36213493466691	NA
APLP2	1.09963950676647	0.0518079080222886	0.112333492875251	NA
APOA1	-0.713616517445999	0.185010467247515	0.302098916468607	NA
APOA1BP	0.597552861685603	0.6561463173977	0.752982160677768	NA
APOA2	-1.758331455923	0.433622244484419	0.567838653491501	NA
APOA4	2.8065704731664	0.00017956401807748	0.00115690531647062	PCa
APOB	0.10253156320131	0.108063540541329	0.201224842213623	NA
APOD	0.0877559964854981	0.354288057444881	0.491945547745201	NA
APOE	0.0460597794099016	0.873945627432301	0.914075783793988	NA
APOH	4.56283478459784	0.000274033123382646	0.00161765626499442	PCa
APP	1.655277659955	0.000429957557502089	0.00237635855923336	PCa
APPL1	3.8105984286979	0.00124106889891555	0.00543419488748461	PCa
APPL2	2.207674645057	0.0218635454113502	0.0554581494967318	NA
APRT	0.1130472580959	0.545917611612735	0.664351977434818	NA
AQP1	2.2668811493666	5.32457666262053e-08	3.43054867834551e-06	PCa
AQP2	0.7982436730533	0.092235077621617	0.177921385831263	NA
ARCN1	-1.27791089151606	0.277942621997758	0.411260244491433	NA
ARF1	1.0846305192242	0.0001555851069176	0.00103800123106269	PCa
ARF3	0.934847002517998	0.000107019536758534	0.000793845576942412	PCa
ARF4	0.731263792068599	0.000279528866609481	0.00164579006319681	PCa
ARF5	0.610954247756801	0.000253046893718211	0.00152572391800686	PCa
ARF6	1.1589472176075	3.54796089334456e-05	0.000336161840945041	PCa
ARHGAP1	1.1519686372721	0.587490408510497	0.700947550894799	NA
ARHGAP12	1.5944240565067	0.00766861253895194	0.0240510727056142	PCa
ARHGAP18	0.927159895096199	0.0341134342685551	0.0785758879219527	NA
ARHGAP27	1.4450501621793	0.00167644191114116	0.00686093740403505	PCa
ARHGAP29	-0.419197711937901	0.78227475046615	0.843629632855652	NA
ARHGAP35	1.05154142802352	0.000501344839067483	0.00266007673434629	PCa
ARHGAP39	-0.775290858051601	0.239167055452117	0.367635794168045	NA
ARHGAP6	1.29991889711928	0.282500888633026	0.414739914269218	NA
ARHGDIA	-0.133375052350399	0.445739280149163	0.579666710920624	NA
ARHGDIB	0.559403791060603	0.0266939242645696	0.065500325589341	NA
ARHGEF1	-0.603545692575199	0.156306633036024	0.264023563667591	NA
ARHGEF16	0.406391631581341	0.291770096620737	0.426127958471348	NA
ARHGEF37	1.8077717153693	0.047641718426382	0.10481178053804	NA
ARHGEF5	0.348366107152808	0.124707607944282	0.223010036411067	NA
ARL13B	2.2637910082786	1.17836246123321e-07	5.65363265974656e-06	PCa
ARL15	1.0433257695916	0.00275476627441344	0.0104053566981613	PCa
ARL2	-1.5137583592338	0.108063540541329	0.201224842213623	NA
ARL3	2.662226652053	2.3624445956204e-10	6.659140703905e-08	PCa
ARL6	3.84157923435793	5.5128252518045e-05	0.00047997764257989	PCa
ARL8A	0.780905225035099	0.0536845277385039	0.115513940887716	NA
ARL8B	0.894293670640501	0.00852597621566424	0.0260515939923074	PCa
ARPC1A	2.1294278314224	0.00206406345715689	0.00816572472962944	PCa
ARPC1B	1.0571295706312	0.000308591019359991	0.00178428909911995	PCa
ARPC2	0.7992028884311	0.00150885638017199	0.00634789391285044	PCa
ARPC3	-0.2849048120056	0.303640437012087	0.439197681502409	NA
ARPC4	1.251258172429	1.15501231253197e-08	1.04182110590384e-06	PCa
ARPC5	0.6201685049692	0.00182899953315908	0.00733877926561162	PCa
ARPC5L	4.2490885540184	0.000405725147785569	0.00225903755125051	PCa
ARRB1	0.978652208940598	0.421697875519443	0.55772944826765	NA
ARRDC1	-0.00366652623590014	0.539133291958097	0.657515182999194	NA
ARSA	-1.73915861519267	0.215536762689436	0.338229227463242	NA
ARSF	4.65319962738685	5.24468932568604e-06	8.57012639813189e-05	PCa
ASAH1	0.159614537111402	0.486424215506228	0.613128343189796	NA
ASAP3	1.24862940988584	0.00289661026649612	0.0108322655902965	PCa
ASL	0.9077736476833	0.318302760486823	0.456018249617398	NA
ASMTL	0.517277985942982	0.944918752463797	0.963621519702589	NA
ASNA1	2.10894201535327	0.442692067293636	0.576701682118514	NA
ASPSCR1	0.515387630742476	0.483224966590309	0.611145428862113	NA
ASRGL1	3.5366463095098	0.0332572626461767	0.0772349405428717	NA
ASS1	2.0709377813663	7.92816420335758e-10	1.48983418988094e-07	PCa
ATG3	1.4122747527242	0.398434357020206	0.534167345470015	NA
ATG5	-0.592849776391301	0.430623014077122	0.565553230485678	NA
ATIC	0.923386128628202	0.113793535462631	0.207945237008292	NA
ATOX1	0.428663429068198	0.318302760486823	0.456018249617398	NA
ATP11A	2.01683030787305	0.000165467194899611	0.00108783826384438	PCa
ATP12A	0.739183359204198	0.193636577236236	0.312339400334558	NA
ATP1A1	2.0647543597493	1.02676652256862e-05	0.000133835751930188	PCa
ATP1A2	1.0534835398139	0.00024312822779692	0.00148176798292447	PCa
ATP1A3	1.6285283112193	2.53267405207304e-05	0.00026563627848487	PCa
ATP1A4	0.272816560825397	0.359630957032726	0.497831680852545	NA
ATP1B1	1.2994570703247	1.97089445144632e-05	0.000218934334384801	PCa
ATP2B1	0.291508366608321	0.111473466983489	0.205202177998177	NA
ATP2B4	0.19613937213256	0.492856917336482	0.618815338860672	NA
ATP4A	0.809304492838999	0.00932802190398785	0.0278605157529703	PCa
ATP6AP1	0.778244267411402	0.0972901804223943	0.185608592937817	NA
ATP6AP2	2.54999512707794	0.211767831892085	0.334175270060638	NA
ATP6V0A1	1.6643758936306	0.301241057819544	0.436847964876574	NA
ATP6V0A4	1.6864819554988	6.69481186561119e-08	3.87097455306493e-06	PCa
ATP6V0D1	1.0067031292707	0.000146260471994984	0.0010024843901176	PCa
ATP6V0D2	3.2673581286536	9.56343908383836e-06	0.000129137512301967	PCa
ATP6V1A	1.2119394208071	2.65265225467249e-08	1.86929088571452e-06	PCa
ATP6V1B1	1.4123083949381	7.08746969152293e-08	3.99556103859605e-06	PCa
ATP6V1B2	0.546082909803001	0.00878619693485875	0.0265944618632302	PCa
ATP6V1C1	1.1878585236299	7.90454328915413e-06	0.000112105315201526	PCa
ATP6V1C2	3.14619510427299	0.00450677079110155	0.015611010958424	PCa
ATP6V1D	2.3463532682166	2.41300887314877e-09	3.20078529938263e-07	PCa
ATP6V1E1	1.350411220268	3.44658697191758e-07	1.26743690900648e-05	PCa
ATP6V1F	6.75570195368026	1.28153095791614e-07	6.02052564604353e-06	PCa
ATP6V1G1	0.9336057437338	9.23252625303742e-05	0.000710557907870286	PCa
ATP6V1G2	4.57102963447295	3.29957090886179e-11	1.86013309987083e-08	PCa
ATP6V1G3	5.10813675786441	1.79775623059897e-05	0.000204744459595994	PCa
ATP6V1H	1.3030223035094	6.96725962317561e-10	1.48983418988094e-07	PCa
ATP8A1	0.309584193218303	0.877979516407623	0.917443841287854	NA
ATP8A2	0.729899136255128	0.682234327273439	0.774251840967088	NA
ATP8B1	0.601018912124601	0.00457960756294291	0.0157905428966915	PCa
ATP9A	-1.5258888408003	0.0152750900379949	0.0414504549165805	NC
ATP9B	-0.107437034463413	0.247435626392301	0.377259863093062	NA
ATRN	1.8293791318061	7.71763828969088e-06	0.000110147305969955	PCa
ATXN10	0.663281738836201	0.461153377727382	0.592198671284309	NA
AXL	2.295653196386	0.000140339180747932	0.000982810101200582	PCa
AZGP1	-0.251807616529298	0.191888143637068	0.309962581591396	NA
AZU1	-2.920484098441	0.0993732349200783	0.18910265379306	NA
B2M	-1.500899565419	0.0146408362021699	0.0399698373315898	NC
BACE2	0.00204793283030114	0.751017891902545	0.824109657537829	NA
BAG3	-0.597146989961061	0.0749189806570987	0.151790028195649	NA
BAG5	-0.0686817849764978	0.594559139245771	0.706391390410545	NA
BAIAP2	0.560306729260301	0.132425875295636	0.232751635846967	NA
BAIAP2L1	0.1825227860013	0.32329159047606	0.46140666868577	NA
BANF1	2.8051992569525	0.000541046593726155	0.00283076582100343	PCa
BASP1	-1.1065533947836	0.00209981957647683	0.00824929119330183	NC
BAX	0.428227809127801	0.384295371049038	0.521725503742071	NA
BBOX1	3.84566904629504	9.33936566020772e-06	0.000127637997356172	PCa
BCAM	0.738401588116599	0.04939140931161	0.107715307541277	NA
BCAS1	0.00704008469019968	0.389913740159071	0.525556176962765	NA
BCR	0.8300324296391	0.179973145325946	0.29537077344251	NA
BDH2	1.092109696573	1.83962917496148e-05	0.000208460491936589	PCa
BHMT	3.336158966472	9.99721072209086e-12	9.97846309548191e-09	PCa
BHMT2	2.3443825480906	3.83926073247318e-07	1.29216909727269e-05	PCa
BIN1	0.574003244900901	0.47369614039605	0.603494235363329	NA
BIN3	2.2587067585748	0.0783248928483903	0.156303215374443	NA
BLMH	0.1738714194937	0.47369614039605	0.603494235363329	NA
BLNK	3.22196819572761	8.66300469676068e-05	0.000680664654745482	PCa
BLVRA	0.593329540145998	0.348995574566835	0.486694508749668	NA
BLVRB	-0.9187407015324	0.00528470437740114	0.0176548272163549	NC
BOLA2	0.329286375647101	0.951030765421744	0.966459835973877	NA
BPIFB1	0.543875204523189	0.61599484823766	0.723473116029127	NA
BPNT1	1.7365535982975	0.247435626392301	0.377259863093062	NA
BRI3	4.3068147378469	0.195396681004133	0.313385146276188	NA
BRK1	0.472577529519899	0.00989946276369045	0.0292956542416299	PCa
BROX	0.586128963823299	0.0266939242645696	0.065500325589341	NA
BSG	2.4154931098819	2.90023247222561e-05	0.0002906677433275	PCa
BSPRY	0.664530110190199	0.612398719092054	0.721127473395604	NA
BST1	1.4522175678145	1.23952785557756e-05	0.000157030073838618	PCa
BST2	-0.111834494708699	0.995916683021694	0.998129831206187	NA
BTN2A1	1.29367437503047	0.105836499468204	0.198388450790357	NA
BZW1	1.3571048667703	0.731684237353893	0.811982261433577	NA
BZW2	-1.93646304883445	0.080074525199356	0.158810953671546	NA
C11orf52	0.0777511899384002	0.801993977902168	0.858327679245083	NA
C11orf54	1.721111062932	0.00289661026649612	0.0108322655902965	PCa
C11orf68	2.91433379643361	0.00161876625335252	0.00669783101157787	PCa
C1orf123	2.02901	0.181640802414291	0.297458249414833	NA
C1orf168	0.542764593412887	0.433622244484419	0.567838653491501	NA
C1orf21	-1.01508308076847	0.221280374438133	0.345081081851999	NA
C1orf85	4.34442126167303	0.049986490357658	0.10880264069162	NA
C1RL	0.424510000000001	0.626838403571226	0.730879317504196	NA
C3	-0.46773	0.898194452827606	0.929522024381024	NA
C4A	0.137279999999997	0.61599484823766	0.723473116029127	NA
C4B	0.137279999999997	0.563061432679295	0.678260433061865	NA
C4orf19	0.564239999999998	0.313364628780148	0.450374275270385	NA
C6orf132	-0.285399999999999	0.898194452827606	0.929522024381024	NA
C9	3.29719295207449	0.000482528717480276	0.0025969027635275	PCa
C9orf64	1.59857676609037	0.762694468773044	0.832063873770302	NA
CA1	-0.0357999999999983	0.601666483049893	0.712208881510503	NA
CA12	4.62042948445039	1.19359139152272e-06	2.89413826654164e-05	PCa
CA2	1.51812	0.000561978142804976	0.00291324301614993	PCa
CA4	2.4255	3.52672143829473e-12	7.95275684335462e-09	PCa
CAB39	0.65982	0.0150610346884192	0.0409188352076931	PCa
CAB39L	0.232009999999999	0.648767254322274	0.748705301175398	NA
CACNA2D1	0.941330000000001	0.00206406345715689	0.00816572472962944	PCa
CACNA2D2	-0.656350126998509	0.0215704500155639	0.0548999602540595	NA
CADM4	2.55482528687584	0.0883447542648703	0.171739155920071	NA
CADPS2	0.107132376746955	0.95510703010239	0.967550023756015	NA
CALB1	2.12968	1.39321130779235e-05	0.000172620412036909	PCa
CALM1	0.902230000000003	0.00918984151210846	0.0276307901464061	PCa
CALML3	-0.0300025329042839	0.774425300316804	0.837969794728596	NA
CAMK2D	1.22673091998192	0.303640437012087	0.439197681502409	NA
CAMK2G	0.42950626383797	0.461153377727382	0.592198671284309	NA
CAMP	-0.827719999999999	0.362321287048286	0.500940835250695	NA
CAND1	1.9972	0.0315999715839301	0.0743044170195645	NA
CAP1	0.32563	0.451869416323075	0.58494003088894	NA
CAPG	0.39649	0.00128623198770061	0.00555642362502851	PCa
CAPN1	1.38876	0.00117606385570056	0.00518987083092909	PCa
CAPN2	1.53549	0.00253239330959371	0.00964619411002334	PCa
CAPN5	0.776289999999999	1.39321130779235e-05	0.000172620412036909	PCa
CAPN6	2.53524	0.000143271020537673	0.000997148615161894	PCa
CAPN7	0.905459999999998	6.01356813940423e-05	0.000517580005891471	PCa
CAPNS1	1.18081	2.56156182932905e-06	4.85405203793026e-05	PCa
CAPNS2	0.93093	0.333421304643879	0.469622137396594	NA
CAPS	1.51762	0.000198774581438699	0.00124510189206741	PCa
CAPZA1	0.653230000000001	0.0300140189448773	0.0713188753642764	NA
CAPZA2	1.07611	6.36725173415656e-06	9.61361997599566e-05	PCa
CAPZB	0.192549999999997	0.0818557835918583	0.161491506561365	NA
CARHSP1	4.87694914534179	0.00802611507371011	0.0249639855051259	PCa
CARKD	3.18948505612282	0.125969045350801	0.224376143180139	NA
CASP14	-1.65819	0.280215679889837	0.412727862933758	NA
CAST	-0.740970000000001	0.857843836878924	0.901415588146306	NA
CAT	0.306740000000001	0.191888143637068	0.309962581591396	NA
CBLC	2.12369850495239	2.9662219746396e-05	0.000293369761088259	PCa
CBR1	0.270769999999999	0.356953210181703	0.494428433021954	NA
CBR3	0.49736	0.433622244484419	0.567838653491501	NA
CC2D1A	0.824749999999998	0.000744714753183301	0.00364280210071224	PCa
CC2D1B	1.37096	0.00150885638017199	0.00634789391285044	PCa
CCDC50	-0.37754	0.47686088726331	0.6064981955887	NA
CCM2	1.21113	0.000158815704360791	0.00105332180392231	PCa
CCNY	1.02775	0.000832193508438715	0.00394242933094391	PCa
CCNYL1	-0.366020000000002	0.608811902235905	0.717653340063756	NA
CCT2	0.4177	0.165473162161886	0.276811558364282	NA
CCT3	0.3232	0.682234327273439	0.774251840967088	NA
CCT4	1.92	0.271198920882302	0.404466644569836	NA
CCT5	0.0938499999999998	0.608811902235905	0.717653340063756	NA
CCT6A	-0.223990000000001	0.946955781667821	0.963621519702589	NA
CCT6B	0.018149547028683	0.766598841625353	0.83511129848559	NA
CCT7	-0.587809999999998	0.809917891377124	0.865575755950434	NA
CCT8	0.163930000000001	0.95510703010239	0.967550023756015	NA
CD14	-0.710460000000001	0.253766994505549	0.384831588843317	NA
CD151	0.914529999999999	0.0315999715839301	0.0743044170195645	NA
CD177	-2.22696	0.000263344083690956	0.00157100769503467	NC
CD248	0.462495789170069	0.183319898326997	0.29977256760506	NA
CD2AP	1.07644	2.90023247222561e-05	0.0002906677433275	PCa
CD38	-2.70144	0.000551419859528821	0.00286509627474076	NC
CD44	0.4618	0.594559139245771	0.706391390410545	NA
CD46	-0.826740000000001	0.0716349997126547	0.146452333954702	NA
CD47	-0.552500000000002	0.00232655372400374	0.00896816862842467	NC
CD55	0.0909499999999994	0.754903901511307	0.826764593447304	NA
CD58	1.21121	0.0243356380077299	0.0605037086079722	NA
CD59	-0.910029999999999	0.000520843256409173	0.00275058909415149	NC
CD63	-2.96742	1.32751172001977e-11	9.97846309548191e-09	NC
CD81	-0.0507500000000007	0.701106235630812	0.78891944179016	NA
CD82	-1.46889	0.000111607178300544	0.000811852216347507	NC
CD9	-0.38766	0.00865521251450253	0.0263394119031082	NC
CDA	2.76458119561175	0.049986490357658	0.10880264069162	NA
CDC37	0.670490000000001	0.282501334065419	0.414739914269218	NA
CDC42	0.420090000000002	0.118547612372996	0.21506425253508	NA
CDC42BPA	0.802561943537512	0.000665841244127763	0.00334403564701137	PCa
CDC42BPB	1.41841	0.00150885638017199	0.00634789391285044	PCa
CDH1	0.584684799869049	0.348995574566835	0.486694508749668	NA
CDH13	2.57528	0.00221052383631179	0.00859436422566047	PCa
CDHR5	3.19025522101734	1.990913579804e-06	4.11881662610827e-05	PCa
CDK16	0.735190000000003	0.00103642922304664	0.00465567310352625	PCa
CDK17	0.636710000000001	0.00545413370353365	0.0180074253315789	PCa
CDK18	0.82152	0.0013568273506685	0.00578382925474002	PCa
CDK5	0.147449999999999	0.0330459531922814	0.0772349405428717	NA
CDV3	2.60307416323234	0.470542976499298	0.600494856822816	NA
CEACAM1	0.59835	0.0864497985720063	0.168782940069155	NA
CEACAM5	1.61276	0.0204320090395562	0.05247628745353	NA
CEACAM6	0.5886	0.0386822356263846	0.0880206269803201	NA
CEACAM7	0.783549999999998	0.770509149988339	0.836139621378106	NA
CEACAM8	-0.254239999999999	0.608811902235905	0.717653340063756	NA
CFB	2.39587072558831	0.0040913618542492	0.0144382174981721	PCa
CFL1	0.556380000000001	8.12679107238865e-05	0.000652167753318022	PCa
CFL2	1.90203	1.78869751187336e-07	7.75675555629699e-06	PCa
CHGB	-0.237024507101626	0.95510703010239	0.967550023756015	NA
CHMP1A	1.29419	0.0142310066618291	0.0390400486890812	PCa
CHMP1B	0.58699	0.131114409787274	0.231167313581159	NA
CHMP2A	0.42718	0.448798407774259	0.581632419270663	NA
CHMP2B	0.0527300000000004	0.778347198619558	0.840600063643249	NA
CHMP3	0.988580000000002	4.64214856455403e-06	7.87071053614237e-05	PCa
CHMP4A	1.47707	6.41707116592945e-05	0.000539943861163094	PCa
CHMP4B	0.92362	0.0207115929046266	0.0530734568181056	NA
CHMP4C	1.10042	0.0411552222026185	0.0926197864939169	NA
CHMP5	1.10941	0.000327361939368583	0.00186886372981305	PCa
CHMP6	0.16846	0.217439244915687	0.340031551515169	NA
CHP1	2.46657	1.39307915096344e-06	3.20550355655362e-05	PCa
CHTF8	2.46470937193626	7.30219389589491e-05	0.000598779899463383	PCa
CIAPIN1	0.294502625052322	0.801993977902168	0.858327679245083	NA
CIB1	1.14197	0.000912275140708234	0.00419832743325932	PCa
CKAP5	0.502089999999999	0.587490408510497	0.700947550894799	NA
CKB	-0.334379999999999	0.576960861032324	0.692783142506865	NA
CLCA4	1.17791	0.000895708908543779	0.00413051858643399	PCa
CLCN5	1.59097881266035	0.000149308587375438	0.00101719294420427	PCa
CLDN14	2.08560362394016	0.0845878049933782	0.16572154670727	NA
CLDN2	4.98731153711843	3.3181398453507e-05	0.000318400227713439	PCa
CLDN23	-0.779502500567189	0.5839706880689	0.698225822691077	NA
CLDN3	-0.37595	0.120982352084083	0.217903517531635	NA
CLDN5	2.02828778325268	0.0240139337546143	0.0600348343865357	NA
CLIC1	0.413049999999998	0.023695923856564	0.0593714536628354	NA
CLIC3	1.08231	0.00528470437740114	0.0176548272163549	PCa
CLIC4	1.02516	0.000501344839067483	0.00266007673434629	PCa
CLIC5	1.81152319639377	0.0556175668289165	0.118879254217258	NA
CLIC6	1.79286	0.000263344083690956	0.00157100769503467	PCa
CLINT1	0.2112	0.178316892514255	0.293292919489165	NA
CLIP1	0.202989809167308	0.894145745587657	0.927033864965594	NA
CLTA	-1.70743	0.0284969697887221	0.068289762883707	NA
CLTC	1.07322	0.0757589087377835	0.152942112089259	NA
CLTCL1	0.593702020753735	0.157807045110771	0.266159227168877	NA
CLU	-0.279709999999998	0.930670780030368	0.953937549531127	NA
CMBL	1.08256	0.125969045350801	0.224376143180139	NA
CMPK1	0.481110000000001	0.103646018042856	0.195256282946232	NA
CNBP	-2.10602911546665	0.217439244915687	0.340031551515169	NA
CNDP2	0.420450000000002	0.195396681004133	0.313385146276188	NA
CNFN	1.234	0.143286171857274	0.247215239126359	NA
CNN2	-0.252049999999999	0.333421304643879	0.469622137396594	NA
CNN3	1.16462	0.00189351753169801	0.00757071282620392	PCa
CNNM3	1.12944746113125	0.0603543088401853	0.127552920744721	NA
CNP	-0.068010000000001	0.461153377727382	0.592198671284309	NA
CNTN1	0.121208454395756	0.33856214151446	0.475082532118922	NA
COASY	0.95609	0.208046765386999	0.329919448627062	NA
COBL	0.824894846719388	0.106945426700278	0.200134387725417	NA
COBLL1	1.18316	0.00017956401807748	0.00115690531647062	PCa
COL15A1	0.298079999999999	0.179973145325946	0.29537077344251	NA
COL18A1	0.259819698698836	0.137773545034909	0.239536888244966	NA
COL6A1	-0.376250000000002	0.946955781667821	0.963621519702589	NA
COL6A3	-0.379533242311803	0.412882158118298	0.549615859832799	NA
COLEC12	-0.133300000000002	0.630471072723878	0.732463817100641	NA
COMT	0.75788	0.0243356380077299	0.0605037086079722	NA
COPA	-1.74775	0.136421269889462	0.238103686997474	NA
COPS2	-0.894509999999999	0.206204111832888	0.327688704850714	NA
COPS4	0.542424139621978	0.630471072723878	0.732463817100641	NA
CORO1B	-0.395409999999998	0.78227475046615	0.843629632855652	NA
CORO2A	1.43003878949716	2.76138368459286e-06	5.02170984577169e-05	PCa
COTL1	0.238629999999997	0.227132861554375	0.352259011557852	NA
CP	-0.981770000000001	0.137773545034909	0.239536888244966	NA
CPE	-4.06315	2.20274888095239e-06	4.24546899704927e-05	NC
CPM	0.421880000000002	0.195396681004133	0.313385146276188	NA
CPNE1	2.80079	0.000482528717480276	0.0025969027635275	PCa
CPNE2	2.39439	0.000146260471994984	0.0010024843901176	PCa
CPNE3	1.58218	9.67925902643687e-08	4.74494110969895e-06	PCa
CPNE4	1.09288	0.522359426962417	0.644376645404952	NA
CPNE5	3.35643	1.50334700786073e-09	2.42146250194711e-07	PCa
CPNE6	1.59461	0.000183260637743187	0.00116738061613245	PCa
CPNE8	2.37912	7.71858380292732e-08	4.14414439895264e-06	PCa
CPPED1	0.93648	0.0119780168814156	0.0338476542200404	PCa
CPQ	2.54619470014138	0.0100471095386166	0.0296159895550072	PCa
CPVL	-0.12528	0.559611983211698	0.675548727056947	NA
CR1	2.35106	0.000314733040212366	0.00181051787162981	PCa
CR1L	1.61476	0.0161583284150173	0.043377417352219	PCa
CRABP1	0.839379999999998	0.0676968614201344	0.140051763763673	NA
CRABP2	0.695	0.00217304168404717	0.00847787023793489	PCa
CRACR2A	0.293389999999999	0.685993303677141	0.776953741733779	NA
CRB2	1.51117	0.000175937593760462	0.00114005538485587	PCa
CRB3	0.0884700000000009	0.601666483049893	0.712208881510503	NA
CRIM1	0.160359999999997	0.298854339126694	0.434224571347098	NA
CRIP1	-0.54053	0.241215692452149	0.369776605356625	NA
CRIP2	0.9923	1.97089445144632e-05	0.000218934334384801	PCa
CRK	0.539520000000003	0.00109427991472483	0.00489603414227082	PCa
CRKL	1.07806	6.70016840122084e-05	0.000559588138694556	PCa
CROCC	0.521599999999999	0.00814855702552755	0.0252403792480283	PCa
CRYAB	0.739160000000002	0.304844428001205	0.440656528937639	NA
CRYL1	1.1693	0.0138313320732496	0.0381758308753708	PCa
CRYM	0.904399999999999	0.354288057444881	0.491945547745201	NA
CRYZ	0.892979999999998	0.0119780168814156	0.0338476542200404	PCa
CSK	0.985019999999999	0.04939140931161	0.107715307541277	NA
CSNK1A1	0.78342	6.14532167551835e-05	0.000522932089746939	PCa
CSNK1G1	0.508109999999999	0.00608643976501541	0.0196914227691675	PCa
CSNK1G2	1.17338	1.88243018092073e-05	0.000211188062585882	PCa
CSNK1G3	1.47179	0.000137463917660215	0.000968691044761829	PCa
CSNK2A1	-1.96213	6.27980502959971e-05	0.000532366930140877	NC
CSNK2B	-1.03197	0.674740059451192	0.768066044453528	NA
CSRP1	-0.180900000000001	0.979585553811498	0.986585718555127	NA
CST3	-1.36995	2.31662356845651e-06	4.42710690412664e-05	NC
CST6	3.78185109291496	0.0427023448729683	0.0954348738241264	NA
CSTB	0.0368700000000004	0.139136130267196	0.241719548345553	NA
CTBP1	0.369811739751857	0.268976139996323	0.402482545249973	NA
CTBP2	0.294604277228379	0.439656802298809	0.57473976184569	NA
CTDSP1	1.1161	2.14784678233455e-06	4.21164738622993e-05	PCa
CTDSP2	0.705380000000002	0.00932802190398785	0.0278605157529703	PCa
CTDSPL	1.18655	0.000104793009000566	0.000785077193675337	PCa
CTNNA1	0.797476281936977	0.335985394886211	0.472348544556362	NA
CTNNB1	0.473583485404415	0.890099794421056	0.925818743735924	NA
CTNND1	0.123646757688197	0.663559084864553	0.758785870369963	NA
CTSA	0.11871	0.902245811908561	0.932430937604861	NA
CTSB	-0.307960000000001	0.492856917336482	0.618815338860672	NA
CTSC	-0.924219999999998	0.227132861554375	0.352259011557852	NA
CTSD	-0.9194	0.000473369626035638	0.00256598198728453	NC
CTSG	0.305700000000002	0.532391483114531	0.652468910012645	NA
CTSH	-0.17314	0.84180097693777	0.889948993433976	NA
CTSL	0.57621	0.770509149988339	0.836139621378106	NA
CTSZ	-0.21931	0.894145745587657	0.927033864965594	NA
CTTN	0.16461	0.445739280149163	0.579666710920624	NA
CUBN	2.11563	0.00209981957647683	0.00824929119330183	PCa
CUL1	0.383102120599906	0.249533676367249	0.380201648789288	NA
CUL3	2.16470293234789	0.000190869523918642	0.0012090190349341	PCa
CUL5	0.747214233357983	0.833803674306484	0.883980858279794	NA
CUTA	6.45136937419739	3.3181398453507e-05	0.000318400227713439	PCa
CXADR	0.715990000000001	0.00618196846829471	0.0199147698514351	PCa
CXCL12	-1.01998	0.5839706880689	0.698225822691077	NA
CYB561	-2.90006	5.43651610139125e-07	1.72666814206159e-05	NC
CYB5R3	0.697839999999999	0.351635509062282	0.489467946256448	NA
CYBRD1	0.271550000000001	0.652452534062011	0.751804018553824	NA
CYFIP1	0.462789999999998	0.0716347371472468	0.146452333954702	NA
CYFIP2	0.748749999999998	0.00472848833587117	0.0162541786545571	PCa
CYS1	2.33816	1.89247564099421e-06	3.98834819667471e-05	PCa
CYSRT1	0.20252	0.195396681004133	0.313385146276188	NA
CYSTM1	0.242090000000001	0.754903901511307	0.826764593447304	NA
DAAM1	1.0445124194468	0.0324195457260591	0.0760729194716579	NA
DAB2	3.08907	8.96963953949743e-07	2.46665087336179e-05	PCa
DAG1	1.6404	0.000678423130136615	0.00339211565068308	PCa
DAK	2.99364	0.00402560791141468	0.0143182111044797	PCa
DARS	1.12271	0.770509149988339	0.836139621378106	NA
DBI	-0.39143	0.202554421419159	0.322570777048166	NA
DBNL	1.58626	0.00199422139860348	0.00793116270520433	PCa
DCD	-3.69728	9.03886799282031e-05	0.000702849907717579	NC
DCTN1	1.93745	0.0740866732364996	0.151053750586172	NA
DCTN2	2.42596	0.154817066841654	0.261703512539677	NA
DCXR	-0.129019999999997	0.626838403571226	0.730879317504196	NA
DDAH1	0.111189999999997	0.298854339126694	0.434224571347098	NA
DDAH2	1.04378	0.211767831892085	0.334175270060638	NA
DDB1	0.904056190731696	0.197168486429337	0.315777654046984	NA
DDC	3.2623	6.36725173415656e-06	9.61361997599566e-05	PCa
DDT	-0.13889	0.898194452827606	0.929522024381024	NA
DDX1	1.75071702178238	0.171805220621468	0.285287755892055	NA
DDX19A	0.134110883282162	0.979585553811498	0.986585718555127	NA
DDX19B	0.52074339703381	0.979585553811498	0.986585718555127	NA
DDX3X	1.5613	0.00778616185607271	0.024352004140699	PCa
DDX3Y	0.783729999999998	0.0453901071224055	0.10054488365523	NA
DDX58	0.107150000000001	0.73939805805002	0.818126899363491	NA
DEFA3	-1.72024	0.00133290788693591	0.0057034293833785	NC
DEFB1	-1.96448	0.000482528717480276	0.0025969027635275	NC
DENND2D	2.9834909293498	3.54095455731299e-07	1.26743690900648e-05	PCa
DENR	1.15961	0.0432288608979451	0.0965159221038279	NA
DIAPH1	1.16087	0.00755265633654737	0.0237534728576211	PCa
DIP2A	-0.459759999999999	0.280215679889837	0.412727862933758	NA
DIP2B	0.584389999999999	0.0277635365585209	0.0672468044462563	NA
DIP2C	1.63678	0.0427023448729683	0.0954348738241264	NA
DLGAP4	1.74917	0.0757589087377835	0.152942112089259	NA
DMBT1	2.67193	4.14439751348533e-05	0.000378365036150179	PCa
DMXL1	0.924330000000001	0.255902297498032	0.387288376414807	NA
DNAH6	0.38213917068023	0.223219072897548	0.347144144402738	NA
DNAJA1	0.92944	0.00133290788693591	0.0057034293833785	PCa
DNAJA2	-0.130139999999997	0.141892401363481	0.245185720363716	NA
DNAJA4	2.62437370847945	0.412882158118298	0.549615859832799	NA
DNAJB1	0.753429999999998	0.284799594133467	0.417570276183984	NA
DNAJB2	-0.24757	0.356953210181703	0.494428433021954	NA
DNAJB6	0.968389999999999	0.0349883754799731	0.0803449966469852	NA
DNAJC25	1.05318	0.170205458591759	0.283257054704366	NA
DNAJC5	0.0581899999999997	0.798039589689247	0.855313343512002	NA
DNAJC7	1.16846392809718	0.464271556410267	0.594847931650654	NA
DNM1	0.447479999999999	0.552743994945696	0.669048689534378	NA
DNM2	0.948039999999999	7.1470646040515e-05	0.000588198200077961	PCa
DNPEP	1.24296633150007	0.93473957831058	0.955502152806146	NA
DNPH1	1.16973	0.0818557835918583	0.161491506561365	NA
DOCK1	1.72797	0.0218635454113502	0.0554581494967318	NA
DOCK5	-0.324561499262845	0.430623014077122	0.565553230485678	NA
DOCK9	0.984340000000003	0.0281281930075785	0.0676937835988148	NA
DOPEY2	0.947320000000001	0.790146434913503	0.849680596437744	NA
DPEP1	3.29062	3.61941649277933e-09	3.88656390057971e-07	PCa
DPH5	-2.13529	0.000717507290421237	0.00354819942960502	NC
DPP3	1.05136	0.370467655889307	0.509082610621808	NA
DPP4	-0.152540000000002	0.580460817541853	0.696244225296212	NA
DPP6	1.36087	0.00918984151210846	0.0276307901464061	PCa
DPP7	-1.66517	0.00341891288993326	0.012434917043225	NC
DPYS	-0.112772915649963	0.766598841625353	0.83511129848559	NA
DPYSL3	0.0539976618723674	0.837800231064079	0.886966911290844	NA
DSC1	-2.58254	0.00512004349673311	0.0173880995258029	NC
DSG1	-2.24473	0.000572724462066099	0.00296214142651159	NC
DSG2	0.544470742787922	0.0437608521987721	0.0975105945733508	NA
DSP	-2.25641	9.03886799282031e-05	0.000702849907717579	NC
DSTN	-0.333839999999999	0.0676968614201344	0.140051763763673	NA
DUOX1	0.177740480582319	0.245349958351513	0.374840214148145	NA
DUOX2	0.44835617037185	0.173416208907124	0.28753937579821	NA
DUSP23	0.31588	0.569990942976531	0.685874907370372	NA
DUSP3	2.04773	0.00422580214645974	0.0147968693171843	PCa
DYNC1H1	0.721529999999998	0.442692067293636	0.576701682118514	NA
DYNC1I2	0.87491	0.849814633715354	0.895900887811185	NA
DYNC1LI2	1.91401	0.291770096620737	0.426127958471348	NA
DYNLL1	-0.252610000000001	0.612398719092054	0.721127473395604	NA
DYNLL2	-0.171519999999997	0.809917891377124	0.865575755950434	NA
DYNLRB1	0.454560000000001	0.770509149988339	0.836139621378106	NA
DYRK2	2.67535469075329	1.28963008452e-06	2.99805756762124e-05	PCa
DYSF	-2.31235333270686	0.0809611772880692	0.160146890161926	NA
ECHDC1	2.06204430911156	0.0118053814749393	0.0335278781183731	PCa
EDF1	4.38680144981969	0.00299484336852108	0.0111441778812129	PCa
EEA1	1.22419284330737	0.0421812614198584	0.0946455169171946	NA
EEF1A1	-0.266669999999998	0.902245811908561	0.932430937604861	NA
EEF1A2	-0.675070000000002	0.00814855702552755	0.0252403792480283	NC
EEF1D	-0.949279999999998	0.11032751425923	0.204259888878953	NA
EEF1G	-2.74808	0.00520178527697503	0.0175336708513882	NC
EEF2	0.141290000000001	0.552743994945696	0.669048689534378	NA
EFEMP1	3.32101145912335	0.000397935394288604	0.00222666082908388	PCa
EFHD1	0.943929999999998	0.000981419972433256	0.00445292160530582	PCa
EFHD2	0.312750000000001	0.946955781667821	0.963621519702589	NA
EFNB1	1.11912	0.00852597621566424	0.0260515939923074	PCa
EFR3A	0.956229999999998	0.0204320090395562	0.05247628745353	NA
EGF	0.9819	0.424660800645933	0.560333590085769	NA
EGFR	0.273649150709367	0.412882158118298	0.549615859832799	NA
EHD1	0.701249999999998	0.000131879066664556	0.000935180173989223	PCa
EHD2	0.515309999999999	0.160840564170015	0.270063642742654	NA
EHD3	0.180289999999999	0.09322885542505	0.179378045207754	NA
EHD4	0.727640000000001	0.0296283909921536	0.0704768161258507	NA
EIF1	3.32148	1.88243018092073e-05	0.000211188062585882	PCa
EIF1B	1.60102	0.303640437012087	0.439197681502409	NA
EIF2S1	0.580099999999998	0.505857888411851	0.628490103784421	NA
EIF2S3	0.427849999999999	0.659848526985825	0.75646081766804	NA
EIF4A1	1.51603	0.0654206895545258	0.136217594594142	NA
EIF4A2	0.528949999999998	0.325805015408793	0.463527009303992	NA
EIF4A3	0.0390699999999988	0.873945627432301	0.914075783793988	NA
EIF4B	-0.703099999999999	0.148966463353495	0.254291729645822	NA
EIF4G1	-1.20534916136456	0.0227637193908572	0.0572903875294454	NA
EIF4H	-0.0226199999999999	0.626838403571226	0.730879317504196	NA
EIF5	1.1271543514527	0.619600219420974	0.725817399893142	NA
EIF5A	0.440149999999999	0.0543225448856889	0.116775346727577	NA
EIF5AL1	0.484179999999999	0.168616886193786	0.281444173476674	NA
EIF6	1.38185	0.150413045463804	0.255985975487456	NA
EML2	0.965170000000001	0.370467655889307	0.509082610621808	NA
ENAH	-0.12865	0.801993977902168	0.858327679245083	NA
ENO1	0.45382	0.0304039531244413	0.0719421975819675	NA
ENO2	0.47212	0.0212807811389702	0.0542852505298391	NA
ENO3	1.21093	0.000421733824931478	0.00233663335435008	PCa
ENOPH1	4.51072842271898	0.0101967142775004	0.0299786058614908	PCa
ENOSF1	0.560649999999999	0.515725774546467	0.638288486060528	NA
ENPEP	1.42461	1.79775623059897e-05	0.000204744459595994	PCa
ENPP3	2.8688353195442	0.0008476683863971	0.00398227544026138	PCa
ENPP4	1.29503857800516	0.395581769406852	0.531924203943024	NA
ENPP6	5.10011	6.69481186561119e-08	3.87097455306493e-06	PCa
ENSA	-0.2468	0.762694468773044	0.832063873770302	NA
ENTPD2	-0.763809999999999	0.186712542989843	0.303778343753316	NA
ENTPD3	1.19282	0.448798407774259	0.581632419270663	NA
EPB41L4A	1.93454495957504	0.00608643976501541	0.0196914227691675	PCa
EPHX2	0.277090000000001	0.743264879198177	0.819590368015593	NA
EPN1	1.00368	0.000758674940024228	0.00368709480550568	PCa
EPN3	2.8101	1.75353662282148e-06	3.76592865186899e-05	PCa
EPPK1	1.27198	0.00377207673383675	0.0135446385904488	PCa
EPRS	0.110473999735721	0.731684237353893	0.811982261433577	NA
EPS8	0.230179999999997	0.136421269889462	0.238103686997474	NA
EPS8L1	0.444989999999997	0.0952421802485723	0.182318435025917	NA
EPS8L2	1.48011	0.0140299132479965	0.0386765945895257	PCa
ERICH5	0.770422333400708	0.11032751425923	0.204259888878953	NA
ERP44	0.00670000000000215	0.817861336925721	0.870352673321142	NA
ESAM	3.11860488150831	1.54348680265485e-06	3.41231641175165e-05	PCa
ESD	0.597059999999999	0.522359426962417	0.644376645404952	NA
ETF1	1.53065376674331	0.233094882377027	0.35977341530472	NA
EVA1B	3.83348712662229	0.0873931323046125	0.170182654012868	NA
EVPL	1.41209	0.000802026925271145	0.00383171761967464	PCa
EXOC1	1.87943999982174	0.0646761349688775	0.13479176003218	NA
EXOC2	2.58675470101476	0.0315999715839301	0.0743044170195645	NA
EXOC3	2.1183662220375	0.117344736137695	0.213569313955208	NA
EXOC4	2.17207372231099	0.0864497985720063	0.168782940069155	NA
EXOC5	1.80845766207073	0.219353773559457	0.3425503873799	NA
EXOC6	0.825363705393702	0.112628792002514	0.206654130159209	NA
EXOC7	2.26009351491875	0.0281281930075785	0.0676937835988148	NA
EXOC8	1.76273640768807	0.183319898326997	0.29977256760506	NA
EXPH5	0.530346562678583	0.181640802414291	0.297458249414833	NA
EZR	0.461959999999998	0.127240399919245	0.225571620926021	NA
F11R	1.0948	0.0791957796177467	0.157483671109364	NA
F2	2.66172	0.00365083198653951	0.0131511599515121	PCa
F3	3.79372	2.0942601904674e-06	4.21164738622993e-05	PCa
FABP1	6.54554827074733	7.92816420335758e-10	1.48983418988094e-07	PCa
FABP3	1.73979	9.95517910846648e-07	2.58033665397608e-05	PCa
FABP5	-0.511559999999999	0.141892401363481	0.245185720363716	NA
FAH	3.29995	2.71053502142987e-05	0.000281670805222321	PCa
FAIM	2.61235769526681	0.209901329373371	0.331926716505577	NA
FAM102A	3.41901448185749	0.00161876625335252	0.00669783101157787	PCa
FAM107B	4.15091684815887	1.28963008452e-06	2.99805756762124e-05	PCa
FAM115A	0.725449999999999	0.066172297515206	0.13740196215174	NA
FAM129A	-0.376660000000001	0.619600219420974	0.725817399893142	NA
FAM129B	0.61046	0.0185654889748158	0.0486804391141973	PCa
FAM151A	3.06995	4.14439751348533e-05	0.000378365036150179	PCa
FAM168A	-0.0335900000000002	0.373208194788082	0.511601507141109	NA
FAM177A1	-0.430400000000002	0.573470881943649	0.689326673125228	NA
FAM179B	1.46653095579304	0.062484323100974	0.131438571448411	NA
FAM213B	1.328	0.000215516230852972	0.00133147698787247	PCa
FAM49B	0.467599999999997	0.348995574566835	0.486694508749668	NA
FAM63A	0.347439999999999	0.100428025721579	0.190787866893143	NA
FAM63B	1.38333	0.630471072723878	0.732463817100641	NA
FAM65A	1.30823	1.71671869141946e-05	0.000202680662259208	PCa
FAM84B	1.20291	0.186712542989843	0.303778343753316	NA
FASN	0.34055	0.946955781667821	0.963621519702589	NA
FAT1	0.801269999999999	0.092235077621617	0.177921385831263	NA
FBN1	0.343552949372967	0.381504855851229	0.519187356635196	NA
FBP1	1.55016	3.03363696317332e-05	0.000297428319650254	PCa
FBP2	1.99963	0.125969045350801	0.224376143180139	NA
FBXL20	2.43388	0.00284860476391943	0.0107060062377305	PCa
FCGBP	-0.219231088825344	0.346368262786979	0.484829567091644	NA
FDPS	0.54853	0.535757046194642	0.655524763520845	NA
FERMT1	0.309365261357399	0.415808527557377	0.55220743795164	NA
FERMT2	1.42556	0.00710439332207348	0.0225639534384165	PCa
FGA	-0.191600000000001	0.532391483114531	0.652468910012645	NA
FGB	-1.00099611483309	0.762694468773044	0.832063873770302	NA
FGG	-0.00271525699192665	0.790146434913503	0.849680596437744	NA
FGR	-0.999538789703079	0.0336830220081936	0.0777433107763323	NA
FHL1	1.34365	0.208046765386999	0.329919448627062	NA
FKBP1A	-0.44182	0.11615146169102	0.211910636013956	NA
FKBP3	0.341940000000001	0.587490408510497	0.700947550894799	NA
FKBP4	-0.270859999999999	0.563061432679295	0.678260433061865	NA
FLG	-0.29053	0.0632079985012162	0.13271325569855	NA
FLG2	-1.00562	0.140509068234199	0.243729191437015	NA
FLNA	-0.0225400000000011	0.637763200742018	0.738273109688527	NA
FLNB	-0.952870000000001	0.229108000041091	0.354834162151553	NA
FLNC	0.418287523445077	0.404176572646036	0.540580172785772	NA
FLOT1	1.33343	0.036336676286888	0.0832715498241184	NA
FLOT2	1.20095	1.43276473437938e-07	6.46176895205102e-06	PCa
FLRT3	0.751348154323473	0.427635856356154	0.562941538869309	NA
FN1	-0.324099999999998	0.282501334065419	0.414739914269218	NA
FN3KRP	0.309989999999999	0.367739649211346	0.507188323530021	NA
FNBP1L	2.02576	1.79775623059897e-05	0.000204744459595994	PCa
FOLH1	-1.50106	0.0332572626461767	0.0772349405428717	NA
FOLR1	0.0543700000000022	0.910356067636084	0.937803989273353	NA
FRK	1.56843	3.96492519954795e-05	0.00036643058708937	PCa
FSTL1	-2.84770923138984	0.153338306857544	0.260178993200724	NA
FTH1	0.409759999999999	0.119760135901175	0.21622026137482	NA
FTL	3.16105	2.06222748233257e-09	2.90645185791247e-07	PCa
FXYD2	4.80405959813687	0.119760135901175	0.21622026137482	NA
FYCO1	-0.63981726885506	0.320790838412701	0.458417833092928	NA
FYN	0.47729	0.0873931323046125	0.170182654012868	NA
G6PD	-0.74887	0.398434357020206	0.534167345470015	NA
GAA	-1.87097	2.69968767232012e-07	1.07860477341648e-05	NC
GABARAP	-0.77928	0.0196129157135943	0.0507774109462171	NA
GABARAPL1	1.3455	0.271198920882302	0.404466644569836	NA
GALE	1.35689	0.186712542989843	0.303778343753316	NA
GALK1	0.589479999999998	0.723997441211987	0.80503660253108	NA
GALM	1.58567	6.14532167551835e-05	0.000522932089746939	PCa
GAPDH	0.315349999999999	0.0893047121316021	0.173306476640932	NA
GARS	0.61102	0.794090376518398	0.852295953854825	NA
GART	-0.487099999999998	0.378726810389256	0.516653936737915	NA
GBE1	1.37293	0.132425875295636	0.232751635846967	NA
GCA	2.00623	5.58296158293076e-07	1.74855255132068e-05	PCa
GCLC	0.0889500000000005	0.9836678014761	0.990254862646698	NA
GCN1L1	0.65861464086549	0.720164398843999	0.802753692235896	NA
GDI1	0.943919999999999	0.09322885542505	0.179378045207754	NA
GDI2	1.00887	0.0105018858124267	0.0305965794664369	PCa
GDPD3	5.06640713213102	6.52276654690614e-06	9.61361997599566e-05	PCa
GFPT1	0.592759999999998	0.794090376518398	0.852295953854825	NA
GGACT	6.00784047873397	3.83926073247318e-07	1.29216909727269e-05	PCa
GGCT	-0.25994	0.421697875519443	0.55772944826765	NA
GGH	0.719750000000001	0.354288057444881	0.491945547745201	NA
GGT1	0.963789999999999	7.1470646040515e-05	0.000588198200077961	PCa
GIPC1	0.256500000000003	0.0855147053712371	0.167392066503593	NA
GIPC2	2.48124	0.00126346414742781	0.00548961782745607	PCa
GJA1	0.670529999999999	0.0836690497202368	0.164636742686853	NA
GLB1	-1.59128	0.04939140931161	0.107715307541277	NA
GLG1	-2.40054531709844	0.0013568273506685	0.00578382925474002	NC
GLIPR2	-1.38428	0.000285127761896181	0.00166570752092199	NC
GLO1	0.520959999999999	0.384295371049038	0.521725503742071	NA
GLOD4	-0.191549999999999	0.762694468773044	0.832063873770302	NA
GLRX	1.18685	1.94109521568687e-06	4.05293491793879e-05	PCa
GLRX3	-0.0207599999999992	0.987750476832575	0.993034919865117	NA
GLTP	1.26264	6.71992318706907e-07	1.99387194563694e-05	PCa
GM2A	0.71528	0.170205458591759	0.283257054704366	NA
GMDS	1.98856	0.0221601000918238	0.0560213292680074	NA
GMFB	1.00433	0.00562845130252856	0.0185016875906733	PCa
GMPPA	-0.400839999999999	0.556172817585296	0.672477052898039	NA
GMPPB	0.433890000000002	0.535757046194642	0.655524763520845	NA
GMPR	2.27133501732112	0.418747108799047	0.55480301430191	NA
GMPR2	1.19014396154732	0.117344736137695	0.213569313955208	NA
GNA11	0.917300000000001	0.000368152492064848	0.0020651340039956	PCa
GNA13	0.936360000000001	0.00167644191114116	0.00686093740403505	PCa
GNA14	1.04576	8.30194292183517e-05	0.000661515239884746	PCa
GNA15	1.85493950916955	0.00827266819638128	0.0254847906869396	PCa
GNAI1	0.31176	0.00989946276369045	0.0292956542416299	PCa
GNAI2	0.42886	3.79284531868182e-05	0.00035786051019362	PCa
GNAI3	0.303729999999998	0.00580777942003522	0.018980496510405	PCa
GNAO1	0.942789999999999	4.99519336594179e-06	8.2824713530873e-05	PCa
GNAQ	1.00176	1.79775623059897e-05	0.000204744459595994	PCa
GNAS	0.56588	0.000215516230852972	0.00133147698787247	PCa
GNAT3	0.74541	0.00562845130252856	0.0185016875906733	PCa
GNAZ	4.7757	1.07619075316914e-06	2.72675297572632e-05	PCa
GNB1	0.708969999999997	0.00119737416676125	0.0052735913008723	PCa
GNB2	0.568390000000001	0.00130937801235552	0.00562409031973655	PCa
GNB2L1	-1.33982	0.778347198619558	0.840600063643249	NA
GNB4	0.54297	0.0270464384836097	0.0660777018207365	NA
GNG10	0.0824999999999996	0.539133291958097	0.657515182999194	NA
GNG11	4.889822870533	0.000446856104777056	0.00244577795211714	PCa
GNG12	0.228080000000002	0.914414754814184	0.941554918769856	NA
GNG5	-1.58001	4.94233950570087e-05	0.000435350608802948	NC
GNG7	-0.315989999999999	0.0684699114651265	0.141262260159067	NA
GNPDA1	1.67656439044499	0.409968026057942	0.547352219514896	NA
GNPNAT1	2.69861740077714	0.743264879198177	0.819590368015593	NA
GNS	-1.13767	0.09322885542505	0.179378045207754	NA
GOLGA7	0.44023	0.0536845277385039	0.115513940887716	NA
GOLM1	1.43537786030026	0.00156292190405711	0.00652664609934959	PCa
GOT1	0.49607	0.000253046893718211	0.00152572391800686	PCa
GP2	0.541639999999997	0.04939140931161	0.107715307541277	NA
GPD1	3.78882542270221	0.000123901207655554	0.000889800074086861	PCa
GPD1L	0.0334099999999999	0.723997441211987	0.80503660253108	NA
GPI	0.26811	0.0401504047951476	0.0907206040211	NA
GPM6A	0.570250000000001	0.154817066841654	0.261703512539677	NA
GPM6B	-0.31992	0.716338377371719	0.799279090041181	NA
GPNMB	0.153470000000002	0.908327509751031	0.936569974617547	NA
GPR110	1.06104	0.0100471095386166	0.0296159895550072	PCa
GPR126	2.8672	1.28963008452e-06	2.99805756762124e-05	PCa
GPR64	-0.165991403647988	0.758795908227902	0.829818264210231	NA
GPRC5A	0.294370000000001	0.922538722743839	0.94775618213547	NA
GPRC5B	0.0742399999999996	0.630471072723878	0.732463817100641	NA
GPRC5C	0.5185	0.894145745587657	0.927033864965594	NA
GPX1	1.02993	0.227132861554375	0.352259011557852	NA
GPX4	0.0933700000000002	0.412882158118298	0.549615859832799	NA
GRB14	2.20556121205211	0.000879421886749998	0.00408044517411779	PCa
GRB2	0.689579999999999	0.00182899953315908	0.00733877926561162	PCa
GRB7	2.42133	6.52263828347213e-06	9.61361997599566e-05	PCa
GRHPR	0.937010000000001	0.66727791245847	0.762265295133663	NA
GRK6	1.78829038898324	0.0749189806570987	0.151790028195649	NA
GRN	0.127500000000001	0.853827342675357	0.898451076870243	NA
GRTP1	-0.0448599999999999	0.61599484823766	0.723473116029127	NA
GSK3A	0.441949999999999	0.747138187392735	0.821852006132008	NA
GSK3B	1.46641	0.0448414322210943	0.0996230834074558	NA
GSN	0.472949999999997	0.111473466983489	0.205202177998177	NA
GSPT1	0.0124899999999997	0.370467655889307	0.509082610621808	NA
GSPT2	0.526800990047402	0.630471072723878	0.732463817100641	NA
GSR	0.27065	0.594559139245771	0.706391390410545	NA
GSS	0.0378100000000003	0.505857888411851	0.628490103784421	NA
GSTA1	1.67394	7.18193976367036e-06	0.000104485639787591	PCa
GSTA2	2.19135	1.25681970097653e-06	2.99805756762124e-05	PCa
GSTA5	3.18414	9.45004801325511e-07	2.50704214939885e-05	PCa
GSTM1	-2.61753	0.258050052073769	0.389754097405458	NA
GSTM2	0.599149999999998	0.0549668761011068	0.118047910102853	NA
GSTM3	0.704429999999999	0.000274033123382646	0.00161765626499442	PCa
GSTM4	-0.290430000000001	0.751017891902545	0.824109657537829	NA
GSTM5	0.50656	0.73939805805002	0.818126899363491	NA
GSTO1	0.762450000000001	0.0646761349688775	0.13479176003218	NA
GSTP1	0.457100000000001	0.000744714753183301	0.00364280210071224	PCa
GSTT1	1.76369	0.0401504047951476	0.0907206040211	NA
GSTT2B	-0.0489800000000002	0.626838403571226	0.730879317504196	NA
GUSB	1.19677	0.00637708625680966	0.020484799870521	PCa
H2AFJ	-1.2765	0.0188226496898842	0.0491831692360243	NC
H2AFV;H2AFZ	-1.85857	1.56496632495255e-05	0.000191793427324348	NC
H2AFX	-2.11342	3.03363696317332e-05	0.000297428319650254	NC
H3F3A	-1.33756	0.000863409788838445	0.00403103327915257	NC
HAGH	2.82224	0.00325386445272008	0.0119502676561625	PCa
HARS	-0.0318700000000014	1	1	NA
HBA1	0.569299999999998	0.0448414322210943	0.0996230834074558	NA
HBB	1.65156	0.00232655372400374	0.00896816862842467	PCa
HBD	1.19448	0.0106574971585559	0.0308903034608529	PCa
HBG1	1.25287	0.0260007854668388	0.0641485462010083	NA
HBG2	1.25287	0.0296283909921536	0.0704768161258507	NA
HCK	0.60755	0.000665841244127763	0.00334403564701137	PCa
HDDC2	3.35602463485219	0.00571748131081224	0.0187125114018601	PCa
HDHD2	2.3357	0.0168499107197966	0.0449663297906998	PCa
HDLBP	-0.19700229339559	0.448798407774259	0.581632419270663	NA
HEBP1	0.378699999999998	0.333421304643879	0.469622137396594	NA
HEBP2	0.461120000000001	0.303640437012087	0.439197681502409	NA
HECTD4	0.400462096291957	0.499334929718327	0.624168662147909	NA
HEXB	1.24674	0.0367958408179348	0.0841527596799625	NA
HGD	-1.58848	0.251644126508761	0.38212626617997	NA
HGS	1.48239	0.0406501818248956	0.0916661600151396	NA
HID1	-0.185040000000001	0.93473957831058	0.955502152806146	NA
HINT1	0.315890000000003	0.318302760486823	0.456018249617398	NA
HINT3	0.0669299999999993	0.778347198619558	0.840600063643249	NA
HIP1R	0.363793129225263	0.0783248928483903	0.156303215374443	NA
HIST1H1A	-1.12745	0.0144345481179147	0.0395503110642741	NC
HIST1H1B	-0.35108	0.529036656783755	0.649416255333352	NA
HIST1H1C	-1.46036	0.0324195457260591	0.0760729194716579	NA
HIST1H1D	-1.8644	0.00814855702552755	0.0252403792480283	NC
HIST1H1E	-0.80097	0.0281281930075785	0.0676937835988148	NA
HIST1H1T	-1.17688	0.00743827465358581	0.0234920298933277	NC
HIST1H2AA	-2.07905	2.90023247222561e-05	0.0002906677433275	NC
HIST1H2AC	-0.824449999999999	0.0391664733463433	0.0888535185070463	NA
HIST1H2BA	0.53172	0.11615146169102	0.211910636013956	NA
HIST1H2BC	-1.81368	0.00341891288993326	0.012434917043225	NC
HIST1H2BJ	-1.13893	0.100428025721579	0.190787866893143	NA
HIST1H3A	-1.19662	0.000491852879690468	0.00262205258558394	NC
HIST1H4A	-1.13946	0.0315999715839301	0.0743044170195645	NA
HIST2H2AA3;HIST2H2AC	-1.22567	0.0178123635643986	0.0471442251616418	NC
HIST2H2AB	-2.25696	1.70944214723105e-06	3.70653080962116e-05	NC
HIST2H2BF	-1.82729	0.00383406130819107	0.013701756339098	NC
HIST2H3A	-0.94595	0.00436423720287104	0.015187276068633	NC
HIST3H2A	-0.824449999999999	0.0391664733463433	0.0888535185070463	NA
HIST3H2BB	-0.293419999999998	0.529036656783755	0.649416255333352	NA
HIST3H3	-1.05777	0.00202886667869665	0.00805474359236081	NC
HLA-A	0.621690000000001	0.198952024594786	0.317506592683116	NA
HLA-B	0.271619999999999	0.424660800645933	0.560333590085769	NA
HLA-C	-0.0673899999999996	0.86186401460364	0.904375687729739	NA
HLA-DMA	5.32180926935079	2.69316986430129e-06	4.97794921639295e-05	PCa
HLA-DMB	0.733329999999999	0.0569382091647235	0.120899869742421	NA
HLA-DPB1	0.85158697572815	0.00905349099559917	0.0272936125602622	PCa
HLA-DQA2	3.23202746685318	0.000107019536758534	0.000793845576942412	PCa
HLA-DRA	5.97454847015011	2.158840162119e-08	1.67131747383102e-06	PCa
HLA-DRB1	2.24821	2.14784678233455e-06	4.21164738622993e-05	PCa
HLA-DRB3	3.0303	6.14532167551835e-05	0.000522932089746939	PCa
HLA-DRB5	3.65606	2.59068985677617e-05	0.000270463223473623	PCa
HLA-E	1.66907	0.000758674940024228	0.00368709480550568	PCa
HLA-G	1.12855	0.00209981957647683	0.00824929119330183	PCa
HLA-H	0.803129999999999	0.0332572626461767	0.0772349405428717	NA
HN1	0.733340000000002	0.480037176459799	0.609506662678405	NA
HN1L	0.10304	0.448798407774259	0.581632419270663	NA
HNMT	0.276389999999999	0.873945627432301	0.914075783793988	NA
HNRNPK	-2.24175	0.010815155570234	0.0312668920652277	NC
HOMER1	2.15127	3.83512475214774e-05	0.000360341929837215	PCa
HOMER2	0.0294499999999971	0.63411269629366	0.735179501358459	NA
HOMER3	0.263594614734181	0.262382979533724	0.394975713517054	NA
HOOK1	0.640644407607549	0.930670780030368	0.953937549531127	NA
HP	2.03187	0.00852597621566424	0.0260515939923074	PCa
HPCAL1	4.02252084285343	3.39312821368713e-05	0.00032421627635019	PCa
HPGD	1.19493	2.83564000585903e-05	0.0002906677433275	PCa
HPN	1.0998	0.000772877795488681	0.00374804178242361	PCa
HPR	1.3316	0.0766065050542825	0.154238990086971	NA
HPRT1	1.02014	0.000863409788838445	0.00403103327915257	PCa
HPX	-0.776869999999999	0.136421269889462	0.238103686997474	NA
HRAS	0.31765	0.00244813677637124	0.00937274776013099	PCa
HRG	0.1349345419565	0.492856917336482	0.618815338860672	NA
HRNR	-4.04197843842635	3.28746350627241e-06	5.79158609894085e-05	NC
HRSP12	2.14915	4.00642437687945e-06	6.94960536143319e-05	PCa
HSP90AA1	-0.217459999999999	0.817861336925721	0.870352673321142	NA
HSP90AA4P	-1.7147121124541	3.96492519954795e-05	0.00036643058708937	NC
HSP90AB1	-0.523769999999999	0.601666483049893	0.712208881510503	NA
HSP90AB2P	0.543340000000001	0.298854339126694	0.434224571347098	NA
HSP90AB4P	0.517049999999998	0.519037127926669	0.641682414185657	NA
HSP90B1	0.82037	0.395581769406852	0.531924203943024	NA
HSPA12A	1.94949	0.00520178527697503	0.0175336708513882	PCa
HSPA1A	-0.0410199999999996	0.370467655889307	0.509082610621808	NA
HSPA1L	-0.410029999999999	0.0536845277385039	0.115513940887716	NA
HSPA2	0.306890000000003	0.00536881555188933	0.0178301606325632	PCa
HSPA4	1.92634	0.0962618222108474	0.183957973801238	NA
HSPA4L	-0.616935407703092	0.27343425360723	0.406188565141175	NA
HSPA5	-1.07597	0.0105018858124267	0.0305965794664369	NC
HSPA6	-0.282119999999999	0.298854339126694	0.434224571347098	NA
HSPA8	0.0309500000000007	0.367739649211346	0.507188323530021	NA
HSPB1	0.0414700000000003	0.786207860993653	0.846656507421532	NA
HSPBP1	2.93551441053766	0.0001555851069176	0.00103800123106269	PCa
HSPD1	-2.90296	0.000446856104777056	0.00244577795211714	NC
HSPG2	0.9862	0.328331111270867	0.465651984852707	NA
HSPH1	1.65963743551373	0.499334929718327	0.624168662147909	NA
HTATIP2	0.882290000000001	0.663559084864553	0.758785870369963	NA
IAH1	1.01403618704197	0.938810081989976	0.958793811090306	NA
ICAM1	1.23687682615361	0.162373749067443	0.272232568139096	NA
ICK	0.646989999999999	0.0207115929046266	0.0530734568181056	NA
IDE	-0.134631089289883	0.723997441211987	0.80503660253108	NA
IDH1	0.539999999999999	0.271198920882302	0.404466644569836	NA
IDH2	0.921300000000002	0.0962618222108474	0.183957973801238	NA
IFITM1	-0.038960000000003	0.758796124523945	0.829818264210231	NA
IFITM2	0.64245	0.766598841625353	0.83511129848559	NA
IFITM3	1.59115	0.0536845277385039	0.115513940887716	NA
IGFALS	1.02569974886372	0.000787327159417187	0.00377749520103352	PCa
IGFBP7	-0.279309999999999	0.561335063861511	0.677266222047997	NA
IGHA1	0.523250000000001	0.0893047121316021	0.173306476640932	NA
IGHA2	1.17091	0.00341891288993326	0.012434917043225	PCa
IGHG1	-0.250540000000001	0.188426158993345	0.306124631505758	NA
IGHG2	0.04298	0.573470881943649	0.689326673125228	NA
IGHG3	-0.066239999999997	0.73939805805002	0.818126899363491	NA
IGHG4	0.083870000000001	0.833803674306484	0.883980858279794	NA
IGHM	0.11045	0.486424215506228	0.613128343189796	NA
IGHV1-46	3.64439741077184	0.00503946443104787	0.017166151498509	PCa
IGHV3-13	0.736889999999999	0.0646761349688775	0.13479176003218	NA
IGHV3-23	1.54105	0.0040913618542492	0.0144382174981721	PCa
IGHV3-53	0.215319999999998	0.774425300316804	0.837969794728596	NA
JCHAIN	0.376170000000002	0.619600219420974	0.725817399893142	NA
IGKC	0.847909999999999	0.0883447542648703	0.171739155920071	NA
IGKV1-33	1.05363793504133	0.17503845973984	0.289378098763445	NA
IGKV1-5	3.35869331652527	0.127240399919245	0.225571620926021	NA
IGKV1D-33	-0.263740000000002	0.959184469319576	0.971244265072134	NA
IGKV2-30	0.357480000000002	0.454952271194772	0.587245204089416	NA
IGKV2D-28	0.302639999999997	0.829811406840711	0.880576339965084	NA
IGKV2D-40	0.149059999999999	0.894145745587657	0.927033864965594	NA
IGKV3-11	0.517399999999999	0.829811406840711	0.880576339965084	NA
IGKV3-15	-4.06283706877046	0.146105192590468	0.250545406305326	NA
IGKV3-20	0.350619999999999	0.559611983211698	0.675548727056947	NA
IGKV4-1	0.725080000000002	0.480037176459799	0.609506662678405	NA
IGLC2	0.76249	0.0610575247802693	0.128677306896736	NA
IGLC3	0.792200000000001	0.0569382091647235	0.120899869742421	NA
IGLC6	0.420259999999999	0.496090282192357	0.621490881302092	NA
IGLC7	0.799299999999999	0.00790532305464003	0.0246222423870349	PCa
IGLL5	0.99999	0.0128751980267294	0.0360218009308621	PCa
IGLV1-47	1.00558	0.0260007854668388	0.0641485462010083	NA
IGLV3-21	0.56109	0.502590814009364	0.626848609287122	NA
IGSF8	0.638809999999999	0.280215679889837	0.412727862933758	NA
IL1RN	4.65686361436546	3.4506708905047e-08	2.35795844184488e-06	PCa
ILDR1	1.68152	0.00688934508715387	0.0219427587168531	PCa
ILK	1.74663	0.0836690497202368	0.164636742686853	NA
IMPA1	3.38933705985351	0.0296283909921536	0.0704768161258507	NA
INADL	1.72655	3.28746350627241e-06	5.79158609894085e-05	PCa
INF2	0.0373790437757275	0.975503840698735	0.9842331815551	NA
INHBE	1.05394715378371	0.160840564170015	0.270063642742654	NA
INPP5A	1.37193	1.67751708863147e-05	0.000199094791308629	PCa
INPP5E	2.72610986191438	0.000109290649157433	0.000808034143770526	PCa
IPO5	0.886390317106255	0.143286171857274	0.247215239126359	NA
IPO7	-0.776211938444074	0.387098338542296	0.523953633501127	NA
IPO9	0.649040000000001	0.458046937033321	0.58955242180944	NA
IQGAP1	0.874389999999998	7.35642665028487e-06	0.00010633809036149	PCa
IQGAP2	0.420860000000001	0.341151539181421	0.478121019797454	NA
IQGAP3	-0.92113	0.298854339126694	0.434224571347098	NA
iRT	-1.98437	0.00790532305464003	0.0246222423870349	NC
ISG15	0.9089628965499	0.86186401460364	0.904375687729739	NA
ISLR	0.31324	0.486424215506228	0.613128343189796	NA
ISOC1	-0.63213	0.817861336925721	0.870352673321142	NA
IST1	0.581530000000001	0.020431892522693	0.05247628745353	NA
ITCH	0.130780000000001	0.118547612372996	0.21506425253508	NA
ITFG1	0.398260000000001	0.552743994945696	0.669048689534378	NA
ITGA1	1.64838797615521	0.0109748837931195	0.0315667894814854	PCa
ITGA2	1.1887694500504	0.00353314144577943	0.0127884975284633	PCa
ITGA3	1.43848	0.00480455966848727	0.0164905358484609	PCa
ITGAV	2.41793	1.00276576938101e-05	0.000133013929997305	PCa
ITGB1	0.845659999999999	0.108063540541329	0.201224842213623	NA
ITGB1BP1	0.849740000000001	0.00528470437740114	0.0176548272163549	PCa
ITGB2	-1.21394	0.464271556410267	0.594847931650654	NA
ITGB3	1.25719	0.0345485388804293	0.0794968930360898	NA
ITGB5	1.46479	0.00852597621566424	0.0260515939923074	PCa
ITGB8	1.61672	0.0114667176318997	0.0326482932574923	PCa
ITIH4	0.889499999999998	0.271198920882302	0.404466644569836	NA
ITM2B	0.378800000000002	0.00932802190398785	0.0278605157529703	PCa
ITM2C	1.64634	0.00159061847622635	0.00660560711582028	PCa
ITPA	2.51130765793233	0.0809611772880692	0.160146890161926	NA
ITSN2	-1.32153	0.0246610710101643	0.0611106759647478	NA
IVL	-0.584369999999998	0.424660800645933	0.560333590085769	NA
JAK1	0.805870225029343	0.000653476598102466	0.00329662131704935	PCa
JUP	-0.77985	0.0530527793316025	0.114591970682724	NA
KALRN	2.48822	9.20682733177395e-07	2.47159471823217e-05	PCa
KCNJ1	1.97421	0.00148247463433981	0.00627200806836074	PCa
KCTD12	1.96304	0.000100470448896064	0.000757728636323158	PCa
KCTD3	2.03953441685594	0.000224375214267366	0.00137865424570275	PCa
KHK	2.71004893285166	1.79775623059897e-05	0.000204744459595994	PCa
KHNYN	0.632928306815677	0.430623014077122	0.565553230485678	NA
KIAA0513	-1.00042	0.489634880306135	0.616486127911968	NA
KIAA1033	-0.44848	0.127240399919245	0.225571620926021	NA
KIAA1522	-0.265029999999999	0.470542976499298	0.600494856822816	NA
KIAA1549	0.281021454269423	0.496090282192357	0.621490881302092	NA
KIAA1598	0.359500000000001	0.693534530707851	0.7835272378488	NA
KIF12	1.40526	5.50609200631443e-06	8.80584218031138e-05	PCa
KIF13B	0.939785586193439	0.743264879198177	0.819590368015593	NA
KIF3B	0.556868701783918	0.092235077621617	0.177921385831263	NA
KIF5B	0.544409999999999	0.685993303677141	0.776953741733779	NA
KIF5C	0.830480000000001	0.712519463956875	0.796199896542494	NA
KIRREL	1.63726	0.000491852879690468	0.00262205258558394	PCa
KL	2.06931	0.00196011986860712	0.00780931149065203	PCa
KLC1	0.175509999999999	0.427635856356154	0.562941538869309	NA
KLC2	0.0900300000000023	0.539133291958097	0.657515182999194	NA
KLC4	1.65022	0.264568182788064	0.397469188665612	NA
KLK1	1.09295	0.198952024594786	0.317506592683116	NA
KLK2	-2.75246	2.11104939445854e-05	0.000228866172331923	NC
KLK3	-2.8198	1.47318994197507e-07	6.51381042971329e-06	NC
KNG1	-0.151530000000001	0.146105192590468	0.250545406305326	NA
KPNB1	-0.171579999999999	0.853827342675357	0.898451076870243	NA
KPRP	-2.92641	0.00520178527697503	0.0175336708513882	NC
KRAS	0.186019999999999	0.112628792002514	0.206654130159209	NA
KRIT1	1.31974	0.00130937801235552	0.00562409031973655	PCa
KRT1	-1.62992	0.00545413370353365	0.0180074253315789	NC
KRT10	-1.41399	0.0284969697887221	0.068289762883707	NA
KRT12	-2.89086	7.01141504714348e-06	0.000102667148904601	NC
KRT13	-0.720400000000001	0.00755265633654737	0.0237534728576211	NC
KRT14	-2.21487	0.000285127761896181	0.00166570752092199	NC
KRT15	-2.03998	4.94233950570087e-05	0.000435350608802948	NC
KRT16	-2.96584	6.41707116592945e-05	0.000539943861163094	NC
KRT17	-2.583	2.90023247222561e-05	0.0002906677433275	NC
KRT18	-1.1117	4.64214856455403e-06	7.87071053614237e-05	NC
KRT19	-1.80359	1.67751708863147e-05	0.000199094791308629	NC
KRT2	-1.65476	0.0224601470269277	0.0567162727275722	NA
KRT20	1.05504	0.140509068234199	0.243729191437015	NA
KRT24	-2.03188	2.90023247222561e-05	0.0002906677433275	NC
KRT25	-1.50831	0.015933410558582	0.0429782784803856	NC
KRT26	-1.49900331345474	0.0646761349688775	0.13479176003218	NA
KRT27	-1.56726	0.010815155570234	0.0312668920652277	NC
KRT3	-2.15675	0.000617652014218955	0.00313694885599943	NC
KRT31	-1.79371	2.90023247222561e-05	0.0002906677433275	NC
KRT32	-2.35043	9.56362064497939e-06	0.000129137512301967	NC
KRT33A	0.430762859014914	0.137773545034909	0.239536888244966	NA
KRT33B	-1.85724	2.7724166553687e-05	0.000286779796231946	NC
KRT35	-2.15385	2.42032897076751e-05	0.000256236705590645	NC
KRT36	-2.16184	1.02676652256862e-05	0.000133835751930188	NC
KRT37	-2.20194	6.36725173415656e-06	9.61361997599566e-05	NC
KRT38	-2.08767	1.07642393021401e-05	0.000138704912150434	NC
KRT4	-1.60858	0.170205458591759	0.283257054704366	NA
KRT5	-1.45072	0.00289661026649612	0.0108322655902965	NC
KRT6A	-1.67367	0.0193463322413717	0.0501448036830956	NA
KRT6B	-2.03263	0.00608643976501541	0.0196914227691675	NC
KRT6C	-1.67367	0.0209945062206934	0.0536156415941831	NA
KRT7	-1.4547	0.000111607178300544	0.000811852216347507	NC
KRT71	-1.93475	0.00130937801235552	0.00562409031973655	NC
KRT72	-1.84944	0.000511007362208314	0.00270498028586795	NC
KRT73	-2.63784	0.000183260637743187	0.00116738061613245	NC
KRT74	-2.2099	8.48065822253103e-05	0.000668667282930332	NC
KRT75	-1.23989	0.0724447302474903	0.147839698378363	NA
KRT76	-1.78213	8.12679107238865e-05	0.000652167753318022	NC
KRT77	-1.4813	0.00124106889891555	0.00543419488748461	NC
KRT78	-1.58171	0.00589936129378719	0.0192240747362574	NC
KRT79	-0.290379999999999	0.483224966590309	0.611145428862113	NA
KRT8	-0.579230000000003	0.0270464384836097	0.0660777018207365	NA
KRT81	-0.435399451174614	0.284799594133467	0.417570276183984	NA
KRT83	0.377399007860213	0.389913740159071	0.525556176962765	NA
KRT84	-0.778669999999998	0.0190829205402935	0.0496905148018036	NC
KRT85	-1.16150458142226	0.108063540541329	0.201224842213623	NA
KRT86	-1.0676	0.433622244484419	0.567838653491501	NA
KRT87P	-0.324241670816097	0.325805015408793	0.463527009303992	NA
KRT9	-1.82692	0.00257550873985611	0.00979388230754728	NC
LAIR1	0.721170000000001	0.213646300596745	0.336668349298155	NA
LAMA5	-1.11273	0.0130616077667357	0.0364980489640508	NC
LAMP1	0.0375499999999995	0.641422511885302	0.741747571436593	NA
LAMP2	-0.190230000000003	0.467401435459971	0.597839045355777	NA
LAMTOR1	1.63802	0.0150610346884192	0.0409188352076931	PCa
LAMTOR5	3.44736	0.00721416131693028	0.022880356919378	PCa
LANCL1	0.673639999999999	0.0227637193908572	0.0572903875294454	NA
LANCL2	1.28258	0.351635509062282	0.489467946256448	NA
LAP3	1.61243	0.0556175668289165	0.118879254217258	NA
LASP1	-0.907450000000001	0.0332572626461767	0.0772349405428717	NA
LCHN	1.52987460712696	0.137773545034909	0.239536888244966	NA
LCK	0.87903	0.0336830220081936	0.0777433107763323	NA
LCN2	-0.0330699999999986	0.63411269629366	0.735179501358459	NA
LCP1	0.36326	0.685993303677141	0.776953741733779	NA
LDHA	0.1785	0.0610575247802693	0.128677306896736	NA
LDHB	0.37771	0.0142310066618291	0.0390400486890812	PCa
LDHC	-0.485060000000001	0.0749189806570987	0.151790028195649	NA
LEAP2	1.49403	0.0453901071224055	0.10054488365523	NA
LGALS1	0.933300000000003	0.018060376114808	0.047744605086626	PCa
LGALS3	0.208349999999999	0.378726810389256	0.516653936737915	NA
LGALS3BP	4.52947	5.92808356787215e-11	2.67356568911034e-08	PCa
LGALS4	2.78031452799687	2.01659770924614e-05	0.000222913129134806	PCa
LGALS8	0.148340000000001	0.877979516407623	0.917443841287854	NA
LGALS9	2.00191	0.529036656783755	0.649416255333352	NA
LHFPL2	2.96719	0.07746181721317	0.155544432605252	NA
LHPP	3.2954	0.000268638773062981	0.00159836525925336	PCa
LIMA1	0.374342137222714	0.0603543088401853	0.127552920744721	NA
LIMS1	1.18478	0.015711250216654	0.0424806585594182	PCa
LIMS2	0.656021170433744	0.330869875447081	0.468368844402491	NA
LIN7A	0.946470000000001	0.000629385343693484	0.00318935719107597	PCa
LIN7C	1.23222	0.000551419859528821	0.00286509627474076	PCa
LMAN2	0.4452	0.415808527557377	0.55220743795164	NA
LMBRD1	2.69856	0.00228727147967306	0.00884699345911277	PCa
LMTK2	0.922889999999999	0.502590814009364	0.626848609287122	NA
LPP	1.51951	0.0332572626461767	0.0772349405428717	NA
LPPR1	0.688610000000001	0.0556175668289165	0.118879254217258	NA
LRBA	-0.54562838443257	0.195396681004133	0.313385146276188	NA
LRG1	-1.11771	0.392741556994064	0.529051500012912	NA
LRP2	2.70719	0.000258147350132984	0.00155232606546635	PCa
LRRC16A	1.11841	0.00170598324493852	0.00695658628813086	PCa
LRRC47	1.40763	0.539133291958097	0.657515182999194	NA
LRRC57	0.19735	0.157807045110771	0.266159227168877	NA
LRRFIP1	-0.688659999999999	0.154817066841654	0.261703512539677	NA
LRSAM1	2.23933501556807	0.0511946950664803	0.111110719321379	NA
LSR	-0.0580600000000011	0.926603792953913	0.950633099686567	NA
LTA4H	0.779529999999998	0.282501334065419	0.414739914269218	NA
LTBP2	-0.330779960565316	0.268976139996323	0.402482545249973	NA
LTF	-0.790499999999998	0.362321287048286	0.500940835250695	NA
LXN	5.07315504179557	0.015933410558582	0.0429782784803856	PCa
LY6D	-3.73804614972404	0.0766065050542825	0.154238990086971	NA
LYN	0.724340000000002	0.0132504004872544	0.0369340582184903	PCa
LYPLA1	1.475	0.000123901207655554	0.000889800074086861	PCa
LYPLA2	0.445959999999999	0.10256437022971	0.194029072875836	NA
LYPLAL1	0.774180000000001	0.0562746626270476	0.119829427973553	NA
LYZ	0.52149	0.598108017863366	0.709859779095732	NA
MADD	-1.05028	0.108063540541329	0.201224842213623	NA
MAGI1	0.920166887553897	0.17503845973984	0.289378098763445	NA
MAL2	0.26585	0.412882158118298	0.549615859832799	NA
MAN1A1	1.08621	0.0646761349688775	0.13479176003218	NA
MAP2K1	0.131399999999999	0.704903307271042	0.790824357162288	NA
MAP2K2	-0.00700000000000145	0.735537814187941	0.815456131265392	NA
MAP4K3	1.11413838773927	0.0942312071361644	0.180689942255145	NA
MAP4K4	1.41170743277589	9.83728216120133e-05	0.000744398364882852	PCa
MAPK1	0.995470000000001	0.251644126508761	0.38212626617997	NA
MAPK13	1.11226129663359	0.092235077621617	0.177921385831263	NA
MAPK3	0.949729999999999	0.17503845973984	0.289378098763445	NA
MAPRE1	-0.205769999999998	0.774425300316804	0.837969794728596	NA
MARCKS	-0.204839999999997	0.505857888411851	0.628490103784421	NA
MARCKSL1	-0.950850000000003	0.000152416436480674	0.00103212932211388	NC
MARVELD3	-0.54289	0.141892401363481	0.245185720363716	NA
MASP2	0.9636	0.0791957796177467	0.157483671109364	NA
MAT1A	0.137975102367704	0.60523446725189	0.715681029707924	NA
MAT2A	0.795190000000002	0.975503840698735	0.9842331815551	NA
MAT2B	2.55414	0.467401435459971	0.597839045355777	NA
MBLAC2	1.25017	0.136421269889462	0.238103686997474	NA
MBP	-0.0128999999999984	0.86186401460364	0.904375687729739	NA
MCTS1	1.98834796678779	0.6561463173977	0.752982160677768	NA
MDH1	0.807829999999999	0.066172297515206	0.13740196215174	NA
MEGF8	0.0150435422587183	0.869915012303015	0.91112789258862	NA
MEMO1	2.55549545373446	0.0292468821867022	0.0698644666110531	NA
MESDC1	2.14717	0.0134416016434867	0.0371911800074387	PCa
METAP1	-0.871300000000002	0.566521106126143	0.682063584791486	NA
MFGE8	3.52422612965013	2.15984019788404e-05	0.000231925697439452	PCa
MFI2	2.04021	0.00115510448007447	0.00512748150111799	PCa
MFSD6	-0.0355699999999999	0.723997441211987	0.80503660253108	NA
MGAM	2.43911	1.67751708863147e-05	0.000199094791308629	PCa
MGAM2	1.36382236246575	0.000594793502228581	0.00306223595325445	PCa
MGLL	3.6335337110797	9.23252625303742e-05	0.000710557907870286	PCa
MGRN1	1.50084	0.000126508524094474	0.000902774436180503	PCa
MICALL1	0.530090306853863	0.348995574566835	0.486694508749668	NA
MIEN1	3.15969285269694	0.682234327273439	0.774251840967088	NA
MIF	-0.119309999999999	0.716338377371719	0.799279090041181	NA
MINK1	0.5215	0.0700377834742429	0.144101461436513	NA
MIPOL1	0.484396286564644	0.308477192189014	0.444767307152319	NA
MITD1	1.15607	6.37410784296355e-07	1.91648175811771e-05	PCa
MLLT4	1.20658	0.018311407884858	0.0482949997431051	PCa
MLPH	-0.324120000000001	0.32329159047606	0.46140666868577	NA
MME	0.54524	0.178316892514255	0.293292919489165	NA
MOB1A	0.467630000000003	0.0783248928483903	0.156303215374443	NA
MOB1B	0.591379999999997	0.0175673403381877	0.046550355420227	PCa
MON2	0.201139999999999	0.918475674912583	0.944873470313812	NA
MPDZ	0.178360000000001	0.289433967333095	0.423264329660266	NA
MPI	0.918579999999999	0.436633517501456	0.571118667033517	NA
MPO	-1.5659	0.141892401363481	0.245185720363716	NA
MPP5	1.11049	2.62707361011463e-07	1.077100180147e-05	PCa
MPST	1.0069	0.255902297498032	0.387288376414807	NA
MRAS	3.13396764536504	0.0757589087377835	0.152942112089259	NA
MRGPRF	0.527419999999999	0.894145745587657	0.927033864965594	NA
MRI1	2.37027	0.464271556410267	0.594847931650654	NA
MSN	0.573420000000002	0.348995574566835	0.486694508749668	NA
MSRA	1.51355	0.0105018858124267	0.0305965794664369	PCa
MT1E	-3.44116	2.86676134483278e-06	5.17163746607833e-05	NC
MT1H	5.31551562484116	7.1470646040515e-05	0.000588198200077961	PCa
MTAP	2.74074244719592	0.00422580214645974	0.0147968693171843	PCa
MTHFD1	1.51132	0.0845878049933782	0.16572154670727	NA
MTMR12	1.70897518335203	0.0134416016434867	0.0371911800074387	PCa
MTOR	-0.16047	0.124707607944282	0.223010036411067	NA
MTPN	1.03739	0.04939140931161	0.107715307541277	NA
MTUS2	-0.129375808229128	0.857843836878924	0.901415588146306	NA
MUC1	0.4344	0.384295371049038	0.521725503742071	NA
MUC12	-0.940882149043137	0.991833472987363	0.99536470030552	NA
MUC13	3.59255711329929	0.101491721794607	0.19248429995529	NA
MUC16	-0.0680700000000005	0.320790838412701	0.458417833092928	NA
MUC4	1.8808	2.9662219746396e-05	0.000293369761088259	PCa
MUC5AC	0.598755417992397	0.0646761349688775	0.13479176003218	NA
MUC5B	1.37181	0.231095332677317	0.357421107810253	NA
MUC6	0.108637615852091	0.963262976590929	0.974498883899751	NA
MVB12A	1.0469	0.0406501818248956	0.0916661600151396	NA
MVB12B	1.36628	4.23699851687399e-05	0.000383712114680757	PCa
MVK	-0.601119999999998	0.539133291958097	0.657515182999194	NA
MVP	-0.0935630070417481	0.704903307271042	0.790824357162288	NA
MXRA8	0.225149999999999	0.258050052073769	0.389754097405458	NA
MYH10	0.492519999999999	0.237130722112734	0.365003261682057	NA
MYH11	0.298698758870405	0.131114409787274	0.231167313581159	NA
MYH14	1.37901052483189	0.0783248928483903	0.156303215374443	NA
MYH9	1.04003	0.0453901071224055	0.10054488365523	NA
MYL12A	2.54331326578042	0.0556175668289165	0.118879254217258	NA
MYL12B	2.7004948526535	0.0589680115236715	0.124974498107029	NA
MYL6	1.05918	0.000438330818938294	0.00241081950416062	PCa
MYL6B	0.28426	0.0524272544556489	0.1135672034558	NA
MYLK	0.317345957640399	0.333421304643879	0.469622137396594	NA
MYO1A	0.242410000000001	0.995916683021694	0.998129831206187	NA
MYO1B	1.51927	6.52276654690614e-06	9.61361997599566e-05	PCa
MYO1C	0.701150000000002	0.000152416436480674	0.00103212932211388	PCa
MYO1D	1.04673	8.12679107238865e-05	0.000652167753318022	PCa
MYO1E	2.05263	0.000146260471994984	0.0010024843901176	PCa
MYO1F	0.729341647863228	0.0576082522199505	0.122207534107233	NA
MYO1G	0.838757252749133	0.712519463956875	0.796199896542494	NA
MYO5A	0.265263649838316	0.576960861032324	0.692783142506865	NA
MYO5B	3.19921676519078	2.69316986430129e-06	4.97794921639295e-05	PCa
MYO5C	0.0910900000000012	0.505857888411851	0.628490103784421	NA
MYO6	0.92436	0.287110469093813	0.420411758315941	NA
MYOF	0.930949999999999	0.111473466983489	0.205202177998177	NA
NAALAD2	-0.232971469126143	0.245349958351513	0.374840214148145	NA
NAGK	1.33262	0.0470701916236873	0.103655548936929	NA
NAGLU	0.667480000000001	0.251644126508761	0.38212626617997	NA
NAMPT	-0.597110000000001	0.271198920882302	0.404466644569836	NA
NANS	0.00925000000000153	0.652452534062011	0.751804018553824	NA
NAP1L1	1.62485601264588	0.146105192590468	0.250545406305326	NA
NAP1L4	2.06856	0.104736712171096	0.196981889863071	NA
NAPA	-0.0744399999999992	0.330869875447081	0.468368844402491	NA
NAPG	0.51416	0.512425417200382	0.635599183601134	NA
NAPRT	0.623519999999999	0.60523446725189	0.715681029707924	NA
NAPSA	1.49161	0.000691225737600201	0.00344848238559392	PCa
NARS	0.112629999999999	0.987750476832575	0.993034919865117	NA
NAT1	4.39954600152339	0.0113006416032443	0.0322977779661798	PCa
NBEAL2	-0.289041919576695	0.330869875447081	0.468368844402491	NA
NCALD	3.0675788401233	5.63417071015959e-05	0.000488655959669611	PCa
NCCRP1	1.8239165169207	0.608811902235905	0.717653340063756	NA
NCDN	-2.53351	1.10445325773515e-06	2.73685944636568e-05	NC
NCK1	0.558982269599658	0.0336830220081936	0.0777433107763323	NA
NCK2	1.91786	0.00159061847622635	0.00660560711582028	PCa
NCKAP1	0.30725	0.0292470316988178	0.0698644666110531	NA
NCKAP1L	-0.734760000000001	0.0170861432999075	0.0454354400251079	NC
NCSTN	1.00239	0.000606122481408425	0.00309933377681632	PCa
NDFIP1	4.09409938553099	0.00827266819638128	0.0254847906869396	PCa
NDRG1	-1.12921	0.00975375214404133	0.0290167692411784	NC
NDRG2	1.26468	0.191888143637068	0.309962581591396	NA
NDRG3	1.76081828254133	0.770509149988339	0.836139621378106	NA
NEBL	1.17214813209538	0.00891894964584316	0.0269600957793248	PCa
NEDD4	0.00833999999999868	0.63411269629366	0.735179501358459	NA
NEDD4L	0.687479999999997	0.378726810389256	0.516653936737915	NA
NEDD8	1.06993	0.0281281930075785	0.0676937835988148	NA
NEFH	-4.2388	1.79872304827652e-06	3.82652874892788e-05	NC
NF2	1.00664	0.000131879066664556	0.000935180173989223	PCa
NFASC	1.19775	0.00436423720287104	0.015187276068633	PCa
NHLRC2	1.19422912094942	0.5839706880689	0.698225822691077	NA
NID1	0.0066999999999986	0.387098338542296	0.523953633501127	NA
NINL	-2.47063	0.0253232618506269	0.0626827173141203	NA
NIT1	1.9887616041259	0.486424215506228	0.613128343189796	NA
NIT2	2.01623	0.00520174367680125	0.0175336708513882	PCa
NME1	0.0406699999999987	0.525692620534321	0.647072521454636	NA
NME2	0.392240000000001	0.10256437022971	0.194029072875836	NA
NME2P1	-0.0568299999999979	1	1	NA
NOL3	2.15983	0.241215692452149	0.369776605356625	NA
NOS1AP	1.07486726760252	0.00270891379176678	0.0102838393946702	PCa
NOS2	0.482514000833849	0.354288057444881	0.491945547745201	NA
NOTCH2	0.0286191188463789	0.436633517501456	0.571118667033517	NA
NPC1	1.55856	0.0243356380077299	0.0605037086079722	NA
NPC2	0.141660000000002	0.674740059451192	0.768066044453528	NA
NPDC1	-2.29349	0.0377290092060605	0.0861122629146421	NA
NPEPPS	1.1795	0.461153377727382	0.592198671284309	NA
NPHS1	0.77431	0.141892401363481	0.245185720363716	NA
NPHS2	1.46754	3.17285990370219e-05	0.000307072922010663	PCa
NPNT	0.473600000000001	0.663559084864553	0.758785870369963	NA
NPR1	0.23726695131748	0.135079261967667	0.236677339345057	NA
NPR3	1.06797	0.0993732349200783	0.18910265379306	NA
NQO1	1.35741	0.127240399919245	0.225571620926021	NA
NQO2	1.00902	0.235106671553151	0.36213493466691	NA
NRAS	0.606259999999999	0.000228928757854351	0.00140281073087381	PCa
NSF	1.01656	0.308477192189014	0.444767307152319	NA
NSFL1C	0.93084	0.308477192189014	0.444767307152319	NA
NT5C	5.08605026711635	0.0304039531244413	0.0719421975819675	NA
NT5C2	-1.66694373826961	0.367739205893692	0.507188323530021	NA
NT5E	0.492059999999999	0.105836499468204	0.198388450790357	NA
NUCB1	-0.429369999999999	0.404176572646036	0.540580172785772	NA
NUDC	0.497510000000002	0.979585553811498	0.986585718555127	NA
NUDCD2	0.135160000000003	0.837800231064079	0.886966911290844	NA
NUDT10	-0.767389999999999	0.0617675140451598	0.130052048713198	NA
NUDT11	-0.645	0.0783248928483903	0.156303215374443	NA
NUDT4	-1.43964	0.0170861432999075	0.0454354400251079	NC
NUDT5	4.31654890109047	0.0113006416032443	0.0322977779661798	PCa
NUDT9	0.877143058995687	0.33856214151446	0.475082532118922	NA
NUTF2	-0.27336	0.150413045463804	0.255985975487456	NA
OAS1	0.256415963885983	0.563061432679295	0.678260433061865	NA
OAS2	-0.27814	0.991833472987363	0.99536470030552	NA
OCC1	-0.18751	0.208046765386999	0.329919448627062	NA
OCLN	1.54753823539693	0.0173252767454262	0.0460170778102899	PCa
OCRL	0.2764796095713	0.674740059451192	0.768066044453528	NA
OLA1	1.59816	0.0845878049933782	0.16572154670727	NA
OLFM4	-0.962160000000001	0.301241057819544	0.436847964876574	NA
OPLAH	0.814371880727823	0.389913740159071	0.525556176962765	NA
ORM1	1.61545	0.00126346414742781	0.00548961782745607	PCa
ORM2	1.96593	0.000215516230852972	0.00133147698787247	PCa
OSBP	0.394940000000002	0.178316892514255	0.293292919489165	NA
OSTF1	1.46601	0.000183260637743187	0.00116738061613245	PCa
OTUB1	1.64733	0.0427023448729683	0.0954348738241264	NA
OTUD7B	1.47938	0.000863409788838445	0.00403103327915257	PCa
OXSR1	0.648499999999999	0.00330805609550248	0.0121295390168424	PCa
P2RX4	0.0862799999999986	0.774425300316804	0.837969794728596	NA
PA2G4	1.34317873727744	0.535757046194642	0.655524763520845	NA
PABPC1	1.36115	0.418747108799047	0.55480301430191	NA
PACS1	1.78968	0.0204320090395562	0.05247628745353	NA
PACSIN2	0.736330000000002	0.00170598324493852	0.00695658628813086	PCa
PACSIN3	0.588810000000002	0.00013464421334611	0.000951795301239744	PCa
PAFAH1B1	1.27686	0.712519463956875	0.796199896542494	NA
PAFAH1B2	0.761999999999997	0.144690421687448	0.249066336568851	NA
PAFAH1B3	-0.27863	0.910356067636084	0.937803989273353	NA
PAG1	0.86422	0.239167055452117	0.367635794168045	NA
PAICS	0.752780000000001	0.594559139245771	0.706391390410545	NA
PAK1	2.24211668961471	8.84905125066694e-05	0.000692868422578262	PCa
PAK2	0.978490000000001	0.122214306136439	0.21959622337663	NA
PAK4	0.652200000000001	0.0150610346884192	0.0409188352076931	PCa
PAK6	1.53544	0.0336830220081936	0.0777433107763323	NA
PALM	2.232	0.0118053814749393	0.0335278781183731	PCa
PALM3	1.21039484888531	0.0022485976592389	0.00872734547604772	PCa
PARD3B	1.19798	0.012509426653258	0.0350855187849462	PCa
PARD6B	1.40383	2.14784678233455e-06	4.21164738622993e-05	PCa
PARD6G	1.95019165915378	0.00865521251450253	0.0263394119031082	PCa
PARK7	0.04983	0.486424215506228	0.613128343189796	NA
PARP10	0.55626	0.333421304643879	0.469622137396594	NA
PARP12	-0.251016832842813	0.626838403571226	0.730879317504196	NA
PBDC1	2.06939	0.418747108799047	0.55480301430191	NA
PBLD	1.9786	4.14439751348533e-05	0.000378365036150179	PCa
PCBD1	0.630210000000002	0.026345245996073	0.0649273548864969	NA
PCBD2	0.457043449455817	0.198952024594786	0.317506592683116	NA
PCBP1	0.0369799999999998	0.641422511885302	0.741747571436593	NA
PCBP2	0.216069999999998	0.626838403571226	0.730879317504196	NA
PCBP3	-0.1465	0.260210274262916	0.39196671240005	NA
PCK1	0.805299999999999	0.0185654889748158	0.0486804391141973	PCa
PCMT1	0.291970000000003	0.389913740159071	0.525556176962765	NA
PCYOX1	3.12345556715934	4.23699851687399e-05	0.000383712114680757	PCa
PCYT2	0.564465917743773	0.292942453473947	0.427563257335761	NA
PDAP1	3.44423180465003	0.0284969697887221	0.068289762883707	NA
PDCD10	1.1598	8.09577102261197e-06	0.000113391078608634	PCa
PDCD5	0.421490000000002	0.73939805805002	0.818126899363491	NA
PDCD6	2.1285	3.50881561462741e-09	3.88656390057971e-07	PCa
PDCD6IP	0.431530000000002	0.0336830220081936	0.0777433107763323	NA
PDE4D	-1.90976	0.00443498510943217	0.0154096940242982	NC
PDE4DIP	0.796800000000001	0.188426158993345	0.306124631505758	NA
PDE8A	1.7068	0.0001555851069176	0.00103800123106269	PCa
PDE8B	0.899806853576221	0.0556175668289165	0.118879254217258	NA
PDE9A	1.87132	0.125969045350801	0.224376143180139	NA
PDGFRB	0.922430000000002	0.0274029638490151	0.0666598527287261	NA
PDIA3	-0.865319999999997	0.63411269629366	0.735179501358459	NA
PDLIM1	1.04229	0.133747478196013	0.234526099014004	NA
PDLIM5	-0.0365400000000022	0.712519463956875	0.796199896542494	NA
PDXK	0.777429999999999	0.0185654889748158	0.0486804391141973	PCa
PDZK1	3.26891	1.46771574779492e-08	1.22581444862131e-06	PCa
PDZK1IP1	2.21794	2.77423844160336e-07	1.07860477341648e-05	PCa
PDZK1P1	5.76467	4.92956524330672e-09	5.05280437438938e-07	PCa
PEA15	0.862259999999999	0.211767831892085	0.334175270060638	NA
PEBP1	-0.134980000000002	0.946955781667821	0.963621519702589	NA
PEF1	2.80366	1.46771574779492e-08	1.22581444862131e-06	PCa
PELI1	0.982637559018404	0.6561463173977	0.752982160677768	NA
PELI2	1.2953	0.105836499468204	0.198388450790357	NA
PELI3	-0.0723900000000004	0.951030765421744	0.966459835973877	NA
PEPD	1.79539	0.000963692849282535	0.00439015631339821	PCa
PFAS	0.575671129433843	0.906299718390958	0.934906617095887	NA
PFDN6	2.93905129503752	0.219353773559457	0.3425503873799	NA
PFKL	2.65247	0.0902730535627267	0.175035026469431	NA
PFKP	-0.0959296696712446	0.774425300316804	0.837969794728596	NA
PFN1	-0.0703500000000012	0.84180097693777	0.889948993433976	NA
PFN2	-0.113399999999999	0.95510703010239	0.967550023756015	NA
PGA3	-1.85227	0.0012190407217076	0.00535855132056655	NC
PGAM1	0.28688	0.0749189806570987	0.151790028195649	NA
PGAM2	1.11202	0.00217304168404717	0.00847787023793489	PCa
PGAM4	1.68266	4.31307745325157e-06	7.42441958555899e-05	PCa
PGD	0.4923	0.499334929718327	0.624168662147909	NA
PGK1	0.052850000000003	0.659848526985825	0.75646081766804	NA
PGK2	0.772280000000002	0.186712542989843	0.303778343753316	NA
PGLS	0.261810000000001	0.770509149988339	0.836139621378106	NA
PGLYRP1	0.271190000000001	0.62321476172497	0.729672527357118	NA
PGLYRP2	-2.20434	0.251644126508761	0.38212626617997	NA
PGM1	0.897569999999998	0.127240399919245	0.225571620926021	NA
PGM2	0.943619999999999	0.112628792002514	0.206654130159209	NA
PGM3	-1.11206	0.160840564170015	0.270063642742654	NA
PHACTR2	1.03263	0.0221601000918238	0.0560213292680074	NA
PHACTR4	0.713250000000002	0.00571748131081224	0.0187125114018601	PCa
PHGDH	-0.31382	0.320790838412701	0.458417833092928	NA
PHKG2	2.94711829846909	0.000187028712812651	0.00118802745744374	PCa
PHLDA3	3.98237074518854	0.000981419972433256	0.00445292160530582	PCa
PHPT1	-0.413320000000002	0.519037127926669	0.641682414185657	NA
PHYHD1	1.74328	0.626838403571226	0.730879317504196	NA
PI16	0.46453	0.515725774546467	0.638288486060528	NA
PI4KA	2.35673624427451	0.000143271020537673	0.000997148615161894	PCa
PICALM	1.17788	0.124080246193185	0.222417293454397	NA
PIGR	0.112660000000002	0.689760065732552	0.780436000113851	NA
PIK3C2G	0.816920378503028	0.00325386445272008	0.0119502676561625	PCa
PIK3IP1	2.00063	0.178316892514255	0.293292919489165	NA
PIK3R1	0.331289999999999	0.373208194788082	0.511601507141109	NA
PIN1	1.33645	0.209901329373371	0.331926716505577	NA
PIP	-1.32129	0.00143098179042243	0.00607695656761315	NC
PIP4K2B	0.725023554738881	0.375961251373859	0.515062346201732	NA
PIP4K2C	1.46487	0.14753052606233	0.252413760448068	NA
PITHD1	-0.279160000000001	0.723997441211987	0.80503660253108	NA
PITPNA	0.577909999999999	0.817861336925721	0.870352673321142	NA
PITPNB	0.555810000000001	0.217439244915687	0.340031551515169	NA
PKD1	0.90874	0.0284969697887221	0.068289762883707	NA
PKD2	1.99966	8.30194292183517e-05	0.000661515239884746	PCa
PKHD1	0.898177774183626	0.0106574971585559	0.0308903034608529	PCa
PKLR	1.06314	0.00688934508715387	0.0219427587168531	PCa
PKM	-0.147119999999997	0.442692067293636	0.576701682118514	NA
PKN1	0.170892264073323	0.480037176459799	0.609506662678405	NA
PKN2	0.637529999999998	0.00244813677637124	0.00937274776013099	PCa
PKP3	0.40258	0.671004930583381	0.765747023514942	NA
PLA2R1	1.6979	0.00365083198653951	0.0131511599515121	PCa
PLAU	-0.79973	0.549325573719669	0.667418733156171	NA
PLCB1	0.821146794925822	0.206204111832888	0.327688704850714	NA
PLCB3	1.10916	0.000308591019359991	0.00178428909911995	PCa
PLCB4	1.38303631046144	0.000198774581438699	0.00124510189206741	PCa
PLCD1	1.87086	2.06222748233257e-09	2.90645185791247e-07	PCa
PLCG2	0.672600000000003	0.00536881555188933	0.0178301606325632	PCa
PLD3	0.93844	0.0277635365585209	0.0672468044462563	NA
PLEC	1.34088497637969	0.000787327159417187	0.00377749520103352	PCa
PLEKHA1	1.36008	0.0121528866610811	0.034298822804428	PCa
PLEKHB2	0.138850000000001	0.975503840698735	0.9842331815551	NA
PLEKHF1	3.15767455539797	0.000102610247802965	0.000771287029318951	PCa
PLEKHF2	2.42128704931609	0.159318342454672	0.268306842595433	NA
PLG	1.02178	0.0864497985720063	0.168782940069155	NA
PLIN3	0.425600000000003	0.594559139245771	0.706391390410545	NA
PLP2	0.0080600000000004	0.886056703344877	0.923316943642651	NA
PLS1	2.78178	1.28234284568409e-09	2.22437162847509e-07	PCa
PLS3	1.57821	4.94233950570087e-05	0.000435350608802948	PCa
PLSCR1	0.241530000000001	0.328331111270867	0.465651984852707	NA
PLSCR3	0.524880000000003	0.0209945062206934	0.0536156415941831	NA
PLSCR4	1.1024	0.113793535462631	0.207945237008292	NA
PLXNB1	0.0148475462356057	0.601666483049893	0.712208881510503	NA
PLXNB2	2.05978	6.52276654690614e-06	9.61361997599566e-05	PCa
PM20D2	0.519460000000002	0.418747108799047	0.55480301430191	NA
PMM2	1.0456	0.454952271194772	0.587245204089416	NA
PMVK	1.97634	0.10256437022971	0.194029072875836	NA
PNKD	0.759220000000003	0.00383406130819107	0.013701756339098	PCa
PNP	0.80302	0.0105018858124267	0.0305965794664369	PCa
PNPO	1.9782	0.0530527793316025	0.114591970682724	NA
PODXL	-0.131740000000001	0.987750476832575	0.993034919865117	NA
POTEE	0.302979999999998	0.0123300150936237	0.0346685586485305	PCa
POTEF	0.428080000000001	0.123456043121098	0.221474444899026	NA
POTEI	0.21997	0.451868997729613	0.58494003088894	NA
POTEJ	0.00793999999999784	0.922538722743839	0.94775618213547	NA
POTEKP	1.36682	1.54348680265485e-06	3.41231641175165e-05	PCa
PPA1	0.602060000000002	0.0215704500155639	0.0548999602540595	NA
PPAP2A	-0.299000000000003	0.313364628780148	0.450374275270385	NA
PPCS	-1.15435	0.0204320090395562	0.05247628745353	NA
PPIA	0.0865699999999983	0.320790838412701	0.458417833092928	NA
PPIAL4D	-0.0343000000000018	0.458046937033321	0.58955242180944	NA
PPIB	-3.68921705336102	0.000347197290263168	0.00196223029960763	NC
PPIL1	4.11290163506316	0.00182899953315908	0.00733877926561162	PCa
PPIL3	1.24138	0.165473162161886	0.276811558364282	NA
PPL	0.982199999999999	0.00304509114119411	0.0112938824397907	PCa
PPM1A	3.22668	0.013635236888406	0.0376807097835239	PCa
PPME1	2.71199740077714	0.20437334016955	0.325237743177371	NA
PPP1CA	1.06416	0.000111607178300544	0.000811852216347507	PCa
PPP1CB	0.836210000000001	0.000606122481408425	0.00309933377681632	PCa
PPP1CC	2.24109	4.87474787843618e-06	8.20340034766685e-05	PCa
PPP1R16A	0.04664	0.542520165606838	0.660930833843015	NA
PPP1R2	-1.61238	0.0442983616352228	0.0986108642521495	NA
PPP1R7	2.23238	0.129813037996203	0.229771115134566	NA
PPP2CA	2.22896	0.0101967142775004	0.0299786058614908	PCa
PPP2CB	1.95467	0.0114667176318997	0.0326482932574923	PCa
PPP2R1A	0.433359999999997	0.509136105524672	0.632214712532012	NA
PPP2R1B	0.080803627531985	0.315827357297904	0.453624643762277	NA
PPP2R2A	0.981159999999999	0.93473957831058	0.955502152806146	NA
PPP2R2D	0.64167889760455	0.280215679889837	0.412727862933758	NA
PPP2R4	0.872019999999999	0.790146434913503	0.849680596437744	NA
PPP2R5C	0.828607546388715	0.0190829205402935	0.0496905148018036	PCa
PPP2R5D	1.02720992519113	0.253766994505549	0.384831588843317	NA
PPP3CA	0.651810000000001	0.743264879198177	0.819590368015593	NA
PPP3CB	0.98929770886247	0.251644126508761	0.38212626617997	NA
PRDX1	-0.174320000000002	0.552743994945696	0.669048689534378	NA
PRDX2	0.10173	0.225169893807013	0.349936671629782	NA
PRDX4	-0.898779999999999	0.260210274262916	0.39196671240005	NA
PRDX5	1.28702	0.000224375214267366	0.00137865424570275	PCa
PRDX6	-0.11459	0.813887221631183	0.868994168929128	NA
PREP	0.381050000000002	0.549325573719669	0.667418733156171	NA
PRKAA1	2.15489	0.181640802414291	0.297458249414833	NA
PRKAA2	0.140498631949519	0.0942312071361644	0.180689942255145	NA
PRKACA	0.147669999999998	0.704903307271042	0.790824357162288	NA
PRKACB	0.444329999999997	0.448798407774259	0.581632419270663	NA
PRKACG	-1.18366	0.119760135901175	0.21622026137482	NA
PRKAG1	-0.0728860202980037	0.407066156205828	0.543799870997714	NA
PRKAR1A	1.8559	0.335985394886211	0.472348544556362	NA
PRKAR2A	-0.0765700000000002	0.794090376518398	0.852295953854825	NA
PRKAR2B	0.20589	0.731684237353893	0.811982261433577	NA
PRKCA	0.896340000000002	0.0845878049933782	0.16572154670727	NA
PRKCD	0.561689999999999	0.0632079985012162	0.13271325569855	NA
PRKCE	1.5038990933862	0.0277635365585209	0.0672468044462563	NA
PRKCH	2.00263282237395	0.000832193508438715	0.00394242933094391	PCa
PRKCI	1.93416	8.2914163419682e-06	0.000114706403994714	PCa
PRKCQ	-0.0139700000000005	0.794090376518398	0.852295953854825	NA
PRKCZ	2.15426	3.29739698269373e-09	3.88656390057971e-07	PCa
PRKD1	0.560478341713621	0.287110469093813	0.420411758315941	NA
PRKD2	0.472258924309921	0.14753052606233	0.252413760448068	NA
PRKG2	-0.972670000000001	0.200747326172643	0.31991888375923	NA
PRMT5	0.382707729422641	0.442692067293636	0.576701682118514	NA
PRNP	-0.430409999999998	0.209901329373371	0.331926716505577	NA
PROCR	0.848939999999999	0.0106574971585559	0.0308903034608529	PCa
PROM1	1.69978	8.89325506363768e-08	4.55779322011431e-06	PCa
PROM2	1.09094	0.00253239330959371	0.00964619411002334	PCa
PROSC	2.14546	0.000491852879690468	0.00262205258558394	PCa
PROZ	1.75881288273118	0.245349958351513	0.374840214148145	NA
PRPS1	0.354419999999998	0.716338377371719	0.799279090041181	NA
PRPS2	2.52225	0.499334929718327	0.624168662147909	NA
PRR15	0.99025	0.00975375214404133	0.0290167692411784	PCa
PRSS8	-0.499409999999997	0.0246610710101643	0.0611106759647478	NA
PRTN3	-1.11034	0.743264879198177	0.819590368015593	NA
PSAP	0.40438	0.404176572646036	0.540580172785772	NA
PSAT1	0.321829999999999	0.762694468773044	0.832063873770302	NA
PSCA	0.0407900000000012	0.587490408510497	0.700947550894799	NA
PSEN1	2.59174458757135	0.00213614297424898	0.00836285140092267	PCa
PSKH1	2.92243460219572	3.87797940342518e-05	0.0003613571716828	PCa
PSMA1	-0.11853	0.47686088726331	0.6064981955887	NA
PSMA2	5.14234209755471	0.000253043550243147	0.00152572391800686	PCa
PSMA3	3.58614030761477	0.0188226496898842	0.0491831692360243	PCa
PSMA4	1.72591	0.0243356380077299	0.0605037086079722	NA
PSMA5	1.56432	0.0437608521987721	0.0975105945733508	NA
PSMA6	2.71778	0.0341134342685551	0.0785758879219527	NA
PSMA7	2.33803	0.000787327159417187	0.00377749520103352	PCa
PSMB1	2.2961	0.000438330818938294	0.00241081950416062	PCa
PSMB2	3.16324222140534	0.0389235339852105	0.0884804124361388	NA
PSMB3	0.46218	1	1	NA
PSMB4	0.0316399999999994	0.902245811908561	0.932430937604861	NA
PSMB5	0.412189999999999	0.813887221631183	0.868994168929128	NA
PSMB6	0.10164	0.774425300316804	0.837969794728596	NA
PSMB8	0.0197700000000012	0.95510703010239	0.967550023756015	NA
PSMC1	1.44829	0.778347198619558	0.840600063643249	NA
PSMC2	1.0217267764775	0.8820165761529	0.920382868683382	NA
PSMC3	-0.407930775729795	0.6561463173977	0.752982160677768	NA
PSMC4	0.497334351452702	0.430623014077122	0.565553230485678	NA
PSMC6	0.944326297372315	0.515725774546467	0.638288486060528	NA
PSMD10	0.397210000000001	0.389913740159071	0.525556176962765	NA
PSMD2	0.404790000000002	0.693534530707851	0.7835272378488	NA
PSMD3	0.0137986098464182	0.637763200742018	0.738273109688527	NA
PSMD5	0.99633	0.837800231064079	0.886966911290844	NA
PSMD9	-0.31071	0.264568182788064	0.397469188665612	NA
PSME1	2.39827	0.00126346414742781	0.00548961782745607	PCa
PSME2	3.53056	0.0123300150936237	0.0346685586485305	PCa
PSMF1	4.33303582500001	0.0119780168814156	0.0338476542200404	PCa
PTER	1.35475	0.0148496258270107	0.0404908177024294	PCa
PTGDS	-0.929290000000002	0.000895708908543779	0.00413051858643399	NC
PTGER4	2.10433	0.00878619693485875	0.0265944618632302	PCa
PTGES3	0.2651	0.922538722743839	0.94775618213547	NA
PTGR1	0.353740000000002	0.150413045463804	0.255985975487456	NA
PTGR2	0.525500000000001	0.328331111270867	0.465651984852707	NA
PTH1R	1.66592	0.00450677079110155	0.015611010958424	PCa
PTK7	1.52623827527548	0.0676968614201344	0.140051763763673	NA
PTP4A1	0.142110000000002	0.275682150175184	0.408720084579251	NA
PTP4A2	0.0237000000000016	0.522359426962417	0.644376645404952	NA
PTPN11	0.404730000000001	0.427635856356154	0.562941538869309	NA
PTPN13	1.55086	0.000194784372567533	0.00122692391100499	PCa
PTPN14	-0.77435	0.470542976499298	0.600494856822816	NA
PTPN21	0.234808816098793	0.5839706880689	0.698225822691077	NA
PTPN23	2.12924	0.000999448632704606	0.00450751333349777	PCa
PTPN6	1.22775	0.0270464384836097	0.0660777018207365	NA
PTPRD	2.0405	0.0109748837931195	0.0315667894814854	PCa
PTPRF	0.31819	0.492856917336482	0.618815338860672	NA
PTPRJ	0.95177	0.000816981040754212	0.00388669250401002	PCa
PTPRO	1.5913	2.20274888095239e-06	4.24546899704927e-05	PCa
PTPRS	0.381180000000001	0.829811406840711	0.880576339965084	NA
PTRHD1	4.58582278404877	0.04939140931161	0.107715307541277	NA
PTTG1IP	-1.03942	0.000146258399163186	0.0010024843901176	NC
PVALB	6.05872306664779	2.22348222682619e-08	1.67131747383102e-06	PCa
PVR	0.628209999999999	0.275682150175184	0.408720084579251	NA
PVRL2	1.01441	0.0482190675924498	0.105875362629965	NA
PYCARD	-0.20936	0.608811902235905	0.717653340063756	NA
PYGB	-0.2773	0.747138187392735	0.821852006132008	NA
PYGL	-0.474229999999999	0.489634880306135	0.616486127911968	NA
PYGM	-0.564299999999999	0.751017891902545	0.824109657537829	NA
QARS	0.115391051729395	0.445739280149163	0.579666710920624	NA
QDPR	1.22116	0.144690421687448	0.249066336568851	NA
QPRT	2.37145	2.42032897076751e-05	0.000256236705590645	PCa
QSOX1	-0.469690027428783	0.00960995605622258	0.0286646176015634	NC
RAB10	0.481449999999999	0.000327361939368583	0.00186886372981305	PCa
RAB11A	0.3658	0.0459444296555606	0.101374450952338	NA
RAB11B	0.56822	0.00422580214645974	0.0147968693171843	PCa
RAB11FIP1	1.72652	3.54095455731299e-07	1.26743690900648e-05	PCa
RAB11FIP2	3.8239532029081	1.09352832972363e-10	4.10984397254466e-08	PCa
RAB11FIP5	2.16799	0.000491852879690468	0.00262205258558394	PCa
RAB12	2.09537	1.05131529106334e-05	0.000136248044905048	PCa
RAB13	-0.851299999999998	0.000946262676430318	0.00432824003113665	NC
RAB14	0.453849999999999	0.148966463353495	0.254291729645822	NA
RAB15	-0.0967099999999981	0.865887773840771	0.908175316284158	NA
RAB17	2.79363	9.4100666366658e-08	4.7154889479292e-06	PCa
RAB18	-0.0526300000000006	0.505857888411851	0.628490103784421	NA
RAB19	-1.91562	0.0401504047951476	0.0907206040211	NA
RAB1A	0.31165	0.0304039531244413	0.0719421975819675	NA
RAB1B	0.38017	0.0185654889748158	0.0486804391141973	PCa
RAB1C	1.04397	6.21516543327564e-06	9.61361997599566e-05	PCa
RAB20	3.39318704951412	5.77994094285472e-06	9.11452225604014e-05	PCa
RAB21	1.42179	0.000717507290421237	0.00354819942960502	PCa
RAB22A	1.23618	3.73722749366213e-07	1.29216909727269e-05	PCa
RAB23	0.853540000000002	0.0972901804223943	0.185608592937817	NA
RAB25	0.70872	0.137773545034909	0.239536888244966	NA
RAB27A	-0.799900000000001	0.0281281930075785	0.0676937835988148	NA
RAB27B	-0.0605599999999988	0.318302760486823	0.456018249617398	NA
RAB29	1.18626	0.381504855851229	0.519187356635196	NA
RAB2A	0.451079999999997	0.398434357020206	0.534167345470015	NA
RAB2B	0.689809999999998	0.398434357020206	0.534167345470015	NA
RAB31	0.839670000000002	0.0161583284150173	0.043377417352219	PCa
RAB32	3.28434281267839	4.83516927627742e-05	0.000430960739842118	PCa
RAB34	1.5979	1.32967480620662e-05	0.000167509312178543	PCa
RAB35	-0.491060000000001	0.113793535462631	0.207945237008292	NA
RAB39A	0.635680000000001	0.131114409787274	0.231167313581159	NA
RAB39B	-0.54829027726019	0.27343425360723	0.406188565141175	NA
RAB3A	-0.319380000000002	0.751017891902545	0.824109657537829	NA
RAB3B	-1.49331	0.0332572626461767	0.0772349405428717	NA
RAB3D	-1.74451	0.00153567001785032	0.0064366838108782	NC
RAB43	2.06363074238571	0.404176572646036	0.540580172785772	NA
RAB4A	0.201269999999997	0.492856917336482	0.618815338860672	NA
RAB5A	1.25991	8.48065822253103e-05	0.000668667282930332	PCa
RAB5B	0.295650000000002	0.00852597621566424	0.0260515939923074	PCa
RAB5C	0.37491	0.0411552222026185	0.0926197864939169	NA
RAB6A	0.293209999999998	0.118547612372996	0.21506425253508	NA
RAB6B	1.32848	0.00599224275062368	0.0194985676806008	PCa
RAB7A	0.226210000000002	0.0103482989749903	0.0303846538914103	PCa
RAB8A	-0.48245	0.00240697769304163	0.00924656677650574	NC
RAB8B	-0.434200000000001	0.0315999715839301	0.0743044170195645	NA
RAB9A	2.11424	0.112628792002514	0.206654130159209	NA
RABGAP1	-0.0926356778345383	0.356953210181703	0.494428433021954	NA
RAC1	-0.0244800000000005	0.61599484823766	0.723473116029127	NA
RAC2	-0.108160000000002	0.598108017863366	0.709859779095732	NA
RAC3	0.125529999999998	0.898194452827606	0.929522024381024	NA
RAD23A	2.45111990560817	0.129813037996203	0.229771115134566	NA
RAD23B	-1.22597	0.00536881555188933	0.0178301606325632	NC
RALA	0.362560000000002	0.111473466983489	0.205202177998177	NA
RALB	-0.10718	0.853827342675357	0.898451076870243	NA
RALBP1	1.66233	0.0146408362021699	0.0399698373315898	PCa
RALGAPA2	-0.132037234987608	0.0791957796177467	0.157483671109364	NA
RALGAPB	0.263214606677487	0.258050052073769	0.389754097405458	NA
RAN	0.680419999999998	0.280215679889837	0.412727862933758	NA
RANBP1	0.94481	0.496090282192357	0.621490881302092	NA
RAP1A	0.53022	0.00347560010517875	0.0126207379020581	PCa
RAP1B	0.5306	0.00179750376645079	0.00726410572284324	PCa
RAP1GAP	0.833220000000003	0.103646018042856	0.195256282946232	NA
RAP1GDS1	0.308206263900781	0.608811902235905	0.717653340063756	NA
RAP2A	0.29119	0.0942312071361644	0.180689942255145	NA
RAP2B	1.47069	5.73320666339036e-07	1.77101109944456e-05	PCa
RAP2C	0.60792	0.00472848833587117	0.0162541786545571	PCa
RAPGEF3	1.57869	0.000895708908543779	0.00413051858643399	PCa
RASA2	0.589289603243655	0.0193463322413717	0.0501448036830956	NA
RASAL1	1.82423607837318	0.00383406130819107	0.013701756339098	PCa
RASEF	-1.20415	0.626838403571226	0.730879317504196	NA
RBBP9	3.67670293827651	0.178316892514255	0.293292919489165	NA
RBP4	1.08023	0.0766065050542825	0.154238990086971	NA
RBP5	5.58644216328951	0.000175937593760462	0.00114005538485587	PCa
RDX	0.881309999999999	0.00589936129378719	0.0192240747362574	PCa
REG1A	0.35323	0.190151348317568	0.308482942774185	NA
REG1B	0.91234	0.0993732349200783	0.18910265379306	NA
REPS1	1.49027772475196	0.000678423130136615	0.00339211565068308	PCa
REPS2	2.16484764231895	0.00284860476391943	0.0107060062377305	PCa
RETN	1.15048	0.113793535462631	0.207945237008292	NA
RFFL	-0.138409999999997	0.65614601965319	0.752982160677768	NA
RFTN1	1.20830924462626	0.00314790042612803	0.0116560188192425	PCa
RHCG	1.83223	5.75804331683442e-05	0.000497486117987035	PCa
RHEB	-0.239180000000001	0.217439244915687	0.340031551515169	NA
RHOA	-0.0185500000000012	0.890099794421056	0.925818743735924	NA
RHOB	1.04984	2.92934991799088e-07	1.11960746865584e-05	PCa
RHOBTB3	1.11899	0.0845878049933782	0.16572154670727	NA
RHOC	0.0369899999999994	0.464271556410267	0.594847931650654	NA
RHOD	1.88338226319066	0.370467655889307	0.509082610621808	NA
RHOF	0.63035	0.162373749067443	0.272232568139096	NA
RHOG	0.32368	0.191888143637068	0.309962581591396	NA
RHOQ	3.32821	2.06330902887839e-05	0.000226963993176622	PCa
RHPN1	0.974664151258196	0.0791957796177467	0.157483671109364	NA
RHPN2	1.0574	0.000617652014218955	0.00313694885599943	PCa
RIPK4	0.553211224952175	0.00905349099559917	0.0272936125602622	PCa
RNASE1	0.771059999999999	0.080074525199356	0.158810953671546	NA
RNASE2	1.10259	0.170205458591759	0.283257054704366	NA
RNASE6	4.21638381287325	0.000530855370173738	0.00278390432498088	PCa
RNASET2	1.62763	0.144690421687448	0.249066336568851	NA
RNF13	-0.833389999999998	0.313364628780148	0.450374275270385	NA
RNH1	0.307690000000001	0.671004930583381	0.765747023514942	NA
RNPEP	-0.0665200000000006	0.704903307271042	0.790824357162288	NA
ROBO4	-1.24059	0.122214306136439	0.21959622337663	NA
ROCK1	0.472191599627765	0.995916683021694	0.998129831206187	NA
ROCK2	0.715646765814691	0.674740059451192	0.768066044453528	NA
RP2	0.446259999999999	0.00878619693485875	0.0265944618632302	PCa
RPE	0.318760000000001	0.333421304643879	0.469622137396594	NA
RPL13	-1.34384	0.119760135901175	0.21622026137482	NA
RPL15	-1.05886490747953	0.191887732396115	0.309962581591396	NA
RPL18	-1.70824	0.0134416016434867	0.0371911800074387	NC
RPL3	-1.69671629420142	0.00618196846829471	0.0199147698514351	NC
RPL6	-0.706419999999998	0.505857888411851	0.628490103784421	NA
RPL7	-1.8974	0.0421812614198584	0.0946455169171946	NA
RPL7A	-3.72102475652884	0.000285127761896181	0.00166570752092199	NC
RPS12	-3.0908	0.00164737183680403	0.00679126780985941	NC
RPS16	-0.335359999999998	0.17503845973984	0.289378098763445	NA
RPS18	-1.30188	0.0716349997126547	0.146452333954702	NA
RPS2	-1.44101	0.0281281930075785	0.0676937835988148	NA
RPS25	-2.21854	0.0033630685843046	0.0122912798340468	NC
RPS27A	-0.39808	0.458046937033321	0.58955242180944	NA
RPS3A	-0.988899999999997	0.348995574566835	0.486694508749668	NA
RPS4X	-1.70673	0.113793535462631	0.207945237008292	NA
RPS4Y1	-0.54936	0.121596764170759	0.218835357705556	NA
RPS6KA1	1.87241116254399	0.14753052606233	0.252413760448068	NA
RPS6KA2	0.747687536376782	0.146104819360376	0.250545406305326	NA
RPS6KA3	1.8886	0.136421269889462	0.238103686997474	NA
RPS6KB1	1.39968466041318	0.708707745227281	0.794697148427409	NA
RPS7	-1.09059	0.454952271194772	0.587245204089416	NA
RPS8	-1.81001	0.0716349997126547	0.146452333954702	NA
RPS9	-0.926069999999999	0.754903901511307	0.826764593447304	NA
RPSA	-1.85785	0.092235077621617	0.177921385831263	NA
RRAS	0.07911	0.185010467247515	0.302098916468607	NA
RRAS2	0.33821	0.0160454251010815	0.0432287139820056	PCa
RSPRY1	2.91700344026081	0.000146260471994984	0.0010024843901176	PCa
RSU1	0.62152	0.0459444296555606	0.101374450952338	NA
RTCA	1.69187127658474	0.0427023448729683	0.0954348738241264	NA
RTCB	1.97611717142731	0.268976139996323	0.402482545249973	NA
RUVBL2	0.494570000000001	0.367739649211346	0.507188323530021	NA
S100A10	-0.0306700000000006	0.770509149988339	0.836139621378106	NA
S100A11	-0.59366	0.0100471095386166	0.0296159895550072	NC
S100A13	4.35414	1.80996685945952e-10	5.83067895440172e-08	PCa
S100A14	1.34306	9.23252625303742e-05	0.000710557907870286	PCa
S100A16	1.41629	0.00153567001785032	0.0064366838108782	PCa
S100A4	3.59161	0.000308591019359991	0.00178428909911995	PCa
S100A6	0.306629999999998	0.103646018042856	0.195256282946232	NA
S100A8	-0.287400000000002	0.701106235630812	0.78891944179016	NA
S100A9	0.56691	0.191888143637068	0.309962581591396	NA
S100P	1.62034	5.39395849819871e-05	0.000471448698195275	PCa
SAMM50	1.27387	0.190151348317568	0.308482942774185	NA
SARG	0.543340000000001	0.0562746626270476	0.119829427973553	NA
SARS	1.56185	0.0809611772880692	0.160146890161926	NA
SBDS	0.63767	0.243276653473419	0.372429635833374	NA
SBSN	-1.98397474220419	1.15523126308457e-05	0.000147177768263034	NC
SCAMP1	-0.603959999999997	0.296480276308924	0.432446974823172	NA
SCAMP2	0.11469	0.701106235630812	0.78891944179016	NA
SCAMP3	1.3965163085385	0.552743994945696	0.669048689534378	NA
SCAMP4	4.72506484728812	0.00167644191114116	0.00686093740403505	PCa
SCARB1	-0.36294857701629	0.328331111270867	0.465651984852707	NA
SCARB2	1.2326	6.70016840122084e-05	0.000559588138694556	PCa
SCGB1A1	5.87457517291281	3.90893349392166e-06	6.8330581618553e-05	PCa
SCIN	1.07592	4.62740305254595e-05	0.000414079122360759	PCa
SCRN1	-0.707240000000002	0.505857888411851	0.628490103784421	NA
SCRN2	2.27718870880746	0.241215256979999	0.369776605356625	NA
SDC1	4.64468948819504	0.000455535947828683	0.00248124048877701	PCa
SDC4	0.173909999999999	0.289433967333095	0.423264329660266	NA
SDCBP	1.0782	0.00536881555188933	0.0178301606325632	PCa
SDCBP2	1.06379	0.00365083198653951	0.0131511599515121	PCa
SEC14L2	-0.553750000000001	0.648767254322274	0.748705301175398	NA
SEC23B	0.659919767816412	0.525692620534321	0.647072521454636	NA
SEC24C	-0.651630000000001	0.689760065732552	0.780436000113851	NA
SECTM1	0.233160000000002	0.678483218674864	0.771937264435832	NA
SELENBP1	1.21099	1.02676652256862e-05	0.000133835751930188	PCa
SEMA5A	0.50562	0.176672009072438	0.291864747588534	NA
SEMG1	-3.2109	0.0163860320491586	0.0438842069725091	NC
SEMG2	-3.45927	0.000473369626035638	0.00256598198728453	NC
SEPT11	1.15909	0.0126911460093002	0.0355509742248099	PCa
SEPT2	1.18869	0.000641325759419953	0.00324257755043048	PCa
SEPT7	0.810919999999999	0.0386822356263846	0.0880206269803201	NA
SEPT8	1.56628516404969	0.159318342454672	0.268306842595433	NA
SEPT9	0.162310000000002	0.817861336925721	0.870352673321142	NA
SERINC1	-0.313170000000003	0.341151539181421	0.478121019797454	NA
SERINC3	1.54687	0.233094882377027	0.35977341530472	NA
SERINC5	-0.864170000000001	0.00710439332207348	0.0225639534384165	NC
SERPINA1	0.798259999999999	0.120982352084083	0.217903517531635	NA
SERPINA3	1.5511	0.0354329838851936	0.0812831929411104	NA
SERPINA5	-0.371470000000002	0.890099794421056	0.925818743735924	NA
SERPINA7	3.27712716788531	0.00173600269161205	0.007053488413667	PCa
SERPINB1	0.970979999999997	0.00221052383631179	0.00859436422566047	PCa
SERPINB3	-0.74333	0.427635856356154	0.562941538869309	NA
SERPINB4	-1.23453	0.351635509062282	0.489467946256448	NA
SERPINB5	-1.5704	0.381504855851229	0.519187356635196	NA
SERPINB6	-0.31392	0.652452534062011	0.751804018553824	NA
SERPINB8	-0.202269999999999	0.217438819252895	0.340031551515169	NA
SERPINB9	-0.0630341073080984	0.951030765421744	0.966459835973877	NA
SERPINC1	1.1075913375467	0.502590814009364	0.626848609287122	NA
SERPINF1	0.616147499495305	0.424660800645933	0.560333590085769	NA
SERPINF2	-0.608659999999999	0.486424215506228	0.613128343189796	NA
SERPING1	-0.536670000000001	0.325805015408793	0.463527009303992	NA
SFN	-0.777709999999999	0.00320048280617099	0.0118312929965829	NC
SGSH	-1.14371	0.0505875707487913	0.109898816992798	NA
SH2D4A	1.31879	4.62740305254595e-05	0.000414079122360759	PCa
SH3BGRL	0.273729999999997	0.552743994945696	0.669048689534378	NA
SH3BGRL2	3.62361245620515	0.61599484823766	0.723473116029127	NA
SH3BGRL3	-2.23939	3.05118951421138e-06	5.46066059884656e-05	NC
SH3BP4	1.02794	0.00189351753169801	0.00757071282620392	PCa
SH3GL1	0.467479999999998	0.123456043121098	0.221474444899026	NA
SH3GL2	1.29647	0.000140339180747932	0.000982810101200582	PCa
SH3GLB1	0.825597545766447	0.370467655889307	0.509082610621808	NA
SH3GLB2	1.83381	0.0266939242645696	0.065500325589341	NA
SH3KBP1	1.37474	0.0639385868839405	0.133997689055098	NA
SH3RF1	0.0763439649438222	0.751017891902545	0.824109657537829	NA
SH3TC1	0.409758066620572	0.106945426700278	0.200134387725417	NA
SH3YL1	2.44876276679062	0.000327357761117492	0.00186886372981305	PCa
SHANK2	1.02726	0.0134416016434867	0.0371911800074387	PCa
SHC1	1.40141	0.198952024594786	0.317506592683116	NA
SHISA2	1.60300244150007	0.0243356380077299	0.0605037086079722	NA
SHISA4	1.44352	0.0185654889748158	0.0486804391141973	PCa
SHISA5	0.993870000000001	0.00688934508715387	0.0219427587168531	PCa
SHMT1	3.35119	3.83926073247318e-07	1.29216909727269e-05	PCa
SHPK	0.699829999999999	0.84180097693777	0.889948993433976	NA
SHROOM3	-1.0970142509993	6.36712625578725e-06	9.61361997599566e-05	NC
SI	-0.89227	0.277942621997758	0.411260244491433	NA
SIAE	0.774459999999998	0.0218635454113502	0.0554581494967318	NA
SIDT1	-1.48585	0.124707607944282	0.223010036411067	NA
SIRPA	0.72476	0.0296283909921536	0.0704768161258507	NA
SIRPB1	0.401039999999998	0.171805220621468	0.285287755892055	NA
SIRPG	-0.0484138042087174	0.373208194788082	0.511601507141109	NA
SKP1	1.77082	0.00496003362157483	0.016921143444253	PCa
SLC11A2	-0.42435	0.119760135901175	0.21622026137482	NA
SLC12A1	0.75264	0.00743827465358581	0.0234920298933277	PCa
SLC12A2	1.30837	0.00275476627441344	0.0104053566981613	PCa
SLC12A3	2.17084	6.11037429325616e-09	5.99082349186636e-07	PCa
SLC13A2	4.31832866320246	5.37386913397953e-06	8.7180394943337e-05	PCa
SLC13A3	5.2018996605537	0.000333852768207772	0.00190110604118314	PCa
SLC15A2	-0.60089	0.0783248928483903	0.156303215374443	NA
SLC16A1	-1.58925	0.178316892514255	0.293292919489165	NA
SLC17A5	1.47083	0.0010177834790111	0.00458104140752503	PCa
SLC1A1	3.80174785600472	0.00209981957647683	0.00824929119330183	PCa
SLC1A5	2.49436	0.0040913618542492	0.0144382174981721	PCa
SLC22A2	1.91008	0.0142310066618291	0.0390400486890812	PCa
SLC22A6	3.79303746766094	4.52672242326618e-05	0.000408310362578609	PCa
SLC22A8	4.6498	8.49157605624729e-06	0.0001167591707734	PCa
SLC23A1	2.28016	8.48065822253103e-05	0.000668667282930332	PCa
SLC25A3	2.61845427103436	0.0163860320491586	0.0438842069725091	PCa
SLC26A2	2.36810936962686	0.454952271194772	0.587245204089416	NA
SLC26A4	2.10197	8.2914163419682e-06	0.000114706403994714	PCa
SLC28A1	1.91221650590507	0.000123901207655554	0.000889800074086861	PCa
SLC29A1	0.487499999999997	0.215536762689436	0.338229227463242	NA
SLC2A12	0.35716	0.890099794421056	0.925818743735924	NA
SLC2A13	2.5606165411791	0.00512004349673311	0.0173880995258029	PCa
SLC2A2	2.16443798315795	0.0105018858124267	0.0305965794664369	PCa
SLC2A5	0.854389999999999	0.00429451389487798	0.0149909115061143	PCa
SLC30A4	6.93095321997617	0.0001555851069176	0.00103800123106269	PCa
SLC31A1	5.10671401356341	0.0170861432999075	0.0454354400251079	PCa
SLC34A1	2.44377456019121	0.00275476627441344	0.0104053566981613	PCa
SLC34A2	0.250620252212725	0.758796124523945	0.829818264210231	NA
SLC35F2	-2.38853330838473	0.389913740159071	0.525556176962765	NA
SLC35F6	-2.67725	2.76138368459286e-06	5.02170984577169e-05	NC
SLC36A2	4.07341	7.66538716322134e-07	2.21608308372617e-05	PCa
SLC39A14	2.61068887596912	0.000946262676430318	0.00432824003113665	PCa
SLC3A1	3.03886	2.35845074001373e-08	1.71558271571967e-06	PCa
SLC3A2	2.54177	2.48746292909559e-07	1.03874609353899e-05	PCa
SLC44A1	0.545190000000002	0.179973145325946	0.29537077344251	NA
SLC44A2	0.110749999999999	0.277942621997758	0.411260244491433	NA
SLC44A4	-1.4196	1.02398386015979e-08	9.62118168608469e-07	NC
SLC46A1	-2.14488	0.000340463867779161	0.00192901010513067	NC
SLC47A1	3.99161727422246	2.14784678233455e-06	4.21164738622993e-05	PCa
SLC4A4	4.7054536534508	7.71763828969088e-06	0.000110147305969955	PCa
SLC5A1	2.40281	5.50609200631443e-06	8.80584218031138e-05	PCa
SLC5A10	5.26759019399212	8.29285390124147e-07	2.33754819341244e-05	PCa
SLC5A11	0.808329999999998	0.0700377834742429	0.144101461436513	NA
SLC5A12	2.27958	3.46966646469297e-05	0.000330130712146948	PCa
SLC5A2	5.4810323344997	1.10445325773515e-06	2.73685944636568e-05	PCa
SLC5A8	4.86090013804328	9.83728216120133e-05	0.000744398364882852	PCa
SLC6A14	0.68216	0.963262976590929	0.974498883899751	NA
SLC6A19	2.46732	9.20682733177395e-07	2.47159471823217e-05	PCa
SLC7A8	2.74932403760171	0.000802026925271145	0.00383171761967464	PCa
SLC9A3	1.26501012593028	0.00637708625680966	0.020484799870521	PCa
SLC9A3R1	0.77814	0.000302561367364551	0.00176298677882962	PCa
SLC9A3R2	0.305479999999999	0.0201557226792654	0.052063178283784	NA
SLCO4C1	1.58727	3.10250642699449e-05	0.000301558275554852	PCa
SLK	0.32424	0.00299484336852108	0.0111441778812129	PCa
SLURP1	4.31553	0.00657772833981899	0.0210992566234592	PCa
SMAD1	0.769479999999998	0.00989946276369045	0.0292956542416299	PCa
SMAD2	0.32292	0.092235077621617	0.177921385831263	NA
SMAD3	0.88832	0.00182899953315908	0.00733877926561162	PCa
SMAD5	1.03708	0.00422580214645974	0.0147968693171843	PCa
SMIM1	0.538509999999999	0.163917935660784	0.27461734391907	NA
SMIM22	2.0642	8.89325506363768e-08	4.55779322011431e-06	PCa
SMIM24	1.82662	1.67751708863147e-05	0.000199094791308629	PCa
SMIM5	0.0322700000000005	0.27343425360723	0.406188565141175	NA
SMO	1.14866	0.00176650719025041	0.00716452106837173	PCa
SMPDL3B	1.15907	0.173416208907124	0.28753937579821	NA
SMS	-0.252149999999997	0.483224966590309	0.611145428862113	NA
SMURF1	0.402253328271636	0.817861336925721	0.870352673321142	NA
SMURF2	-0.506844354838375	0.0270464384836097	0.0660777018207365	NA
SNAP23	0.359820000000003	0.131114409787274	0.231167313581159	NA
SNAP29	-0.0750299999999982	0.747137961376692	0.821852006132008	NA
SNCG	1.00215	0.000455535947828683	0.00248124048877701	PCa
SND1	0.00232999999999706	0.591019914067104	0.704413269673002	NA
SNF8	0.267589999999998	0.529036656783755	0.649416255333352	NA
SNX1	1.31188	0.264568182788064	0.397469188665612	NA
SNX12	0.647310000000001	0.648767254322274	0.748705301175398	NA
SNX17	1.73595	0.0114667176318997	0.0326482932574923	PCa
SNX18	1.54341	0.018311407884858	0.0482949997431051	PCa
SNX2	1.71861	0.108063540541329	0.201224842213623	NA
SNX27	1.78274	0.109190887568827	0.202821623943743	NA
SNX3	1.54321	0.27343425360723	0.406188565141175	NA
SNX33	1.07449	0.0274029638490151	0.0666598527287261	NA
SNX5	-1.04497	0.373207752472028	0.511601507141109	NA
SNX6	1.42491307612088	0.648767254322274	0.748705301175398	NA
SNX9	1.24526	0.00766861253895194	0.0240510727056142	PCa
SOD1	0.174669999999999	0.306052480688537	0.442119374729437	NA
SOD3	-0.444379999999999	0.125969045350801	0.224376143180139	NA
SORD	-1.03365	0.0716349997126547	0.146452333954702	NA
SPAG1	0.26654972524762	0.255902297498032	0.387288376414807	NA
SPAG9	-0.62397	0.148966463353495	0.254291729645822	NA
SPAST	2.01804	8.09577102261197e-06	0.000113391078608634	PCa
SPECC1	-0.736604166579282	0.0221601000918238	0.0560213292680074	NA
SPEN	-1.88465	0.215536762689436	0.338229227463242	NA
SPG20	1.77075	0.00989946276369045	0.0292956542416299	PCa
SPINT1	-1.49999	0.195396681004133	0.313385146276188	NA
SPINT2	-0.205940000000002	0.193636577236236	0.312339400334558	NA
SPON2	-2.7901	0.00429451389487798	0.0149909115061143	NC
SPP1	1.26881	0.132425875295636	0.232751635846967	NA
SPPL2A	1.26314	0.0277635365585209	0.0672468044462563	NA
SPR	1.49129	0.195396681004133	0.313385146276188	NA
SPRR1A	-0.25751	0.682234327273439	0.774251840967088	NA
SPRR3	0.397100000000002	0.619600219420974	0.725817399893142	NA
SPTAN1	-0.0436954223731654	1	1	NA
SPTBN1	0.325324996788328	0.154817066841654	0.261703512539677	NA
SPTBN2	-2.05529	2.0419589543816e-06	4.18601585648229e-05	NC
SRC	-0.05715	0.333421304643879	0.469622137396594	NA
SRGAP1	0.699723122738948	0.0396558492136477	0.0898733065093221	NA
SRGAP2	2.25023191013041	0.000999448632704606	0.00450751333349777	PCa
SRGAP3	-0.848549999999999	0.195396681004133	0.313385146276188	NA
SRI	0.382489999999997	0.0818557835918583	0.161491506561365	NA
SSH3	0.905809999999999	0.103646018042856	0.195256282946232	NA
ST13	0.386570000000003	0.154817066841654	0.261703512539677	NA
STAM	2.72031369065335	0.00107467256913449	0.00481786609025504	PCa
STAM2	1.72859	0.0274029638490151	0.0666598527287261	NA
STAMBP	0.461389999999998	0.0193463322413717	0.0501448036830956	NA
STAP1	1.90369002447044	0.0188226496898842	0.0491831692360243	PCa
STAP2	2.86280629832417	0.000111607178300544	0.000811852216347507	PCa
STARD10	0.0892499999999998	0.829811406840711	0.880576339965084	NA
STAT1	0.612169999999999	0.539133291958097	0.657515182999194	NA
STAT3	1.0346	0.241215692452149	0.369776605356625	NA
STAT5A	0.152089620226866	0.66727791245847	0.762265295133663	NA
STAT5B	-0.290785279018557	0.674740059451192	0.768066044453528	NA
STEAP4	-0.215340000000001	0.448798407774259	0.581632419270663	NA
STIP1	1.64333	0.0603543088401853	0.127552920744721	NA
STK10	1.40074	0.00248993900265995	0.00951663127287828	PCa
STK11	2.8139	1.79775623059897e-05	0.000204744459595994	PCa
STK24	1.27415	1.67751708863147e-05	0.000199094791308629	PCa
STK25	1.35161	2.9662219746396e-05	0.000293369761088259	PCa
STK26	0.71265	0.000730993448129899	0.00359910529592341	PCa
STK3	1.57998	0.00457960756294291	0.0157905428966915	PCa
STK38	1.96816	0.0105018858124267	0.0305965794664369	PCa
STK39	0.243970000000001	0.747138187392735	0.821852006132008	NA
STK4	0.394290000000002	0.415808527557377	0.55220743795164	NA
STOM	0.81747	0.0470701916236873	0.103655548936929	NA
STRADB	1.31404	0.000744714753183301	0.00364280210071224	PCa
STRAP	1.14172062272813	0.938810081989976	0.958793811090306	NA
STUB1	2.29747734120965	0.0193463322413717	0.0501448036830956	NA
STX11	2.98498392878616	0.000183260637743187	0.00116738061613245	PCa
STX12	0.466390000000001	0.967342445350235	0.977748639293939	NA
STX2	3.13918614133708	0.000162109352818116	0.00107201346218431	PCa
STX3	0.937059999999999	4.05145216386362e-07	1.34353303375183e-05	PCa
STX4	0.0663400000000003	0.894145745587657	0.927033864965594	NA
STX7	0.424720000000001	0.231095332677317	0.357421107810253	NA
STXBP1	1.43364	0.00304509114119411	0.0112938824397907	PCa
STXBP2	0.48161	0.000233575172261793	0.00142740383048873	PCa
STXBP3	2.20376	0.00145651850361894	0.00617377673996373	PCa
STXBP4	2.71934	0.000606122481408425	0.00309933377681632	PCa
STXBP5	0.397276126773169	0.701106235630812	0.78891944179016	NA
STXBP6	0.28097	0.786207860993653	0.846656507421532	NA
STYK1	1.43805	0.0562746626270476	0.119829427973553	NA
SUCNR1	3.55062997727871	0.00117606385570056	0.00518987083092909	PCa
SUGT1	1.34158970788615	0.454952271194772	0.587245204089416	NA
SULF2	0.471069999999997	0.693534530707851	0.7835272378488	NA
SULT2B1	-2.22822	0.110327184722685	0.204259888878953	NA
SUMO2	-0.41187	0.119760135901175	0.21622026137482	NA
SUSD2	4.10734	2.77423844160336e-07	1.07860477341648e-05	PCa
SVIP	0.131059999999998	0.0942312071361644	0.180689942255145	NA
SWAP70	0.565313203463623	0.727837416785912	0.808907528266255	NA
SYK	0.995529999999999	0.0123300150936237	0.0346685586485305	PCa
SYNGR2	-1.62677	0.000551419859528821	0.00286509627474076	NC
SYPL1	1.25096	0.0175673403381877	0.046550355420227	PCa
SYT1	-1.84113	0.385694859689663	0.523310414320211	NA
SYT17	0.119450000000001	0.223219072897548	0.347144144402738	NA
SYT7	-0.652509999999999	0.268976139996323	0.402482545249973	NA
SYTL1	-0.834070000000001	0.381504415229511	0.519187356635196	NA
SYTL2	0.740549999999999	0.0146408362021699	0.0399698373315898	PCa
SYTL3	-0.185821527508006	0.857843836878924	0.901415588146306	NA
SYTL4	-0.00975999999999999	0.502590814009364	0.626848609287122	NA
SYTL5	0.699753054009779	0.266765898356988	0.400504061780964	NA
TACC2	0.182089999999999	0.942882185130288	0.962516671556722	NA
TACSTD2	3.66276601693366	0.00126346414742781	0.00548961782745607	PCa
[truncated: 256 more rows]
