# Supplementary material for: Prostate cancer reshapes the secreted and extracellular vesicle urinary proteomes
Source: Nat Commun. 2024 Jun 13;15:5069. doi: 10.1038/s41467-024-49424-5 (PMC11176296; doi:10.1038/s41467-024-49424-5)
Supplement: Supplementary file 10 — Source Data [file 41467_2024_49424_MOESM10_ESM.zip › SourceData_6B_roc_PCaNC_Discovery_sPSA.txt]

Sensitivities	1-Specificities	AUROC	dataset
1	1	1	0.542780748663102	uEV
2	1	0.990196078431373	0.542780748663102	uEV
3	1	0.980392156862745	0.542780748663102	uEV
4	1	0.970588235294118	0.542780748663102	uEV
5	1	0.96078431372549	0.542780748663102	uEV
6	1	0.950980392156863	0.542780748663102	uEV
7	1	0.931372549019608	0.542780748663102	uEV
8	1	0.92156862745098	0.542780748663102	uEV
9	1	0.911764705882353	0.542780748663102	uEV
10	1	0.901960784313726	0.542780748663102	uEV
11	1	0.892156862745098	0.542780748663102	uEV
12	1	0.882352941176471	0.542780748663102	uEV
13	1	0.872549019607843	0.542780748663102	uEV
14	1	0.862745098039216	0.542780748663102	uEV
15	1	0.852941176470588	0.542780748663102	uEV
16	1	0.843137254901961	0.542780748663102	uEV
17	1	0.823529411764706	0.542780748663102	uEV
18	1	0.813725490196078	0.542780748663102	uEV
19	1	0.803921568627451	0.542780748663102	uEV
20	1	0.794117647058824	0.542780748663102	uEV
21	1	0.784313725490196	0.542780748663102	uEV
22	1	0.774509803921569	0.542780748663102	uEV
23	1	0.764705882352941	0.542780748663102	uEV
24	1	0.754901960784314	0.542780748663102	uEV
25	0.954545454545455	0.745098039215686	0.542780748663102	uEV
26	0.954545454545455	0.735294117647059	0.542780748663102	uEV
27	0.909090909090909	0.735294117647059	0.542780748663102	uEV
28	0.863636363636364	0.725490196078431	0.542780748663102	uEV
29	0.863636363636364	0.705882352941176	0.542780748663102	uEV
30	0.863636363636364	0.696078431372549	0.542780748663102	uEV
31	0.863636363636364	0.686274509803922	0.542780748663102	uEV
32	0.863636363636364	0.676470588235294	0.542780748663102	uEV
33	0.818181818181818	0.676470588235294	0.542780748663102	uEV
34	0.818181818181818	0.666666666666667	0.542780748663102	uEV
35	0.818181818181818	0.647058823529412	0.542780748663102	uEV
36	0.818181818181818	0.637254901960784	0.542780748663102	uEV
37	0.772727272727273	0.637254901960784	0.542780748663102	uEV
38	0.772727272727273	0.627450980392157	0.542780748663102	uEV
39	0.727272727272727	0.598039215686274	0.542780748663102	uEV
40	0.681818181818182	0.57843137254902	0.542780748663102	uEV
41	0.681818181818182	0.558823529411765	0.542780748663102	uEV
42	0.636363636363636	0.549019607843137	0.542780748663102	uEV
43	0.590909090909091	0.529411764705882	0.542780748663102	uEV
44	0.545454545454545	0.5	0.542780748663102	uEV
45	0.545454545454545	0.490196078431373	0.542780748663102	uEV
46	0.5	0.480392156862745	0.542780748663102	uEV
47	0.454545454545455	0.450980392156863	0.542780748663102	uEV
48	0.454545454545455	0.441176470588235	0.542780748663102	uEV
49	0.454545454545455	0.42156862745098	0.542780748663102	uEV
50	0.409090909090909	0.411764705882353	0.542780748663102	uEV
51	0.363636363636364	0.392156862745098	0.542780748663102	uEV
52	0.363636363636364	0.362745098039216	0.542780748663102	uEV
53	0.272727272727273	0.352941176470588	0.542780748663102	uEV
54	0.272727272727273	0.343137254901961	0.542780748663102	uEV
55	0.272727272727273	0.294117647058823	0.542780748663102	uEV
56	0.272727272727273	0.284313725490196	0.542780748663102	uEV
57	0.272727272727273	0.274509803921569	0.542780748663102	uEV
58	0.227272727272727	0.254901960784314	0.542780748663102	uEV
59	0.227272727272727	0.225490196078431	0.542780748663102	uEV
60	0.181818181818182	0.205882352941177	0.542780748663102	uEV
61	0.0909090909090909	0.196078431372549	0.542780748663102	uEV
62	0.0454545454545455	0.176470588235294	0.542780748663102	uEV
63	0	0.156862745098039	0.542780748663102	uEV
64	0	0.147058823529412	0.542780748663102	uEV
65	0	0.127450980392157	0.542780748663102	uEV
66	0	0.117647058823529	0.542780748663102	uEV
67	0	0.107843137254902	0.542780748663102	uEV
68	0	0.0980392156862745	0.542780748663102	uEV
69	0	0.0882352941176471	0.542780748663102	uEV
70	0	0.0686274509803921	0.542780748663102	uEV
71	0	0.0588235294117647	0.542780748663102	uEV
72	0	0.0392156862745098	0.542780748663102	uEV
73	0	0.0294117647058824	0.542780748663102	uEV
74	0	0.0196078431372549	0.542780748663102	uEV
75	0	0.00980392156862742	0.542780748663102	uEV
76	0	0	0.542780748663102	uEV
77	1	1	0.493993993993994	uSP
78	0.974358974358974	1	0.493993993993994	uSP
79	0.948717948717949	1	0.493993993993994	uSP
80	0.948717948717949	0.981981981981982	0.493993993993994	uSP
81	0.948717948717949	0.972972972972973	0.493993993993994	uSP
82	0.923076923076923	0.963963963963964	0.493993993993994	uSP
83	0.897435897435897	0.954954954954955	0.493993993993994	uSP
84	0.871794871794872	0.936936936936937	0.493993993993994	uSP
85	0.871794871794872	0.927927927927928	0.493993993993994	uSP
86	0.871794871794872	0.90990990990991	0.493993993993994	uSP
87	0.871794871794872	0.900900900900901	0.493993993993994	uSP
88	0.871794871794872	0.891891891891892	0.493993993993994	uSP
89	0.846153846153846	0.882882882882883	0.493993993993994	uSP
90	0.794871794871795	0.873873873873874	0.493993993993994	uSP
91	0.794871794871795	0.855855855855856	0.493993993993994	uSP
92	0.769230769230769	0.855855855855856	0.493993993993994	uSP
93	0.769230769230769	0.846846846846847	0.493993993993994	uSP
94	0.743589743589744	0.828828828828829	0.493993993993994	uSP
95	0.743589743589744	0.810810810810811	0.493993993993994	uSP
96	0.743589743589744	0.801801801801802	0.493993993993994	uSP
97	0.743589743589744	0.756756756756757	0.493993993993994	uSP
98	0.743589743589744	0.72972972972973	0.493993993993994	uSP
99	0.717948717948718	0.711711711711712	0.493993993993994	uSP
100	0.717948717948718	0.702702702702703	0.493993993993994	uSP
101	0.692307692307692	0.693693693693694	0.493993993993994	uSP
102	0.692307692307692	0.648648648648649	0.493993993993994	uSP
103	0.641025641025641	0.63963963963964	0.493993993993994	uSP
104	0.641025641025641	0.630630630630631	0.493993993993994	uSP
105	0.615384615384615	0.603603603603604	0.493993993993994	uSP
106	0.615384615384615	0.594594594594595	0.493993993993994	uSP
107	0.615384615384615	0.585585585585586	0.493993993993994	uSP
108	0.615384615384615	0.558558558558559	0.493993993993994	uSP
109	0.58974358974359	0.549549549549549	0.493993993993994	uSP
110	0.58974358974359	0.513513513513513	0.493993993993994	uSP
111	0.564102564102564	0.504504504504504	0.493993993993994	uSP
112	0.538461538461538	0.486486486486487	0.493993993993994	uSP
113	0.512820512820513	0.459459459459459	0.493993993993994	uSP
114	0.512820512820513	0.441441441441441	0.493993993993994	uSP
115	0.512820512820513	0.423423423423423	0.493993993993994	uSP
116	0.487179487179487	0.405405405405405	0.493993993993994	uSP
117	0.461538461538462	0.387387387387387	0.493993993993994	uSP
118	0.461538461538462	0.378378378378378	0.493993993993994	uSP
119	0.435897435897436	0.378378378378378	0.493993993993994	uSP
120	0.41025641025641	0.351351351351351	0.493993993993994	uSP
121	0.384615384615385	0.342342342342342	0.493993993993994	uSP
122	0.358974358974359	0.333333333333333	0.493993993993994	uSP
123	0.358974358974359	0.324324324324324	0.493993993993994	uSP
124	0.358974358974359	0.315315315315315	0.493993993993994	uSP
125	0.358974358974359	0.306306306306306	0.493993993993994	uSP
126	0.333333333333333	0.306306306306306	0.493993993993994	uSP
127	0.307692307692308	0.306306306306306	0.493993993993994	uSP
128	0.307692307692308	0.297297297297297	0.493993993993994	uSP
129	0.307692307692308	0.288288288288288	0.493993993993994	uSP
130	0.307692307692308	0.27027027027027	0.493993993993994	uSP
131	0.256410256410256	0.261261261261261	0.493993993993994	uSP
132	0.256410256410256	0.252252252252252	0.493993993993994	uSP
133	0.230769230769231	0.243243243243243	0.493993993993994	uSP
134	0.205128205128205	0.234234234234234	0.493993993993994	uSP
135	0.205128205128205	0.216216216216216	0.493993993993994	uSP
136	0.179487179487179	0.207207207207207	0.493993993993994	uSP
137	0.153846153846154	0.207207207207207	0.493993993993994	uSP
138	0.153846153846154	0.198198198198198	0.493993993993994	uSP
139	0.153846153846154	0.189189189189189	0.493993993993994	uSP
140	0.128205128205128	0.189189189189189	0.493993993993994	uSP
141	0.128205128205128	0.18018018018018	0.493993993993994	uSP
142	0.128205128205128	0.171171171171171	0.493993993993994	uSP
143	0.0769230769230769	0.171171171171171	0.493993993993994	uSP
144	0.0769230769230769	0.162162162162162	0.493993993993994	uSP
145	0.0769230769230769	0.153153153153153	0.493993993993994	uSP
146	0.0512820512820513	0.144144144144144	0.493993993993994	uSP
147	0.0512820512820513	0.135135135135135	0.493993993993994	uSP
148	0.0256410256410256	0.135135135135135	0.493993993993994	uSP
149	0.0256410256410256	0.126126126126126	0.493993993993994	uSP
150	0.0256410256410256	0.117117117117117	0.493993993993994	uSP
151	0.0256410256410256	0.108108108108108	0.493993993993994	uSP
152	0.0256410256410256	0.0990990990990991	0.493993993993994	uSP
153	0.0256410256410256	0.0900900900900901	0.493993993993994	uSP
154	0.0256410256410256	0.081081081081081	0.493993993993994	uSP
155	0.0256410256410256	0.0720720720720721	0.493993993993994	uSP
156	0.0256410256410256	0.0630630630630631	0.493993993993994	uSP
157	0	0.0630630630630631	0.493993993993994	uSP
158	0	0.045045045045045	0.493993993993994	uSP
159	0	0.036036036036036	0.493993993993994	uSP
160	0	0.027027027027027	0.493993993993994	uSP
161	0	0.0180180180180181	0.493993993993994	uSP
162	0	0.00900900900900903	0.493993993993994	uSP
163	0	0	0.493993993993994	uSP
