# Supplementary material for: Prostate cancer reshapes the secreted and extracellular vesicle urinary proteomes
Source: Nat Commun. 2024 Jun 13;15:5069. doi: 10.1038/s41467-024-49424-5 (PMC11176296; doi:10.1038/s41467-024-49424-5)
Supplement: Supplementary file 10 — Source Data [file 41467_2024_49424_MOESM10_ESM.zip › SourceData_6B_roc_PCaNC_Discovery_uEVP150.txt]

thresholds	sensitivities	specificities
1	-Inf	1	0
2	1.57478108513613e-12	1	0.0769230769230769
3	1.9159489019163e-07	1	0.153846153846154
4	0.00459350703191065	1	0.230769230769231
5	0.0113164881400354	1	0.307692307692308
6	0.0147459529167382	1	0.384615384615385
7	0.0308360267274094	1	0.461538461538462
8	0.0575442684154625	1	0.538461538461538
9	0.12256838820886	1	0.615384615384615
10	0.18477197730394	1	0.692307692307692
11	0.235232172662882	1	0.769230769230769
12	0.305157921706814	0.980392156862745	0.769230769230769
13	0.422619978586897	0.96078431372549	0.769230769230769
14	0.527053367634002	0.941176470588235	0.769230769230769
15	0.644945365496337	0.92156862745098	0.769230769230769
16	0.81798681654873	0.901960784313726	0.769230769230769
17	0.914792749775345	0.882352941176471	0.769230769230769
18	0.948074375470258	0.862745098039216	0.769230769230769
19	0.962479861699817	0.843137254901961	0.769230769230769
20	0.970024703104601	0.823529411764706	0.769230769230769
21	0.972113055481248	0.823529411764706	0.846153846153846
22	0.975803262002714	0.803921568627451	0.846153846153846
23	0.980796513361964	0.784313725490196	0.846153846153846
24	0.98414765181083	0.784313725490196	0.923076923076923
25	0.987013859241145	0.764705882352941	0.923076923076923
26	0.991775156211913	0.745098039215686	0.923076923076923
27	0.994089609472133	0.725490196078431	0.923076923076923
28	0.994401846725707	0.705882352941177	0.923076923076923
29	0.995195209771427	0.686274509803922	0.923076923076923
30	0.996276879139041	0.666666666666667	0.923076923076923
31	0.997200424670533	0.647058823529412	0.923076923076923
32	0.997852548593728	0.627450980392157	0.923076923076923
33	0.998344435772131	0.607843137254902	0.923076923076923
34	0.998746596965858	0.588235294117647	0.923076923076923
35	0.999163810138364	0.568627450980392	0.923076923076923
36	0.999561483202373	0.549019607843137	0.923076923076923
37	0.999680362515654	0.529411764705882	0.923076923076923
38	0.99976024927926	0.509803921568627	0.923076923076923
39	0.999816163554602	0.490196078431373	0.923076923076923
40	0.999886883258713	0.470588235294118	0.923076923076923
41	0.999924621567355	0.450980392156863	0.923076923076923
42	0.999932814020609	0.431372549019608	0.923076923076923
43	0.999940310454636	0.411764705882353	0.923076923076923
44	0.999946064152123	0.392156862745098	0.923076923076923
45	0.999955976289161	0.372549019607843	0.923076923076923
46	0.999966822040505	0.352941176470588	0.923076923076923
47	0.999972393188051	0.333333333333333	0.923076923076923
48	0.999974246217244	0.313725490196078	0.923076923076923
49	0.999979700608895	0.313725490196078	1
50	0.999986646940912	0.294117647058824	1
51	0.999989056989063	0.274509803921569	1
52	0.999989478306328	0.254901960784314	1
53	0.999992347472375	0.235294117647059	1
54	0.999995702913765	0.215686274509804	1
55	0.999996608836021	0.196078431372549	1
56	0.999997041148233	0.176470588235294	1
57	0.999997449307281	0.156862745098039	1
58	0.999998133651953	0.137254901960784	1
59	0.999999114561332	0.117647058823529	1
60	0.999999749707231	0.0980392156862745	1
61	0.999999803049963	0.0784313725490196	1
62	0.999999814778294	0.0588235294117647	1
63	0.999999865627134	0.0392156862745098	1
64	0.999999929250016	0.0196078431372549	1
65	Inf	0	1
