# Supplementary material for: Prostate cancer reshapes the secreted and extracellular vesicle urinary proteomes
Source: Nat Commun. 2024 Jun 13;15:5069. doi: 10.1038/s41467-024-49424-5 (PMC11176296; doi:10.1038/s41467-024-49424-5)
Supplement: Supplementary file 10 — Source Data [file 41467_2024_49424_MOESM10_ESM.zip › SourceData_6B_roc_PCaNC_Discovery_uEVP20.txt]

thresholds	sensitivities	specificities
1	-Inf	1	0
2	1.19607688066759e-05	0.981132075471698	0
3	0.0140328455842637	0.981132075471698	0.1
4	0.0446302824199663	0.981132075471698	0.2
5	0.0853754750898951	0.981132075471698	0.3
6	0.133770807156722	0.981132075471698	0.4
7	0.290903402993083	0.981132075471698	0.5
8	0.435968734807029	0.962264150943396	0.5
9	0.498619307764313	0.962264150943396	0.6
10	0.609133055062697	0.943396226415094	0.6
11	0.669532701591034	0.924528301886792	0.6
12	0.728214877553075	0.924528301886792	0.7
13	0.803409737389241	0.924528301886792	0.8
14	0.82084570044431	0.905660377358491	0.8
15	0.822146963359183	0.886792452830189	0.8
16	0.828898301235094	0.867924528301887	0.8
17	0.842192317873745	0.849056603773585	0.8
18	0.856882989040406	0.830188679245283	0.8
19	0.884967579378326	0.811320754716981	0.8
20	0.918255378569848	0.811320754716981	0.9
21	0.938703876166324	0.792452830188679	0.9
22	0.954397234694201	0.773584905660377	0.9
23	0.965825466422739	0.754716981132076	0.9
24	0.971443364675803	0.754716981132076	1
25	0.974003790067659	0.735849056603774	1
26	0.974717337280565	0.716981132075472	1
27	0.976911632384996	0.69811320754717	1
28	0.979228028094995	0.679245283018868	1
29	0.98398998011944	0.660377358490566	1
30	0.989249936587927	0.641509433962264	1
31	0.990103281529883	0.622641509433962	1
32	0.990160763760026	0.60377358490566	1
33	0.991255120145586	0.584905660377358	1
34	0.992740014538365	0.566037735849057	1
35	0.99397153787086	0.547169811320755	1
36	0.995326009538424	0.528301886792453	1
37	0.996140415855571	0.509433962264151	1
38	0.996527753195581	0.490566037735849	1
39	0.996649994115182	0.471698113207547	1
40	0.997080522056051	0.452830188679245	1
41	0.997652827335474	0.433962264150943	1
42	0.998094707834491	0.415094339622642	1
43	0.998405630493804	0.39622641509434	1
44	0.998610708584316	0.377358490566038	1
45	0.99884751041737	0.358490566037736	1
46	0.998964516863316	0.339622641509434	1
47	0.99903956914157	0.320754716981132	1
48	0.999163717332859	0.30188679245283	1
49	0.999299441882336	0.283018867924528	1
50	0.99935210665537	0.264150943396226	1
51	0.999431642582738	0.245283018867925	1
52	0.999503506493701	0.226415094339623	1
53	0.999536913733776	0.207547169811321	1
54	0.999558157136318	0.188679245283019	1
55	0.999566034918797	0.169811320754717	1
56	0.999580319388717	0.150943396226415	1
57	0.999605238070196	0.132075471698113	1
58	0.999633179479887	0.113207547169811	1
59	0.99966124464764	0.0943396226415094	1
60	0.999698954554767	0.0754716981132075	1
61	0.999790967669497	0.0566037735849057	1
62	0.999916368741515	0.0377358490566038	1
63	0.999986836466223	0.0188679245283019	1
64	Inf	0	1
