# Supplementary material for: Prostate cancer reshapes the secreted and extracellular vesicle urinary proteomes
Source: Nat Commun. 2024 Jun 13;15:5069. doi: 10.1038/s41467-024-49424-5 (PMC11176296; doi:10.1038/s41467-024-49424-5)
Supplement: Supplementary file 10 — Source Data [file 41467_2024_49424_MOESM10_ESM.zip › SourceData_6B_roc_PCaNC_Discovery_uSP.txt]

thresholds	sensitivities	specificities
1	-Inf	1	0
2	3.89143941420796e-13	1	0.75
3	1.12994357274514e-12	1	0.8
4	4.17962493428852e-12	1	0.85
5	4.09706653480675e-11	1	0.9
6	1.58299784420346e-08	1	0.95
7	0.499991984211186	1	1
8	0.999991966396085	0.981818181818182	1
9	0.999999997970959	0.963636363636364	1
10	0.9999999999935	0.945454545454545	1
11	0.999999999999887	0.927272727272727	1
12	Inf	0	1
