# Supplementary material for: Prostate cancer reshapes the secreted and extracellular vesicle urinary proteomes
Source: Nat Commun. 2024 Jun 13;15:5069. doi: 10.1038/s41467-024-49424-5 (PMC11176296; doi:10.1038/s41467-024-49424-5)
Supplement: Supplementary file 10 — Source Data [file 41467_2024_49424_MOESM10_ESM.zip › SourceData_6C_PCaNC_log2fc.txt]

dataset	sample.type	gene	log2fc	gene.order
Discovery	Urine	KLK3	-3.20937435453568	2
Discovery	Urine	KRT79	4.62619512456204	1
Validate	Urine	KLK3	-5.34828719684072	2
Validate	Urine	KRT79	2.97562891718272	1
Discovery	uEV-P20	ASS1	2.18107900439222	4
Discovery	uEV-P20	PCYOX1	2.93781531984041	6
Discovery	uEV-P20	SLC4A1	4.9417315943771	5
Discovery	uEV-P20	SMS	-2.40172033257205	3
Validate	uEV-P20	ASS1	1.30121815589967	4
Validate	uEV-P20	PCYOX1	1.32018129987152	6
Validate	uEV-P20	SLC4A1	2.91281286431803	5
Validate	uEV-P20	SMS	-0.967369331644726	3
Discovery	uEV-P150	AQP1	2.20705144334921	8
Discovery	uEV-P150	EEF1A2	-0.668291113601203	9
Discovery	uEV-P150	PDCD6	2.3107954282959	7
Validate	uEV-P150	AQP1	0.53216730830502	8
Validate	uEV-P150	EEF1A2	-0.0646158068390505	9
Validate	uEV-P150	PDCD6	1.13311243085559	7
