# Supplementary material for: Prostate cancer reshapes the secreted and extracellular vesicle urinary proteomes
Source: Nat Commun. 2024 Jun 13;15:5069. doi: 10.1038/s41467-024-49424-5 (PMC11176296; doi:10.1038/s41467-024-49424-5)
Supplement: Supplementary file 10 — Source Data [file 41467_2024_49424_MOESM10_ESM.zip › SourceData_6D_roc_PCaNC_valid_uEVP150.txt]

thresholds	sensitivities	specificities
1	Inf	1	0
2	2.54562325088799e-07	1	0.0625
3	1.17259682158288e-07	1	0.125
4	1.14956450860552e-07	1	0.1875
5	1.12163305955902e-07	1	0.25
6	1.08377852584574e-07	1	0.3125
7	8.88714961282106e-08	0.928571428571429	0.3125
8	6.03062882439661e-08	0.928571428571429	0.375
9	4.49083390083011e-08	0.928571428571429	0.4375
10	3.59512660298292e-08	0.857142857142857	0.4375
11	3.09927599809706e-08	0.785714285714286	0.4375
12	2.86782756817706e-08	0.714285714285714	0.4375
13	2.49959580351899e-08	0.714285714285714	0.5
14	2.03339810976977e-08	0.714285714285714	0.5625
15	1.6371582287215e-08	0.642857142857143	0.5625
16	1.47258583537628e-08	0.642857142857143	0.625
17	1.37823039190279e-08	0.571428571428571	0.625
18	1.24791929589493e-08	0.571428571428571	0.6875
19	9.64469000761039e-09	0.571428571428571	0.75
20	6.84150096793653e-09	0.5	0.75
21	6.07143685900344e-09	0.428571428571429	0.75
22	5.49630217387675e-09	0.428571428571429	0.8125
23	4.34258831434248e-09	0.428571428571429	0.875
24	3.26593384784715e-09	0.428571428571429	0.9375
25	3.00197008276643e-09	0.357142857142857	0.9375
26	2.25340056059062e-09	0.285714285714286	0.9375
27	1.50709480535631e-09	0.214285714285714	0.9375
28	1.41502262660664e-09	0.142857142857143	0.9375
29	1.29783341580945e-09	0.0714285714285714	0.9375
30	1.15964160038098e-09	0	0.9375
31	-Inf	0	1
