# Supplementary material for: Prostate cancer reshapes the secreted and extracellular vesicle urinary proteomes
Source: Nat Commun. 2024 Jun 13;15:5069. doi: 10.1038/s41467-024-49424-5 (PMC11176296; doi:10.1038/s41467-024-49424-5)
Supplement: Supplementary file 10 — Source Data [file 41467_2024_49424_MOESM10_ESM.zip › SourceData_6D_roc_PCaNC_valid_uEVP20.txt]

thresholds	sensitivities	specificities
1	Inf	1	0
2	6.58793628535959e-05	0.928571428571429	0
3	4.50384279979574e-05	0.928571428571429	0.0625
4	3.41582151398422e-05	0.928571428571429	0.125
5	2.96520217903643e-05	0.928571428571429	0.1875
6	2.94891284865409e-05	0.928571428571429	0.25
7	2.36454542873544e-05	0.928571428571429	0.3125
8	1.38214877662147e-05	0.928571428571429	0.375
9	9.1674677138121e-06	0.928571428571429	0.4375
10	7.9894500236723e-06	0.928571428571429	0.5
11	7.38897123703405e-06	0.928571428571429	0.5625
12	7.10497087259426e-06	0.857142857142857	0.5625
13	6.66993817023395e-06	0.857142857142857	0.625
14	5.25970688769266e-06	0.857142857142857	0.6875
15	3.99322851293265e-06	0.785714285714286	0.6875
16	3.84499264854217e-06	0.785714285714286	0.75
17	3.70546896185482e-06	0.785714285714286	0.8125
18	3.4205584777059e-06	0.714285714285714	0.8125
19	3.17864886811302e-06	0.642857142857143	0.8125
20	2.95431180374977e-06	0.571428571428571	0.8125
21	2.36668401235933e-06	0.571428571428571	0.875
22	1.84870135177072e-06	0.5	0.875
23	1.66278670876969e-06	0.5	0.9375
24	1.20327271877966e-06	0.428571428571429	0.9375
25	5.93281667059375e-07	0.357142857142857	0.9375
26	3.84606230906802e-07	0.285714285714286	0.9375
27	3.60149618919401e-07	0.214285714285714	0.9375
28	2.50924591498316e-07	0.214285714285714	1
29	1.61589160922441e-07	0.142857142857143	1
30	1.17029665793255e-07	0.0714285714285714	1
31	-Inf	0	1
