# Supplementary material for: Prostate cancer reshapes the secreted and extracellular vesicle urinary proteomes
Source: Nat Commun. 2024 Jun 13;15:5069. doi: 10.1038/s41467-024-49424-5 (PMC11176296; doi:10.1038/s41467-024-49424-5)
Supplement: Supplementary file 10 — Source Data [file 41467_2024_49424_MOESM10_ESM.zip › SourceData_6D_roc_PCaNC_valid_uSP.txt]

thresholds	sensitivities	specificities
1	Inf	1	0
2	0.751836105210648	1	0.0625
3	0.581161412542655	1	0.125
4	0.490962226759555	1	0.1875
5	0.338605902345346	1	0.25
6	0.264586009201139	1	0.3125
7	0.228428180938849	0.928571428571429	0.3125
8	0.195068532108662	0.928571428571429	0.375
9	0.1840226653079	0.928571428571429	0.4375
10	0.180019071834471	0.857142857142857	0.4375
11	0.164608360628212	0.857142857142857	0.5
12	0.121021774131678	0.785714285714286	0.5
13	0.0817632551441731	0.785714285714286	0.5625
14	0.0609300252250905	0.785714285714286	0.625
15	0.0487385426369798	0.785714285714286	0.6875
16	0.0468718342659387	0.714285714285714	0.6875
17	0.0453077201161385	0.714285714285714	0.75
18	0.0435055807169317	0.642857142857143	0.75
19	0.0386943096397602	0.571428571428571	0.75
20	0.0344776299978978	0.5	0.75
21	0.0299177901423917	0.428571428571429	0.75
22	0.0211007940269187	0.357142857142857	0.75
23	0.0140998666933454	0.285714285714286	0.75
24	0.0104098965999506	0.285714285714286	0.8125
25	0.00833018407674972	0.285714285714286	0.875
26	0.00795106014603671	0.285714285714286	0.9375
27	0.006594079108076	0.214285714285714	0.9375
28	0.00450741442585808	0.142857142857143	0.9375
29	0.00344890379188375	0.0714285714285714	0.9375
30	0.00312271648369936	0	0.9375
31	-Inf	0	1
