# Supplementary material for: Prostate cancer reshapes the secreted and extracellular vesicle urinary proteomes
Source: Nat Commun. 2024 Jun 13;15:5069. doi: 10.1038/s41467-024-49424-5 (PMC11176296; doi:10.1038/s41467-024-49424-5)
Supplement: Supplementary file 10 — Source Data [file 41467_2024_49424_MOESM10_ESM.zip › SourceData_7B_hoshino_markers.txt]

gene	pkey	uEPS	uEV-P150	uEV-P20
A2M	435	18.1179401552552	14.4637358711466	14.9502481662914
A2M	436	18.2419628684654	18.8007606969258	14.3473029167643
A2M	438	21.5640277233177	13.2706677164615	22.1139904238793
A2M	439	24.099305359172	19.561522772108	19.6372236327912
A2M	440	22.5958481400817	16.7097589329041	14.9052242154391
A2M	441	22.1377690529266	14.6541232943275	20.6553764359799
A2M	442	23.3694172618702	13.6414242459295	17.4936258315658
A2M	443	23.5294577959812	13.5379563902789	16.7909405092662
A2M	444	23.2360087493739	23.4199384951529	24.2331409081026
A2M	445	21.8968949390006	11.0398869484724	14.9568099422736
A2M	446	20.9833815584824	13.8676376140826	14.8295921419853
A2M	447	23.5252281550578	15.245890928161	19.8022621930486
A2M	448	22.8206210956101	19.3608206558586	17.6759035645507
A2M	449	20.8081369587755	13.9416922297624	15.2237706753076
A2M	450	21.9345045492202	16.9706666958194	18.4040779782894
A2M	452	23.3554199342615	13.3958836254899	16.8055664243448
A2M	453	24.0681774339921	16.0452164508354	23.0693211126041
A2M	454	26.4114936991006	23.3120012682182	21.3774222810165
A2M	455	22.5958173779211	16.1806436082883	22.1246736499395
A2M	456	23.2569263618157	15.8051423840077	17.7224769388331
A2M	457	26.2293317763917	13.1221855418997	16.4123925521538
A2M	458	26.0303451996848	19.8120955985824	23.6657807119828
A2M	459	20.695466506688	14.342119776323	18.0040204449837
A2M	460	22.591846762132	13.1291356967003	19.6892954698182
A2M	461	23.8430254988834	18.5502976002726	17.0741567363193
A2M	462	22.1208947130684	14.0406113768399	20.9991754088883
A2M	463	23.8254334016463	13.8553568295112	22.7562250843206
A2M	464	19.8557290087457	12.7401184405841	13.9094655590535
A2M	465	21.9917502633639	13.0840446661303	13.036122774839
A2M	466	23.2953823503643	20.5663376821724	18.8277844966329
A2M	467	22.2585383492305	16.3155998913727	20.3687200670652
A2M	468	21.4973958615961	13.6676143950437	16.2034265412882
A2M	469	25.3922839778109	23.3811257560524	23.2304958696838
A2M	470	26.6116498508734	20.0444222881904	22.56571310108
A2M	471	21.0599325983682	13.7063748586054	16.0754854828478
A2M	472	28.8206900515861	24.1184527707655	24.1877151107475
A2M	473	23.1828568064181	17.1208642914216	22.9337689685527
A2M	474	24.7133014654261	20.6130913843411	17.3778447577587
A2M	475	21.1633885082949	12.2729411190965	19.6886097666994
A2M	476	21.2949830179075	16.3523038747862	17.9312814016426
A2M	477	24.4167868379511	18.7802149333421	16.3453861169944
A2M	478	22.438661258687	13.5534121000336	17.5552202031103
A2M	479	24.8746548726532	18.6747232015659	19.2460079645636
A2M	480	21.9588494916895	13.0976884702071	18.6590690188778
A2M	483	21.5825034008986	14.0064331768718	13.3021013776468
A2M	484	23.1019330616658	18.3922150356012	18.8672527276347
A2M	485	21.8325587862915	13.8257960041407	16.203793564903
A2M	486	24.4044308059374	18.6302484964929	21.4506287858749
A2M	487	25.6214238383064	21.1161861680463	18.0408176863555
A2M	499	24.00456529381	15.048036265585	14.7479728745891
A2M	503	19.2415199998108	13.0601391397519	21.5525003708728
A2M	504	21.3505405865207	13.8806298029081	17.7036412306821
A2M	505	23.3148884204517	18.5383098962633	17.01217690714
A2M	506	22.8628594930494	18.579267530481	17.8072947727379
A2M	507	21.5575427789217	19.3549106317772	18.645462089617
A2M	508	21.1596021977547	15.8945786448905	19.2435281208634
A2M	509	24.0324552985324	17.6460046355257	19.9207607857366
A2M	510	20.0925387972955	14.8174261124879	10.782712892413
A2M	511	28.5564577893737	22.7541035610385	23.4119782681648
A2M	512	22.6104264496419	16.9972061765838	22.242629261307
A2M	513	25.5816546253584	13.547380008065	13.5791416783762
A2M	514	19.5528843648233	13.7709828066948	15.2684966099736
A2M	515	24.7391228325922	14.7236301781403	16.4873888476241
A2M	516	19.3486191979972	13.0887391806624	14.0146326835982
A2M	517	25.0463438545004	19.6197902384094	17.9467477891088
A2M	518	20.2797724292627	11.7949505231521	20.6116560853544
A2M	519	23.6108084639246	17.8572114829747	22.0844215097132
A2M	520	21.7700781307887	14.7514373016357	20.3473032717379
A2M	521	27.9547136430975	13.7997875421323	14.2514636499983
A2M	522	6.9889385	16.667581005986	6.9889385
A2M	523	6.9889385	15.8841559256029	6.9889385
A2M	524	6.9889385	17.8411934354979	6.9889385
A2M	525	23.300369127508	16.8681838131819	23.1690696762714
A2M	526	23.283455188392	13.3200945440982	15.8943231586246
A2M	527	6.9889385	18.6717529895357	6.9889385
A2M	529	28.2258876774629	15.9771159454849	19.8282466550553
A2M	530	26.8768599425299	18.5824270992225	18.9232531956206
A2M	531	21.5900178317056	16.2786697464016	20.1160833196029
A2M	533	19.5416886387207	12.6687389437727	16.9661593242091
A2M	534	23.6922079829441	16.9872383172716	14.8325907688773
A2M	535	21.418529943115	13.3370967073321	13.8738271115198
A2M	536	22.814762865039	13.4952960678053	17.8288735704929
A2M	537	22.2794997549163	14.3436518393415	19.8320088288669
A2M	538	21.3928616983329	12.8436301552447	19.4582482352703
A2M	539	21.1908729482843	13.8838024194784	19.285462804774
A2M	540	24.4187846642411	17.0258921586955	19.6280840596162
A2M	541	23.1986920235088	16.4574762891343	23.5605550488371
A2M	542	24.2557228731658	22.3215438576508	22.3672414309794
A2M	543	20.8345107378935	17.4621289644191	13.5530737891126
A2M	544	22.7325070713476	13.3402542929582	18.1398440919527
A2M	545	22.0234623565505	16.8567889138438	18.3700795930976
A2M	546	22.4669125617627	18.1094470568446	20.9271523876526
A2M	547	6.9889385	13.7630058462843	6.9889385
A2M	555	24.1188855120739	17.9352367455863	15.1185214030946
A2M	558	21.352355914042	17.2894494838583	17.7272077675112
A2M	559	24.412655384073	18.5029503060362	21.2128902894563
ACTB	435	25.9851458785404	26.7410616609825	28.5682359677171
ACTB	436	25.3292672903395	25.7806678248871	26.0532384186829
ACTB	438	25.0635707335482	27.3077259659895	27.6295842390374
ACTB	439	26.3294881584328	26.9231093408975	27.0463792283559
ACTB	440	26.5409617159791	26.916601294505	28.8455720835764
ACTB	441	26.8498719671879	26.5480663145025	29.3759155026937
ACTB	442	27.2136231623831	27.2641065833008	29.7228263674007
ACTB	443	27.2865147529115	28.4428129837131	28.3102534462467
ACTB	444	26.3064764830142	27.0955283396092	28.4853114435503
ACTB	445	26.34665203658	27.3712722341188	27.7482519817554
ACTB	446	26.5591433404066	27.0907823857301	29.0588436467073
ACTB	447	26.9289002203061	27.156657914266	27.191541786393
ACTB	448	26.7776003340968	26.4872630447962	27.6262001348044
ACTB	449	26.277744233997	27.3966221274963	29.5989256417224
ACTB	450	26.3705381298383	27.1762401064502	28.7672265915401
ACTB	452	25.9352808924492	26.9107329576636	29.6982261644042
ACTB	453	26.0982812599833	28.0007083048123	26.9646938170825
ACTB	454	26.6638672421814	26.5075355745608	28.2072662133188
ACTB	455	26.6813788156217	26.5921831005847	27.7963192212857
ACTB	456	26.0310148126205	26.7461006272552	27.4903900197548
ACTB	457	26.082581205569	27.4415307783504	29.2865240381604
ACTB	458	27.2467267203579	27.7485785138001	31.0769635622236
ACTB	459	26.7748642004924	27.5506492946837	27.9722030002182
ACTB	460	26.9311189610705	26.9301288296859	29.3823369742683
ACTB	461	26.2076130233482	27.6813435151728	26.8414803029958
ACTB	462	26.4221814800799	26.9238559791288	27.5768869244287
ACTB	463	26.9484235676573	26.9993068863279	28.0601741476921
ACTB	464	26.2974685540178	26.6393405892166	29.1853730379215
ACTB	465	25.9906173147844	27.8961636053651	28.4043536855947
ACTB	466	26.439261009826	26.189165500062	25.4022980539775
ACTB	467	26.3705564304353	26.802623741625	26.9969730156159
ACTB	468	25.700704915357	27.5032544041257	28.201185572168
ACTB	469	26.4723311511423	28.2118567018311	28.3131643916056
ACTB	470	26.1689713416854	28.0320058150508	31.0595337643714
ACTB	471	27.2472728817065	27.0972186646467	29.9386873723461
ACTB	472	27.0382256247183	27.2107546667002	28.2122559842839
ACTB	473	28.5196835147901	26.402307918428	27.9501655291449
ACTB	474	27.2299471391089	27.2767966036642	28.6277489997769
ACTB	475	26.5789243225998	26.5949136205338	27.1278162186798
ACTB	476	28.2198529980732	26.4880435561168	27.7048816705296
ACTB	477	25.9342797218245	27.0866083021033	26.678934498067
ACTB	478	27.3407531890554	27.2969291963674	28.6779462804824
ACTB	479	27.5088049987508	26.0757048499176	28.5588226187335
ACTB	480	26.5887297474831	25.9679800478503	28.3932934109288
ACTB	483	26.5066172713355	26.7054374842273	28.9866396445155
ACTB	484	27.0582310810831	26.4784944685275	28.6809044607924
ACTB	485	26.8897727504441	28.0891019541934	28.3470502826999
ACTB	486	28.1923619280179	27.2205172026105	27.6400005664512
ACTB	487	27.6705130227627	26.8624280104891	28.2288027444528
ACTB	499	26.8343335342583	29.194535809359	29.3276787145583
ACTB	503	27.2427942897485	27.0756549820567	28.34637029898
ACTB	504	27.896772819335	27.262162055302	28.1065487270476
ACTB	505	27.4577922381477	28.0345014064786	28.7351345947991
ACTB	506	26.9644866104056	27.5791806463956	27.3296248694577
ACTB	507	26.7691098813078	26.7789854222202	27.3002273154584
ACTB	508	26.4813807976312	26.314041191308	26.884707767168
ACTB	509	26.9710301775078	26.6879786349799	27.7330966230311
ACTB	510	26.6471465259356	27.9399515502911	28.6085634683976
ACTB	511	26.7285952983452	27.3888808331104	27.6261407485508
ACTB	512	27.8663306996102	25.5213217866394	27.9250782577148
ACTB	513	26.2717520258868	27.244296191017	29.0742448748945
ACTB	514	26.5093439062082	27.8421015209294	28.3311808925717
ACTB	515	27.0114971065917	25.4091327494416	26.6859074637892
ACTB	516	25.1674103751251	26.0629464327518	28.5997421556618
ACTB	517	26.8220545832776	27.4594050225558	29.1992706072658
ACTB	518	26.0335847103691	28.0729567386882	26.2346381207557
ACTB	519	26.6159924518091	26.0602978686393	27.8960720365905
ACTB	520	27.3692638825807	26.8044909748091	26.6012647054233
ACTB	521	26.6298711642335	27.496862287589	28.366027520273
ACTB	522	6.9889385	27.7811806330808	6.9889385
ACTB	523	6.9889385	27.842601239272	6.9889385
ACTB	524	6.9889385	26.3122519680973	6.9889385
ACTB	525	27.7520214288391	26.7592940560012	27.7235303840466
ACTB	526	26.034892775558	27.1102165081055	28.3726956299171
ACTB	527	6.9889385	27.812891073921	6.9889385
ACTB	529	27.1755509851507	27.6605384500138	28.1736935306664
ACTB	530	26.0465605397212	27.6359352182298	29.6061378431066
ACTB	531	26.3683601932238	27.6127594104145	28.5592672305298
ACTB	533	27.5962300910287	27.3728204701496	29.0025605079996
ACTB	534	26.359878505984	25.4618755333318	26.2195321612629
ACTB	535	25.1676045739944	28.6928468295097	28.3365318596379
ACTB	536	27.461879423919	25.7755905991264	28.4754896620829
ACTB	537	26.9009473263523	25.9226517980374	26.5331591158558
ACTB	538	26.1465964006644	27.9122953868987	26.764864340512
ACTB	539	26.3754343836952	26.903294698145	28.4825805719392
ACTB	540	26.9949208426623	27.6333692575346	29.4456383937739
ACTB	541	28.3277654556142	26.0594460000573	27.735328596485
ACTB	542	26.572255137975	28.6245929697722	28.2102999859967
ACTB	543	26.4600586540559	26.4600669580352	27.8442253433402
ACTB	544	25.3932125747054	27.3426910952941	28.3530521052125
ACTB	545	27.4883662560809	27.2485030926258	28.5059529099571
ACTB	546	28.0511285689988	26.670383271913	27.3871635329449
ACTB	547	6.9889385	26.9010157150845	6.9889385
ACTB	555	27.0306018954718	27.4065627445226	28.6826499506311
ACTB	558	27.6024359968093	27.1493406417638	28.5148554501416
ACTB	559	26.9327204731324	25.7932236387965	27.7235613025915
B2M	435	27.9875559800114	25.2361009316786	23.6217814066407
B2M	436	27.7177568490616	20.9212794607595	28.0223574663899
B2M	438	29.1913957714738	27.349042057256	23.6979571727431
B2M	439	31.9361786911841	24.2378042902638	28.872106382507
B2M	440	31.2172548555723	21.7504308092004	27.4894874090389
B2M	441	31.1263239167013	21.2412841052783	29.7655091139134
B2M	442	30.7651729640772	25.8028234404252	28.2959235399881
B2M	443	28.7218200490629	23.7759181061404	28.3607823014356
B2M	444	31.7301609875209	23.4739493242107	25.5465508441011
B2M	445	29.3381343622651	22.8408236375264	26.0177045157132
B2M	446	28.7278693499648	23.6560514671416	27.9749765566365
B2M	447	30.441512995307	25.5585944236776	30.2518184367206
B2M	448	31.3830915328047	22.5361056499166	28.2748140911015
B2M	449	28.2248568859092	24.9800138846839	28.940175696265
B2M	450	29.8035788703561	23.1358127462013	29.1094241141993
B2M	452	32.7198164720724	25.0132759215693	28.1751243047535
B2M	453	31.6408732189983	25.0525252092956	24.963776667871
B2M	454	30.7979933149048	19.0572732103106	26.5380003371664
B2M	455	30.8254878335408	23.309127748843	27.3394318856158
B2M	456	31.941036191523	25.9176643482381	26.6433369063749
B2M	457	32.0030415234277	25.864389775811	33.1797772748116
B2M	458	28.2401431883428	27.4035595152567	27.6004249002997
B2M	459	30.1380776264505	23.044524558826	27.8842798534726
B2M	460	29.8723258841334	23.4787432956327	28.3625567131173
B2M	461	29.8931237869954	24.592194458573	25.0078453581888
B2M	462	29.3749262294442	24.8347739649693	25.6382860402977
B2M	463	30.9198671232699	21.7448008549959	25.9538972476673
B2M	464	30.4076149424648	22.6589505651843	27.0066689505579
B2M	465	29.2329197315147	25.2119469675878	28.3706622589696
B2M	466	28.6143270012251	20.5762043656809	22.858133138469
B2M	467	30.9418622424318	23.6631186592501	25.8328488334236
B2M	468	30.3006264610981	22.3879411425774	28.5526256695728
B2M	469	30.1697391698363	26.7258733653554	27.4774017762742
B2M	470	30.1569572776404	29.0404821710246	28.2358633799786
B2M	471	29.3666389105001	25.757070924869	29.198792398167
B2M	472	29.799908808335	23.2546051446281	24.8388498240846
B2M	473	28.7696231092397	20.2731215873898	27.0939252737299
B2M	474	27.578783182864	21.6501342795622	26.6055580653842
B2M	475	30.4332110083097	23.7209555230958	26.0273564222103
B2M	476	32.571954057298	23.5425583328369	29.1203934808424
B2M	477	28.6397699173283	18.7637542400513	25.8915490374785
B2M	478	31.1813294694127	23.2280699768933	29.9377233164494
B2M	479	31.1487891159618	23.9257003969594	28.3111742336932
B2M	480	28.974455849009	25.9785784824569	28.3332936345658
B2M	483	30.2811805780203	22.41632094398	28.9005471870881
B2M	484	29.1093507545541	23.5954081230489	28.7918993754142
B2M	485	29.4896618590733	24.3253280262042	26.9017938133463
B2M	486	29.2355655685914	28.0255392281818	30.2953915922087
B2M	487	28.9146435362218	23.8729783214173	26.7852263615955
B2M	499	29.426531770811	25.5668020321747	27.2510578959717
B2M	503	32.3924575875295	26.1384663117662	27.9676575257784
B2M	504	28.7117770740786	23.626849471959	24.9651961750224
B2M	505	30.6000494361953	22.0737144417649	25.0559094473056
B2M	506	32.623985436463	24.9551408809185	30.6694419093725
B2M	507	32.9614337464602	23.1099048490634	25.3779838102434
B2M	508	30.8927564987707	23.0792379839974	25.4312840101071
B2M	509	29.3123263112736	22.202157602227	24.316297436242
B2M	510	32.1350708485325	23.8111794176208	28.9837496757864
B2M	511	30.3473898389564	22.4056048033149	25.2932444491622
B2M	512	29.4142209698654	19.2897329868717	25.0038039775014
B2M	513	27.8959719270328	24.0784583573656	28.4268794147377
B2M	514	29.0361367200652	26.3089676505376	28.3301576105606
B2M	515	29.1322746703752	20.691645017256	27.562549209534
B2M	516	27.261028067844	24.8179634707283	32.5549681053553
B2M	517	29.1918969321969	22.8718157776347	27.6505646373187
B2M	518	31.3868473986753	23.0936844083488	25.0478778176955
B2M	519	30.9511385680306	19.5386522509036	27.6741765866939
B2M	520	28.7098656124624	23.2223118435663	28.569452670165
B2M	521	31.4880207050678	26.0204970566785	30.5895604708061
B2M	522	6.9889385	25.5546021845852	6.9889385
B2M	523	6.9889385	23.7609517661487	6.9889385
B2M	524	6.9889385	25.5235789516285	6.9889385
B2M	525	28.1279650546774	18.1488271687503	26.4454945013904
B2M	526	28.5430665545498	23.5394500862191	28.9444277545579
B2M	527	6.9889385	28.5352360702939	6.9889385
B2M	529	28.5570178531299	19.3753845148616	28.2705287196431
B2M	530	31.0083001807815	24.7573267658481	31.2566961120795
B2M	531	30.9871005963382	19.0653075395696	29.0584706742269
B2M	533	28.6868252417245	20.8694866637539	26.8977715417007
B2M	534	27.9021974857982	20.2326976183662	24.7510237649185
B2M	535	28.5041378729421	23.9741919348869	28.8038963851431
B2M	536	29.0207832271917	22.1850196592746	25.2141685517658
B2M	537	28.8458003641887	21.7040456803769	27.9030951954764
B2M	538	28.5874428726633	26.1398882191038	25.7098098273937
B2M	539	29.3983384307613	22.548372517464	26.5982988650814
B2M	540	31.6775180916407	25.8539572188835	29.3288633478643
B2M	541	31.7724050907011	25.5859755726078	30.4894357888792
B2M	542	30.6488781706852	24.4033231908427	28.8739543488669
B2M	543	27.825422586869	18.745720791186	28.0240623953781
B2M	544	30.1942748380736	25.6064548974732	27.6203919849781
B2M	545	31.9186712964645	21.1103316109471	26.2028929245765
B2M	546	27.0474139628482	17.6045388854548	27.4970269411355
B2M	547	6.9889385	24.2653607261101	6.9889385
B2M	555	27.8140908403165	19.1022042656037	25.0680731167015
B2M	558	30.1374243411487	24.3847739423696	26.4766077992673
B2M	559	29.1533244703728	21.1112417608499	24.2408277943991
FLNA	435	20.38757	12.97879	16.6123
FLNA	436	20.30868	15.27383	17.03265
FLNA	438	20.94878	15.56643	18.32246
FLNA	439	19.21105	15.22292	16.8388
FLNA	440	21.00043	15.83888	20.61566
FLNA	441	20.65674	17.35565	21.20601
FLNA	442	22.52882	12.23489	19.03581
FLNA	443	20.7816	15.60247	19.5173
FLNA	444	20.96731	19.41234	22.9114
FLNA	445	22.21207	17.075	20.13017
FLNA	446	21.5504	16.28904	21.09602
FLNA	447	21.74496	15.25985	18.52226
FLNA	448	18.58389	15.98401	18.17134
FLNA	449	22.71525	15.21158	19.56537
FLNA	450	20.91639	13.47428	20.78761
FLNA	452	20.35859	14.65769	20.19469
FLNA	453	20.49276	15.00168	17.62752
FLNA	454	21.48027	16.2918	19.65604
FLNA	455	21.53569	13.47038	18.42337
FLNA	456	20.47951	14.5585659586565	19.71243
FLNA	457	21.4987	15.04855	18.67684
FLNA	458	20.5735	15.49597	21.93839
FLNA	459	21.52207	15.94937	20.37888
FLNA	460	21.05416	9.517648	19.96846
FLNA	461	19.79994	14.041308924284	19.4767
FLNA	462	20.42393	17.69058	18.55231
FLNA	463	20.26681	13.2151600115552	20.47429
FLNA	464	21.31813	15.99725	20.34205
FLNA	465	21.0124	16.0919	20.50358
FLNA	466	20.19633	13.36311	22.24727
FLNA	467	21.898	12.27168	19.72948
FLNA	468	21.56319	15.69609	19.28295
FLNA	469	22.09951	14.20943	18.85221
FLNA	470	20.79823	8.475694	18.91453
FLNA	471	21.34148	13.4953209868247	18.58937
FLNA	472	20.27018	16.24196	22.48869
FLNA	473	19.20299	12.80322	21.24065
FLNA	474	20.02417	15.57112	21.12935
FLNA	475	20.34378	17.37794	19.69987
FLNA	476	21.22991	14.94427	21.12161
FLNA	477	22.51584	13.27419	18.23754
FLNA	478	21.23343	16.4184	23.38853
FLNA	479	20.51643	14.7517885929243	20.41795
FLNA	480	23.4848	13.4845998853363	19.75936
FLNA	483	21.98121	15.41257	20.03243
FLNA	484	21.03826	16.42083	21.31449
FLNA	485	22.52571	12.6611760826094	17.85469
FLNA	486	20.1628	14.30117	22.80939
FLNA	487	22.19024	15.65033	23.07507
FLNA	499	22.04923	14.19158	19.71103
FLNA	503	21.48748	16.88648	18.14559
FLNA	504	20.57905	13.81901	22.94228
FLNA	505	21.87236	14.67654	22.07391
FLNA	506	20.88811	13.83455	18.97094
FLNA	507	20.70658	13.17756	14.36249
FLNA	508	21.35217	9.906767	18.08368
FLNA	509	20.35343	16.70021	21.60568
FLNA	510	21.78398	8.412185	19.76456
FLNA	511	20.50876	10.84028	20.67554
FLNA	512	19.6838	13.0126790984136	20.65298
FLNA	513	20.35448	14.84374	19.51049
FLNA	514	22.07897	16.54995	17.67108
FLNA	515	19.30977	15.89984	19.15095
FLNA	516	21.1898	11.18272	17.05415
FLNA	517	20.62228	17.6237	22.1809
FLNA	518	21.0968	15.99349	20.86521
FLNA	519	22.02014	14.07792	19.14913
FLNA	520	17.85464	15.40531	17.66573
FLNA	521	20.30395	8.417624	21.35337
FLNA	522	6.9889385	18.32919	6.9889385
FLNA	523	6.9889385	6.9889385	6.9889385
FLNA	524	6.9889385	14.27965	6.9889385
FLNA	525	20.55333	13.99524	18.82037
FLNA	526	19.45061	14.81358	18.69446
FLNA	527	6.9889385	14.092405	6.9889385
FLNA	529	21.37582	11.23555	19.49341
FLNA	530	20.45975	13.34278	17.8182
FLNA	531	20.59558	13.15703	21.34373
FLNA	533	21.93809	14.57966	23.8848
FLNA	534	19.11203	14.60709	16.79218
FLNA	535	19.68821	15.51647	19.66242
FLNA	536	21.41628	13.43213	23.38469
FLNA	537	19.62195	15.64427	18.66091
FLNA	538	20.20456	14.2675198307597	17.35386
FLNA	539	20.76669	11.98696	17.18111
FLNA	540	20.41835	15.54565	20.49217
FLNA	541	21.1315	13.2408478061272	19.07733
FLNA	542	23.5105	15.48547	18.61339
FLNA	543	20.41969	16.2083	19.13057
FLNA	544	19.36899	9.356514	19.36993
FLNA	545	21.41042	14.31185	20.95813
FLNA	546	20.39089	14.2359	16.47362
FLNA	547	6.9889385	15.7964766666667	6.9889385
FLNA	555	21.97377	16.13238	21.69248
FLNA	558	20.79061	15.5453	21.27494
FLNA	559	19.20522	13.32311	18.63695
FN1	435	23.77101	17.39437	26.22857
FN1	436	23.87399	15.96368	19.4047
FN1	438	24.24621	19.69549	23.97594
FN1	439	29.90709	26.11251	28.55676
FN1	440	24.29634	18.24909	20.41064
FN1	441	25.99972	21.46398	24.41109
FN1	442	25.5864	18.69479	23.67684
FN1	443	24.61903	16.39274	24.9637
FN1	444	25.96703	20.18967	19.60411
FN1	445	25.22085	18.88282	20.75638
FN1	446	26.05404	18.86201	20.88827
FN1	447	25.26954	15.6438	19.71672
FN1	448	24.18404	13.59489	19.38074
FN1	449	25.95881	18.31333	22.86363
FN1	450	25.74364	18.1643	23.06875
FN1	452	27.7237	18.99298	18.41425
FN1	453	24.772	16.47496	22.87803
FN1	454	25.48144	20.58706	22.96661
FN1	455	24.77478	15.70702	23.72997
FN1	456	25.23933	19.72909	21.3493
FN1	457	25.85251	18.48635	17.74676
FN1	458	24.53794	17.34738	17.84883
FN1	459	26.2818	18.38889	19.60149
FN1	460	26.18304	18.09172	19.96824
FN1	461	29.74426	16.32268	20.01294
FN1	462	26.20069	22.53333	25.82476
FN1	463	27.36649	19.84498	24.77043
FN1	464	24.78845	13.7581106798836	22.99694
FN1	465	24.42512	18.70012	21.9828
FN1	466	25.54	19.16956	20.57139
FN1	467	25.2959	18.77519	18.68067
FN1	468	26.78947	17.06541	20.51246
FN1	469	25.96338	19.79032	20.94839
FN1	470	25.19149	19.60596	22.1287
FN1	471	25.00874	18.35827	23.89837
FN1	472	26.81211	22.54786	28.69954
FN1	473	23.91249	16.46671	21.96001
FN1	474	25.0444	17.64064	17.75813
FN1	475	25.05678	19.3562	22.75697
FN1	476	24.8207	16.70047	19.49649
FN1	477	27.53521	20.20447	24.46845
FN1	478	25.14624	18.27506	17.80215
FN1	479	27.01783	18.91358	21.0649
FN1	480	26.32401	18.74053	25.77126
FN1	483	25.75041	15.43376	17.3563
FN1	484	25.69272	20.54374	21.12308
FN1	485	25.26322	17.78673	19.08917
FN1	486	24.40206	19.35435	20.5105
FN1	487	24.21703	18.48486	19.98165
FN1	499	25.45694	19.04767	24.28982
FN1	503	25.22098	17.27534	23.71553
FN1	504	24.83351	19.72307	19.59386
FN1	505	25.75697	18.10987	19.8048
FN1	506	26.14097	18.73265	20.19407
FN1	507	25.71765	17.51519	22.52089
FN1	508	25.92228	20.1966	25.43156
FN1	509	24.46935	17.78354	19.0645
FN1	510	25.71955	17.00102	22.76337
FN1	511	25.9141	20.28713	23.29688
FN1	512	25.11618	18.2209	24.02633
FN1	513	25.42477	18.95746	20.39727
FN1	514	25.45255	16.77908	19.69753
FN1	515	23.88415	15.62868	19.7555
FN1	516	23.98647	17.2216	20.19777
FN1	517	25.67266	18.44174	21.23121
FN1	518	25.91048	20.24292	21.95882
FN1	519	25.96275	19.64764	23.16757
FN1	520	23.56291	17.07828	23.5548
FN1	521	26.3388	16.97231	21.76245
FN1	522	6.9889385	20.08801	6.9889385
FN1	523	6.9889385	17.611785	6.9889385
FN1	524	6.9889385	17.9566133333333	6.9889385
FN1	525	25.72834	16.81269	22.86294
FN1	526	25.06177	16.65546	19.46486
FN1	527	6.9889385	17.1900966666667	6.9889385
FN1	529	25.96001	19.00478	21.74725
FN1	530	25.06076	16.14867	26.4192
FN1	531	24.82818	17.6149	20.42471
FN1	533	25.9271	16.81829	19.63111
FN1	534	23.65084	15.49128	18.9827
FN1	535	24.22989	15.1356466713654	20.67915
FN1	536	27.74258	19.51705	20.996
FN1	537	25.65321	11.998785453129	20.78862
FN1	538	25.72886	19.46887	23.90036
FN1	539	25.83507	18.75225	24.28282
FN1	540	25.29381	19.50617	23.14939
FN1	541	24.87559	17.80776	24.25378
FN1	542	26.50399	16.69112	22.80408
FN1	543	26.36091	20.93396	24.58875
FN1	544	25.0002	17.98478	20.98671
FN1	545	25.89227	17.57279	20.03455
FN1	546	27.52329	17.08498	26.32658
FN1	547	6.9889385	17.2880833333333	6.9889385
FN1	555	24.8788	16.06834	20.06727
FN1	558	24.7978	17.41806	18.12615
FN1	559	27.6076	22.42004	26.64214
GSN	435	23.28631	22.25526	23.89021
GSN	436	25.24513	21.37521	23.38706
GSN	438	27.4743	24.20156	23.57553
GSN	439	26.34418	21.47171	22.17737
GSN	440	27.39298	23.40992	24.31569
GSN	441	27.24222	22.90828	25.71046
GSN	442	27.92695	23.16632	26.62685
GSN	443	25.82055	24.1686	24.24495
GSN	444	28.05041	23.69037	24.7791
GSN	445	27.64153	24.0343	24.0432
GSN	446	27.42515	23.16665	25.85952
GSN	447	26.61091	22.95326	22.92609
GSN	448	25.50446	22.67964	23.61415
GSN	449	26.59678	22.75037	27.07718
GSN	450	27.1551	22.86857	25.80538
GSN	452	27.86579	23.52804	26.40362
GSN	453	28.69662	22.36469	25.44848
GSN	454	26.31348	22.5591	25.17033
GSN	455	27.37282	22.87143	25.2976
GSN	456	26.54166	23.42036	23.30936
GSN	457	29.11867	23.51094	24.63613
GSN	458	28.17415	22.97019	26.39435
GSN	459	26.57105	23.49817	23.14929
GSN	460	27.4595	23.11579	25.65698
GSN	461	25.95078	23.49045	22.85879
GSN	462	26.47732	22.37057	25.67005
GSN	463	27.33964	23.28812	26.2006
GSN	464	26.19435	23.79037	25.46462
GSN	465	27.53279	23.82371	25.33288
GSN	466	26.84523	21.90546	20.98553
GSN	467	28.21105	22.93689	22.7919
GSN	468	29.44098	23.14142	24.13137
GSN	469	28.04531	24.57998	24.69789
GSN	470	28.27945	23.87953	29.37944
GSN	471	26.18064	23.54901	25.42313
GSN	472	27.00063	22.79161	25.2959
GSN	473	26.41003	21.79042	24.87025
GSN	474	27.71785	23.03104	24.72248
GSN	475	26.94182	22.94099	23.37049
GSN	476	28.17162	23.24598	24.9453
GSN	477	25.99139	22.86721	23.46091
GSN	478	28.83828	23.44066	24.31826
GSN	479	28.47868	23.46447	25.33761
GSN	480	28.699	23.54689	26.72996
GSN	483	28.52357	21.09342	24.56446
GSN	484	26.62397	22.92734	23.98483
GSN	485	27.22065	22.55532	23.8274
GSN	486	28.76582	23.68894	24.09704
GSN	487	28.01996	23.29136	25.30354
GSN	499	27.24948	23.29597	26.34999
GSN	503	29.30656	22.84975	26.15307
GSN	504	28.74564	22.95832	24.76173
GSN	505	26.64192	23.3131	24.29505
GSN	506	27.15559	22.79335	22.61517
GSN	507	27.72251	22.33607	23.07096
GSN	508	27.21402	22.9222	23.93045
GSN	509	27.35576	22.65865	23.84252
GSN	510	28.61939	23.77136	25.28561
GSN	511	26.94179	22.85756	24.04449
GSN	512	26.84669	21.32637	25.4833
GSN	513	27.52154	23.7554	26.21632
GSN	514	26.52103	22.49633	25.73584
GSN	515	26.72394	21.404	22.32584
GSN	516	26.03768	21.307	25.60676
GSN	517	26.43229	22.83473	23.83115
GSN	518	28.88783	23.82793	23.12597
GSN	519	29.28022	22.11241	25.72951
GSN	520	25.16147	22.34914	24.47223
GSN	521	27.9136	23.59224	26.43361
GSN	522	6.9889385	22.6688733333333	6.9889385
GSN	523	6.9889385	23.3237566666667	6.9889385
GSN	524	6.9889385	23.2063066666667	6.9889385
GSN	525	27.16733	22.86792	25.47923
GSN	526	28.59798	23.10449	26.33805
GSN	527	6.9889385	23.9384866666667	6.9889385
GSN	529	27.13887	22.84463	25.92918
GSN	530	27.09499	23.35664	24.16614
GSN	531	27.56885	23.43906	25.07866
GSN	533	28.95225	23.35674	25.19972
GSN	534	25.96246	20.64681	21.61059
GSN	535	26.22627	24.1277	26.36956
GSN	536	26.03518	22.74763	24.45426
GSN	537	28.32278	22.24918	24.1497
GSN	538	26.9778	23.45738	24.79348
GSN	539	26.78154	22.8415	23.92342
GSN	540	29.28099	24.39402	27.12959
GSN	541	30.64271	22.9267	27.19403
GSN	542	27.09105	22.48972	24.13264
GSN	543	27.86772	22.68676	25.31691
GSN	544	28.65212	23.38844	24.98403
GSN	545	27.1033	23.64419	25.073
GSN	546	28.52252	22.24321	25.54495
GSN	547	6.9889385	23.23722	6.9889385
GSN	555	26.77915	23.07517	23.4779
GSN	558	28.49515	23.45073	25.19433
GSN	559	27.08633	21.29501	23.87955
HBB	435	28.66904	28.52582	30.40467
HBB	436	22.75876	21.95805	26.10101
HBB	438	28.89181	25.87228	30.79857
HBB	439	31.72306	28.51899	33.24822
HBB	440	30.51995	23.41221	30.76316
HBB	441	28.85892	25.47116	31.76428
HBB	442	27.51276	21.80638	30.06946
HBB	443	26.73173	24.41236	29.38255
HBB	444	25.30306	23.40078	29.49491
HBB	445	29.32772	23.9239	29.45046
HBB	446	25.28954	20.81857	28.56718
HBB	447	30.73504	28.58094	33.08684
HBB	448	27.73362	24.27581	28.07552
HBB	449	27.80606	29.40714	33.14282
HBB	450	25.73535	20.97166	29.80582
HBB	452	27.90815	25.85387	31.64836
HBB	453	33.95992	30.85985	32.97362
HBB	454	33.69779	28.14937	34.06761
HBB	455	28.82554	22.89945	31.35318
HBB	456	28.09482	21.59905	27.65514
HBB	457	27.55985	23.24532	31.16606
HBB	458	23.69626	25.55992	32.79067
HBB	459	31.10557	26.09676	33.69829
HBB	460	26.0206	23.06753	30.18453
HBB	461	30.99756	24.06659	28.29027
HBB	462	27.79977	22.22068	29.86349
HBB	463	28.6712	23.01692	27.8963
HBB	464	25.77852	22.43576	29.49511
HBB	465	29.08314	27.27357	29.77764
HBB	466	27.25699	23.39805	27.16433
HBB	467	26.79208	24.3405	29.8752
HBB	468	28.64368	26.17067	29.25082
HBB	469	33.65719	30.10333	35.37546
HBB	470	33.25833	24.35821	28.31437
HBB	471	27.1877	24.52139	30.45228
HBB	472	31.64605	27.13513	32.44602
HBB	473	30.57498	26.02967	32.56402
HBB	474	32.66545	26.61234	33.35685
HBB	475	28.18287	25.8118	30.39438
HBB	476	29.46173	26.68529	30.93429
HBB	477	26.34239	22.07916	27.08972
HBB	478	26.68863	23.51909	29.80971
HBB	479	31.31561	26.45615	33.09531
HBB	480	32.64707	29.83782	34.97535
HBB	483	27.15207	26.5317	32.11664
HBB	484	28.41246	26.25466	31.82032
HBB	485	27.69167	26.50466	29.50283
HBB	486	29.61804	23.0069	30.4013
HBB	487	29.24893	25.47942	30.75185
HBB	499	26.58423	24.69803	27.5915
HBB	503	32.5059	25.38589	33.38033
HBB	504	27.64967	20.73208	26.16153
HBB	505	29.06291	25.06638	32.46797
HBB	506	29.79816	24.39498	29.35957
HBB	507	29.63116	26.02312	30.70201
HBB	508	29.51308	25.41296	30.38105
HBB	509	27.97323	13.3958003212171	25.47048
HBB	510	25.87938	24.058	28.77083
HBB	511	27.66969	26.76455	30.27329
HBB	512	27.18589	23.36985	26.82334
HBB	513	28.78108	25.73015	30.92379
HBB	514	28.61144	24.64975	30.11848
HBB	515	25.64755	21.88553	27.63238
HBB	516	20.85575	26.33369	26.28253
HBB	517	32.71382	30.16006	27.75128
HBB	518	29.63949	25.66149	30.87711
HBB	519	29.84773	24.25352	31.78958
HBB	520	26.55399	23.98874	25.87751
HBB	521	30.80312	23.94773	31.57181
HBB	522	6.9889385	24.38267	6.9889385
HBB	523	6.9889385	23.78966	6.9889385
HBB	524	6.9889385	21.0272033333333	6.9889385
HBB	525	28.65854	22.39507	27.21045
HBB	526	31.89341	25.58704	33.86773
HBB	527	6.9889385	22.6695133333333	6.9889385
HBB	529	30.22708	25.98024	31.6925
HBB	530	33.85849	22.85076	32.13993
HBB	531	28.22615	25.12701	31.26195
HBB	533	30.12001	26.87013	31.90502
HBB	534	26.82749	23.71263	28.02442
HBB	535	22.28958	22.32357	27.69359
HBB	536	32.68385	21.08526	29.28712
HBB	537	30.47838	26.45142	30.16116
HBB	538	29.98523	25.89714	29.58598
HBB	539	29.07145	24.03086	29.91126
HBB	540	31.96492	24.97061	30.65922
HBB	541	27.14083	21.00964	27.6482
HBB	542	33.23815	31.09994	36.31134
HBB	543	28.19848	23.32731	31.5242
HBB	544	33.58283	28.11172	35.08854
HBB	545	29.97049	22.90847	32.02239
HBB	546	27.61916	22.01907	28.86254
HBB	547	6.9889385	25.3265233333333	6.9889385
HBB	555	29.54105	26.8887	33.82985
HBB	558	26.4753	24.9258	29.92582
HBB	559	31.47995	29.39628	34.24522
JCHAIN	435	25.88216	21.86386	18.42736
JCHAIN	436	25.64633	20.75188	15.0487981780671
JCHAIN	438	26.99836	21.65756	21.47833
JCHAIN	439	27.77219	22.34829	18.75681
JCHAIN	440	27.51012	23.27598	19.19271
JCHAIN	441	27.30828	22.32642	21.82828
JCHAIN	442	26.35325	24.76461	22.83331
JCHAIN	443	27.72546	22.84928	20.75967
JCHAIN	444	25.94329	22.36881	13.1977968051145
JCHAIN	445	27.22148	22.91246	18.11217
JCHAIN	446	26.68732	22.97749	20.59999
JCHAIN	447	28.69827	22.7009	19.5706
JCHAIN	448	26.73796	21.88407	13.4420315920585
JCHAIN	449	26.5045	23.76774	19.81622
JCHAIN	450	27.96449	22.79042	22.50885
JCHAIN	452	27.0539	22.21946	20.59683
JCHAIN	453	27.5395	20.05978	25.16466
JCHAIN	454	27.31778	22.32527	19.64085
JCHAIN	455	27.76284	23.12709	26.60064
JCHAIN	456	28.53598	25.96231	21.28024
JCHAIN	457	28.15088	23.76362	19.78756
JCHAIN	458	28.19824	23.5829	21.44496
JCHAIN	459	27.01537	24.23644	13.6006993150803
JCHAIN	460	28.50339	23.44976	22.29258
JCHAIN	461	28.03463	27.25547	24.29177
JCHAIN	462	26.21781	20.18365	23.62531
JCHAIN	463	27.59019	21.86251	24.18599
JCHAIN	464	26.9175	22.43568	20.44909
JCHAIN	465	27.22711	24.62391	19.00249
JCHAIN	466	25.52404	22.11713	14.06916143199
JCHAIN	467	28.59367	23.29027	18.85194
JCHAIN	468	27.01813	24.751	22.7153
JCHAIN	469	27.68554	23.70424	20.34787
JCHAIN	470	27.23266	24.12122	19.6336
JCHAIN	471	27.41692	24.17684	19.73411
JCHAIN	472	26.62671	22.91404	21.14082
JCHAIN	473	26.929	21.01033	24.4152
JCHAIN	474	26.90758	22.34773	14.4875614428003
JCHAIN	475	28.04534	23.12843	18.29021
JCHAIN	476	29.237	22.95228	21.45633
JCHAIN	477	26.72288	22.36837	14.0048887009289
JCHAIN	478	27.85152	23.70847	20.20355
JCHAIN	479	28.51217	22.79111	21.28425
JCHAIN	480	27.66255	22.14372	15.0762793324575
JCHAIN	483	27.69854	20.37635	21.17497
JCHAIN	484	28.51205	23.27026	19.49959
JCHAIN	485	27.34424	26.09007	20.27496
JCHAIN	486	30.13736	25.80888	21.59828
JCHAIN	487	27.87096	26.92306	22.52469
JCHAIN	499	28.99898	26.67043	23.48633
JCHAIN	503	27.1199	23.67816	25.01695
JCHAIN	504	29.79652	25.93112	22.68832
JCHAIN	505	27.74511	23.37197	20.78732
JCHAIN	506	27.30551	20.85837	20.00436
JCHAIN	507	27.73622	20.70416	14.6271920245288
JCHAIN	508	26.36149	22.50066	13.934358887278
JCHAIN	509	27.3511	22.84248	18.31556
JCHAIN	510	27.52731	23.21606	20.60062
JCHAIN	511	27.39383	23.53235	19.33947
JCHAIN	512	26.16758	23.72675	25.30142
JCHAIN	513	27.39645	23.09475	19.16115
JCHAIN	514	26.58272	22.65505	20.57118
JCHAIN	515	26.82716	20.71078	19.17551
JCHAIN	516	28.55359	25.085	21.18543
JCHAIN	517	27.78175	23.38483	20.87115
JCHAIN	518	28.30373	25.02427	20.34559
JCHAIN	519	28.46229	23.17315	23.65253
JCHAIN	520	26.88581	23.0194	24.0732
JCHAIN	521	26.45679	23.20457	20.53082
JCHAIN	522	6.9889385	22.0678666666667	6.9889385
JCHAIN	523	6.9889385	21.5473066666667	6.9889385
JCHAIN	524	6.9889385	22.1980533333333	6.9889385
JCHAIN	525	26.87965	22.34885	26.52468
JCHAIN	526	27.40702	21.67544	21.14633
JCHAIN	527	6.9889385	22.8658133333333	6.9889385
JCHAIN	529	27.81493	23.5833	21.79945
JCHAIN	530	27.41361	23.08527	18.72353
JCHAIN	531	28.20642	23.85026	21.51487
JCHAIN	533	28.67479	23.65042	19.613
JCHAIN	534	25.83095	19.6911	18.8826
JCHAIN	535	27.0918	22.58091	19.92041
JCHAIN	536	27.87396	24.84072	23.57794
JCHAIN	537	26.79512	21.75584	23.51858
JCHAIN	538	27.15474	22.92849	22.43311
JCHAIN	539	29.07819	25.17374	23.99099
JCHAIN	540	28.30024	23.62102	12.7658678148398
JCHAIN	541	25.18587	19.61523	24.98137
JCHAIN	542	28.21821	21.38075	19.52812
JCHAIN	543	26.64408	23.8923	18.15207
JCHAIN	544	27.27001	23.21988	14.5354950676997
JCHAIN	545	28.2394	22.90144	21.69479
JCHAIN	546	26.82659	23.22191	24.02936
JCHAIN	547	6.9889385	22.44636	6.9889385
JCHAIN	555	27.93054	18.97603	14.5798771990868
JCHAIN	558	28.00913	23.2018	14.3937642176036
JCHAIN	559	25.29706	17.90705	14.6733170420253
LGALS3BP	435	26.28177	24.92151	21.93382
LGALS3BP	436	26.67737	24.3671	22.49893
LGALS3BP	438	27.79599	26.9385	25.48813
LGALS3BP	439	28.38345	26.56774	23.13222
LGALS3BP	440	28.07254	25.63079	20.52521
LGALS3BP	441	29.08306	26.94843	23.3179
LGALS3BP	442	27.16822	26.72394	22.06793
LGALS3BP	443	28.16625	26.8122	24.54952
LGALS3BP	444	27.7766	24.58401	21.11761
LGALS3BP	445	27.91175	26.49223	22.80117
LGALS3BP	446	28.15638	26.60461	22.70026
LGALS3BP	447	28.46803	24.31345	22.76895
LGALS3BP	448	28.98676	26.19311	22.87871
LGALS3BP	449	28.53512	20.27393	24.31866
LGALS3BP	450	28.5077	26.8125	22.21068
LGALS3BP	452	27.97295	26.65014	21.38556
LGALS3BP	453	28.08247	26.75877	26.61338
LGALS3BP	454	27.81532	25.53204	23.03311
LGALS3BP	455	28.79485	26.59454	27.62251
LGALS3BP	456	28.70887	25.81297	24.3251
LGALS3BP	457	27.87089	26.03149	21.34373
LGALS3BP	458	27.52695	24.65669	21.52063
LGALS3BP	459	28.43447	26.47982	22.89633
LGALS3BP	460	28.83326	26.75568	23.8602
LGALS3BP	461	28.0953	25.38505	21.89166
LGALS3BP	462	28.67599	26.84364	26.68163
LGALS3BP	463	27.88894	25.61406	26.46764
LGALS3BP	464	28.04368	25.30289	22.71727
LGALS3BP	465	28.14268	26.54828	21.54131
LGALS3BP	466	28.41468	26.68043	18.09534
LGALS3BP	467	28.0467	26.45698	22.97436
LGALS3BP	468	27.96846	26.32263	22.78967
LGALS3BP	469	27.61123	25.15748	20.89241
LGALS3BP	470	27.30187	24.76569	18.62962
LGALS3BP	471	27.73387	25.17053	23.1053
LGALS3BP	472	28.20092	26.76449	21.66656
LGALS3BP	473	28.06377	23.31788	25.47759
LGALS3BP	474	27.94646	26.4366	22.59232
LGALS3BP	475	28.40945	26.70172	25.67002
LGALS3BP	476	28.41572	26.02586	24.85234
LGALS3BP	477	29.04851	26.20801	22.68437
LGALS3BP	478	28.24997	25.49733	22.83285
LGALS3BP	479	28.84199	26.89117	23.0211
LGALS3BP	480	27.42414	25.98452	23.61186
LGALS3BP	483	28.36951	25.03325	22.17318
LGALS3BP	484	28.09211	26.39848	21.92432
LGALS3BP	485	28.37677	25.30007	22.36547
LGALS3BP	486	25.7408	26.11158	22.5447
LGALS3BP	487	27.43008	24.52163	21.7467
LGALS3BP	499	27.98544	26.93733	26.34481
LGALS3BP	503	28.45609	27.20839	27.08402
LGALS3BP	504	26.69312	26.47298	21.71414
LGALS3BP	505	28.77797	28.05119	22.0033
LGALS3BP	506	28.99789	26.52571	22.89839
LGALS3BP	507	30.06754	25.56991	24.05375
LGALS3BP	508	28.29237	26.55776	21.70553
LGALS3BP	509	27.84187	26.01819	21.82787
LGALS3BP	510	28.68959	26.69911	22.9494
LGALS3BP	511	28.18816	26.45676	22.50643
LGALS3BP	512	28.20844	27.29306	27.37089
LGALS3BP	513	28.21729	26.68131	22.11894
LGALS3BP	514	27.88307	25.85151	24.00314
LGALS3BP	515	27.8447	24.74179	21.35391
LGALS3BP	516	27.14076	26.95069	21.36035
LGALS3BP	517	28.43271	25.20344	23.50961
LGALS3BP	518	28.48495	26.88817	22.33437
LGALS3BP	519	28.56209	27.24352	24.49234
LGALS3BP	520	26.73465	24.77959	25.58435
LGALS3BP	521	27.83029	25.50811	22.07456
LGALS3BP	522	6.9889385	21.56122	6.9889385
LGALS3BP	523	6.9889385	20.8809233333333	6.9889385
LGALS3BP	524	6.9889385	24.5183866666667	6.9889385
LGALS3BP	525	27.98452	25.84123	26.824
LGALS3BP	526	28.06445	24.87787	21.83049
LGALS3BP	527	6.9889385	23.0922966666667	6.9889385
LGALS3BP	529	27.23275	24.79867	23.20458
LGALS3BP	530	28.05637	24.50018	21.70601
LGALS3BP	531	27.95068	24.69487	23.19141
LGALS3BP	533	28.44115	27.18901	20.53632
LGALS3BP	534	28.06641	24.36563	22.73248
LGALS3BP	535	26.08872	21.72325	21.34964
LGALS3BP	536	27.38176	27.14392	23.8525
LGALS3BP	537	27.71688	23.40744	25.08985
LGALS3BP	538	27.94706	27.70499	28.06533
LGALS3BP	539	27.9594	25.12276	24.65636
LGALS3BP	540	27.02876	24.08953	22.87778
LGALS3BP	541	27.58762	26.72952	27.29675
LGALS3BP	542	28.16505	26.45075	21.99146
LGALS3BP	543	28.21065	26.90658	23.11018
LGALS3BP	544	26.66356	23.68202	21.32392
LGALS3BP	545	28.99454	26.80694	22.50974
LGALS3BP	546	28.18493	26.2998	25.73912
LGALS3BP	547	6.9889385	26.1392833333333	6.9889385
LGALS3BP	555	26.63902	23.75062	21.41325
LGALS3BP	558	28.23271	26.68851	21.67532
LGALS3BP	559	27.41198	23.98788	23.88924
MSN	435	22.70516	26.48998	24.35886
MSN	436	21.32812	23.77207	22.13229
MSN	438	20.68826	28.20361	24.70316
MSN	439	21.12578	24.69133	21.72482
MSN	440	23.40687	26.37582	26.18074
MSN	441	21.79439	26.42297	25.27275
MSN	442	22.1218	27.48577	26.4338
MSN	443	22.70002	28.42278	24.15216
MSN	444	22.5084	25.60185	25.05024
MSN	445	21.61047	26.3409	23.48026
MSN	446	22.28332	26.5612	25.10377
MSN	447	22.00585	25.64957	22.92326
MSN	448	22.32875	25.0002	23.64266
MSN	449	22.71408	27.04418	26.75834
MSN	450	22.87385	27.39061	25.4949
MSN	452	21.28636	27.8607	25.90203
MSN	453	22.12734	25.93401	23.30813
MSN	454	22.03417	25.1132	23.81025
MSN	455	22.30014	26.21339	24.06559
MSN	456	21.83541	27.1369	24.10668
MSN	457	21.60639	26.13579	25.08143
MSN	458	22.51484	27.96196	24.23196
MSN	459	22.64373	26.99854	24.42757
MSN	460	23.11032	27.3426	26.40796
MSN	461	21.40107	27.30468	21.22762
MSN	462	22.4546	26.7381	23.76067
MSN	463	22.42153	26.67581	25.18374
MSN	464	22.78099	26.94149	25.80386
MSN	465	21.31594	27.16016	25.07059
MSN	466	22.73082	25.5898	20.85609
MSN	467	22.37485	26.11497	22.35258
MSN	468	21.08601	26.10787	25.49182
MSN	469	22.27967	27.35272	23.0006
MSN	470	20.9437	27.46987	24.78536
MSN	471	23.23237	27.34058	25.27598
MSN	472	21.94794	26.19071	23.83977
MSN	473	23.92747	25.13507	25.19023
MSN	474	22.82321	26.82819	25.31862
MSN	475	23.0915	26.29569	24.7383
MSN	476	22.20899	25.36935	24.57828
MSN	477	21.61356	25.26064	21.45456
MSN	478	23.05339	26.35396	23.6243
MSN	479	22.99592	26.13786	24.79238
MSN	480	22.16222	26.06123	24.27671
MSN	483	22.97621	26.54451	24.36996
MSN	484	22.25449	26.24324	24.71477
MSN	485	22.75715	27.83501	22.68991
MSN	486	22.81903	26.67647	23.96964
MSN	487	24.40241	26.47165	25.0602
MSN	499	20.24985	26.64869	24.78806
MSN	503	21.76229	27.85587	23.74031
MSN	504	22.4313	25.49163	23.99684
MSN	505	22.57256	27.74445	23.61383
MSN	506	21.53247	27.19314	23.22622
MSN	507	21.26201	25.30063	23.39956
MSN	508	22.35336	26.3455	23.12995
MSN	509	23.47031	26.72886	25.19383
MSN	510	21.91353	26.50971	24.75951
MSN	511	22.39341	26.67446	23.19444
MSN	512	23.09348	23.39966	24.96427
MSN	513	21.94413	26.43682	25.25798
MSN	514	22.11394	27.31626	24.84665
MSN	515	21.65343	23.84347	22.73356
MSN	516	21.50621	25.58799	23.15754
MSN	517	22.74571	27.29282	24.43189
MSN	518	21.58418	27.16478	22.40927
MSN	519	22.8897	25.85017	25.38623
MSN	520	22.9319	25.09142	25.04639
MSN	521	21.66666	26.50114	23.22912
MSN	522	6.9889385	26.4053733333333	6.9889385
MSN	523	6.9889385	27.0526033333333	6.9889385
MSN	524	6.9889385	24.9544	6.9889385
MSN	525	22.37789	26.26792	24.73993
MSN	526	22.60779	27.13995	24.97163
MSN	527	6.9889385	26.6069566666667	6.9889385
MSN	529	22.32884	26.72336	23.87184
MSN	530	22.65976	27.3312	26.11087
MSN	531	20.65629	26.01815	24.32298
MSN	533	23.33892	26.89811	24.50584
MSN	534	20.87608	22.82302	21.22143
MSN	535	21.42755	27.7664	24.1043
MSN	536	23.10093	24.99404	24.76091
MSN	537	22.07346	23.19635	23.51181
MSN	538	21.25729	27.79407	24.40332
MSN	539	22.32794	25.75446	24.45609
MSN	540	22.7926	27.63956	26.11134
MSN	541	23.45122	25.82143	25.51097
MSN	542	22.32627	26.84282	23.51381
MSN	543	22.59771	26.01503	25.94129
MSN	544	20.18296	26.63381	22.49714
MSN	545	23.11129	25.68866	25.06197
MSN	546	23.70719	26.28455	24.80638
MSN	547	6.9889385	26.7062833333333	6.9889385
MSN	555	22.99242	25.93806	23.75999
MSN	558	23.72678	26.79436	25.75209
MSN	559	21.4422	23.45377	22.76773
PRDX2	435	25.12292	27.44603	27.07267
PRDX2	436	24.28391	26.20694	25.58804
PRDX2	438	24.18622	23.42964	23.88598
PRDX2	439	25.90398	26.17679	26.38437
PRDX2	440	25.63808	23.57003	24.80859
PRDX2	441	24.8587	23.33492	25.52949
PRDX2	442	24.8304	22.76386	25.45216
PRDX2	443	24.71433	25.31276	24.36045
PRDX2	444	24.22355	23.94345	24.75992
PRDX2	445	24.23223	24.42863	23.44258
PRDX2	446	24.14378	24.61065	24.68183
PRDX2	447	26.7037	26.3503	26.5716
PRDX2	448	26.35334	26.20894	26.17461
PRDX2	449	23.25193	23.82977	26.68501
PRDX2	450	24.81392	24.28325	25.27879
PRDX2	452	24.31743	24.39069	25.17268
PRDX2	453	29.49102	25.57612	26.91574
PRDX2	454	27.5221	25.23766	27.52709
PRDX2	455	25.57683	24.51847	24.54487
PRDX2	456	25.29147	22.09966	24.10645
PRDX2	457	25.05074	26.3845	27.48216
PRDX2	458	24.65311	25.58042	27.72587
PRDX2	459	25.69312	24.7499	26.95277
PRDX2	460	24.43759	23.69702	23.53855
PRDX2	461	25.44956	23.47102	21.83955
PRDX2	462	25.26929	25.14607	23.86553
PRDX2	463	25.32397	25.84294	24.14915
PRDX2	464	24.49767	24.84097	25.9694
PRDX2	465	25.15508	23.89682	24.15437
PRDX2	466	25.11291	23.39192	20.86747
PRDX2	467	24.72008	25.40475	24.68107
PRDX2	468	24.14738	24.8684	24.93651
PRDX2	469	27.91883	25.13525	28.45307
PRDX2	470	27.01926	23.79155	26.03145
PRDX2	471	24.44574	23.79831	25.6108
PRDX2	472	25.37591	25.7286	24.68385
PRDX2	473	26.05488	24.56928	25.92886
PRDX2	474	26.93341	24.91392	27.03331
PRDX2	475	23.91482	24.26992	24.96289
PRDX2	476	25.26907	25.3262	26.1298
PRDX2	477	24.75305	25.66856	23.40997
PRDX2	478	25.22023	25.46992	24.57706
PRDX2	479	26.86137	24.33515	25.48637
PRDX2	480	26.11151	24.15408	26.58862
PRDX2	483	23.95361	22.51985	25.28591
PRDX2	484	24.04907	24.88783	24.50879
PRDX2	485	23.82649	23.38481	23.23175
PRDX2	486	25.27989	24.45221	24.26926
PRDX2	487	23.11245	24.65332	22.50442
PRDX2	499	26.25651	24.95746	25.56033
PRDX2	503	27.48634	24.06807	26.72013
PRDX2	504	25.38928	26.19215	23.78201
PRDX2	505	25.34643	25.95344	26.0814
PRDX2	506	26.41413	26.99591	25.60613
PRDX2	507	25.71535	26.20635	25.6479
PRDX2	508	25.16802	24.28287	21.28613
PRDX2	509	23.15731	23.9255	24.87035
PRDX2	510	25.83049	24.82306	24.53333
PRDX2	511	23.77305	24.58749	23.8539
PRDX2	512	24.68252	20.88527	22.31556
PRDX2	513	24.72805	24.26062	24.62749
PRDX2	514	25.66612	26.72991	26.4377
PRDX2	515	25.74092	25.6644	24.83235
PRDX2	516	24.02449	23.85604	25.37776
PRDX2	517	26.8183	25.884	24.81283
PRDX2	518	24.11661	23.91844	23.5138
PRDX2	519	24.90454	22.94162	25.39067
PRDX2	520	25.11953	25.09344	24.08552
PRDX2	521	25.27598	24.51174	24.97552
PRDX2	522	6.9889385	24.16656	6.9889385
PRDX2	523	6.9889385	25.6708666666667	6.9889385
PRDX2	524	6.9889385	26.3746333333333	6.9889385
PRDX2	525	24.94588	23.87133	23.70388
PRDX2	526	25.66109	24.32878	27.18226
PRDX2	527	6.9889385	25.41107	6.9889385
PRDX2	529	24.56874	23.32761	24.60242
PRDX2	530	27.82051	24.24403	26.39658
PRDX2	531	25.11044	25.73335	25.52769
PRDX2	533	25.34093	25.10459	24.7995
PRDX2	534	26.25532	26.2432	25.59292
PRDX2	535	24.16314	24.47424	25.31662
PRDX2	536	26.3696	23.42463	22.78868
PRDX2	537	26.28207	26.05129	25.39884
PRDX2	538	24.62757	25.84042	24.21018
PRDX2	539	24.48116	24.10809	25.89924
PRDX2	540	24.88608	23.85479	24.97936
PRDX2	541	24.80894	23.2253	23.75633
PRDX2	542	27.21417	24.81097	28.72049
PRDX2	543	23.829	23.66519	24.86889
PRDX2	544	27.19204	25.01301	28.8005
PRDX2	545	25.39091	23.76731	25.05809
PRDX2	546	25.45667	24.71629	23.91409
PRDX2	547	6.9889385	24.43294	6.9889385
PRDX2	555	24.77963	26.93624	27.29011
PRDX2	558	25.10999	24.82885	24.67494
PRDX2	559	25.69367	26.20068	27.55823
RAP1B	435	22.63991	28.59245	26.79599
RAP1B	436	22.54614	25.10084	24.44125
RAP1B	438	21.61272	26.71193	25.20047
RAP1B	439	23.07228	26.2029	24.17709
RAP1B	440	23.71558	26.67697	25.31036
RAP1B	441	23.32331	26.55503	26.2329
RAP1B	442	24.58277	26.8354	25.4056
RAP1B	443	22.3979	28.92417	24.78445
RAP1B	444	22.64534	26.65039	25.52286
RAP1B	445	22.89914	26.52392	23.87311
RAP1B	446	21.68639	27.0106	25.06662
RAP1B	447	23.80242	26.50741	24.26403
RAP1B	448	23.70433	26.31252	24.65893
RAP1B	449	21.70938	26.05375	25.16018
RAP1B	450	22.35238	26.88234	25.38632
RAP1B	452	22.02862	27.05715	25.65746
RAP1B	453	23.61927	27.18328	23.89258
RAP1B	454	21.92124	25.50435	24.89906
RAP1B	455	23.99811	26.49436	24.85554
RAP1B	456	23.01657	25.71627	25.34749
RAP1B	457	22.53019	27.09126	24.68254
RAP1B	458	22.56479	26.72879	28.25756
RAP1B	459	22.89344	26.94707	24.37918
RAP1B	460	22.47997	27.00541	25.75475
RAP1B	461	22.20182	27.84589	23.02213
RAP1B	462	22.53107	26.98686	23.50086
RAP1B	463	22.43138	25.98463	24.43211
RAP1B	464	23.6602	27.03045	25.75773
RAP1B	465	21.9254	26.96653	25.11319
RAP1B	466	20.56282	25.85097	20.78581
RAP1B	467	22.39214	26.4648	24.32631
RAP1B	468	23.2113	27.16389	25.51978
RAP1B	469	22.3403	27.0301	24.29639
RAP1B	470	21.87489	27.73915	26.70944
RAP1B	471	22.58224	26.28759	25.69893
RAP1B	472	19.63151	26.75365	24.64585
RAP1B	473	21.10529	25.54748	24.91224
RAP1B	474	21.83339	26.616	24.86623
RAP1B	475	21.70136	26.30768	24.67477
RAP1B	476	22.30188	25.86626	25.73527
RAP1B	477	23.87736	25.92676	23.66829
RAP1B	478	22.65962	26.90462	24.61086
RAP1B	479	23.42683	25.90665	25.23793
RAP1B	480	21.28654	25.46241	24.12257
RAP1B	483	22.74187	26.79641	25.59887
RAP1B	484	22.68138	26.77531	25.04363
RAP1B	485	22.96655	26.65041	24.02257
RAP1B	486	20.91082	26.93557	24.02841
RAP1B	487	22.14247	26.42106	23.78095
RAP1B	499	22.31927	26.85022	25.05395
RAP1B	503	23.21942	27.42968	24.4552
RAP1B	504	21.30562	26.6809	24.58586
RAP1B	505	22.46165	29.31351	23.76352
RAP1B	506	24.60462	27.64401	24.87013
RAP1B	507	23.47054	26.24687	24.86354
RAP1B	508	23.44272	25.80319	22.82445
RAP1B	509	21.4822	25.58313	24.42861
RAP1B	510	24.03257	27.80538	25.2957
RAP1B	511	21.68657	26.46013	24.10676
RAP1B	512	21.7879	24.281	24.60773
RAP1B	513	22.36504	26.87822	25.70774
RAP1B	514	23.28571	28.76061	25.46445
RAP1B	515	22.07754	24.97823	24.05255
RAP1B	516	22.42825	25.65373	25.42403
RAP1B	517	22.21397	27.2289	25.45208
RAP1B	518	22.94018	26.91785	23.04424
RAP1B	519	22.8108	25.3575	24.3657
RAP1B	520	22.56945	25.90056	25.08514
RAP1B	521	22.35054	26.16031	24.70282
RAP1B	522	6.9889385	26.2772033333333	6.9889385
RAP1B	523	6.9889385	27.29125	6.9889385
RAP1B	524	6.9889385	25.85666	6.9889385
RAP1B	525	22.58658	25.67968	24.56276
RAP1B	526	21.85288	26.91917	25.50952
RAP1B	527	6.9889385	26.9375033333333	6.9889385
RAP1B	529	21.83234	26.41578	24.80855
RAP1B	530	21.87909	27.10894	26.00123
RAP1B	531	23.12638	26.58607	24.95931
RAP1B	533	23.40323	27.17689	25.35655
RAP1B	534	23.06713	25.01549	23.78891
RAP1B	535	22.14858	27.77528	24.98182
RAP1B	536	22.27205	25.60784	24.30373
RAP1B	537	23.13835	25.026	23.79418
RAP1B	538	21.77363	27.04021	24.35799
RAP1B	539	22.53613	26.47146	24.17617
RAP1B	540	19.42876	26.75007	25.53388
RAP1B	541	21.222	25.60558	24.66399
RAP1B	542	22.93192	25.89334	24.81991
RAP1B	543	21.75521	26.68681	24.60237
RAP1B	544	21.27383	26.71764	24.01739
RAP1B	545	23.51987	26.54575	25.00058
RAP1B	546	23.46461	25.68467	24.18413
RAP1B	547	6.9889385	27.33562	6.9889385
RAP1B	555	23.09521	27.82316	25.19488
RAP1B	558	22.47941	26.81812	24.6548
RAP1B	559	22.11827	25.58163	24.98283
STOM	435	21.65335	26.4034	24.69321
STOM	436	20.25783	23.68516	22.41007
STOM	438	21.61181	27.40052	25.96288
STOM	439	23.37997	25.76344	26.17814
STOM	440	21.1612	26.73394	24.56991
STOM	441	20.38538	25.95972	24.53464
STOM	442	23.00875	26.69733	24.88994
STOM	443	23.72705	27.89831	25.835
STOM	444	23.16699	28.14313	28.72766
STOM	445	23.3771	27.22596	26.01275
STOM	446	23.04576	27.30129	24.99414
STOM	447	23.31928	26.00281	26.7203
STOM	448	24.6092	25.48299	24.19109
STOM	449	21.85797	25.0845	27.13319
STOM	450	21.99734	27.18899	25.41284
STOM	452	23.17252	26.82527	25.70933
STOM	453	23.26985	26.57999	25.11808
STOM	454	22.6997	25.18629	26.10611
STOM	455	24.19998	26.87028	26.42748
STOM	456	20.31207	28.26156	26.08752
STOM	457	23.66812	27.0518	25.48135
STOM	458	23.09123	27.46299	30.00696
STOM	459	24.60906	27.87068	27.1181
STOM	460	22.79981	27.84369	27.24759
STOM	461	22.86695	28.71201	25.28955
STOM	462	24.78577	26.72532	24.33743
STOM	463	24.29936	26.5525	24.77025
STOM	464	22.96037	27.11997	25.82723
STOM	465	21.99576	27.09133	26.28621
STOM	466	22.87796	26.39542	21.52656
STOM	467	20.35043	26.71329	24.72809
STOM	468	23.36249	27.44505	26.30631
STOM	469	23.74445	27.47849	26.75621
STOM	470	24.06382	27.55064	26.58725
STOM	471	23.53097	27.79953	25.9788
STOM	472	24.10025	26.68407	27.36915
STOM	473	22.12934	24.76775	25.42433
STOM	474	23.80786	27.36788	26.2474
STOM	475	22.31014	26.36911	25.41983
STOM	476	24.01755	26.31772	26.44729
STOM	477	24.36233	26.59929	25.23665
STOM	478	22.21516	27.1837	27.59594
STOM	479	24.3922	26.63107	25.80641
STOM	480	21.85457	26.06151	27.42146
STOM	483	23.09082	26.98244	26.59293
STOM	484	23.76267	27.32803	26.74862
STOM	485	23.95526	28.37549	25.65
STOM	486	23.94235	27.13262	26.52655
STOM	487	24.11141	27.07208	27.57472
STOM	499	20.92348	28.27185	26.20523
STOM	503	24.60745	27.85522	26.11592
STOM	504	24.37958	26.65031	27.00044
STOM	505	24.66882	28.69453	26.82279
STOM	506	20.97623	26.55442	24.94778
STOM	507	20.28779	26.06478	23.93358
STOM	508	22.73741	26.24837	23.1358
STOM	509	23.35608	27.23214	24.71724
STOM	510	21.38141	26.50049	24.31828
STOM	511	23.98739	27.56049	26.68723
STOM	512	23.80928	26.23786	24.42314
STOM	513	21.82667	26.72828	26.12651
STOM	514	22.85037	26.90128	23.95253
STOM	515	22.77695	24.07543	22.442
STOM	516	21.95587	25.84872	25.6136
STOM	517	24.21383	27.68384	26.73042
STOM	518	22.45849	27.47601	24.12549
STOM	519	20.85646	26.15495	24.85407
STOM	520	23.34407	26.18073	23.95668
STOM	521	23.1704	26.50612	25.2632
STOM	522	6.9889385	26.6455933333333	6.9889385
STOM	523	6.9889385	27.0795266666667	6.9889385
STOM	524	6.9889385	25.5326	6.9889385
STOM	525	24.19403	26.35796	24.81167
STOM	526	23.17658	27.74086	25.82095
STOM	527	6.9889385	26.5491933333333	6.9889385
STOM	529	22.84758	27.5269	26.40206
STOM	530	23.84058	27.5725	25.77233
STOM	531	21.80033	26.84975	26.74206
STOM	533	23.3763	28.04179	26.78956
STOM	534	20.35218	22.76485	21.72773
STOM	535	20.14197	27.53968	24.7819
STOM	536	23.93409	26.42407	26.26921
STOM	537	24.07393	24.28277	24.55543
STOM	538	23.15669	27.33859	25.39863
STOM	539	23.26339	27.23741	25.71621
STOM	540	23.7131	27.16329	25.76615
STOM	541	21.84878	25.29333	23.94348
STOM	542	23.08408	28.00172	27.96964
STOM	543	22.34781	26.43046	24.73998
STOM	544	20.61658	26.81194	27.1871
STOM	545	23.25148	27.35736	25.86404
STOM	546	22.08996	25.71969	23.42102
STOM	547	6.9889385	27.02046	6.9889385
STOM	555	22.766	25.74312	26.92908
STOM	558	22.73827	27.41434	25.31996
STOM	559	23.08851	23.86022	26.13446
