# Supplementary material for: Prostate cancer reshapes the secreted and extracellular vesicle urinary proteomes
Source: Nat Commun. 2024 Jun 13;15:5069. doi: 10.1038/s41467-024-49424-5 (PMC11176296; doi:10.1038/s41467-024-49424-5)
Supplement: Supplementary file 10 — Source Data [file 41467_2024_49424_MOESM10_ESM.zip › SourceData_7C_fracEnriched_prostateTissue_stableProteins.txt]

gene	prostate.tissue	uSP	P20	P150	uSP.stable	P20.stable	P150.stable
A1BG	1	1	0	0	1	0	0
A2M	1	1	0	0	1	0	0
ABHD14B	1	1	0	0	1	0	0
ACP3	1	1	0	0	1	0	0
ACTBL2	1	1	0	0	1	0	0
ACY1	1	1	0	0	1	0	0
AGRN	1	1	0	0	1	0	0
AGT	1	1	0	0	1	0	0
AHSG	1	1	0	0	1	0	0
ALB	1	1	0	0	1	0	0
ANG	1	1	0	0	1	0	0
AOC1	1	1	0	0	1	0	0
APEH	1	1	0	0	1	0	0
APOA1	1	1	0	0	1	0	0
APOA4	1	1	0	0	1	0	0
APOE	1	1	0	0	1	0	0
APOH	1	1	0	0	1	0	0
APP	1	1	0	0	1	0	0
ASAH1	1	1	0	0	1	0	0
ATOX1	1	1	0	0	1	0	0
ATP6AP2	1	1	0	0	1	0	0
ATRN	1	1	0	0	1	0	0
AZGP1	1	1	0	0	1	0	0
BDH2	1	1	0	0	1	0	0
C1RL	1	1	0	0	1	0	0
C3	1	1	0	0	1	0	0
C4A	1	1	0	0	1	0	0
C9	1	1	0	0	1	0	0
CA1	1	1	0	0	1	0	0
CADM1	1	1	0	0	1	0	0
CALM1	1	1	0	0	1	0	0
CALML3	1	1	0	0	1	0	0
CALR	1	1	0	0	1	0	0
CAT	1	1	0	0	1	0	0
CD109	1	1	0	0	1	0	0
CD14	1	1	0	0	1	0	0
CD177	1	1	0	0	1	0	0
CD44	1	1	0	0	1	0	0
CD59	1	1	0	0	1	0	0
CDH11	1	1	0	0	1	0	0
CDH13	1	1	0	0	1	0	0
CFB	1	1	0	0	1	0	0
CFHR1	1	1	0	0	1	0	0
CLEC3B	1	1	0	0	1	0	0
CLU	1	1	0	0	1	0	0
CNTN1	1	1	0	0	1	0	0
COL12A1	1	1	0	0	1	0	0
COL28A1	1	1	0	0	1	0	0
COL4A2	1	1	0	0	1	0	0
COL6A1	1	1	0	0	1	0	0
COL6A3	1	1	0	0	1	0	0
COLEC12	1	1	0	0	1	0	0
COMP	1	1	0	0	1	0	0
COTL1	1	1	0	0	1	0	0
CP	1	1	0	0	1	0	0
CPM	1	1	0	0	1	0	0
CPN2	1	1	0	0	1	0	0
CPQ	1	1	0	0	1	0	0
CPVL	1	1	0	0	1	0	0
CST3	1	1	0	0	1	0	0
CST4	1	1	0	0	1	0	0
CTBS	1	1	0	0	1	0	0
CTSA	1	1	0	0	1	0	0
CTSB	1	1	0	0	1	0	0
CTSC	1	1	0	0	1	0	0
CTSH	1	1	0	0	1	0	0
CTSZ	1	1	0	0	1	0	0
CYR61	1	1	0	0	1	0	0
DAG1	1	1	0	0	1	0	0
DPP7	1	1	0	0	1	0	0
DPT	1	1	0	0	1	0	0
DSC2	1	1	0	0	1	0	0
DSG2	1	1	0	0	1	0	0
EFEMP1	1	1	0	0	1	0	0
EGFR	1	1	0	0	1	0	0
ELANE	1	1	0	0	1	0	0
ENDOD1	1	1	0	0	1	0	0
ENOPH1	1	1	0	0	1	0	0
ENPEP	1	1	0	0	1	0	0
EPHA4	1	1	0	0	1	0	0
EPHB3	1	1	0	0	1	0	0
FABP5	1	1	0	0	1	0	0
FBLN1	1	1	0	0	1	0	0
FBP1	1	1	0	0	1	0	0
FCGR3A	1	1	0	0	1	0	0
FGA	1	1	0	0	1	0	0
FLNA	1	1	0	0	1	0	0
FLNC	1	1	0	0	1	0	0
FSTL1	1	1	0	0	1	0	0
FUCA1	1	1	0	0	1	0	0
GAA	1	1	0	0	1	0	0
GALNS	1	1	0	0	1	0	0
GC	1	1	0	0	1	0	0
GGH	1	1	0	0	1	0	0
GLB1	1	1	0	0	1	0	0
GLG1	1	1	0	0	1	0	0
GLRX	1	1	0	0	1	0	0
GM2A	1	1	0	0	1	0	0
GOLM1	1	1	0	0	1	0	0
GP2	1	1	0	0	1	0	0
GPC4	1	1	0	0	1	0	0
GPX3	1	1	0	0	1	0	0
GRN	1	1	0	0	1	0	0
GSN	1	1	0	0	1	0	0
HBA1	1	1	0	0	1	0	0
HBB	1	1	0	0	1	0	0
HBD	1	1	0	0	1	0	0
HEXA	1	1	0	0	1	0	0
HP	1	1	0	0	1	0	0
HPR	1	1	0	0	1	0	0
HPX	1	1	0	0	1	0	0
HRSP12	1	1	0	0	1	0	0
HSPA5	1	1	0	0	1	0	0
HSPG2	1	1	0	0	1	0	0
ICAM1	1	1	0	0	1	0	0
IGFALS	1	1	0	0	1	0	0
IGFBP7	1	1	0	0	1	0	0
IGHA1	1	1	0	0	1	0	0
IGHA2	1	1	0	0	1	0	0
IGHG1	1	1	0	0	1	0	0
IGHG3	1	1	0	0	1	0	0
IGHG4	1	1	0	0	1	0	0
IGHM	1	1	0	0	1	0	0
IGHV3-13	1	1	0	0	1	0	0
IGHV3-7	1	1	0	0	1	0	0
IGKC	1	1	0	0	1	0	0
IGKV1-17	1	1	0	0	1	0	0
IGKV1-33	1	1	0	0	1	0	0
IGKV1-39	1	1	0	0	1	0	0
IGKV1-5	1	1	0	0	1	0	0
IGKV1D-33	1	1	0	0	1	0	0
IGKV2-30	1	1	0	0	1	0	0
IGKV2D-40	1	1	0	0	1	0	0
IGKV3-20	1	1	0	0	1	0	0
IGKV4-1	1	1	0	0	1	0	0
IGLC2	1	1	0	0	1	0	0
IGLC3	1	1	0	0	1	0	0
IGLC6	1	1	0	0	1	0	0
IGLC7	1	1	0	0	1	0	0
IGLL5	1	1	0	0	1	0	0
IGLV1-47	1	1	0	0	1	0	0
IGLV1-51	1	1	0	0	1	0	0
IGLV3-19	1	1	0	0	1	0	0
IGLV3-21	1	1	0	0	1	0	0
IGSF8	1	1	0	0	1	0	0
ISLR	1	1	0	0	1	0	0
ITFG1	1	1	0	0	1	0	0
ITIH2	1	1	0	0	1	0	0
ITIH4	1	1	0	0	1	0	0
JCHAIN	1	1	0	0	1	0	0
KLK11	1	1	0	0	1	0	0
KLK3	1	1	0	0	1	0	0
KNG1	1	1	0	0	1	0	0
KRT14	1	1	0	0	1	0	0
KRT16	1	1	0	0	1	0	0
KRT6B	1	1	0	0	1	0	0
KRT75	1	1	0	0	1	0	0
KRT79	1	1	0	0	1	0	0
LAMA4	1	1	0	0	1	0	0
LCN2	1	1	0	0	1	0	0
LGALS3BP	1	1	0	0	1	0	0
LGALS9	1	1	0	0	1	0	0
LPA	1	1	0	0	1	0	0
LRG1	1	1	0	0	1	0	0
LTBP2	1	1	0	0	1	0	0
LTF	1	1	0	0	1	0	0
MDH1	1	1	0	0	1	0	0
MIEN1	1	1	0	0	1	0	0
MPO	1	1	0	0	1	0	0
NEO1	1	1	0	0	1	0	0
NEU1	1	1	0	0	1	0	0
NOV	1	1	0	0	1	0	0
NPC2	1	1	0	0	1	0	0
NPTN	1	1	0	0	1	0	0
NQO2	1	1	0	0	1	0	0
NUTF2	1	1	0	0	1	0	0
OLFM4	1	1	0	0	1	0	0
ORM1	1	1	0	0	1	0	0
ORM2	1	1	0	0	1	0	0
PDGFRB	1	1	0	0	1	0	0
PEBP4	1	1	0	0	1	0	0
PGLS	1	1	0	0	1	0	0
PGLYRP2	1	1	0	0	1	0	0
PIP	1	1	0	0	1	0	0
PLG	1	1	0	0	1	0	0
PNP	1	1	0	0	1	0	0
PPIB	1	1	0	0	1	0	0
PPT1	1	1	0	0	1	0	0
PRCP	1	1	0	0	1	0	0
PRDX2	1	1	0	0	1	0	0
PROCR	1	1	0	0	1	0	0
PSMA6	1	1	0	0	1	0	0
PVR	1	1	0	0	1	0	0
PVRL2	1	1	0	0	1	0	0
PZP	1	1	0	0	1	0	0
QSOX1	1	1	0	0	1	0	0
RBP4	1	1	0	0	1	0	0
RNASET2	1	1	0	0	1	0	0
S100A6	1	1	0	0	1	0	0
S100A8	1	1	0	0	1	0	0
S100A9	1	1	0	0	1	0	0
SCPEP1	1	1	0	0	1	0	0
SERPINA1	1	1	0	0	1	0	0
SERPINA5	1	1	0	0	1	0	0
SERPINA6	1	1	0	0	1	0	0
SERPINA7	1	1	0	0	1	0	0
SERPINC1	1	1	0	0	1	0	0
SERPINF1	1	1	0	0	1	0	0
SERPINF2	1	1	0	0	1	0	0
SERPING1	1	1	0	0	1	0	0
SGSH	1	1	0	0	1	0	0
SH3BGRL3	1	1	0	0	1	0	0
SOD3	1	1	0	0	1	0	0
SPARCL1	1	1	0	0	1	0	0
SPOCK1	1	1	0	0	1	0	0
SUSD2	1	1	0	0	1	0	0
TF	1	1	0	0	1	0	0
TGM4	1	1	0	0	1	0	0
TGOLN2	1	1	0	0	1	0	0
THBS1	1	1	0	0	1	0	0
TIMP1	1	1	0	0	1	0	0
TPP1	1	1	0	0	1	0	0
TTR	1	1	0	0	1	0	0
TXNDC5	1	1	0	0	1	0	0
TYMP	1	1	0	0	1	0	0
VASN	1	1	0	0	1	0	0
WISP2	1	1	0	0	1	0	0
ZG16B	1	1	0	0	1	0	0
ACP2	1	1	0	0	0	0	0
ACTA2	1	1	0	0	0	0	0
ACTB	1	1	0	0	0	0	0
ACTG1	1	1	0	0	0	0	0
ACTG2	1	1	0	0	0	0	0
ALAD	1	1	0	0	0	0	0
ALCAM	1	1	0	0	0	0	0
ALDH7A1	1	1	0	0	0	0	0
AMBP	1	1	0	0	0	0	0
ANGPTL2	1	1	0	0	0	0	0
APLP2	1	1	0	0	0	0	0
APOA2	1	1	0	0	0	0	0
APOB	1	1	0	0	0	0	0
APOD	1	1	0	0	0	0	0
ARSA	1	1	0	0	0	0	0
ATP6AP1	1	1	0	0	0	0	0
AZU1	1	1	0	0	0	0	0
B2M	1	1	0	0	0	0	0
B3GNT1	1	1	0	0	0	0	0
BGN	1	1	0	0	0	0	0
BID	1	1	0	0	0	0	0
BIN1	1	1	0	0	0	0	0
BSG	1	1	0	0	0	0	0
BTD	1	1	0	0	0	0	0
C4B	1	1	0	0	0	0	0
C7	1	1	0	0	0	0	0
CAMP	1	1	0	0	0	0	0
CD55	1	1	0	0	0	0	0
CDH1	1	1	0	0	0	0	0
CHGB	1	1	0	0	0	0	0
COL15A1	1	1	0	0	0	0	0
COL18A1	1	1	0	0	0	0	0
CPD	1	1	0	0	0	0	0
CPE	1	1	0	0	0	0	0
CRISPLD1	1	1	0	0	0	0	0
CST1	1	1	0	0	0	0	0
CTSD	1	1	0	0	0	0	0
CTSL	1	1	0	0	0	0	0
CUTA	1	1	0	0	0	0	0
CYCS	1	1	0	0	0	0	0
DDAH2	1	1	0	0	0	0	0
DDR1	1	1	0	0	0	0	0
DNASE2	1	1	0	0	0	0	0
EIF6	1	1	0	0	0	0	0
ENG	1	1	0	0	0	0	0
ENPP4	1	1	0	0	0	0	0
EPCAM	1	1	0	0	0	0	0
EPHB4	1	1	0	0	0	0	0
EPS15	1	1	0	0	0	0	0
F11R	1	1	0	0	0	0	0
F2	1	1	0	0	0	0	0
FBLN2	1	1	0	0	0	0	0
FBP2	1	1	0	0	0	0	0
FCGBP	1	1	0	0	0	0	0
FGB	1	1	0	0	0	0	0
FGG	1	1	0	0	0	0	0
FGL2	1	1	0	0	0	0	0
FLG2	1	1	0	0	0	0	0
FN1	1	1	0	0	0	0	0
FOLR2	1	1	0	0	0	0	0
FUS	1	1	0	0	0	0	0
GAPDH	1	1	0	0	0	0	0
GBF1	1	1	0	0	0	0	0
GDF15	1	1	0	0	0	0	0
GGACT	1	1	0	0	0	0	0
GNS	1	1	0	0	0	0	0
GOLIM4	1	1	0	0	0	0	0
GPI	1	1	0	0	0	0	0
GPNMB	1	1	0	0	0	0	0
GPR56	1	1	0	0	0	0	0
H3F3A	1	1	0	0	0	0	0
HAAO	1	1	0	0	0	0	0
HEXB	1	1	0	0	0	0	0
HGD	1	1	0	0	0	0	0
HIST1H1A	1	1	0	0	0	0	0
HIST1H1B	1	1	0	0	0	0	0
HIST1H1C	1	1	0	0	0	0	0
HIST1H1E	1	1	0	0	0	0	0
HIST1H1T	1	1	0	0	0	0	0
HIST1H2BC	1	1	0	0	0	0	0
HIST1H2BJ	1	1	0	0	0	0	0
HIST1H3A	1	1	0	0	0	0	0
HIST1H4A	1	1	0	0	0	0	0
HIST2H2BF	1	1	0	0	0	0	0
HIST2H3A	1	1	0	0	0	0	0
HIST3H2BB	1	1	0	0	0	0	0
HRG	1	1	0	0	0	0	0
IFI30	1	1	0	0	0	0	0
IGF2R	1	1	0	0	0	0	0
IGFBP2	1	1	0	0	0	0	0
IGHG2	1	1	0	0	0	0	0
IGHV3-23	1	1	0	0	0	0	0
IGHV3-33	1	1	0	0	0	0	0
IGKV2D-28	1	1	0	0	0	0	0
IGKV3-11	1	1	0	0	0	0	0
IGKV3-15	1	1	0	0	0	0	0
IL6ST	1	1	0	0	0	0	0
IQGAP3	1	1	0	0	0	0	0
JAG1	1	1	0	0	0	0	0
KLK2	1	1	0	0	0	0	0
KRT1	1	1	0	0	0	0	0
KRT10	1	1	0	0	0	0	0
KRT2	1	1	0	0	0	0	0
KRT5	1	1	0	0	0	0	0
KRT6A	1	1	0	0	0	0	0
KRT6C	1	1	0	0	0	0	0
KRT81	1	1	0	0	0	0	0
KRT83	1	1	0	0	0	0	0
KRT84	1	1	0	0	0	0	0
KRT85	1	1	0	0	0	0	0
KRT9	1	1	0	0	0	0	0
LAMA2	1	1	0	0	0	0	0
LAMA5	1	1	0	0	0	0	0
LAMB2	1	1	0	0	0	0	0
LAMC1	1	1	0	0	0	0	0
LCP1	1	1	0	0	0	0	0
LDHB	1	1	0	0	0	0	0
LIFR	1	1	0	0	0	0	0
LMAN2	1	1	0	0	0	0	0
LYZ	1	1	0	0	0	0	0
MAN2A1	1	1	0	0	0	0	0
MAN2B1	1	1	0	0	0	0	0
MMP7	1	1	0	0	0	0	0
MYH2	1	1	0	0	0	0	0
MYO5B	1	1	0	0	0	0	0
MZB1	1	1	0	0	0	0	0
NAGLU	1	1	0	0	0	0	0
NID1	1	1	0	0	0	0	0
NPNT	1	1	0	0	0	0	0
NSFL1C	1	1	0	0	0	0	0
NUCB1	1	1	0	0	0	0	0
PCOLCE	1	1	0	0	0	0	0
PEPD	1	1	0	0	0	0	0
PHPT1	1	1	0	0	0	0	0
PIGR	1	1	0	0	0	0	0
PLA2G2A	1	1	0	0	0	0	0
PLCL1	1	1	0	0	0	0	0
PLD3	1	1	0	0	0	0	0
PLXDC2	1	1	0	0	0	0	0
PRDX1	1	1	0	0	0	0	0
PRDX4	1	1	0	0	0	0	0
PRG2	1	1	0	0	0	0	0
PRNP	1	1	0	0	0	0	0
PRSS8	1	1	0	0	0	0	0
PRTN3	1	1	0	0	0	0	0
PSMA3	1	1	0	0	0	0	0
PSMB4	1	1	0	0	0	0	0
PTGDS	1	1	0	0	0	0	0
PTK7	1	1	0	0	0	0	0
PTMA	1	1	0	0	0	0	0
PTPRF	1	1	0	0	0	0	0
PTPRM	1	1	0	0	0	0	0
PTPRS	1	1	0	0	0	0	0
QPCT	1	1	0	0	0	0	0
RPLP2	1	1	0	0	0	0	0
S100A12	1	1	0	0	0	0	0
SCRN2	1	1	0	0	0	0	0
SEMG1	1	1	0	0	0	0	0
SEMG2	1	1	0	0	0	0	0
SERPINA3	1	1	0	0	0	0	0
SERPINA4	1	1	0	0	0	0	0
SERPINB3	1	1	0	0	0	0	0
SERPINB4	1	1	0	0	0	0	0
SERPIND1	1	1	0	0	0	0	0
SEZ6L2	1	1	0	0	0	0	0
SIAE	1	1	0	0	0	0	0
SLC3A2	1	1	0	0	0	0	0
SLPI	1	1	0	0	0	0	0
SMPDL3A	1	1	0	0	0	0	0
SPINT1	1	1	0	0	0	0	0
SPINT2	1	1	0	0	0	0	0
SPON2	1	1	0	0	0	0	0
TALDO1	1	1	0	0	0	0	0
TPD52L2	1	1	0	0	0	0	0
TTN	1	1	0	0	0	0	0
UBQLN1	1	1	0	0	0	0	0
UBQLN2	1	1	0	0	0	0	0
UBXN1	1	1	0	0	0	0	0
VTN	1	1	0	0	0	0	0
YBX3	1	1	0	0	0	0	0
YIPF3	1	1	0	0	0	0	0
AARS	1	0	1	0	0	1	0
ACADSB	1	0	1	0	0	1	0
ACLY	1	0	1	0	0	1	0
ACO1	1	0	1	0	0	1	0
ACOT1	1	0	1	0	0	1	0
ACOT2	1	0	1	0	0	1	0
ACTN2	1	0	1	0	0	1	0
ACTN3	1	0	1	0	0	1	0
ACTR1A	1	0	1	0	0	1	0
ACTR2	1	0	1	0	0	1	0
ADSL	1	0	1	0	0	1	0
AHCY	1	0	1	0	0	1	0
AKR1C3	1	0	1	0	0	1	0
AKR7A2	1	0	1	0	0	1	0
AKR7L	1	0	1	0	0	1	0
ALDH1L1	1	0	1	0	0	1	0
ALDH2	1	0	1	0	0	1	0
ALDH5A1	1	0	1	0	0	1	0
AP1B1	1	0	1	0	0	1	0
AP1G1	1	0	1	0	0	1	0
AP3B1	1	0	1	0	0	1	0
AP3D1	1	0	1	0	0	1	0
APMAP	1	0	1	0	0	1	0
ARCN1	1	0	1	0	0	1	0
ASNA1	1	0	1	0	0	1	0
ASS1	1	0	1	0	0	1	0
ATIC	1	0	1	0	0	1	0
ATP5A1	1	0	1	0	0	1	0
BLMH	1	0	1	0	0	1	0
BLVRA	1	0	1	0	0	1	0
CAND1	1	0	1	0	0	1	0
CARHSP1	1	0	1	0	0	1	0
CCT2	1	0	1	0	0	1	0
CCT3	1	0	1	0	0	1	0
CCT4	1	0	1	0	0	1	0
CCT5	1	0	1	0	0	1	0
CCT6A	1	0	1	0	0	1	0
CCT6B	1	0	1	0	0	1	0
CCT7	1	0	1	0	0	1	0
CCT8	1	0	1	0	0	1	0
CLIC4	1	0	1	0	0	1	0
CLTC	1	0	1	0	0	1	0
CMBL	1	0	1	0	0	1	0
COASY	1	0	1	0	0	1	0
COPA	1	0	1	0	0	1	0
COPB1	1	0	1	0	0	1	0
COPS2	1	0	1	0	0	1	0
COPS3	1	0	1	0	0	1	0
COPS4	1	0	1	0	0	1	0
COX5B	1	0	1	0	0	1	0
CPT2	1	0	1	0	0	1	0
CRYAB	1	0	1	0	0	1	0
CRYL1	1	0	1	0	0	1	0
CSNK2A1	1	0	1	0	0	1	0
CTNNB1	1	0	1	0	0	1	0
CTNND1	1	0	1	0	0	1	0
CTSG	1	0	1	0	0	1	0
CYBB	1	0	1	0	0	1	0
DAK	1	0	1	0	0	1	0
DARS	1	0	1	0	0	1	0
DBNL	1	0	1	0	0	1	0
DCTN1	1	0	1	0	0	1	0
DCTN2	1	0	1	0	0	1	0
DDOST	1	0	1	0	0	1	0
DDX3X	1	0	1	0	0	1	0
DDX3Y	1	0	1	0	0	1	0
DEFA3	1	0	1	0	0	1	0
DNAJC11	1	0	1	0	0	1	0
DNM1L	1	0	1	0	0	1	0
DNPEP	1	0	1	0	0	1	0
DPYS	1	0	1	0	0	1	0
DSP	1	0	1	0	0	1	0
DYNC1H1	1	0	1	0	0	1	0
EEF1D	1	0	1	0	0	1	0
EEF1G	1	0	1	0	0	1	0
EIF2S3	1	0	1	0	0	1	0
EIF3A	1	0	1	0	0	1	0
EIF3B	1	0	1	0	0	1	0
EIF4A1	1	0	1	0	0	1	0
EIF4A2	1	0	1	0	0	1	0
EIF4A3	1	0	1	0	0	1	0
EPB41L3	1	0	1	0	0	1	0
EPPK1	1	0	1	0	0	1	0
EPRS	1	0	1	0	0	1	0
ERMP1	1	0	1	0	0	1	0
ETFB	1	0	1	0	0	1	0
FASN	1	0	1	0	0	1	0
FNTA	1	0	1	0	0	1	0
G6PD	1	0	1	0	0	1	0
GALE	1	0	1	0	0	1	0
GART	1	0	1	0	0	1	0
GBE1	1	0	1	0	0	1	0
GCLC	1	0	1	0	0	1	0
GCN1L1	1	0	1	0	0	1	0
GFPT1	1	0	1	0	0	1	0
GLRX3	1	0	1	0	0	1	0
GMPPA	1	0	1	0	0	1	0
GNB2L1	1	0	1	0	0	1	0
GNE	1	0	1	0	0	1	0
GPD2	1	0	1	0	0	1	0
GPX1	1	0	1	0	0	1	0
GRHPR	1	0	1	0	0	1	0
GSTA1	1	0	1	0	0	1	0
GSTA2	1	0	1	0	0	1	0
GSTA5	1	0	1	0	0	1	0
HARS	1	0	1	0	0	1	0
HBG1	1	0	1	0	0	1	0
HBG2	1	0	1	0	0	1	0
HDHD2	1	0	1	0	0	1	0
HMGCS2	1	0	1	0	0	1	0
HNRNPA2B1	1	0	1	0	0	1	0
HNRNPH1	1	0	1	0	0	1	0
HNRNPH2	1	0	1	0	0	1	0
HNRNPK	1	0	1	0	0	1	0
HSP90AA1	1	0	1	0	0	1	0
HSP90AB2P	1	0	1	0	0	1	0
HSPA9	1	0	1	0	0	1	0
HSPB1	1	0	1	0	0	1	0
HSPD1	1	0	1	0	0	1	0
HSPH1	1	0	1	0	0	1	0
IDH2	1	0	1	0	0	1	0
IQGAP2	1	0	1	0	0	1	0
ITGAM	1	0	1	0	0	1	0
ITGB2	1	0	1	0	0	1	0
JUP	1	0	1	0	0	1	0
KIAA1324	1	0	1	0	0	1	0
KIAA1598	1	0	1	0	0	1	0
KIF13B	1	0	1	0	0	1	0
KPNA6	1	0	1	0	0	1	0
KRT7	1	0	1	0	0	1	0
KRT78	1	0	1	0	0	1	0
LAP3	1	0	1	0	0	1	0
LMAN1	1	0	1	0	0	1	0
LONP1	1	0	1	0	0	1	0
LRBA	1	0	1	0	0	1	0
LRRC47	1	0	1	0	0	1	0
MAOB	1	0	1	0	0	1	0
MARC2	1	0	1	0	0	1	0
MARS	1	0	1	0	0	1	0
MAT2A	1	0	1	0	0	1	0
MAT2B	1	0	1	0	0	1	0
MB	1	0	1	0	0	1	0
MCCC2	1	0	1	0	0	1	0
MTHFD1	1	0	1	0	0	1	0
MVP	1	0	1	0	0	1	0
MYH10	1	0	1	0	0	1	0
MYH11	1	0	1	0	0	1	0
MYH14	1	0	1	0	0	1	0
MYH9	1	0	1	0	0	1	0
MYO6	1	0	1	0	0	1	0
NAGK	1	0	1	0	0	1	0
NAMPT	1	0	1	0	0	1	0
NAPRT	1	0	1	0	0	1	0
NARS	1	0	1	0	0	1	0
NDUFA9	1	0	1	0	0	1	0
NDUFB10	1	0	1	0	0	1	0
NDUFB9	1	0	1	0	0	1	0
NDUFS1	1	0	1	0	0	1	0
NDUFV1	1	0	1	0	0	1	0
NEFH	1	0	1	0	0	1	0
NSF	1	0	1	0	0	1	0
NT5C2	1	0	1	0	0	1	0
OCIAD2	1	0	1	0	0	1	0
OTUB1	1	0	1	0	0	1	0
PABPC4	1	0	1	0	0	1	0
PAFAH1B3	1	0	1	0	0	1	0
PCCA	1	0	1	0	0	1	0
PCK2	1	0	1	0	0	1	0
PCYOX1	1	0	1	0	0	1	0
PCYT2	1	0	1	0	0	1	0
PDCD4	1	0	1	0	0	1	0
PFAS	1	0	1	0	0	1	0
PFKL	1	0	1	0	0	1	0
PHGDH	1	0	1	0	0	1	0
PKLR	1	0	1	0	0	1	0
PLEC	1	0	1	0	0	1	0
PMVK	1	0	1	0	0	1	0
PNPO	1	0	1	0	0	1	0
POR	1	0	1	0	0	1	0
PPP1R7	1	0	1	0	0	1	0
PPP2CA	1	0	1	0	0	1	0
PPP2CB	1	0	1	0	0	1	0
PPP2R1A	1	0	1	0	0	1	0
PPP2R1B	1	0	1	0	0	1	0
PPP2R5D	1	0	1	0	0	1	0
PRPS1	1	0	1	0	0	1	0
PRPS2	1	0	1	0	0	1	0
PRPSAP2	1	0	1	0	0	1	0
PSAT1	1	0	1	0	0	1	0
PSMC2	1	0	1	0	0	1	0
PSMC3	1	0	1	0	0	1	0
PSMC6	1	0	1	0	0	1	0
PSMD1	1	0	1	0	0	1	0
PSMD11	1	0	1	0	0	1	0
PSMD13	1	0	1	0	0	1	0
PSMD2	1	0	1	0	0	1	0
PSMD5	1	0	1	0	0	1	0
PSMD6	1	0	1	0	0	1	0
PSMD7	1	0	1	0	0	1	0
PSME2	1	0	1	0	0	1	0
PSMF1	1	0	1	0	0	1	0
PTER	1	0	1	0	0	1	0
PTGES3	1	0	1	0	0	1	0
PYGB	1	0	1	0	0	1	0
PYGL	1	0	1	0	0	1	0
PYGM	1	0	1	0	0	1	0
QARS	1	0	1	0	0	1	0
RARS	1	0	1	0	0	1	0
RPL12	1	0	1	0	0	1	0
RPL15	1	0	1	0	0	1	0
RPL4	1	0	1	0	0	1	0
RPL5	1	0	1	0	0	1	0
RPL6	1	0	1	0	0	1	0
RPLP1	1	0	1	0	0	1	0
RPS14	1	0	1	0	0	1	0
RPS18	1	0	1	0	0	1	0
RPS2	1	0	1	0	0	1	0
RPS20	1	0	1	0	0	1	0
RPS3	1	0	1	0	0	1	0
RPS4X	1	0	1	0	0	1	0
RPS6KA3	1	0	1	0	0	1	0
RPS8	1	0	1	0	0	1	0
RPS9	1	0	1	0	0	1	0
RUVBL1	1	0	1	0	0	1	0
SAMHD1	1	0	1	0	0	1	0
SAMM50	1	0	1	0	0	1	0
SARS	1	0	1	0	0	1	0
SERPINB1	1	0	1	0	0	1	0
SGTA	1	0	1	0	0	1	0
SH3GLB1	1	0	1	0	0	1	0
SHMT1	1	0	1	0	0	1	0
SLC25A1	1	0	1	0	0	1	0
SLC25A11	1	0	1	0	0	1	0
SLC25A13	1	0	1	0	0	1	0
SLC25A3	1	0	1	0	0	1	0
SLC25A5	1	0	1	0	0	1	0
SLC25A6	1	0	1	0	0	1	0
SLC4A1	1	0	1	0	0	1	0
SMS	1	0	1	0	0	1	0
SND1	1	0	1	0	0	1	0
SNX1	1	0	1	0	0	1	0
SPAG9	1	0	1	0	0	1	0
SPTAN1	1	0	1	0	0	1	0
SPTBN1	1	0	1	0	0	1	0
SUCLA2	1	0	1	0	0	1	0
SULT1A3	1	0	1	0	0	1	0
SULT2B1	1	0	1	0	0	1	0
SYNCRIP	1	0	1	0	0	1	0
SYPL1	1	0	1	0	0	1	0
TARS	1	0	1	0	0	1	0
TCP1	1	0	1	0	0	1	0
TECR	1	0	1	0	0	1	0
TJP1	1	0	1	0	0	1	0
TLN1	1	0	1	0	0	1	0
TMED10	1	0	1	0	0	1	0
TMEM256	1	0	1	0	0	1	0
TPMT	1	0	1	0	0	1	0
TRIM25	1	0	1	0	0	1	0
TTC38	1	0	1	0	0	1	0
TTLL12	1	0	1	0	0	1	0
TUBA1A	1	0	1	0	0	1	0
TUBA1C	1	0	1	0	0	1	0
TUBA3C	1	0	1	0	0	1	0
TUBA4A	1	0	1	0	0	1	0
TUBA8	1	0	1	0	0	1	0
TUBB	1	0	1	0	0	1	0
TUBB3	1	0	1	0	0	1	0
TUBB4B	1	0	1	0	0	1	0
TUFM	1	0	1	0	0	1	0
UBA1	1	0	1	0	0	1	0
UBA6	1	0	1	0	0	1	0
UBR4	1	0	1	0	0	1	0
UGDH	1	0	1	0	0	1	0
USP5	1	0	1	0	0	1	0
VCP	1	0	1	0	0	1	0
VDAC1	1	0	1	0	0	1	0
VDAC2	1	0	1	0	0	1	0
VDAC3	1	0	1	0	0	1	0
VPS35	1	0	1	0	0	1	0
WARS	1	0	1	0	0	1	0
YARS	1	0	1	0	0	1	0
ABCD3	1	0	1	0	0	0	0
ACADS	1	0	1	0	0	0	0
ACTR1B	1	0	1	0	0	0	0
ACTR3B	1	0	1	0	0	0	0
AFG3L2	1	0	1	0	0	0	0
AGL	1	0	1	0	0	0	0
AHSA1	1	0	1	0	0	0	0
ALDH3A2	1	0	1	0	0	0	0
ALOX15B	1	0	1	0	0	0	0
ANK3	1	0	1	0	0	0	0
AP1M1	1	0	1	0	0	0	0
AP1M2	1	0	1	0	0	0	0
ASL	1	0	1	0	0	0	0
ASMTL	1	0	1	0	0	0	0
ATP2A2	1	0	1	0	0	0	0
ATP6V0A1	1	0	1	0	0	0	0
BCAP31	1	0	1	0	0	0	0
BPGM	1	0	1	0	0	0	0
BPHL	1	0	1	0	0	0	0
BZW1	1	0	1	0	0	0	0
CACYBP	1	0	1	0	0	0	0
CAD	1	0	1	0	0	0	0
CAMK2B	1	0	1	0	0	0	0
CAMK2D	1	0	1	0	0	0	0
CAMK2G	1	0	1	0	0	0	0
CCS	1	0	1	0	0	0	0
CHCHD3	1	0	1	0	0	0	0
CHDH	1	0	1	0	0	0	0
CKAP4	1	0	1	0	0	0	0
CLTCL1	1	0	1	0	0	0	0
COPB2	1	0	1	0	0	0	0
COPE	1	0	1	0	0	0	0
COPG1	1	0	1	0	0	0	0
COPZ1	1	0	1	0	0	0	0
CORO1C	1	0	1	0	0	0	0
COX7A2	1	0	1	0	0	0	0
COX7C	1	0	1	0	0	0	0
CSE1L	1	0	1	0	0	0	0
CTNNA1	1	0	1	0	0	0	0
CYB5R3	1	0	1	0	0	0	0
DDI2	1	0	1	0	0	0	0
DDX1	1	0	1	0	0	0	0
DLAT	1	0	1	0	0	0	0
EEF1B2	1	0	1	0	0	0	0
EIF2S1	1	0	1	0	0	0	0
EIF3C	1	0	1	0	0	0	0
EIF3I	1	0	1	0	0	0	0
EIF4G1	1	0	1	0	0	0	0
EIF5	1	0	1	0	0	0	0
ENTPD5	1	0	1	0	0	0	0
EPX	1	0	1	0	0	0	0
ERGIC1	1	0	1	0	0	0	0
ERLIN2	1	0	1	0	0	0	0
ERP44	1	0	1	0	0	0	0
ETFDH	1	0	1	0	0	0	0
ETHE1	1	0	1	0	0	0	0
FAM120A	1	0	1	0	0	0	0
FAM162A	1	0	1	0	0	0	0
FH	1	0	1	0	0	0	0
FKBP4	1	0	1	0	0	0	0
FKBP5	1	0	1	0	0	0	0
GAK	1	0	1	0	0	0	0
GALK1	1	0	1	0	0	0	0
GALNT2	1	0	1	0	0	0	0
GANAB	1	0	1	0	0	0	0
GARS	1	0	1	0	0	0	0
GCLM	1	0	1	0	0	0	0
GLUL	1	0	1	0	0	0	0
GNPDA1	1	0	1	0	0	0	0
GPS1	1	0	1	0	0	0	0
GSPT1	1	0	1	0	0	0	0
GYG1	1	0	1	0	0	0	0
H2AFV	1	0	1	0	0	0	0
H2AFX	1	0	1	0	0	0	0
HDLBP	1	0	1	0	0	0	0
HID1	1	0	1	0	0	0	0
HIP1	1	0	1	0	0	0	0
HIST1H2AA	1	0	1	0	0	0	0
HIST2H2AB	1	0	1	0	0	0	0
HLA-DRA	1	0	1	0	0	0	0
HLA-DRB3	1	0	1	0	0	0	0
HMGB1	1	0	1	0	0	0	0
HNRNPA1	1	0	1	0	0	0	0
HNRNPC	1	0	1	0	0	0	0
HNRNPF	1	0	1	0	0	0	0
HNRNPU	1	0	1	0	0	0	0
HSD17B12	1	0	1	0	0	0	0
HSDL2	1	0	1	0	0	0	0
HSP90AB4P	1	0	1	0	0	0	0
HSP90B1	1	0	1	0	0	0	0
IARS2	1	0	1	0	0	0	0
ILVBL	1	0	1	0	0	0	0
IMMT	1	0	1	0	0	0	0
IMPDH2	1	0	1	0	0	0	0
IPO5	1	0	1	0	0	0	0
IPO7	1	0	1	0	0	0	0
ITIH5	1	0	1	0	0	0	0
IVD	1	0	1	0	0	0	0
KPNA4	1	0	1	0	0	0	0
KPNB1	1	0	1	0	0	0	0
KRT15	1	0	1	0	0	0	0
KRT20	1	0	1	0	0	0	0
KRT23	1	0	1	0	0	0	0
KRT3	1	0	1	0	0	0	0
KRT31	1	0	1	0	0	0	0
KRT76	1	0	1	0	0	0	0
LARS	1	0	1	0	0	0	0
MAP2K2	1	0	1	0	0	0	0
MPDU1	1	0	1	0	0	0	0
MRI1	1	0	1	0	0	0	0
MYL12A	1	0	1	0	0	0	0
MYL12B	1	0	1	0	0	0	0
NAP1L1	1	0	1	0	0	0	0
NAP1L4	1	0	1	0	0	0	0
NDUFA13	1	0	1	0	0	0	0
NDUFA4	1	0	1	0	0	0	0
NDUFB4	1	0	1	0	0	0	0
NONO	1	0	1	0	0	0	0
OLA1	1	0	1	0	0	0	0
P4HB	1	0	1	0	0	0	0
PA2G4	1	0	1	0	0	0	0
PABPC1	1	0	1	0	0	0	0
PAFAH1B1	1	0	1	0	0	0	0
PAICS	1	0	1	0	0	0	0
PAK1	1	0	1	0	0	0	0
PBLD	1	0	1	0	0	0	0
PDIA3	1	0	1	0	0	0	0
PFKP	1	0	1	0	0	0	0
PGD	1	0	1	0	0	0	0
PKP1	1	0	1	0	0	0	0
PLAA	1	0	1	0	0	0	0
POF1B	1	0	1	0	0	0	0
POLR2H	1	0	1	0	0	0	0
PPP2R2A	1	0	1	0	0	0	0
PPP2R2D	1	0	1	0	0	0	0
PRKAG1	1	0	1	0	0	0	0
PRKAR1A	1	0	1	0	0	0	0
PRMT5	1	0	1	0	0	0	0
PSMB3	1	0	1	0	0	0	0
PSMC1	1	0	1	0	0	0	0
PSMC4	1	0	1	0	0	0	0
PSMC5	1	0	1	0	0	0	0
PSMD12	1	0	1	0	0	0	0
PSMD3	1	0	1	0	0	0	0
PTPRC	1	0	1	0	0	0	0
RAN	1	0	1	0	0	0	0
RANBP1	1	0	1	0	0	0	0
RAP1GDS1	1	0	1	0	0	0	0
RBBP9	1	0	1	0	0	0	0
RDH11	1	0	1	0	0	0	0
RPL10	1	0	1	0	0	0	0
RPL10A	1	0	1	0	0	0	0
RPL13	1	0	1	0	0	0	0
RPL18	1	0	1	0	0	0	0
RPL22	1	0	1	0	0	0	0
RPL24	1	0	1	0	0	0	0
RPL26	1	0	1	0	0	0	0
RPL27A	1	0	1	0	0	0	0
RPL3	1	0	1	0	0	0	0
RPL7	1	0	1	0	0	0	0
RPL7A	1	0	1	0	0	0	0
RPL8	1	0	1	0	0	0	0
RPLP0	1	0	1	0	0	0	0
RPS10	1	0	1	0	0	0	0
RPS11	1	0	1	0	0	0	0
RPS13	1	0	1	0	0	0	0
RPS15A	1	0	1	0	0	0	0
RPS16	1	0	1	0	0	0	0
RPS19	1	0	1	0	0	0	0
RPS25	1	0	1	0	0	0	0
RPS3A	1	0	1	0	0	0	0
RPS4Y1	1	0	1	0	0	0	0
RPS5	1	0	1	0	0	0	0
RPS6	1	0	1	0	0	0	0
RPSA	1	0	1	0	0	0	0
RUVBL2	1	0	1	0	0	0	0
SACM1L	1	0	1	0	0	0	0
SDHB	1	0	1	0	0	0	0
SDSL	1	0	1	0	0	0	0
SEC31A	1	0	1	0	0	0	0
SEPT9	1	0	1	0	0	0	0
SERPINB5	1	0	1	0	0	0	0
SFPQ	1	0	1	0	0	0	0
SFXN1	1	0	1	0	0	0	0
SGSM3	1	0	1	0	0	0	0
SLC25A10	1	0	1	0	0	0	0
SLC2A1	1	0	1	0	0	0	0
SLC4A4	1	0	1	0	0	0	0
SNX2	1	0	1	0	0	0	0
SPTB	1	0	1	0	0	0	0
SPTBN2	1	0	1	0	0	0	0
SQSTM1	1	0	1	0	0	0	0
SSR4	1	0	1	0	0	0	0
STAT1	1	0	1	0	0	0	0
STAT3	1	0	1	0	0	0	0
STRAP	1	0	1	0	0	0	0
SUGT1	1	0	1	0	0	0	0
SULT1A1	1	0	1	0	0	0	0
SYNE1	1	0	1	0	0	0	0
TFRC	1	0	1	0	0	0	0
TMED9	1	0	1	0	0	0	0
TMEM205	1	0	1	0	0	0	0
TNPO1	1	0	1	0	0	0	0
TSN	1	0	1	0	0	0	0
TUBB1	1	0	1	0	0	0	0
TUBB4A	1	0	1	0	0	0	0
TUBB6	1	0	1	0	0	0	0
UGGT1	1	0	1	0	0	0	0
UGP2	1	0	1	0	0	0	0
UNC45A	1	0	1	0	0	0	0
UQCR10	1	0	1	0	0	0	0
UQCRQ	1	0	1	0	0	0	0
USO1	1	0	1	0	0	0	0
VARS	1	0	1	0	0	0	0
VPS26A	1	0	1	0	0	0	0
XPNPEP1	1	0	1	0	0	0	0
XPO1	1	0	1	0	0	0	0
ABCB1	1	0	0	1	0	0	1
AHNAK	1	0	0	1	0	0	1
AKAP12	1	0	0	1	0	0	1
AKAP7	1	0	0	1	0	0	1
AKR1B1	1	0	0	1	0	0	1
AKR1C1	1	0	0	1	0	0	1
AKR1C2	1	0	0	1	0	0	1
ALDH1A3	1	0	0	1	0	0	1
ANKFY1	1	0	0	1	0	0	1
ANXA11	1	0	0	1	0	0	1
ANXA3	1	0	0	1	0	0	1
ANXA4	1	0	0	1	0	0	1
APPL2	1	0	0	1	0	0	1
AQP1	1	0	0	1	0	0	1
ARF6	1	0	0	1	0	0	1
ARHGAP6	1	0	0	1	0	0	1
ARHGDIB	1	0	0	1	0	0	1
ATP12A	1	0	0	1	0	0	1
ATP6V1A	1	0	0	1	0	0	1
ATP6V1B1	1	0	0	1	0	0	1
ATP6V1D	1	0	0	1	0	0	1
ATP6V1E1	1	0	0	1	0	0	1
ATP6V1H	1	0	0	1	0	0	1
ATP8A1	1	0	0	1	0	0	1
ATP9A	1	0	0	1	0	0	1
BAIAP2	1	0	0	1	0	0	1
BAX	1	0	0	1	0	0	1
CA2	1	0	0	1	0	0	1
CAB39L	1	0	0	1	0	0	1
CAPG	1	0	0	1	0	0	1
CAPN5	1	0	0	1	0	0	1
CAPZA1	1	0	0	1	0	0	1
CAST	1	0	0	1	0	0	1
CEACAM5	1	0	0	1	0	0	1
CHMP4B	1	0	0	1	0	0	1
CHMP5	1	0	0	1	0	0	1
CHMP6	1	0	0	1	0	0	1
CHP1	1	0	0	1	0	0	1
CIB1	1	0	0	1	0	0	1
CKAP5	1	0	0	1	0	0	1
CMPK1	1	0	0	1	0	0	1
CNNM3	1	0	0	1	0	0	1
CNP	1	0	0	1	0	0	1
CPNE1	1	0	0	1	0	0	1
CRABP2	1	0	0	1	0	0	1
CROCC	1	0	0	1	0	0	1
CSRP1	1	0	0	1	0	0	1
CSTB	1	0	0	1	0	0	1
CYBRD1	1	0	0	1	0	0	1
CYFIP1	1	0	0	1	0	0	1
DCXR	1	0	0	1	0	0	1
DDAH1	1	0	0	1	0	0	1
DNAJA1	1	0	0	1	0	0	1
DNAJC5	1	0	0	1	0	0	1
DOPEY2	1	0	0	1	0	0	1
DYNLL1	1	0	0	1	0	0	1
DYNLL2	1	0	0	1	0	0	1
DYNLRB1	1	0	0	1	0	0	1
EEF1A2	1	0	0	1	0	0	1
EHD4	1	0	0	1	0	0	1
EIF4B	1	0	0	1	0	0	1
EPS8L1	1	0	0	1	0	0	1
EPS8L2	1	0	0	1	0	0	1
EVPL	1	0	0	1	0	0	1
FAH	1	0	0	1	0	0	1
FAM129A	1	0	0	1	0	0	1
FAM177A1	1	0	0	1	0	0	1
FAM213B	1	0	0	1	0	0	1
FKBP1A	1	0	0	1	0	0	1
FLOT1	1	0	0	1	0	0	1
FOLH1	1	0	0	1	0	0	1
FRK	1	0	0	1	0	0	1
FYN	1	0	0	1	0	0	1
GDI1	1	0	0	1	0	0	1
GDI2	1	0	0	1	0	0	1
GLIPR2	1	0	0	1	0	0	1
GLO1	1	0	0	1	0	0	1
GNA11	1	0	0	1	0	0	1
GNA13	1	0	0	1	0	0	1
GNA14	1	0	0	1	0	0	1
GNAI1	1	0	0	1	0	0	1
GNAQ	1	0	0	1	0	0	1
GNAS	1	0	0	1	0	0	1
GNG12	1	0	0	1	0	0	1
GNG7	1	0	0	1	0	0	1
GPD1L	1	0	0	1	0	0	1
GPRC5C	1	0	0	1	0	0	1
GRB2	1	0	0	1	0	0	1
GSR	1	0	0	1	0	0	1
GSTM1	1	0	0	1	0	0	1
GSTM4	1	0	0	1	0	0	1
GSTM5	1	0	0	1	0	0	1
HEBP2	1	0	0	1	0	0	1
HINT3	1	0	0	1	0	0	1
HLA-A	1	0	0	1	0	0	1
HLA-B	1	0	0	1	0	0	1
HLA-C	1	0	0	1	0	0	1
HLA-H	1	0	0	1	0	0	1
HPGD	1	0	0	1	0	0	1
HSPA1A	1	0	0	1	0	0	1
HSPA1L	1	0	0	1	0	0	1
HSPA2	1	0	0	1	0	0	1
HSPA8	1	0	0	1	0	0	1
IDH1	1	0	0	1	0	0	1
IQGAP1	1	0	0	1	0	0	1
IST1	1	0	0	1	0	0	1
ITM2B	1	0	0	1	0	0	1
KIAA0513	1	0	0	1	0	0	1
KIAA1522	1	0	0	1	0	0	1
KIF5B	1	0	0	1	0	0	1
KLC1	1	0	0	1	0	0	1
KLC2	1	0	0	1	0	0	1
KRAS	1	0	0	1	0	0	1
LAMP2	1	0	0	1	0	0	1
LAMTOR1	1	0	0	1	0	0	1
LPP	1	0	0	1	0	0	1
LYPLA1	1	0	0	1	0	0	1
MAL2	1	0	0	1	0	0	1
MLPH	1	0	0	1	0	0	1
MME	1	0	0	1	0	0	1
MPP5	1	0	0	1	0	0	1
MSN	1	0	0	1	0	0	1
MYO1C	1	0	0	1	0	0	1
MYO1D	1	0	0	1	0	0	1
MYO5C	1	0	0	1	0	0	1
NAPA	1	0	0	1	0	0	1
NAPG	1	0	0	1	0	0	1
NEDD4L	1	0	0	1	0	0	1
NME1	1	0	0	1	0	0	1
NME2P1	1	0	0	1	0	0	1
NT5E	1	0	0	1	0	0	1
OSTF1	1	0	0	1	0	0	1
P2RX4	1	0	0	1	0	0	1
PAK2	1	0	0	1	0	0	1
PARK7	1	0	0	1	0	0	1
PCBD1	1	0	0	1	0	0	1
PCBP1	1	0	0	1	0	0	1
PCMT1	1	0	0	1	0	0	1
PDCD6	1	0	0	1	0	0	1
PDLIM5	1	0	0	1	0	0	1
PFN2	1	0	0	1	0	0	1
PGM2	1	0	0	1	0	0	1
PKM	1	0	0	1	0	0	1
PLCD1	1	0	0	1	0	0	1
PLIN3	1	0	0	1	0	0	1
PLSCR1	1	0	0	1	0	0	1
PLXNB2	1	0	0	1	0	0	1
PM20D2	1	0	0	1	0	0	1
PPIAL4D	1	0	0	1	0	0	1
PPL	1	0	0	1	0	0	1
PPP1CA	1	0	0	1	0	0	1
PPP1CB	1	0	0	1	0	0	1
PPP1CC	1	0	0	1	0	0	1
PPP3CA	1	0	0	1	0	0	1
PRDX6	1	0	0	1	0	0	1
PRKACA	1	0	0	1	0	0	1
PRKACB	1	0	0	1	0	0	1
PRKAR2A	1	0	0	1	0	0	1
PRKAR2B	1	0	0	1	0	0	1
PTPRJ	1	0	0	1	0	0	1
RAB11A	1	0	0	1	0	0	1
RAB11B	1	0	0	1	0	0	1
RAB14	1	0	0	1	0	0	1
RAB18	1	0	0	1	0	0	1
RAB23	1	0	0	1	0	0	1
RAB25	1	0	0	1	0	0	1
RAB27A	1	0	0	1	0	0	1
RAB27B	1	0	0	1	0	0	1
RAB2A	1	0	0	1	0	0	1
RAB2B	1	0	0	1	0	0	1
RAB35	1	0	0	1	0	0	1
RAB3A	1	0	0	1	0	0	1
RAB5B	1	0	0	1	0	0	1
RAB5C	1	0	0	1	0	0	1
RAB6A	1	0	0	1	0	0	1
RAB6B	1	0	0	1	0	0	1
RAC1	1	0	0	1	0	0	1
RAC2	1	0	0	1	0	0	1
RAC3	1	0	0	1	0	0	1
RAP1A	1	0	0	1	0	0	1
RAP1B	1	0	0	1	0	0	1
RDX	1	0	0	1	0	0	1
RPS27A	1	0	0	1	0	0	1
S100A10	1	0	0	1	0	0	1
SARG	1	0	0	1	0	0	1
SELENBP1	1	0	0	1	0	0	1
SERPINB6	1	0	0	1	0	0	1
SFN	1	0	0	1	0	0	1
SKP1	1	0	0	1	0	0	1
SNAP23	1	0	0	1	0	0	1
SNX18	1	0	0	1	0	0	1
SPR	1	0	0	1	0	0	1
SRC	1	0	0	1	0	0	1
STARD10	1	0	0	1	0	0	1
STIP1	1	0	0	1	0	0	1
STK24	1	0	0	1	0	0	1
STK26	1	0	0	1	0	0	1
STOM	1	0	0	1	0	0	1
STXBP2	1	0	0	1	0	0	1
SYT7	1	0	0	1	0	0	1
SYTL1	1	0	0	1	0	0	1
SYTL4	1	0	0	1	0	0	1
TACC2	1	0	0	1	0	0	1
TAGLN2	1	0	0	1	0	0	1
TAOK1	1	0	0	1	0	0	1
TAOK3	1	0	0	1	0	0	1
TBCA	1	0	0	1	0	0	1
TC2N	1	0	0	1	0	0	1
TMEM30A	1	0	0	1	0	0	1
TMEM63A	1	0	0	1	0	0	1
TMPRSS2	1	0	0	1	0	0	1
TOLLIP	1	0	0	1	0	0	1
TOM1	1	0	0	1	0	0	1
TOM1L1	1	0	0	1	0	0	1
TOM1L2	1	0	0	1	0	0	1
TPM1	1	0	0	1	0	0	1
TPM2	1	0	0	1	0	0	1
TPM4	1	0	0	1	0	0	1
TSPAN6	1	0	0	1	0	0	1
TSPAN8	1	0	0	1	0	0	1
TSTD1	1	0	0	1	0	0	1
TXNDC17	1	0	0	1	0	0	1
UBA52	1	0	0	1	0	0	1
UBB	1	0	0	1	0	0	1
UBE2D2	1	0	0	1	0	0	1
UBE2D3	1	0	0	1	0	0	1
UBE2N	1	0	0	1	0	0	1
UCHL1	1	0	0	1	0	0	1
VAMP8	1	0	0	1	0	0	1
VAT1	1	0	0	1	0	0	1
VCL	1	0	0	1	0	0	1
YKT6	1	0	0	1	0	0	1
YWHAE	1	0	0	1	0	0	1
YWHAG	1	0	0	1	0	0	1
YWHAZ	1	0	0	1	0	0	1
ZC3HAV1	1	0	0	1	0	0	1
ABI1	1	0	0	1	0	0	0
ACP1	1	0	0	1	0	0	0
ADAM9	1	0	0	1	0	0	0
ADH5	1	0	0	1	0	0	0
AKR1C4	1	0	0	1	0	0	0
ALDOC	1	0	0	1	0	0	0
ANXA1	1	0	0	1	0	0	0
ANXA2	1	0	0	1	0	0	0
ANXA2P2	1	0	0	1	0	0	0
ANXA5	1	0	0	1	0	0	0
ANXA6	1	0	0	1	0	0	0
ANXA7	1	0	0	1	0	0	0
AP2B1	1	0	0	1	0	0	0
APOA1BP	1	0	0	1	0	0	0
APPL1	1	0	0	1	0	0	0
ARF1	1	0	0	1	0	0	0
ARF3	1	0	0	1	0	0	0
ARF4	1	0	0	1	0	0	0
ARF5	1	0	0	1	0	0	0
ARHGDIA	1	0	0	1	0	0	0
ARL3	1	0	0	1	0	0	0
ARPC1B	1	0	0	1	0	0	0
ARPC4	1	0	0	1	0	0	0
ARPC5	1	0	0	1	0	0	0
ARRDC1	1	0	0	1	0	0	0
ASRGL1	1	0	0	1	0	0	0
ATP1A2	1	0	0	1	0	0	0
ATP1A4	1	0	0	1	0	0	0
ATP1B1	1	0	0	1	0	0	0
ATP6V0D1	1	0	0	1	0	0	0
ATP6V1B2	1	0	0	1	0	0	0
ATP6V1C1	1	0	0	1	0	0	0
ATP6V1G1	1	0	0	1	0	0	0
ATP6V1G2	1	0	0	1	0	0	0
BAG3	1	0	0	1	0	0	0
BAIAP2L1	1	0	0	1	0	0	0
BANF1	1	0	0	1	0	0	0
BASP1	1	0	0	1	0	0	0
BCAS1	1	0	0	1	0	0	0
BOLA2	1	0	0	1	0	0	0
BROX	1	0	0	1	0	0	0
BST1	1	0	0	1	0	0	0
BST2	1	0	0	1	0	0	0
C1orf85	1	0	0	1	0	0	0
CA4	1	0	0	1	0	0	0
CAB39	1	0	0	1	0	0	0
CAPN1	1	0	0	1	0	0	0
CAPNS1	1	0	0	1	0	0	0
CAPS	1	0	0	1	0	0	0
CAPZA2	1	0	0	1	0	0	0
CAPZB	1	0	0	1	0	0	0
CBR1	1	0	0	1	0	0	0
CBR3	1	0	0	1	0	0	0
CD151	1	0	0	1	0	0	0
CD2AP	1	0	0	1	0	0	0
CD46	1	0	0	1	0	0	0
CD47	1	0	0	1	0	0	0
CD63	1	0	0	1	0	0	0
CD81	1	0	0	1	0	0	0
CD9	1	0	0	1	0	0	0
CDC42	1	0	0	1	0	0	0
CEACAM1	1	0	0	1	0	0	0
CFL1	1	0	0	1	0	0	0
CFL2	1	0	0	1	0	0	0
CHMP1A	1	0	0	1	0	0	0
CHMP2A	1	0	0	1	0	0	0
CHMP2B	1	0	0	1	0	0	0
CHMP4A	1	0	0	1	0	0	0
CLIC1	1	0	0	1	0	0	0
CLIC6	1	0	0	1	0	0	0
CNBP	1	0	0	1	0	0	0
CPNE3	1	0	0	1	0	0	0
CPPED1	1	0	0	1	0	0	0
CRIP2	1	0	0	1	0	0	0
CRK	1	0	0	1	0	0	0
CRYZ	1	0	0	1	0	0	0
CSNK1A1	1	0	0	1	0	0	0
CTTN	1	0	0	1	0	0	0
CYB561	1	0	0	1	0	0	0
CYFIP2	1	0	0	1	0	0	0
DDT	1	0	0	1	0	0	0
DENND4C	1	0	0	1	0	0	0
DENR	1	0	0	1	0	0	0
DMXL1	1	0	0	1	0	0	0
DNAJA2	1	0	0	1	0	0	0
DNAJB2	1	0	0	1	0	0	0
DPP3	1	0	0	1	0	0	0
DPP4	1	0	0	1	0	0	0
DPY30	1	0	0	1	0	0	0
DSTN	1	0	0	1	0	0	0
EHD1	1	0	0	1	0	0	0
EHD3	1	0	0	1	0	0	0
EIF1	1	0	0	1	0	0	0
EIF1B	1	0	0	1	0	0	0
EIF5A	1	0	0	1	0	0	0
EML2	1	0	0	1	0	0	0
ENO2	1	0	0	1	0	0	0
ENO3	1	0	0	1	0	0	0
ENTPD2	1	0	0	1	0	0	0
ESD	1	0	0	1	0	0	0
EZR	1	0	0	1	0	0	0
FAM129B	1	0	0	1	0	0	0
FAM49B	1	0	0	1	0	0	0
FDPS	1	0	0	1	0	0	0
FKBP3	1	0	0	1	0	0	0
FLOT2	1	0	0	1	0	0	0
FNBP1L	1	0	0	1	0	0	0
FTH1	1	0	0	1	0	0	0
FTL	1	0	0	1	0	0	0
GCA	1	0	0	1	0	0	0
GGCT	1	0	0	1	0	0	0
GGT1	1	0	0	1	0	0	0
GIPC1	1	0	0	1	0	0	0
GLOD4	1	0	0	1	0	0	0
GLTP	1	0	0	1	0	0	0
GMFB	1	0	0	1	0	0	0
GNAI2	1	0	0	1	0	0	0
GNAI3	1	0	0	1	0	0	0
GNAO1	1	0	0	1	0	0	0
GNAT3	1	0	0	1	0	0	0
GNB1	1	0	0	1	0	0	0
GNB2	1	0	0	1	0	0	0
GNB4	1	0	0	1	0	0	0
GNPNAT1	1	0	0	1	0	0	0
GOT1	1	0	0	1	0	0	0
GPX4	1	0	0	1	0	0	0
GSTM2	1	0	0	1	0	0	0
GSTT2B	1	0	0	1	0	0	0
HEBP1	1	0	0	1	0	0	0
HGS	1	0	0	1	0	0	0
HINT1	1	0	0	1	0	0	0
HNMT	1	0	0	1	0	0	0
HPN	1	0	0	1	0	0	0
HPRT1	1	0	0	1	0	0	0
HRAS	1	0	0	1	0	0	0
HSPA6	1	0	0	1	0	0	0
IMPA1	1	0	0	1	0	0	0
INPP5A	1	0	0	1	0	0	0
ITGB1	1	0	0	1	0	0	0
ITGB3	1	0	0	1	0	0	0
KCTD12	1	0	0	1	0	0	0
KIF5C	1	0	0	1	0	0	0
LAMP1	1	0	0	1	0	0	0
LAMTOR5	1	0	0	1	0	0	0
LANCL1	1	0	0	1	0	0	0
LASP1	1	0	0	1	0	0	0
LGALS1	1	0	0	1	0	0	0
LGALS3	1	0	0	1	0	0	0
LHPP	1	0	0	1	0	0	0
LIN7A	1	0	0	1	0	0	0
LIN7C	1	0	0	1	0	0	0
LRRC57	1	0	0	1	0	0	0
LRRFIP1	1	0	0	1	0	0	0
LSR	1	0	0	1	0	0	0
LYPLA2	1	0	0	1	0	0	0
MAP2K1	1	0	0	1	0	0	0
MAPRE1	1	0	0	1	0	0	0
MARCKS	1	0	0	1	0	0	0
MARCKSL1	1	0	0	1	0	0	0
MFGE8	1	0	0	1	0	0	0
MIF	1	0	0	1	0	0	0
MOB1A	1	0	0	1	0	0	0
MOB1B	1	0	0	1	0	0	0
MT1H	1	0	0	1	0	0	0
MTPN	1	0	0	1	0	0	0
MYH1	1	0	0	1	0	0	0
MYH4	1	0	0	1	0	0	0
MYH8	1	0	0	1	0	0	0
MYO1B	1	0	0	1	0	0	0
MYOF	1	0	0	1	0	0	0
NCKAP1	1	0	0	1	0	0	0
NDRG2	1	0	0	1	0	0	0
NEDD8	1	0	0	1	0	0	0
NME2	1	0	0	1	0	0	0
NOL3	1	0	0	1	0	0	0
NRAS	1	0	0	1	0	0	0
NUDT10	1	0	0	1	0	0	0
NUDT11	1	0	0	1	0	0	0
NUDT4	1	0	0	1	0	0	0
NUDT5	1	0	0	1	0	0	0
OSBP	1	0	0	1	0	0	0
OXSR1	1	0	0	1	0	0	0
PACSIN2	1	0	0	1	0	0	0
PACSIN3	1	0	0	1	0	0	0
PAFAH1B2	1	0	0	1	0	0	0
PCBP2	1	0	0	1	0	0	0
PCBP3	1	0	0	1	0	0	0
PDCD10	1	0	0	1	0	0	0
PDCD6IP	1	0	0	1	0	0	0
PEF1	1	0	0	1	0	0	0
PFDN2	1	0	0	1	0	0	0
PGAM2	1	0	0	1	0	0	0
PGAM4	1	0	0	1	0	0	0
PGK1	1	0	0	1	0	0	0
PGK2	1	0	0	1	0	0	0
PIN1	1	0	0	1	0	0	0
PITHD1	1	0	0	1	0	0	0
PITPNA	1	0	0	1	0	0	0
PLS1	1	0	0	1	0	0	0
PLS3	1	0	0	1	0	0	0
POTEI	1	0	0	1	0	0	0
PPAP2A	1	0	0	1	0	0	0
PPIA	1	0	0	1	0	0	0
PPIL3	1	0	0	1	0	0	0
PPM1A	1	0	0	1	0	0	0
PPM1H	1	0	0	1	0	0	0
PPP3CB	1	0	0	1	0	0	0
PRDX5	1	0	0	1	0	0	0
PRKCD	1	0	0	1	0	0	0
PRUNE2	1	0	0	1	0	0	0
PSMB7	1	0	0	1	0	0	0
PSMB8	1	0	0	1	0	0	0
PTGR1	1	0	0	1	0	0	0
PTPN6	1	0	0	1	0	0	0
PYCARD	1	0	0	1	0	0	0
RAB10	1	0	0	1	0	0	0
RAB11FIP5	1	0	0	1	0	0	0
RAB13	1	0	0	1	0	0	0
RAB1A	1	0	0	1	0	0	0
RAB1B	1	0	0	1	0	0	0
RAB1C	1	0	0	1	0	0	0
RAB21	1	0	0	1	0	0	0
RAB3B	1	0	0	1	0	0	0
RAB3D	1	0	0	1	0	0	0
RAB4A	1	0	0	1	0	0	0
RAB5A	1	0	0	1	0	0	0
RAB7A	1	0	0	1	0	0	0
RAB8A	1	0	0	1	0	0	0
RAB8B	1	0	0	1	0	0	0
RAD23A	1	0	0	1	0	0	0
RAD23B	1	0	0	1	0	0	0
RALA	1	0	0	1	0	0	0
RALB	1	0	0	1	0	0	0
REPS2	1	0	0	1	0	0	0
REXO2	1	0	0	1	0	0	0
RHOA	1	0	0	1	0	0	0
RHOB	1	0	0	1	0	0	0
RHOC	1	0	0	1	0	0	0
RHOG	1	0	0	1	0	0	0
RRAS	1	0	0	1	0	0	0
RRAS2	1	0	0	1	0	0	0
S100A13	1	0	0	1	0	0	0
SCAMP1	1	0	0	1	0	0	0
SCAMP2	1	0	0	1	0	0	0
SCARB2	1	0	0	1	0	0	0
SCIN	1	0	0	1	0	0	0
SCRN1	1	0	0	1	0	0	0
SDCBP	1	0	0	1	0	0	0
SEPT2	1	0	0	1	0	0	0
SERPINB8	1	0	0	1	0	0	0
SH3BGRL	1	0	0	1	0	0	0
SIDT1	1	0	0	1	0	0	0
SLC30A4	1	0	0	1	0	0	0
SLC44A2	1	0	0	1	0	0	0
SLC44A4	1	0	0	1	0	0	0
SLC9A3R1	1	0	0	1	0	0	0
SLC9A3R2	1	0	0	1	0	0	0
SLK	1	0	0	1	0	0	0
SMPDL3B	1	0	0	1	0	0	0
SNCG	1	0	0	1	0	0	0
SNX9	1	0	0	1	0	0	0
SRI	1	0	0	1	0	0	0
ST13	1	0	0	1	0	0	0
STAM	1	0	0	1	0	0	0
STEAP2	1	0	0	1	0	0	0
STEAP4	1	0	0	1	0	0	0
STK39	1	0	0	1	0	0	0
STX12	1	0	0	1	0	0	0
STX3	1	0	0	1	0	0	0
STX4	1	0	0	1	0	0	0
STX7	1	0	0	1	0	0	0
STXBP6	1	0	0	1	0	0	0
TBC1D10B	1	0	0	1	0	0	0
TCEB2	1	0	0	1	0	0	0
TFG	1	0	0	1	0	0	0
THY1	1	0	0	1	0	0	0
TMBIM1	1	0	0	1	0	0	0
TMC4	1	0	0	1	0	0	0
TMSB10	1	0	0	1	0	0	0
TMSB4X	1	0	0	1	0	0	0
TSG101	1	0	0	1	0	0	0
TSPAN1	1	0	0	1	0	0	0
TUBAL3	1	0	0	1	0	0	0
TWF1	1	0	0	1	0	0	0
TXNL1	1	0	0	1	0	0	0
TXNRD1	1	0	0	1	0	0	0
UBE2L3	1	0	0	1	0	0	0
UBE2V1	1	0	0	1	0	0	0
UBE2V2	1	0	0	1	0	0	0
UBXN6	1	0	0	1	0	0	0
UFM1	1	0	0	1	0	0	0
UNC13B	1	0	0	1	0	0	0
VAMP3	1	0	0	1	0	0	0
VPS25	1	0	0	1	0	0	0
VPS28	1	0	0	1	0	0	0
VPS36	1	0	0	1	0	0	0
VPS37C	1	0	0	1	0	0	0
VPS4A	1	0	0	1	0	0	0
VPS4B	1	0	0	1	0	0	0
VTA1	1	0	0	1	0	0	0
WASF2	1	0	0	1	0	0	0
WASL	1	0	0	1	0	0	0
WBP2	1	0	0	1	0	0	0
WDR1	1	0	0	1	0	0	0
WIBG	1	0	0	1	0	0	0
YES1	1	0	0	1	0	0	0
YWHAB	1	0	0	1	0	0	0
YWHAH	1	0	0	1	0	0	0
YWHAQ	1	0	0	1	0	0	0
