# Supplementary material for: Prostate cancer reshapes the secreted and extracellular vesicle urinary proteomes
Source: Nat Commun. 2024 Jun 13;15:5069. doi: 10.1038/s41467-024-49424-5 (PMC11176296; doi:10.1038/s41467-024-49424-5)
Supplement: Supplementary file 10 — Source Data [file 41467_2024_49424_MOESM10_ESM.zip › SourceData_7D_S7E-F_all_data.txt]

gene	obs_Tissue	obs_uEPS3_uEVP20	obs_uEPS3_uSP	obs_uEPS3_uEVP150	obs_uEPS3c_uEVP20	obs_uEPS1_uSP	obs_uEPS2_uSP	obs_uEPS3c_uSP	obs_uEPS3c_uEVP150	FracEnrich_log2fc_uSP.uEVP150	FracEnrich_pvalue_uSP.uEVP150	FracEnrich_fdr_uSP.uEVP150	FracEnrich_log2fc_uSP.uEVP20	FracEnrich_pvalue_uSP.uEVP20	FracEnrich_fdr_uSP.uEVP20	FracEnrich_log2fc_uEVP20.uEVP150	FracEnrich_pvalue_uEVP20.uEVP150	FracEnrich_fdr_uEVP20.uEVP150	SPC	Subcell_Secreted	Subcell_Plasma_membrane	Subcell_Mitochondria	VarDecile_Tissue	VarDecile_uEPS3_uEVP20	VarDecile_uEPS3_uSP	VarDecile_uEPS3_uEVP150	ICC_uSP	ICC_uEVP20	ICC_uEVP150	PCaNC_log2fc_Discovery_uSP	PCaNC_pvalue_Discovery_uSP	PCaNC_fdr_Discovery_uSP	PCaNC_log2fc_Discovery_uEVP20	PCaNC_pvalue_Discovery_uEVP20	PCaNC_fdr_Discovery_uEVP20	PCaNC_log2fc_Discovery_uEVP150	PCaNC_pvalue_Discovery_uEVP150	PCaNC_fdr_Discovery_uEVP150	PCaNC_log2fc_Validation_uEVP150	PCaNC_pvalue_Validation_uEVP150	PCaNC_fdr_Validation_uEVP150	PCaNC_log2fc_Validation_uEVP20	PCaNC_pvalue_Validation_uEVP20	PCaNC_fdr_Validation_uEVP20	PCaNC_log2fc_Validation_uSP	PCaNC_pvalue_Validation_uSP	PCaNC_fdr_Validation_uSP	cISUP_log2fc_Discovery_uSP	cISUP_pvalue_Discovery_uSP
A1BG	100	100	100	94.53125	100	100	100	100	96.6666666666667	-9.33263046817015	1.8095742861733e-17	8.78704419482796e-17	-6.85336209777424	1.8095742861733e-17	1.32984604451242e-16	-2.83521783290968	2.37733374915126e-14	7.53719944849575e-14	NA	1	NA	NA	31	92	22	84	0.811723981410825	0.597022691626979	0.623935992017231	-0.846416434421901	0.00361986485390043	0.011665812593437	-2.21098472971815	0.000413886117418358	0.00164738198243896	-0.660141111619403	0.298854339126694	0.434224571347098	1.347022162193	0.15630881301204	0.347119333959491	1.86486627128143	0.0522682174564592	0.232049187670856	0.0946518579211961	0.727720721682502	0.948488700660587	0.5084304153138	0.0368747916176284
A2M	100	89.84375	100	66.40625	73.3333333333333	100	100	100	70	-7.22420868736079	1.8095742861733e-17	8.78704419482796e-17	-6.40080855053425	1.8095742861733e-17	1.32984604451242e-16	-1.10236329695963	0.00232009620291767	0.00312357431991527	NA	1	NA	NA	48	98	74	98	0.763209034631982	NA	NA	0.638817681677249	0.129819571948995	0.216299070418883	-0.340883876302303	0.422902187738985	0.516178372868181	0.593621652547611	0.378726810389256	0.516653936737915	-0.662808364906518	0.467855158257635	0.657723962740861	-1.59330559703716	0.380971969207263	0.595565805694777	-0.445146508209781	0.354944234109295	0.777419715195245	1.5318026497489	8.06736637434758e-05
A2ML1	2.54777070063694	56.25	73.6486486486486	7.8125	46.6666666666667	29.1457286432161	67.1428571428571	33.3333333333333	NA	NA	NA	NA	-0.770553734833099	0.000888649319265119	0.00112177550431908	NA	NA	NA	NA	1	NA	NA	42	91	72	71	NA	NA	NA	-1.0122726946055	0.165826039953431	0.262112127668327	-0.500858805513083	0.14946620532267	0.2177573462684	NA	NA	NA	NA	NA	NA	NA	NA	NA	NA	NA	NA	0.612657609870601	0.0654582388736196
AACS	97.4522292993631	78.125	NA	30.46875	93.3333333333333	NA	NA	NA	50	NA	NA	NA	NA	NA	NA	-0.836868725672542	0.00137738264583912	0.00189341795889672	NA	NA	NA	NA	60	40	NA	41	NA	0.633351787870594	NA	NA	NA	NA	-2.07902811173575	1.56888246474841e-05	0.000119884982996699	NA	NA	NA	NA	NA	NA	-1.05893130310088	0.0128871304433291	0.137077763929887	NA	NA	NA	NA	NA
AAK1	98.7261146496815	60.9375	NA	58.59375	76.6666666666667	12.0603015075377	NA	NA	80	NA	NA	NA	NA	NA	NA	0.824896081035995	0.00158229107668273	0.0021579366470397	NA	NA	1	NA	52	14	NA	45	NA	0.434928854481889	NA	NA	NA	NA	-1.31424180522345	0.0296723032523011	0.0564332995890494	-0.403611348545702	0.398434357020206	0.534167345470015	-0.53424777761208	0.149964104634989	0.34184824639332	-0.447947531007244	0.117928107697929	0.336627075272672	NA	NA	NA	NA	NA
AAMDC	100	28.125	NA	73.4375	80	23.1155778894472	32.8571428571429	NA	100	NA	NA	NA	NA	NA	NA	4.22287010719744	3.61105475629429e-16	1.65309811974282e-15	NA	NA	NA	NA	46	18	NA	24	NA	NA	0.124320272060049	NA	NA	NA	NA	NA	NA	0.5889646219713	0.111473466983489	0.205202177998177	0.0547292240013135	0.853826337605191	0.919328933508927	-0.367986599410827	0.228425924145402	0.464801706439716	NA	NA	NA	NA	NA
AAMP	80.8917197452229	39.84375	NA	20.3125	60	NA	NA	NA	46.6666666666667	NA	NA	NA	NA	NA	NA	NA	NA	NA	1	NA	NA	NA	39	22	NA	13	NA	NA	NA	NA	NA	NA	NA	NA	NA	NA	NA	NA	NA	NA	NA	-0.912775461704516	0.121989121989122	0.339902970562224	NA	NA	NA	NA	NA
AARS	100	98.4375	92.5675675675676	89.0625	100	97.9899497487437	94.2857142857143	20	100	1.02764442409717	2.22697046572715e-05	3.08422756261928e-05	2.69510782650153	1.16189482898268e-15	3.49864242184377e-15	-1.69073331916645	2.45375743944957e-13	6.80338973070027e-13	NA	NA	NA	NA	6	16	59	93	NA	0.573888638377353	0.326478707106917	-0.682338458932101	0.00439166105629416	0.013526316053386	-0.965299654798152	5.40193552728302e-06	5.20619123430001e-05	0.111626696542	0.421697875519443	0.55772944826765	-1.64395178550551	0.0522682174564592	0.206571195597744	-0.345615672862515	0.141743617355409	0.366964287588764	NA	NA	NA	0.2654664	0.6712519
AARS2	99.3630573248408	56.25	NA	NA	NA	NA	NA	NA	NA	NA	NA	NA	NA	NA	NA	NA	NA	NA	NA	NA	NA	1	55	82	NA	NA	NA	NA	NA	NA	NA	NA	0.737963673050606	0.000145215841915549	0.000703722533350632	NA	NA	NA	NA	NA	NA	NA	NA	NA	NA	NA	NA	NA	NA
AARSD1	98.7261146496815	80.46875	NA	39.84375	86.6666666666667	11.0552763819095	NA	NA	50	NA	NA	NA	NA	NA	NA	-0.967932408992041	1.98645470271462e-05	3.11702635946517e-05	NA	NA	NA	NA	48	29	NA	61	NA	NA	NA	NA	NA	NA	-0.982180951443048	0.00488591877874257	0.0126804745309121	NA	NA	NA	NA	NA	NA	-0.228530282838619	0.264211103205584	0.498040059132289	NA	NA	NA	NA	NA
AASDHPPT	100	71.875	NA	30.46875	100	42.713567839196	NA	NA	63.3333333333333	NA	NA	NA	NA	NA	NA	-1.85282235616688	8.16037271237244e-07	1.40335490940097e-06	NA	NA	NA	NA	38	79	NA	41	NA	0.630142580853859	NA	NA	NA	NA	-3.1675658539666	2.68757680869079e-05	0.00018009914122301	NA	NA	NA	-0.459191027825057	0.151755709031251	0.34184824639332	-0.633034917780762	0.0425475325632677	0.209853516830137	NA	NA	NA	NA	NA
AASS	100	65.625	NA	NA	36.6666666666667	NA	NA	NA	NA	NA	NA	NA	NA	NA	NA	NA	NA	NA	NA	NA	NA	1	71	74	NA	NA	NA	0.181986067161933	NA	NA	NA	NA	1.59348066015732	0.000674399155437342	0.00247736991681533	NA	NA	NA	NA	NA	NA	NA	NA	NA	NA	NA	NA	NA	NA
ABAT	100	96.09375	47.972972972973	NA	100	21.105527638191	NA	NA	NA	NA	NA	NA	4.58736934342403	2.15615363281377e-16	7.64883697479923e-16	NA	NA	NA	NA	NA	NA	1	40	55	38	NA	NA	0.736977235917378	NA	NA	NA	NA	1.28583030946675	0.000103957025035388	0.000537163483277738	NA	NA	NA	NA	NA	NA	1.30617309320877	0.0275127382988932	0.174529269353558	NA	NA	NA	NA	NA
ABCA12	NA	NA	NA	2.34375	NA	NA	NA	NA	3.33333333333333	NA	NA	NA	NA	NA	NA	NA	NA	NA	4	NA	1	NA	NA	NA	NA	92	NA	NA	NA	NA	NA	NA	NA	NA	NA	NA	NA	NA	NA	NA	NA	NA	NA	NA	NA	NA	NA	NA	NA
ABCA5	NA	NA	NA	10.15625	NA	NA	NA	NA	NA	NA	NA	NA	NA	NA	NA	NA	NA	NA	2	NA	NA	NA	NA	NA	NA	2	NA	NA	NA	NA	NA	NA	NA	NA	NA	NA	NA	NA	NA	NA	NA	NA	NA	NA	NA	NA	NA	NA	NA
ABCB1	66.2420382165605	100	97.972972972973	100	100	96.4824120603015	100	93.3333333333333	100	3.00791579760059	6.12001203002936e-17	1.95319532873277e-16	0.984119559807247	5.02553628231702e-08	7.853410396161e-08	2.17357222831751	1.43001944140576e-15	5.66418751791313e-15	4	NA	1	NA	80	28	51	34	0.6729621926618	0.624937018198196	0.584670067473033	0.642698024835852	0.190044201768819	0.294561681533842	1.5009591500614	1.19246293112706e-05	9.76453536204525e-05	1.1957238793256	0.000340463867779161	0.00192901010513067	1.14164864155848	0.00791561563559466	0.121416027809367	0.921767860838653	0.0845274507569057	0.284537921735406	1.26750922153561	0.129979894322336	0.675066012880982	0.4616177637273	0.00712432119528757
ABCB10	28.6624203821656	17.1875	NA	NA	NA	NA	NA	NA	NA	NA	NA	NA	NA	NA	NA	NA	NA	NA	NA	NA	NA	NA	99	75	NA	NA	NA	NA	NA	NA	NA	NA	NA	NA	NA	NA	NA	NA	NA	NA	NA	NA	NA	NA	NA	NA	NA	NA	NA
ABCB11	NA	43.75	57.4324324324324	73.4375	NA	NA	NA	NA	NA	-1.24193247043487	0.047427375805331	0.054886280605576	-2.73697351501062	2.73992712868735e-10	4.90281511245233e-10	1.4767232640245	6.74727547118258e-05	0.000101020084614394	3	NA	1	NA	NA	100	32	100	NA	0.0893281501110897	0.47149661714028	NA	NA	NA	NA	NA	NA	2.32152338022976	0.000158815704360791	0.00105332180392231	NA	NA	NA	NA	NA	NA	NA	NA	NA	0.9359714960834	0.070744965827612
ABCB6	92.9936305732484	60.9375	NA	24.21875	93.3333333333333	NA	NA	NA	66.6666666666667	NA	NA	NA	NA	NA	NA	-0.826792119430099	0.000936370477668087	0.00129810982729552	1	NA	1	1	91	14	NA	25	NA	NA	NA	NA	NA	NA	1.24875491499548	0.0214338406470082	0.0430055598011025	NA	NA	NA	0.446485061830284	0.181344764626498	0.375117726091806	0.236566924400698	0.184606229982458	0.421753756327092	NA	NA	NA	NA	NA
ABCB7	48.4076433121019	30.46875	NA	NA	NA	NA	NA	NA	NA	NA	NA	NA	NA	NA	NA	NA	NA	NA	NA	NA	NA	1	45	1	NA	NA	NA	0.0560471824247895	NA	NA	NA	NA	NA	NA	NA	NA	NA	NA	NA	NA	NA	NA	NA	NA	NA	NA	NA	NA	NA
ABCC2	NA	68.75	NA	17.96875	53.3333333333333	NA	NA	NA	33.3333333333333	NA	NA	NA	NA	NA	NA	-1.0229502740996	5.87154337365686e-05	8.85401024893663e-05	3	NA	NA	NA	NA	49	NA	10	NA	0.310219911275824	NA	NA	NA	NA	0.87681400525025	0.0518128408323577	0.0897374340715897	NA	NA	NA	NA	NA	NA	-0.00854762467398729	1	1	NA	NA	NA	NA	NA
ABCC4	100	71.875	NA	11.71875	83.3333333333333	13.0653266331658	11.4285714285714	NA	NA	NA	NA	NA	NA	NA	NA	NA	NA	NA	3	NA	1	NA	24	57	NA	85	NA	NA	NA	NA	NA	NA	0.915514451336612	0.0587602764771241	0.100251869016913	NA	NA	NA	NA	NA	NA	0.609076708583558	0.396949301875941	0.611106701898899	NA	NA	NA	NA	NA
ABCD1	33.7579617834395	7.8125	NA	NA	NA	NA	NA	NA	NA	NA	NA	NA	NA	NA	NA	NA	NA	NA	1	NA	NA	NA	54	43	NA	NA	NA	NA	NA	NA	NA	NA	NA	NA	NA	NA	NA	NA	NA	NA	NA	NA	NA	NA	NA	NA	NA	NA	NA
ABCD3	100	89.84375	NA	NA	76.6666666666667	4.52261306532663	NA	NA	NA	NA	NA	NA	NA	NA	NA	NA	NA	NA	1	NA	NA	NA	33	61	NA	NA	NA	0.335574189436404	NA	NA	NA	NA	1.547574468478	0.0135176273626003	0.029169169484957	NA	NA	NA	NA	NA	NA	-0.340095681049974	0.97541085916372	0.998181759530788	NA	NA	NA	NA	NA
ABCD4	33.1210191082803	35.9375	NA	58.59375	63.3333333333333	NA	NA	NA	90	NA	NA	NA	NA	NA	NA	2.13349193932239	4.77433724081579e-12	1.16639876564901e-11	1	NA	NA	NA	36	24	NA	69	NA	NA	NA	NA	NA	NA	NA	NA	NA	1.44076244779024	0.000999448632704606	0.00450751333349777	1.46308499913034	0.0331539562176256	0.175983509404092	-1.20034307719457	0.256621947024424	0.491920891829213	NA	NA	NA	NA	NA
ABCE1	100	86.71875	NA	62.5	86.6666666666667	50.251256281407	NA	NA	70	NA	NA	NA	NA	NA	NA	-0.626673314688553	0.0218433976630391	0.0270420158937118	NA	NA	NA	NA	31	27	NA	69	NA	0.0105921588967005	0.583089431155187	NA	NA	NA	-0.943454244335449	0.00857697065992589	0.0201283080261325	1.29293426951393	0.378726810389256	0.516653936737915	-0.216792520743319	0.511561709704125	0.68935318323084	-0.291062957115386	0.389689633290387	0.604881076806495	NA	NA	NA	NA	NA
ABCF1	100	82.8125	NA	32.03125	90	33.1658291457286	45.7142857142857	NA	36.6666666666667	NA	NA	NA	NA	NA	NA	-1.48749657667429	1.65163395238118e-07	2.96346287304536e-07	NA	NA	NA	NA	26	54	NA	71	NA	0.557657879925103	NA	NA	NA	NA	-0.2917855371497	0.270347798311439	0.35799432497358	NA	NA	NA	NA	NA	NA	-0.520595574063826	0.34988438701186	0.574328585449912	NA	NA	NA	NA	NA
ABCF2	99.3630573248408	NA	NA	NA	NA	22.6130653266332	NA	NA	NA	NA	NA	NA	NA	NA	NA	NA	NA	NA	NA	NA	NA	NA	57	NA	NA	NA	NA	NA	NA	NA	NA	NA	NA	NA	NA	NA	NA	NA	NA	NA	NA	NA	NA	NA	NA	NA	NA	NA	NA
ABCF3	99.3630573248408	84.375	NA	53.90625	86.6666666666667	24.6231155778894	NA	NA	83.3333333333333	NA	NA	NA	NA	NA	NA	-0.935352364156032	4.09978145177814e-06	6.74650486381632e-06	NA	NA	NA	NA	43	27	NA	47	NA	0.138995956473069	NA	NA	NA	NA	-0.844521506658801	0.00496971628114403	0.0128882060170863	0.324987546130266	0.747138187392735	0.821852006132008	-0.84496432840548	0.0457112089687133	0.198064718085094	-0.125614727510879	0.462387317891423	0.661793027810328	NA	NA	NA	NA	NA
ABHD10	100	55.46875	NA	NA	NA	NA	NA	NA	NA	NA	NA	NA	NA	NA	NA	NA	NA	NA	NA	NA	NA	1	60	15	NA	NA	NA	NA	NA	NA	NA	NA	0.0743608471961998	0.863190752666941	0.899364552809073	NA	NA	NA	NA	NA	NA	NA	NA	NA	NA	NA	NA	NA	NA
ABHD11	100	82.8125	NA	NA	80	NA	NA	NA	NA	NA	NA	NA	NA	NA	NA	NA	NA	NA	NA	NA	NA	1	25	51	NA	NA	NA	0.560056276844103	NA	NA	NA	NA	0.240463913176804	0.407247113250017	0.500273843738205	NA	NA	NA	NA	NA	NA	0.307666530910932	0.513722581093694	0.70589064413501	NA	NA	NA	NA	NA
ABHD12	100	65.625	NA	NA	23.3333333333333	NA	NA	NA	NA	NA	NA	NA	NA	NA	NA	NA	NA	NA	3	NA	NA	NA	60	42	NA	NA	NA	NA	NA	NA	NA	NA	-0.00869342632455528	0.732431666012748	0.792986130037784	NA	NA	NA	NA	NA	NA	NA	NA	NA	NA	NA	NA	NA	NA
ABHD14A	63.0573248407643	57.8125	15.5405405405405	NA	NA	28.643216080402	41.4285714285714	NA	NA	NA	NA	NA	NA	NA	NA	NA	NA	NA	1	NA	NA	NA	85	27	13	NA	NA	NA	NA	NA	NA	NA	0.860856451226446	0.326141356511531	0.416136479803295	NA	NA	NA	NA	NA	NA	NA	NA	NA	NA	NA	NA	NA	NA
ABHD14B	100	100	100	100	100	100	100	96.6666666666667	100	-1.60489668744478	3.99167356350554e-10	6.83385728607182e-10	-1.69778932140168	4.17140030035674e-11	7.82137556316889e-11	0.040423670686895	0.785432754719514	0.804035829369785	NA	NA	NA	NA	4	13	11	15	0.903000459245335	0.507900136604015	0.180630278767656	0.210169685667548	0.367206929507037	0.494502273589739	-0.1381556861494	0.958554441556944	0.969861483038005	-0.159084722662399	0.906299718390958	0.934906617095887	-0.324434809255958	0.101131243803623	0.282182307511699	-0.966885509579456	0.019399560625604	0.152684915318565	-0.341264027523689	0.199058070846635	0.741752314647012	0.661399796068601	0.0117245118916865
ABHD16A	100	46.09375	NA	NA	NA	NA	NA	NA	NA	NA	NA	NA	NA	NA	NA	NA	NA	NA	2	NA	NA	NA	13	27	NA	NA	NA	0.0468045866361826	NA	NA	NA	NA	NA	NA	NA	NA	NA	NA	NA	NA	NA	NA	NA	NA	NA	NA	NA	NA	NA
ABHD17A	20.3821656050955	12.5	NA	58.59375	NA	NA	NA	NA	NA	NA	NA	NA	NA	NA	NA	NA	NA	NA	NA	NA	NA	NA	55	85	NA	77	NA	NA	NA	NA	NA	NA	NA	NA	NA	1.42015036257167	0.00520178527697503	0.0175336708513882	NA	NA	NA	NA	NA	NA	NA	NA	NA	NA	NA
ABHD17B	77.0700636942675	78.125	14.8648648648649	61.71875	73.3333333333333	33.6683417085427	41.4285714285714	NA	86.6666666666667	NA	NA	NA	NA	NA	NA	0.55600601867183	0.224343839504664	0.251371156806789	NA	NA	NA	NA	39	70	19	81	NA	0.181456942178655	0.078292823295661	NA	NA	NA	-2.31250660637815	6.31024772763847e-06	5.83570349151687e-05	-0.885205208264999	0.845805811427281	0.893345248135137	-0.0928340456014034	0.70450666307713	0.825354842761897	-1.27125368012971	0.159326741370085	0.389761651831421	NA	NA	NA	NA	NA
ABHD17C	15.2866242038217	30.46875	NA	92.96875	NA	NA	NA	NA	100	NA	NA	NA	NA	NA	NA	7.00510711162123	1.86747069330507e-17	2.20206902579205e-16	NA	NA	NA	NA	75	31	NA	35	NA	NA	NA	NA	NA	NA	NA	NA	NA	2.2071337196422	4.75812452353762e-07	1.53279582865391e-05	-0.543684876406953	0.223711260984575	0.423723015913429	NA	NA	NA	NA	NA	NA	NA	NA
ABHD6	24.203821656051	24.21875	NA	NA	30	NA	NA	NA	NA	NA	NA	NA	NA	NA	NA	NA	NA	NA	1	NA	NA	NA	58	64	NA	NA	NA	NA	NA	NA	NA	NA	NA	NA	NA	NA	NA	NA	NA	NA	NA	NA	NA	NA	NA	NA	NA	NA	NA
ABI1	98.7261146496815	75	29.7297297297297	96.875	90	47.2361809045226	64.2857142857143	NA	100	7.31473111699348	1.8095742861733e-17	8.78704419482796e-17	2.59007516520725	1.3243136418453e-11	2.5765269413003e-11	5.07940157313388	3.38872439176388e-17	2.65585626330508e-16	NA	NA	1	NA	78	26	24	19	NA	0.618321974981075	NA	NA	NA	NA	-1.7662508642664	1.16289012669692e-05	9.5910481362912e-05	0.407038534997199	0.111473466983489	0.205202177998177	-0.217770727901673	0.153569874849297	0.34184824639332	-1.02101124448303	0.0291028651480933	0.179946732974529	NA	NA	NA	NA	NA
ABI2	100	42.96875	NA	89.0625	86.6666666666667	28.643216080402	NA	NA	100	NA	NA	NA	NA	NA	NA	5.12962802580757	1.36364089227307e-16	7.34018421683251e-16	NA	NA	NA	NA	64	12	NA	47	NA	NA	NA	NA	NA	NA	NA	NA	NA	2.6984787886871	9.6316588678394e-05	0.000733763200911414	-0.843492291977249	0.0637094455868041	0.223540517202699	-0.621317582091105	0.0501401842201412	0.229623715723571	NA	NA	NA	NA	NA
ABI3BP	85.9872611464968	35.15625	93.9189189189189	3.90625	NA	91.9597989949749	92.8571428571429	83.3333333333333	NA	NA	NA	NA	-5.21582847846582	1.98880121470535e-17	1.32984604451242e-16	NA	NA	NA	NA	1	NA	NA	66	90	32	6	0.516434480702101	NA	NA	0.928215068131649	0.000249821120925121	0.00125259148073154	NA	NA	NA	NA	NA	NA	NA	NA	NA	NA	NA	NA	0.133352862636933	0.760193345488809	0.959577389612629	0.031876	0.2896506
ABL1	NA	NA	NA	10.15625	NA	NA	NA	NA	NA	NA	NA	NA	NA	NA	NA	NA	NA	NA	NA	NA	NA	NA	NA	NA	NA	39	NA	NA	NA	NA	NA	NA	NA	NA	NA	NA	NA	NA	NA	NA	NA	NA	NA	NA	NA	NA	NA	NA	NA
ABLIM1	92.9936305732484	28.90625	NA	NA	NA	NA	NA	NA	NA	NA	NA	NA	NA	NA	NA	NA	NA	NA	NA	NA	NA	NA	68	34	NA	NA	NA	NA	NA	NA	NA	NA	NA	NA	NA	NA	NA	NA	NA	NA	NA	NA	NA	NA	NA	NA	NA	NA	NA
ABO	8.28025477707006	NA	NA	NA	NA	17.0854271356784	NA	NA	NA	NA	NA	NA	NA	NA	NA	NA	NA	NA	1	1	NA	NA	70	NA	NA	NA	NA	NA	NA	NA	NA	NA	NA	NA	NA	NA	NA	NA	NA	NA	NA	NA	NA	NA	NA	NA	NA	NA	NA
ABR	47.7707006369427	72.65625	NA	87.5	NA	NA	NA	NA	96.6666666666667	NA	NA	NA	NA	NA	NA	0.85832585707894	0.000565083972599364	0.000796920247346224	NA	NA	NA	NA	41	51	NA	84	NA	NA	NA	NA	NA	NA	-1.4099842756683	0.0243841858028033	0.0478342718635895	1.73135464190676	0.00284860476391943	0.0107060062377305	-0.452053129862133	0.07691902242893	0.244992082826871	NA	NA	NA	NA	NA	NA	NA	NA
ABRACL	100	77.34375	72.2972972972973	62.5	66.6666666666667	70.3517587939699	85.7142857142857	53.3333333333333	93.3333333333333	-0.0718044741595669	0.75470343913193	0.769300421488376	-0.510951344511895	0.178104733096697	0.19504033412572	0.447280289392602	0.278585151069394	0.308501039560268	NA	NA	NA	NA	38	26	41	39	0.652079019511341	0.434398727978257	NA	0.3404224084634	0.231807051732567	0.343488662223653	0.450757119632701	0.138950261609097	0.204083196738361	6.35160486244382	0.000963692849282535	0.00439015631339821	-1.12195854238748	0.00143302273871664	0.117297596736283	-0.382680203182112	0.314999242243824	0.537953376818311	-0.599825453120367	0.328205128205128	0.777419715195245	0.8272669	0.8817356
ACAA1	100	95.3125	30.4054054054054	NA	100	32.1608040201005	62.8571428571429	NA	NA	NA	NA	NA	5.32316490249414	2.89825081038201e-17	1.4826840987849e-16	NA	NA	NA	NA	NA	NA	NA	54	48	45	NA	NA	0.654183465930742	NA	NA	NA	NA	0.529553891052799	0.143385135953612	0.209699233357564	NA	NA	NA	NA	NA	NA	-0.0531056018928844	0.790107017354756	0.894672503834888	NA	NA	NA	NA	NA
ACAA2	100	99.21875	54.7297297297297	NA	100	53.2663316582915	NA	NA	NA	NA	NA	NA	5.47994643798398	2.47795018480222e-17	1.37475318471904e-16	NA	NA	NA	NA	NA	NA	1	15	67	60	NA	NA	0.775963459062837	NA	NA	NA	NA	2.14732283043085	2.31718333403384e-06	2.713397958727e-05	NA	NA	NA	NA	NA	NA	1.76178103604198	0.00791561563559466	0.115219832571228	NA	NA	NA	2.07818571677612	0.00439262562612306
ACACA	100	86.71875	NA	14.84375	96.6666666666667	51.7587939698493	40	NA	20	NA	NA	NA	NA	NA	NA	NA	NA	NA	NA	NA	NA	NA	87	65	NA	48	NA	NA	NA	NA	NA	NA	-1.2046355690513	0.0114060654522872	0.0254283369504857	NA	NA	NA	NA	NA	NA	-2.18568076460877	0.0682747524954904	0.262582982397428	NA	NA	NA	NA	NA
ACAD10	90.4458598726115	38.28125	NA	NA	30	NA	NA	NA	NA	NA	NA	NA	NA	NA	NA	NA	NA	NA	NA	NA	NA	NA	91	37	NA	NA	NA	NA	NA	NA	NA	NA	NA	NA	NA	NA	NA	NA	NA	NA	NA	NA	NA	NA	NA	NA	NA	NA	NA
ACAD11	40.1273885350318	58.59375	NA	NA	46.6666666666667	NA	NA	NA	NA	NA	NA	NA	NA	NA	NA	NA	NA	NA	NA	NA	NA	NA	53	48	NA	NA	NA	0.142436116614982	NA	NA	NA	NA	2.11354467255341	0.000205963992205816	0.000935976764580337	NA	NA	NA	NA	NA	NA	NA	NA	NA	NA	NA	NA	NA	NA
ACAD8	100	70.3125	NA	NA	76.6666666666667	NA	NA	NA	NA	NA	NA	NA	NA	NA	NA	NA	NA	NA	NA	NA	NA	NA	46	31	NA	NA	NA	NA	NA	NA	NA	NA	1.1686453125904	0.22985709477192	0.311469072733988	NA	NA	NA	NA	NA	NA	0.738904642396029	0.557077301484355	0.737691629397921	NA	NA	NA	NA	NA
ACAD9	98.0891719745223	78.125	NA	NA	56.6666666666667	NA	NA	NA	NA	NA	NA	NA	NA	NA	NA	NA	NA	NA	NA	NA	NA	1	73	38	NA	NA	NA	0.379035138511303	NA	NA	NA	NA	-0.315714022942299	0.81615977095684	0.863473380867381	NA	NA	NA	NA	NA	NA	0.558302971297492	0.961215255332903	0.993208576055323	NA	NA	NA	NA	NA
ACADM	100	99.21875	62.8378378378378	NA	100	18.0904522613065	11.4285714285714	NA	NA	NA	NA	NA	3.7166431608372	3.10410736691013e-16	1.05055444311861e-15	NA	NA	NA	NA	NA	NA	1	7	47	64	NA	NA	0.731100752472346	NA	3.25569314014872	1.71276755693513e-06	1.77534944843853e-05	1.2779461532977	4.03533481089066e-05	0.000253575709453587	NA	NA	NA	NA	NA	NA	1.1360027544605	0.00175610852984241	0.06972289110576	NA	NA	NA	4.01439716348501	0.000602585238946245
ACADS	95.5414012738854	84.375	NA	NA	86.6666666666667	NA	NA	NA	NA	NA	NA	NA	NA	NA	NA	NA	NA	NA	NA	NA	NA	1	68	28	NA	NA	NA	0.165000995306179	NA	NA	NA	NA	1.10791338062305	0.0030549088341524	0.00864088393237995	NA	NA	NA	NA	NA	NA	1.02781656491871	0.0356019266774416	0.197926400609295	NA	NA	NA	NA	NA
ACADSB	100	98.4375	7.43243243243243	NA	100	NA	NA	NA	NA	NA	NA	NA	NA	NA	NA	NA	NA	NA	NA	NA	NA	1	41	48	44	NA	NA	0.747675577910147	NA	NA	NA	NA	1.0651628072022	0.000838968423280127	0.00295533948693441	NA	NA	NA	NA	NA	NA	2.01842080720711	0.00332102266720097	0.0803458449416621	NA	NA	NA	NA	NA
ACADVL	100	99.21875	39.8648648648649	NA	100	23.6180904522613	NA	NA	NA	NA	NA	NA	5.5310300398858	1.8095742861733e-17	1.32984604451242e-16	NA	NA	NA	NA	NA	NA	1	11	51	32	NA	NA	0.912883174472377	NA	NA	NA	NA	1.1404974299385	0.00671767662120245	0.0165934834322143	NA	NA	NA	NA	NA	NA	1.50999494376888	0.00386535318512055	0.0842214843068502	NA	NA	NA	NA	NA
ACAN	44.5859872611465	19.53125	100	NA	NA	96.9849246231156	98.5714285714286	100	NA	NA	NA	NA	-7.40811824927605	1.8095742861733e-17	1.32984604451242e-16	NA	NA	NA	NA	1	NA	NA	86	29	14	NA	0.596892514360994	NA	NA	0.360952965030151	0.0640491714378259	0.120182779477766	NA	NA	NA	NA	NA	NA	NA	NA	NA	NA	NA	NA	0.752171419834607	0.0770673349255885	0.599458891664442	0.405424	0.1054556
ACAP1	NA	21.875	NA	NA	10	NA	NA	NA	NA	NA	NA	NA	NA	NA	NA	NA	NA	NA	NA	NA	NA	NA	NA	75	NA	NA	NA	NA	NA	NA	NA	NA	NA	NA	NA	NA	NA	NA	NA	NA	NA	NA	NA	NA	NA	NA	NA	NA	NA
ACAP2	85.3503184713376	56.25	NA	10.9375	40	NA	NA	NA	NA	NA	NA	NA	NA	NA	NA	NA	NA	NA	NA	NA	NA	NA	69	50	NA	5	NA	0.548092810327692	NA	NA	NA	NA	-0.971024379605122	0.0455663530928174	0.0805866791038435	NA	NA	NA	NA	NA	NA	NA	NA	NA	NA	NA	NA	NA	NA
ACAT1	100	100	71.6216216216216	NA	100	40.7035175879397	51.4285714285714	3.33333333333333	NA	NA	NA	NA	3.99696165431644	8.08413354429461e-17	3.27407408543932e-16	NA	NA	NA	NA	NA	NA	1	12	49	61	NA	NA	0.811234548365635	NA	4.59874741009695	1.70828928819037e-14	3.34824700485312e-12	1.77520547354815	2.4451768988296e-06	2.84386506436757e-05	NA	NA	NA	NA	NA	NA	2.06428688279067	0.000881334358620483	0.063805048655839	NA	NA	NA	1.3179256414875	0.00180984611261926
ACAT2	100	94.53125	81.7567567567568	85.9375	100	95.9798994974874	92.8571428571429	26.6666666666667	96.6666666666667	1.75600990459169	3.2121604324431e-07	4.82566474827739e-07	1.87904912024719	3.18774681882784e-08	5.05628248678306e-08	-0.08643154911233	0.732593184452368	0.756266726064457	NA	NA	NA	NA	20	74	86	94	0.542351784828305	0.578615626849854	0.921893021062846	-2.4029105907483	8.70276846408017e-05	0.000495070417112318	-2.59283979586225	7.67729955386377e-08	2.39461952448242e-06	1.2788755118598	0.704903307271042	0.790824357162288	-1.50911346671229	0.0132467748139788	0.129285842658566	-0.895693649672008	0.00791561563559466	0.115219832571228	NA	NA	NA	-1.40892	0.1267425
ACBD3	100	22.65625	NA	NA	NA	NA	NA	NA	NA	NA	NA	NA	NA	NA	NA	NA	NA	NA	NA	NA	NA	NA	60	19	NA	NA	NA	NA	NA	NA	NA	NA	NA	NA	NA	NA	NA	NA	NA	NA	NA	NA	NA	NA	NA	NA	NA	NA	NA
ACBD5	85.3503184713376	45.3125	NA	NA	NA	NA	NA	NA	NA	NA	NA	NA	NA	NA	NA	NA	NA	NA	2	NA	NA	NA	43	30	NA	NA	NA	NA	NA	NA	NA	NA	NA	NA	NA	NA	NA	NA	NA	NA	NA	NA	NA	NA	NA	NA	NA	NA	NA
ACE	99.3630573248408	100	100	99.21875	100	100	100	96.6666666666667	100	-0.376131310039863	0.172289169891854	0.190455715016505	-1.28663792197569	2.94096669807081e-10	5.24709917497214e-10	0.904076908843447	2.63214994701497e-06	4.39040221014585e-06	4	1	NA	NA	76	16	23	83	0.57444835683711	0.353885568176889	0.436992486301841	-0.980453160649649	4.41019611144413e-06	3.89687820339079e-05	-0.377349667761198	0.0518128408323577	0.0897374340715897	2.9310641176787	5.24468932568604e-06	8.57012639813189e-05	0.145929481527318	0.63744244836646	0.776943531291643	0.618428244034476	0.275112859806767	0.504493419865205	-0.898896785834818	0.14561932140225	0.700823423069693	0.2667594	0.5459574
ACE2	3.18471337579618	99.21875	99.3243243243243	88.28125	100	94.9748743718593	98.5714285714286	80	100	-1.23612997840281	1.43078484866576e-08	2.28130045371891e-08	-0.69690517379766	2.1206807586219e-05	2.90487837849561e-05	-0.617549146755863	0.0348269723892483	0.0424363481973469	4	1	NA	NA	45	54	27	88	0.145696103604981	0.637328799996835	NA	0.85310796243845	0.00863251030865055	0.0232065987848511	0.341283689037049	0.0473699443385925	0.0832614134353027	3.3762409328678	2.36595031122789e-05	0.000252853931365825	1.63308689871244	0.354944234109295	0.549850146327148	2.05795220548782	0.0522682174564592	0.232049187670856	-0.409891683153766	0.289502747219129	0.772512168956873	0.3106595	0.2817526
ACHE	NA	NA	NA	1.5625	NA	NA	NA	NA	NA	NA	NA	NA	NA	NA	NA	NA	NA	NA	2	NA	NA	NA	NA	NA	NA	2	NA	NA	NA	NA	NA	NA	NA	NA	NA	NA	NA	NA	NA	NA	NA	NA	NA	NA	NA	NA	NA	NA	NA
ACIN1	100	31.25	NA	NA	NA	NA	NA	NA	NA	NA	NA	NA	NA	NA	NA	NA	NA	NA	NA	NA	1	NA	10	29	NA	NA	NA	NA	NA	NA	NA	NA	NA	NA	NA	NA	NA	NA	NA	NA	NA	NA	NA	NA	NA	NA	NA	NA	NA
ACLY	100	100	96.6216216216216	98.4375	100	98.9949748743718	95.7142857142857	33.3333333333333	100	0.212601645798369	0.235691867566888	0.257478510787356	1.55797384014159	4.77433724081579e-12	9.58021428173606e-12	-1.37685554314751	1.01950916537266e-13	2.94335701083522e-13	NA	NA	NA	NA	13	48	56	94	0.42794635698883	0.628640347644742	0.272054114384726	0.651107624709752	0.238880290115268	0.35155351910479	-1.6010812029893	1.25685568759548e-08	6.73792478771891e-07	0.205459165491799	0.483224966590309	0.611145428862113	-1.42147616495674	0.0343565953521347	0.175983509404092	-1.54074317561196	0.0134029854697694	0.137077763929887	NA	NA	NA	0.04983011	0.6271881
ACMSD	NA	38.28125	NA	NA	NA	NA	NA	NA	NA	NA	NA	NA	NA	NA	NA	NA	NA	NA	1	NA	NA	NA	NA	55	NA	NA	NA	NA	NA	NA	NA	NA	NA	NA	NA	NA	NA	NA	NA	NA	NA	NA	NA	NA	NA	NA	NA	NA	NA
ACO1	100	100	99.3243243243243	98.4375	100	99.4974874371859	100	66.6666666666667	100	-0.348065878227793	0.113994826645047	0.12819487425481	1.07590558036751	1.13791397228817e-11	2.22814742357797e-11	-1.48025037120241	2.66251634119283e-13	7.34065246413296e-13	NA	NA	NA	1	1	3	31	84	0.362220417608788	0.454535077688768	0.28501910414961	0.733645361320999	0.00818838813100326	0.0223187924278673	0.151521483325801	0.509787207534931	0.59777167089964	0.925196715018501	0.27343425360723	0.406188565141175	-0.251112590930614	0.193387736816146	0.389796084227962	0.541869710616808	0.886064487536074	0.949864630205896	-1.0387992903402	0.551631340795428	0.892664023650408	0.295981691686098	0.0903895906618264
ACO2	100	100	74.3243243243243	NA	100	47.7386934673367	47.1428571428571	NA	NA	NA	NA	NA	5.24000094634538	2.11790295977905e-17	1.32984604451242e-16	NA	NA	NA	NA	NA	NA	1	1	55	71	NA	NA	0.685362757218696	NA	3.35570504494311	5.09532354334677e-08	8.65001382634301e-07	1.02771721230015	0.00205266755329142	0.00625462022676985	NA	NA	NA	NA	NA	NA	1.80760983276658	0.000881334358620483	0.063805048655839	NA	NA	NA	2.8637417924017	1.11591957599113e-06
ACOT1	100	96.875	37.8378378378378	58.59375	100	29.6482412060301	40	NA	66.6666666666667	1.84004829856462	5.33352952611617e-11	9.61218352673431e-11	4.74318107961417	1.98880121470535e-17	1.32984604451242e-16	-2.89681252561229	8.25628415916492e-15	2.82811411932234e-14	NA	NA	NA	1	7	57	32	74	NA	0.555036676682617	0.479902231446743	NA	NA	NA	0.9130209304743	0.00929200978371183	0.0214397347464124	-0.258433030524479	0.697316615298137	0.786617792644972	-1.73648202497514	0.130804953560372	0.314991631114525	0.468995708439003	0.130607059731228	0.350651007674912	NA	NA	NA	NA	NA
ACOT11	NA	68.75	NA	NA	70	NA	NA	NA	NA	NA	NA	NA	NA	NA	NA	NA	NA	NA	NA	NA	NA	NA	NA	51	NA	NA	NA	NA	NA	NA	NA	NA	1.69566210047555	0.0558936644564026	0.0960777368486561	NA	NA	NA	NA	NA	NA	0.43222503366119	0.413671433485675	0.625230240701313	NA	NA	NA	NA	NA
ACOT13	100	60.15625	NA	NA	90	NA	NA	NA	NA	NA	NA	NA	NA	NA	NA	NA	NA	NA	NA	NA	1	NA	17	15	NA	NA	NA	NA	NA	NA	NA	NA	0.216241948169049	0.391942885691258	0.485471494876067	NA	NA	NA	NA	NA	NA	-0.00317247232501217	0.903537879389272	0.962984561513652	NA	NA	NA	NA	NA
ACOT2	100	96.875	34.4594594594595	55.46875	100	24.6231155778894	35.7142857142857	NA	63.3333333333333	1.6220652295731	1.41850200026223e-09	2.37228036064438e-09	4.13825871372163	2.25526633808577e-17	1.3334056451456e-16	-2.50890161176702	6.18451854238453e-15	2.16900954607018e-14	NA	NA	NA	1	11	68	28	72	NA	0.549643094769351	NA	NA	NA	NA	0.642698968752253	0.0164525360950223	0.0343779849829607	0.307273711978668	0.515725774546467	0.638288486060528	-1.09423737970314	0.112754118946069	0.294419359889876	0.495621852437736	0.293856621740729	0.517494492503252	NA	NA	NA	NA	NA
ACOT7	87.2611464968153	39.84375	29.7297297297297	NA	NA	NA	NA	NA	NA	NA	NA	NA	0.0626770503490626	0.69984493936801	0.716051874806006	NA	NA	NA	NA	NA	NA	NA	53	3	18	NA	NA	NA	NA	NA	NA	NA	NA	NA	NA	NA	NA	NA	NA	NA	NA	NA	NA	NA	NA	NA	NA	NA	NA
ACOT9	100	80.46875	NA	NA	NA	NA	NA	NA	NA	NA	NA	NA	NA	NA	NA	NA	NA	NA	NA	NA	1	NA	8	53	NA	NA	NA	0.0700835897585547	NA	NA	NA	NA	0.956827381307249	0.0727725628355085	0.120039741869533	NA	NA	NA	NA	NA	NA	NA	NA	NA	NA	NA	NA	NA	NA
ACOX1	93.6305732484076	85.15625	NA	NA	96.6666666666667	5.0251256281407	NA	NA	NA	NA	NA	NA	NA	NA	NA	NA	NA	NA	NA	NA	NA	NA	94	80	NA	NA	NA	NA	NA	NA	NA	NA	1.4492215542108	0.0758802637810389	0.123914890543905	NA	NA	NA	NA	NA	NA	-0.0571874839743955	0.502564020952814	0.695686687870175	NA	NA	NA	NA	NA
ACOX2	13.3757961783439	25.78125	NA	NA	20	NA	NA	NA	NA	NA	NA	NA	NA	NA	NA	NA	NA	NA	NA	NA	NA	NA	22	58	NA	NA	NA	NA	NA	NA	NA	NA	NA	NA	NA	NA	NA	NA	NA	NA	NA	NA	NA	NA	NA	NA	NA	NA	NA
ACOX3	100	51.5625	NA	NA	56.6666666666667	NA	NA	NA	NA	NA	NA	NA	NA	NA	NA	NA	NA	NA	NA	NA	NA	NA	77	50	NA	NA	NA	0.319516423564526	NA	NA	NA	NA	-2.04812688358016	0.00914488632219066	0.0211429278783263	NA	NA	NA	NA	NA	NA	-0.650916228762348	0.739613327848622	0.867500896401944	NA	NA	NA	NA	NA
ACP1	100	99.21875	68.2432432432432	96.09375	96.6666666666667	66.8341708542714	75.7142857142857	NA	100	4.19437225635775	1.00134681043074e-15	2.58969002697604e-15	3.18848844836282	5.82684405255524e-13	1.25525097940685e-12	1.16540785696678	1.71825188671966e-07	3.07923310674945e-07	1	NA	NA	NA	5	65	50	30	NA	0.209645982901309	NA	0.160515028986801	0.867591037843378	0.91737433918113	-0.3571117798713	0.102494365065309	0.158690508366009	-0.275970606536401	0.47686088726331	0.6064981955887	-0.294675108412687	0.0845274507569057	0.257367504146126	-0.790882515449567	0.0832301231073981	0.284537921735406	NA	NA	NA	0.2212038	0.9965088
ACP2	99.3630573248408	99.21875	100	97.65625	100	98.4924623115578	100	100	100	-3.27090571661096	1.28254358463378e-16	3.7216666518391e-16	-3.79300869031998	1.8095742861733e-17	1.32984604451242e-16	0.41222968965738	0.00207866253891891	0.0028101146282809	2	NA	NA	NA	34	17	10	60	0.317759008130557	0.711002993510222	0.236238948147275	-0.0617110955456006	0.50829263896809	0.628010847917021	-0.149066797265601	0.362399669937797	0.454789051776365	0.8304993330981	0.0111367047623563	0.0319914257823102	1.21463094822194	0.0382728484399011	0.182397089254334	0.810029720253457	0.153569874849297	0.381261939824016	1.0542997294176	0.130607059731228	0.675066012880982	1.2233085836679	7.86254644696501e-09
ACP3	100	100	100	98.4375	NA	NA	NA	NA	NA	-5.09286834912978	2.11790295977905e-17	8.78704419482796e-17	-5.41858611426566	1.8095742861733e-17	1.32984604451242e-16	0.149311399272857	0.0507924510177802	0.0609799891916895	NA	1	NA	NA	38	93	63	96	0.806566876011767	0.717792597758475	0.604459825860876	-2.46313991889255	1.75678889751723e-08	3.53984753555809e-07	-2.87076112870415	1.81422593749053e-11	1.037434865255e-08	-2.5796606323035	9.6994484988423e-07	2.54328562382435e-05	NA	NA	NA	NA	NA	NA	NA	NA	NA	-0.5216992	0.1588547
ACP5	78.343949044586	47.65625	58.7837837837838	NA	26.6666666666667	51.7587939698493	64.2857142857143	20	NA	NA	NA	NA	-1.36075182160336	0.000248844125074531	0.000321644268048463	NA	NA	NA	NA	NA	NA	NA	73	27	13	NA	NA	NA	NA	1.38341608944364	0.847885824351297	0.903629183045673	NA	NA	NA	NA	NA	NA	NA	NA	NA	NA	NA	NA	NA	NA	NA	3.30808387998608	0.00624310411740458
ACPP	NA	NA	NA	NA	100	100	100	100	100	NA	NA	NA	NA	NA	NA	NA	NA	NA	NA	NA	NA	NA	NA	NA	NA	NA	NA	NA	NA	NA	NA	NA	NA	NA	NA	NA	NA	NA	-2.24122512524487	0.019399560625604	0.140346821330078	-2.54916685479099	0.00689559588970565	0.107989957058426	-2.75137400022502	0.0117933052737477	0.471404619136749	NA	NA
ACR	NA	9.375	20.2702702702703	NA	NA	3.51758793969849	NA	NA	NA	NA	NA	NA	NA	NA	NA	NA	NA	NA	NA	1	NA	NA	NA	100	87	NA	NA	NA	NA	NA	NA	NA	NA	NA	NA	NA	NA	NA	NA	NA	NA	NA	NA	NA	NA	NA	NA	NA	NA
ACRBP	NA	5.46875	9.45945945945946	NA	NA	3.51758793969849	NA	NA	NA	NA	NA	NA	NA	NA	NA	NA	NA	NA	NA	1	NA	NA	NA	99	74	NA	NA	NA	NA	NA	NA	NA	NA	NA	NA	NA	NA	NA	NA	NA	NA	NA	NA	NA	NA	NA	NA	NA	NA
ACRV1	NA	NA	4.05405405405405	NA	NA	NA	NA	NA	NA	NA	NA	NA	NA	NA	NA	NA	NA	NA	NA	1	NA	NA	NA	NA	96	NA	NA	NA	NA	NA	NA	NA	NA	NA	NA	NA	NA	NA	NA	NA	NA	NA	NA	NA	NA	NA	NA	NA	NA
ACSBG2	NA	7.8125	NA	NA	NA	NA	NA	NA	NA	NA	NA	NA	NA	NA	NA	NA	NA	NA	NA	NA	NA	NA	NA	68	NA	NA	NA	NA	NA	NA	NA	NA	NA	NA	NA	NA	NA	NA	NA	NA	NA	NA	NA	NA	NA	NA	NA	NA	NA
ACSF2	90.4458598726115	95.3125	33.7837837837838	NA	100	NA	NA	NA	NA	NA	NA	NA	5.96390542639151	1.98880121470535e-17	1.32984604451242e-16	NA	NA	NA	NA	NA	NA	NA	52	70	27	NA	NA	0.905711238608323	NA	NA	NA	NA	1.9104485406269	1.81946396355609e-05	0.000135120797813007	NA	NA	NA	NA	NA	NA	1.62115700379689	0.0028451959090974	0.0785901358197926	NA	NA	NA	NA	NA
ACSF3	99.3630573248408	69.53125	NA	NA	60	NA	NA	NA	NA	NA	NA	NA	NA	NA	NA	NA	NA	NA	NA	NA	NA	1	53	41	NA	NA	NA	0.240028797031831	NA	NA	NA	NA	1.13254698959725	0.0479843270218654	0.0840399316038898	NA	NA	NA	NA	NA	NA	0.715736329101039	0.0692559074912016	0.262582982397428	NA	NA	NA	NA	NA
ACSL1	100	98.4375	46.6216216216216	10.9375	100	25.6281407035176	NA	NA	43.3333333333333	NA	NA	NA	5.16928792541704	4.21556927802407e-17	1.93279874445255e-16	NA	NA	NA	1	NA	NA	NA	22	37	87	10	NA	NA	NA	NA	NA	NA	0.525211795738098	0.118343190846345	0.178791496166363	NA	NA	NA	NA	NA	NA	0.2081543231624	0.790107017354756	0.894672503834888	NA	NA	NA	NA	NA
ACSL3	100	85.15625	NA	82.03125	96.6666666666667	NA	NA	NA	93.3333333333333	NA	NA	NA	NA	NA	NA	-0.739273247952802	0.00551255341294125	0.0071340354384123	1	NA	NA	NA	28	62	NA	68	NA	0.648685998018026	0.323832441413296	NA	NA	NA	-0.129814617010748	0.889061211746455	0.919894154855877	0.978477087546576	3.10250642699449e-05	0.000301558275554852	2.74432020220952	0.169623173449395	0.363701569755697	-0.809048899644754	0.374357388606301	0.590280534237771	NA	NA	NA	NA	NA
ACSL4	100	94.53125	NA	96.875	100	7.53768844221105	NA	NA	100	NA	NA	NA	NA	NA	NA	3.38650196102886	5.40603061654673e-17	3.62747122877417e-16	1	NA	NA	1	71	77	NA	62	NA	0.0985863105729333	0.184584911127442	NA	NA	NA	1.36023750038085	0.0227043783174753	0.0451586794244972	1.6811218791855	7.4665870312799e-07	2.18664334487483e-05	0.367182613995091	0.313409308417687	0.518408914984352	0.544114710359512	0.179374200068868	0.413161322286008	NA	NA	NA	NA	NA
ACSL5	87.2611464968153	83.59375	NA	NA	NA	NA	NA	NA	NA	NA	NA	NA	NA	NA	NA	NA	NA	NA	2	NA	NA	1	99	98	NA	NA	NA	0.0721983759250896	NA	NA	NA	NA	0.48216469856203	0.127640226167368	0.190157887963629	NA	NA	NA	NA	NA	NA	NA	NA	NA	NA	NA	NA	NA	NA
ACSL6	90.4458598726115	42.1875	NA	NA	NA	NA	NA	NA	NA	NA	NA	NA	NA	NA	NA	NA	NA	NA	3	NA	NA	NA	100	97	NA	NA	NA	NA	NA	NA	NA	NA	NA	NA	NA	NA	NA	NA	NA	NA	NA	NA	NA	NA	NA	NA	NA	NA	NA
ACSM2A	NA	99.21875	35.1351351351351	NA	100	NA	NA	NA	NA	NA	NA	NA	6.35117518964064	1.8095742861733e-17	1.32984604451242e-16	NA	NA	NA	NA	NA	NA	NA	NA	84	67	NA	NA	0.566559382765982	NA	NA	NA	NA	1.8253202546901	7.2268788453745e-05	0.000402523073351947	NA	NA	NA	NA	NA	NA	2.38344630797822	0.0028451959090974	0.0785901358197926	NA	NA	NA	NA	NA
ACSM2B	NA	99.21875	47.972972972973	NA	100	11.5577889447236	NA	NA	NA	NA	NA	NA	5.54275668067252	2.72229873885308e-17	1.42876586078034e-16	NA	NA	NA	NA	NA	NA	NA	NA	85	57	NA	NA	0.669239386937198	NA	NA	NA	NA	2.85707506213505	3.74374288207382e-06	3.91609202085222e-05	NA	NA	NA	NA	NA	NA	2.08308683016058	0.00386535318512055	0.0842214843068502	NA	NA	NA	NA	NA
ACSM3	94.9044585987261	68.75	NA	NA	70	NA	NA	NA	NA	NA	NA	NA	NA	NA	NA	NA	NA	NA	NA	NA	NA	NA	94	55	NA	NA	NA	NA	NA	NA	NA	NA	1.49527663519365	0.013725726692534	0.0295253719636891	NA	NA	NA	NA	NA	NA	0.793071566799725	0.400257997936017	0.611106701898899	NA	NA	NA	NA	NA
ACSS1	100	85.15625	NA	NA	63.3333333333333	NA	NA	NA	NA	NA	NA	NA	NA	NA	NA	NA	NA	NA	NA	NA	NA	NA	50	67	NA	NA	NA	0.729337686378239	NA	NA	NA	NA	1.6542264662636	0.00269580944506747	0.0077921838298454	NA	NA	NA	NA	NA	NA	1.07046513357451	0.544759334233018	0.729952538002074	NA	NA	NA	NA	NA
ACSS2	98.7261146496815	77.34375	NA	28.125	96.6666666666667	44.7236180904523	28.5714285714286	NA	70	NA	NA	NA	NA	NA	NA	-1.29016785314345	3.68885058447885e-06	6.09074824032772e-06	NA	NA	NA	NA	39	34	NA	15	NA	NA	NA	NA	NA	NA	-0.546694441407304	0.0587602764771241	0.100251869016913	NA	NA	NA	-0.79122566453286	0.345102575443133	0.549462807299418	-0.218620321905565	0.714829556326068	0.849465475471493	NA	NA	NA	NA	NA
ACSS3	78.343949044586	68.75	NA	NA	76.6666666666667	NA	NA	NA	NA	NA	NA	NA	NA	NA	NA	NA	NA	NA	NA	NA	NA	1	81	61	NA	NA	NA	0.288937985654092	NA	NA	NA	NA	2.47715481943501	0.00220876881514725	0.00660704952464709	NA	NA	NA	NA	NA	NA	1.30509043063928	0.131450458277757	0.351652821478274	NA	NA	NA	NA	NA
ACTA1	100	100	100	100	100	100	100	100	100	-0.245626173708885	0.0495078231763824	0.0571920943092095	-1.03310915201152	1.70020229923238e-09	2.90336724324292e-09	0.806761768292663	0.000252419785564214	0.000362768581796197	NA	NA	NA	NA	63	8	1	5	0.272134967355137	0.511731267655403	0.240987088892589	0.6892872260355	1.04234374194321e-05	8.02604681296268e-05	-0.124738909721952	0.24952885132306	0.333775239333107	-0.342384732583799	0.133747478196013	0.234526099014004	0.374597986112683	0.447547426836977	0.63964644965957	0.244347884914475	0.293856621740729	0.517494492503252	-0.267281209514621	0.193387736816146	0.734986592973303	0.303315433821499	0.021859551167926
ACTA2	100	100	100	100	100	100	100	100	100	-0.438499231749439	0.0076800861592983	0.00939533752235363	-1.41021629618873	1.0203528286749e-12	2.14671634084848e-12	0.992082550300616	1.42811108845303e-05	2.27614885518626e-05	NA	NA	NA	NA	65	23	2	12	0.125429953566869	0.588769067148236	0.156207998584977	0.558157764553801	1.07739719321103e-05	8.2664354041387e-05	-0.0444655600240011	0.188307327936141	0.261889923854438	-0.576360001719603	0.0684699114651265	0.141262260159067	0.45402645114401	0.293856621740729	0.498226211055893	0.342693618037515	0.208161333849759	0.442831994630051	-0.469110027014406	0.193387736816146	0.734986592973303	0.235518681865003	0.0441395770854754
ACTB	100	100	100	100	100	100	100	100	100	-0.392782790480197	0.00932123128965831	0.0113389900279686	-1.1447687638353	5.77506587119649e-09	9.54004763222805e-09	0.766543700272859	0.00258696593952838	0.0034669826248399	NA	NA	NA	NA	42	7	1	2	0.149668602418738	0.80648164056656	0.473770787126028	0.35095606304775	0.0204529097961181	0.0471116170090071	0.448987464127899	0.22985709477192	0.311469072733988	0.323863296841299	0.591019914067104	0.704413269673002	0.314065822249948	0.166108112094624	0.358665746653545	0.175200195557625	0.447547426836977	0.649027024945893	-0.339588865207165	0.153569874849297	0.709553255281786	0.191164105552701	0.0226271028975952
ACTBL2	100	100	100	100	100	100	100	100	100	-1.80321985120146	7.02794427204646e-09	1.13919296180304e-08	-1.87707970823945	1.15521950854027e-08	1.87771465267749e-08	0.029158824059607	0.495536844686552	0.527483805336391	NA	NA	NA	NA	81	23	80	38	0.51877231000844	0.71947154626798	0.458385257745017	0.867054095754849	0.00836352281445988	0.0226814530666359	0.0376637246649985	0.846023169093199	0.885511132751301	0.7570804213318	0.000168890392089637	0.00110390676568734	0.229881346630492	0.524915113822518	0.695657595337458	0.191159461588086	1	1	-0.735662401224353	0.0577620374539253	0.571177263482428	0.846018128516199	0.019691242891811
ACTG1	100	100	100	100	100	100	100	100	100	-0.419406924177018	0.00735261077029988	0.00900602449879696	-1.17817476863085	3.32881098361529e-09	5.58633334957538e-09	0.772125593874382	0.00226432577593276	0.00305268507131486	NA	NA	NA	NA	42	8	1	2	0.0967952141309122	0.795045736183496	0.449983939858825	0.41122817258605	0.0168648427847019	0.0404906470421128	0.412713339402099	0.270347798311439	0.35799432497358	0.310318026020401	0.712519463956875	0.796199896542494	0.322141753924058	0.153569874849297	0.34184824639332	0.172772224584101	0.447547426836977	0.649027024945893	-0.402878482679782	0.141743617355409	0.689084680319032	0.134224420116599	0.0384855684240447
ACTG2	100	100	100	100	100	100	100	100	100	-0.438346214332576	0.00776397114122499	0.00949200233566691	-1.41005500885722	1.0203528286749e-12	2.14671634084848e-12	0.992082550300616	1.42811108845303e-05	2.27614885518626e-05	NA	NA	NA	NA	65	23	2	12	0.125429953566869	0.588769067148236	0.156207998584977	0.558157764553801	1.04234374194321e-05	8.02604681296268e-05	-0.0444655600240011	0.188307327936141	0.261889923854438	-0.576360001719603	0.0684699114651265	0.141262260159067	0.45402645114401	0.293856621740729	0.498226211055893	0.34195794312334	0.208161333849759	0.442831994630051	-0.469110027014406	0.193387736816146	0.734986592973303	0.235518681865003	0.0441395770854754
ACTL7A	NA	22.65625	NA	NA	NA	NA	NA	NA	NA	NA	NA	NA	NA	NA	NA	NA	NA	NA	NA	NA	NA	NA	NA	64	NA	NA	NA	NA	NA	NA	NA	NA	NA	NA	NA	NA	NA	NA	NA	NA	NA	NA	NA	NA	NA	NA	NA	NA	NA
ACTN1	100	100	100	100	100	100	100	96.6666666666667	100	-1.00900023108359	6.97027500686058e-08	1.07277318574413e-07	-0.311542008592848	0.0636586935472056	0.0720496624684255	-0.74620079425679	7.17494484760808e-05	0.000107259221297661	NA	NA	1	NA	18	27	25	91	NA	0.864072972632632	0.179408572514152	0.764751882258398	0.00419771906443867	0.0130219889250788	-0.55990971143045	0.0438209790361812	0.0781443758176391	2.3852236350341	0.000730993448129899	0.00359910529592341	-0.566003944123928	0.0701369026529047	0.2329873204103	-0.616556095936978	0.579938018606796	0.756009873382623	-1.0648417246214	0.0682747524954904	0.590216391330584	0.213711	0.1588547
ACTN2	100	100	98.6486486486486	98.4375	100	93.4673366834171	95.7142857142857	60	100	-0.394692912685519	0.0621077576541839	0.0711157530391418	1.19303200797114	4.53440417741668e-12	9.11381484790946e-12	-1.63706945426545	6.33383789666343e-12	1.53085111663601e-11	NA	NA	NA	NA	50	40	54	86	NA	0.690844294431754	0.18924843614598	0.46139033601855	0.0411652813161645	0.0838869059713145	-0.700066382576551	0.114525052415959	0.174250756026233	1.3176797433007	0.0266939242645696	0.065500325589341	-0.865161646420457	0.0103513293232984	0.127813930128996	-0.247568938428721	0.853826337605191	0.928463357817424	-2.22152223545963	0.054527172174231	0.571177263482428	0.2486451	0.2188711
ACTN3	100	100	97.2972972972973	93.75	100	95.4773869346734	95.7142857142857	73.3333333333333	100	-0.467578264724597	0.0200202135301659	0.0238627239509923	1.21143012552529	7.97241320563916e-12	1.57760293890091e-11	-1.73359271357555	1.91929512291892e-13	5.36198513902918e-13	NA	NA	NA	NA	28	43	46	82	0.0412758828042818	0.801908328033049	NA	1.0981256414237	0.00349723615301607	0.0113554836534679	-0.451563190927498	0.101348770715169	0.15705855118507	1.1630411825871	0.07746181721317	0.155544432605252	-0.637217869336261	0.0218437599225843	0.150282926722289	0.229320399844177	0.63744244836646	0.794933561631547	-1.69664170457808	0.331649258893841	0.777419715195245	0.5926333	0.1878229
ACTN4	100	100	100	100	100	100	100	100	100	-0.368706989088068	0.000513865885822157	0.000660975248913724	0.202958389779017	0.0647103197617593	0.0731717436114822	-0.594139792578172	3.38606232936876e-05	5.21028124922241e-05	NA	NA	NA	NA	6	7	18	44	0.0173977413434489	0.933684771563873	0.375328510944448	1.1871289799739	3.17123609241624e-05	0.000209729601694767	0.197416085030049	0.223551750673983	0.304730256878202	1.6335640925076	0.000354055119344335	0.00199100821476677	-0.305038523295256	0.110323276614187	0.291050223172954	-0.00659071255168087	0.697145146037232	0.834955675076344	-2.35249072020064	0.0171894651229597	0.486692925589886	0.301082825116499	0.0489522643856362
ACTR10	93.6305732484076	67.96875	NA	35.9375	90	21.105527638191	NA	NA	53.3333333333333	NA	NA	NA	NA	NA	NA	-0.362160475145135	0.202830985242913	0.228573721483482	NA	NA	1	NA	85	76	NA	35	NA	0.579567869767827	NA	NA	NA	NA	-1.9064985826768	5.6047213325439e-05	0.000330977605713565	NA	NA	NA	-0.537890280151395	0.469755244755245	0.657723962740861	-1.98569905946966	0.000934429982754118	0.063805048655839	NA	NA	NA	NA	NA
ACTR1A	100	98.4375	79.7297297297297	75.78125	100	77.8894472361809	87.1428571428571	13.3333333333333	100	0.913241568965226	0.00470436699640783	0.00580969958391088	3.20917800145122	3.35692030927126e-15	9.23818386356645e-15	-2.33445534803058	3.21983970738456e-13	8.83576928104876e-13	NA	NA	NA	NA	3	10	85	82	NA	0.541689544402611	NA	2.2842201709378	0.0157465041655349	0.0381883723069665	-0.19234927665585	0.0233638370287512	0.0461758783673072	1.8750651403099	0.335985394886211	0.472348544556362	-1.59562405135951	0.0577620374539253	0.216762084402631	-0.671625158853498	0.0275127382988932	0.174529269353558	NA	NA	NA	1.4649307704244	0.0183522690076578
ACTR1B	100	99.21875	68.9189189189189	68.75	100	77.8894472361809	78.5714285714286	NA	100	1.56585480586767	3.72527259051461e-05	5.08703189881196e-05	4.66952218143828	2.36222456594736e-16	8.25928877014688e-16	-3.13121150251633	1.16189482898268e-15	4.69067156920344e-15	NA	NA	NA	NA	13	21	92	83	NA	NA	NA	-0.280035458099487	0.981407121170216	0.986900071475274	-0.438712657524952	0.0740915985139455	0.121630753349927	0.0189423235213013	0.6561463173977	0.752982160677768	-1.64555806112104	0.0425475325632677	0.191089478248148	-1.00691706399505	0.00689559588970565	0.107989957058426	NA	NA	NA	-0.1706698	0.5814129
ACTR2	100	100	95.2702702702703	95.3125	100	90.9547738693467	90	30	96.6666666666667	0.882373555844886	0.00252534525579065	0.00314860821534	1.58141131372302	2.188351635139e-11	4.17401450030437e-11	-0.679307294634619	0.000295064632610685	0.000422609627311307	NA	NA	NA	NA	3	6	36	48	NA	0.709713523143488	NA	0.933231499550654	0.00341759678933096	0.0111472597243533	0.125180893425352	0.928080872011957	0.94572185086814	1.0852347271325	0.00325386445272008	0.0119502676561625	-0.551180638749589	0.0291590272974968	0.166699367869803	-0.144488403201471	0.240046251384112	0.474947687453731	NA	NA	NA	0.500515362580298	0.0175045292888356
ACTR3	100	100	99.3243243243243	99.21875	100	98.4924623115578	95.7142857142857	46.6666666666667	100	1.01172183059185	4.90073691458249e-07	7.27832215037004e-07	0.772589649118949	3.53716181979279e-08	5.59225974111678e-08	0.283852483702489	0.52606586062438	0.557557722457646	NA	NA	NA	NA	2	9	38	25	NA	0.785142832591909	0.41140675661173	1.19088045936685	0.000183055451499266	0.000946444972259996	0.132338565157152	0.639992580585778	0.714550779039962	0.6901328179929	0.000314733040212366	0.00181051787162981	-0.392554276242052	0.130607059731228	0.314991631114525	-0.553832398447465	0.0770673349255885	0.27253247068444	NA	NA	NA	0.885685938555699	0.00305387859409808
ACTR3B	100	100	68.9189189189189	87.5	100	78.391959798995	75.7142857142857	NA	100	3.35289467087024	2.99610950790509e-12	5.75607245361077e-12	4.62247474542194	3.08541262366804e-17	1.54270631183402e-16	-1.19356152798064	0.00369193852710718	0.00486574319783318	NA	NA	NA	NA	90	41	99	97	0.387044663764438	NA	0.122112030085755	-1.20844132917673	0.0310374013264994	0.0656689276348701	0.696351519934851	0.0177223969108292	0.0365417931496725	1.5008286177356	0.0459444296555606	0.101374450952338	-0.291407586435732	0.498410320123736	0.677172201639558	-0.649749007218567	0.179374200068868	0.413161322286008	NA	NA	NA	-0.3785873	0.2188711
ACTRT2	NA	5.46875	NA	NA	NA	NA	NA	NA	NA	NA	NA	NA	NA	NA	NA	NA	NA	NA	NA	NA	NA	NA	NA	96	NA	NA	NA	NA	NA	NA	NA	NA	NA	NA	NA	NA	NA	NA	NA	NA	NA	NA	NA	NA	NA	NA	NA	NA	NA
ACTRT3	NA	6.25	NA	NA	NA	NA	NA	NA	NA	NA	NA	NA	NA	NA	NA	NA	NA	NA	NA	NA	NA	NA	NA	83	NA	NA	NA	NA	NA	NA	NA	NA	NA	NA	NA	NA	NA	NA	NA	NA	NA	NA	NA	NA	NA	NA	NA	NA	NA
ACVR1	NA	NA	NA	10.9375	NA	NA	NA	NA	NA	NA	NA	NA	NA	NA	NA	NA	NA	NA	4	NA	NA	NA	NA	NA	NA	7	0.416129815262184	NA	NA	NA	NA	NA	NA	NA	NA	NA	NA	NA	NA	NA	NA	NA	NA	NA	NA	NA	NA	NA	NA
ACVR1B	NA	55.46875	100	36.71875	93.3333333333333	98.9949748743718	100	100	73.3333333333333	-9.74706993577705	1.8095742861733e-17	8.78704419482796e-17	-10.2950480776211	1.8095742861733e-17	1.32984604451242e-16	0.249449681787405	0.718884812992004	0.743682669969553	4	NA	NA	NA	NA	70	1	51	0.445493398602536	NA	NA	-0.2582213190957	0.0154392011270157	0.0376123363049105	-0.970880973476643	0.811914213894918	0.860573885657542	NA	NA	NA	-0.814055606816275	0.771303000405168	0.8701959494121	0.172515574950246	0.697781110918815	0.835432128704164	-0.0351903582155266	0.853826337605191	0.974350594618454	0.2172446	0.2516298
ACY1	100	100	100	97.65625	100	100	100	100	100	-2.44769758376344	7.83835854004031e-17	2.41848087865168e-16	-0.963457819876183	1.07930565108541e-09	1.86669945347868e-09	-1.5982240869768	6.84240772262343e-13	1.81006627333846e-12	NA	NA	NA	NA	28	22	8	74	0.568347745582672	0.812441909730808	0.355801099243314	0.167602420995149	0.350311233824978	0.476511684622494	0.65557959999375	0.0141504302591677	0.0302681584907758	2.4956471507769	1.42930213778153e-06	3.25563264716903e-05	0.218534671545164	0.63744244836646	0.776943531291643	0.991488284756024	0.0245420186363647	0.169718049488883	0.37320997696882	0.63744244836646	0.926450020160575	0.819865250572899	0.00703142904769118
ACY3	NA	79.6875	87.1621621621622	19.53125	86.6666666666667	66.8341708542714	75.7142857142857	60	43.3333333333333	-4.93284731814324	1.8095742861733e-17	8.78704419482796e-17	-2.44683705316455	3.32418309294752e-12	6.74270861090357e-12	-2.6935248102802	1.61999726665016e-11	3.81504163997182e-11	NA	NA	NA	NA	NA	57	43	18	0.0975164787540377	0.512757993803965	NA	3.45019191623855	2.40814228419835e-07	3.22481662405693e-06	1.79422358543335	0.00289597871790794	0.00828008581761845	NA	NA	NA	NA	NA	NA	1.30917333715389	0.38416186048438	0.598684942949448	-0.989908251506495	0.374937154348919	0.791802954182166	1.2069058483609	0.00158223153833429
ACYP1	92.9936305732484	NA	NA	54.6875	NA	12.5628140703518	NA	NA	96.6666666666667	NA	NA	NA	NA	NA	NA	NA	NA	NA	NA	NA	NA	NA	47	NA	NA	6	NA	NA	NA	NA	NA	NA	NA	NA	NA	2.03683753845552	0.389913740159071	0.525556176962765	-0.937277065210722	0.100633068398721	0.282182307511699	NA	NA	NA	NA	NA	NA	NA	NA
ACYP2	94.9044585987261	NA	NA	11.71875	NA	NA	NA	NA	80	NA	NA	NA	NA	NA	NA	NA	NA	NA	NA	NA	NA	NA	50	NA	NA	3	NA	NA	NA	NA	NA	NA	NA	NA	NA	NA	NA	NA	-0.00472001948587319	0.424429039350294	0.615696286023915	NA	NA	NA	NA	NA	NA	NA	NA
ADA	47.1337579617834	NA	NA	NA	NA	NA	NA	NA	3.33333333333333	NA	NA	NA	NA	NA	NA	NA	NA	NA	1	NA	1	NA	58	NA	NA	NA	NA	NA	NA	NA	NA	NA	NA	NA	NA	NA	NA	NA	NA	NA	NA	NA	NA	NA	NA	NA	NA	NA	NA
ADAM10	100	95.3125	95.9459459459459	97.65625	100	98.9949748743718	92.8571428571429	53.3333333333333	100	0.280640103060104	0.76304800929077	0.7761834210313	-1.5468851244403	5.29068109857073e-09	8.75773506098561e-09	1.86999214413096	1.97304830149391e-12	5.00326916142415e-12	4	NA	1	NA	34	39	42	32	NA	NA	0.290748147276219	0.571862338027248	0.895881652810767	0.932651300560122	-0.294740672681097	0.182855639770157	0.255342979263903	0.681292383853901	0.132425875295636	0.232751635846967	-0.442122113098009	0.275112859806767	0.477872399429204	0.00480205882175611	0.399683405631206	0.611106701898899	-0.135068280239089	0.874875124875125	0.985997917967689	-0.1666879	0.6025806
ADAM15	59.2356687898089	35.9375	NA	6.25	70	NA	10	NA	NA	NA	NA	NA	NA	NA	NA	NA	NA	NA	4	NA	NA	NA	71	60	NA	49	NA	NA	NA	NA	NA	NA	NA	NA	NA	NA	NA	NA	NA	NA	NA	0.966086493621763	0.238134552066441	0.474947687453731	NA	NA	NA	NA	NA
ADAM22	27.3885350318471	NA	18.9189189189189	NA	6.66666666666667	60.8040201005025	NA	NA	NA	NA	NA	NA	NA	NA	NA	NA	NA	NA	3	NA	1	NA	60	NA	18	NA	NA	NA	NA	NA	NA	NA	NA	NA	NA	NA	NA	NA	NA	NA	NA	NA	NA	NA	NA	NA	NA	NA	NA
ADAM28	10.828025477707	NA	11.4864864864865	NA	NA	38.6934673366834	NA	NA	NA	NA	NA	NA	NA	NA	NA	NA	NA	NA	4	1	1	1	24	NA	52	NA	NA	NA	NA	NA	NA	NA	NA	NA	NA	NA	NA	NA	NA	NA	NA	NA	NA	NA	NA	NA	NA	NA	NA
ADAM33	NA	3.90625	NA	NA	NA	NA	NA	NA	NA	NA	NA	NA	NA	NA	NA	NA	NA	NA	2	NA	1	NA	NA	11	NA	NA	NA	NA	NA	NA	NA	NA	NA	NA	NA	NA	NA	NA	NA	NA	NA	NA	NA	NA	NA	NA	NA	NA	NA
ADAM7	NA	3.125	20.9459459459459	4.6875	NA	NA	NA	NA	NA	NA	NA	NA	NA	NA	NA	NA	NA	NA	3	NA	NA	NA	NA	94	91	96	NA	NA	NA	NA	NA	NA	NA	NA	NA	NA	NA	NA	NA	NA	NA	NA	NA	NA	NA	NA	NA	NA	NA
ADAM8	NA	15.625	41.8918918918919	2.34375	36.6666666666667	31.1557788944724	60	NA	20	NA	NA	NA	NA	NA	NA	NA	NA	NA	4	NA	NA	NA	NA	29	76	97	NA	NA	NA	NA	NA	NA	NA	NA	NA	NA	NA	NA	NA	NA	NA	NA	NA	NA	NA	NA	NA	NA	NA
ADAM9	85.3503184713376	89.0625	100	98.4375	90	98.9949748743718	95.7142857142857	83.3333333333333	100	0.861098825300825	6.76345665591632e-07	1.0014229672769e-06	-3.76919113825894	5.08050957514321e-17	2.23248431602134e-16	4.74951158471498	1.8095742861733e-17	2.20206902579205e-16	4	1	NA	NA	67	67	20	37	0.554693905778585	0.288506197033859	0.381985157359594	-0.112675415780249	0.355887516977169	0.483182296349355	-2.21887589680635	6.14995235954585e-05	0.000352850945578626	-0.4541449272775	0.243276653473419	0.372429635833374	-1.02248519788856	0.0307776624243778	0.169397840049467	-1.31846161050424	0.0124673576524431	0.133747677812754	-1.39762124925246	0.0523235197969348	0.571177263482428	-0.3493374	0.5904422
ADAMDEC1	7.64331210191083	52.34375	84.4594594594595	NA	63.3333333333333	46.2311557788945	54.2857142857143	80	NA	NA	NA	NA	-2.86504332489	3.40351536233543e-09	5.70382229687937e-09	NA	NA	NA	NA	1	NA	NA	73	62	78	NA	0.774390211522097	NA	NA	-0.824442217815953	0.079868873936172	0.143977669068885	1.39025551404449	0.0143670986252143	0.0306170903000685	NA	NA	NA	NA	NA	NA	-0.0282401646547932	0.650353258712392	0.805836338395982	0.278482456489893	1	1	-0.5581483	0.4107313
ADAMTS1	43.9490445859873	62.5	100	31.25	43.3333333333333	98.9949748743718	97.1428571428571	93.3333333333333	NA	-8.1850162872869	1.92719406007546e-17	8.78704419482796e-17	-7.80202032238425	1.86747069330507e-17	1.32984604451242e-16	-0.660589656980981	0.0154786900318818	0.0194409700870515	NA	1	1	NA	97	96	35	78	0.639834367242205	NA	NA	0.161938440581149	0.864770667089501	0.915739468686131	-4.2166990767197	9.03213908955782e-06	7.92564430083706e-05	NA	NA	NA	NA	NA	NA	NA	NA	NA	-0.866513323822083	0.650117354340668	0.926450020160575	0.5405392	0.8748346
ADAMTS5	NA	32.03125	NA	NA	NA	NA	NA	NA	NA	NA	NA	NA	NA	NA	NA	NA	NA	NA	NA	1	NA	NA	NA	57	NA	NA	NA	NA	NA	NA	NA	NA	NA	NA	NA	NA	NA	NA	NA	NA	NA	NA	NA	NA	NA	NA	NA	NA	NA
ADAMTSL1	78.343949044586	14.0625	68.2432432432432	NA	NA	76.3819095477387	61.4285714285714	NA	NA	NA	NA	NA	NA	NA	NA	NA	NA	NA	NA	1	NA	NA	93	90	70	NA	NA	NA	NA	-1.67730873832045	0.00014973042403771	0.000797083442531614	NA	NA	NA	NA	NA	NA	NA	NA	NA	NA	NA	NA	NA	NA	NA	-0.722822399786262	0.00607911283687478
ADAMTSL2	NA	34.375	97.2972972972973	NA	NA	95.4773869346734	92.8571428571429	70	NA	NA	NA	NA	-5.5640521270815	2.99038751765548e-17	1.51388368081309e-16	NA	NA	NA	NA	1	NA	NA	NA	95	33	NA	0.35589836639787	NA	NA	1.17198836579455	0.0109650230776524	0.0284826382595404	NA	NA	NA	NA	NA	NA	NA	NA	NA	NA	NA	NA	-0.974921098191246	0.345102575443133	0.777419715195245	0.5124931	0.253444
ADAMTSL3	NA	NA	60.8108108108108	NA	NA	67.3366834170854	NA	36.6666666666667	NA	NA	NA	NA	NA	NA	NA	NA	NA	NA	NA	1	NA	NA	NA	NA	33	NA	0.528735223257738	NA	NA	-0.150746147045462	0.642430054540923	0.741080362541589	NA	NA	NA	NA	NA	NA	NA	NA	NA	NA	NA	NA	NA	NA	NA	-0.62931915102758	0.0605016219066073
ADAMTSL4	10.1910828025478	19.53125	93.9189189189189	NA	NA	75.8793969849246	81.4285714285714	93.3333333333333	NA	NA	NA	NA	NA	NA	NA	NA	NA	NA	NA	1	1	NA	73	21	73	NA	0.851251277297387	NA	NA	1.27470986880485	0.000775840549152751	0.0032927405983727	NA	NA	NA	NA	NA	NA	NA	NA	NA	NA	NA	NA	0.848138018615188	0.235166774566425	0.743647108230515	0.3323428	0.9372233
ADAR	100	41.40625	NA	NA	NA	NA	NA	NA	NA	NA	NA	NA	NA	NA	NA	NA	NA	NA	NA	NA	NA	NA	35	79	NA	NA	NA	0.351126385718565	NA	NA	NA	NA	NA	NA	NA	NA	NA	NA	NA	NA	NA	NA	NA	NA	NA	NA	NA	NA	NA
ADCK3	97.4522292993631	27.34375	NA	NA	NA	NA	NA	NA	NA	NA	NA	NA	NA	NA	NA	NA	NA	NA	NA	NA	NA	NA	66	59	NA	NA	NA	NA	NA	NA	NA	NA	NA	NA	NA	NA	NA	NA	NA	NA	NA	NA	NA	NA	NA	NA	NA	NA	NA
ADCY2	NA	NA	NA	6.25	NA	NA	NA	NA	NA	NA	NA	NA	NA	NA	NA	NA	NA	NA	2	NA	NA	NA	NA	NA	NA	18	NA	NA	NA	NA	NA	NA	NA	NA	NA	NA	NA	NA	NA	NA	NA	NA	NA	NA	NA	NA	NA	NA	NA
ADCY3	NA	NA	NA	23.4375	NA	NA	NA	NA	NA	NA	NA	NA	NA	NA	NA	NA	NA	NA	4	NA	NA	NA	NA	NA	NA	42	NA	NA	NA	NA	NA	NA	NA	NA	NA	NA	NA	NA	NA	NA	NA	NA	NA	NA	NA	NA	NA	NA	NA
ADCY5	26.1146496815287	NA	NA	14.0625	NA	NA	NA	NA	NA	NA	NA	NA	NA	NA	NA	NA	NA	NA	3	NA	NA	NA	30	NA	NA	12	NA	NA	NA	NA	NA	NA	NA	NA	NA	NA	NA	NA	NA	NA	NA	NA	NA	NA	NA	NA	NA	NA	NA
ADD1	100	88.28125	10.8108108108108	60.15625	96.6666666666667	10.5527638190955	NA	NA	93.3333333333333	NA	NA	NA	NA	NA	NA	-1.86411056104609	2.09599040859105e-08	4.01572086756787e-08	NA	NA	1	NA	1	89	19	51	NA	0.355715173650955	0.530829860399705	NA	NA	NA	2.38503745280385	0.000468329293584922	0.00181563593931059	1.28112398351476	0.0530527793316025	0.114591970682724	0.0119470657794238	0.874287053239806	0.939197764425616	0.820949879105907	0.425262420389393	0.63079093899619	NA	NA	NA	NA	NA
ADD2	NA	46.875	NA	NA	36.6666666666667	NA	NA	NA	NA	NA	NA	NA	NA	NA	NA	NA	NA	NA	NA	NA	1	NA	NA	89	NA	NA	NA	NA	NA	NA	NA	NA	NA	NA	NA	NA	NA	NA	NA	NA	NA	NA	NA	NA	NA	NA	NA	NA	NA
ADD3	100	42.96875	NA	14.84375	56.6666666666667	NA	NA	NA	50	NA	NA	NA	NA	NA	NA	NA	NA	NA	NA	NA	1	NA	24	38	NA	13	NA	NA	NA	NA	NA	NA	NA	NA	NA	NA	NA	NA	NA	NA	NA	0.458212771885915	0.886774989716166	0.949864630205896	NA	NA	NA	NA	NA
ADH1B	100	58.59375	NA	86.71875	93.3333333333333	13.5678391959799	NA	NA	96.6666666666667	NA	NA	NA	NA	NA	NA	3.67277740913817	1.36364089227307e-16	7.34018421683251e-16	NA	NA	1	NA	69	57	NA	79	NA	NA	0.625275954434717	NA	NA	NA	0.752231025981725	0.15734191314339	0.227205430974315	1.3402404600027	0.00128623198770061	0.00555642362502851	1.16326655858151	0.120710513090794	0.302530723433801	0.634259887951597	0.118445356784972	0.336627075272672	NA	NA	NA	NA	NA
ADH1C	98.0891719745223	70.3125	NA	89.0625	96.6666666666667	10.5527638190955	NA	NA	96.6666666666667	NA	NA	NA	NA	NA	NA	3.51935718368857	1.56279739754642e-15	6.09968333517785e-15	NA	NA	1	NA	76	71	NA	60	NA	0.608109814147078	0.744373694997373	NA	NA	NA	0.577786865588202	0.376992829829432	0.470008139224121	2.0796381505675	0.00294535312488169	0.0109963100937222	0.909963435059659	0.15630881301204	0.347119333959491	0.396640734604311	0.158309390196543	0.388356182384246	NA	NA	NA	NA	NA
ADH5	100	100	99.3243243243243	98.4375	100	98.9949748743718	100	83.3333333333333	100	0.717272979550955	3.56087322325468e-06	5.09442610810465e-06	-0.0235497055166825	0.262694047965481	0.282329295248173	0.774911377757988	2.32166074457841e-06	3.88795494490938e-06	NA	NA	NA	NA	13	14	18	51	0.0717281543833736	0.619264446449684	0.385800465474748	0.0448375991599477	0.410599174273479	0.539458756693248	-0.483808681831302	0.00844001199920733	0.0198748669658753	0.115758147286201	0.8820165761529	0.920382868683382	-0.591114963987806	0.313409308417687	0.518408914984352	-0.418117007915122	0.208161333849759	0.442831994630051	-0.572076034815847	0.466820119352089	0.843882617291801	0.3487441	0.1922608
ADH6	NA	71.875	51.3513513513513	7.8125	93.3333333333333	13.0653266331658	32.8571428571429	NA	16.6666666666667	NA	NA	NA	1.52366564042327	9.43692240456273e-05	0.000124696690827012	NA	NA	NA	NA	NA	NA	NA	NA	67	82	28	NA	0.0933100157034093	NA	NA	NA	NA	4.84376386747817	2.62340650577756e-05	0.000177883551804799	NA	NA	NA	NA	NA	NA	1.05882462131294	0.155541507220737	0.383443153429618	NA	NA	NA	2.69971953631154	0.0247894405053054
ADH7	NA	NA	NA	NA	20	NA	NA	NA	NA	NA	NA	NA	NA	NA	NA	NA	NA	NA	NA	NA	NA	NA	NA	NA	NA	NA	NA	NA	NA	NA	NA	NA	NA	NA	NA	NA	NA	NA	NA	NA	NA	NA	NA	NA	NA	NA	NA	NA	NA
ADI1	100	78.125	NA	52.34375	90	54.7738693467337	NA	NA	83.3333333333333	NA	NA	NA	NA	NA	NA	-0.133306297521465	0.96356619346208	0.967516584415802	NA	NA	NA	NA	19	30	NA	57	NA	0.107188968094531	0.236358972910065	NA	NA	NA	-1.64117274692455	4.23068331234201e-05	0.000262485975490876	2.75692318792333	0.328331111270867	0.465651984852707	-1.56582487480389	0.373028671422803	0.568821972130698	-0.937259974582197	0.0281412758731375	0.177847949997465	NA	NA	NA	NA	NA
ADIPOQ	12.7388535031847	32.03125	81.7567567567568	NA	NA	48.7437185929648	42.8571428571429	83.3333333333333	NA	NA	NA	NA	-5.66946532457983	3.38872439176388e-17	1.64363278881961e-16	NA	NA	NA	1	1	NA	NA	39	16	53	NA	0.54478739806162	NA	NA	3.11542403768645	0.00349721780655	0.0113554836534679	NA	NA	NA	NA	NA	NA	NA	NA	NA	NA	NA	NA	0.452822567298938	0.535717234262126	0.882826656450293	0.7789988	0.1601526
ADIRF	96.1783439490446	70.3125	93.9189189189189	96.875	96.6666666666667	94.9748743718593	97.1428571428571	96.6666666666667	100	0.232325936737663	0.819339622621202	0.82868893366771	-6.81701706039811	2.05235072677987e-17	1.32984604451242e-16	7.21730195752723	2.11790295977905e-17	2.20206902579205e-16	NA	NA	NA	NA	90	26	30	48	0.589376548904353	0.362158823666683	0.078587402856907	0.331917500991949	0.0415223341485867	0.0845346104101538	-1.7199160782913	0.00136074584906373	0.00440030066742473	2.1539834599736	1.50448411470882e-06	3.39261167866839e-05	-0.116461075466042	0.275112859806767	0.477872399429204	0.0167194489650448	0.251712301743865	0.489317089437752	-0.544658635240189	0.310143148240121	0.777419715195245	0.08110741	0.9895267
ADK	100	87.5	NA	71.875	100	35.1758793969849	NA	NA	96.6666666666667	NA	NA	NA	NA	NA	NA	-0.198510052138342	0.678314473030527	0.704191535230208	NA	NA	1	NA	41	77	NA	71	NA	0.632836927457683	NA	NA	NA	NA	-1.91026989110075	0.00158263547018329	0.0050000205324115	-0.475503216289301	0.470542976499298	0.600494856822816	-0.962132139483312	0.270298777339916	0.477187841505123	-0.465555612275288	0.275112859806767	0.504493419865205	NA	NA	NA	NA	NA
ADM	NA	NA	81.7567567567568	NA	NA	79.3969849246231	82.8571428571429	83.3333333333333	NA	NA	NA	NA	NA	NA	NA	NA	NA	NA	NA	1	NA	NA	NA	NA	91	NA	0.867668817694222	NA	NA	2.56919431792865	0.0185832285014133	0.043739564027344	NA	NA	NA	NA	NA	NA	NA	NA	NA	NA	NA	NA	-1.48061553827995	0.461149181952789	0.843193993430831	-0.6099329	0.3227223
ADO	98.0891719745223	NA	NA	21.09375	NA	NA	NA	NA	63.3333333333333	NA	NA	NA	NA	NA	NA	NA	NA	NA	NA	NA	NA	NA	33	NA	NA	1	NA	NA	NA	NA	NA	NA	NA	NA	NA	NA	NA	NA	0.101910474549271	0.968239191149408	0.994455693214924	NA	NA	NA	NA	NA	NA	NA	NA
ADPGK	99.3630573248408	42.96875	NA	NA	60	5.0251256281407	NA	NA	NA	NA	NA	NA	NA	NA	NA	NA	NA	NA	NA	NA	NA	NA	65	63	NA	NA	NA	NA	NA	NA	NA	NA	NA	NA	NA	NA	NA	NA	NA	NA	NA	-0.0571577313810696	0.425150829562594	0.63079093899619	NA	NA	NA	NA	NA
ADPRH	95.5414012738854	NA	NA	13.28125	NA	NA	NA	NA	60	NA	NA	NA	NA	NA	NA	NA	NA	NA	NA	NA	NA	NA	26	NA	NA	18	NA	NA	NA	NA	NA	NA	NA	NA	NA	NA	NA	NA	-1.11431794002893	0.203071438365556	0.403984073346645	NA	NA	NA	NA	NA	NA	NA	NA
ADPRHL2	100	56.25	NA	39.0625	86.6666666666667	26.6331658291457	NA	NA	83.3333333333333	NA	NA	NA	NA	NA	NA	0.00785124275369498	1	1	NA	NA	NA	NA	7	12	NA	30	NA	NA	NA	NA	NA	NA	1.77624328866987	0.103650238033466	0.159974793833928	NA	NA	NA	-0.491176522958234	0.067832625040863	0.2329873204103	0.251238182370503	0.544604349749053	0.729952538002074	NA	NA	NA	NA	NA
ADRBK1	100	78.125	NA	58.59375	76.6666666666667	35.678391959799	52.8571428571429	NA	100	NA	NA	NA	NA	NA	NA	0.32886049413111	0.0931216802153399	0.108648121537469	NA	NA	NA	NA	17	82	NA	81	NA	0.685510289772749	0.224875135897241	NA	NA	NA	-3.03077511093965	2.75323793986208e-05	0.000183781310732817	0.320964831403867	0.701106235630812	0.78891944179016	-0.605455387736896	0.524915113822518	0.695657595337458	-1.32186408211031	0.0512189385523616	0.232049187670856	NA	NA	NA	NA	NA
ADRBK2	98.7261146496815	75	NA	45.3125	36.6666666666667	NA	38.5714285714286	NA	96.6666666666667	NA	NA	NA	NA	NA	NA	0.136378126289328	0.495536844686552	0.527483805336391	NA	NA	NA	NA	58	46	NA	66	NA	NA	0.190254078950458	NA	NA	NA	-1.86008070106395	0.000277977542496115	0.00120574076903182	NA	NA	NA	0.679289254562377	0.0682747524954904	0.2329873204103	NA	NA	NA	NA	NA	NA	NA	NA
ADRM1	98.0891719745223	26.5625	NA	NA	80	81.4070351758794	15.7142857142857	NA	NA	NA	NA	NA	NA	NA	NA	NA	NA	NA	NA	NA	1	NA	24	24	NA	NA	NA	NA	NA	NA	NA	NA	NA	NA	NA	NA	NA	NA	NA	NA	NA	-0.754660970987928	0.0449019952990878	0.217563811476795	NA	NA	NA	NA	NA
ADSL	100	81.25	37.1621621621622	46.09375	96.6666666666667	39.6984924623116	51.4285714285714	NA	90	1.08578062036882	1.65779038051119e-05	2.30577121397776e-05	3.1836837958573	5.52241812545855e-13	1.19284231509905e-12	-2.10945907494629	9.05531104362743e-12	2.17076338965914e-11	NA	NA	NA	NA	11	63	56	42	NA	0.492683413179413	NA	NA	NA	NA	-0.795733901244802	0.359524063402264	0.451675965409436	NA	NA	NA	-1.12639562651978	0.0193253665564878	0.140346821330078	-0.347221815322698	0.450872241897627	0.649934236593195	NA	NA	NA	NA	NA
ADSS	100	91.40625	79.0540540540541	66.40625	100	65.3266331658292	67.1428571428571	NA	76.6666666666667	-1.25446209450714	0.00237712205695614	0.00296759795842796	-0.149310054216546	0.587360369469357	0.60735561608959	-1.16427346124679	0.000101758757570653	0.0001507404175908	NA	NA	NA	NA	18	45	36	77	NA	0.544683115028351	0.750221586567615	0.375856575292648	0.764652106920498	0.843268512798257	-1.8439904921412	2.25562375008597e-06	2.65035790635102e-05	-0.2695365292575	0.525692620534321	0.647072521454636	-0.9958298328342	0.368580134362878	0.567839976485509	-1.61154233098607	0.0044856415961266	0.0903007331994583	NA	NA	NA	1.4101605594183	0.0179240089808569
AEBP1	100	33.59375	NA	3.90625	NA	31.6582914572864	NA	NA	NA	NA	NA	NA	NA	NA	NA	NA	NA	NA	NA	1	NA	NA	23	75	NA	68	NA	NA	NA	NA	NA	NA	NA	NA	NA	NA	NA	NA	NA	NA	NA	NA	NA	NA	NA	NA	NA	NA	NA
AFAP1L2	33.7579617834395	53.90625	NA	46.09375	36.6666666666667	NA	NA	NA	76.6666666666667	NA	NA	NA	NA	NA	NA	-0.0656031875948919	0.300203488536315	0.331441792940732	NA	NA	1	NA	76	98	NA	64	NA	NA	NA	NA	NA	NA	0.173397190314191	0.326141356511531	0.416136479803295	NA	NA	NA	-0.612178774850619	0.379339061799689	0.571553809163568	NA	NA	NA	NA	NA	NA	NA	NA
AFG3L2	100	91.40625	NA	NA	90	NA	NA	NA	NA	NA	NA	NA	NA	NA	NA	NA	NA	NA	1	NA	NA	1	26	72	NA	NA	NA	0.18479328631069	NA	NA	NA	NA	1.16871635347575	0.126278322013027	0.188292447990741	NA	NA	NA	NA	NA	NA	0.674786569739492	0.0262456477828668	0.174529269353558	NA	NA	NA	NA	NA
AFM	100	67.96875	100	17.96875	96.6666666666667	100	100	100	50	NA	NA	NA	-8.85780349255754	1.8095742861733e-17	1.32984604451242e-16	NA	NA	NA	NA	1	1	NA	31	88	21	24	0.799985312595909	0.311183566262016	NA	0.0678100192961004	0.52451505545832	0.64143758341925	1.74991651053865	0.24952885132306	0.333775239333107	NA	NA	NA	NA	NA	NA	0.152440954755111	0.845997493660659	0.928232272587703	0.159893279337041	0.821825193354475	0.971739074147157	0.7472903446976	0.00264693626724871
AFMID	59.2356687898089	91.40625	NA	19.53125	86.6666666666667	NA	NA	NA	66.6666666666667	NA	NA	NA	NA	NA	NA	-3.75094906770566	1.84113937438547e-14	5.93974601681546e-14	NA	NA	NA	1	64	44	NA	82	NA	0.584708963363281	NA	NA	NA	NA	0.640021730206449	0.0261706600310582	0.0506724235702938	NA	NA	NA	-0.0017369133286067	0.67843137254902	0.810364622444723	0.107457049192508	0.544604349749053	0.729952538002074	NA	NA	NA	NA	NA
AFTPH	80.8917197452229	11.71875	NA	NA	NA	NA	NA	NA	NA	NA	NA	NA	NA	NA	NA	NA	NA	NA	NA	NA	NA	NA	70	69	NA	NA	NA	NA	NA	NA	NA	NA	NA	NA	NA	NA	NA	NA	NA	NA	NA	NA	NA	NA	NA	NA	NA	NA	NA
AGA	93.6305732484076	NA	50.6756756756757	21.875	30	50.7537688442211	18.5714285714286	23.3333333333333	NA	NA	NA	NA	NA	NA	NA	NA	NA	NA	NA	NA	NA	NA	79	NA	71	96	0.161862608581915	NA	NA	0.885426855052108	0.254973872025379	0.370683525345055	NA	NA	NA	NA	NA	NA	NA	NA	NA	NA	NA	NA	NA	NA	NA	1.214213	0.6872774
AGAP1	47.1337579617834	16.40625	NA	NA	NA	NA	NA	NA	NA	NA	NA	NA	NA	NA	NA	NA	NA	NA	NA	NA	NA	NA	57	34	NA	NA	NA	NA	NA	NA	NA	NA	NA	NA	NA	NA	NA	NA	NA	NA	NA	NA	NA	NA	NA	NA	NA	NA	NA
AGAP3	72.6114649681529	NA	NA	NA	10	NA	NA	NA	NA	NA	NA	NA	NA	NA	NA	NA	NA	NA	NA	NA	NA	NA	72	NA	NA	NA	NA	NA	NA	NA	NA	NA	NA	NA	NA	NA	NA	NA	NA	NA	NA	NA	NA	NA	NA	NA	NA	NA	NA
AGER	NA	NA	81.7567567567568	NA	NA	24.1206030150754	24.2857142857143	26.6666666666667	NA	NA	NA	NA	NA	NA	NA	NA	NA	NA	4	1	1	NA	NA	NA	46	NA	0.442171629928414	NA	NA	-0.114201671414097	0.279703586480046	0.399100550927187	NA	NA	NA	NA	NA	NA	NA	NA	NA	NA	NA	NA	NA	NA	NA	-0.1547065	0.4893517
AGFG1	96.1783439490446	38.28125	NA	NA	NA	NA	NA	NA	NA	NA	NA	NA	NA	NA	NA	NA	NA	NA	NA	NA	NA	NA	68	39	NA	NA	NA	NA	NA	NA	NA	NA	NA	NA	NA	NA	NA	NA	NA	NA	NA	NA	NA	NA	NA	NA	NA	NA	NA
AGK	94.9044585987261	44.53125	NA	NA	NA	NA	NA	NA	NA	NA	NA	NA	NA	NA	NA	NA	NA	NA	NA	NA	NA	1	83	44	NA	NA	NA	NA	NA	NA	NA	NA	NA	NA	NA	NA	NA	NA	NA	NA	NA	NA	NA	NA	NA	NA	NA	NA	NA
AGL	100	98.4375	67.5675675675676	61.71875	96.6666666666667	81.4070351758794	90	16.6666666666667	66.6666666666667	0.186317211529028	0.310548755417852	0.333463696621593	3.18417854579214	9.81290744820897e-15	2.52599206558769e-14	-3.04897904517394	1.19692276916932e-15	4.80567762102273e-15	NA	NA	NA	NA	10	87	66	95	NA	0.125971450220748	0.334084268022294	0.309747818507649	0.312841189903203	0.43740960144702	-1.9245569368886	8.67557354284574e-05	0.000466550044286893	-0.0464381763123622	0.5839706880689	0.698225822691077	-2.56229098872866	0.210603715170279	0.40879580777279	-2.15094152357802	0.00370441714127456	0.0842214843068502	NA	NA	NA	0.6346702	0.1640945
AGMAT	33.1210191082803	55.46875	22.972972972973	NA	66.6666666666667	NA	NA	NA	NA	NA	NA	NA	0.955950279765952	0.00828474418941196	0.00994660493096396	NA	NA	NA	NA	NA	NA	NA	25	69	51	NA	NA	NA	NA	NA	NA	NA	-1.18304478958982	0.837466181422869	0.878968023389985	NA	NA	NA	NA	NA	NA	1.21833890668222	0.015860919266492	0.146421328386458	NA	NA	NA	NA	NA
AGO1	100	57.03125	NA	NA	NA	NA	NA	NA	NA	NA	NA	NA	NA	NA	NA	NA	NA	NA	NA	NA	NA	NA	18	47	NA	NA	NA	NA	NA	NA	NA	NA	-0.46101955114873	0.00180362752749368	0.00564620989674343	NA	NA	NA	NA	NA	NA	NA	NA	NA	NA	NA	NA	NA	NA
AGO2	100	48.4375	NA	NA	70	NA	NA	NA	NA	NA	NA	NA	NA	NA	NA	NA	NA	NA	NA	NA	NA	NA	28	73	NA	NA	NA	NA	NA	NA	NA	NA	NA	NA	NA	NA	NA	NA	NA	NA	NA	1.37405220285957	0.173351931865864	0.408407372052015	NA	NA	NA	NA	NA
AGO3	100	43.75	NA	NA	NA	NA	NA	NA	NA	NA	NA	NA	NA	NA	NA	NA	NA	NA	NA	NA	NA	NA	36	29	NA	NA	NA	NA	NA	NA	NA	NA	NA	NA	NA	NA	NA	NA	NA	NA	NA	NA	NA	NA	NA	NA	NA	NA	NA
AGPAT3	48.4076433121019	47.65625	NA	NA	NA	NA	NA	NA	NA	NA	NA	NA	NA	NA	NA	NA	NA	NA	2	NA	NA	NA	15	6	NA	NA	NA	NA	NA	NA	NA	NA	NA	NA	NA	NA	NA	NA	NA	NA	NA	NA	NA	NA	NA	NA	NA	NA	NA
AGPAT9	NA	27.34375	NA	NA	NA	NA	NA	NA	NA	NA	NA	NA	NA	NA	NA	NA	NA	NA	NA	NA	NA	NA	NA	51	NA	NA	NA	NA	NA	NA	NA	NA	NA	NA	NA	NA	NA	NA	NA	NA	NA	NA	NA	NA	NA	NA	NA	NA	NA
AGPS	47.1337579617834	54.6875	NA	NA	20	NA	NA	NA	NA	NA	NA	NA	NA	NA	NA	NA	NA	NA	NA	NA	NA	NA	43	65	NA	NA	NA	NA	NA	NA	NA	NA	0.481157077551588	0.0272959644707713	0.0524369843780606	NA	NA	NA	NA	NA	NA	NA	NA	NA	NA	NA	NA	NA	NA
AGR2	100	85.15625	NA	NA	90	54.7738693467337	54.2857142857143	NA	NA	NA	NA	NA	NA	NA	NA	NA	NA	NA	NA	NA	NA	NA	78	91	NA	NA	NA	NA	NA	NA	NA	NA	0.788128783489249	0.74481643829218	0.801337472493092	NA	NA	NA	NA	NA	NA	0.877770535224013	0.182761366002717	0.418490125285596	NA	NA	NA	NA	NA
AGR3	100	60.15625	NA	NA	NA	NA	NA	NA	NA	NA	NA	NA	NA	NA	NA	NA	NA	NA	NA	NA	NA	NA	56	74	NA	NA	NA	0.370957570939425	NA	NA	NA	NA	1.73108474368555	0.0979730846213977	0.152793478789098	NA	NA	NA	NA	NA	NA	NA	NA	NA	NA	NA	NA	NA	NA
AGRN	100	99.21875	100	82.8125	100	100	100	100	86.6666666666667	-8.06370443486953	1.8095742861733e-17	8.78704419482796e-17	-4.53851147178591	1.86747069330507e-17	1.32984604451242e-16	-3.87147241953219	2.58768363251793e-16	1.24065288678144e-15	1	1	1	NA	3	60	1	78	0.721544133577729	0.176598681370447	NA	-0.31433407871485	0.0585874619554283	0.11217990051146	-0.771887530262404	0.0443963900633466	0.0788834874714357	-0.669863377392499	0.223219072897548	0.347144144402738	0.74439695674107	0.231154622736262	0.433723947874792	0.52520667366025	0.141743617355409	0.366964287588764	0.111076900605251	0.758724469894396	0.959406425464003	0.2203109	0.6522174
AGRP	NA	6.25	57.4324324324324	NA	NA	31.1557788944724	55.7142857142857	NA	NA	NA	NA	NA	NA	NA	NA	NA	NA	NA	NA	1	NA	NA	NA	14	30	NA	NA	NA	NA	4.8922656242685	2.13349121565817e-05	0.000148861069933949	NA	NA	NA	NA	NA	NA	NA	NA	NA	NA	NA	NA	NA	NA	NA	0.8923266	0.1922608
AGT	100	100	100	75.78125	100	100	100	100	86.6666666666667	-7.18006137571595	1.98880121470535e-17	8.78704419482796e-17	-4.36694980526347	1.8095742861733e-17	1.32984604451242e-16	-3.12397169319469	6.14772890226692e-13	1.63512898133597e-12	NA	1	NA	NA	29	42	18	68	0.877404622567413	0.739916828222665	0.533636226711842	0.334708334961302	0.958538500861843	0.969328802935335	0.256006915557396	0.215338448294886	0.294587805462421	2.9658463532927	0.000787327159417187	0.00377749520103352	1.60025903081394	0.222567544180143	0.423723015913429	-0.942527875470773	1	1	0.448481213766744	0.447547426836977	0.82672753173095	0.3793865	0.1863605
AGTPBP1	NA	7.8125	NA	NA	NA	NA	NA	NA	NA	NA	NA	NA	NA	NA	NA	NA	NA	NA	NA	NA	NA	NA	NA	76	NA	NA	NA	NA	NA	NA	NA	NA	NA	NA	NA	NA	NA	NA	NA	NA	NA	NA	NA	NA	NA	NA	NA	NA	NA
AGTRAP	92.3566878980892	69.53125	NA	29.6875	83.3333333333333	22.6130653266332	NA	NA	66.6666666666667	NA	NA	NA	NA	NA	NA	-1.39706478401413	0.000118206378999084	0.000173878152091245	2	NA	NA	NA	69	19	NA	2	NA	NA	NA	NA	NA	NA	-1.43764790732195	0.00397544195967513	0.0107230671097841	NA	NA	NA	0.587885425263824	0.134936889735651	0.322630195475275	0.108683072176415	0.810041728361825	0.909029553132848	NA	NA	NA	NA	NA
AGXT2	NA	65.625	NA	NA	76.6666666666667	NA	NA	NA	NA	NA	NA	NA	NA	NA	NA	NA	NA	NA	NA	NA	NA	NA	NA	65	NA	NA	NA	NA	NA	NA	NA	NA	2.51300619325724	0.000745082133320478	0.00267124012478846	NA	NA	NA	NA	NA	NA	0.991467326786273	0.130553656869446	0.350651007674912	NA	NA	NA	NA	NA
AHCTF1	77.0700636942675	NA	62.8378378378378	NA	NA	NA	NA	NA	NA	NA	NA	NA	NA	NA	NA	NA	NA	NA	NA	NA	NA	NA	82	NA	25	NA	NA	NA	NA	0.7016720060377	0.828275241184809	0.891988721275948	NA	NA	NA	NA	NA	NA	NA	NA	NA	NA	NA	NA	NA	NA	NA	1.2778345459026	0.00268524533484745
AHCY	100	100	98.6486486486486	100	100	100	98.5714285714286	100	100	0.0687806794891017	0.29175992890012	0.313806873334382	0.617213066496333	1.09903162883961e-06	1.60495604451938e-06	-0.564931838772765	0.000709920466210972	0.000992605256990507	NA	NA	NA	NA	13	2	23	60	0.39655713893966	0.768846955915844	0.581445531815598	1.3504739710993	6.06845707799758e-07	6.95935822349084e-06	-0.169012175099901	0.0873651548677967	0.138516564857399	-0.0314981204172007	0.849814633715354	0.895900887811185	-0.654669129369935	0.120141704173713	0.301374230219493	-0.335106692427097	0.141743617355409	0.366964287588764	-0.904635488583612	0.166108112094624	0.714181747105468	0.4985893	0.1224487
AHCYL1	100	99.21875	65.5405405405405	96.09375	100	77.8894472361809	80	NA	100	4.33452132647287	1.8095742861733e-17	8.78704419482796e-17	4.22972008961206	1.8095742861733e-17	1.32984604451242e-16	0.252859660393103	0.104303018337955	0.121260510638943	NA	NA	NA	NA	28	20	31	24	NA	0.0022734148809428	NA	0.706974426908692	0.00140919366298205	0.00537738325201645	-0.4861566883406	0.0254429314382172	0.049486790115943	0.2121297890893	0.525692620534321	0.647072521454636	-0.363331103441553	0.130607059731228	0.314991631114525	-0.208440538209715	0.376918015020697	0.590280534237771	NA	NA	NA	0.5189244	0.3911067
AHCYL2	100	97.65625	58.1081081081081	90.625	100	66.8341708542714	77.1428571428572	NA	100	3.41108808955468	2.25526633808577e-17	9.01182245751484e-17	3.4637734436424	2.18552012516699e-17	1.3334056451456e-16	0.0480442677044373	0.610208150624139	0.637767338081203	NA	NA	NA	NA	14	21	18	43	NA	NA	NA	0.799557392650403	0.000287189132604119	0.00141043227766397	-0.16822060595965	0.181064660591472	0.253357606235456	1.2948781000777	0.0332572626461767	0.0772349405428717	-0.18315130582706	0.313409308417687	0.518408914984352	-0.151692226664576	0.376918015020697	0.590280534237771	NA	NA	NA	0.03644758	0.9024904
AHNAK	100	100	98.6486486486486	100	100	98.9949748743718	98.5714285714286	96.6666666666667	100	2.74816352984278	3.28448770684301e-17	1.15609224338337e-16	1.18502212574419	1.70715116340225e-06	2.46927221849254e-06	1.68887547725255	1.07976173074399e-10	2.38782522698013e-10	NA	NA	1	NA	24	84	37	27	0.558347488226993	0.413369754314961	0.467522268828433	0.444352604210849	0.33751679507061	0.46349440138359	-0.532354854291999	0.154154700980059	0.223355058725752	0.265562238369899	0.215536762689436	0.338229227463242	-0.628849899341681	0.00105268315274767	0.117297596736283	-0.413347312877555	0.166108112094624	0.399114559745164	-0.490123980342171	0.234006629296291	0.743647108230515	0.1719291	0.3423669
AHSA1	100	84.375	30.4054054054054	60.15625	96.6666666666667	66.8341708542714	51.4285714285714	NA	93.3333333333333	2.2403499132151	2.11129154045381e-10	3.67919437344497e-10	3.62786147843912	9.71965630286152e-16	2.97091381332748e-15	-1.33755712542127	6.63718225056658e-07	1.14677710960701e-06	NA	NA	NA	NA	5	61	54	79	NA	0.237162107246539	NA	NA	NA	NA	-2.05830644888875	5.73656669054599e-05	0.000337023293069577	0.384535178367198	1	1	-2.02295839911255	0.0497355209564121	0.205910925257594	-0.906760874591715	0.0222136020298858	0.16302367347456	NA	NA	NA	NA	NA
AHSG	100	99.21875	100	95.3125	100	100	100	100	96.6666666666667	-9.33138527019539	1.8095742861733e-17	8.78704419482796e-17	-7.63577351582493	1.8095742861733e-17	1.32984604451242e-16	-2.01954696173039	1.02885980077525e-10	2.28040645134122e-10	NA	1	NA	NA	55	88	21	88	0.884035892206027	NA	NA	0.0308978854917967	0.543374398242862	0.658524565830023	-0.660176640086249	0.305043382749057	0.393904345582242	1.1829950933717	0.197168486429337	0.315777654046984	2.5285260315123	0.0367421294512702	0.182397089254334	1.33587646042776	0.0701369026529047	0.262582982397428	0.661879553726237	0.0770673349255885	0.599458891664442	0.2511296	0.6427835
AIDA	100	78.125	NA	94.53125	90	NA	NA	NA	100	NA	NA	NA	NA	NA	NA	4.66577393230873	1.86747069330507e-17	2.20206902579205e-16	NA	NA	NA	NA	36	23	NA	15	NA	NA	0.0751359664095304	NA	NA	NA	-1.35379488357285	0.0625141621890507	0.105502257978668	0.2119949103339	0.146105192590468	0.250545406305326	-0.184984711477682	0.472614618043575	0.657723962740861	-0.0984953319489215	0.942952393772154	0.984194286626812	NA	NA	NA	NA	NA
AIF1	79.6178343949045	NA	NA	NA	NA	30.1507537688442	NA	NA	90	NA	NA	NA	NA	NA	NA	NA	NA	NA	NA	NA	NA	NA	70	NA	NA	NA	NA	NA	NA	NA	NA	NA	NA	NA	NA	NA	NA	NA	-0.212594547762244	0.58264369363306	0.735708883503373	NA	NA	NA	NA	NA	NA	NA	NA
AIF1L	NA	65.625	53.3783783783784	86.71875	90	39.6984924623116	NA	NA	96.6666666666667	4.14179578084035	1.03160256315627e-15	2.65036231640938e-15	0.724961484050457	0.0335881368789297	0.038700413758084	3.63915503333578	2.58768363251793e-16	1.24065288678144e-15	NA	NA	NA	NA	NA	32	15	33	NA	0.0749340699693331	0.365756386884999	NA	NA	NA	3.60596619632319	6.01633364819195e-08	2.00408162591714e-06	2.209823201978	0.0008476683863971	0.00398227544026138	1.15921304016818	0.00370441714127456	0.117297596736283	0.49554261713163	0.715989659373695	0.85055595160275	NA	NA	NA	2.041673	0.1054556
AIFM1	100	91.40625	44.5945945945946	NA	100	35.1758793969849	NA	NA	NA	NA	NA	NA	4.24768012176926	1.13435164974389e-16	4.38231241474984e-16	NA	NA	NA	NA	NA	NA	1	27	65	70	NA	NA	0.049899242765041	NA	NA	NA	NA	2.10857058017145	0.000210461483355427	0.000952629748538878	NA	NA	NA	NA	NA	NA	1.59790922131414	0.000881334358620483	0.063805048655839	NA	NA	NA	NA	NA
AIG1	NA	57.8125	NA	NA	NA	NA	NA	NA	NA	NA	NA	NA	NA	NA	NA	NA	NA	NA	2	NA	NA	NA	NA	6	NA	NA	NA	0.39569343468953	NA	NA	NA	NA	3.56668670553787	0.000468329293584922	0.00181563593931059	NA	NA	NA	NA	NA	NA	NA	NA	NA	NA	NA	NA	NA	NA
AIM1	99.3630573248408	64.0625	36.4864864864865	NA	66.6666666666667	29.6482412060301	NA	NA	NA	NA	NA	NA	0.562449019601386	0.0335881368789297	0.038700413758084	NA	NA	NA	NA	NA	NA	NA	73	56	60	NA	NA	NA	NA	NA	NA	NA	-0.157042551963645	0.928080872011957	0.94572185086814	NA	NA	NA	NA	NA	NA	-1.3789106894165	0.0690958164642375	0.262582982397428	NA	NA	NA	NA	NA
AIMP1	100	91.40625	NA	29.6875	100	40.7035175879397	42.8571428571429	NA	46.6666666666667	NA	NA	NA	NA	NA	NA	-3.8141032389467	1.44978971409702e-16	7.69121294175298e-16	1	1	NA	NA	9	19	NA	67	NA	NA	NA	NA	NA	NA	-0.310889000911249	0.379954367914232	0.473356367579422	NA	NA	NA	NA	NA	NA	-0.458872114164866	0.25717871026647	0.491920891829213	NA	NA	NA	NA	NA
AIMP2	100	89.84375	NA	12.5	73.3333333333333	17.5879396984925	40	NA	16.6666666666667	NA	NA	NA	NA	NA	NA	NA	NA	NA	NA	NA	NA	NA	33	14	NA	31	NA	0.772902728955852	NA	NA	NA	NA	-0.145519668769097	0.48209854545307	0.573139331063577	NA	NA	NA	NA	NA	NA	-0.0774367561711706	0.722342672807069	0.854341907015239	NA	NA	NA	NA	NA
AIP	100	80.46875	NA	63.28125	93.3333333333333	37.1859296482412	41.4285714285714	NA	83.3333333333333	NA	NA	NA	NA	NA	NA	-0.656224057709636	0.000779033260425932	0.00108613792807961	NA	NA	NA	NA	10	16	NA	29	NA	0.056232517546639	0.0683580395321246	NA	NA	NA	-0.799426304705598	0.031786438171718	0.059693086681535	0.198875605504899	0.886056703344877	0.923316943642651	-0.588210799513746	0.469593677287849	0.657723962740861	0.000292355308054937	0.910025874575612	0.966799142341383	NA	NA	NA	NA	NA
AK1	100	98.4375	86.4864864864865	97.65625	100	87.4371859296482	80	NA	100	2.695087475177	4.94503706203737e-14	1.06550522331192e-13	2.65831541533965	7.81985204527288e-13	1.66979265993085e-12	0.132189463587	0.0903084150517879	0.105491427598253	NA	NA	NA	NA	13	57	49	28	NA	0.0183886973878793	0.0619022083246596	1.41870456001095	0.0229113488043649	0.0513480956571838	0.784310133854497	0.000518727976649075	0.00198855384121003	0.277738672039899	0.0246610710101643	0.0611106759647478	0.45744917083373	0.00175610852984241	0.117297596736283	0.543684463427773	0.376918015020697	0.590280534237771	NA	NA	NA	1.7437414614379	2.55439230371112e-06
AK2	100	71.09375	70.2702702702703	NA	83.3333333333333	21.105527638191	54.2857142857143	16.6666666666667	NA	NA	NA	NA	-0.273431567360948	0.727099307674381	0.742374503213759	NA	NA	NA	NA	NA	NA	1	8	22	77	NA	NA	0.57746050268456	NA	1.50858834466021	0.0429768799731855	0.0869213444861049	0.369779501748951	0.556495112992378	0.640716353247265	NA	NA	NA	NA	NA	NA	1.37427096972702	0.143842313293114	0.370211911248896	NA	NA	NA	1.33545747502	0.0536530640626511
AK3	100	83.59375	NA	NA	83.3333333333333	NA	NA	NA	NA	NA	NA	NA	NA	NA	NA	NA	NA	NA	NA	NA	NA	1	1	68	NA	NA	NA	NA	NA	NA	NA	NA	1.24624938588465	0.0269163098887419	0.0518528125930789	NA	NA	NA	NA	NA	NA	0.930957629261332	0.320321904505509	0.544159438743499	NA	NA	NA	NA	NA
AK4	100	99.21875	36.4864864864865	NA	100	NA	NA	NA	NA	NA	NA	NA	7.31638432264144	1.8095742861733e-17	1.32984604451242e-16	NA	NA	NA	NA	NA	NA	1	8	80	21	NA	NA	0.879532988641504	NA	NA	NA	NA	1.65808151469835	9.2864411945532e-05	0.000489428260192197	NA	NA	NA	NA	NA	NA	2.14226115601445	0.00242996492809667	0.0741244953718531	NA	NA	NA	NA	NA
AKAP1	100	60.9375	NA	NA	NA	NA	NA	NA	NA	NA	NA	NA	NA	NA	NA	NA	NA	NA	NA	NA	NA	1	47	98	NA	NA	NA	NA	NA	NA	NA	NA	2.98245445475886	0.001674102203738	0.00525993100826471	NA	NA	NA	NA	NA	NA	NA	NA	NA	NA	NA	NA	NA	NA
AKAP10	43.312101910828	20.3125	NA	18.75	NA	NA	NA	NA	33.3333333333333	NA	NA	NA	NA	NA	NA	NA	NA	NA	NA	NA	1	NA	82	22	NA	60	NA	NA	NA	NA	NA	NA	NA	NA	NA	NA	NA	NA	NA	NA	NA	NA	NA	NA	NA	NA	NA	NA	NA
AKAP12	100	90.625	58.7837837837838	97.65625	93.3333333333333	84.9246231155779	67.1428571428571	33.3333333333333	100	5.37356264238884	1.98880121470535e-17	8.78704419482796e-17	1.67936590070074	5.34478127890796e-08	8.33621213590908e-08	3.9432197767248	4.48638086501614e-17	3.161984019732e-16	NA	NA	1	NA	21	91	72	53	0.381842883346963	0.720543969689849	0.853206966766769	-0.0931951351627305	0.367206929507037	0.494502273589739	-2.1069271514363	0.000981260190739075	0.0033599837469319	-0.4496294342506	0.682234327273439	0.774251840967088	-0.967446676296625	0.0637094455868041	0.223540517202699	-2.67453308861616	0.0148352552310016	0.141623394548968	NA	NA	NA	0.0135954	0.4866068
AKAP13	68.7898089171974	44.53125	NA	NA	NA	NA	NA	NA	NA	NA	NA	NA	NA	NA	NA	NA	NA	NA	NA	NA	NA	NA	40	24	NA	NA	NA	NA	NA	NA	NA	NA	NA	NA	NA	NA	NA	NA	NA	NA	NA	NA	NA	NA	NA	NA	NA	NA	NA
AKAP2	74.5222929936306	29.6875	NA	NA	30	NA	NA	NA	NA	NA	NA	NA	NA	NA	NA	NA	NA	NA	NA	NA	NA	NA	69	61	NA	NA	NA	NA	NA	NA	NA	NA	NA	NA	NA	NA	NA	NA	NA	NA	NA	NA	NA	NA	NA	NA	NA	NA	NA
AKAP3	NA	35.15625	36.4864864864865	NA	60	NA	NA	NA	NA	NA	NA	NA	-0.387109096056838	0.326502775772528	0.348901383081461	NA	NA	NA	NA	NA	NA	NA	NA	99	90	NA	NA	NA	NA	NA	NA	NA	NA	NA	NA	NA	NA	NA	NA	NA	NA	-0.691867355838239	0.0667959491488903	0.262582982397428	NA	NA	NA	NA	NA
AKAP4	NA	63.28125	79.7297297297297	NA	53.3333333333333	7.53768844221105	28.5714285714286	NA	NA	NA	NA	NA	-0.539194252138348	0.137417420477135	0.151783787163381	NA	NA	NA	NA	NA	NA	NA	NA	99	93	NA	NA	NA	NA	0.199623700053754	0.323267194154444	0.448208405528605	-0.486434882423602	0.56756281121177	0.650620783584224	NA	NA	NA	NA	NA	NA	0.717178713675658	0.505361305361305	0.698230586533068	NA	NA	NA	1.55928707485778	0.00750700460950811
AKAP7	71.9745222929936	60.15625	48.6486486486487	96.875	86.6666666666667	67.8391959798995	72.8571428571428	16.6666666666667	100	4.84981215461686	1.51724186010792e-15	3.827453592769e-15	-0.0965334899885271	0.810828492350651	0.82199133767713	5.20587921030178	4.19941147801932e-16	1.87284830559921e-15	NA	NA	NA	NA	70	39	69	45	NA	0.831264983382261	0.495397762836753	NA	NA	NA	-2.98891497795125	6.14995235954585e-05	0.000352850945578626	-0.4670054281133	0.247435626392301	0.377259863093062	-1.48327903964507	0.00386535318512055	0.117297596736283	-1.58100361633789	0.00106712778404796	0.063805048655839	NA	NA	NA	NA	NA
AKR1A1	100	100	100	100	100	100	100	100	100	-0.125457305834001	0.321126609810533	0.344064224797	0.0692431168682361	0.651768022927929	0.670531877948717	-0.203148065659295	0.0529955021067901	0.0635470341460042	NA	NA	NA	NA	1	16	7	55	0.106850739340713	0.762145582115283	0.459449657322859	1.0268017733457	0.00249250784502883	0.00854347681062346	0.1957506543242	0.0957729650188996	0.149907410118542	0.947589320020899	0.109190887568827	0.202821623943743	-0.76297842906272	0.0425475325632677	0.191089478248148	0.102001122890073	0.579938018606796	0.756009873382623	-0.166973877441865	0.498410320123736	0.868174821309843	0.373079644072199	0.0903895906618264
AKR1B1	100	100	97.2972972972973	100	100	96.9849246231156	97.1428571428571	80	100	2.6125706156934	1.89427585846112e-14	4.24091610103236e-14	-0.185143256338307	0.454878533115076	0.476651503005448	2.94941639522304	1.63849966068479e-16	8.58386898886383e-16	NA	NA	NA	NA	7	54	38	50	NA	NA	0.756511417121531	1.9524529732263	3.59168413509032e-07	4.47611040188134e-06	0.49318157238735	0.499307396401357	0.589918621574744	0.474879343645	0.0749189806570987	0.151790028195649	0.606389922723672	0.354944234109295	0.549850146327148	0.535257023234898	0.758724469894396	0.876970491067394	0.502146298078472	0.77621082758046	0.971739074147157	0.6304031277901	0.0384855684240447
AKR1B10	NA	63.28125	37.1621621621622	NA	63.3333333333333	12.0603015075377	30	NA	56.6666666666667	NA	NA	NA	1.04340725760479	0.00207866253891891	0.00257711733141477	NA	NA	NA	NA	1	1	NA	NA	86	68	NA	NA	NA	NA	NA	NA	NA	-0.83071156618675	0.146401514886069	0.213655294587028	NA	NA	NA	-1.26205878290422	0.0553270259152612	0.216762084402631	1.61597819540819	0.903892461168003	0.962984561513652	NA	NA	NA	NA	NA
AKR1C1	100	99.21875	75.6756756756757	99.21875	100	80.9045226130653	77.1428571428572	36.6666666666667	100	4.35115574120377	8.33750506710723e-17	2.54829700326945e-16	3.93483952301072	3.96089588689227e-17	1.83332895336157e-16	0.583913091656029	0.00213023096587714	0.00287850519940824	NA	NA	NA	NA	45	80	81	79	NA	0.689013764260707	0.849597892786154	1.92804193033548	0.000115232716698711	0.000632167270235167	1.54135738994485	0.000458814246164288	0.00179088928167198	1.3419325280626	0.000704252597401428	0.00350571657205347	-0.445183256726537	0.579938018606796	0.733943200283713	0.557495700560711	0.25717871026647	0.491920891829213	NA	NA	NA	1.5960474154081	0.00922866699245877
AKR1C2	100	97.65625	71.6216216216216	96.09375	100	67.3366834170854	57.1428571428571	NA	100	3.94826723822805	8.33750506710723e-17	2.54829700326945e-16	3.38946415590677	3.07486514772633e-15	8.52959167691209e-15	0.709053577710172	0.00170554703467331	0.00231957553674449	NA	NA	NA	NA	45	84	76	73	NA	0.179896700691737	0.633273284472302	1.23730008620643	3.59424637470353e-05	0.000233409493489784	0.963275209340651	0.00914488632219066	0.0211429278783263	1.4354169779001	0.00159061847622635	0.00660560711582028	-1.44744325501068	0.092539915112963	0.271131549824188	0.280990470471526	0.208161333849759	0.442831994630051	NA	NA	NA	0.897211590330601	0.0380773683448623
AKR1C3	100	100	91.2162162162162	97.65625	100	83.9195979899498	84.2857142857143	43.3333333333333	100	1.49400272353421	6.55725560524376e-08	1.01080224744864e-07	2.10936150000305	7.10824648168328e-14	1.65292238760673e-13	-0.570847028657386	0.0015430639803018	0.00210639342225127	NA	NA	NA	NA	69	33	55	82	0.494724176891755	0.647301476744122	0.480791014294578	1.55662775115415	1.33421313248296e-05	9.91918452976985e-05	1.0623948376173	6.90224109635123e-05	0.000388222773796411	1.8276887586426	9.79301412419838e-06	0.000130670099704541	-0.260313284429543	0.524915113822518	0.695657595337458	0.853110500367958	0.130607059731228	0.350651007674912	NA	NA	NA	0.1959191	0.1614586
AKR1C4	85.3503184713376	93.75	47.2972972972973	89.0625	96.6666666666667	53.7688442211055	68.5714285714286	NA	100	3.69036833510059	3.45648430452146e-15	8.37285017865446e-15	2.64841549257795	5.71621885912555e-12	1.1423036042496e-11	1.20258329444577	4.71636714734058e-06	7.74380058437652e-06	NA	NA	NA	NA	92	83	91	65	NA	NA	0.310483435184361	NA	NA	NA	0.90931191227045	0.247286743725767	0.331422194423088	1.3834824260652	0.00732544906537647	0.0232006848910449	0.383019614156101	0.447547426836977	0.63964644965957	0.996692197909635	0.0555354049350085	0.241721842462884	NA	NA	NA	0.08670692	0.6490665
AKR1D1	92.9936305732484	81.25	NA	82.03125	96.6666666666667	NA	NA	NA	96.6666666666667	NA	NA	NA	NA	NA	NA	0.971929178348745	0.000147642398851542	0.000215773749490146	NA	NA	NA	NA	35	52	NA	13	NA	NA	0.679571705806261	NA	NA	NA	2.03010444787475	9.0784417176352e-05	0.000482169249740037	1.0652235211168	0.00325386445272008	0.0119502676561625	-0.707343144949252	0.231789633710345	0.433755667883293	1.01138921054182	0.07691902242893	0.27253247068444	NA	NA	NA	NA	NA
AKR7A2	100	100	91.2162162162162	96.09375	100	97.9899497487437	94.2857142857143	33.3333333333333	100	0.398041795073077	0.00828474418941196	0.0101096690671798	1.45842481090504	1.72018744627476e-13	3.8597003642176e-13	-1.07422331472526	4.06286806395171e-09	8.13958366731703e-09	NA	NA	NA	NA	2	28	41	72	NA	0.841186333747697	0.293150170965584	1.5583732264574	0.000905837379864597	0.00371997217331061	-0.439645977070001	0.0172044951722721	0.0356237917538114	-0.499236992566903	0.991833472987363	0.99536470030552	-0.75141229004511	0.0637094455868041	0.223540517202699	0.314187156966987	0.821825193354475	0.909451980532334	NA	NA	NA	1.0077190151632	0.00531592438508882
AKR7A3	NA	100	93.2432432432432	71.875	100	79.8994974874372	92.8571428571429	56.6666666666667	93.3333333333333	-2.95255612591897	3.53055625700024e-14	7.7268066230645e-14	1.64995142400787	1.18248843324973e-09	2.03935194662657e-09	-4.8174251479343	3.49622305600288e-17	2.68989517319174e-16	NA	NA	NA	NA	NA	73	68	95	NA	0.868237915436256	0.12317677408918	3.19729418927765	2.10693508697868e-09	6.39796063031837e-08	1.6658215948154	2.18236290914505e-07	4.67980446329791e-06	2.4839898389997	0.000354055119344335	0.00199100821476677	0.926048033102063	0.178112452201832	0.373518827591479	0.557034142619734	0.240046251384112	0.474947687453731	1.29540079605166	0.16717400246812	0.714181747105468	0.651500532374399	0.0114361840193967
AKR7L	100	99.21875	87.1621621621622	91.40625	100	93.4673366834171	94.2857142857143	40	100	0.618007472420238	0.011869754259384	0.0143496719192801	2.06873888677261	1.72018744627476e-13	3.8597003642176e-13	-1.454698571993	3.80220705835539e-09	7.6538948934976e-09	NA	NA	NA	NA	21	29	51	43	NA	0.579838929161289	0.487015838393918	2.1284784301985	3.07312616009155e-05	0.000203866461574073	0.439597618013696	0.0261706600310582	0.0506724235702938	0.953456230511502	0.395581769406852	0.531924203943024	-0.206072917744436	0.524915113822518	0.695657595337458	0.658098426653201	0.120141704173713	0.336627075272672	NA	NA	NA	0.823001008037103	0.0330971056330343
AKT1	100	92.1875	NA	68.75	86.6666666666667	60.3015075376884	52.8571428571429	NA	83.3333333333333	NA	NA	NA	NA	NA	NA	-0.986837726222149	5.02507110899934e-05	7.63634125612672e-05	NA	NA	NA	NA	10	33	NA	87	NA	0.508884856699596	0.329716777501451	NA	NA	NA	-1.5346490213498	7.36365834910692e-06	6.59653049498325e-05	1.27496162978333	0.545917611612735	0.664351977434818	-1.82728930681159	0.00450474011114743	0.117297596736283	-1.42058466940961	0.0107665386168549	0.12674166935546	NA	NA	NA	NA	NA
AKT2	100	91.40625	NA	46.09375	56.6666666666667	24.1206030150754	28.5714285714286	NA	53.3333333333333	NA	NA	NA	NA	NA	NA	-1.9319763598923	1.90320580039446e-09	3.88708953951309e-09	NA	NA	NA	NA	77	16	NA	83	NA	0.680204507130575	NA	NA	NA	NA	-0.299356784369547	0.275131483168558	0.362928150231189	NA	NA	NA	-1.66174248125576	0.351048951048951	0.549850146327148	-0.137610548843378	0.886774989716166	0.949864630205896	NA	NA	NA	NA	NA
AKT3	96.8152866242038	87.5	NA	35.9375	73.3333333333333	24.1206030150754	28.5714285714286	NA	63.3333333333333	NA	NA	NA	NA	NA	NA	-2.0264232608001	5.52771406803555e-09	1.09844162582532e-08	NA	NA	NA	NA	93	40	NA	88	NA	NA	NA	NA	NA	NA	0.610912896646848	0.438904177449225	0.53136211461831	NA	NA	NA	-0.245174421096428	0.492021909978566	0.675680920546446	-0.195160749445346	0.846998718515746	0.928232272587703	NA	NA	NA	NA	NA
AKTIP	78.9808917197452	15.625	NA	10.9375	NA	NA	NA	NA	13.3333333333333	NA	NA	NA	NA	NA	NA	NA	NA	NA	NA	NA	NA	NA	40	19	NA	2	NA	NA	NA	NA	NA	NA	NA	NA	NA	NA	NA	NA	NA	NA	NA	NA	NA	NA	NA	NA	NA	NA	NA
ALAD	100	94.53125	98.6486486486486	80.46875	100	94.9748743718593	95.7142857142857	63.3333333333333	100	-2.91485993439116	1.62839051165279e-13	3.37445430151216e-13	-3.10518931610255	3.50353164784649e-16	1.17428715920924e-15	0.0816306114702599	0.235691867566888	0.26308332653972	NA	NA	NA	NA	21	51	62	70	NA	0.188658736560347	0.334106040947104	0.941176436986499	0.0345521331868084	0.0721146167964753	-2.0008975839875	1.63702738636138e-10	3.3039064485917e-08	1.8684846829666	0.0749189806570987	0.151790028195649	-1.33311071563376	0.0307776624243778	0.169397840049467	-0.993180432665053	0.0103513293232984	0.124357750911407	-1.41130436157037	0.12884020004763	0.675066012880982	0.3627278	0.3270229
ALB	100	100	100	100	100	100	100	100	100	-6.95922910392828	2.80891589858871e-17	1.02572771577678e-16	-8.38179421988386	1.8095742861733e-17	1.32984604451242e-16	1.2296110692908	7.39827505515795e-05	0.000110485418633685	NA	1	NA	NA	61	75	22	39	0.640514585152268	0.272151556705217	0.481172902822655	-1.7126268389226	2.16790617210357e-05	0.000149807875226131	-0.922879661727748	0.00333755554308343	0.00930231768344375	-0.0527615630383025	0.95510703010239	0.967550023756015	-0.317302704734711	0.552099361396013	0.713509625892546	-0.441331924860684	0.758724469894396	0.876970491067394	-0.534817196367939	0.608395836481484	0.904532958246369	0.664298428477501	0.0221128458259281
ALCAM	100	43.75	100	64.0625	NA	88.4422110552764	94.2857142857143	93.3333333333333	60	-4.40786781881433	1.8095742861733e-17	8.78704419482796e-17	-6.7796467071166	1.8095742861733e-17	1.32984604451242e-16	2.25041398983381	5.42994784250577e-12	1.31889394290285e-11	4	1	NA	NA	39	20	16	70	0.259634890555354	NA	NA	-0.4615256405521	0.136298856060127	0.22380832723963	NA	NA	NA	1.02536310805155	0.0724447302474903	0.147839698378363	1.84076232086919	0.0018510900863842	0.117297596736283	NA	NA	NA	0.693077611376694	0.371290282233882	0.791802954182166	-0.04245284	0.8990262
ALDH16A1	100	95.3125	NA	44.53125	96.6666666666667	6.53266331658291	30	NA	NA	NA	NA	NA	NA	NA	NA	-3.63445128652042	2.63831777304566e-17	2.33554696836783e-16	NA	NA	NA	NA	5	50	NA	44	NA	0.166856996607688	NA	NA	NA	NA	1.0391504791168	0.000981260190739075	0.0033599837469319	NA	NA	NA	NA	NA	NA	-0.363070290056225	0.477307012128611	0.673258141755998	NA	NA	NA	NA	NA
ALDH18A1	100	48.4375	NA	NA	13.3333333333333	NA	NA	NA	NA	NA	NA	NA	NA	NA	NA	NA	NA	NA	NA	NA	NA	1	83	39	NA	NA	NA	NA	NA	NA	NA	NA	-0.390397391356863	0.893385235862505	0.922976436086798	NA	NA	NA	NA	NA	NA	NA	NA	NA	NA	NA	NA	NA	NA
ALDH1A1	100	100	100	98.4375	100	98.9949748743718	100	96.6666666666667	100	0.0643815113707689	0.802339666284248	0.812759661950277	-0.0232848631455198	0.509508563540227	0.530920158405982	0.0893641706197847	0.443927370577147	0.477738023480862	NA	NA	NA	NA	11	34	12	54	0.600465330480409	0.744772102341334	0.0301435387924877	0.5611302031921	0.00167473768518261	0.0061302792007703	0.635337832427997	0.0068293121014682	0.0168207967122307	1.6272690609503	5.16347162224662e-05	0.000453059475025919	0.439641209344686	0.376918015020697	0.568821972130698	0.0311050997269113	0.983669995067826	0.998181759530788	0.461132377838585	0.77999496123971	0.971739074147157	1.1262628560242	1.69398029721519e-06
ALDH1A2	100	94.53125	45.945945945946	83.59375	100	68.3417085427136	80	NA	100	2.3958650557879	1.1345185074412e-12	2.23240271393575e-12	2.63207318271368	1.16708875791685e-11	2.27976340975719e-11	-0.162843487794767	0.530846525853469	0.562219077291296	NA	NA	NA	NA	13	89	93	52	NA	NA	NA	NA	NA	NA	-0.578119305675902	0.506281193966303	0.595084198868922	0.367316653601002	0.532391483114531	0.652468910012645	-0.455388506971179	0.110323276614187	0.291050223172954	0.151066664108868	0.579938018606796	0.756009873382623	NA	NA	NA	NA	NA
ALDH1A3	100	100	90.5405405405405	95.3125	100	97.9899497487437	100	73.3333333333333	100	1.54543115942345	1.27386223340316e-06	1.86209247011706e-06	1.13134172510962	0.000245316014238115	0.000317421679764973	0.442053678758075	0.00302217653369039	0.00402272501472648	NA	NA	NA	NA	20	99	96	98	0.409266685072506	0.320528374300862	0.4610393776278	-2.44870800436145	1.02522806671296e-05	7.95104932314082e-05	-3.0263233391664	1.52250923992554e-08	7.79661074952914e-07	-1.4838803059561	0.103646018042856	0.195256282946232	-2.13375595167436	0.0343565953521347	0.175983509404092	-3.22474678112486	0.00689559588970565	0.107989957058426	-1.05084320873599	0.116408101702219	0.670388004132501	-0.1632746	0.4464484
ALDH1B1	100	97.65625	NA	82.8125	100	66.8341708542714	80	NA	100	NA	NA	NA	NA	NA	NA	-4.24321964392572	9.71965630286152e-16	4.00085012242437e-15	NA	NA	NA	1	9	99	NA	63	NA	0.558297843157087	0.0326555688892517	NA	NA	NA	2.35486150942705	0.000962325609395014	0.00332501426569415	0.185068038596201	0.346368262786979	0.484829567091644	0.467826342759116	0.579938018606796	0.733943200283713	2.88018210354312	0.00206914086816241	0.071451217739505	NA	NA	NA	NA	NA
ALDH1L1	97.4522292993631	100	98.6486486486486	79.6875	100	89.4472361809045	95.7142857142857	33.3333333333333	100	-2.27871444369847	4.21955618413986e-13	8.48261294749765e-13	1.49923989200075	8.93399434844068e-13	1.8927294042468e-12	-3.94171018714395	4.77433791454309e-17	3.32506614474932e-16	NA	NA	NA	NA	75	25	57	74	NA	0.785705528456942	0.344536416513344	2.07669916619385	3.39658717088327e-08	6.15381675665911e-07	1.56645906406565	1.5009163323606e-06	1.98063228320355e-05	3.09529464251016	6.52276654690614e-06	9.61361997599566e-05	-0.561551581304549	0.275112859806767	0.477872399429204	0.643034001473723	0.120141704173713	0.336627075272672	NA	NA	NA	1.3324850593676	5.79146465789221e-05
ALDH1L2	45.2229299363057	98.4375	53.3783783783784	47.65625	100	34.6733668341709	34.2857142857143	NA	NA	0.561279499804249	0.0231376467706221	0.0274109424074807	2.9093969755616	1.86582035108129e-15	5.41043371494932e-15	-2.3522354383164	1.20325065363676e-13	3.44003275392845e-13	NA	NA	NA	1	47	80	58	30	NA	0.38574665424107	NA	NA	NA	NA	1.67859248560945	4.50363562692551e-07	7.8040271898896e-06	NA	NA	NA	NA	NA	NA	0.397841485066207	0.333773890488536	0.5543933749213	NA	NA	NA	-0.8108393	0.1667628
ALDH2	100	100	90.5405405405405	93.75	100	79.8994974874372	87.1428571428571	96.6666666666667	100	-1.083427514308	2.41547205974078e-05	3.33817896278847e-05	4.20578651746401	5.24077783006318e-17	2.28227421631784e-16	-5.40195164277802	1.86747069330507e-17	2.20206902579205e-16	NA	NA	NA	NA	17	88	83	76	NA	0.885941944247549	NA	3.24153986462975	2.23548718532785e-06	2.221064687358e-05	1.5598419705026	2.5606950586425e-05	0.000175014835581721	0.8205763032548	0.0569382091647235	0.120899869742421	0.196633365110387	0.524915113822518	0.695657595337458	1.89701824636059	0.00386535318512055	0.0842214843068502	-0.289617529489176	0.425262420389393	0.81192730208007	1.1828611733691	0.00175680887151953
ALDH3A1	47.7707006369427	85.15625	25.6756756756757	56.25	90	NA	8.57142857142857	NA	100	1.53941500004001	2.8389705365075e-05	3.89584274890192e-05	1.56061691471724	3.53779166192148e-07	5.32971713482281e-07	0.0149280458735177	0.981049613858458	0.983391819621422	NA	NA	1	NA	85	93	90	98	NA	0.330315459006739	NA	NA	NA	NA	0.67851875180113	0.305043382749057	0.393904345582242	0.818466045324163	0.000879421886749998	0.00408044517411779	-0.316587683958577	0.293856621740729	0.498226211055893	0.281764409019734	0.792955235488551	0.895873419031831	NA	NA	NA	NA	NA
ALDH3A2	100	93.75	NA	NA	100	27.6381909547739	31.4285714285714	NA	NA	NA	NA	NA	NA	NA	NA	NA	NA	NA	1	NA	NA	NA	6	44	NA	NA	NA	0.161852042172333	NA	NA	NA	NA	0.635385945468901	0.0205220021364325	0.0414426070218363	NA	NA	NA	NA	NA	NA	0.774676062299442	0.0637094455868041	0.254547534303541	NA	NA	NA	NA	NA
ALDH3B1	46.4968152866242	88.28125	NA	99.21875	100	NA	NA	NA	100	NA	NA	NA	NA	NA	NA	5.26932835307758	1.8095742861733e-17	2.20206902579205e-16	NA	NA	NA	NA	79	83	NA	39	NA	0.0432449140366303	0.474254350438378	NA	NA	NA	1.47513118298935	0.115786844445372	0.175858638022165	1.5982736565098	4.99519336594179e-06	8.2824713530873e-05	0.149913971395073	0.472614618043575	0.657723962740861	-0.15684965747101	0.25717871026647	0.491920891829213	NA	NA	NA	NA	NA
ALDH4A1	100	100	70.2702702702703	NA	100	30.6532663316583	51.4285714285714	NA	NA	NA	NA	NA	5.07618508316039	1.98880121470535e-17	1.32984604451242e-16	NA	NA	NA	NA	NA	NA	1	17	31	70	NA	NA	0.65619718464873	NA	2.67685267003654	3.53796350860461e-08	6.35654110379295e-07	0.928023544398101	0.012518396009552	0.0274269583070069	NA	NA	NA	NA	NA	NA	1.47729839011908	0.00028006636516623	0.0545760792020325	NA	NA	NA	1.9185165221267	0.000479946030425783
ALDH5A1	100	89.0625	NA	NA	90	NA	NA	NA	NA	NA	NA	NA	NA	NA	NA	NA	NA	NA	NA	NA	NA	1	28	53	NA	NA	NA	0.484965312500299	NA	NA	NA	NA	-0.236033736392251	0.828928376470235	0.872944524146525	NA	NA	NA	NA	NA	NA	0.407994573184052	0.0796671548589707	0.28115933525681	NA	NA	NA	NA	NA
ALDH6A1	100	100	80.4054054054054	NA	100	43.7185929648241	45.7142857142857	NA	NA	NA	NA	NA	5.05901080630738	1.92719406007546e-17	1.32984604451242e-16	NA	NA	NA	NA	NA	NA	1	18	60	67	NA	NA	0.847122584833518	NA	0.89068536595655	0.155144013288931	0.249062168764658	1.4018573854814	0.000124342157830043	0.000620084220225114	NA	NA	NA	NA	NA	NA	1.81723088523524	0.00125267947381658	0.063805048655839	NA	NA	NA	2.52336742038326	0.00146747103113616
ALDH7A1	100	97.65625	97.972972972973	89.0625	100	97.9899497487437	98.5714285714286	76.6666666666667	96.6666666666667	-1.05917233245326	9.7262068636635e-05	0.000129196889537764	-0.79765279224468	7.39425122148491e-06	1.03981657802132e-05	-0.310530263957894	0.383452210390761	0.41646934454488	NA	NA	NA	1	9	38	42	90	0.261755579526889	0.322614928062801	0.6097072814675	0.0766967217875987	0.737450856614589	0.818714751215785	-1.7227056526237	5.58989073627307e-09	3.68825290695248e-07	-1.1617205763548	0.260210274262916	0.39196671240005	-1.46119018535094	0.0567726456689096	0.216762084402631	-0.672434198920097	0.0637094455868041	0.254547534303541	1.87619761497729	0.147519461289821	0.705250846498511	0.06258322	0.6648829
ALDH8A1	NA	98.4375	76.3513513513514	12.5	100	38.6934673366834	61.4285714285714	NA	23.3333333333333	NA	NA	NA	2.28795661688259	9.12641880646508e-14	2.10609664764579e-13	NA	NA	NA	NA	NA	NA	NA	NA	74	44	16	NA	NA	NA	3.21238116369787	0.000170424905532696	0.000891835185263332	3.2393031679198	1.17097958058686e-07	2.99823204551754e-06	NA	NA	NA	NA	NA	NA	2.30912977736367	0.00519121244331395	0.0973838141772477	NA	NA	NA	2.1407740255713	7.63694178403275e-05
ALDH9A1	100	99.21875	100	100	100	100	100	93.3333333333333	100	0.89277559333939	5.53290567310408e-10	9.43108921551833e-10	0.718508350482683	1.02348704286112e-07	1.57409716085602e-07	0.202824591071778	0.0809964605265297	0.0951053126198445	NA	NA	NA	NA	3	15	34	74	0.694351099795316	0.412341623440921	0.360248619375651	0.215067448576502	0.839469006999671	0.896875708172097	-1.2605506946543	3.04792526942366e-08	1.27529653651129e-06	0.790569742978398	0.6561463173977	0.752982160677768	-1.34137845355709	0.0472053068752861	0.198064718085094	-0.603778438849961	0.0770673349255885	0.27253247068444	-1.47566292824462	0.0287175739861162	0.486692925589886	0.1513776	0.5459574
ALDOA	100	100	100	100	100	100	100	100	100	0.203242305460311	0.497851170886725	0.522221507923138	-1.63477801520374	1.47299487927403e-15	4.38112308033769e-15	1.88837255292722	1.23451195234589e-14	4.08584530173938e-14	NA	NA	NA	NA	4	9	6	3	0.657031711280934	0.767783425735306	0.657752417892207	-0.394996284836701	0.0187632155240264	0.0440190344611544	-1.43110316172585	2.89124161443929e-10	4.72373808530533e-08	-0.4265542176629	0.0716349997126547	0.146452333954702	-0.480118031627452	0.00148576554516	0.117297596736283	-0.737531256027026	0.00332102266720097	0.0803458449416621	-1.20528230084998	0.00519121244331395	0.439420865054633	0.1754756	0.4008469
ALDOB	NA	100	100	97.65625	100	99.4974874371859	100	100	100	-3.86655069413707	2.40141223124205e-17	9.29117827563889e-17	-1.88663185107633	3.95102634591675e-14	9.40352009850901e-14	-2.14932404316102	5.84823183847094e-14	1.74852018039329e-13	NA	NA	NA	NA	NA	27	12	96	0.881268054833753	0.899762264253858	0.123360964049327	1.4038909222082	7.16432535584921e-08	1.11929604834862e-06	0.592148186520649	0.0129099598641313	0.028087553769077	2.6943229837767	4.75812452353762e-07	1.53279582865391e-05	0.589060302054133	0.110323276614187	0.291050223172954	1.07816468330008	0.0701369026529047	0.262582982397428	0.617986203035979	0.293856621740729	0.772512168956873	0.842245699521001	3.48381288837049e-05
ALDOC	100	99.21875	98.6486486486486	98.4375	100	98.4924623115578	98.5714285714286	53.3333333333333	100	2.28188633685739	9.15728087929057e-16	2.37772273164003e-15	0.692936830865619	0.00395882600818447	0.00482444694076643	1.70545848775335	4.46036234245965e-16	1.97722547880677e-15	NA	NA	NA	NA	11	64	77	77	NA	0.725561713660227	0.287090236232203	-1.3569229849951	0.000646140438064653	0.00279734695676183	-1.4796953779952	1.13641127764103e-07	2.9763565599896e-06	1.0238804564466	0.0209945062206934	0.0536156415941831	-0.762986056396091	0.0103513293232984	0.127813930128996	-1.33061507489025	0.000505973363507445	0.0612053296270385	-1.64970323052617	0.661172161172161	0.926813092264028	0.2772527	0.3791357
ALG13	82.8025477707006	55.46875	NA	25.78125	NA	NA	NA	NA	NA	NA	NA	NA	NA	NA	NA	-0.478301114166676	0.201538131479266	0.227378337204438	NA	NA	NA	NA	88	78	NA	91	NA	NA	NA	NA	NA	NA	-2.25228427471898	0.00488591877874257	0.0126804745309121	NA	NA	NA	NA	NA	NA	NA	NA	NA	NA	NA	NA	NA	NA
ALG2	98.7261146496815	22.65625	NA	NA	NA	NA	NA	NA	NA	NA	NA	NA	NA	NA	NA	NA	NA	NA	1	NA	NA	NA	50	25	NA	NA	NA	NA	NA	NA	NA	NA	NA	NA	NA	NA	NA	NA	NA	NA	NA	NA	NA	NA	NA	NA	NA	NA	NA
ALG5	71.9745222929936	4.6875	NA	NA	NA	NA	NA	NA	NA	NA	NA	NA	NA	NA	NA	NA	NA	NA	1	NA	NA	NA	80	1	NA	NA	NA	NA	NA	NA	NA	NA	NA	NA	NA	NA	NA	NA	NA	NA	NA	NA	NA	NA	NA	NA	NA	NA	NA
ALMS1	NA	53.90625	NA	NA	NA	NA	NA	NA	NA	NA	NA	NA	NA	NA	NA	NA	NA	NA	NA	NA	NA	NA	NA	46	NA	NA	NA	NA	NA	NA	NA	NA	-0.23627897710502	0.967274275095569	0.977819103669092	NA	NA	NA	NA	NA	NA	NA	NA	NA	NA	NA	NA	NA	NA
ALOX12	NA	17.96875	NA	NA	3.33333333333333	NA	NA	NA	NA	NA	NA	NA	NA	NA	NA	NA	NA	NA	NA	NA	NA	NA	NA	57	NA	NA	NA	NA	NA	NA	NA	NA	NA	NA	NA	NA	NA	NA	NA	NA	NA	NA	NA	NA	NA	NA	NA	NA	NA
ALOX12B	NA	41.40625	NA	NA	56.6666666666667	NA	NA	NA	NA	NA	NA	NA	NA	NA	NA	NA	NA	NA	NA	NA	NA	NA	NA	62	NA	NA	NA	NA	NA	NA	NA	NA	NA	NA	NA	NA	NA	NA	NA	NA	NA	1.47210871563269	0.0273961332784862	0.174529269353558	NA	NA	NA	NA	NA
ALOX15	NA	6.25	NA	NA	NA	NA	NA	NA	NA	NA	NA	NA	NA	NA	NA	NA	NA	NA	NA	NA	NA	NA	NA	96	NA	NA	NA	NA	NA	NA	NA	NA	NA	NA	NA	NA	NA	NA	NA	NA	NA	NA	NA	NA	NA	NA	NA	NA	NA
ALOX15B	99.3630573248408	85.15625	75	57.03125	83.3333333333333	86.9346733668342	88.5714285714286	16.6666666666667	66.6666666666667	0.312301510784415	0.204129869788606	0.224255349908609	1.11907285149045	0.00229205561615491	0.00283733833278474	-0.832204570700085	0.0179733714079781	0.0224399908955173	NA	NA	1	NA	94	95	72	96	NA	0.256124203664928	0.453289817365528	-0.4143696819315	0.487828478533553	0.609008801226601	-3.1098421516433	1.67390718906055e-07	3.85448024541393e-06	0.576949195751371	0.918475674912583	0.944873470313812	-1.59017206096739	0.270270699372867	0.477187841505123	-3.19156544385847	0.067832625040863	0.262582982397428	NA	NA	NA	-0.2671824	0.4157273
ALOX5	58.5987261146497	70.3125	10.1351351351351	18.75	60	NA	NA	NA	NA	NA	NA	NA	NA	NA	NA	-2.29478224985599	2.48026389101124e-08	4.72117589098578e-08	NA	NA	NA	NA	80	93	54	2	NA	NA	NA	NA	NA	NA	2.2417173319861	0.00914488632219066	0.0211429278783263	NA	NA	NA	NA	NA	NA	0.386443289833775	0.761826408885232	0.879088226627496	NA	NA	NA	NA	NA
ALOX5AP	87.8980891719745	87.5	39.8648648648649	8.59375	76.6666666666667	NA	25.7142857142857	NA	NA	NA	NA	NA	3.51990069257037	1.39285475081896e-11	2.70554519943252e-11	NA	NA	NA	2	NA	NA	NA	70	93	62	62	NA	0.202588788674078	NA	NA	NA	NA	1.4008982377616	0.0565991677118867	0.0970958722097417	NA	NA	NA	NA	NA	NA	-0.00998870860480849	0.449136810154444	0.64972038351414	NA	NA	NA	NA	NA
ALOXE3	NA	6.25	NA	NA	10	NA	NA	NA	NA	NA	NA	NA	NA	NA	NA	NA	NA	NA	NA	NA	1	NA	NA	39	NA	NA	NA	NA	NA	NA	NA	NA	NA	NA	NA	NA	NA	NA	NA	NA	NA	NA	NA	NA	NA	NA	NA	NA	NA
ALPI	NA	21.875	73.6486486486486	27.34375	NA	13.0653266331658	NA	53.3333333333333	NA	-2.51415367434065	9.11648688446959e-11	1.62200268473683e-10	-3.71927301368143	2.18343554259777e-14	5.36476073661536e-14	1.13956223826664	5.65007330948004e-09	1.12199766598391e-08	1	NA	1	NA	NA	89	76	63	NA	NA	NA	0.825473264107099	0.333020791325749	0.458488394698796	NA	NA	NA	NA	NA	NA	NA	NA	NA	NA	NA	NA	1.57042994458333	0.221153846153846	0.741752314647012	2.6455822903644	0.00113222702125139
ALPL	15.9235668789809	92.1875	80.4054054054054	82.8125	100	76.3819095477387	71.4285714285714	NA	100	1.72088703299811	1.49583197168842e-07	2.27347805517726e-07	0.577906582787744	0.0266682592831498	0.0310066363914134	1.19905841781129	1.02348704286112e-07	1.87299403422716e-07	1	NA	NA	NA	87	46	21	55	NA	0.224104815412843	0.372787028184904	1.1792761577764	0.0100968591463298	0.0266448327043906	0.782297941046551	0.0640702500383832	0.107546491135857	3.2427259671746	0.00228727147967306	0.00884699345911277	0.554208150194242	0.223711260984575	0.423723015913429	0.680470886086901	0.223711260984575	0.458399009073533	NA	NA	NA	0.05979229	0.9094242
ALPP	NA	19.53125	50	21.09375	NA	NA	NA	53.3333333333333	NA	0.217555665501207	0.52130729685758	0.543900068952531	NA	NA	NA	NA	NA	NA	2	NA	1	NA	NA	92	97	50	NA	NA	NA	NA	NA	NA	NA	NA	NA	NA	NA	NA	NA	NA	NA	NA	NA	NA	1.03927320597512	0.221153846153846	0.741752314647012	NA	NA
ALPPL2	NA	4.6875	27.7027027027027	10.9375	NA	NA	NA	20	NA	NA	NA	NA	NA	NA	NA	NA	NA	NA	NA	NA	NA	NA	NA	27	72	75	NA	NA	NA	NA	NA	NA	NA	NA	NA	NA	NA	NA	NA	NA	NA	NA	NA	NA	NA	NA	NA	NA	NA
ALYREF	100	NA	24.3243243243243	7.03125	NA	NA	NA	NA	NA	NA	NA	NA	NA	NA	NA	NA	NA	NA	NA	NA	NA	NA	12	NA	59	14	NA	NA	NA	NA	NA	NA	NA	NA	NA	NA	NA	NA	NA	NA	NA	NA	NA	NA	NA	NA	NA	NA	NA
AMACR	99.3630573248408	57.03125	NA	NA	60	NA	NA	NA	NA	NA	NA	NA	NA	NA	NA	NA	NA	NA	NA	NA	1	NA	74	28	NA	NA	NA	NA	NA	NA	NA	NA	1.55646071774479	0.108377660914378	0.166150024395546	NA	NA	NA	NA	NA	NA	0.577331645936468	0.0692559074912016	0.262582982397428	NA	NA	NA	NA	NA
AMBP	100	100	100	100	100	100	100	100	100	-8.07976218511954	1.98880121470535e-17	8.78704419482796e-17	-10.4130165626541	1.8095742861733e-17	1.32984604451242e-16	2.13383876191794	1.35551918314686e-09	2.79178057411956e-09	1	1	NA	NA	42	47	17	78	0.34122110465331	0.384064250660851	0.611679886210076	-0.777307704677945	0.00361986485390043	0.011665812593437	-0.329257548941101	0.639992580585778	0.714550779039962	0.728337766983	0.433622244484419	0.567838653491501	1.79298879616643	0.354944234109295	0.549850146327148	0.935035614446189	0.130607059731228	0.350651007674912	0.763041281911239	0.0343565953521347	0.501658785419722	0.1444143	0.5286407
AMD1	26.1146496815287	25.78125	NA	17.96875	NA	30.1507537688442	14.2857142857143	NA	36.6666666666667	NA	NA	NA	NA	NA	NA	NA	NA	NA	NA	NA	NA	NA	61	63	NA	21	NA	NA	NA	NA	NA	NA	NA	NA	NA	NA	NA	NA	NA	NA	NA	NA	NA	NA	NA	NA	NA	NA	NA
AMDHD1	NA	NA	NA	NA	23.3333333333333	NA	NA	NA	NA	NA	NA	NA	NA	NA	NA	NA	NA	NA	NA	NA	NA	NA	NA	NA	NA	NA	NA	NA	NA	NA	NA	NA	NA	NA	NA	NA	NA	NA	NA	NA	NA	NA	NA	NA	NA	NA	NA	NA	NA
AMDHD2	99.3630573248408	66.40625	NA	4.6875	83.3333333333333	NA	NA	NA	NA	NA	NA	NA	NA	NA	NA	NA	NA	NA	NA	NA	NA	NA	37	16	NA	15	NA	0.617089649635654	NA	NA	NA	NA	-0.387457567691897	0.506281193966303	0.595084198868922	NA	NA	NA	NA	NA	NA	0.58285927435136	0.0256662115647174	0.174490446064009	NA	NA	NA	NA	NA
AMICA1	NA	7.03125	NA	NA	NA	NA	NA	33.3333333333333	NA	NA	NA	NA	NA	NA	NA	NA	NA	NA	NA	NA	NA	NA	NA	24	NA	NA	NA	NA	NA	NA	NA	NA	NA	NA	NA	NA	NA	NA	NA	NA	NA	NA	NA	NA	NA	NA	NA	NA	NA
AMIGO2	NA	9.375	NA	53.125	NA	NA	NA	NA	NA	NA	NA	NA	NA	NA	NA	NA	NA	NA	3	NA	1	NA	NA	54	NA	50	NA	NA	0.246372570897195	NA	NA	NA	NA	NA	NA	0.713566059437193	0.0307982312909825	0.0727987542569869	NA	NA	NA	NA	NA	NA	NA	NA	NA	NA	NA
AMN	NA	92.96875	75.6756756756757	50	96.6666666666667	60.3015075376884	78.5714285714286	NA	53.3333333333333	-1.95793945635879	4.20592511419814e-07	6.27030120235961e-07	0.788615845415123	0.0076800861592983	0.00923434407080399	-2.87645917988712	8.87694332536339e-14	2.59337340290686e-13	4	1	NA	NA	NA	42	30	50	NA	NA	NA	3.67734209578274	8.1987194143389e-05	0.000472632060356007	0.954544254260899	0.015967413196573	0.0335481902495052	NA	NA	NA	0.524738714037603	0.957792207792208	0.987701222363236	1.26077368388455	0.13181968650055	0.351652821478274	NA	NA	NA	0.2373076	0.6025806
AMOT	NA	NA	NA	NA	NA	NA	NA	NA	13.3333333333333	NA	NA	NA	NA	NA	NA	NA	NA	NA	1	NA	NA	NA	NA	NA	NA	NA	NA	NA	NA	NA	NA	NA	NA	NA	NA	NA	NA	NA	NA	NA	NA	NA	NA	NA	NA	NA	NA	NA	NA
AMOTL1	84.7133757961784	NA	NA	17.96875	NA	NA	NA	NA	20	NA	NA	NA	NA	NA	NA	NA	NA	NA	NA	NA	1	NA	46	NA	NA	43	NA	NA	NA	NA	NA	NA	NA	NA	NA	NA	NA	NA	NA	NA	NA	NA	NA	NA	NA	NA	NA	NA	NA
AMPD1	26.7515923566879	21.875	NA	NA	NA	NA	NA	NA	NA	NA	NA	NA	NA	NA	NA	NA	NA	NA	NA	NA	NA	NA	89	81	NA	NA	NA	NA	NA	NA	NA	NA	NA	NA	NA	NA	NA	NA	NA	NA	NA	NA	NA	NA	NA	NA	NA	NA	NA
AMPD2	100	46.875	NA	NA	63.3333333333333	NA	NA	NA	NA	NA	NA	NA	NA	NA	NA	NA	NA	NA	NA	NA	NA	NA	8	10	NA	NA	NA	NA	NA	NA	NA	NA	NA	NA	NA	NA	NA	NA	NA	NA	NA	0.506162840771266	0.277511961722488	0.506773535514049	NA	NA	NA	NA	NA
AMPD3	99.3630573248408	61.71875	NA	NA	53.3333333333333	NA	NA	NA	NA	NA	NA	NA	NA	NA	NA	NA	NA	NA	NA	NA	NA	NA	72	86	NA	NA	NA	0.0107696613985465	NA	NA	NA	NA	-1.04686411686108	0.234130320098346	0.316135823792768	NA	NA	NA	NA	NA	NA	-2.06093130301142	0.0711538461538462	0.2658205021397	NA	NA	NA	NA	NA
AMPH	19.1082802547771	31.25	44.5945945945946	3.125	60	14.070351758794	54.2857142857143	NA	NA	NA	NA	NA	-2.2888071861778	2.30040685543615e-11	4.37059316552763e-11	NA	NA	NA	NA	NA	1	NA	98	94	24	73	NA	0.138476029701859	NA	NA	NA	NA	NA	NA	NA	NA	NA	NA	NA	NA	NA	1.14658001772504	0.791415284062343	0.895575747255064	NA	NA	NA	NA	NA
AMT	65.6050955414013	48.4375	NA	NA	NA	NA	NA	NA	NA	NA	NA	NA	NA	NA	NA	NA	NA	NA	NA	NA	NA	1	43	62	NA	NA	NA	NA	NA	NA	NA	NA	NA	NA	NA	NA	NA	NA	NA	NA	NA	NA	NA	NA	NA	NA	NA	NA	NA
AMY1A	NA	93.75	100	100	100	100	100	100	100	-8.98022200334346	1.86747069330507e-17	8.78704419482796e-17	-9.91548646002571	1.8095742861733e-17	1.32984604451242e-16	0.647523905570885	0.0829233211504887	0.0972900761921303	NA	1	NA	NA	NA	99	2	74	0.343363695474005	0.619243535234127	0.355229602656635	-0.127219822320249	0.416743665326232	0.544215228614994	-5.31320873528525	3.17562496283076e-11	1.36194615593404e-08	-1.6820585347873	0.000123901207655554	0.000889800074086861	2.0377127618628	0.0117933052737477	0.127813930128996	1.31299084193236	0.130607059731228	0.350651007674912	1.34639111711294	0.00105268315274767	0.372186713660714	0.2423731	0.0999255
AMY2A	NA	95.3125	100	100	100	100	100	100	100	-9.2070595315744	1.8095742861733e-17	8.78704419482796e-17	-10.2344463479639	1.8095742861733e-17	1.32984604451242e-16	0.726702512303614	0.105084816427322	0.122121105369672	NA	1	NA	NA	NA	100	5	82	0.189155198865003	0.242706471407808	0.525260038553069	-0.0722118484864964	0.470018073876266	0.593997049986653	-4.91621363614485	9.19966485423423e-11	2.63033750957314e-08	-1.65085107844	0.00545413370353365	0.0180074253315789	2.06806336055898	0.0134029854697694	0.129285842658566	1.23779485297705	0.240046251384112	0.474947687453731	1.42369794845015	0.00332102266720097	0.397303088099176	0.572492356773299	0.038897481897416
AMY2B	NA	94.53125	100	100	100	100	100	100	100	-8.97545794749925	1.8095742861733e-17	8.78704419482796e-17	-10.1111402504132	1.8095742861733e-17	1.32984604451242e-16	0.849742773010629	0.0238093845332973	0.0294139475171755	NA	1	NA	NA	NA	100	2	74	0.165869029833633	0.426255592250941	0.428711888218058	-0.102416293764001	0.992848341203442	0.994693784216832	-5.2144731430434	7.67167814465106e-11	2.39286615584525e-08	-1.617341421868	0.0001555851069176	0.00103800123106269	2.03460851159563	0.0117933052737477	0.127813930128996	1.22191675718136	0.120141704173713	0.336627075272672	1.36427516334794	0.000148945135275499	0.214332049661444	0.3218283744751	0.0436810633003673
ANG	100	98.4375	100	23.4375	100	98.4924623115578	100	63.3333333333333	NA	-9.32128789595841	1.92719406007546e-17	8.78704419482796e-17	-2.65968150044051	3.16618855020006e-15	8.75294445618448e-15	-7.09347188966437	3.72141177729947e-17	2.81162704716791e-16	NA	1	NA	NA	17	76	22	54	0.540029130799399	0.346643680238837	NA	-0.0282180222837987	0.584538748002741	0.696279304250779	0.442590483501103	0.0172044951722721	0.0356237917538114	NA	NA	NA	NA	NA	NA	1.21130671659132	0.0382728484399011	0.198317802551216	-0.415761766373375	0.638802889576883	0.926450020160575	0.781636880116	0.00114979770417375
ANGPT1	NA	25.78125	8.78378378378378	NA	13.3333333333333	NA	NA	NA	NA	NA	NA	NA	NA	NA	NA	NA	NA	NA	NA	1	NA	NA	NA	41	18	NA	NA	NA	NA	NA	NA	NA	NA	NA	NA	NA	NA	NA	NA	NA	NA	NA	NA	NA	NA	NA	NA	NA	NA
ANGPTL1	NA	71.875	94.5945945945946	NA	90	85.929648241206	75.7142857142857	73.3333333333333	NA	NA	NA	NA	-0.461027051679373	0.348588464104741	0.371033713436058	NA	NA	NA	NA	1	NA	NA	NA	97	99	NA	0.770376713485509	0.121179026219005	NA	1.92429489966955	0.0251522664889292	0.055222287729258	1.0131584878234	0.223551750673983	0.304730256878202	NA	NA	NA	NA	NA	NA	0.986047937641313	0.199528988383478	0.438969888676693	0.374580533749816	0.555586828032648	0.896288616075091	1.5821181459204	0.00225699994810002
ANGPTL2	78.343949044586	97.65625	100	64.84375	100	99.4974874371859	100	100	66.6666666666667	-8.76544750690913	1.98880121470535e-17	8.78704419482796e-17	-5.1209748067892	1.86747069330507e-17	1.32984604451242e-16	-4.02436998664962	1.066721783432e-16	6.13521589335942e-16	NA	1	NA	NA	66	72	6	80	0.287070695302782	0.396438340446106	0.58743132690105	0.529653132013699	0.000463338253121495	0.00209864973472677	-0.0352206572239453	0.426074969019647	0.5198660094973	-0.361107997343598	0.894145745587657	0.927033864965594	2.45249686317423	0.095177423195999	0.274013360934533	1.05248783604513	0.110323276614187	0.323050128850223	-0.135887769349516	0.758724469894396	0.959406425464003	0.3623666	0.1403288
ANGPTL3	NA	47.65625	28.3783783783784	NA	70	21.608040201005	51.4285714285714	NA	NA	NA	NA	NA	0.444930352838906	0.0405363703939497	0.0466177851667287	NA	NA	NA	1	1	NA	NA	NA	48	24	NA	0.408636330296871	0.383876203866746	NA	NA	NA	NA	NA	NA	NA	NA	NA	NA	NA	NA	NA	0.456543325844368	0.373757924222321	0.590280534237771	NA	NA	NA	NA	NA
ANGPTL4	NA	20.3125	NA	NA	NA	NA	NA	NA	NA	NA	NA	NA	NA	NA	NA	NA	NA	NA	NA	1	NA	NA	NA	16	NA	NA	NA	NA	NA	NA	NA	NA	NA	NA	NA	NA	NA	NA	NA	NA	NA	NA	NA	NA	NA	NA	NA	NA	NA
ANGPTL6	NA	73.4375	88.5135135135135	16.40625	93.3333333333333	79.3969849246231	94.2857142857143	93.3333333333333	NA	-4.45146200428854	7.59995548116626e-17	2.36362251806606e-16	-3.01145488630793	2.38781132758296e-13	5.27969201640273e-13	-1.60942527925637	1.34608399651909e-06	2.29075904213643e-06	NA	1	NA	NA	NA	98	76	79	0.277154814360562	0.607049874208392	NA	3.39747919722425	6.6585704883434e-09	1.6130199969515e-07	1.73122536249188	0.124927760962923	0.186765641770713	NA	NA	NA	NA	NA	NA	1.58611763824647	0.396531232336859	0.611106701898899	-0.0148619552640419	0.586037076920776	0.904532958246369	0.4083128	0.1438945
ANGPTL7	NA	1.5625	NA	NA	NA	NA	NA	NA	NA	NA	NA	NA	NA	NA	NA	NA	NA	NA	NA	1	NA	NA	NA	1	NA	NA	NA	NA	NA	NA	NA	NA	NA	NA	NA	NA	NA	NA	NA	NA	NA	NA	NA	NA	NA	NA	NA	NA	NA
ANK1	91.0828025477707	92.1875	60.1351351351351	0.78125	100	40.7035175879397	NA	NA	NA	NA	NA	NA	3.15138222308956	3.97410548059965e-09	6.62805512550251e-09	NA	NA	NA	NA	NA	NA	NA	98	100	100	NA	NA	0.254555656698563	NA	-0.723059098590232	0.427104151028875	0.554053278952019	4.24700918142121	7.2268788453745e-05	0.000402523073351947	NA	NA	NA	NA	NA	NA	2.69254218328062	0.0425475325632677	0.209853516830137	NA	NA	NA	NA	NA
ANK2	100	78.90625	NA	NA	93.3333333333333	NA	NA	NA	NA	NA	NA	NA	NA	NA	NA	NA	NA	NA	NA	NA	1	NA	36	98	NA	NA	NA	NA	NA	NA	NA	NA	0.451762654513152	0.152579608358962	0.221540683994751	NA	NA	NA	NA	NA	NA	1.0717780937817	0.449918027411634	0.649934236593195	NA	NA	NA	NA	NA
ANK3	100	86.71875	NA	NA	96.6666666666667	NA	NA	NA	NA	NA	NA	NA	NA	NA	NA	NA	NA	NA	1	NA	1	NA	39	97	NA	NA	NA	NA	NA	NA	NA	NA	0.504687255356902	0.158954129494777	0.22905149865459	NA	NA	NA	NA	NA	NA	1.09371462725593	0.0832301231073981	0.284537921735406	NA	NA	NA	NA	NA
ANKFY1	100	96.875	41.8918918918919	92.96875	100	65.8291457286432	62.8571428571429	6.66666666666667	100	5.50971922602942	1.8095742861733e-17	8.78704419482796e-17	3.74479189788146	2.80891589858871e-17	1.45536580673147e-16	1.99938336388592	7.61398496805744e-13	2.00156545806089e-12	NA	NA	NA	NA	45	43	17	62	NA	0.02344852094466	0.532243940533952	NA	NA	NA	-1.0295406260478	0.00024990791208646	0.00109646297489596	2.4048705743595	7.78691264771035e-05	0.000633916535039236	0.0939093359220635	0.63744244836646	0.776943531291643	-0.75073133882141	0.0770673349255885	0.27253247068444	NA	NA	NA	NA	NA
ANKH	29.9363057324841	29.6875	NA	7.8125	NA	NA	NA	NA	NA	NA	NA	NA	NA	NA	NA	NA	NA	NA	3	NA	NA	NA	97	11	NA	17	NA	NA	NA	NA	NA	NA	NA	NA	NA	NA	NA	NA	NA	NA	NA	NA	NA	NA	NA	NA	NA	NA	NA
ANKHD1	87.8980891719745	26.5625	42.5675675675676	NA	NA	NA	NA	NA	NA	NA	NA	NA	-2.4182484884007	1.02885980077525e-10	1.88404620639326e-10	NA	NA	NA	NA	NA	NA	NA	92	30	92	NA	NA	NA	NA	NA	NA	NA	NA	NA	NA	NA	NA	NA	NA	NA	NA	NA	NA	NA	NA	NA	NA	NA	NA
ANKIB1	47.7707006369427	74.21875	NA	53.125	70	15.0753768844221	27.1428571428571	NA	80	NA	NA	NA	NA	NA	NA	0.482766178175352	0.00386797723619983	0.0050749933469604	NA	NA	1	NA	73	38	NA	85	NA	NA	NA	NA	NA	NA	-0.630509933268453	0.590009096641172	0.671194035336824	0.277347084858029	0.906299718390958	0.934906617095887	-0.669690332634179	0.84075102893248	0.914724084578865	-0.357325373007876	0.382444799782261	0.597070030100655	NA	NA	NA	NA	NA
ANKMY2	38.8535031847134	52.34375	NA	NA	NA	NA	NA	NA	NA	NA	NA	NA	NA	NA	NA	NA	NA	NA	NA	NA	NA	NA	34	53	NA	NA	NA	NA	NA	NA	NA	NA	-2.58207673331611	0.00128521276102441	0.00420760017468965	NA	NA	NA	NA	NA	NA	NA	NA	NA	NA	NA	NA	NA	NA
ANKRD13A	96.8152866242038	55.46875	NA	55.46875	76.6666666666667	NA	NA	NA	96.6666666666667	NA	NA	NA	NA	NA	NA	1.00096012685344	0.000173476928689991	0.000252650492279427	NA	NA	1	NA	37	19	NA	33	NA	0.0422429263709095	0.418848765381038	NA	NA	NA	0.713771013140494	0.353815995286568	0.446302455819196	1.49755851217336	0.0367958408179348	0.0841527596799625	-0.836446685140398	0.10230859802297	0.28405562279968	-0.237258115423945	0.449136810154444	0.64972038351414	NA	NA	NA	NA	NA
ANKRD2	9.55414012738854	39.84375	NA	NA	70	NA	NA	NA	NA	NA	NA	NA	NA	NA	NA	NA	NA	NA	NA	NA	NA	NA	93	58	NA	NA	NA	NA	NA	NA	NA	NA	NA	NA	NA	NA	NA	NA	NA	NA	NA	0.000835360083588199	0.804442478745884	0.904772111394858	NA	NA	NA	NA	NA
ANKRD22	64.968152866242	35.9375	NA	NA	13.3333333333333	NA	NA	NA	NA	NA	NA	NA	NA	NA	NA	NA	NA	NA	1	NA	NA	NA	56	46	NA	NA	NA	NA	NA	NA	NA	NA	NA	NA	NA	NA	NA	NA	NA	NA	NA	NA	NA	NA	NA	NA	NA	NA	NA
ANKRD28	48.4076433121019	47.65625	NA	NA	30	NA	NA	NA	NA	NA	NA	NA	NA	NA	NA	NA	NA	NA	NA	NA	NA	NA	37	34	NA	NA	NA	NA	NA	NA	NA	NA	NA	NA	NA	NA	NA	NA	NA	NA	NA	NA	NA	NA	NA	NA	NA	NA	NA
ANKRD35	NA	37.5	NA	NA	NA	NA	NA	NA	NA	NA	NA	NA	NA	NA	NA	NA	NA	NA	NA	NA	1	NA	NA	75	NA	NA	NA	NA	NA	NA	NA	NA	NA	NA	NA	NA	NA	NA	NA	NA	NA	NA	NA	NA	NA	NA	NA	NA	NA
ANKRD44	42.6751592356688	35.15625	NA	NA	90	NA	NA	NA	NA	NA	NA	NA	NA	NA	NA	NA	NA	NA	NA	NA	NA	1	93	93	NA	NA	NA	NA	NA	NA	NA	NA	NA	NA	NA	NA	NA	NA	NA	NA	NA	0.250917181195931	0.45826874660365	0.658046157628164	NA	NA	NA	NA	NA
ANKS1A	86.6242038216561	63.28125	NA	74.21875	90	NA	NA	NA	100	NA	NA	NA	NA	NA	NA	1.04584739663357	1.0744691776924e-05	1.72938932816976e-05	NA	NA	NA	NA	59	31	NA	48	NA	NA	0.173975339318724	NA	NA	NA	-0.605212305299641	0.0243841858028033	0.0478342718635895	0.650245635327764	0.47369614039605	0.603494235363329	-0.0456256251056431	0.25717871026647	0.460983805694751	0.369090955938272	0.792955235488551	0.895873419031831	NA	NA	NA	NA	NA
ANKS4B	NA	36.71875	NA	NA	56.6666666666667	NA	NA	NA	NA	NA	NA	NA	NA	NA	NA	NA	NA	NA	NA	NA	NA	NA	NA	33	NA	NA	NA	NA	NA	NA	NA	NA	NA	NA	NA	NA	NA	NA	NA	NA	NA	-0.498043385888099	0.87879767291532	0.949864630205896	NA	NA	NA	NA	NA
ANO1	NA	NA	NA	11.71875	NA	NA	NA	NA	NA	NA	NA	NA	NA	NA	NA	NA	NA	NA	3	NA	1	NA	NA	NA	NA	92	NA	NA	NA	NA	NA	NA	NA	NA	NA	NA	NA	NA	NA	NA	NA	NA	NA	NA	NA	NA	NA	NA	NA
ANO10	46.4968152866242	35.9375	NA	NA	NA	NA	NA	NA	NA	NA	NA	NA	NA	NA	NA	NA	NA	NA	2	NA	1	NA	15	62	NA	NA	NA	NA	NA	NA	NA	NA	NA	NA	NA	NA	NA	NA	NA	NA	NA	NA	NA	NA	NA	NA	NA	NA	NA
ANO6	100	92.1875	NA	97.65625	96.6666666666667	65.8291457286432	40	NA	100	NA	NA	NA	NA	NA	NA	3.37933514459875	4.34889625086961e-17	3.11741611739165e-16	3	NA	1	NA	33	26	NA	35	NA	0.629902411265669	0.0975133230103354	NA	NA	NA	0.225263522416849	0.695704683653108	0.763339548965083	1.0597844754713	1.12836944999219e-05	0.000144572335780249	0.168715792543644	0.918484521069359	0.957365781894426	0.401546245125147	0.450872241897627	0.649934236593195	NA	NA	NA	NA	NA
ANO7	98.0891719745223	92.1875	73.6486486486486	76.5625	66.6666666666667	84.9246231155779	72.8571428571428	26.6666666666667	76.6666666666667	2.15966555538151	3.23155952585964e-10	5.56673239878649e-10	2.22272393873136	6.49818756337196e-12	1.29537291049991e-11	-0.0226996165901348	0.740859673961425	0.762657296592865	3	NA	NA	NA	60	67	76	97	NA	0.251392211452357	0.642559520618776	-0.7420074026445	0.128012967646545	0.213619162729065	-2.06750323809405	2.02472664327576e-06	2.44606940601378e-05	-1.2177251833958	0.111473466983489	0.205202177998177	-1.07775271560359	0.648161906743142	0.787210693059803	-1.49331055874914	0.426863538937842	0.632337444573446	NA	NA	NA	-0.3320891	0.2139923
ANP32A	100	30.46875	47.2972972972973	NA	83.3333333333333	NA	21.4285714285714	6.66666666666667	NA	NA	NA	NA	-2.66514802014758	4.43257100034197e-05	5.96409054863288e-05	NA	NA	NA	NA	NA	NA	NA	10	29	99	NA	NA	NA	NA	NA	NA	NA	NA	NA	NA	NA	NA	NA	NA	NA	NA	0.108446890881435	0.893790742841759	0.95504658114191	NA	NA	NA	NA	NA
ANP32B	100	25.78125	NA	NA	NA	NA	NA	NA	NA	NA	NA	NA	NA	NA	NA	NA	NA	NA	NA	NA	NA	NA	17	22	NA	NA	NA	NA	NA	NA	NA	NA	NA	NA	NA	NA	NA	NA	NA	NA	NA	NA	NA	NA	NA	NA	NA	NA	NA
ANP32E	96.8152866242038	37.5	NA	NA	NA	NA	NA	NA	NA	NA	NA	NA	NA	NA	NA	NA	NA	NA	NA	NA	NA	NA	32	74	NA	NA	NA	0.492001409066335	NA	NA	NA	NA	NA	NA	NA	NA	NA	NA	NA	NA	NA	NA	NA	NA	NA	NA	NA	NA	NA
ANPEP	100	100	100	100	100	100	100	100	100	-0.115793755260917	0.46598024911349	0.490903017704649	-2.0427703622995	4.94503706203737e-14	1.16551309997583e-13	1.96061821630278	1.59912007293035e-12	4.08324404373788e-12	3	NA	1	NA	92	11	8	34	0.7999831007021	0.584374155788255	0.294694143687206	-1.3549548633778	4.70023530864662e-08	8.10696586035369e-07	0.152387713956749	0.74481643829218	0.801337472493092	1.0620134509962	0.00488173675628356	0.0167299641115797	0.129402386868087	0.472614618043575	0.657723962740861	0.988531184679392	0.0307776624243778	0.179946732974529	0.193017588873055	0.579938018606796	0.904263811872508	-0.004564991	0.8817356
ANTXR1	43.9490445859873	73.4375	99.3243243243243	17.1875	96.6666666666667	97.4874371859297	98.5714285714286	96.6666666666667	56.6666666666667	NA	NA	NA	-7.36043431082114	1.8095742861733e-17	1.32984604451242e-16	NA	NA	NA	4	NA	NA	NA	68	87	31	25	0.542491322726361	NA	NA	0.554139606965951	0.0817376992124371	0.146489176643404	-0.129230570097398	0.941130682894637	0.956746480892296	NA	NA	NA	1.87936173247879	0.474701768819416	0.65997417784849	0.350652872926538	0.650117311976475	0.805836338395982	0.0916128602541484	0.845997493660659	0.974350594618454	0.5754529981381	0.0226271028975952
ANTXR2	99.3630573248408	14.0625	NA	25.78125	NA	29.1457286432161	NA	NA	NA	NA	NA	NA	NA	NA	NA	NA	NA	NA	4	NA	NA	NA	32	57	NA	9	NA	NA	NA	NA	NA	NA	NA	NA	NA	NA	NA	NA	NA	NA	NA	NA	NA	NA	NA	NA	NA	NA	NA
ANXA1	100	100	100	100	100	100	100	90	100	1.12619034887351	1.88329361141996e-11	3.48096923437812e-11	-0.0576725642218321	0.248937039955268	0.267899471696768	1.25327940025853	9.44340549230958e-08	1.7313891916343e-07	1	1	1	NA	14	62	26	38	0.607107300118885	0.226571105512879	0.353604667430857	-0.588804338814651	0.0384014050880796	0.0790013639025759	-0.241365634801451	0.108377660914378	0.166150024395546	0.0457597899682973	0.754903901511307	0.826764593447304	-0.663970431695191	0.0171894651229597	0.13591782704267	-1.55946366381226	0.00332102266720097	0.0803458449416621	-2.05627482043355	0.0376598216199778	0.515774693239794	0.472388342019897	0.0418870316854807
ANXA10	NA	NA	35.1351351351351	NA	NA	24.1206030150754	40	NA	NA	NA	NA	NA	NA	NA	NA	NA	NA	NA	NA	NA	NA	NA	NA	NA	28	NA	NA	NA	NA	NA	NA	NA	NA	NA	NA	NA	NA	NA	NA	NA	NA	NA	NA	NA	NA	NA	NA	NA	NA
ANXA11	100	100	100	100	100	100	100	100	100	4.94465483492652	1.86747069330507e-17	8.78704419482796e-17	-0.874822843303463	2.00935056811046e-08	3.22291873300885e-08	6.12620990336101	1.86747069330507e-17	2.20206902579205e-16	NA	NA	NA	NA	4	19	9	63	0.923287379143931	NA	0.610975265757834	-0.40229518657285	0.105492636437357	0.182684437075456	-0.474450432337154	0.0254429314382172	0.049486790115943	2.0938322616452	4.61070794290127e-08	3.0579842386007e-06	1.341508748996	0.0275127382988932	0.162928810980998	0.109054628246867	0.853826337605191	0.928463357817424	-0.54438557025934	0.790107017354756	0.971739074147157	0.1860431	0.274002
ANXA13	NA	96.875	NA	96.875	100	53.7688442211055	67.1428571428571	NA	100	NA	NA	NA	NA	NA	NA	0.369828917886778	0.283477457629738	0.313446293443867	NA	NA	1	NA	NA	92	NA	97	NA	0.608991495984573	0.286434673707257	NA	NA	NA	2.23762587150375	0.000101643044219396	0.000527590445864974	3.4719149275509	1.42605542108776e-05	0.000175724315549339	1.02008162504487	0.110323276614187	0.291050223172954	0.854965357935047	0.376918015020697	0.590280534237771	NA	NA	NA	NA	NA
ANXA2	100	100	100	100	100	100	100	100	100	2.006289383686	2.51026882848633e-16	6.99289173649763e-16	-0.944098896940137	1.08702248967414e-07	1.6696995258585e-07	3.08726935862275	2.74964046286818e-16	1.29922722192437e-15	1	1	1	NA	10	10	5	6	0.617657331655656	NA	0.0696613624901739	-0.101556042786047	0.294308283457505	0.416084366645496	-0.0433684362985503	0.663644105354804	0.73640456839338	1.0009214136135	6.12031141515209e-10	1.48983418988094e-07	-0.592349705638593	0.423232456699067	0.614589516572606	-0.742578013526025	0.019399560625604	0.152684915318565	-0.929513556404444	0.223711260984575	0.741752314647012	0.649489050226798	0.0262299401508324
ANXA2P2	100	100	100	100	100	100	100	100	100	2.16634071100379	9.14554670447869e-17	2.76493272460984e-16	-0.846562793056187	4.63469626440097e-06	6.57461291447423e-06	3.15283609457533	1.5412998184048e-16	8.13263943678941e-16	NA	NA	NA	NA	15	12	7	7	0.728609082398104	NA	0.174344498760758	0.431251671123299	0.0645658860834941	0.12062742668632	0.0461981988689999	0.471930114166324	0.564178474461553	1.0670431034801	1.75476259841896e-08	1.41321059265527e-06	-0.460157497321379	0.579938018606796	0.733943200283713	-0.961342428462768	0.0151966534792459	0.141623394548968	-0.591543803409866	0.193387736816146	0.734986592973303	0.317935041435298	0.0728156688721004
ANXA3	100	100	100	100	100	100	100	96.6666666666667	100	2.06095706380195	1.96782620484693e-16	5.58553289585373e-16	-0.179492341103018	0.134538960309094	0.148942903667926	2.35617557877765	3.84150842196017e-14	1.18594466934254e-13	NA	NA	1	NA	5	82	52	38	0.804885532837093	0.450569719700572	0.679442558206406	-1.39281762828055	0.00218626463896625	0.00765192623638188	-1.46782673078565	4.25286676021084e-07	7.52143600736257e-06	-0.414273948171399	0.496090282192357	0.621490881302092	-0.725504308197042	0.0275127382988932	0.162928810980998	-1.8056956625638	0.00689559588970565	0.107989957058426	-1.41387268326993	0.158309390196543	0.714181747105468	-0.6005901	0.3142321
ANXA4	100	100	100	100	100	100	98.5714285714286	96.6666666666667	100	3.47105982569459	1.8095742861733e-17	8.78704419482796e-17	0.694970338538369	0.000821279777131205	0.0010388911288021	2.96013599790329	4.48638086501614e-17	3.161984019732e-16	1	NA	NA	NA	12	14	9	5	0.269433120016298	0.494671983698414	0.408513915941635	0.44899637300415	0.0261003992859384	0.0568983426294067	1.0513252494981	0.000647912869584057	0.00239546234433502	1.1833639827531	2.65069119690537e-09	3.32072702723423e-07	0.333019064383315	0.153569874849297	0.34184824639332	0.338972756893163	0.886064487536074	0.949864630205896	0.171902935901294	0.747192399672197	0.952949610579037	0.351996876202502	0.070744965827612
ANXA5	100	100	100	100	100	100	100	100	100	2.16451096146753	3.95351913824374e-16	1.06925968371363e-15	-0.567222843447968	0.000231667448629584	0.000300401227411894	2.86843047201263	6.79206180327816e-16	2.86808471836703e-15	1	NA	NA	NA	6	8	10	5	0.702395787617361	0.0805790719888889	0.290537303467582	-0.466891250297948	0.0155921865290046	0.0379421604475551	-0.660771538461802	0.00246339852232535	0.00721153611783128	0.250059550145298	0.00571748131081224	0.0187125114018601	0.118406820766761	0.166108112094624	0.358665746653545	-0.396449509540318	0.223711260984575	0.458399009073533	0.101811986466828	0.667037296625165	0.926813092264028	0.1875013	0.1805951
ANXA6	100	100	100	100	100	100	100	86.6666666666667	100	2.41855122811993	2.05235072677987e-17	8.78704419482796e-17	1.2688648970008	4.21955618413986e-13	9.16311128459326e-13	1.2611193758449	3.42362755119342e-11	7.89799165852234e-11	NA	NA	NA	NA	15	22	13	16	0.20523890772163	0.0357740286884505	NA	0.40218914932915	0.0244608711880134	0.0542010670928643	0.376010745474048	0.0914914547219024	0.14419254990852	0.698247921081901	0.0349883754799731	0.0803449966469852	0.0819040061180658	0.697145146037232	0.817754460896996	0.091377307716705	0.821825193354475	0.909451980532334	-0.864821436245851	0.801041862969444	0.971739074147157	0.777662086259099	0.000984898656397704
ANXA7	100	100	99.3243243243243	100	100	98.4924623115578	100	80	100	4.26629255178683	1.8095742861733e-17	8.78704419482796e-17	0.523412112890888	0.00102563656927202	0.00129201496284656	3.97671681553464	7.59995548116626e-17	4.68265600820705e-16	NA	NA	NA	NA	1	4	9	31	0.622877917255235	0.0019264826087281	0.0260430617683487	0.0800939264616503	0.50829263896809	0.628010847917021	0.0317159099496536	0.509787207534931	0.59777167089964	1.2475026729335	5.97172950400729e-08	3.74062500876012e-06	0.652763406878741	0.240046251384112	0.441552966995545	0.0231242612959264	0.983669995067826	0.998181759530788	-0.143893677688702	0.648977783333013	0.926450020160575	0.05788642	0.3581636
ANXA8	13.3757961783439	31.25	20.9459459459459	3.125	23.3333333333333	38.6934673366834	32.8571428571429	NA	20	NA	NA	NA	0.733671027308386	0.0196335880458975	0.0229815120190418	NA	NA	NA	NA	NA	NA	NA	74	86	82	49	NA	NA	NA	NA	NA	NA	NA	NA	NA	NA	NA	NA	NA	NA	NA	NA	NA	NA	NA	NA	NA	NA	NA
ANXA8L2	13.3757961783439	34.375	19.5945945945946	3.125	23.3333333333333	38.6934673366834	32.8571428571429	NA	20	NA	NA	NA	0.824452014620247	0.051664289230538	0.0588580510221319	NA	NA	NA	NA	NA	NA	NA	74	88	83	49	NA	NA	NA	NA	NA	NA	NA	NA	NA	NA	NA	NA	NA	NA	NA	NA	NA	NA	NA	NA	NA	NA	NA
ANXA9	24.203821656051	74.21875	NA	90.625	93.3333333333333	NA	NA	NA	100	NA	NA	NA	NA	NA	NA	2.34782919844984	2.30855923019939e-12	5.81392937237019e-12	1	NA	NA	NA	65	85	NA	70	NA	NA	0.379054708283413	NA	NA	NA	1.7311430579538	0.0227043783174753	0.0451586794244972	1.746887786072	0.000165467194899611	0.00108783826384438	-0.475166276524504	0.333773890488536	0.535679422870967	0.0137123859977244	0.803612768779009	0.904709111963018	NA	NA	NA	NA	NA
AOC1	73.8853503184713	96.875	100	81.25	100	100	100	100	76.6666666666667	-5.70673935109626	1.8095742861733e-17	8.78704419482796e-17	-3.0027335506836	2.55689385592376e-17	1.39938109682314e-16	-2.96437090075591	5.98517565797715e-13	1.59622788192331e-12	NA	1	NA	NA	95	89	16	92	0.580014234787198	NA	NA	-0.124725479023798	0.915766377330976	0.94423352918488	-1.72317700332315	9.2864411945532e-05	0.000489428260192197	-1.7769331781784	0.0610575247802693	0.128677306896736	-0.544074571193097	1	1	0.173470700201957	0.983669995067826	0.998181759530788	-1.5031136702167	0.354944234109295	0.777419715195245	0.08195504	0.2552672
AOC3	100	NA	NA	20.3125	NA	NA	NA	NA	26.6666666666667	NA	NA	NA	NA	NA	NA	NA	NA	NA	3	1	NA	NA	18	NA	NA	33	NA	NA	NA	NA	NA	NA	NA	NA	NA	NA	NA	NA	NA	NA	NA	NA	NA	NA	NA	NA	NA	NA	NA
AOX1	97.4522292993631	93.75	77.7027027027027	39.0625	100	76.3819095477387	74.2857142857143	40	40	-2.11547289796851	9.11614834247541e-09	1.46670703529926e-08	0.698227942186904	0.0997087962939747	0.111552658837182	-2.9467277511615	4.17935319972602e-14	1.28082576162615e-13	NA	NA	NA	NA	64	48	60	67	NA	0.209846573753269	NA	2.23069742194315	0.0001070724846888	0.000594969786054261	-0.52684507239265	0.0373934150811497	0.068681374273782	NA	NA	NA	NA	NA	NA	1.24594241478224	0.293856621740729	0.517494492503252	NA	NA	NA	1.1168433044485	0.0855052451983119
AP1B1	100	98.4375	89.8648648648649	93.75	100	90.9547738693467	95.7142857142857	NA	100	1.62797711108098	3.1141494818212e-09	5.13755625173548e-09	2.52314812396236	5.8363536625568e-15	1.55508107456283e-14	-0.879808023306126	4.4376135953803e-09	8.86617699308137e-09	NA	NA	NA	NA	30	24	62	74	NA	0.510709480090243	0.548881082769946	-0.800995750269898	0.0286069384384971	0.0613087070312125	-0.916166407130504	0.000173100038081442	0.000811347309641296	1.2558187086749	0.325805015408793	0.463527009303992	-0.81081180844178	0.0472053068752861	0.198064718085094	-0.787252844404282	0.0307776624243778	0.179946732974529	NA	NA	NA	0.3354135	0.9163649
AP1G1	100	96.09375	50	69.53125	96.6666666666667	85.427135678392	84.2857142857143	NA	93.3333333333333	1.87497551612186	1.21802979597169e-10	2.15336183331351e-10	3.88626173817573	5.08050957514321e-17	2.23248431602134e-16	-2.00378923321629	1.16574930665986e-14	3.88011009317478e-14	NA	NA	NA	NA	26	33	55	68	NA	0.864817977866867	NA	NA	NA	NA	-1.3565551553559	2.95949588912794e-05	0.000193410102773294	1.40996509944853	0.310914574205882	0.44799512129985	-0.35331648641289	0.178112452201832	0.373518827591479	-0.99289377524012	0.0291590272974968	0.179946732974529	NA	NA	NA	NA	NA
AP1G2	98.7261146496815	60.9375	NA	15.625	70	29.1457286432161	NA	NA	33.3333333333333	NA	NA	NA	NA	NA	NA	NA	NA	NA	NA	NA	NA	NA	70	54	NA	50	NA	0.0503048301823477	NA	NA	NA	NA	-2.45098903120489	0.000487914154257382	0.00188517281898319	NA	NA	NA	NA	NA	NA	-2.36847427009458	0.0815432245772803	0.284537921735406	NA	NA	NA	NA	NA
AP1M1	99.3630573248408	85.15625	25	48.4375	90	39.6984924623116	50	NA	30	0.924924878281306	0.000113025927661168	0.000150034417249338	2.32327270285113	1.29526530332894e-09	2.22910388604059e-09	-1.40054026394978	1.80768606050298e-08	3.48151332360305e-08	NA	NA	NA	NA	63	20	81	64	NA	0.160236413014149	NA	NA	NA	NA	0.1936564643743	0.371112605798799	0.46402600236723	NA	NA	NA	NA	NA	NA	-0.140839458610337	0.905062742106759	0.962984561513652	NA	NA	NA	NA	NA
AP1M2	100	85.15625	33.1081081081081	57.8125	90	60.3015075376884	64.2857142857143	NA	83.3333333333333	2.25650837379683	7.32686427880184e-11	1.30717157764534e-10	3.14070962708666	1.10764168132642e-13	2.53205012758532e-13	-0.839623487636544	0.00170554703467331	0.00231957553674449	NA	NA	NA	NA	16	66	38	75	NA	0.204764473622983	NA	NA	NA	NA	-2.14592000936775	1.02522831086749e-05	8.68532922120091e-05	1.35327868827555	0.869915012303015	0.91112789258862	-1.19653489026447	0.067832625040863	0.2329873204103	-1.22354932372388	0.0291028651480933	0.179946732974529	NA	NA	NA	NA	NA
AP1S1	99.3630573248408	79.6875	17.5675675675676	41.40625	NA	31.1557788944724	44.2857142857143	NA	73.3333333333333	NA	NA	NA	NA	NA	NA	-1.59078388829617	1.77037359382277e-06	2.99030344381904e-06	NA	NA	NA	NA	38	5	14	5	NA	NA	NA	NA	NA	NA	-1.17265184783516	6.00912044838684e-05	0.000347677778388115	NA	NA	NA	-0.699089420676113	0.331649258893841	0.535679422870967	NA	NA	NA	NA	NA	NA	NA	NA
AP2A1	100	97.65625	29.0540540540541	93.75	100	44.7236180904523	30	NA	96.6666666666667	4.92155048656685	3.38872439176388e-17	1.18423164228308e-16	4.99410013612786	2.63831777304566e-17	1.40903564582439e-16	0.078154104719264	0.727099307674381	0.751387083422998	NA	NA	NA	NA	2	26	98	66	NA	0.545530215219548	NA	NA	NA	NA	-0.0734429899123015	0.478695891375443	0.570477805942738	1.2778928642454	0.168616886193786	0.281444173476674	-0.660585386002062	0.0458749727303531	0.198064718085094	-0.781404928379864	0.00206914086816241	0.071451217739505	NA	NA	NA	NA	NA
AP2A2	100	99.21875	69.5945945945946	93.75	100	65.3266331658292	74.2857142857143	NA	100	1.28011967110862	0.00166351322360276	0.00209957979678018	1.20874089735136	0.00298646620319715	0.00366151002712869	0.121136968790925	0.697139963509844	0.72195008906111	NA	NA	NA	NA	30	59	96	76	NA	0.845739715442943	NA	0.172711566965249	0.027580478143802	0.0594635108780371	0.228336443656403	0.695704683653108	0.763339548965083	1.759260666858	0.00755265633654737	0.0237534728576211	-0.497262091415074	0.092539915112963	0.271131549824188	-0.610381761954073	0.333773890488536	0.5543933749213	NA	NA	NA	4.6634049946681	8.52065180917066e-05
AP2B1	100	98.4375	79.0540540540541	97.65625	100	85.929648241206	91.4285714285714	13.3333333333333	100	3.86789053198113	3.18341536825691e-17	1.13278466571186e-16	3.64380219081237	1.40606492881362e-16	5.22436968962859e-16	0.359138134741574	0.0162741160795187	0.0203877353613408	NA	NA	NA	NA	12	28	89	54	NA	0.512988983866159	0.0926266527506299	0.0770166958443159	0.992848341203442	0.994693784216832	-0.354204836647948	0.0648602073527334	0.108819252531652	0.586891331058098	0.160840564170015	0.270063642742654	-0.0845419864572818	0.758724469894396	0.859806050461675	-0.283565759570234	1	1	NA	NA	NA	-1.036737	0.5286407
AP2M1	100	90.625	NA	82.8125	93.3333333333333	38.6934673366834	34.2857142857143	NA	100	NA	NA	NA	NA	NA	NA	0.351295807714738	0.0194427324397313	0.0242127926442248	NA	NA	1	NA	34	19	NA	21	NA	NA	NA	NA	NA	NA	-0.430976168707147	0.374045569479839	0.46701249959437	0.531480937945101	0.223219072897548	0.347144144402738	-0.362095837258394	0.141743617355409	0.329366170460789	-0.49128544665847	0.163552394769248	0.398708687178958	NA	NA	NA	NA	NA
AP2S1	100	NA	NA	NA	NA	32.6633165829146	NA	NA	NA	NA	NA	NA	NA	NA	NA	NA	NA	NA	NA	NA	NA	NA	20	NA	NA	NA	NA	NA	NA	NA	NA	NA	NA	NA	NA	NA	NA	NA	NA	NA	NA	NA	NA	NA	NA	NA	NA	NA	NA
AP3B1	100	93.75	57.4324324324324	66.40625	100	68.8442211055276	62.8571428571429	NA	100	1.31495758564947	4.02837344523567e-06	5.75481920747953e-06	3.10504945072853	5.66957995300478e-15	1.5139647566815e-14	-1.77355473741397	3.5093834248652e-11	8.06417348372074e-11	NA	NA	NA	NA	23	37	79	78	NA	0.647839209890633	NA	NA	NA	NA	-1.1384393793088	0.000197238502885149	0.000904712972458485	-0.982100140146102	0.552743994945696	0.669048689534378	-0.50185107039658	0.0343565953521347	0.175983509404092	-0.563050683839325	0.0637094455868041	0.254547534303541	NA	NA	NA	NA	NA
AP3B2	NA	NA	NA	NA	60	NA	7.14285714285714	NA	NA	NA	NA	NA	NA	NA	NA	NA	NA	NA	NA	NA	NA	NA	NA	NA	NA	NA	NA	NA	NA	NA	NA	NA	NA	NA	NA	NA	NA	NA	NA	NA	NA	0.0811884285353219	0.514785867727044	0.706521449133987	NA	NA	NA	NA	NA
AP3D1	100	90.625	59.4594594594595	61.71875	100	72.3618090452261	60	NA	63.3333333333333	1.32611939344931	0.000149832159042749	0.000198217578109471	2.27035853035515	3.15638633246451e-10	5.61906138306869e-10	-0.906239300658424	0.00515197101480882	0.00669096014693907	NA	NA	NA	NA	62	36	90	93	NA	0.586617204479034	NA	0.327164921918531	0.0535182692890253	0.10385723545197	-1.0635347321526	0.00817194823991405	0.0194034286582319	-1.0542989619159	0.817861336925721	0.870352673321142	-1.04017744784372	0.24280672887484	0.445754406770227	-1.04765191866257	0.130607059731228	0.350651007674912	NA	NA	NA	0.501344563870898	0.0871090878506555
AP3M1	99.3630573248408	80.46875	NA	36.71875	76.6666666666667	37.1859296482412	77.1428571428572	NA	36.6666666666667	NA	NA	NA	NA	NA	NA	-1.64972696457023	4.45454732007402e-07	7.76968223958312e-07	NA	NA	NA	NA	71	54	NA	73	NA	0.315752389291623	NA	NA	NA	NA	-2.39998818491255	9.6503162756331e-07	1.39118635049148e-05	NA	NA	NA	NA	NA	NA	-1.59021836804298	0.0156056085521693	0.144444524540923	NA	NA	NA	NA	NA
AP3M2	81.5286624203822	44.53125	NA	14.84375	73.3333333333333	15.0753768844221	27.1428571428571	NA	NA	NA	NA	NA	NA	NA	NA	NA	NA	NA	NA	NA	NA	NA	99	21	NA	41	NA	NA	NA	NA	NA	NA	NA	NA	NA	NA	NA	NA	NA	NA	NA	-1.32639021228835	0.159326741370085	0.389761651831421	NA	NA	NA	NA	NA
AP3S1	99.3630573248408	46.09375	NA	NA	46.6666666666667	12.0603015075377	NA	NA	10	NA	NA	NA	NA	NA	NA	NA	NA	NA	NA	NA	NA	NA	34	21	NA	NA	NA	NA	NA	NA	NA	NA	NA	NA	NA	NA	NA	NA	NA	NA	NA	NA	NA	NA	NA	NA	NA	NA	NA
AP5Z1	20.3821656050955	21.09375	NA	NA	NA	NA	NA	NA	NA	NA	NA	NA	NA	NA	NA	NA	NA	NA	NA	NA	NA	NA	99	71	NA	NA	NA	NA	NA	NA	NA	NA	NA	NA	NA	NA	NA	NA	NA	NA	NA	NA	NA	NA	NA	NA	NA	NA	NA
APAF1	31.8471337579618	47.65625	NA	NA	43.3333333333333	NA	NA	NA	NA	NA	NA	NA	NA	NA	NA	NA	NA	NA	NA	NA	NA	NA	69	68	NA	NA	NA	NA	NA	NA	NA	NA	NA	NA	NA	NA	NA	NA	NA	NA	NA	NA	NA	NA	NA	NA	NA	NA	NA
APBB1IP	22.2929936305732	26.5625	NA	NA	30	NA	NA	NA	NA	NA	NA	NA	NA	NA	NA	NA	NA	NA	NA	NA	1	NA	48	69	NA	NA	NA	NA	NA	NA	NA	NA	NA	NA	NA	NA	NA	NA	NA	NA	NA	NA	NA	NA	NA	NA	NA	NA	NA
APCS	100	96.875	89.8648648648649	78.125	100	81.9095477386935	90	70	90	-0.81856538331802	0.0348269723892483	0.040714985706855	0.659090364002495	0.0529955021067901	0.0602616144686477	-1.53728312819965	0.000125462571036106	0.000183999249638281	NA	1	NA	NA	79	65	66	59	NA	0.264810749752243	0.510050909819102	0.280315555021303	0.652737528008564	0.748166991167711	1.94384829285505	0.00729271073327888	0.0177581905790489	2.0632401872825	0.00173600269161205	0.007053488413667	2.10371038291609	0.0281412758731375	0.165950759193061	0.159307281283443	0.790107017354756	0.894672503834888	-0.158080457692936	0.557264201227049	0.897987889771248	1.2479530298684	0.00167992776967099
APEH	100	95.3125	99.3243243243243	92.1875	100	97.4874371859297	95.7142857142857	66.6666666666667	100	-1.78899414734232	4.63739335307666e-09	7.58633979739889e-09	-1.82381551800771	4.95356884974263e-09	8.2108951602146e-09	-0.037388429609333	0.802339666284248	0.819345475750314	NA	NA	NA	NA	4	42	61	61	0.489230357651628	0.0270491307166354	0.60336615437906	0.643660813994	0.0517681501786489	0.101465574350152	-1.8257207975717	7.95300880757935e-10	1.0106212303261e-07	1.0244087421386	0.235106671553151	0.36213493466691	-0.985914463999784	0.0117933052737477	0.127813930128996	-1.38784178215784	0.0171894651229597	0.149358843092073	-1.01769065404105	0.260978804477257	0.764864561390575	0.5158934	0.20761
APEX1	100	64.84375	25	NA	33.3333333333333	NA	NA	3.33333333333333	NA	NA	NA	NA	1.37681229330463	1.55167084670336e-05	2.14114716495694e-05	NA	NA	NA	NA	NA	NA	NA	14	61	65	NA	NA	NA	NA	NA	NA	NA	-0.583474718100398	0.854598356114367	0.89285230201839	NA	NA	NA	NA	NA	NA	NA	NA	NA	NA	NA	NA	NA	NA
APH1B	NA	NA	NA	5.46875	NA	NA	NA	NA	NA	NA	NA	NA	NA	NA	NA	NA	NA	NA	2	NA	NA	NA	NA	NA	NA	2	NA	NA	NA	NA	NA	NA	NA	NA	NA	NA	NA	NA	NA	NA	NA	NA	NA	NA	NA	NA	NA	NA	NA
API5	100	NA	11.4864864864865	NA	NA	NA	NA	NA	NA	NA	NA	NA	NA	NA	NA	NA	NA	NA	NA	NA	NA	NA	7	NA	76	NA	NA	NA	NA	NA	NA	NA	NA	NA	NA	NA	NA	NA	NA	NA	NA	NA	NA	NA	NA	NA	NA	NA	NA
APLP1	NA	NA	64.1891891891892	NA	NA	36.1809045226131	37.1428571428571	60	NA	NA	NA	NA	NA	NA	NA	NA	NA	NA	3	NA	1	NA	NA	NA	58	NA	NA	NA	NA	0.514183139163592	0.557737063709797	0.671777156066102	NA	NA	NA	NA	NA	NA	NA	NA	NA	NA	NA	NA	1.03409805166593	1	1	-2.0665713235944	0.0515192301225906
APLP2	96.1783439490446	75	100	67.1875	80	100	98.5714285714286	100	86.6666666666667	-5.10964462009033	1.8095742861733e-17	8.78704419482796e-17	-5.06895513645819	1.32247945876514e-16	4.93644406267171e-16	-0.227466012307467	0.765835716724323	0.785890772155302	2	NA	NA	NA	92	93	13	80	NA	0.418547390651176	0.585594898185639	-0.615303148831501	0.000253341778052194	0.00126729669021004	-0.59717412893395	0.639992580585778	0.714550779039962	1.09963950676647	0.0518079080222886	0.112333492875251	0.922690907361638	0.451780821144127	0.643403736657314	-0.407848543442505	0.508007113808702	0.700231416597614	-0.495117984202849	0.423232456699067	0.81192730208007	-0.2215267	0.1863605
APMAP	100	98.4375	50.6756756756757	25	100	29.6482412060301	42.8571428571429	20	23.3333333333333	-0.876363550606584	0.000557486861903559	0.000714726746030203	5.10356441299438	1.8095742861733e-17	1.32984604451242e-16	-6.11521995517814	1.98880121470535e-17	2.20206902579205e-16	2	NA	1	NA	2	84	77	81	NA	0.643442510374896	NA	NA	NA	NA	1.43751904332805	0.0102199333966571	0.0232215837641923	NA	NA	NA	NA	NA	NA	-0.725821994150014	0.63744244836646	0.794933561631547	NA	NA	NA	0.983114221879632	0.0124737260159818
APOA1	100	100	100	92.1875	100	100	100	100	100	-7.47439154007926	2.11790295977905e-17	8.78704419482796e-17	-1.96121619378583	2.56268961555435e-12	5.21989586403778e-12	-5.86040920571176	9.14554670447869e-17	5.43005288170967e-16	1	1	NA	NA	36	76	41	83	0.803686692771401	0.381558471168977	NA	0.598450237010798	0.030482498875268	0.0647490320936728	1.5696663226614	2.8204225243099e-05	0.000186452209651393	-0.713616517445999	0.185010467247515	0.302098916468607	-0.69757964298114	0.918484521069359	0.957365781894426	1.29961336870203	0.0343565953521347	0.19222158930668	-0.324751761559625	0.166108112094624	0.714181747105468	0.153090627576898	0.0763768836205817
APOA1BP	100	75.78125	73.6486486486486	79.6875	93.3333333333333	94.9748743718593	90	40	93.3333333333333	1.64890031706506	1.93842665498338e-06	2.81454354223201e-06	-0.255149552668808	0.511857073926269	0.53313874395235	1.97600623635413	1.20584546741806e-08	2.34856184807269e-08	NA	NA	NA	NA	5	54	51	49	0.45870630863954	0.288648305214071	NA	-1.89083899961335	0.000108659594942582	0.000602236726725465	-2.25542051782845	1.9179667258568e-06	2.35019422729095e-05	0.597552861685603	0.6561463173977	0.752982160677768	-1.27970592124834	0.0170274898670376	0.13591782704267	-1.68384289952357	0.0141079253974664	0.141623394548968	NA	NA	NA	-0.08778341	0.5904422
APOA2	100	99.21875	100	56.25	100	100	100	100	96.6666666666667	-9.18921400183764	2.05235072677987e-17	8.78704419482796e-17	-4.36511758741256	9.72665327441075e-17	3.84321422062083e-16	-5.19930401364459	5.8363536625568e-15	2.0493480781666e-14	NA	1	NA	NA	64	94	44	92	0.339043666049874	0.130420962024473	NA	-1.0435035543859	0.00776482654611539	0.0214627769659292	0.0524886834705498	0.310230999693147	0.399250772673363	-1.758331455923	0.433622244484419	0.567838653491501	0.42230210632728	0.650117311976475	0.787210693059803	1.23193624199732	0.0245420186363647	0.169718049488883	-0.421745674697252	0.579938018606796	0.904263811872508	0.5840346	0.1450983
APOA4	100	100	100	91.40625	100	100	98.5714285714286	100	100	-6.72443448555186	1.8095742861733e-17	8.78704419482796e-17	-0.743995029878302	0.00268197787466708	0.00330487131614655	-6.32337086966452	1.86747069330507e-17	2.20206902579205e-16	NA	1	NA	NA	62	76	65	82	0.741181823010177	0.545226708336162	0.452579651112618	2.95645378973465	6.85802718819066e-12	5.09858848887554e-10	2.9523269386205	2.52629258497143e-07	5.09865285825704e-06	2.8065704731664	0.00017956401807748	0.00115690531647062	0.283305941639384	0.423232456699067	0.614589516572606	1.93044831148582	0.0245420186363647	0.169718049488883	-2.02309365006467	0.0845274507569057	0.617436556544098	-0.012838	0.8439052
APOA5	NA	95.3125	46.6216216216216	NA	100	16.0804020100502	NA	NA	NA	NA	NA	NA	5.46871271236373	1.98880121470535e-17	1.32984604451242e-16	NA	NA	NA	NA	1	NA	NA	NA	85	83	NA	NA	0.166669488944843	NA	NA	NA	NA	2.1065759860759	1.4562828135076e-05	0.000113299463336611	NA	NA	NA	NA	NA	NA	1.88599702180052	0.00175610852984241	0.06972289110576	NA	NA	NA	1.28016860148391	0.0153477888159001
APOB	100	98.4375	100	70.3125	100	96.9849246231156	88.5714285714286	20	20	-3.46272240317662	1.03933695215694e-14	2.39563481880147e-14	-1.44404640159989	2.61909235866566e-05	3.56548707650283e-05	-2.16949129658009	1.99085755806632e-09	4.06046520690972e-09	NA	1	NA	NA	81	96	93	83	NA	0.859022700249169	NA	1.25134950497875	0.0354821638072183	0.0735572549695795	0.797646980565546	0.192007820146584	0.266388528476721	0.10253156320131	0.108063540541329	0.201224842213623	NA	NA	NA	0.170804876464686	0.886064487536074	0.949864630205896	NA	NA	NA	2.5455112464885	7.8114444455959e-07
APOBEC3A	NA	36.71875	NA	28.125	33.3333333333333	NA	NA	NA	NA	NA	NA	NA	NA	NA	NA	1.33236030150343	0.0261721277447058	0.0322110064663694	NA	NA	NA	NA	NA	87	NA	73	NA	NA	NA	NA	NA	NA	NA	NA	NA	NA	NA	NA	NA	NA	NA	NA	NA	NA	NA	NA	NA	NA	NA
APOBEC3B	NA	35.15625	NA	NA	33.3333333333333	NA	NA	NA	NA	NA	NA	NA	NA	NA	NA	NA	NA	NA	NA	NA	NA	NA	NA	82	NA	NA	NA	NA	NA	NA	NA	NA	NA	NA	NA	NA	NA	NA	NA	NA	NA	NA	NA	NA	NA	NA	NA	NA	NA
APOBEC3C	69.4267515923567	14.0625	NA	NA	NA	NA	NA	NA	30	NA	NA	NA	NA	NA	NA	NA	NA	NA	NA	NA	NA	NA	75	2	NA	NA	NA	NA	NA	NA	NA	NA	NA	NA	NA	NA	NA	NA	NA	NA	NA	NA	NA	NA	NA	NA	NA	NA	NA
APOBR	47.1337579617834	53.125	NA	NA	16.6666666666667	NA	25.7142857142857	NA	NA	NA	NA	NA	NA	NA	NA	NA	NA	NA	NA	NA	NA	NA	61	65	NA	NA	NA	NA	NA	NA	NA	NA	0.311077546653912	0.310230533267494	0.399250772673363	NA	NA	NA	NA	NA	NA	NA	NA	NA	NA	NA	NA	NA	NA
APOC1	89.8089171974522	50.78125	46.6216216216216	9.375	93.3333333333333	17.0854271356784	NA	33.3333333333333	83.3333333333333	NA	NA	NA	0.158780682823171	0.557528218031729	0.578230290148144	NA	NA	NA	NA	1	NA	NA	82	80	81	40	NA	NA	NA	NA	NA	NA	NA	NA	NA	NA	NA	NA	1.17728763072979	0.120070444653834	0.301374230219493	-0.169370664695911	0.910025874575612	0.966799142341383	NA	NA	NA	NA	NA
APOC2	74.5222929936306	72.65625	87.8378378378378	NA	86.6666666666667	66.3316582914573	91.4285714285714	83.3333333333333	NA	NA	NA	NA	-3.24827182240151	2.09599040859105e-08	3.35524156315959e-08	NA	NA	NA	NA	1	NA	NA	62	70	28	NA	0.331309623246655	0.389880140398639	NA	-0.398994201994949	0.0553175241204706	0.106963750675995	4.36117805573925	0.000943729900190652	0.0032640496850344	NA	NA	NA	NA	NA	NA	1.78200131517226	0.0175303126003086	0.151468809364242	-0.0642305493522493	0.768886794992597	0.965469544497685	0.332693	0.3038279
APOC3	97.4522292993631	100	83.7837837837838	20.3125	100	76.3819095477387	88.5714285714286	96.6666666666667	50	-8.45168477509789	1.92719406007546e-17	8.78704419482796e-17	-0.150677683324545	0.545319576141813	0.566535515187946	-8.7225997128379	1.8095742861733e-17	2.20206902579205e-16	NA	1	1	NA	46	89	54	65	0.694323520843285	0.237583125276268	NA	9.3631900526626	1.65809531740248e-16	8.93713376079937e-14	2.9714207016224	6.59371684969837e-08	2.11430303844066e-06	NA	NA	NA	NA	NA	NA	1.5031814461668	0.0245420186363647	0.169718049488883	0.172094844334762	0.532545466173002	0.880842443474656	0.3059171	0.4132248
APOD	100	99.21875	100	100	100	100	100	100	100	-7.00095922436412	2.40141223124205e-17	9.29117827563889e-17	-7.12848055352588	1.8095742861733e-17	1.32984604451242e-16	-0.0865610171386599	0.204129869788606	0.229861182876901	NA	1	1	NA	88	71	4	61	0.379884571350659	0.51572822787211	0.346989696089906	-0.23832918772785	0.240313020820341	0.352939286708893	1.1541787273956	0.019358949391935	0.0394187272188303	0.0877559964854981	0.354288057444881	0.491945547745201	1.00543782727117	0.0218437599225843	0.150282926722289	2.0117967373287	0.0307776624243778	0.179946732974529	0.133920583106821	0.983669995067826	1	0.434039727531001	0.0384855684240447
APOE	100	100	100	98.4375	100	100	100	100	100	-3.28137735088852	4.92507757865495e-17	1.59798690156026e-16	-1.26148515141151	8.98602568253422e-10	1.55971731489701e-09	-2.15941722295848	2.52149173316695e-13	6.96490996595646e-13	1	1	NA	NA	32	67	5	36	0.472461314187271	0.547551379603169	0.477944121360939	1.1408073583839	2.75196918897671e-05	0.000184262284827136	1.4623104868048	0.000129997803130642	0.000642683663604083	0.0460597794099016	0.873945627432301	0.914075783793988	1.40700370338937	0.00386535318512055	0.117297596736283	1.30093251841732	0.019399560625604	0.152684915318565	0.367879313575873	0.524915113822518	0.873666336407617	0.286976550914002	0.00371969201304451
APOF	29.9363057324841	50	54.7297297297297	2.34375	83.3333333333333	50.251256281407	65.7142857142857	NA	NA	NA	NA	NA	-0.725493221000086	0.206745773937233	0.224482676795119	NA	NA	NA	NA	1	NA	NA	79	43	77	32	0.620374743357959	0.451741417858229	NA	-1.88864797735605	0.0460154295938635	0.0918604316707127	2.40620568052835	0.00488591877874257	0.0126804745309121	NA	NA	NA	NA	NA	NA	-0.0521400964504437	0.891812185660617	0.954094890911084	NA	NA	NA	0.115198	0.6365259
APOH	100	96.09375	100	73.4375	100	100	100	100	93.3333333333333	-10.3560830086013	1.86747069330507e-17	8.78704419482796e-17	-8.28908865372366	1.8095742861733e-17	1.32984604451242e-16	-2.46533884307758	3.5093834248652e-11	8.06417348372074e-11	1	1	NA	NA	14	75	8	58	0.649846054930028	0.391831687499593	NA	-0.798267797696202	3.48373444516853e-05	0.000228991812920224	1.91088300891805	0.00114562530949201	0.0038013930724053	4.56283478459784	0.000274033123382646	0.00161765626499442	0.561398181879134	0.731924505999079	0.841668204973131	1.04000857961584	0.193387736816146	0.428708644352218	0.321093594666749	0.472614618043575	0.843882617291801	-0.1707357	0.6808498
APOL1	89.8089171974522	31.25	43.9189189189189	NA	23.3333333333333	32.6633165829146	50	53.3333333333333	NA	NA	NA	NA	-1.6533165877087	4.63469626440097e-06	6.57461291447423e-06	NA	NA	NA	1	1	NA	NA	52	91	79	NA	NA	NA	NA	NA	NA	NA	NA	NA	NA	NA	NA	NA	NA	NA	NA	NA	NA	NA	-0.270205325160148	0.837062937062937	0.974350594618454	NA	NA
APOL2	94.2675159235669	40.625	NA	NA	36.6666666666667	NA	NA	NA	NA	NA	NA	NA	NA	NA	NA	NA	NA	NA	1	NA	NA	NA	27	71	NA	NA	NA	NA	NA	NA	NA	NA	NA	NA	NA	NA	NA	NA	NA	NA	NA	NA	NA	NA	NA	NA	NA	NA	NA
APOM	94.2675159235669	75	97.972972972973	NA	93.3333333333333	92.964824120603	100	96.6666666666667	NA	NA	NA	NA	-5.11037136370285	1.00307113531276e-16	3.94411465826861e-16	NA	NA	NA	NA	1	NA	NA	65	26	78	NA	0.864344283096993	NA	NA	-0.286634366155049	0.604399497982903	0.708583642007144	0.749313177972653	0.140416662279161	0.205972453304746	NA	NA	NA	NA	NA	NA	1.5656340323753	0.118445356784972	0.336627075272672	0.0571004236360153	0.982785240138297	1	0.5934385403406	0.0569918099393238
APOO	95.5414012738854	61.71875	NA	NA	66.6666666666667	NA	NA	NA	NA	NA	NA	NA	NA	NA	NA	NA	NA	NA	NA	1	NA	1	33	45	NA	NA	NA	NA	NA	NA	NA	NA	3.42957260407292	0.0129099598641313	0.028087553769077	NA	NA	NA	NA	NA	NA	0.375978102133455	0.350696594427245	0.574328585449912	NA	NA	NA	NA	NA
APOOL	91.0828025477707	32.8125	NA	NA	NA	NA	NA	NA	NA	NA	NA	NA	NA	NA	NA	NA	NA	NA	1	NA	NA	1	73	9	NA	NA	NA	NA	NA	NA	NA	NA	NA	NA	NA	NA	NA	NA	NA	NA	NA	NA	NA	NA	NA	NA	NA	NA	NA
APP	97.4522292993631	85.9375	100	84.375	93.3333333333333	100	100	100	86.6666666666667	-6.16097319353959	1.86747069330507e-17	8.78704419482796e-17	-6.2935004605921	1.86747069330507e-17	1.32984604451242e-16	-0.072371776730936	0.545319576141813	0.576923770439448	3	1	NA	NA	84	78	5	47	0.664245741143927	0.194772968747398	0.396075000537382	-0.864555090459902	2.3570107965695e-06	2.30987058063811e-05	1.95092141332045	0.0617479176191737	0.10456915367788	1.655277659955	0.000429957557502089	0.00237635855923336	1.75232799828661	0.0164086687306502	0.13591782704267	0.462855778820618	0.155541507220737	0.383443153429618	0.607602753171889	0.0770673349255885	0.599458891664442	-0.2932866	0.4182387
APPL1	100	96.875	51.3513513513513	93.75	100	81.4070351758794	72.8571428571428	NA	100	4.18018772073307	2.29146419468857e-16	6.43855213205003e-16	2.9807432773315	1.38422611206127e-14	3.50382234615509e-14	1.35619961326178	9.31515129878177e-09	1.82880625698862e-08	NA	NA	1	NA	10	44	27	89	NA	0.530035561325242	0.383574527237737	NA	NA	NA	-1.09345248287755	0.000701889153630023	0.00255374516023819	3.8105984286979	0.00124106889891555	0.00543419488748461	-0.0231094053347398	0.608395836481484	0.753075157938419	-0.75779058268915	0.0637094455868041	0.254547534303541	NA	NA	NA	0.1489453	0.7164761
APPL2	100	92.96875	73.6486486486486	88.28125	100	86.4321608040201	85.7142857142857	33.3333333333333	96.6666666666667	3.25426326431511	7.72668367252546e-14	1.64487261587605e-13	1.12819600120408	6.05630732373688e-05	8.08172805968184e-05	2.26399530989475	8.03117999007186e-13	2.10371105087533e-12	NA	NA	NA	NA	55	76	52	83	NA	0.308503460133802	0.771721738024888	-0.479268994012902	0.577170029588704	0.690937581228898	-2.7261644753321	2.45356461229981e-07	5.01082153857181e-06	2.207674645057	0.0218635454113502	0.0554581494967318	-0.591632094811914	0.234006629296291	0.437030344933259	-1.76468466044522	0.00791561563559466	0.115219832571228	NA	NA	NA	0.06044014	0.6459218
APRT	100	100	97.2972972972973	99.21875	100	98.4924623115578	94.2857142857143	53.3333333333333	100	1.92741010688373	4.10723142051851e-13	8.26532638804035e-13	1.85160024261025	6.66671440991193e-12	1.32679082850827e-11	0.131803293304866	0.273750612791355	0.303375961913195	NA	NA	NA	NA	40	3	36	62	0.311978057061051	0.273154106931106	0.613023267462394	-0.7313739169477	0.0214478131625051	0.0485729886327322	-0.8327986555419	1.38240684748911e-06	1.86733775343903e-05	0.1130472580959	0.545917611612735	0.664351977434818	-0.324645920525086	0.0770673349255885	0.244992082826871	-0.322313676749175	0.0522682174564592	0.232049187670856	-0.347501881520373	0.918181818181818	0.98743648118409	-0.2666311	0.1379897
AQP1	68.1528662420382	100	99.3243243243243	96.875	100	96.4824120603015	100	90	100	0.546598543120364	0.0351427090474787	0.0410594863047235	-1.64012571232966	4.5926331757764e-10	8.10464678078188e-10	2.25690065875709	7.94435433385394e-14	2.33952478829627e-13	4	NA	1	NA	47	29	27	54	0.395464909783208	0.36336203056479	0.622104000163514	0.517082210157749	0.0103079597108363	0.027069380190698	0.288847130397848	0.251785126495926	0.336138042415379	2.2668811493666	5.32457666262053e-08	3.43054867834551e-06	0.53216730830502	0.0770673349255885	0.244992082826871	0.788939221364434	0.092539915112963	0.298099193954338	0.463668401283751	0.154582292617021	0.709553255281786	0.631996836770501	0.0274338869507977
AQP2	NA	96.875	93.9189189189189	99.21875	100	90.4522613065327	88.5714285714286	93.3333333333333	100	4.39957454231625	2.43513794203435e-16	6.80303579794698e-16	-0.820209854707262	1.02051553932484e-06	1.49208950695509e-06	5.47528849776689	1.8095742861733e-17	2.20206902579205e-16	4	NA	NA	NA	NA	57	27	58	0.51888656987501	0.782047487058963	0.811275794451939	0.963695210244751	0.015287538407901	0.0372849918636137	1.6134218981499	0.00531805801804643	0.0136166097462069	0.7982436730533	0.092235077621617	0.177921385831263	1.2241578210581	0.0770673349255885	0.244992082826871	-0.165882463415048	0.886064487536074	0.949864630205896	-0.206497757861843	0.909138673952242	0.98743648118409	0.433668691990402	0.0661007189175294
AQP5	NA	0.78125	NA	9.375	NA	NA	NA	NA	NA	NA	NA	NA	NA	NA	NA	NA	NA	NA	4	NA	1	NA	NA	NA	NA	17	NA	NA	NA	NA	NA	NA	NA	NA	NA	NA	NA	NA	NA	NA	NA	NA	NA	NA	NA	NA	NA	NA	NA
AQP7	NA	1.5625	NA	41.40625	NA	11.0552763819095	NA	NA	NA	NA	NA	NA	NA	NA	NA	NA	NA	NA	3	NA	NA	NA	NA	25	NA	19	NA	NA	NA	NA	NA	NA	NA	NA	NA	NA	NA	NA	NA	NA	NA	NA	NA	NA	NA	NA	NA	NA	NA
AQR	93.6305732484076	12.5	NA	NA	NA	NA	NA	NA	NA	NA	NA	NA	NA	NA	NA	NA	NA	NA	NA	NA	NA	NA	87	97	NA	NA	NA	NA	NA	NA	NA	NA	NA	NA	NA	NA	NA	NA	NA	NA	NA	NA	NA	NA	NA	NA	NA	NA	NA
ARAF	88.5350318471338	72.65625	NA	50	70	28.643216080402	NA	NA	66.6666666666667	NA	NA	NA	NA	NA	NA	-0.226457289996773	0.305347059148961	0.336867495059608	NA	NA	1	NA	67	49	NA	85	NA	NA	NA	NA	NA	NA	-1.57451237753855	0.018799329395482	0.0384160209385936	NA	NA	NA	-1.3922185172576	0.111943319838057	0.293451401575948	-0.697550450406991	0.310026196713503	0.536579259565081	NA	NA	NA	NA	NA
ARAP1	100	67.1875	NA	34.375	60	NA	NA	NA	NA	NA	NA	NA	NA	NA	NA	-0.326608173250252	0.337429499393851	0.369487816214057	NA	NA	1	NA	39	64	NA	13	NA	0.409502289581541	NA	NA	NA	NA	-0.682818656566562	0.175769887344385	0.247665906972725	NA	NA	NA	NA	NA	NA	-0.762018692862824	0.190250925545043	0.428708644352218	NA	NA	NA	NA	NA
ARAP3	NA	3.125	NA	NA	NA	NA	NA	NA	NA	NA	NA	NA	NA	NA	NA	NA	NA	NA	NA	NA	NA	NA	NA	10	NA	NA	NA	NA	NA	NA	NA	NA	NA	NA	NA	NA	NA	NA	NA	NA	NA	NA	NA	NA	NA	NA	NA	NA	NA
ARCN1	100	97.65625	37.1621621621622	53.125	96.6666666666667	77.3869346733668	80	NA	50	0.744682767448722	0.00170554703467331	0.00215123979147021	3.78971468193926	4.08627594277511e-17	1.88418416336689e-16	-3.07538481910395	7.43003972318324e-16	3.11066762769737e-15	NA	NA	NA	NA	18	42	61	64	NA	0.46521025291516	0.563713266090792	NA	NA	NA	-1.1613006467287	0.000121602098346013	0.000610859149963646	-1.27791089151606	0.277942621997758	0.411260244491433	NA	NA	NA	-0.767671521238807	0.11032307817785	0.323050128850223	NA	NA	NA	NA	NA
ARF1	100	100	95.9459459459459	100	100	95.4773869346734	91.4285714285714	83.3333333333333	100	2.98778893758493	2.81617531680675e-15	6.8902658315849e-15	0.620006473301952	0.0503611740608536	0.0574542971680161	2.52206175935994	5.67372433420228e-16	2.43076906971144e-15	NA	NA	1	NA	13	27	73	48	0.313809540022466	0.238513467186085	0.196315228122544	-0.254840390451502	0.483342022602307	0.605863605075915	-0.717422563411397	0.00102016844449194	0.00346897713880263	1.0846305192242	0.0001555851069176	0.00103800123106269	0.134009978981876	0.697145146037232	0.817754460896996	-0.357449445598405	0.110323276614187	0.323050128850223	-0.764608003636543	0.574292636963252	0.904263811872508	0.523331	0.2305643
ARF3	100	100	95.9459459459459	100	100	95.4773869346734	91.4285714285714	83.3333333333333	100	2.91986631332849	1.27037459331953e-14	2.88385384979404e-14	0.474645991025607	0.200251297680918	0.218015525701	2.59905464121879	3.10410736691013e-16	1.44809072243633e-15	NA	NA	NA	NA	16	18	73	47	0.313809540022466	0.217700028343028	0.187496362879564	-0.244864043228251	0.487828478533553	0.609008801226601	-0.394869775389498	0.0169505586354229	0.035225540083668	0.934847002517998	0.000107019536758534	0.000793845576942412	0.134009978981876	0.697145146037232	0.817754460896996	-0.357449445598405	0.110323276614187	0.323050128850223	-0.764608003636543	0.574292636963252	0.904263811872508	0.523331	0.2444637
ARF4	100	99.21875	93.2432432432432	98.4375	100	87.9396984924623	84.2857142857143	43.3333333333333	100	4.90704474511761	1.8095742861733e-17	8.78704419482796e-17	3.04144594458172	1.70770155290738e-15	4.99363992005407e-15	2.07424777918495	9.2643764068056e-15	3.15504081803032e-14	NA	NA	NA	NA	14	23	85	7	0.881274981973595	0.460592941173036	0.000537539584512802	0.423787298206648	0.647575344416075	0.745022648111557	-0.1127014792742	0.282414775970468	0.369834006242243	0.731263792068599	0.000279528866609481	0.00164579006319681	-0.228482408212145	0.0275127382988932	0.162928810980998	-0.344222723928787	0.0637094455868041	0.254547534303541	NA	NA	NA	0.460395	0.2976964
ARF5	100	98.4375	87.1621621621622	99.21875	100	91.4572864321608	82.8571428571429	16.6666666666667	100	6.12288343569311	1.8095742861733e-17	8.78704419482796e-17	3.72398931598225	1.04809236562585e-13	2.40270230987814e-13	2.65945601251213	6.3661882212241e-15	2.21685156186939e-14	NA	NA	NA	NA	26	51	95	21	0.924429166148178	0.416853313112107	NA	-0.649129173099748	0.17590467867307	0.275218060391247	0.355710065978599	0.247286743725767	0.331422194423088	0.610954247756801	0.000253046893718211	0.00152572391800686	0.0525459559497818	0.727720721682502	0.837177076132289	-0.567840454703493	0.472614618043575	0.668596644874484	NA	NA	NA	-0.3153668	0.4386493
ARF6	100	93.75	71.6216216216216	96.875	100	77.8894472361809	78.5714285714286	33.3333333333333	100	5.88328711452997	2.47795018480222e-17	9.49312939167843e-17	2.272055432915	1.92619194976448e-08	3.09361958884843e-08	3.9029880630463	1.32247945876514e-16	7.17115706514896e-16	1	NA	NA	NA	56	34	63	37	NA	0.285764068990471	0.715419321241053	1.73615101383805	0.456899589882717	0.582195931316275	-0.11997310870445	0.227741409267931	0.30921281171281	1.1589472176075	3.54796089334456e-05	0.000336161840945041	0.0871925239636937	0.983669995067825	0.999696479419039	-0.259651222446095	0.498410320123736	0.690803399049413	NA	NA	NA	0.009324485	0.3490815
ARFGAP1	86.6242038216561	36.71875	NA	8.59375	76.6666666666667	18.5929648241206	NA	NA	33.3333333333333	NA	NA	NA	NA	NA	NA	NA	NA	NA	NA	NA	NA	NA	94	20	NA	12	NA	0.426671639550674	NA	NA	NA	NA	NA	NA	NA	NA	NA	NA	NA	NA	NA	-0.292974546022677	0.739898141971099	0.867500896401944	NA	NA	NA	NA	NA
ARFGAP2	100	44.53125	NA	33.59375	NA	NA	NA	NA	NA	NA	NA	NA	NA	NA	NA	1.01533022824088	3.20198141088994e-06	5.31073553420177e-06	NA	NA	NA	NA	38	26	NA	19	NA	NA	NA	NA	NA	NA	NA	NA	NA	NA	NA	NA	NA	NA	NA	NA	NA	NA	NA	NA	NA	NA	NA
ARFGAP3	100	65.625	NA	33.59375	70	30.6532663316583	NA	NA	73.3333333333333	NA	NA	NA	NA	NA	NA	0.151356397755173	0.528453440102508	0.559886323165563	NA	NA	NA	NA	20	79	NA	89	NA	0.592582439554241	NA	NA	NA	NA	-3.19724963767216	2.38100366481673e-05	0.00016536889825883	NA	NA	NA	-2.09097100311423	0.110180531542761	0.291050223172954	-1.06090737774936	0.268455452356381	0.503067161787492	NA	NA	NA	NA	NA
ARFGEF1	100	87.5	NA	42.96875	100	31.1557788944724	45.7142857142857	NA	90	NA	NA	NA	NA	NA	NA	-0.745653919173673	0.00020948212653147	0.000303284714224626	NA	NA	NA	NA	73	53	NA	87	NA	0.705965345279512	0.319265879930802	NA	NA	NA	-1.2261981476907	0.0037733296229709	0.0103487561442151	NA	NA	NA	-0.428531398189799	0.487948031488212	0.671406923719319	-1.02699406144108	0.0472053068752861	0.219623629334886	NA	NA	NA	NA	NA
ARFGEF2	100	83.59375	NA	48.4375	86.6666666666667	37.1859296482412	48.5714285714286	NA	63.3333333333333	NA	NA	NA	NA	NA	NA	-0.175867792789512	0.290090557695698	0.320517349273555	NA	NA	NA	NA	92	60	NA	88	NA	0.333574087319763	NA	NA	NA	NA	-2.3070091514325	0.000103957025035388	0.000537163483277738	NA	NA	NA	-2.57087868069397	0.351062422269853	0.549850146327148	-0.668707683427433	0.193151371444547	0.428708644352218	NA	NA	NA	NA	NA
ARFGEF3	100	55.46875	58.7837837837838	31.25	50	52.7638190954774	51.4285714285714	NA	40	-0.577901564792747	0.433128325561667	0.457529921367958	-0.723359380917866	0.290090557695698	0.310948414292257	0.142506397462336	0.607650096980706	0.635772030981237	1	NA	NA	NA	85	92	98	78	NA	0.473311967254339	NA	-6.13541190937491	2.97112740110197e-07	3.79038501584369e-06	-3.98003963171745	7.93618764437366e-07	1.19425700911605e-05	NA	NA	NA	NA	NA	NA	NA	NA	NA	NA	NA	NA	NA	NA
ARFIP1	99.3630573248408	56.25	NA	25	90	10.5527638190955	28.5714285714286	NA	NA	NA	NA	NA	NA	NA	NA	-0.697087888371794	0.0099340563864701	0.0126226509813384	NA	NA	NA	NA	36	31	NA	65	NA	0.429167218664961	NA	NA	NA	NA	-3.27957735336356	4.74196282490563e-06	4.74334532135604e-05	NA	NA	NA	NA	NA	NA	-0.816677746253802	0.115874126920028	0.33318560429136	NA	NA	NA	NA	NA
ARFIP2	100	39.0625	NA	17.1875	36.6666666666667	19.0954773869347	NA	NA	16.6666666666667	NA	NA	NA	NA	NA	NA	NA	NA	NA	NA	NA	NA	NA	27	42	NA	16	NA	NA	NA	NA	NA	NA	NA	NA	NA	NA	NA	NA	NA	NA	NA	NA	NA	NA	NA	NA	NA	NA	NA
ARG1	12.7388535031847	54.6875	75	32.03125	100	61.3065326633166	52.8571428571429	33.3333333333333	86.6666666666667	-2.76111780120806	7.66619294978284e-09	1.23955856153205e-08	-1.93700935391533	4.24625354021066e-06	6.04475460029988e-06	-0.919074983853049	0.0266682592831498	0.0328078752755032	NA	NA	NA	NA	28	82	63	76	NA	NA	NA	3.25258995068079	2.76082656388858e-06	2.6221771241162e-05	-1.45412512113499	0.485514308683844	0.576002625551268	NA	NA	NA	1.5398246482161	0.0107665386168549	0.127813930128996	0.439838636649295	1	1	NA	NA	NA	1.3084360591763	0.0262299401508324
ARG2	100	41.40625	NA	NA	53.3333333333333	18.5929648241206	47.1428571428571	NA	NA	NA	NA	NA	NA	NA	NA	NA	NA	NA	NA	NA	NA	1	86	50	NA	NA	NA	NA	NA	NA	NA	NA	NA	NA	NA	NA	NA	NA	NA	NA	NA	-0.814362388363797	0.351048951048951	0.574328585449912	NA	NA	NA	NA	NA
ARHGAP1	100	100	66.2162162162162	94.53125	100	80.4020100502513	82.8571428571429	6.66666666666667	100	4.71936770991213	3.18341536825691e-17	1.13278466571186e-16	5.03926847419195	2.99038751765548e-17	1.51388368081309e-16	-0.178542708423926	0.615338541876172	0.642672343487587	NA	NA	NA	NA	9	24	75	68	NA	0.738740930158182	0.336836544493489	-0.514087369356073	0.496868393257263	0.617434153234962	-0.665225732208402	0.000635035581477755	0.00235801632040063	1.1519686372721	0.587490408510497	0.700947550894799	-0.253491460714386	0.179374200068868	0.373518827591479	-0.422047165804678	0.0522682174564592	0.232049187670856	NA	NA	NA	-0.6717594	0.3058902
ARHGAP12	47.1337579617834	43.75	NA	85.15625	53.3333333333333	NA	NA	NA	93.3333333333333	NA	NA	NA	NA	NA	NA	3.64508052899692	1.8095742861733e-17	2.20206902579205e-16	NA	NA	NA	NA	47	15	NA	33	NA	0.0342010824593059	NA	NA	NA	NA	NA	NA	NA	1.5944240565067	0.00766861253895194	0.0240510727056142	-0.282230609868119	0.245630188001974	0.450348750961164	0.496262381262877	1	1	NA	NA	NA	NA	NA
ARHGAP15	NA	17.96875	NA	NA	16.6666666666667	NA	NA	NA	NA	NA	NA	NA	NA	NA	NA	NA	NA	NA	NA	NA	NA	NA	NA	75	NA	NA	NA	NA	NA	NA	NA	NA	NA	NA	NA	NA	NA	NA	NA	NA	NA	NA	NA	NA	NA	NA	NA	NA	NA
ARHGAP17	100	75.78125	NA	43.75	80	NA	NA	NA	73.3333333333333	NA	NA	NA	NA	NA	NA	-0.306095801308171	0.086217161527646	0.100912878426823	NA	NA	1	NA	25	36	NA	23	NA	NA	NA	NA	NA	NA	-0.604917298118	0.0573120667945058	0.0980736664199249	NA	NA	NA	0.0303556331852572	0.674396810619721	0.806231621554326	0.515721079579208	0.45852082251665	0.658138725609005	NA	NA	NA	NA	NA
ARHGAP18	91.7197452229299	85.9375	NA	99.21875	96.6666666666667	NA	NA	NA	100	NA	NA	NA	NA	NA	NA	5.98350810834532	1.8095742861733e-17	2.20206902579205e-16	NA	NA	1	NA	48	58	NA	55	NA	NA	0.629286835825522	NA	NA	NA	-0.357174262457349	0.520380997084223	0.606463043816566	0.927159895096199	0.0341134342685551	0.0785758879219527	0.158260704725208	0.853826337605191	0.919328933508927	0.151182165648805	0.948623237400907	0.985887480539267	NA	NA	NA	NA	NA
ARHGAP25	45.2229299363057	32.03125	NA	NA	26.6666666666667	NA	NA	20	NA	NA	NA	NA	NA	NA	NA	NA	NA	NA	NA	NA	NA	NA	93	85	NA	NA	NA	NA	NA	NA	NA	NA	NA	NA	NA	NA	NA	NA	NA	NA	NA	NA	NA	NA	NA	NA	NA	NA	NA
ARHGAP27	7.64331210191083	64.84375	NA	94.53125	76.6666666666667	NA	NA	NA	100	NA	NA	NA	NA	NA	NA	4.35198954396973	3.60708429938347e-17	2.76073457184584e-16	NA	NA	NA	NA	80	76	NA	38	NA	NA	0.101200459830483	NA	NA	NA	-0.3012878128484	0.53468049676965	0.619341250647087	1.4450501621793	0.00167644191114116	0.00686093740403505	-0.429239895699212	0.0425475325632677	0.191089478248148	0.161225904042203	0.927908005307386	0.976042363603691	NA	NA	NA	NA	NA
ARHGAP28	17.1974522292994	NA	NA	17.96875	NA	NA	NA	NA	NA	NA	NA	NA	NA	NA	NA	NA	NA	NA	NA	NA	1	NA	94	NA	NA	38	NA	NA	NA	NA	NA	NA	NA	NA	NA	NA	NA	NA	NA	NA	NA	NA	NA	NA	NA	NA	NA	NA	NA
ARHGAP29	42.6751592356688	42.96875	NA	91.40625	90	19.5979899497487	NA	NA	100	NA	NA	NA	NA	NA	NA	3.20946713449062	3.01148086510434e-16	1.411601636769e-15	NA	NA	1	NA	56	67	NA	65	NA	0.738013157208696	0.337589523709824	NA	NA	NA	NA	NA	NA	-0.419197711937901	0.78227475046615	0.843629632855652	0.393348362751635	0.886064487536074	0.941045409199303	-0.400202545623117	1	1	NA	NA	NA	NA	NA
ARHGAP30	NA	7.8125	NA	NA	6.66666666666667	NA	NA	NA	NA	NA	NA	NA	NA	NA	NA	NA	NA	NA	NA	NA	NA	NA	NA	43	NA	NA	NA	NA	NA	NA	NA	NA	NA	NA	NA	NA	NA	NA	NA	NA	NA	NA	NA	NA	NA	NA	NA	NA	NA
ARHGAP32	NA	NA	NA	NA	NA	NA	NA	NA	13.3333333333333	NA	NA	NA	NA	NA	NA	NA	NA	NA	NA	NA	NA	NA	NA	NA	NA	NA	NA	NA	NA	NA	NA	NA	NA	NA	NA	NA	NA	NA	NA	NA	NA	NA	NA	NA	NA	NA	NA	NA	NA
ARHGAP35	48.4076433121019	77.34375	NA	72.65625	90	NA	NA	NA	76.6666666666667	NA	NA	NA	NA	NA	NA	1.2568575106774	9.70951895090243e-06	1.56620615788706e-05	NA	NA	NA	NA	31	61	NA	36	NA	NA	NA	NA	NA	NA	-0.667517591707249	0.292327506805388	0.380635930113581	1.05154142802352	0.000501344839067483	0.00266007673434629	-0.0677022623114745	0.739898141971099	0.848404446287939	0.446408420498265	0.429599517406759	0.6345410977107	NA	NA	NA	NA	NA
ARHGAP39	NA	NA	NA	70.3125	NA	NA	NA	NA	46.6666666666667	NA	NA	NA	NA	NA	NA	NA	NA	NA	NA	NA	NA	NA	NA	NA	NA	94	NA	NA	0.423344956708449	NA	NA	NA	NA	NA	NA	-0.775290858051601	0.239167055452117	0.367635794168045	NA	NA	NA	NA	NA	NA	NA	NA	NA	NA	NA
ARHGAP4	38.8535031847134	60.9375	NA	NA	40	NA	NA	3.33333333333333	NA	NA	NA	NA	NA	NA	NA	NA	NA	NA	NA	NA	NA	NA	76	84	NA	NA	NA	NA	NA	NA	NA	NA	-1.9885105900686	0.282414775970468	0.369834006242243	NA	NA	NA	NA	NA	NA	NA	NA	NA	NA	NA	NA	NA	NA
ARHGAP44	NA	NA	NA	17.1875	NA	NA	NA	NA	NA	NA	NA	NA	NA	NA	NA	NA	NA	NA	NA	NA	NA	NA	NA	NA	NA	90	NA	NA	NA	NA	NA	NA	NA	NA	NA	NA	NA	NA	NA	NA	NA	NA	NA	NA	NA	NA	NA	NA	NA
ARHGAP5	45.2229299363057	26.5625	NA	45.3125	NA	NA	NA	NA	NA	NA	NA	NA	NA	NA	NA	3.43013068549475	3.98509305492469e-12	9.8256614835769e-12	NA	NA	NA	NA	80	64	NA	43	NA	NA	0.179998593614741	NA	NA	NA	NA	NA	NA	NA	NA	NA	NA	NA	NA	NA	NA	NA	NA	NA	NA	NA	NA
ARHGAP6	100	63.28125	64.8648648648649	76.5625	93.3333333333333	40.7035175879397	57.1428571428571	NA	86.6666666666667	1.7864439950568	3.09025901049867e-06	4.44068170263258e-06	-0.347217511798872	0.363827378726595	0.386576532709063	2.23673516618347	1.05461012601626e-11	2.5158272405534e-11	NA	NA	NA	NA	21	77	84	73	NA	0.500184245824638	0.715701574315587	-0.0743696059544483	0.589475410302877	0.700611347636717	-3.27630052853795	0.00039709333690104	0.0015897634059597	1.29991889711928	0.282500888633026	0.414739914269218	-0.426337784609945	0.47932292367748	0.662787904809205	-0.901042548447055	0.0420696307625908	0.209853516830137	NA	NA	NA	0.817111	0.2288671
ARHGAP9	NA	42.1875	NA	NA	33.3333333333333	NA	NA	NA	NA	NA	NA	NA	NA	NA	NA	NA	NA	NA	NA	NA	1	NA	NA	82	NA	NA	NA	0.194914759618587	NA	NA	NA	NA	NA	NA	NA	NA	NA	NA	NA	NA	NA	NA	NA	NA	NA	NA	NA	NA	NA
ARHGDIA	100	100	100	100	100	99.4974874371859	100	93.3333333333333	100	0.692370114957129	3.37685797256562e-06	4.83826087178762e-06	-1.1766456599808	9.17482961893528e-13	1.94205888275372e-12	1.93537138225506	1.03160256315627e-15	4.20510392942617e-15	NA	NA	NA	NA	14	9	8	14	NA	0.57145690939015	0.273473571202144	0.134714834568154	0.898718622738361	0.932901950228168	-0.895020647076755	2.57994270641851e-06	2.96046268418793e-05	-0.133375052350399	0.445739280149163	0.579666710920624	-0.319103580647958	0.0382728484399011	0.182397089254334	-0.0685252104967624	0.193387736816146	0.428708644352218	-0.0183556530312252	0.650117354340668	0.926450020160575	0.1422227	0.5665094
ARHGDIB	100	92.1875	88.5135135135135	96.875	100	68.3417085427136	72.8571428571428	73.3333333333333	100	2.24275565464063	2.2190306030686e-07	3.35434858603393e-07	-0.207819371678887	0.202830985242913	0.220429022424096	2.59606769799587	9.17482961893528e-13	2.39049860372791e-12	NA	NA	NA	NA	67	80	82	51	NA	0.0085573764124143	0.687676587911956	1.86511821838825	0.030482498875268	0.0647490320936728	1.4846521038259	0.0531444951968351	0.0918120659719744	0.559403791060603	0.0266939242645696	0.065500325589341	-0.0562237520521869	0.608395836481484	0.753075157938419	-0.289411471873748	0.376918015020697	0.590280534237771	0.524711242227532	0.313618270274617	0.777419715195245	1.353771847846	0.00088280877944765
ARHGEF1	100	86.71875	NA	72.65625	96.6666666666667	NA	NA	NA	83.3333333333333	NA	NA	NA	NA	NA	NA	-0.759808276577903	0.000655261240668956	0.000917927924845596	NA	NA	1	NA	74	68	NA	45	NA	NA	NA	NA	NA	NA	-0.421030064882054	0.552829405308354	0.637137282369151	-0.603545692575199	0.156306633036024	0.264023563667591	-0.229325537518241	0.978697382843298	0.999696479419039	-0.433909616391258	0.169736037185594	0.401777340382634	NA	NA	NA	NA	NA
ARHGEF10	23.5668789808917	31.25	NA	NA	56.6666666666667	NA	NA	NA	NA	NA	NA	NA	NA	NA	NA	NA	NA	NA	NA	NA	NA	NA	100	75	NA	NA	NA	NA	NA	NA	NA	NA	NA	NA	NA	NA	NA	NA	NA	NA	NA	0.154282353690185	0.814808720691074	0.909451980532334	NA	NA	NA	NA	NA
ARHGEF10L	33.1210191082803	97.65625	87.8378378378378	34.375	100	17.0854271356784	21.4285714285714	16.6666666666667	40	-4.21914210904315	1.30836753386699e-15	3.32202694145914e-15	1.29766712811152	0.000274905939974187	0.00035438802872004	-5.75718301417621	1.8095742861733e-17	2.20206902579205e-16	NA	NA	NA	NA	96	78	77	38	NA	0.605440105233745	NA	3.65746753302175	3.32796944779643e-08	6.08059502495687e-07	1.93083729539435	1.7679055394173e-06	2.23825974381578e-05	NA	NA	NA	NA	NA	NA	1.77979917331194	0.0307776624243778	0.179946732974529	NA	NA	NA	1.0690951113741	0.0323826995191409
ARHGEF12	94.9044585987261	73.4375	NA	12.5	40	NA	NA	NA	NA	NA	NA	NA	NA	NA	NA	NA	NA	NA	NA	NA	1	NA	36	41	NA	22	NA	NA	NA	NA	NA	NA	-0.458802703597664	0.1705914564825	0.242661396016359	NA	NA	NA	NA	NA	NA	NA	NA	NA	NA	NA	NA	NA	NA
ARHGEF16	77.7070063694268	81.25	NA	56.25	76.6666666666667	15.5778894472362	25.7142857142857	NA	90	NA	NA	NA	NA	NA	NA	-0.585914541986128	0.0185125734275743	0.0230935710117321	NA	NA	NA	NA	64	53	NA	90	NA	0.237747055089185	0.123508011936044	NA	NA	NA	1.62950147191325	0.00929200978371183	0.0214397347464124	0.406391631581341	0.291770096620737	0.426127958471348	-1.02297834087618	0.325476535897858	0.533340710020599	0.0711984306757074	0.522375457359977	0.711846070477158	NA	NA	NA	NA	NA
ARHGEF18	NA	27.34375	NA	NA	NA	NA	NA	NA	NA	NA	NA	NA	NA	NA	NA	NA	NA	NA	NA	NA	NA	NA	NA	42	NA	NA	NA	NA	NA	NA	NA	NA	NA	NA	NA	NA	NA	NA	NA	NA	NA	NA	NA	NA	NA	NA	NA	NA	NA
ARHGEF2	90.4458598726115	26.5625	NA	NA	23.3333333333333	NA	NA	NA	NA	NA	NA	NA	NA	NA	NA	NA	NA	NA	NA	NA	NA	NA	64	80	NA	NA	NA	NA	NA	NA	NA	NA	NA	NA	NA	NA	NA	NA	NA	NA	NA	NA	NA	NA	NA	NA	NA	NA	NA
ARHGEF28	NA	17.1875	NA	NA	NA	NA	NA	NA	NA	NA	NA	NA	NA	NA	NA	NA	NA	NA	NA	NA	1	NA	NA	14	NA	NA	NA	NA	NA	NA	NA	NA	NA	NA	NA	NA	NA	NA	NA	NA	NA	NA	NA	NA	NA	NA	NA	NA	NA
ARHGEF35	NA	NA	NA	7.03125	NA	NA	NA	NA	66.6666666666667	NA	NA	NA	NA	NA	NA	NA	NA	NA	NA	NA	NA	NA	NA	NA	NA	41	NA	NA	NA	NA	NA	NA	NA	NA	NA	NA	NA	NA	-1.05914872906556	0.143140141592154	0.331513512746845	NA	NA	NA	NA	NA	NA	NA	NA
ARHGEF37	99.3630573248408	42.1875	NA	89.0625	80	6.03015075376884	NA	NA	96.6666666666667	NA	NA	NA	NA	NA	NA	4.47917166296262	1.86747069330507e-17	2.20206902579205e-16	NA	NA	NA	NA	28	23	NA	42	NA	NA	NA	NA	NA	NA	NA	NA	NA	1.8077717153693	0.047641718426382	0.10481178053804	-0.500231524142325	0.158309390196543	0.350176878078562	-1.2788158167671	0.251772333647418	0.489317089437752	NA	NA	NA	NA	NA
ARHGEF38	21.0191082802548	25.78125	NA	NA	NA	NA	NA	NA	NA	NA	NA	NA	NA	NA	NA	NA	NA	NA	NA	NA	NA	NA	79	7	NA	NA	NA	NA	NA	NA	NA	NA	NA	NA	NA	NA	NA	NA	NA	NA	NA	NA	NA	NA	NA	NA	NA	NA	NA
ARHGEF40	NA	NA	NA	21.875	NA	NA	NA	NA	NA	NA	NA	NA	NA	NA	NA	NA	NA	NA	NA	NA	1	NA	NA	NA	NA	22	NA	NA	NA	NA	NA	NA	NA	NA	NA	NA	NA	NA	NA	NA	NA	NA	NA	NA	NA	NA	NA	NA	NA
ARHGEF5	45.859872611465	56.25	NA	59.375	NA	NA	NA	NA	86.6666666666667	NA	NA	NA	NA	NA	NA	0.965662062681032	3.47021578506584e-07	6.085300830733e-07	NA	NA	1	NA	50	13	NA	9	NA	0.710569835571559	NA	NA	NA	NA	-0.12132711077269	0.445401112503983	0.537520653183667	0.348366107152808	0.124707607944282	0.223010036411067	0.18041292255413	1	1	NA	NA	NA	NA	NA	NA	NA	NA
ARHGEF6	91.7197452229299	38.28125	NA	NA	40	NA	NA	NA	NA	NA	NA	NA	NA	NA	NA	NA	NA	NA	NA	NA	1	NA	99	95	NA	NA	NA	NA	NA	NA	NA	NA	NA	NA	NA	NA	NA	NA	NA	NA	NA	NA	NA	NA	NA	NA	NA	NA	NA
ARHGEF7	100	69.53125	NA	17.96875	96.6666666666667	41.2060301507538	11.4285714285714	NA	23.3333333333333	NA	NA	NA	NA	NA	NA	-1.73748741281778	1.31364545781957e-08	2.55513170121226e-08	NA	NA	NA	NA	67	41	NA	87	NA	0.650755186455718	NA	NA	NA	NA	-0.590564507429647	0.362399669937797	0.454789051776365	NA	NA	NA	NA	NA	NA	0.121386868157568	0.948388727647086	0.985887480539267	NA	NA	NA	NA	NA
ARID2	48.4076433121019	20.3125	NA	NA	NA	NA	NA	NA	NA	NA	NA	NA	NA	NA	NA	NA	NA	NA	NA	NA	1	NA	93	5	NA	NA	NA	NA	NA	NA	NA	NA	NA	NA	NA	NA	NA	NA	NA	NA	NA	NA	NA	NA	NA	NA	NA	NA	NA
ARID4B	NA	NA	58.1081081081081	NA	NA	NA	NA	NA	NA	NA	NA	NA	NA	NA	NA	NA	NA	NA	NA	NA	NA	1	NA	NA	17	NA	NA	NA	NA	NA	NA	NA	NA	NA	NA	NA	NA	NA	NA	NA	NA	NA	NA	NA	NA	NA	NA	NA	NA
ARIH1	95.5414012738854	72.65625	NA	47.65625	83.3333333333333	NA	NA	NA	63.3333333333333	NA	NA	NA	NA	NA	NA	-0.308911386074287	0.0760353823822113	0.0896381824393578	NA	NA	NA	NA	62	64	NA	58	NA	0.135081746816072	NA	NA	NA	NA	-2.9935078127419	1.95862765128611e-05	0.000142676252050162	NA	NA	NA	-1.2326368212544	0.167341430499325	0.360645026348348	0.371187097288898	0.611412418514316	0.7790899978744	NA	NA	NA	NA	NA
ARIH2	NA	20.3125	NA	NA	NA	NA	NA	NA	NA	NA	NA	NA	NA	NA	NA	NA	NA	NA	NA	NA	NA	NA	NA	22	NA	NA	NA	NA	NA	NA	NA	NA	NA	NA	NA	NA	NA	NA	NA	NA	NA	NA	NA	NA	NA	NA	NA	NA	NA
ARL1	100	78.125	24.3243243243243	32.03125	96.6666666666667	37.6884422110553	38.5714285714286	NA	76.6666666666667	NA	NA	NA	NA	NA	NA	-2.28244532588726	9.62612375060063e-10	2.00362448321638e-09	NA	NA	NA	NA	22	18	36	46	NA	0.00740692100971291	NA	NA	NA	NA	-1.2809963336675	0.000315558307939043	0.00133007439132538	NA	NA	NA	-1.30320525071413	0.04932932190975	0.205136898667656	-0.39211921656279	0.249468425156433	0.488005858180321	NA	NA	NA	NA	NA
ARL13B	NA	75.78125	NA	96.875	100	16.0804020100502	NA	NA	100	NA	NA	NA	NA	NA	NA	5.39229720016695	3.38872439176388e-17	2.65585626330508e-16	NA	NA	NA	NA	NA	41	NA	41	NA	0.652013302115169	0.240162081407249	NA	NA	NA	0.268097458517751	0.837466181422869	0.878968023389985	2.2637910082786	1.17836246123321e-07	5.65363265974656e-06	0.289322170867234	0.208161333849759	0.406016346484613	0.00961849956491889	1	1	NA	NA	NA	NA	NA
ARL15	89.171974522293	85.9375	NA	97.65625	100	25.6281407035176	NA	NA	100	NA	NA	NA	NA	NA	NA	5.10463235582107	1.8095742861733e-17	2.20206902579205e-16	NA	NA	1	NA	50	33	NA	7	NA	NA	0.152670328943385	NA	NA	NA	1.14699609015125	0.0123265864965737	0.0272152627218433	1.0433257695916	0.00275476627441344	0.0104053566981613	0.301956023371378	0.293856621740729	0.498226211055893	0.269812389931815	1	1	NA	NA	NA	NA	NA
ARL2	88.5350318471338	60.15625	NA	58.59375	80	NA	NA	NA	NA	NA	NA	NA	NA	NA	NA	1.2286849882316	0.00503660019434865	0.00654980883681004	NA	NA	NA	NA	27	5	NA	24	NA	0.178992972868411	NA	NA	NA	NA	3.55200289642807	0.000907533104136261	0.00315475793342605	-1.5137583592338	0.108063540541329	0.201224842213623	NA	NA	NA	-0.527537856139578	1	1	NA	NA	NA	NA	NA
ARL3	100	96.09375	87.1621621621622	95.3125	100	79.8994974874372	84.2857142857143	NA	100	3.87593078539135	3.45648430452146e-15	8.37285017865446e-15	2.00508213424073	1.65163395238118e-07	2.51944162227638e-07	2.05163586977557	1.27144856532798e-13	3.61042254444342e-13	NA	NA	NA	NA	7	19	61	47	NA	0.455141571073502	0.166630963900205	-0.5673521780333	0.297621979034181	0.420218066010278	0.666163891202601	0.0322244204631909	0.0604163861252502	2.662226652053	2.3624445956204e-10	6.659140703905e-08	0.443126177861195	0.193387736816146	0.389796084227962	0.0997664988927944	0.951038550212338	0.985887480539267	NA	NA	NA	1.0931223550916	0.0183522690076578
ARL6	27.3885350318471	59.375	NA	62.5	80	NA	NA	NA	96.6666666666667	NA	NA	NA	NA	NA	NA	2.08834230384353	1.55804557832817e-08	3.01653224947726e-08	NA	NA	NA	NA	52	15	NA	41	NA	NA	NA	NA	NA	NA	2.24699507489653	0.0038396384715347	0.0104637010292578	3.84157923435793	5.5128252518045e-05	0.00047997764257989	0.0860118834316914	0.948388727647086	0.981818760737783	0.178914560118798	0.977098349221111	0.998181759530788	NA	NA	NA	NA	NA
ARL6IP1	97.4522292993631	78.125	NA	NA	NA	NA	NA	NA	NA	NA	NA	NA	NA	NA	NA	NA	NA	NA	1	NA	NA	NA	22	23	NA	NA	NA	NA	NA	NA	NA	NA	0.788869814223247	0.0258045772821003	0.0500766429043475	NA	NA	NA	NA	NA	NA	NA	NA	NA	NA	NA	NA	NA	NA
ARL6IP5	100	90.625	NA	8.59375	90	NA	NA	NA	NA	NA	NA	NA	NA	NA	NA	NA	NA	NA	1	NA	NA	NA	8	5	NA	59	NA	NA	NA	NA	NA	NA	0.158646129930801	0.736552369632575	0.795439464969898	NA	NA	NA	NA	NA	NA	-0.110819630419599	0.980868575793869	0.998181759530788	NA	NA	NA	NA	NA
ARL8A	100	97.65625	62.8378378378378	91.40625	100	58.2914572864322	52.8571428571429	30	100	3.17938064704691	3.97070042707618e-11	7.2026658909754e-11	3.7748345562775	2.59106176768136e-13	5.71350280895254e-13	-0.501235674903509	0.11068838445104	0.128176974744525	NA	NA	NA	NA	35	84	87	66	NA	NA	0.251241550301333	2.02426289376774	0.000544044194476201	0.00239379445569529	-0.2742499409968	0.448670026071859	0.540704903214805	0.780905225035099	0.0536845277385039	0.115513940887716	0.179645432229186	0.333773890488536	0.535679422870967	-0.154574175798128	0.821825193354475	0.909451980532334	NA	NA	NA	2.58188225582792	0.0106086013372343
ARL8B	100	96.875	65.5405405405405	94.53125	100	61.3065326633166	67.1428571428571	30	100	3.61304993676171	1.17051290225686e-13	2.46490297991456e-13	3.5918876213686	1.34344122193916e-13	3.05099268160015e-13	0.14685194208246	0.407839626876849	0.441163291641907	NA	NA	NA	NA	21	75	81	47	NA	NA	0.156979746227385	2.71152659980803	0.00135759832484409	0.00520815300420615	0.00134702344804793	0.74481643829218	0.801337472493092	0.894293670640501	0.00852597621566424	0.0260515939923074	0.856524197405548	0.153569874849297	0.34184824639332	-0.0486156566002549	0.983669995067825	0.998181759530788	NA	NA	NA	3.02206467546004	0.0080112249396444
ARMC1	100	50.78125	NA	NA	NA	NA	NA	NA	NA	NA	NA	NA	NA	NA	NA	NA	NA	NA	NA	NA	NA	1	41	78	NA	NA	NA	NA	NA	NA	NA	NA	NA	NA	NA	NA	NA	NA	NA	NA	NA	NA	NA	NA	NA	NA	NA	NA	NA
ARMC10	98.7261146496815	23.4375	NA	NA	NA	NA	NA	NA	NA	NA	NA	NA	NA	NA	NA	NA	NA	NA	1	NA	NA	1	44	10	NA	NA	NA	NA	NA	NA	NA	NA	NA	NA	NA	NA	NA	NA	NA	NA	NA	NA	NA	NA	NA	NA	NA	NA	NA
ARMC12	NA	5.46875	NA	NA	NA	NA	NA	NA	NA	NA	NA	NA	NA	NA	NA	NA	NA	NA	NA	NA	1	NA	NA	95	NA	NA	NA	NA	NA	NA	NA	NA	NA	NA	NA	NA	NA	NA	NA	NA	NA	NA	NA	NA	NA	NA	NA	NA	NA
ARMC6	47.7707006369427	36.71875	NA	14.0625	13.3333333333333	NA	NA	NA	NA	NA	NA	NA	NA	NA	NA	NA	NA	NA	NA	NA	NA	NA	32	26	NA	34	NA	NA	NA	NA	NA	NA	NA	NA	NA	NA	NA	NA	NA	NA	NA	NA	NA	NA	NA	NA	NA	NA	NA
ARMC8	85.9872611464968	35.15625	NA	NA	60	NA	NA	NA	NA	NA	NA	NA	NA	NA	NA	NA	NA	NA	NA	NA	NA	NA	75	65	NA	NA	NA	NA	NA	NA	NA	NA	NA	NA	NA	NA	NA	NA	NA	NA	NA	-0.309522440866818	0.514785867727044	0.706521449133987	NA	NA	NA	NA	NA
ARMC9	41.4012738853503	30.46875	NA	43.75	NA	NA	NA	NA	100	NA	NA	NA	NA	NA	NA	2.04611706452153	4.06286806395171e-09	8.13958366731703e-09	NA	NA	NA	NA	66	62	NA	37	NA	NA	NA	NA	NA	NA	NA	NA	NA	NA	NA	NA	0.36843731268263	0.275112859806767	0.477872399429204	NA	NA	NA	NA	NA	NA	NA	NA
ARMCX1	24.8407643312102	3.90625	NA	NA	NA	NA	NA	NA	NA	NA	NA	NA	NA	NA	NA	NA	NA	NA	2	NA	NA	1	77	2	NA	NA	NA	NA	NA	NA	NA	NA	NA	NA	NA	NA	NA	NA	NA	NA	NA	NA	NA	NA	NA	NA	NA	NA	NA
ARMCX3	96.8152866242038	28.90625	NA	NA	NA	NA	NA	NA	NA	NA	NA	NA	NA	NA	NA	NA	NA	NA	2	NA	NA	NA	81	78	NA	NA	NA	NA	NA	NA	NA	NA	NA	NA	NA	NA	NA	NA	NA	NA	NA	NA	NA	NA	NA	NA	NA	NA	NA
ARPC1A	100	98.4375	71.6216216216216	89.84375	100	86.9346733668342	82.8571428571429	NA	100	2.95750084559549	5.08541409556603e-14	1.09454276891322e-13	3.29954412382294	1.60969956440147e-15	4.75281888395574e-15	-0.259534979293758	0.130773796470266	0.150134448369574	NA	NA	1	NA	19	45	45	47	NA	0.728215284685065	0.327071442087007	2.44207056322966	0.00159451780435152	0.005917005828196	0.4559876142992	0.00505481135393741	0.0130693728374976	2.1294278314224	0.00206406345715689	0.00816572472962944	-0.953900052200396	0.0171894651229597	0.13591782704267	0.140153611724017	0.667037296625165	0.813128726358705	NA	NA	NA	1.4765578350981	0.0104759734720724
ARPC1B	100	99.21875	81.0810810810811	94.53125	100	92.462311557789	88.5714285714286	26.6666666666667	100	2.77832927860917	4.23964510640913e-15	1.01814137407608e-14	2.23742111677481	1.46564450465969e-14	3.68686971669053e-14	0.645051838279176	6.74727547118258e-05	0.000101020084614394	NA	NA	NA	NA	12	39	42	34	NA	0.578732856899966	0.0989774056475853	3.37583699486212	4.79612816043571e-08	8.20670818563443e-07	0.664205165319949	0.00817194823991405	0.0194034286582319	1.0571295706312	0.000308591019359991	0.00178428909911995	-0.663823670443172	0.0151966534792459	0.13591782704267	-0.575568430864053	0.193387736816146	0.428708644352218	NA	NA	NA	0.195891570294098	0.0489522643856362
ARPC2	100	100	88.5135135135135	98.4375	100	86.9346733668342	90	33.3333333333333	100	2.67135044580439	3.45648430452146e-15	8.37285017865446e-15	2.47545948210627	6.59164319752755e-16	2.0856371054677e-15	0.292969512410146	0.0631381981281534	0.0751267871654425	NA	NA	NA	NA	4	2	45	45	NA	0.797674358359656	0.375944124218524	2.30326743834665	2.70878222130516e-05	0.000181935653244047	0.373267911412352	0.112033950921648	0.170991319222497	0.7992028884311	0.00150885638017199	0.00634789391285044	-0.657563546691623	0.00689559588970565	0.119481096681505	-0.983245709828729	0.0171894651229597	0.149358843092073	NA	NA	NA	1.5197674300289	3.41797060952123e-05
ARPC3	100	95.3125	87.8378378378378	94.53125	100	86.9346733668342	91.4285714285714	NA	100	1.94073126980087	3.25570389722451e-09	5.36654488553491e-09	1.75815295162396	1.34202522599806e-08	2.1755312202637e-08	0.263336792412531	0.272151919125597	0.301718027276548	NA	NA	NA	NA	6	30	53	37	0.144492696411918	0.824987817206053	0.473370481346938	0.940351333936146	0.0178783017816707	0.0423578226827275	-0.394876043969102	0.0814585786207224	0.131398393628443	-0.2849048120056	0.303640437012087	0.439197681502409	-1.06727866382976	0.00332102266720097	0.117297596736283	-0.5601791378893	0.166108112094624	0.399114559745164	NA	NA	NA	0.06461777	0.7660551
ARPC4	100	100	90.5405405405405	97.65625	100	93.4673366834171	95.7142857142857	66.6666666666667	100	1.89647190497113	1.5966812559211e-14	3.59945485438862e-14	0.791287854374605	2.08633704426963e-05	2.86106039366546e-05	1.20108998281841	2.87817524571877e-11	6.68164063757303e-11	NA	NA	NA	NA	1	4	17	17	NA	0.866249993385494	0.207830116751223	2.59455409106445	2.07406221555835e-08	4.06516194249436e-07	-0.00184933900915141	0.48209854545307	0.573139331063577	1.251258172429	1.15501231253197e-08	1.04182110590384e-06	-0.505824884178093	0.0637094455868041	0.223540517202699	-1.05025743654797	0.0151966534792459	0.141623394548968	-0.231558165604625	0.352681374353201	0.777419715195245	0.348885556720102	0.005104472770997
ARPC5	100	98.4375	44.5945945945946	92.1875	100	59.7989949748744	67.1428571428571	NA	100	4.41934160303503	4.73727912827592e-16	1.26543757536138e-15	3.7351543286808	6.99848198541884e-16	2.19153495161956e-15	0.849275019330257	3.22766581417092e-05	4.97958521146895e-05	NA	NA	1	NA	9	5	20	2	NA	0.00519448277390588	0.129741987747166	NA	NA	NA	0.209168480591849	0.382930163852623	0.47654457460223	0.6201685049692	0.00182899953315908	0.00733877926561162	-0.589365625967648	0.0044856415961266	0.117297596736283	-0.616598826645351	0.0382728484399011	0.198317802551216	NA	NA	NA	NA	NA
ARPC5L	100	90.625	NA	50	100	30.1507537688442	50	NA	100	NA	NA	NA	NA	NA	NA	-1.55889437812188	0.000116455181305813	0.000171473836602097	NA	NA	NA	NA	7	18	NA	7	NA	0.616756096372488	NA	NA	NA	NA	0.599779547554299	0.0968680295328434	0.151345268363928	4.2490885540184	0.000405725147785569	0.00225903755125051	-0.486281898821954	0.130607059731228	0.314991631114525	-0.774239455516483	0.667037296625165	0.813128726358705	NA	NA	NA	NA	NA
ARPIN	97.4522292993631	47.65625	NA	42.1875	56.6666666666667	30.6532663316583	77.1428571428572	NA	66.6666666666667	NA	NA	NA	NA	NA	NA	0.662211246581235	0.0320927652809133	0.0392185601499394	NA	NA	NA	NA	53	15	NA	34	NA	NA	NA	NA	NA	NA	NA	NA	NA	NA	NA	NA	-0.306729221575274	0.520806541239978	0.695657595337458	-0.61326896861733	0.108802961744138	0.323050128850223	NA	NA	NA	NA	NA
ARPP19	84.0764331210191	NA	NA	18.75	NA	NA	NA	NA	66.6666666666667	NA	NA	NA	NA	NA	NA	NA	NA	NA	NA	NA	NA	NA	70	NA	NA	29	NA	NA	NA	NA	NA	NA	NA	NA	NA	NA	NA	NA	-0.306104335767046	0.156862745098039	0.347799151256079	NA	NA	NA	NA	NA	NA	NA	NA
ARRB1	100	73.4375	NA	79.6875	76.6666666666667	65.3266331658292	52.8571428571429	NA	100	NA	NA	NA	NA	NA	NA	2.15588420183606	1.51708516644663e-12	3.88051636569769e-12	NA	NA	NA	NA	6	72	NA	63	NA	0.873833498300864	0.11402811946535	NA	NA	NA	-3.22543508516475	6.51728594234414e-07	1.02572514074233e-05	0.978652208940598	0.421697875519443	0.55772944826765	-0.882251292884987	0.00242996492809667	0.117297596736283	-1.56742943647658	0.0358440859181201	0.198317802551216	NA	NA	NA	NA	NA
ARRB2	43.312101910828	31.25	NA	17.96875	66.6666666666667	NA	NA	NA	NA	NA	NA	NA	NA	NA	NA	NA	NA	NA	NA	NA	1	NA	48	72	NA	25	NA	NA	NA	NA	NA	NA	NA	NA	NA	NA	NA	NA	NA	NA	NA	0.288956640491996	0.578741691744788	0.756009873382623	NA	NA	NA	NA	NA
ARRDC1	50.9554140127389	64.0625	73.6486486486486	100	73.3333333333333	89.4472361809045	87.1428571428571	46.6666666666667	100	7.75594211821535	1.8095742861733e-17	8.78704419482796e-17	-1.14863580884872	0.00532950875571719	0.00645598518264844	9.34381983499251	1.8095742861733e-17	2.20206902579205e-16	NA	NA	NA	NA	58	19	74	9	0.274380992826855	NA	0.276352318475846	-1.300777966315	0.00599276598304897	0.0176991828211693	-1.4821923123387	0.0037733296229709	0.0103487561442151	-0.00366652623590014	0.539133291958097	0.657515182999194	0.169021443831305	0.758724469894396	0.859806050461675	-0.377894926408576	0.299986391317661	0.524602323400974	NA	NA	NA	-1.7756830594271	0.00371969201304451
ARSA	98.0891719745223	60.15625	100	52.34375	70	100	100	100	NA	-9.49907236324013	1.86747069330507e-17	8.78704419482796e-17	-10.1067040060096	1.8095742861733e-17	1.32984604451242e-16	0.304020278325378	0.564916712987311	0.594234151563961	1	NA	NA	NA	89	99	10	58	0.242463609977415	NA	0.130998696055608	-0.0881502079366534	0.847885824351297	0.903629183045673	-7.40030569629229	5.06826234031607e-10	6.95568323584978e-08	-1.73915861519267	0.215536762689436	0.338229227463242	NA	NA	NA	0.350152906017279	0.463913176606675	0.663435557903064	1.75509070963746	0.0275127382988932	0.486692925589886	1.4360456960188	7.25802756122475e-11
ARSB	74.5222929936306	81.25	97.972972972973	NA	80	94.4723618090452	87.1428571428571	80	13.3333333333333	NA	NA	NA	-3.32973628009692	6.94330010020023e-15	1.82008837578064e-14	NA	NA	NA	1	NA	NA	NA	78	74	46	NA	0.568365164811752	NA	NA	0.9214559992331	0.000765829174963167	0.00325666213258499	-1.6256238281851	0.00559362459992403	0.0142371854616761	NA	NA	NA	NA	NA	NA	0.522680213754345	0.54576964965308	0.730748065260688	1.89351126417898	0.012879064669346	0.486692925589886	1.4101344612269	1.97225842324077e-06
ARSD	70.0636942675159	NA	NA	NA	50	NA	NA	NA	NA	NA	NA	NA	NA	NA	NA	NA	NA	NA	NA	NA	NA	NA	77	NA	NA	NA	NA	NA	NA	NA	NA	NA	NA	NA	NA	NA	NA	NA	NA	NA	NA	NA	NA	NA	NA	NA	NA	NA	NA
ARSE	NA	71.09375	NA	NA	76.6666666666667	NA	NA	NA	20	NA	NA	NA	NA	NA	NA	NA	NA	NA	NA	NA	NA	NA	NA	99	NA	NA	NA	0.0719237825369471	NA	NA	NA	NA	2.34768830131934	0.00327918987961757	0.0091619710724494	NA	NA	NA	NA	NA	NA	1.9298767048768	0.438945655233177	0.645086451008791	NA	NA	NA	NA	NA
ARSF	NA	97.65625	89.1891891891892	81.25	96.6666666666667	82.9145728643216	81.4285714285714	20	93.3333333333333	0.300384641269421	0.114833469544665	0.129063553666914	2.78264598490877	2.51590824149283e-14	6.11977680363121e-14	-2.52503101056321	3.98509305492469e-12	9.8256614835769e-12	1	1	NA	NA	NA	95	59	88	0.19648880123988	0.779706223352458	0.300325662705001	2.27855160508935	1.44775649634737e-05	0.000105808915461862	2.59403340278995	6.51728594234414e-07	1.02572514074233e-05	4.65319962738685	5.24468932568604e-06	8.57012639813189e-05	2.31288563291784	0.0373383455359495	0.182397089254334	1.90996824578135	0.0132467748139788	0.137077763929887	NA	NA	NA	1.1194178064024	0.00811563468106563
ART3	NA	76.5625	93.9189189189189	5.46875	60	58.2914572864322	84.2857142857143	96.6666666666667	3.33333333333333	NA	NA	NA	-4.34025475542292	9.53476081591945e-15	2.47009262075525e-14	NA	NA	NA	3	NA	NA	NA	NA	58	53	5	0.905030219482179	0.560901876534107	NA	0.581076435749349	0.117580849703413	0.19898297642116	2.24958070924625	0.0154949123763866	0.0326955992394726	NA	NA	NA	NA	NA	NA	0.499891300215932	0.514785867727044	0.706521449133987	0.280405616135329	0.87993390891168	0.985997917967689	-0.3856377	0.462281
ART4	NA	3.90625	NA	NA	NA	NA	NA	NA	NA	NA	NA	NA	NA	NA	NA	NA	NA	NA	2	1	NA	NA	NA	75	NA	NA	NA	NA	NA	NA	NA	NA	NA	NA	NA	NA	NA	NA	NA	NA	NA	NA	NA	NA	NA	NA	NA	NA	NA
AS3MT	21.0191082802548	27.34375	NA	NA	56.6666666666667	NA	NA	NA	NA	NA	NA	NA	NA	NA	NA	NA	NA	NA	NA	NA	NA	1	74	6	NA	NA	NA	NA	NA	NA	NA	NA	NA	NA	NA	NA	NA	NA	NA	NA	NA	-0.324935321027468	0.417317976141506	0.629927478616352	NA	NA	NA	NA	NA
ASAH1	100	100	100	100	100	100	100	100	100	-3.41849773546215	1.243797296933e-16	3.6362889490545e-16	-3.51610831566528	1.8095742861733e-17	1.32984604451242e-16	-0.00300928974836268	0.905461458036554	0.914170809058548	NA	NA	NA	NA	23	20	1	28	0.800644255485857	0.449332798644816	0.0961031048429817	-0.379532311903297	0.00261326769400053	0.00890079802253579	0.309124943372446	0.495839727379583	0.586427474884299	0.159614537111402	0.486424215506228	0.613128343189796	2.09082071239223	0.00332102266720097	0.117297596736283	0.781102195388705	0.0103513293232984	0.124357750911407	0.766574990748662	0.0117933052737477	0.471404619136749	0.7115883509145	4.96833336326008e-07
ASAP1	33.1210191082803	38.28125	NA	NA	NA	NA	NA	3.33333333333333	NA	NA	NA	NA	NA	NA	NA	NA	NA	NA	NA	NA	1	NA	89	98	NA	NA	NA	NA	NA	NA	NA	NA	NA	NA	NA	NA	NA	NA	NA	NA	NA	NA	NA	NA	NA	NA	NA	NA	NA
ASAP2	35.6687898089172	33.59375	NA	32.8125	80	NA	NA	NA	73.3333333333333	NA	NA	NA	NA	NA	NA	0.487719169523412	0.0208134427055886	0.0258759340574133	NA	NA	1	NA	57	35	NA	23	NA	NA	NA	NA	NA	NA	NA	NA	NA	NA	NA	NA	-0.571142427418064	0.694769008081702	0.817754460896996	-0.531393425586531	0.70883148349833	0.84635154666853	NA	NA	NA	NA	NA
ASAP3	15.2866242038217	27.34375	NA	61.71875	NA	NA	NA	NA	NA	NA	NA	NA	NA	NA	NA	2.10413087903119	4.18292371231441e-10	8.91487512000875e-10	NA	NA	NA	NA	56	85	NA	20	NA	NA	NA	NA	NA	NA	NA	NA	NA	1.24862940988584	0.00289661026649612	0.0108322655902965	NA	NA	NA	NA	NA	NA	NA	NA	NA	NA	NA
ASB9	12.1019108280255	22.65625	NA	NA	63.3333333333333	NA	NA	NA	NA	NA	NA	NA	NA	NA	NA	NA	NA	NA	NA	NA	NA	NA	41	8	NA	NA	NA	NA	NA	NA	NA	NA	NA	NA	NA	NA	NA	NA	NA	NA	NA	2.03135841172231	0.0652536318170993	0.258947670152019	NA	NA	NA	NA	NA
ASCC2	98.7261146496815	28.125	NA	NA	NA	NA	NA	NA	NA	NA	NA	NA	NA	NA	NA	NA	NA	NA	NA	NA	NA	NA	48	87	NA	NA	NA	NA	NA	NA	NA	NA	NA	NA	NA	NA	NA	NA	NA	NA	NA	NA	NA	NA	NA	NA	NA	NA	NA
ASCC3	90.4458598726115	39.84375	NA	25.78125	NA	9.54773869346734	NA	NA	NA	NA	NA	NA	NA	NA	NA	0.833332997247281	4.16178423136309e-05	6.35401758752007e-05	NA	NA	NA	NA	94	65	NA	33	NA	NA	NA	NA	NA	NA	NA	NA	NA	NA	NA	NA	NA	NA	NA	NA	NA	NA	NA	NA	NA	NA	NA
ASGR1	NA	NA	70.9459459459459	NA	NA	70.3517587939699	NA	73.3333333333333	NA	NA	NA	NA	NA	NA	NA	NA	NA	NA	3	1	1	NA	NA	NA	66	NA	0.777455411523988	NA	NA	2.2818353786713	0.0595506862234667	0.113520141023691	NA	NA	NA	NA	NA	NA	NA	NA	NA	NA	NA	NA	-0.345685449340866	0.525171216812084	0.873666336407617	-0.08541866	0.5087975
ASGR2	NA	NA	97.2972972972973	0.78125	NA	51.2562814070352	80	83.3333333333333	NA	NA	NA	NA	NA	NA	NA	NA	NA	NA	3	NA	1	NA	NA	NA	37	NA	0.346640195957264	NA	NA	-0.48501254138365	0.114255749628991	0.194731538498106	NA	NA	NA	NA	NA	NA	NA	NA	NA	NA	NA	NA	-0.989897262394194	0.0579512720419976	0.571177263482428	-0.3460148	0.9059564
ASL	100	96.09375	64.1891891891892	85.15625	100	90.4522613065327	77.1428571428572	NA	100	2.22532681149021	2.87240328075842e-10	4.96559077790684e-10	2.89232741791239	5.8363536625568e-15	1.55508107456283e-14	-0.610590347245182	0.00538990451185585	0.00698453675500192	NA	NA	NA	NA	32	49	60	60	NA	NA	0.301559068104463	0.884451109333886	0.007440227608265	0.0208056170212962	-0.862550796220649	0.0152633096666268	0.032246561247658	0.9077736476833	0.318302760486823	0.456018249617398	-0.531699672938263	0.0151966534792459	0.13591782704267	-0.355994835400331	0.208161333849759	0.442831994630051	NA	NA	NA	0.958944023313501	0.0410136571289829
ASMTL	100	96.09375	36.4864864864865	63.28125	96.6666666666667	66.3316582914573	74.2857142857143	NA	86.6666666666667	1.9480106035222	7.15062936095413e-11	1.27689810017038e-10	3.6290778642277	6.94330010020023e-15	1.82008837578064e-14	-1.6665702909308	1.24769052873793e-10	2.74267947940224e-10	NA	NA	NA	NA	26	78	73	95	NA	0.323523003001906	NA	NA	NA	NA	-2.28552222524365	3.90934101554638e-08	1.47395044223513e-06	0.517277985942982	0.944918752463797	0.963621519702589	-1.49581790523933	0.101430878987751	0.282737316105875	-0.464078040717752	0.331404679497197	0.5543933749213	NA	NA	NA	NA	NA
ASNA1	100	99.21875	35.1351351351351	60.9375	100	44.2211055276382	60	NA	100	2.19340598188817	3.23900532614396e-12	6.2104821887716e-12	5.63642925519796	1.8095742861733e-17	1.32984604451242e-16	-3.46497018655979	3.49622305600288e-17	2.68989517319174e-16	NA	NA	NA	NA	3	13	6	63	NA	0.630230831438395	NA	NA	NA	NA	-0.2595664009825	0.117059538660493	0.177164215767161	2.10894201535327	0.442692067293636	0.576701682118514	-0.376868582900315	0.130607059731228	0.314991631114525	-0.0249815590739573	0.918484521069359	0.968162169444504	NA	NA	NA	NA	NA
ASPA	68.1528662420382	78.125	NA	41.40625	86.6666666666667	33.1658291457286	NA	NA	53.3333333333333	NA	NA	NA	NA	NA	NA	-1.80689339295121	6.42492773388096e-08	1.19511788670102e-07	NA	NA	NA	NA	61	67	NA	17	NA	NA	NA	NA	NA	NA	1.856627902673	0.00608164215405375	0.0152753398466753	NA	NA	NA	-0.176035103397687	0.720901320901321	0.837177076132289	-0.196389297839207	0.742446338155047	0.869088489526675	NA	NA	NA	NA	NA
ASPDH	NA	49.21875	NA	NA	83.3333333333333	28.643216080402	NA	76.6666666666667	73.3333333333333	NA	NA	NA	NA	NA	NA	NA	NA	NA	NA	NA	NA	NA	NA	27	NA	NA	NA	NA	NA	NA	NA	NA	NA	NA	NA	NA	NA	NA	1.26049157397986	0.0651685775524785	0.227805974084442	-0.757277035927927	0.891812185660617	0.954094890911084	-1.36415739139284	0.316385593138857	0.777419715195245	NA	NA
ASPH	100	77.34375	NA	NA	30	NA	NA	NA	NA	NA	NA	NA	NA	NA	NA	NA	NA	NA	1	NA	NA	NA	4	34	NA	NA	NA	NA	NA	NA	NA	NA	2.32111087139607	0.000365400253252493	0.00149071137801344	NA	NA	NA	NA	NA	NA	NA	NA	NA	NA	NA	NA	NA	NA
ASPRV1	NA	13.28125	NA	NA	NA	NA	NA	NA	NA	NA	NA	NA	NA	NA	NA	NA	NA	NA	1	NA	NA	NA	NA	93	NA	NA	NA	NA	NA	NA	NA	NA	NA	NA	NA	NA	NA	NA	NA	NA	NA	NA	NA	NA	NA	NA	NA	NA	NA
ASPSCR1	96.1783439490446	78.90625	NA	55.46875	86.6666666666667	45.2261306532663	24.2857142857143	NA	80	NA	NA	NA	NA	NA	NA	0.00179733681875582	0.56244865569666	0.592486236233865	NA	NA	1	NA	47	82	NA	71	NA	0.664948608216975	NA	NA	NA	NA	-1.47205630288655	0.17403087495158	0.245619058806611	0.515387630742476	0.483224966590309	0.611145428862113	-1.08001588225722	0.0183571140126531	0.140346821330078	-0.674822138603531	0.242784262446397	0.479058495440349	NA	NA	NA	NA	NA
ASRGL1	97.4522292993631	67.96875	60.1351351351351	60.15625	90	83.9195979899498	80	NA	93.3333333333333	1.07695233336235	0.000557486861903559	0.000714726746030203	0.0371942091117425	0.975220380235147	0.977634292067412	1.0758545847272	0.00022190223609564	0.000320792263593254	NA	NA	NA	NA	67	36	40	58	NA	0.457771600478985	0.368092086532572	0.803910354976699	0.510593908087452	0.629771433544934	-1.1149466555023	0.0166999173962974	0.034788959676197	3.5366463095098	0.0332572626461767	0.0772349405428717	-1.04965052047395	0.0463938512094388	0.198064718085094	-0.315950198840589	0.325476535897858	0.549721563760079	NA	NA	NA	2.350384	0.1322735
ASS1	100	100	100	100	100	100	100	93.3333333333333	100	-0.964552284076301	3.09018088935999e-07	4.6459928560154e-07	0.714016777095026	4.87027851736301e-05	6.53494025245285e-05	-1.73664768555765	1.22828084402213e-12	3.17774419065232e-12	NA	NA	NA	NA	29	24	52	47	0.507774728074105	0.83310732642406	0.321707881251372	2.42487621199675	1.63822777016529e-11	9.54599749317935e-10	2.03621712248925	2.52433999923718e-09	1.92466900830728e-07	2.0709377813663	7.92816420335758e-10	1.48983418988094e-07	-0.388214394331783	0.697145146037232	0.817754460896996	1.30121815589967	0.0637094455868041	0.254547534303541	0.913420208946821	0.856156001683663	0.976234933774003	0.843296002214601	9.16255752057476e-05
ATAD1	93.6305732484076	49.21875	NA	NA	NA	NA	NA	NA	NA	NA	NA	NA	NA	NA	NA	NA	NA	NA	NA	NA	NA	1	71	10	NA	NA	NA	NA	NA	NA	NA	NA	NA	NA	NA	NA	NA	NA	NA	NA	NA	NA	NA	NA	NA	NA	NA	NA	NA
ATAD2	NA	31.25	NA	NA	NA	NA	NA	NA	NA	NA	NA	NA	NA	NA	NA	NA	NA	NA	NA	NA	NA	NA	NA	80	NA	NA	NA	NA	NA	NA	NA	NA	NA	NA	NA	NA	NA	NA	NA	NA	NA	NA	NA	NA	NA	NA	NA	NA	NA
ATAD3A	100	74.21875	10.1351351351351	NA	86.6666666666667	NA	NA	NA	NA	NA	NA	NA	NA	NA	NA	NA	NA	NA	1	NA	NA	1	30	88	64	NA	NA	0.315538476325625	NA	NA	NA	NA	1.77895131003645	0.0150347603104061	0.0318421374228415	NA	NA	NA	NA	NA	NA	0.913831399807188	0.347445665116953	0.571497514041325	NA	NA	NA	NA	NA
ATAD3B	98.7261146496815	66.40625	4.72972972972973	NA	NA	NA	NA	NA	NA	NA	NA	NA	NA	NA	NA	NA	NA	NA	NA	NA	NA	1	85	74	13	NA	NA	0.474317341491772	NA	NA	NA	NA	0.407352935862336	0.0617479176191737	0.10456915367788	NA	NA	NA	NA	NA	NA	NA	NA	NA	NA	NA	NA	NA	NA
ATE1	98.7261146496815	52.34375	NA	14.0625	NA	14.572864321608	NA	NA	13.3333333333333	NA	NA	NA	NA	NA	NA	NA	NA	NA	NA	NA	NA	NA	82	11	NA	13	NA	0.748513879700459	NA	NA	NA	NA	-1.3331411158601	0.00531805801804643	0.0136166097462069	NA	NA	NA	NA	NA	NA	NA	NA	NA	NA	NA	NA	NA	NA
ATF6	NA	14.0625	NA	NA	NA	19.0954773869347	NA	NA	NA	NA	NA	NA	NA	NA	NA	NA	NA	NA	1	NA	NA	NA	NA	11	NA	NA	NA	NA	NA	NA	NA	NA	NA	NA	NA	NA	NA	NA	NA	NA	NA	NA	NA	NA	NA	NA	NA	NA	NA
ATF6B	NA	16.40625	NA	NA	NA	25.6281407035176	60	NA	NA	NA	NA	NA	NA	NA	NA	NA	NA	NA	1	NA	NA	NA	NA	61	NA	NA	NA	NA	NA	NA	NA	NA	NA	NA	NA	NA	NA	NA	NA	NA	NA	NA	NA	NA	NA	NA	NA	NA	NA
ATG13	NA	32.8125	NA	NA	NA	NA	NA	NA	NA	NA	NA	NA	NA	NA	NA	NA	NA	NA	NA	NA	1	NA	NA	87	NA	NA	NA	NA	NA	NA	NA	NA	NA	NA	NA	NA	NA	NA	NA	NA	NA	NA	NA	NA	NA	NA	NA	NA	NA
ATG16L1	80.8917197452229	29.6875	NA	22.65625	23.3333333333333	13.0653266331658	NA	NA	33.3333333333333	NA	NA	NA	NA	NA	NA	NA	NA	NA	NA	NA	NA	NA	70	63	NA	35	NA	0.0957066839196342	NA	NA	NA	NA	NA	NA	NA	NA	NA	NA	NA	NA	NA	NA	NA	NA	NA	NA	NA	NA	NA
ATG2B	41.4012738853503	29.6875	NA	1.5625	46.6666666666667	NA	NA	NA	NA	NA	NA	NA	NA	NA	NA	NA	NA	NA	NA	NA	NA	NA	75	54	NA	100	NA	NA	NA	NA	NA	NA	NA	NA	NA	NA	NA	NA	NA	NA	NA	NA	NA	NA	NA	NA	NA	NA	NA
ATG3	100	92.1875	NA	56.25	93.3333333333333	42.713567839196	52.8571428571429	NA	76.6666666666667	NA	NA	NA	NA	NA	NA	-2.05936865245028	2.73992712868735e-10	5.89937423532024e-10	NA	NA	1	NA	11	9	NA	67	NA	0.568955813067771	NA	NA	NA	NA	0.493127303717948	0.391942885691258	0.485471494876067	1.4122747527242	0.398434357020206	0.534167345470015	-1.3123722696656	0.00129430402683869	0.117297596736283	0.0257719274501156	0.306425519610336	0.53162251374533	NA	NA	NA	NA	NA
ATG4B	92.9936305732484	36.71875	NA	17.1875	80	NA	31.4285714285714	NA	33.3333333333333	NA	NA	NA	NA	NA	NA	NA	NA	NA	NA	NA	NA	NA	27	9	NA	15	NA	NA	NA	NA	NA	NA	NA	NA	NA	NA	NA	NA	NA	NA	NA	-1.13272680749888	0.133883301604395	0.354730077060586	NA	NA	NA	NA	NA
ATG4C	8.9171974522293	NA	NA	14.84375	NA	NA	NA	NA	43.3333333333333	NA	NA	NA	NA	NA	NA	NA	NA	NA	NA	NA	NA	NA	78	NA	NA	98	NA	NA	NA	NA	NA	NA	NA	NA	NA	NA	NA	NA	NA	NA	NA	NA	NA	NA	NA	NA	NA	NA	NA
ATG5	100	60.15625	NA	51.5625	73.3333333333333	38.1909547738693	44.2857142857143	NA	86.6666666666667	NA	NA	NA	NA	NA	NA	0.72196248591386	0.00291619794921184	0.00388517940740416	NA	NA	NA	NA	16	66	NA	85	NA	0.155483656087952	0.402797418665936	NA	NA	NA	-4.10004950134535	1.57758856627334e-07	3.73290094543712e-06	-0.592849776391301	0.430623014077122	0.565553230485678	-2.10664130870198	0.105999979291136	0.289719514966132	0.144743294792601	0.393265248683205	0.608814868658731	NA	NA	NA	NA	NA
ATG7	98.7261146496815	71.875	NA	20.3125	80	12.5628140703518	NA	NA	33.3333333333333	NA	NA	NA	NA	NA	NA	-1.43077868220075	2.30763785717082e-07	4.08563112182231e-07	NA	NA	1	NA	36	32	NA	63	NA	NA	NA	NA	NA	NA	-0.8097768548594	0.0185248635795761	0.037968223979406	NA	NA	NA	NA	NA	NA	-0.634130186252875	0.0887337860685552	0.294770948417132	NA	NA	NA	NA	NA
ATG9A	33.1210191082803	4.6875	NA	NA	NA	NA	NA	NA	NA	NA	NA	NA	NA	NA	NA	NA	NA	NA	3	NA	NA	NA	56	62	NA	NA	NA	NA	NA	NA	NA	NA	NA	NA	NA	NA	NA	NA	NA	NA	NA	NA	NA	NA	NA	NA	NA	NA	NA
ATIC	100	100	95.9459459459459	96.09375	100	89.9497487437186	97.1428571428571	NA	100	2.31824973697047	6.92682925535902e-17	2.18565000775891e-16	3.04294393597869	1.8095742861733e-17	1.32984604451242e-16	-0.664190694744818	7.39425122148491e-06	1.20397253960909e-05	NA	NA	1	NA	3	5	47	51	NA	0.582082735798756	0.183081872830806	0.294641901467951	0.374876438682699	0.502008448322918	0.0987080113811487	0.828928376470235	0.872944524146525	0.923386128628202	0.113793535462631	0.207945237008292	-0.4869037712077	0.376918015020697	0.568821972130698	-0.0340701757243771	0.423232456699067	0.630178038242923	NA	NA	NA	0.1037797	0.1667628
ATL3	100	75	NA	NA	90	NA	NA	NA	NA	NA	NA	NA	NA	NA	NA	NA	NA	NA	2	NA	NA	NA	9	67	NA	NA	NA	0.0515419926669144	NA	NA	NA	NA	0.4289576540226	0.251785126495926	0.336138042415379	NA	NA	NA	NA	NA	NA	0.529141736278795	0.648303196183126	0.805836338395982	NA	NA	NA	NA	NA
ATOX1	100	59.375	95.9459459459459	89.84375	NA	92.462311557789	95.7142857142857	96.6666666666667	100	-1.97791691468496	6.04328185108526e-08	9.32310095697489e-08	-6.89627979785276	3.49622305600288e-17	1.68234099526475e-16	4.93714648713964	1.43001944140576e-15	5.66418751791313e-15	NA	NA	1	NA	49	9	61	18	0.800849470673099	0.270658340731004	0.484897446208658	1.00326452420535	0.00530974613315994	0.0160109268015284	-0.0565661433869025	0.846023169093199	0.885511132751301	0.428663429068198	0.318302760486823	0.456018249617398	0.0506904701782567	0.727720721682502	0.837177076132289	NA	NA	NA	-1.02837469029057	0.398297622528851	0.807605518562416	-0.2322083	0.6148302
ATP11A	36.3057324840764	58.59375	NA	69.53125	70	NA	NA	NA	93.3333333333333	NA	NA	NA	NA	NA	NA	1.53084350376751	1.10903690861296e-07	2.01824116062755e-07	2	NA	NA	NA	85	65	NA	74	NA	0.307681180384159	NA	NA	NA	NA	0.933845536071154	0.0162083796377997	0.0339920235558012	2.01683030787305	0.000165467194899611	0.00108783826384438	-0.479529290049513	0.051973123345448	0.206571195597744	0.899670558480931	0.223023622404427	0.458399009073533	NA	NA	NA	NA	NA
ATP11B	40.1273885350318	37.5	NA	22.65625	53.3333333333333	5.0251256281407	NA	NA	NA	NA	NA	NA	NA	NA	NA	0.529215516377509	0.000865643555638438	0.0012023281710876	1	NA	NA	NA	91	65	NA	28	NA	0.589231289155825	NA	NA	NA	NA	NA	NA	NA	NA	NA	NA	NA	NA	NA	-1.13495457032265	0.0229020979020979	0.16511743301908	NA	NA	NA	NA	NA
ATP12A	99.3630573248408	96.875	80.4054054054054	99.21875	100	78.894472361809	68.5714285714286	NA	100	7.03951524637973	1.8095742861733e-17	8.78704419482796e-17	2.70336869638284	7.41344032372644e-13	1.58440281325024e-12	4.66747670177343	1.243797296933e-16	6.85838697126846e-16	1	NA	1	NA	29	60	94	69	0.344225022516052	0.495647821721207	0.72002004795263	-0.135283522584658	0.71592234873237	0.801000821934089	-0.48750241447415	0.56756281121177	0.650620783584224	0.739183359204198	0.193636577236236	0.312339400334558	1.84401736917251	0.0522682174564592	0.206571195597744	1.31724486230298	0.0845274507569057	0.284537921735406	NA	NA	NA	0.3028221	0.2936551
ATP13A1	99.3630573248408	60.9375	NA	NA	NA	NA	NA	NA	NA	NA	NA	NA	NA	NA	NA	NA	NA	NA	2	NA	NA	NA	22	50	NA	NA	NA	NA	NA	NA	NA	NA	0.238285415801052	0.509787207534931	0.59777167089964	NA	NA	NA	NA	NA	NA	NA	NA	NA	NA	NA	NA	NA	NA
ATP13A3	17.8343949044586	NA	NA	27.34375	NA	NA	NA	NA	NA	NA	NA	NA	NA	NA	NA	NA	NA	NA	1	NA	1	NA	59	NA	NA	51	NA	NA	NA	NA	NA	NA	NA	NA	NA	NA	NA	NA	NA	NA	NA	NA	NA	NA	NA	NA	NA	NA	NA
ATP1A1	100	100	97.972972972973	100	100	98.9949748743718	98.5714285714286	70	100	1.39511843610675	9.77289543585746e-12	1.83418153031011e-11	1.17625305916884	1.83667207193867e-11	3.5281526757399e-11	0.278528382345876	0.0538988055625561	0.064577492681758	4	NA	NA	NA	2	24	72	80	0.267224688732233	0.213649002519172	0.311877673592168	2.8896300785065	1.63822777016529e-11	9.54599749317935e-10	1.0208209334417	4.1319137896094e-05	0.000257288497498182	2.0647543597493	1.02676652256862e-05	0.000133835751930188	0.165077092471869	0.313409308417687	0.518408914984352	0.827682095865867	0.0218437599225843	0.161662256979801	0.902291102110773	0.91769015298427	0.98743648118409	0.8012886481199	0.000102116323549867
ATP1A2	100	100	92.5675675675676	100	100	97.4874371859297	92.8571428571429	43.3333333333333	100	0.910717766734841	9.11614834247541e-09	1.46670703529926e-08	0.571061252295177	0.000178608871871845	0.000232593546971374	0.379382741711975	0.00434191959566989	0.00567655769202572	4	NA	NA	NA	15	34	77	56	0.29604097547883	0.541640883012815	0.107371819540622	3.44275211230282	9.43492638378262e-14	1.35611341889569e-11	0.932471165519352	8.48053170234876e-05	0.000458215815287537	1.0534835398139	0.00024312822779692	0.00148176798292447	0.407919321466522	0.130607059731228	0.314991631114525	0.589262834083119	0.0522682174564592	0.232049187670856	NA	NA	NA	0.9141393228699	0.000574077741343153
ATP1A3	100	100	92.5675675675676	100	100	97.4874371859297	92.8571428571429	50	100	0.916657302695757	8.19866044806832e-08	1.26083500581492e-07	0.739765449676103	9.70951895090243e-06	1.3567642927368e-05	0.214048600523476	0.121718480058103	0.140341550761383	2	NA	NA	NA	10	16	76	69	0.232091682411326	0.538071428000325	0.117021671258589	4.0729662971826	9.43492638378262e-14	1.35611341889569e-11	0.988834717052399	6.00912044838684e-05	0.000347677778388115	1.6285283112193	2.53267405207304e-05	0.00026563627848487	0.432792918065076	0.0637094455868041	0.223540517202699	0.693261576285433	0.0151966534792459	0.141623394548968	NA	NA	NA	0.631930639037201	0.00427331506493282
ATP1A4	100	97.65625	81.0810810810811	98.4375	100	79.3969849246231	77.1428571428572	NA	100	5.74858769184767	2.25526633808577e-17	9.01182245751484e-17	2.09505719989976	2.49263185430885e-10	4.47678891793829e-10	3.91608540380981	4.08627594277511e-17	3.01747864216484e-16	3	NA	NA	NA	23	28	89	40	0.154109078171744	0.530235133528806	NA	-0.0109238948227013	0.839469006999671	0.896875708172097	-0.954708351932748	0.00522896442827137	0.0134587974144029	0.272816560825397	0.359630957032726	0.497831680852545	0.155906031051632	0.918484521069359	0.957365781894426	0.79857497198933	0.0218437599225843	0.161662256979801	NA	NA	NA	0.3968624	0.3184587
ATP1B1	100	99.21875	97.972972972973	100	100	89.9497487437186	97.1428571428571	86.6666666666667	100	1.67928503537081	6.53853530345083e-14	1.39957671149606e-13	0.919025725077564	4.54052806281895e-07	6.79401674424263e-07	0.841255001212811	4.96973357180878e-06	8.14160923497548e-06	4	NA	NA	NA	9	40	34	42	0.246892436399689	0.400795330699303	0.378745897823313	1.43929974048585	5.79633861675506e-06	4.93948856036518e-05	1.0067583593081	0.000838968423280127	0.00295533948693441	1.2994570703247	1.97089445144632e-05	0.000218934334384801	1.28971920927488	0.0117933052737477	0.127813930128996	0.463303425148116	0.0845274507569057	0.284537921735406	0.486790571685368	0.125398919293118	0.675066012880982	0.862313376659998	0.000333264318837308
ATP1B3	100	79.6875	16.2162162162162	47.65625	90	NA	NA	NA	NA	NA	NA	NA	NA	NA	NA	-1.38706071559254	1.13010015750898e-05	1.81594552373915e-05	4	NA	1	NA	27	21	52	15	NA	NA	NA	NA	NA	NA	1.0004933263488	0.110804529053572	0.169416372184851	NA	NA	NA	NA	NA	NA	-0.24094165104712	0.68484746962604	0.825866250755637	NA	NA	NA	NA	NA
ATP2A1	100	70.3125	NA	NA	30	NA	NA	NA	NA	NA	NA	NA	NA	NA	NA	NA	NA	NA	NA	NA	NA	NA	51	82	NA	NA	NA	0.28367213072991	NA	NA	NA	NA	0.517598311498746	0.0432518781906528	0.0771696277026156	NA	NA	NA	NA	NA	NA	NA	NA	NA	NA	NA	NA	NA	NA
ATP2A2	100	92.1875	NA	NA	93.3333333333333	NA	NA	NA	NA	NA	NA	NA	NA	NA	NA	NA	NA	NA	1	NA	NA	NA	5	80	NA	NA	NA	NA	NA	NA	NA	NA	1.05975737701885	0.0150347603104061	0.0318421374228415	NA	NA	NA	NA	NA	NA	-0.567260164609696	0.280289812339886	0.509459410201203	NA	NA	NA	NA	NA
ATP2A3	100	88.28125	NA	NA	86.6666666666667	NA	NA	NA	NA	NA	NA	NA	NA	NA	NA	NA	NA	NA	1	NA	NA	NA	52	77	NA	NA	NA	NA	NA	NA	NA	NA	-0.629770181355745	0.590009096641172	0.671194035336824	NA	NA	NA	NA	NA	NA	0.132688467249707	0.667253901032337	0.813128726358705	NA	NA	NA	NA	NA
ATP2B1	100	72.65625	NA	64.0625	83.3333333333333	NA	NA	NA	NA	NA	NA	NA	NA	NA	NA	-0.0938584114378731	0.791057583384371	0.808948586488054	2	NA	1	NA	51	71	NA	61	NA	NA	NA	NA	NA	NA	0.61085876131418	0.0305029883208027	0.0575981028776413	0.291508366608321	0.111473466983489	0.205202177998177	NA	NA	NA	-0.184009068151205	0.202176605195854	0.441066872529264	NA	NA	NA	NA	NA
ATP2B2	100	25	NA	25	NA	NA	NA	NA	NA	NA	NA	NA	NA	NA	NA	0.555001657526731	0.0342027613027217	0.0417276527474882	3	NA	NA	NA	24	64	NA	53	NA	NA	NA	NA	NA	NA	NA	NA	NA	NA	NA	NA	NA	NA	NA	NA	NA	NA	NA	NA	NA	NA	NA
ATP2B3	100	32.03125	NA	25	NA	NA	NA	NA	NA	NA	NA	NA	NA	NA	NA	0.479190757493251	0.045028355383409	0.0542815161902539	3	NA	NA	NA	27	68	NA	41	NA	NA	NA	NA	NA	NA	NA	NA	NA	NA	NA	NA	NA	NA	NA	NA	NA	NA	NA	NA	NA	NA	NA
ATP2B4	100	78.125	NA	71.09375	83.3333333333333	NA	NA	NA	63.3333333333333	NA	NA	NA	NA	NA	NA	-0.0698273124621949	0.807996357891416	0.824835462258726	3	NA	1	NA	14	58	NA	82	NA	0.179540017980932	NA	NA	NA	NA	1.41487576193705	0.00397544195967513	0.0107230671097841	0.19613937213256	0.492856917336482	0.618815338860672	0.731020663844289	0.400181861482171	0.591989332682636	0.125767826875121	1	1	NA	NA	NA	NA	NA
ATP2C1	98.7261146496815	35.9375	NA	10.9375	36.6666666666667	NA	NA	NA	NA	NA	NA	NA	NA	NA	NA	NA	NA	NA	2	NA	NA	NA	58	18	NA	65	NA	NA	NA	NA	NA	NA	NA	NA	NA	NA	NA	NA	NA	NA	NA	NA	NA	NA	NA	NA	NA	NA	NA
ATP4A	99.3630573248408	99.21875	81.7567567567568	99.21875	100	95.4773869346734	75.7142857142857	NA	100	0.823362787700606	9.7262068636635e-05	0.000129196889537764	0.876822458125048	7.39827505515795e-05	9.81857366686718e-05	-0.0352046600238314	0.949009689777442	0.954204405835068	2	NA	NA	NA	97	80	36	59	0.0976067760124744	0.38708689430878	0.581101634715037	0.682065214523199	0.00434242870068687	0.0134130032645858	1.10945289070575	0.00106050042696843	0.00357424063352524	0.809304492838999	0.00932802190398785	0.0278605157529703	0.190471217519441	0.886064487536074	0.941045409199303	0.258310395930907	0.399683405631206	0.611106701898899	NA	NA	NA	0.09971044	0.8886455
ATP5A1	100	100	91.8918918918919	32.8125	100	68.3417085427136	78.5714285714286	20	NA	-6.28082381837707	1.86747069330507e-17	8.78704419482796e-17	2.65220182930684	4.59676621871891e-16	1.48935225486493e-15	-9.28343212372635	1.8095742861733e-17	2.20206902579205e-16	NA	NA	NA	NA	2	32	64	46	0.0231470870874581	0.838828464622028	NA	3.51591372456975	1.76559601515637e-09	5.51684783866251e-08	1.2104119122294	0.000201556894569966	0.000920827836577302	NA	NA	NA	NA	NA	NA	1.56199207603464	0.00148576554516	0.0668213529797598	NA	NA	NA	1.1334236639915	0.000306378220237349
ATP5B	100	100	94.5945945945946	10.15625	100	72.3618090452261	87.1428571428571	NA	NA	NA	NA	NA	2.0998327830779	3.73497712345941e-14	8.95068482249147e-14	NA	NA	NA	NA	NA	NA	NA	2	38	85	16	0.201186193830234	0.766228861772802	NA	4.19287599718285	6.74399481271604e-15	1.81750660202697e-12	0.718341258201995	0.0883823823211553	0.139741914167688	NA	NA	NA	NA	NA	NA	1.85830416510894	0.000417156402878712	0.0609743608874384	NA	NA	NA	1.2750972187711	8.41548559217747e-06
ATP5C1	100	100	42.5675675675676	NA	100	NA	NA	NA	NA	NA	NA	NA	6.58707058214847	2.11790295977905e-17	1.32984604451242e-16	NA	NA	NA	NA	NA	NA	NA	3	55	76	NA	NA	0.735970851512327	NA	NA	NA	NA	1.25972117156415	4.43498155932245e-05	0.000271721816607774	NA	NA	NA	NA	NA	NA	1.74745762938721	0.000505973363507445	0.0612053296270385	NA	NA	NA	NA	NA
ATP5D	100	73.4375	42.5675675675676	NA	96.6666666666667	NA	NA	NA	NA	NA	NA	NA	2.58038023475227	5.66290395554822e-10	9.92130974187611e-10	NA	NA	NA	NA	NA	NA	NA	20	25	35	NA	NA	NA	NA	NA	NA	NA	2.01997302744055	6.29390528363137e-05	0.000358710781198326	NA	NA	NA	NA	NA	NA	1.44616377335909	0.00212864229834073	0.0724978367240707	NA	NA	NA	NA	NA
ATP5F1	100	98.4375	56.7567567567568	NA	100	5.0251256281407	NA	NA	NA	NA	NA	NA	5.49391008514074	4.92507757865495e-17	2.18792294627633e-16	NA	NA	NA	NA	NA	NA	NA	11	49	60	NA	NA	0.550118671912563	NA	NA	NA	NA	1.0931141745518	0.000283934888072614	0.0012223094115146	NA	NA	NA	NA	NA	NA	1.27928137326428	5.97293372577557e-05	0.0522499534546452	NA	NA	NA	3.15073665799297	0.00015378932256455
ATP5H	100	97.65625	22.972972972973	NA	100	NA	NA	NA	NA	NA	NA	NA	7.86068547303192	2.72229873885308e-17	1.42876586078034e-16	NA	NA	NA	NA	NA	NA	NA	8	86	65	NA	NA	0.796442167847466	NA	NA	NA	NA	3.6015327411432	1.17097958058686e-07	2.99823204551754e-06	NA	NA	NA	NA	NA	NA	1.93788246224194	0.00332102266720097	0.0803458449416621	NA	NA	NA	NA	NA
ATP5I	100	86.71875	NA	NA	100	NA	NA	NA	NA	NA	NA	NA	NA	NA	NA	NA	NA	NA	NA	NA	NA	NA	71	67	NA	NA	NA	0.401146598519613	NA	NA	NA	NA	3.07006238305235	0.000215051084729692	0.000967025257808093	NA	NA	NA	NA	NA	NA	1.35108024426169	0.00105268315274767	0.063805048655839	NA	NA	NA	NA	NA
ATP5J	98.7261146496815	28.125	5.40540540540541	NA	56.6666666666667	NA	NA	NA	NA	NA	NA	NA	NA	NA	NA	NA	NA	NA	NA	NA	NA	NA	24	37	68	NA	NA	NA	NA	NA	NA	NA	NA	NA	NA	NA	NA	NA	NA	NA	NA	1.01747874568553	0.21606334841629	0.455225361107714	NA	NA	NA	NA	NA
ATP5J2	100	84.375	NA	NA	90	NA	NA	NA	NA	NA	NA	NA	NA	NA	NA	NA	NA	NA	NA	NA	NA	NA	37	82	NA	NA	NA	NA	NA	NA	NA	NA	0.894140481250499	0.015967413196573	0.0335481902495052	NA	NA	NA	NA	NA	NA	0.795734500416987	0.0300510166710194	0.179946732974529	NA	NA	NA	NA	NA
ATP5L	100	96.875	35.1351351351351	NA	100	NA	NA	NA	NA	NA	NA	NA	5.96226935995438	8.59870441683869e-17	3.45941253856259e-16	NA	NA	NA	NA	NA	NA	NA	11	61	20	NA	NA	0.653726590766841	NA	NA	NA	NA	1.2040195468038	0.00112377127896302	0.00374699636357835	NA	NA	NA	NA	NA	NA	1.04773983401035	0.00105268315274767	0.063805048655839	NA	NA	NA	NA	NA
ATP5O	100	96.09375	39.1891891891892	NA	100	NA	NA	NA	NA	NA	NA	NA	5.91364177266427	6.20812798314362e-16	1.97975734895525e-15	NA	NA	NA	NA	NA	NA	NA	4	68	70	NA	NA	0.724251745125562	NA	NA	NA	NA	1.53748005639305	0.000155136037931008	0.000738240979391524	NA	NA	NA	NA	NA	NA	1.65040269282052	0.000505973363507445	0.0612053296270385	NA	NA	NA	NA	NA
ATP5S	89.8089171974522	66.40625	NA	NA	NA	NA	NA	NA	NA	NA	NA	NA	NA	NA	NA	NA	NA	NA	NA	NA	NA	NA	47	15	NA	NA	NA	NA	NA	NA	NA	NA	2.62958745077992	0.000380938849342873	0.0015376484612887	NA	NA	NA	NA	NA	NA	NA	NA	NA	NA	NA	NA	NA	NA
ATP6AP1	77.0700636942675	96.09375	100	78.90625	100	95.4773869346734	98.5714285714286	96.6666666666667	100	-6.20907944822208	1.8095742861733e-17	8.78704419482796e-17	-5.12066323382052	1.86747069330507e-17	1.32984604451242e-16	-1.3286650394785	2.00985160745761e-06	3.3811985542747e-06	2	NA	NA	NA	55	9	30	44	0.120217051668626	NA	NA	0.831528329856951	0.00410369115061996	0.0127854886137813	0.709943459907652	0.0190773455005591	0.0389146090442439	0.778244267411402	0.0972901804223943	0.185608592937817	0.0730341641851204	0.524915113822518	0.695657595337458	0.424689457189476	0.25717871026647	0.491920891829213	-0.31353326150694	0.87993390891168	0.985997917967689	0.7282984675407	0.0667483860672147
ATP6AP2	66.2420382165605	100	94.5945945945946	56.25	100	99.4974874371859	97.1428571428571	93.3333333333333	100	-6.04524803246527	2.05235072677987e-17	8.78704419482796e-17	-0.812638736330548	8.77002860112349e-06	1.22830948131009e-05	-5.53180305649492	3.49622305600288e-17	2.68989517319174e-16	2	NA	NA	NA	63	39	59	49	0.555285984075506	0.286350963997385	NA	3.29078840783795	2.5483154067972e-11	1.40876103001404e-09	0.870044483908902	0.000609992191293722	0.00227734843126089	2.54999512707794	0.211767831892085	0.334175270060638	1.26270663857625	0.101131243803623	0.282182307511699	0.827452915350285	0.208161333849759	0.442831994630051	0.0444613867357688	0.801706147459277	0.971739074147157	0.838492522591601	0.00337185015976509
ATP6V0A1	100	100	88.5135135135135	88.28125	100	92.964824120603	95.7142857142857	13.3333333333333	100	2.69415268177113	1.62839051165279e-13	3.37445430151216e-13	3.95243763868234	1.98880121470535e-17	1.32984604451242e-16	-1.21421025282077	3.67677414942651e-07	6.43216620545507e-07	2	NA	NA	NA	19	3	53	70	NA	0.0833134391106536	0.114245697147177	1.01782902713815	0.363409109928005	0.490613676270995	0.0786813304618015	0.736552369632575	0.795439464969898	1.6643758936306	0.301241057819544	0.436847964876574	-0.928242043334041	0.223711260984575	0.423723015913429	-0.145539966623009	0.853826337605191	0.928463357817424	NA	NA	NA	1.1633454878423	0.0206305961275798
ATP6V0A2	86.6242038216561	6.25	NA	NA	NA	NA	NA	NA	NA	NA	NA	NA	NA	NA	NA	NA	NA	NA	3	NA	1	NA	96	63	NA	NA	NA	NA	NA	NA	NA	NA	NA	NA	NA	NA	NA	NA	NA	NA	NA	NA	NA	NA	NA	NA	NA	NA	NA
ATP6V0A4	NA	95.3125	50.6756756756757	96.09375	100	23.1155778894472	67.1428571428571	NA	100	5.95946950167622	1.8095742861733e-17	8.78704419482796e-17	3.56180614353923	3.83931229205543e-17	1.79414016724898e-16	2.65391012289688	1.74173749177162e-16	9.04411040338655e-16	2	NA	NA	NA	NA	71	20	40	NA	0.337990880673675	0.661311292963573	NA	NA	NA	1.81174994063195	0.000981260190739075	0.0033599837469319	1.6864819554988	6.69481186561119e-08	3.87097455306493e-06	0.538079702569657	0.524915113822518	0.695657595337458	0.771136728932412	0.423232456699067	0.630178038242923	NA	NA	NA	0.9178218	0.2156098
ATP6V0C	12.7388535031847	62.5	NA	NA	NA	44.7236180904523	NA	NA	NA	NA	NA	NA	NA	NA	NA	NA	NA	NA	2	NA	NA	NA	49	30	NA	NA	NA	NA	NA	NA	NA	NA	-2.1017088563013	5.73656669054599e-05	0.000337023293069577	NA	NA	NA	NA	NA	NA	NA	NA	NA	NA	NA	NA	NA	NA
ATP6V0D1	100	99.21875	60.1351351351351	96.09375	100	62.8140703517588	68.5714285714286	NA	100	5.84072238392457	2.11790295977905e-17	8.78704419482796e-17	4.86672755611001	3.83931229205543e-17	1.79414016724898e-16	1.19675622999099	4.06984000390881e-11	9.27948779789603e-11	NA	NA	NA	NA	25	14	36	25	NA	0.292642377629914	0.23197477397592	-1.04686097391955	0.117580849703413	0.19898297642116	0.141021793616599	0.146401514886069	0.213655294587028	1.0067031292707	0.000146260471994984	0.0010024843901176	0.184973532171924	0.240046251384112	0.441552966995545	0.044377671178875	0.758724469894396	0.876970491067394	NA	NA	NA	1.183329	0.5665094
ATP6V0D2	43.312101910828	81.25	NA	78.90625	90	NA	NA	NA	90	NA	NA	NA	NA	NA	NA	1.76702664834317	1.66063906230722e-08	3.21093302902691e-08	NA	NA	NA	NA	52	45	NA	59	NA	0.526376063605397	0.195456331519174	NA	NA	NA	-0.130890561889903	0.910711771041596	0.935524576779555	3.2673581286536	9.56343908383836e-06	0.000129137512301967	0.463049910715064	0.792955235488551	0.881514988521332	-0.00765222950100508	0.905062742106759	0.962984561513652	NA	NA	NA	NA	NA
ATP6V1A	100	100	100	100	100	99.4974874371859	100	83.3333333333333	100	2.72040366993409	5.08050957514321e-17	1.64023074031941e-16	0.945296948108208	3.25570389722451e-09	5.4712036447134e-09	1.91029933757617	1.27037459331953e-14	4.19038263722345e-14	NA	NA	NA	NA	4	11	12	31	0.338420325968956	0.6818298373068	0.564706719062254	1.09551554837095	8.57408037994118e-05	0.000489040140189238	0.3158719442443	0.667619643470829	0.739142625604522	1.2119394208071	2.65265225467249e-08	1.86929088571452e-06	0.282256292943284	0.886064487536074	0.941045409199303	0.10964759416068	0.983669995067825	0.998181759530788	-0.33564700592326	0.40590427475338	0.810119627420407	0.117718642223799	0.09462920843983
ATP6V1B1	100	100	97.972972972973	98.4375	100	97.9899497487437	94.2857142857143	53.3333333333333	100	3.6363589570739	1.243797296933e-16	3.6362889490545e-16	1.0549905886886	4.54052806281895e-07	6.79401674424263e-07	2.75864370413756	1.75888308809299e-15	6.8017860472438e-15	NA	NA	NA	NA	41	58	38	67	NA	0.783330479842578	0.458854897356677	1.45023617149255	1.75905063342435e-05	0.000125579906147778	0.916304029192645	0.113274106615433	0.172577024776888	1.4123083949381	7.08746969152293e-08	3.99556103859605e-06	0.372933063463407	0.63744244836646	0.776943531291643	0.76522993891561	0.790107017354756	0.894672503834888	-0.153858799639728	0.918181818181818	0.98743648118409	0.341511379331802	0.0306542410058608
ATP6V1B2	100	100	99.3243243243243	96.875	100	98.9949748743718	98.5714285714286	53.3333333333333	100	1.69143237919824	5.04813417299216e-15	1.20340606813383e-14	1.03105410984632	5.40582109046045e-10	9.48458140781148e-10	0.728512688340754	1.68538150063126e-05	2.66308399481466e-05	NA	NA	NA	NA	9	11	18	49	0.21798799976681	0.782115665685135	NA	0.318929236232851	0.161488670506501	0.256951714842817	-0.123222042240251	0.172304746057111	0.244086533328632	0.546082909803001	0.00878619693485875	0.0265944618632302	-0.175994250968092	0.918484521069359	0.957365781894426	-0.207646604236654	0.918484521069359	0.968162169444504	-0.749148539535657	0.299125874125874	0.777419715195245	0.3506266	0.1213932
ATP6V1C1	98.7261146496815	96.09375	56.7567567567568	95.3125	100	58.2914572864322	84.2857142857143	NA	100	4.39018292064099	3.83931229205543e-17	1.30202764687097e-16	3.18248736465018	1.65798752242673e-15	4.86583294625236e-15	1.37328421003721	2.188351635139e-11	5.10847137067e-11	NA	NA	NA	NA	45	30	10	34	NA	0.771559158204957	0.177977168542328	NA	NA	NA	0.211217872933499	0.263279746123548	0.350257002307055	1.1878585236299	7.90454328915413e-06	0.000112105315201526	0.647589027718514	0.25717871026647	0.460983805694751	-0.0431778102785927	0.821825193354475	0.909451980532334	NA	NA	NA	1.951808	0.1064004
ATP6V1C2	NA	49.21875	NA	61.71875	83.3333333333333	NA	NA	NA	93.3333333333333	NA	NA	NA	NA	NA	NA	2.59977581510693	9.51837461380886e-09	1.86621100667006e-08	NA	NA	NA	1	NA	95	NA	81	NA	NA	NA	NA	NA	NA	NA	NA	NA	3.14619510427299	0.00450677079110155	0.015611010958424	-0.326685292042367	0.634669039749131	0.776943531291643	-0.730538889969232	0.935764795620766	0.980900673155264	NA	NA	NA	NA	NA
ATP6V1D	98.7261146496815	96.09375	33.7837837837838	91.40625	100	67.3366834170854	61.4285714285714	NA	100	6.76885926466173	1.8095742861733e-17	8.78704419482796e-17	5.01090603529324	1.00307113531276e-16	3.94411465826861e-16	2.01762991789317	4.82802239022491e-13	1.30060108202301e-12	NA	NA	1	NA	14	19	26	50	NA	0.417304698122701	0.602676295871619	NA	NA	NA	0.474289527648601	0.0883823823211553	0.139741914167688	2.3463532682166	2.41300887314877e-09	3.20078529938263e-07	0.540829809822764	0.524915113822518	0.695657595337458	-0.0965308365256057	0.697145146037232	0.834955675076344	NA	NA	NA	NA	NA
ATP6V1E1	100	99.21875	93.2432432432432	98.4375	100	96.4824120603015	95.7142857142857	73.3333333333333	100	3.09491846015709	2.16198131853633e-15	5.37737700401255e-15	0.790384454403192	0.000263438022947487	0.000339965159725116	2.47165222528883	1.03933695215694e-14	3.47905615306294e-14	NA	NA	NA	NA	9	25	31	29	NA	0.30420555451819	0.598686459078541	1.0877673925593	0.00129151362274144	0.00499910838533313	0.187181183658801	0.302471283960424	0.391614707648383	1.350411220268	3.44658697191758e-07	1.26743690900648e-05	0.110602514909267	0.727720721682502	0.837177076132289	-0.0184407583236741	0.727720721682502	0.857234483432578	0.151412234313398	0.974236290025764	1	0.439312671352102	0.0499658694934484
ATP6V1E2	NA	NA	NA	NA	100	71.356783919598	64.2857142857143	NA	96.6666666666667	NA	NA	NA	NA	NA	NA	NA	NA	NA	NA	NA	NA	NA	NA	NA	NA	NA	NA	NA	NA	NA	NA	NA	NA	NA	NA	NA	NA	NA	0.371365656067834	0.682953879097603	0.812677758398805	-0.129215598338369	0.423232456699067	0.630178038242923	NA	NA	NA	NA	NA
ATP6V1F	99.3630573248408	82.03125	NA	81.25	96.6666666666667	51.2562814070352	52.8571428571429	NA	100	NA	NA	NA	NA	NA	NA	2.81539846439685	1.19699587496914e-11	2.84395382096548e-11	NA	NA	NA	NA	28	64	NA	57	NA	0.231224465937498	0.131957477966929	NA	NA	NA	0.207213701619299	0.962913803846636	0.973697984378959	6.75570195368026	1.28153095791614e-07	6.02052564604353e-06	-0.0781368025250302	0.821825193354475	0.900063721321113	-0.473693505421895	0.143678566142257	0.370211911248896	NA	NA	NA	NA	NA
ATP6V1G1	100	95.3125	99.3243243243243	95.3125	100	98.9949748743718	100	46.6666666666667	100	1.53293528597781	1.540520718302e-11	2.86096704827514e-11	-1.0002114428048	7.2686352225108e-06	1.02392948351891e-05	2.64910539811287	3.99960100090506e-15	1.46751901893383e-14	NA	NA	NA	NA	4	36	19	13	NA	0.216319975079187	NA	0.624107793842153	0.110203973942873	0.189473499059676	1.0699805909066	0.00087262660035536	0.00305196928218067	0.9336057437338	9.23252625303742e-05	0.000710557907870286	0.190381337147283	0.423232456699067	0.614589516572606	-0.211985180807204	0.376918015020697	0.590280534237771	NA	NA	NA	0.2162522	0.1322735
ATP6V1G2	99.3630573248408	77.34375	77.7027027027027	85.9375	96.6666666666667	79.8994974874372	97.1428571428571	NA	100	1.68777318422892	3.68885058447885e-06	5.27365002913032e-06	-1.30901173981925	0.000116455181305813	0.00015304818311148	3.126536197821	1.65798752242673e-15	6.44553614869333e-15	NA	NA	NA	NA	74	18	54	29	NA	0.719637162183749	0.152809386645402	3.48875049440425	0.00229339407729377	0.00797509295265383	1.3948264315491	0.0177223969108292	0.0365417931496725	4.57102963447295	3.29957090886179e-11	1.86013309987083e-08	0.1492032390316	0.293856621740729	0.498226211055893	-0.0921119067448863	0.559480542789198	0.740067022663841	NA	NA	NA	1.3527804780562	0.0103448227743153
ATP6V1G3	NA	25	21.6216216216216	55.46875	73.3333333333333	NA	NA	NA	86.6666666666667	2.93175369334008	2.69722257096917e-08	4.26568046503641e-08	-0.236162771019094	0.896781602237379	0.905727054628774	3.31477994752698	7.10824648168328e-14	2.11234948530507e-13	NA	NA	NA	NA	NA	35	62	24	NA	NA	NA	NA	NA	NA	NA	NA	NA	5.10813675786441	1.79775623059897e-05	0.000204744459595994	0.0150463722576504	0.724145530065573	0.837177076132289	-1.07691688533462	0.846998718515746	0.928232272587703	NA	NA	NA	NA	NA
ATP6V1H	100	99.21875	68.9189189189189	96.09375	100	87.4371859296482	88.5714285714286	NA	100	5.00855514869722	1.8095742861733e-17	8.78704419482796e-17	3.64320434606429	1.00134681043074e-15	3.05303983606862e-15	1.56953506460092	6.14772890226692e-13	1.63512898133597e-12	NA	NA	1	NA	15	17	64	38	NA	0.805001394051887	0.427455862649095	2.8362372694131	3.07312616009155e-05	0.000203866461574073	0.39546291648065	0.0979730846213977	0.152793478789098	1.3030223035094	6.96725962317561e-10	1.48983418988094e-07	0.723890156941135	0.399683405631206	0.591989332682636	0.194641149165619	0.886064487536074	0.949864630205896	NA	NA	NA	0.2238118	0.7132103
ATP8A1	94.2675159235669	80.46875	87.1621621621622	88.28125	76.6666666666667	85.427135678392	78.5714285714286	20	83.3333333333333	1.61335749012924	5.61259883127743e-06	7.95390096002252e-06	-0.149201180932316	0.697139963509844	0.714487604946824	1.84552338253866	5.07824425288396e-11	1.15250655283598e-10	2	NA	NA	NA	85	86	80	94	NA	0.729476768825476	0.549049671554036	-1.8601860668951	0.0120204536253282	0.0304895270778912	-2.71781435217746	9.50254730201055e-06	8.23314136191874e-05	0.309584193218303	0.877979516407623	0.917443841287854	-1.65537621883513	0.0867615329884814	0.261589283672038	-4.23094651198953	0.014710689767898	0.141623394548968	NA	NA	NA	-0.6848828	0.1763588
ATP8A2	26.7515923566879	NA	NA	82.03125	NA	NA	NA	NA	93.3333333333333	NA	NA	NA	NA	NA	NA	NA	NA	NA	2	NA	1	NA	87	NA	NA	72	NA	NA	0.399960405811144	NA	NA	NA	NA	NA	NA	0.729899136255128	0.682234327273439	0.774251840967088	-1.8835094075774	0.0162031179112886	0.13591782704267	NA	NA	NA	NA	NA	NA	NA	NA
ATP8B1	94.9044585987261	62.5	NA	98.4375	73.3333333333333	48.2412060301507	47.1428571428571	NA	100	NA	NA	NA	NA	NA	NA	5.52014357562766	3.38872439176388e-17	2.65585626330508e-16	1	NA	1	NA	53	15	NA	44	NA	0.458863233550457	0.266581936918861	NA	NA	NA	-0.498107000145023	0.794988406484741	0.846293894709633	0.601018912124601	0.00457960756294291	0.0157905428966915	-0.112964514869326	0.472614618043575	0.657723962740861	0.100822744647607	0.87175981912824	0.94474310951556	NA	NA	NA	NA	NA
ATP9A	99.3630573248408	71.875	76.3513513513514	92.96875	76.6666666666667	88.9447236180904	88.5714285714286	23.3333333333333	93.3333333333333	2.88695183137625	1.47763055225349e-12	2.88715388466363e-12	-0.828325793529467	0.0244979745865332	0.0285652966628003	3.8647982144172	3.50353164784649e-16	1.6114052446042e-15	2	NA	NA	NA	64	92	79	94	NA	0.676530611549774	0.474417402812813	-1.06747898314045	0.390509775328714	0.518435391384672	-4.3223511761421	1.47204213452207e-09	1.30621700988043e-07	-1.5258888408003	0.0152750900379949	0.0414504549165805	-1.79707600837019	0.0849275362318841	0.257367504146126	-2.55749948825973	0.33606627589667	0.556960510294604	NA	NA	NA	-1.7252813596671	0.0384855684240447
ATP9B	42.0382165605096	27.34375	24.3243243243243	51.5625	NA	52.7638190954774	45.7142857142857	NA	63.3333333333333	NA	NA	NA	NA	NA	NA	0.925257595056957	9.54652949538137e-06	1.54076058137978e-05	2	NA	NA	NA	78	47	79	89	NA	NA	NA	NA	NA	NA	NA	NA	NA	-0.107437034463413	0.247435626392301	0.377259863093062	-1.07726220640777	0.840385276917785	0.914724084578865	NA	NA	NA	NA	NA	NA	NA	NA
ATPAF1	94.2675159235669	46.875	NA	NA	NA	NA	NA	NA	NA	NA	NA	NA	NA	NA	NA	NA	NA	NA	NA	NA	NA	1	92	87	NA	NA	NA	NA	NA	NA	NA	NA	NA	NA	NA	NA	NA	NA	NA	NA	NA	NA	NA	NA	NA	NA	NA	NA	NA
ATRN	98.7261146496815	46.09375	100	98.4375	90	99.4974874371859	100	100	100	-4.57180529449609	2.05235072677987e-17	8.78704419482796e-17	-10.6096418346745	1.8095742861733e-17	1.32984604451242e-16	5.98826771665073	1.86747069330507e-17	2.20206902579205e-16	4	1	NA	NA	46	78	2	39	0.955057929943652	NA	0.126296856336852	-0.079327148591652	0.78938510439427	0.863039698313411	NA	NA	NA	1.8293791318061	7.71763828969088e-06	0.000110147305969955	-0.096633491278304	0.951038550212338	0.981818760737783	-0.134963528149179	0.904561012341333	0.962984561513652	0.0812472537816902	0.293856621740729	0.772512168956873	0.200971998473801	0.0674012697011564
ATXN10	100	77.34375	20.9459459459459	66.40625	86.6666666666667	46.2311557788945	64.2857142857143	NA	90	NA	NA	NA	NA	NA	NA	0.491362168970454	0.0348269723892483	0.0424363481973469	NA	NA	1	NA	32	75	29	82	NA	0.690659820638827	NA	NA	NA	NA	-2.87960463165345	5.54408835627892e-06	5.28382420844249e-05	0.663281738836201	0.461153377727382	0.592198671284309	-1.02192217939416	0.127858691913073	0.314991631114525	-0.977767924510914	0.0641664903947849	0.256081966217185	NA	NA	NA	NA	NA
ATXN2	84.0764331210191	NA	NA	NA	13.3333333333333	NA	NA	NA	NA	NA	NA	NA	NA	NA	NA	NA	NA	NA	NA	NA	NA	NA	49	NA	NA	NA	NA	NA	NA	NA	NA	NA	NA	NA	NA	NA	NA	NA	NA	NA	NA	NA	NA	NA	NA	NA	NA	NA	NA
ATXN2L	98.7261146496815	NA	37.1621621621622	NA	NA	NA	NA	NA	NA	NA	NA	NA	NA	NA	NA	NA	NA	NA	NA	NA	NA	NA	41	NA	84	NA	NA	NA	NA	NA	NA	NA	NA	NA	NA	NA	NA	NA	NA	NA	NA	NA	NA	NA	NA	NA	NA	NA	NA
ATXN3	89.171974522293	21.875	NA	7.8125	NA	NA	NA	NA	NA	NA	NA	NA	NA	NA	NA	NA	NA	NA	NA	NA	1	NA	25	8	NA	7	NA	NA	NA	NA	NA	NA	NA	NA	NA	NA	NA	NA	NA	NA	NA	NA	NA	NA	NA	NA	NA	NA	NA
AUH	100	38.28125	NA	NA	NA	NA	NA	NA	NA	NA	NA	NA	NA	NA	NA	NA	NA	NA	NA	NA	NA	NA	33	36	NA	NA	NA	NA	NA	NA	NA	NA	NA	NA	NA	NA	NA	NA	NA	NA	NA	NA	NA	NA	NA	NA	NA	NA	NA
AVL9	89.8089171974522	32.8125	NA	7.8125	50	18.5929648241206	NA	NA	30	NA	NA	NA	NA	NA	NA	NA	NA	NA	1	NA	NA	NA	80	45	NA	4	NA	NA	NA	NA	NA	NA	NA	NA	NA	NA	NA	NA	NA	NA	NA	NA	NA	NA	NA	NA	NA	NA	NA
AXL	NA	50	100	84.375	56.6666666666667	100	100	100	83.3333333333333	-7.76598350617823	1.86747069330507e-17	8.78704419482796e-17	-11.6794077208579	1.8095742861733e-17	1.32984604451242e-16	3.72923353715825	7.35633812965212e-15	2.5435620897703e-14	4	NA	1	NA	NA	85	2	32	0.446246142576243	NA	0.654580408419205	-0.199561050395651	0.164733568200872	0.260959274828126	-3.01892738639588	0.00316523913624718	0.00890158645611808	2.295653196386	0.000140339180747932	0.000982810101200582	-0.113455293401302	0.76465326301105	0.865825618907631	-0.398252863266613	0.961215255332902	0.993208576055323	0.243664133415272	0.240046251384112	0.743647108230515	0.565526803462301	0.0054612541102022
AZGP1	100	99.21875	100	100	100	100	100	100	100	-5.88510884152453	2.55689385592376e-17	9.62537262365121e-17	-10.7948164828279	1.8095742861733e-17	1.32984604451242e-16	4.83174414296562	1.98880121470535e-17	2.20206902579205e-16	NA	1	NA	NA	91	85	34	60	0.635034311323096	0.521901690352507	0.48378625104915	-1.28419777954495	0.000393916312454118	0.00182641627881952	-2.16520322936535	5.48807341751134e-08	1.86431484113677e-06	-0.251807616529298	0.191888143637068	0.309962581591396	-1.62806884733146	0.399683405631206	0.591989332682636	-1.2228269861729	0.153569874849297	0.381261939824016	-0.369898766528841	0.983669995067826	1	0.4844642	0.6490665
AZU1	98.0891719745223	95.3125	89.8648648648649	60.15625	93.3333333333333	69.3467336683417	51.4285714285714	60	56.6666666666667	-4.28040964194808	8.37330859431667e-16	2.1858034483156e-15	-0.75510333996581	0.00274707946663466	0.00337995093869479	-3.73857281661384	2.29146419468857e-16	1.12243554469829e-15	NA	1	NA	NA	97	95	92	94	NA	NA	NA	0.0238933657320004	0.797678198990308	0.869900959546335	0.87830723543345	0.25634026517542	0.341820229233138	-2.920484098441	0.0993732349200783	0.18910265379306	0.00683551479409772	0.814808720691074	0.900063721321113	-0.351130144580335	0.467204669816058	0.667870408196711	-1.49504160759544	0.236985236985237	0.743647108230515	1.5186094618955	6.96745066037754e-05
B2M	100	100	100	100	100	100	100	100	100	-7.38066832919746	1.86747069330507e-17	8.78704419482796e-17	-5.31960531484017	1.86747069330507e-17	1.32984604451242e-16	-2.31009990092032	1.77873660976732e-09	3.64046441233018e-09	2	1	1	NA	55	88	23	96	0.303508259339176	0.567621986014133	0.656789322306721	0.185811993943151	0.579621402955745	0.691951132210735	1.65218962661145	0.282414775970468	0.369834006242243	-1.500899565419	0.0146408362021699	0.0399698373315898	1.77977101040169	0.120141704173713	0.301374230219493	-0.412377414001401	0.399683405631206	0.611106701898899	0.142359173193483	0.423232456699067	0.81192730208007	0.01782759	0.9965088
B3GALNT1	31.8471337579618	NA	NA	NA	NA	17.0854271356784	NA	NA	NA	NA	NA	NA	NA	NA	NA	NA	NA	NA	1	NA	NA	NA	63	NA	NA	NA	NA	NA	NA	NA	NA	NA	NA	NA	NA	NA	NA	NA	NA	NA	NA	NA	NA	NA	NA	NA	NA	NA	NA
B3GAT3	96.1783439490446	61.71875	NA	NA	23.3333333333333	NA	NA	NA	NA	NA	NA	NA	NA	NA	NA	NA	NA	NA	1	NA	NA	NA	41	21	NA	NA	NA	NA	NA	NA	NA	NA	-0.1389486671026	0.782356611232749	0.835179070671923	NA	NA	NA	NA	NA	NA	NA	NA	NA	NA	NA	NA	NA	NA
B3GNT1	95.5414012738854	99.21875	100	32.03125	100	100	100	93.3333333333333	53.3333333333333	-8.82223795483913	1.86747069330507e-17	8.78704419482796e-17	-2.84759172952307	2.361416650184e-15	6.70355427563915e-15	-6.38536226263943	1.92719406007546e-17	2.20206902579205e-16	NA	NA	NA	NA	46	81	26	65	0.144307740464569	0.213151734266665	NA	0.404574985015802	0.041882005859899	0.0851864194659833	0.422723904177154	0.736552369632575	0.795439464969898	NA	NA	NA	1.12711256998468	0.173776223776224	0.36925803189997	0.266017778052806	0.63744244836646	0.794933561631547	1.10338081488316	0.0977211784790194	0.646790488148503	0.822371385575298	0.0082212608407875
B3GNT2	NA	71.09375	89.8648648648649	NA	70	89.9497487437186	87.1428571428571	46.6666666666667	NA	NA	NA	NA	-3.25606726658183	8.87694332536339e-14	2.05437831244124e-13	NA	NA	NA	1	NA	NA	NA	NA	54	42	NA	NA	NA	NA	1.196949338358	0.00705162094120368	0.0198996004571141	0.179030797181351	0.910711771041596	0.935524576779555	NA	NA	NA	NA	NA	NA	0.966419553749478	0.0357001100035156	0.198158205525843	NA	NA	NA	0.8813108890443	0.00946696773536461
B3GNT3	NA	36.71875	NA	NA	NA	NA	NA	NA	NA	NA	NA	NA	NA	NA	NA	NA	NA	NA	1	NA	NA	NA	NA	86	NA	NA	NA	NA	NA	NA	NA	NA	NA	NA	NA	NA	NA	NA	NA	NA	NA	NA	NA	NA	NA	NA	NA	NA	NA
B3GNT8	NA	68.75	NA	NA	40	15.0753768844221	NA	NA	NA	NA	NA	NA	NA	NA	NA	NA	NA	NA	1	NA	NA	NA	NA	59	NA	NA	NA	NA	NA	NA	NA	NA	0.736005470385905	0.691665773445715	0.760610663042388	NA	NA	NA	NA	NA	NA	NA	NA	NA	NA	NA	NA	NA	NA
B3GNT9	NA	NA	21.6216216216216	NA	NA	NA	NA	NA	NA	NA	NA	NA	NA	NA	NA	NA	NA	NA	1	NA	NA	NA	NA	NA	79	NA	NA	NA	NA	NA	NA	NA	NA	NA	NA	NA	NA	NA	NA	NA	NA	NA	NA	NA	NA	NA	NA	NA	NA
B4GALT1	99.3630573248408	99.21875	100	NA	96.6666666666667	96.9849246231156	90	73.3333333333333	56.6666666666667	NA	NA	NA	-1.1398918830716	2.8594983053742e-07	4.32125676744981e-07	NA	NA	NA	1	NA	NA	NA	51	50	23	NA	0.284964562014273	NA	NA	-0.464304374708249	0.845078240749762	0.901974597552716	-0.077497195653855	0.820410730810966	0.866101297665361	NA	NA	NA	0.644041621692956	0.4234471410942	0.614589516572606	0.96893843048084	0.217175803223259	0.456040005738024	-0.981663660208703	0.110180531542761	0.667038634654685	0.669928504868398	0.00899573411055236
B4GALT3	56.0509554140127	46.09375	26.3513513513513	NA	43.3333333333333	23.1155778894472	NA	NA	NA	NA	NA	NA	1.03713536798777	0.000334881449981116	0.000429652546702276	NA	NA	NA	1	NA	NA	NA	73	23	8	NA	NA	NA	NA	NA	NA	NA	NA	NA	NA	NA	NA	NA	NA	NA	NA	NA	NA	NA	NA	NA	NA	NA	NA
B4GALT4	26.1146496815287	52.34375	NA	NA	76.6666666666667	14.070351758794	NA	NA	NA	NA	NA	NA	NA	NA	NA	NA	NA	NA	1	NA	NA	NA	22	35	NA	NA	NA	NA	NA	NA	NA	NA	-0.385539488286582	0.586239773153088	0.668457514685359	NA	NA	NA	NA	NA	NA	1.37776625297925	0.133548508296119	0.354511273186242	NA	NA	NA	NA	NA
BABAM1	76.4331210191083	25	NA	NA	36.6666666666667	4.52261306532663	NA	NA	56.6666666666667	NA	NA	NA	NA	NA	NA	NA	NA	NA	NA	NA	NA	NA	86	89	NA	NA	NA	NA	NA	NA	NA	NA	NA	NA	NA	NA	NA	NA	-1.19195006982258	0.301066580478345	0.508579357598593	NA	NA	NA	NA	NA	NA	NA	NA
BACE2	45.859872611465	44.53125	41.8918918918919	72.65625	43.3333333333333	40.2010050251256	61.4285714285714	NA	83.3333333333333	2.31988224214417	8.79365735613719e-07	1.29611729738983e-06	-1.03654345002575	0.0538988055625561	0.0612314621397902	3.4663496670221	1.23688779236782e-13	3.52249343194674e-13	3	NA	NA	NA	61	42	69	71	NA	NA	0.178487233230544	NA	NA	NA	NA	NA	NA	0.00204793283030114	0.751017891902545	0.824109657537829	-1.25120299021329	0.109548295290656	0.291050223172954	NA	NA	NA	NA	NA	NA	NA	NA
BAG2	100	64.84375	NA	16.40625	80	43.21608040201	35.7142857142857	NA	53.3333333333333	NA	NA	NA	NA	NA	NA	NA	NA	NA	NA	NA	NA	NA	7	86	NA	62	NA	NA	NA	NA	NA	NA	-3.09793233446395	0.00269580944506747	0.0077921838298454	NA	NA	NA	-0.901859011467188	0.427822177822178	0.619338242984452	-0.246296685863722	0.608469703670942	0.776468432330908	NA	NA	NA	NA	NA
BAG3	100	54.6875	35.1351351351351	64.0625	60	NA	NA	NA	86.6666666666667	1.22688876931939	3.39315268636062e-08	5.3274136380058e-08	0.199101251990179	0.416169810155161	0.438168387641699	1.07686099074994	1.55167084670336e-05	2.46106887126885e-05	NA	NA	NA	NA	11	49	59	26	NA	NA	NA	NA	NA	NA	0.320447869538834	0.954196318358536	0.966877604337902	-0.597146989961061	0.0749189806570987	0.151790028195649	-0.543881283143698	0.203541718746995	0.404346500016147	0.525926117869414	0.478946706887883	0.674215508733024	NA	NA	NA	NA	NA
BAG5	82.1656050955414	39.84375	NA	63.28125	NA	35.1758793969849	NA	NA	63.3333333333333	NA	NA	NA	NA	NA	NA	2.13252677583617	5.66290395554822e-10	1.19821992263184e-09	NA	NA	NA	NA	81	48	NA	77	NA	NA	0.344199298905525	NA	NA	NA	NA	NA	NA	-0.0686817849764978	0.594559139245771	0.706391390410545	-1.29293217663553	0.000502765208647562	0.117297596736283	NA	NA	NA	NA	NA	NA	NA	NA
BAG6	100	82.8125	NA	15.625	93.3333333333333	9.54773869346734	38.5714285714286	NA	40	NA	NA	NA	NA	NA	NA	NA	NA	NA	NA	NA	NA	NA	5	46	NA	45	NA	0.213526161636413	NA	NA	NA	NA	-1.95721550663745	0.000224513633392391	0.001005621770456	NA	NA	NA	NA	NA	NA	-0.715818393467131	0.129979894322336	0.350651007674912	NA	NA	NA	NA	NA
BAI3	NA	NA	NA	NA	NA	NA	NA	40	NA	NA	NA	NA	NA	NA	NA	NA	NA	NA	NA	NA	NA	NA	NA	NA	NA	NA	NA	NA	NA	NA	NA	NA	NA	NA	NA	NA	NA	NA	NA	NA	NA	NA	NA	NA	NA	NA	NA	NA	NA
BAIAP2	100	96.875	88.5135135135135	100	100	91.9597989949749	91.4285714285714	56.6666666666667	100	7.39918064683592	1.8095742861733e-17	8.78704419482796e-17	1.3415100981109	3.09018088935999e-07	4.66406183922035e-07	6.45065076971868	1.98880121470535e-17	2.20206902579205e-16	NA	NA	1	NA	18	28	44	9	NA	0.65639925687477	0.511790515538283	0.268231539345951	0.681421971711214	0.776504107298825	-0.492611375116851	0.0133123206819741	0.0287804488089811	0.560306729260301	0.132425875295636	0.232751635846967	-0.0321478144367724	0.983669995067826	0.999696479419039	-0.699858822518564	0.0472053068752861	0.219623629334886	-0.27448090071589	0.605841217605923	0.904532958246369	-0.4791829	0.2238292
BAIAP2L1	77.7070063694268	53.90625	81.7567567567568	100	83.3333333333333	84.9246231155779	61.4285714285714	76.6666666666667	100	7.95863833433802	1.8095742861733e-17	8.78704419482796e-17	-2.10368525074904	5.77506587119649e-09	9.54004763222805e-09	10.5493908582492	1.8095742861733e-17	2.20206902579205e-16	NA	NA	1	NA	84	82	59	20	NA	0.42413224001417	0.169326825766536	-0.8302902007594	0.299288141431544	0.422294000606288	-3.36730458009438	1.4208730922066e-06	1.90430296068783e-05	0.1825227860013	0.32329159047606	0.46140666868577	0.232011011527316	0.853826337605191	0.919328933508927	-1.42964001760549	0.03842464216808	0.198810685436025	-0.406682404900581	0.343408509648919	0.777419715195245	0.2035851	0.4283732
BAIAP2L2	NA	NA	NA	10.9375	NA	NA	NA	NA	NA	NA	NA	NA	NA	NA	NA	NA	NA	NA	NA	NA	NA	NA	NA	NA	NA	17	NA	NA	NA	NA	NA	NA	NA	NA	NA	NA	NA	NA	NA	NA	NA	NA	NA	NA	NA	NA	NA	NA	NA
BAMBI	NA	NA	100	14.0625	NA	94.4723618090452	94.2857142857143	96.6666666666667	NA	NA	NA	NA	NA	NA	NA	NA	NA	NA	4	NA	NA	NA	NA	NA	9	29	0.038007662064124	NA	NA	0.255822322324001	0.256473451223277	0.372361455109351	NA	NA	NA	NA	NA	NA	NA	NA	NA	NA	NA	NA	-0.253930446469841	0.813179478372269	0.971739074147157	0.256392	0.1667628
BANF1	100	83.59375	81.0810810810811	88.28125	96.6666666666667	87.4371859296482	87.1428571428571	73.3333333333333	100	1.66094256554385	1.24971972211308e-05	1.74817321242504e-05	-1.3059357854298	0.00083216853656903	0.0010521173485238	3.08696583189031	2.43183862714998e-15	9.19842178274618e-15	NA	NA	NA	NA	3	37	24	38	NA	0.491405248805751	0.29309022648733	-0.395953762602701	0.839469006999671	0.896875708172097	-1.45138609394375	0.00116787159692199	0.00386772919791443	2.8051992569525	0.000541046593726155	0.00283076582100343	-0.499287263760124	0.120141704173713	0.301374230219493	-0.958503775663257	0.000311152104914666	0.0545760792020325	-0.332900371258681	0.62773758748991	0.924579722004074	0.972409645007602	0.0124737260159818
BANF2	NA	2.34375	NA	NA	NA	NA	NA	NA	NA	NA	NA	NA	NA	NA	NA	NA	NA	NA	NA	NA	NA	NA	NA	28	NA	NA	NA	NA	NA	NA	NA	NA	NA	NA	NA	NA	NA	NA	NA	NA	NA	NA	NA	NA	NA	NA	NA	NA	NA
BASP1	99.3630573248408	99.21875	100	100	100	99.4974874371859	97.1428571428571	100	100	3.41976518121881	4.92507757865495e-17	1.59798690156026e-16	-2.26361317198921	3.61105475629429e-16	1.2069962940571e-15	5.92604734378872	1.8095742861733e-17	2.20206902579205e-16	NA	NA	1	NA	91	75	73	51	0.756708513959484	0.55294216747364	0.123564129295242	-1.6267035206994	1.47154492267492e-05	0.000106823261053438	-1.3329042518594	0.000239442926341656	0.00106140656366695	-1.1065533947836	0.00209981957647683	0.00824929119330183	-0.497786043506387	0.0343565953521347	0.175983509404092	-2.00144991974943	0.00125267947381658	0.063805048655839	-0.576543863120111	0.092539915112963	0.644856421213636	-0.881878264764701	0.005104472770997
BAX	100	65.625	35.8108108108108	67.1875	80	44.7236180904523	57.1428571428571	NA	93.3333333333333	1.89332923617703	4.53409372124995e-08	7.0675321794064e-08	0.934542332094399	0.00459811242265976	0.00558670659353161	1.01994289479309	6.64419075713197e-05	9.95781572422787e-05	2	NA	NA	NA	23	18	9	24	NA	0.518255373926478	0.647613853683521	NA	NA	NA	-2.02205905503615	2.87117268622973e-06	3.19837450858903e-05	0.428227809127801	0.384295371049038	0.521725503742071	-1.13679492724014	0.00829188273326112	0.125136101248731	-0.432779989076113	0.178182027959925	0.413161322286008	NA	NA	NA	NA	NA
BBOX1	NA	100	92.5675675675676	75	100	96.4824120603015	91.4285714285714	46.6666666666667	100	-2.16656485682037	2.50432776797983e-15	6.15818303601597e-15	1.22656872395196	6.97521360266108e-10	1.21678169809522e-09	-3.54656706325564	1.86747069330507e-17	2.20206902579205e-16	NA	NA	NA	NA	NA	51	61	66	0.314429501213877	0.3927840499508	0.0306840016044725	2.6268011314737	2.45770610917714e-09	7.22187163112023e-08	1.8650925962421	1.25685568759548e-08	6.73792478771891e-07	3.84566904629504	9.33936566020772e-06	0.000127637997356172	0.834076942239342	0.333773890488536	0.535679422870967	1.03346330518916	0.110323276614187	0.323050128850223	NA	NA	NA	1.0719463964408	0.00337185015976509
BBS1	24.203821656051	17.1875	NA	28.90625	NA	NA	NA	NA	NA	NA	NA	NA	NA	NA	NA	1.42751391140606	3.15060076208463e-07	5.54136184306805e-07	NA	NA	NA	NA	90	1	NA	20	NA	NA	NA	NA	NA	NA	NA	NA	NA	NA	NA	NA	NA	NA	NA	NA	NA	NA	NA	NA	NA	NA	NA
BBS2	NA	13.28125	NA	36.71875	NA	NA	NA	NA	NA	NA	NA	NA	NA	NA	NA	1.11984771756252	1.04425533870021e-07	1.909811101705e-07	NA	NA	NA	NA	NA	1	NA	21	NA	NA	NA	NA	NA	NA	NA	NA	NA	NA	NA	NA	NA	NA	NA	NA	NA	NA	NA	NA	NA	NA	NA
BBS5	NA	NA	NA	2.34375	NA	NA	NA	NA	NA	NA	NA	NA	NA	NA	NA	NA	NA	NA	NA	NA	NA	NA	NA	NA	NA	1	NA	NA	NA	NA	NA	NA	NA	NA	NA	NA	NA	NA	NA	NA	NA	NA	NA	NA	NA	NA	NA	NA	NA
BBS7	NA	16.40625	NA	6.25	NA	NA	NA	NA	63.3333333333333	NA	NA	NA	NA	NA	NA	NA	NA	NA	NA	NA	NA	NA	NA	30	NA	25	NA	NA	NA	NA	NA	NA	NA	NA	NA	NA	NA	NA	0.741306772262245	0.112754118946069	0.294419359889876	NA	NA	NA	NA	NA	NA	NA	NA
BCAM	100	98.4375	100	100	96.6666666666667	100	100	100	100	-0.391808204300276	0.0486666350373509	0.0562536682411584	-4.68252562071048	1.8095742861733e-17	1.32984604451242e-16	4.36498225341108	1.8095742861733e-17	2.20206902579205e-16	3	NA	NA	NA	5	75	2	58	0.385530519528578	0.171237764093301	0.573451169887506	-0.12886996557965	0.33751679507061	0.46349440138359	0.242638728822751	0.339798060319127	0.431795238872194	0.738401588116599	0.04939140931161	0.107715307541277	0.952882129109277	0.00386535318512055	0.117297596736283	0.587372756934382	0.13181968650055	0.351652821478274	0.0674733024393781	0.667037296625165	0.926813092264028	0.1008191	0.4157273
BCAN	NA	NA	88.5135135135135	NA	NA	82.9145728643216	NA	93.3333333333333	NA	NA	NA	NA	NA	NA	NA	NA	NA	NA	1	1	NA	NA	NA	NA	95	NA	0.954666855192549	NA	NA	-0.40420594039545	0.420869955441522	0.548275301469439	NA	NA	NA	NA	NA	NA	NA	NA	NA	NA	NA	NA	0.142971580989474	0.599074050790298	0.904532958246369	-0.9899585	0.3184587
BCAP29	83.4394904458599	16.40625	NA	NA	NA	NA	NA	NA	NA	NA	NA	NA	NA	NA	NA	NA	NA	NA	NA	NA	NA	NA	68	16	NA	NA	NA	NA	NA	NA	NA	NA	NA	NA	NA	NA	NA	NA	NA	NA	NA	NA	NA	NA	NA	NA	NA	NA	NA
BCAP31	100	92.96875	NA	NA	96.6666666666667	NA	NA	NA	NA	NA	NA	NA	NA	NA	NA	NA	NA	NA	2	NA	NA	NA	54	77	NA	NA	NA	NA	NA	NA	NA	NA	0.565017895348348	0.509787207534931	0.59777167089964	NA	NA	NA	NA	NA	NA	0.478252059559345	0.0499237923423663	0.228931586322903	NA	NA	NA	NA	NA
BCAR1	42.0382165605096	31.25	NA	NA	NA	NA	NA	NA	NA	NA	NA	NA	NA	NA	NA	NA	NA	NA	NA	NA	1	NA	58	77	NA	NA	NA	NA	NA	NA	NA	NA	NA	NA	NA	NA	NA	NA	NA	NA	NA	NA	NA	NA	NA	NA	NA	NA	NA
BCAS1	98.0891719745223	81.25	91.2162162162162	99.21875	93.3333333333333	97.4874371859297	74.2857142857143	53.3333333333333	100	4.04172935968593	3.83931229205543e-17	1.30202764687097e-16	-2.08449145276635	6.66011920563841e-10	1.16432299782024e-09	6.39653080801796	1.92719406007546e-17	2.20206902579205e-16	NA	NA	NA	NA	90	93	72	58	0.587825607152444	0.265562412195594	0.215845498481894	0.183764524014446	0.348464855110403	0.475199384957639	-2.7316617993117	2.94876605903467e-06	3.24269754761152e-05	0.00704008469019968	0.389913740159071	0.525556176962765	-1.11262732844272	0.00599088140828107	0.119481096681505	-1.41256576891149	0.0185540150461405	0.152684915318565	-1.1354601999675	0.263486513486514	0.765973925064834	-1.1989112519763	0.0479559750485713
BCAS2	99.3630573248408	NA	33.1081081081081	NA	NA	NA	NA	NA	NA	NA	NA	NA	NA	NA	NA	NA	NA	NA	NA	NA	NA	NA	27	NA	89	NA	NA	NA	NA	NA	NA	NA	NA	NA	NA	NA	NA	NA	NA	NA	NA	NA	NA	NA	NA	NA	NA	NA	NA
BCAS3	58.5987261146497	NA	NA	NA	NA	NA	NA	NA	20	NA	NA	NA	NA	NA	NA	NA	NA	NA	NA	NA	NA	NA	79	NA	NA	NA	NA	NA	NA	NA	NA	NA	NA	NA	NA	NA	NA	NA	NA	NA	NA	NA	NA	NA	NA	NA	NA	NA	NA
BCAT2	100	48.4375	75	NA	NA	NA	NA	NA	NA	NA	NA	NA	-3.54061127897923	3.38718687643258e-10	6.0211149303081e-10	NA	NA	NA	NA	NA	NA	1	44	44	85	NA	NA	NA	NA	-0.933851016009498	0.107044995831283	0.184483621912267	NA	NA	NA	NA	NA	NA	NA	NA	NA	NA	NA	NA	NA	NA	NA	1.594733	0.1550086
BCHE	NA	NA	49.3243243243243	NA	NA	NA	NA	NA	NA	NA	NA	NA	NA	NA	NA	NA	NA	NA	1	1	NA	NA	NA	NA	30	NA	NA	NA	NA	NA	NA	NA	NA	NA	NA	NA	NA	NA	NA	NA	NA	NA	NA	NA	NA	NA	NA	1.1191072815227	0.0206305961275798
BCKDHA	100	70.3125	NA	NA	83.3333333333333	NA	NA	NA	NA	NA	NA	NA	NA	NA	NA	NA	NA	NA	NA	NA	NA	NA	54	53	NA	NA	NA	0.287887139315618	NA	NA	NA	NA	-0.1988394439514	0.799211157156309	0.849734577069507	NA	NA	NA	NA	NA	NA	0.144932665241708	1	1	NA	NA	NA	NA	NA
BCKDHB	99.3630573248408	85.9375	NA	NA	93.3333333333333	NA	NA	NA	NA	NA	NA	NA	NA	NA	NA	NA	NA	NA	NA	NA	NA	1	59	48	NA	NA	NA	NA	NA	NA	NA	NA	0.498817382480098	0.0672784192083584	0.112272498202275	NA	NA	NA	NA	NA	NA	0.535482445834045	0.280289812339886	0.509459410201203	NA	NA	NA	NA	NA
BCKDK	99.3630573248408	29.6875	NA	NA	53.3333333333333	NA	NA	NA	NA	NA	NA	NA	NA	NA	NA	NA	NA	NA	NA	NA	NA	1	38	48	NA	NA	NA	NA	NA	NA	NA	NA	NA	NA	NA	NA	NA	NA	NA	NA	NA	-0.99859177619766	0.328205128205128	0.554034884306121	NA	NA	NA	NA	NA
BCL10	50.9554140127389	18.75	NA	10.15625	NA	NA	NA	NA	NA	NA	NA	NA	NA	NA	NA	NA	NA	NA	NA	NA	NA	NA	37	90	NA	42	NA	NA	NA	NA	NA	NA	NA	NA	NA	NA	NA	NA	NA	NA	NA	NA	NA	NA	NA	NA	NA	NA	NA
BCL2L13	98.7261146496815	22.65625	NA	NA	NA	NA	NA	NA	NA	NA	NA	NA	NA	NA	NA	NA	NA	NA	1	NA	NA	1	91	34	NA	NA	NA	NA	NA	NA	NA	NA	NA	NA	NA	NA	NA	NA	NA	NA	NA	NA	NA	NA	NA	NA	NA	NA	NA
BCL2L2	96.1783439490446	10.9375	NA	NA	NA	NA	NA	NA	NA	NA	NA	NA	NA	NA	NA	NA	NA	NA	1	NA	NA	NA	50	4	NA	NA	NA	NA	NA	NA	NA	NA	NA	NA	NA	NA	NA	NA	NA	NA	NA	NA	NA	NA	NA	NA	NA	NA	NA
BCLAF1	99.3630573248408	28.125	NA	NA	16.6666666666667	NA	NA	NA	NA	NA	NA	NA	NA	NA	NA	NA	NA	NA	NA	NA	NA	NA	66	79	NA	NA	NA	NA	NA	NA	NA	NA	NA	NA	NA	NA	NA	NA	NA	NA	NA	NA	NA	NA	NA	NA	NA	NA	NA
BCR	41.4012738853503	81.25	NA	99.21875	93.3333333333333	NA	NA	NA	100	NA	NA	NA	NA	NA	NA	5.13183609548857	5.08050957514321e-17	3.48869571059483e-16	NA	NA	1	NA	78	45	NA	50	NA	0.420297655218008	0.165079613885661	NA	NA	NA	1.30330190273775	0.0883823823211553	0.139741914167688	0.8300324296391	0.179973145325946	0.29537077344251	-0.934007108645144	0.179374200068868	0.373518827591479	0.0771657107296058	0.750986908874915	0.876692870659967	NA	NA	NA	NA	NA
BCS1L	94.9044585987261	32.03125	NA	NA	NA	NA	NA	NA	NA	NA	NA	NA	NA	NA	NA	NA	NA	NA	1	NA	NA	NA	75	31	NA	NA	NA	NA	NA	NA	NA	NA	NA	NA	NA	NA	NA	NA	NA	NA	NA	NA	NA	NA	NA	NA	NA	NA	NA
BDH1	100	84.375	NA	NA	86.6666666666667	NA	NA	NA	NA	NA	NA	NA	NA	NA	NA	NA	NA	NA	NA	NA	NA	1	74	46	NA	NA	NA	0.218811701673961	NA	NA	NA	NA	-0.152649963277351	0.915050376258391	0.937455312314882	NA	NA	NA	NA	NA	NA	0.739127274324559	0.443029137372252	0.648912824176142	NA	NA	NA	NA	NA
BDH2	100	98.4375	97.972972972973	94.53125	100	96.9849246231156	97.1428571428571	93.3333333333333	100	-1.11704412835204	3.03580965901355e-06	4.36887736906009e-06	-0.506236094225333	0.0116258637828893	0.013828119917974	-0.664688394450835	9.38615572258693e-06	1.51570943234522e-05	NA	NA	NA	NA	25	23	54	25	0.611718512033377	0.350144872069533	0.067485683710524	1.48744558689325	2.46289025578964e-05	0.000168571155285158	0.770350044065601	0.0565991677118867	0.0970958722097417	1.092109696573	1.83962917496148e-05	0.000208460491936589	0.614335743534394	0.193387736816146	0.389796084227962	0.611238738476015	0.472614618043575	0.668596644874484	1.2691345982267	0.184606229982458	0.733623987375808	0.7777394	0.1438945
BDKRB2	NA	NA	NA	17.96875	NA	NA	NA	NA	NA	NA	NA	NA	NA	NA	NA	NA	NA	NA	3	NA	1	NA	NA	NA	NA	7	NA	NA	NA	NA	NA	NA	NA	NA	NA	NA	NA	NA	NA	NA	NA	NA	NA	NA	NA	NA	NA	NA	NA
BECN1	NA	21.875	NA	10.9375	NA	NA	NA	NA	NA	NA	NA	NA	NA	NA	NA	NA	NA	NA	NA	NA	NA	NA	NA	19	NA	67	NA	NA	NA	NA	NA	NA	NA	NA	NA	NA	NA	NA	NA	NA	NA	NA	NA	NA	NA	NA	NA	NA	NA
BGN	100	99.21875	100	46.09375	96.6666666666667	98.9949748743718	100	90	73.3333333333333	-7.58983637466924	1.8095742861733e-17	8.78704419482796e-17	-2.82518724027281	2.58768363251793e-16	8.94462478950011e-16	-5.11915543363701	3.83931229205543e-17	2.87118036293916e-16	1	1	NA	NA	11	85	28	70	0.194091899329861	0.652637146735496	NA	0.687677875408102	0.000154113664550592	0.000816385898700433	1.25150079036805	0.0250856794148759	0.0489863210429364	NA	NA	NA	2.82369695080697	0.0014434481926742	0.117297596736283	1.1021036293781	0.169736037185594	0.401777340382634	0.254344137747093	0.294212677736705	0.772512168956873	0.7158388220695	0.00318664508098411
BHMT	NA	100	100	96.875	100	99.4974874371859	100	96.6666666666667	100	-1.98693547431575	1.16574930665986e-14	2.67122344064246e-14	-0.958450970128595	6.66011920563841e-10	1.16432299782024e-09	-1.11254865379513	5.40793426810331e-09	1.07536663152609e-08	NA	NA	NA	NA	NA	27	31	75	0.867678440208056	0.591032142813411	0.0953350502563765	1.14474359643135	4.33504642661937e-06	3.84623872254789e-05	0.990908362691499	0.00397544195967513	0.0107230671097841	3.336158966472	9.99721072209086e-12	9.97846309548191e-09	0.377740941213681	0.447547426836977	0.63964644965957	0.789816840656851	0.179374200068868	0.413161322286008	0.14342156851804	0.650117311976475	0.926450020160575	0.947170669648301	1.62167255286554e-06
BHMT2	NA	98.4375	97.972972972973	94.53125	100	95.4773869346734	98.5714285714286	93.3333333333333	100	-0.563172216454177	0.000865643555638438	0.00110255057707051	0.0876227671860654	0.314048857707885	0.335888522988627	-0.666587391642889	0.000259716131992677	0.000372889942318748	NA	NA	NA	NA	NA	70	62	67	0.621537733887606	NA	0.2346142115066	2.03454774059445	6.517689466247e-09	1.59683391923051e-07	1.37778915655195	0.000162100173650293	0.000766068451507101	2.3443825480906	3.83926073247318e-07	1.29216909727269e-05	0.163007198178242	0.983669995067826	0.999696479419039	1.23967283256898	0.141743617355409	0.366964287588764	0.990364398437546	0.387376636390636	0.804379480181998	1.3745425661495	1.01847491491481e-08
BICD2	70.7006369426752	57.8125	NA	NA	NA	NA	NA	NA	NA	NA	NA	NA	NA	NA	NA	NA	NA	NA	NA	NA	1	NA	67	17	NA	NA	NA	NA	NA	NA	NA	NA	0.684900617567219	0.0814585786207224	0.131398393628443	NA	NA	NA	NA	NA	NA	NA	NA	NA	NA	NA	NA	NA	NA
BID	99.3630573248408	63.28125	98.6486486486486	26.5625	73.3333333333333	97.4874371859297	90	96.6666666666667	90	-6.31276209321478	2.40141223124205e-17	9.29117827563889e-17	-5.73961248645888	2.63831777304566e-17	1.40903564582439e-16	-0.782521645375386	0.0150180355019219	0.0188704601710768	NA	NA	NA	NA	36	75	12	16	0.213781897249424	0.215394538919369	NA	0.484897432438849	0.0384014050880796	0.0790013639025759	-0.479325341150098	0.782356611232749	0.835179070671923	NA	NA	NA	-1.89951005479136	0.00227516788561344	0.117297596736283	-0.922776879725859	0.055668016194332	0.241721842462884	0.819474300335568	0.035784790783143	0.509844692444978	0.6126611391478	0.0134285145820124
BIN1	100	82.03125	90.5405405405405	75.78125	100	92.462311557789	92.8571428571429	90	96.6666666666667	-2.32367207571452	2.24369449741263e-11	4.12366095188938e-11	-2.38674692847896	3.68740726903234e-12	7.45457542741147e-12	-0.0128024628049523	0.796693314066529	0.813862234981414	NA	NA	NA	NA	18	70	28	56	0.0695674205712776	0.158010501393761	0.0186878220780894	0.422287161356852	0.0553175241204706	0.106963750675995	0.0786351426098513	0.407247113250017	0.500273843738205	0.574003244900901	0.47369614039605	0.603494235363329	-0.899987289778064	0.186082526332293	0.382083457582391	0.91330760050748	0.0701369026529047	0.262582982397428	-0.00999680992032737	0.648303196183126	0.926450020160575	0.5588431	0.1820239
BIN2	29.9363057324841	44.53125	NA	3.125	63.3333333333333	NA	1.42857142857143	10	NA	NA	NA	NA	NA	NA	NA	NA	NA	NA	NA	NA	1	NA	96	99	NA	72	NA	NA	NA	NA	NA	NA	NA	NA	NA	NA	NA	NA	NA	NA	NA	0.774689079569653	0.967849487973327	0.997712607643383	NA	NA	NA	NA	NA
BIN3	93.6305732484076	50	NA	75.78125	53.3333333333333	10.5527638190955	NA	NA	90	NA	NA	NA	NA	NA	NA	2.75829814019201	3.25570389722451e-09	6.58082101371585e-09	NA	NA	NA	NA	28	94	NA	76	NA	NA	NA	NA	NA	NA	NA	NA	NA	2.2587067585748	0.0783248928483903	0.156303215374443	-0.48003868221851	0.302163094579301	0.509718633704386	-0.82842883266977	0.252272727272727	0.489746943703778	NA	NA	NA	NA	NA
BIRC6	48.4076433121019	53.125	NA	NA	66.6666666666667	74.3718592964824	NA	80	NA	NA	NA	NA	NA	NA	NA	NA	NA	NA	NA	NA	NA	NA	37	96	NA	NA	NA	NA	NA	NA	NA	NA	0.154276000142211	0.919391513861297	0.940779088594724	NA	NA	NA	NA	NA	NA	-1.02988865455572	0.0752560133365087	0.27253247068444	1.6603262314743	0.167410213513323	0.714181747105468	NA	NA
BLMH	96.8152866242038	93.75	51.3513513513513	76.5625	96.6666666666667	52.2613065326633	NA	3.33333333333333	100	0.921777648555638	0.00195471137949383	0.00245124578135883	2.26736855670356	5.28158656081681e-10	9.28001109384298e-10	-1.33854873028538	1.52580930357956e-07	2.74272387964546e-07	NA	NA	NA	NA	31	18	47	9	NA	0.486763382836103	0.093809714617312	NA	NA	NA	-0.655733684444151	0.0518128408323577	0.0897374340715897	0.1738714194937	0.47369614039605	0.603494235363329	-0.0938860267452881	0.886064487536074	0.941045409199303	-0.119914941707982	0.590744926814199	0.766494035028668	NA	NA	NA	-0.4206557	0.6302942
BLNK	NA	NA	NA	76.5625	63.3333333333333	NA	NA	NA	90	NA	NA	NA	NA	NA	NA	NA	NA	NA	NA	NA	1	NA	NA	NA	NA	28	NA	NA	NA	NA	NA	NA	NA	NA	NA	3.22196819572761	8.66300469676068e-05	0.000680664654745482	0.267920531045636	0.68484746962604	0.814217216111942	-0.460589728703692	0.272287052472811	0.504493419865205	NA	NA	NA	NA	NA
BLOC1S1	88.5350318471338	19.53125	NA	NA	NA	NA	NA	NA	NA	NA	NA	NA	NA	NA	NA	NA	NA	NA	NA	NA	NA	NA	19	2	NA	NA	NA	NA	NA	NA	NA	NA	NA	NA	NA	NA	NA	NA	NA	NA	NA	NA	NA	NA	NA	NA	NA	NA	NA
BLOC1S2	91.7197452229299	NA	NA	NA	36.6666666666667	NA	NA	NA	NA	NA	NA	NA	NA	NA	NA	NA	NA	NA	NA	NA	NA	NA	21	NA	NA	NA	NA	NA	NA	NA	NA	NA	NA	NA	NA	NA	NA	NA	NA	NA	NA	NA	NA	NA	NA	NA	NA	NA	NA
BLOC1S3	89.8089171974522	42.1875	NA	NA	20	NA	NA	NA	NA	NA	NA	NA	NA	NA	NA	NA	NA	NA	NA	NA	NA	NA	30	52	NA	NA	NA	NA	NA	NA	NA	NA	NA	NA	NA	NA	NA	NA	NA	NA	NA	NA	NA	NA	NA	NA	NA	NA	NA
BLOC1S4	79.6178343949045	25	NA	NA	NA	NA	NA	NA	NA	NA	NA	NA	NA	NA	NA	NA	NA	NA	NA	NA	NA	NA	30	31	NA	NA	NA	NA	NA	NA	NA	NA	NA	NA	NA	NA	NA	NA	NA	NA	NA	NA	NA	NA	NA	NA	NA	NA	NA
BLVRA	100	98.4375	64.8648648648649	82.8125	100	85.427135678392	81.4285714285714	NA	96.6666666666667	2.22643675021256	1.35816077902342e-11	2.53194409091365e-11	3.02473519731139	2.09926345445512e-15	6.01557805934662e-15	-0.761333793135627	0.00158229107668273	0.0021579366470397	NA	NA	NA	NA	7	43	42	53	NA	0.641994086133816	0.350865581444952	2.3257260155689	0.00280445995596098	0.00941809293621788	-1.0840545926345	0.000373093937014934	0.00151310318900501	0.593329540145998	0.348995574566835	0.486694508749668	-0.356781340990779	0.251712301743865	0.458614497435627	-0.29236445248775	0.293856621740729	0.517494492503252	NA	NA	NA	1.6235866993077	0.0175045292888356
BLVRB	100	98.4375	100	100	100	99.4974874371859	95.7142857142857	100	100	-0.145022068698488	0.387453587642192	0.411511163345465	-0.587598211994539	0.0104718940855323	0.0124799914800606	0.451327351948713	0.00616440044870095	0.00795659768060258	NA	NA	1	NA	9	54	34	31	0.476595790531296	0.630294165991178	0.577246829520546	0.583793006636103	0.0212455270145357	0.0484712764479777	-0.578556987682948	0.00076001982681484	0.00271627919354345	-0.9187407015324	0.00528470437740114	0.0176548272163549	-0.457782152096325	0.0845274507569057	0.257367504146126	-0.0226509140522495	0.918484521069359	0.968162169444504	-0.401659227677357	0.376918015020697	0.791802954182166	0.3163391	0.3445959
BMP1	NA	NA	NA	NA	NA	7.53768844221105	NA	NA	NA	NA	NA	NA	NA	NA	NA	NA	NA	NA	NA	1	NA	NA	NA	NA	NA	NA	NA	NA	NA	NA	NA	NA	NA	NA	NA	NA	NA	NA	NA	NA	NA	NA	NA	NA	NA	NA	NA	NA	NA
BMP2K	84.0764331210191	22.65625	NA	NA	NA	NA	NA	NA	NA	NA	NA	NA	NA	NA	NA	NA	NA	NA	NA	NA	NA	NA	70	16	NA	NA	NA	NA	NA	NA	NA	NA	NA	NA	NA	NA	NA	NA	NA	NA	NA	NA	NA	NA	NA	NA	NA	NA	NA
BMP6	NA	21.09375	42.5675675675676	NA	NA	21.608040201005	NA	NA	NA	NA	NA	NA	-0.344299547912289	0.0724796061482677	0.0816529638109831	NA	NA	NA	NA	1	NA	1	NA	5	12	NA	NA	NA	NA	NA	NA	NA	NA	NA	NA	NA	NA	NA	NA	NA	NA	NA	NA	NA	NA	NA	NA	NA	NA
BMP8A;BMP8B	NA	5.46875	NA	NA	NA	NA	NA	NA	NA	NA	NA	NA	NA	NA	NA	NA	NA	NA	NA	NA	NA	NA	NA	27	NA	NA	NA	NA	NA	NA	NA	NA	NA	NA	NA	NA	NA	NA	NA	NA	NA	NA	NA	NA	NA	NA	NA	NA	NA
BMPR1A	NA	NA	NA	7.03125	NA	NA	NA	NA	NA	NA	NA	NA	NA	NA	NA	NA	NA	NA	4	NA	NA	NA	NA	NA	NA	58	NA	NA	NA	NA	NA	NA	NA	NA	NA	NA	NA	NA	NA	NA	NA	NA	NA	NA	NA	NA	NA	NA	NA
BMPR2	NA	NA	91.8918918918919	8.59375	NA	47.2361809045226	75.7142857142857	93.3333333333333	NA	NA	NA	NA	NA	NA	NA	NA	NA	NA	4	NA	1	NA	NA	NA	44	4	0.826959190534166	NA	NA	-0.271527484661497	0.35963596159215	0.48673894111279	NA	NA	NA	NA	NA	NA	NA	NA	NA	NA	NA	NA	0.357122188319025	0.422750035295465	0.81192730208007	0.377585	0.4838702
BMX	NA	2.34375	NA	NA	NA	NA	NA	NA	NA	NA	NA	NA	NA	NA	NA	NA	NA	NA	NA	NA	1	NA	NA	1	NA	NA	NA	NA	NA	NA	NA	NA	NA	NA	NA	NA	NA	NA	NA	NA	NA	NA	NA	NA	NA	NA	NA	NA	NA
BNIP2	28.0254777070064	6.25	NA	NA	NA	NA	NA	NA	NA	NA	NA	NA	NA	NA	NA	NA	NA	NA	NA	NA	NA	NA	71	42	NA	NA	NA	NA	NA	NA	NA	NA	NA	NA	NA	NA	NA	NA	NA	NA	NA	NA	NA	NA	NA	NA	NA	NA	NA
BNIPL	NA	NA	NA	3.125	NA	NA	NA	NA	40	NA	NA	NA	NA	NA	NA	NA	NA	NA	NA	NA	NA	NA	NA	NA	NA	98	NA	NA	NA	NA	NA	NA	NA	NA	NA	NA	NA	NA	NA	NA	NA	NA	NA	NA	NA	NA	NA	NA	NA
BOLA2	100	80.46875	59.4594594594595	87.5	100	72.8643216080402	64.2857142857143	NA	96.6666666666667	2.66429999475593	3.84317639904828e-08	6.01943291417201e-08	1.58413571595732	0.000557486861903559	0.000710006852424344	1.1824369780389	6.54259769410056e-05	9.82057948057279e-05	NA	NA	NA	NA	21	20	44	16	NA	0.0222760868908629	NA	3.49128110156743	0.0123917601129223	0.0312841156949187	0.0796776470326996	0.62830069331726	0.705630009417845	0.329286375647101	0.951030765421744	0.966459835973877	-0.789916764762438	0.011563405972084	0.127813930128996	-0.594368131384346	0.0307776624243778	0.179946732974529	NA	NA	NA	3.84330775224192	0.0455395620165264
BPGM	78.343949044586	87.5	38.5135135135135	40.625	90	11.0552763819095	NA	NA	73.3333333333333	0.493690300209584	0.0323871891587383	0.0379765597471676	3.65050283340671	4.67561654962676e-14	1.10522842564135e-13	-3.20215587349403	1.64175401864574e-12	4.18120889150765e-12	NA	NA	NA	NA	56	91	92	54	NA	NA	NA	NA	NA	NA	0.918538512908896	0.00289597871790794	0.00828008581761845	NA	NA	NA	-0.597021968790145	0.012837523673437	0.129285842658566	0.42979980669049	0.650035546382296	0.805836338395982	NA	NA	NA	NA	NA
BPHL	99.3630573248408	90.625	4.72972972972973	NA	86.6666666666667	NA	NA	NA	NA	NA	NA	NA	NA	NA	NA	NA	NA	NA	NA	NA	NA	1	35	81	19	NA	NA	0.28896698892436	NA	NA	NA	NA	2.3080262664398	2.8891638517786e-05	0.000190629253374084	NA	NA	NA	NA	NA	NA	1.90833953596345	0.0532202754843756	0.235134416119886	NA	NA	NA	NA	NA
BPI	62.4203821656051	70.3125	49.3243243243243	9.375	73.3333333333333	31.1557788944724	47.1428571428571	16.6666666666667	13.3333333333333	NA	NA	NA	1.85398426124978	2.40658680155818e-06	3.46445848802511e-06	NA	NA	NA	NA	1	NA	NA	69	90	83	62	NA	0.535874068310572	NA	NA	NA	NA	0.825511729120599	0.81615977095684	0.863473380867381	NA	NA	NA	NA	NA	NA	0.22356641737781	0.922869699959483	0.97161671892493	NA	NA	NA	NA	NA
BPIFA1	NA	NA	NA	NA	16.6666666666667	NA	NA	10	10	NA	NA	NA	NA	NA	NA	NA	NA	NA	NA	NA	NA	NA	NA	NA	NA	NA	NA	NA	NA	NA	NA	NA	NA	NA	NA	NA	NA	NA	NA	NA	NA	NA	NA	NA	NA	NA	NA	NA	NA
BPIFB1	21.0191082802548	79.6875	80.4054054054054	60.15625	86.6666666666667	60.8040201005025	62.8571428571429	26.6666666666667	50	-2.33107739557742	4.08938183043578e-08	6.38965911005591e-08	-0.959708565700087	0.00313165709349349	0.00383371624039758	-1.48755549026905	5.51791032688231e-05	8.33786038596767e-05	NA	1	NA	NA	50	87	63	28	NA	NA	NA	1.7069183754447	0.113436149443407	0.193640806175761	0.461249304697255	0.0740915985139455	0.121630753349927	0.543875204523189	0.61599484823766	0.723473116029127	NA	NA	NA	-1.39603692459716	0.00421514143414803	0.0896164615211593	NA	NA	NA	1.8034320276474	0.00899573411055236
BPIFB2	48.4076433121019	51.5625	88.5135135135135	9.375	63.3333333333333	77.3869346733668	88.5714285714286	80	NA	NA	NA	NA	-5.01118539583768	3.72182872671852e-16	1.23891011040082e-15	NA	NA	NA	NA	1	NA	NA	88	89	87	73	NA	NA	NA	-0.658375591895052	0.533902665736462	0.650703305442516	NA	NA	NA	NA	NA	NA	NA	NA	NA	0.355016788312934	0.548961874039274	0.732236128460195	0.260603639626201	0.954685306616926	0.997670411199533	2.2729270370608	0.000333264318837308
BPNT1	100	97.65625	64.1891891891892	91.40625	100	80.9045226130653	77.1428571428572	20	100	2.8469868224531	1.77645804938861e-12	3.45717883863052e-12	2.80501770657899	6.3146141195399e-13	1.35552228891183e-12	0.111341957570296	0.0548149251809934	0.0654882378483494	NA	NA	NA	NA	22	45	22	63	0.311917946414233	0.331193093926821	0.302482052908411	2.5604882657588	6.44539609598915e-05	0.000386007610637573	-1.25304811032465	1.775900344848e-07	4.00862768629834e-06	1.7365535982975	0.247435626392301	0.377259863093062	-0.29564115021855	0.120141704173713	0.301374230219493	0.0118861391935816	0.821825193354475	0.909451980532334	NA	NA	NA	-0.08435164	0.5754295
BRAF	74.5222929936306	64.84375	NA	40.625	60	10.0502512562814	NA	NA	NA	NA	NA	NA	NA	NA	NA	-0.0271737536248331	0.951919785446509	0.956475982710184	NA	NA	NA	NA	83	37	NA	38	NA	NA	NA	NA	NA	NA	0.0125549058594938	0.897712431238648	0.926052721461155	NA	NA	NA	NA	NA	NA	-1.89196367978887	0.0434206316559258	0.212736837777916	NA	NA	NA	NA	NA
BRCC3	96.8152866242038	46.875	NA	35.9375	63.3333333333333	20.6030150753769	NA	NA	NA	NA	NA	NA	NA	NA	NA	0.495492967570417	0.0249665637215421	0.0308176105743856	NA	NA	NA	NA	49	22	NA	19	NA	NA	NA	NA	NA	NA	NA	NA	NA	NA	NA	NA	NA	NA	NA	-0.727186257637655	0.277511961722488	0.506773535514049	NA	NA	NA	NA	NA
BRE	97.4522292993631	59.375	NA	39.0625	70	NA	NA	NA	53.3333333333333	NA	NA	NA	NA	NA	NA	0.452543590718847	0.557528218031729	0.587935210906082	NA	NA	NA	NA	47	23	NA	28	NA	NA	NA	NA	NA	NA	-0.252015974635249	0.828928376470235	0.872944524146525	NA	NA	NA	-0.00828503099893041	0.792457542457542	0.88131074551439	0.253201987261061	0.422107304460246	0.630178038242923	NA	NA	NA	NA	NA
BRI3	NA	38.28125	NA	64.0625	NA	NA	NA	NA	NA	NA	NA	NA	NA	NA	NA	3.40809314567467	2.67135043031271e-11	6.22115603382651e-11	2	NA	NA	NA	NA	4	NA	11	NA	NA	NA	NA	NA	NA	NA	NA	NA	4.3068147378469	0.195396681004133	0.313385146276188	NA	NA	NA	NA	NA	NA	NA	NA	NA	NA	NA
BRI3BP	68.1528662420382	70.3125	NA	NA	NA	NA	NA	NA	NA	NA	NA	NA	NA	NA	NA	NA	NA	NA	2	NA	NA	1	43	55	NA	NA	NA	NA	NA	NA	NA	NA	2.1238975442669	0.000574145341839803	0.00216471721742018	NA	NA	NA	NA	NA	NA	NA	NA	NA	NA	NA	NA	NA	NA
BRK1	100	63.28125	NA	97.65625	100	52.7638190954774	NA	NA	100	NA	NA	NA	NA	NA	NA	6.24297527493961	1.8095742861733e-17	2.20206902579205e-16	NA	NA	1	NA	7	37	NA	8	NA	0.121894742747711	0.253368999234979	NA	NA	NA	-2.78486567882	7.17712185836505e-06	6.54912369575811e-05	0.472577529519899	0.00989946276369045	0.0292956542416299	0.02301488722442	1	1	-0.68978713408055	0.120141704173713	0.336627075272672	NA	NA	NA	NA	NA
BROX	100	100	100	100	100	100	100	100	100	3.65932889106095	1.86747069330507e-17	8.78704419482796e-17	-2.11793110341906	1.16973476064031e-16	4.48336824661824e-16	6.03034078143808	1.8095742861733e-17	2.20206902579205e-16	NA	NA	NA	NA	11	22	16	6	0.816615653305005	0.256444631929599	0.345314713137799	0.550965230547451	0.00261326769400053	0.00890079802253579	-1.30234443685665	6.33571709184842e-07	1.01106257405265e-05	0.586128963823299	0.0266939242645696	0.065500325589341	0.624985971631062	0.0171894651229597	0.13591782704267	-0.276882220653604	0.223711260984575	0.458399009073533	0.328636069641092	0.667037296625165	0.926813092264028	0.463808100218198	0.0290056150822599
BSG	99.3630573248408	97.65625	98.6486486486486	93.75	100	98.9949748743718	95.7142857142857	100	100	-2.70600805337578	3.4115561044098e-12	6.53490609390875e-12	-3.44770373117558	1.30836753386699e-15	3.92026277101945e-15	0.650536099113602	0.000123610149971896	0.00018146365173197	4	NA	NA	NA	36	26	48	50	0.146916359565903	0.170412163665902	0.231758599407033	0.48774460518375	0.697267752378119	0.787897942414688	0.333877251503999	0.348165537870625	0.440308131380065	2.4154931098819	2.90023247222561e-05	0.0002906677433275	0.454812090085685	0.354944234109295	0.549850146327148	0.172404094106309	0.498410320123736	0.690803399049413	0.510739777359525	0.141743617355409	0.689084680319032	0.1098479	0.4569689
BSPH1	NA	0.78125	4.05405405405405	NA	NA	6.53266331658291	NA	NA	NA	NA	NA	NA	NA	NA	NA	NA	NA	NA	1	1	NA	NA	NA	NA	99	NA	NA	NA	NA	NA	NA	NA	NA	NA	NA	NA	NA	NA	NA	NA	NA	NA	NA	NA	NA	NA	NA	NA	NA
BSPRY	21.656050955414	44.53125	NA	67.1875	16.6666666666667	28.643216080402	NA	NA	90	NA	NA	NA	NA	NA	NA	2.92363252052297	3.84150842196017e-14	1.18594466934254e-13	NA	NA	NA	NA	93	79	NA	62	NA	NA	NA	NA	NA	NA	NA	NA	NA	0.664530110190199	0.612398719092054	0.721127473395604	-0.92130549147479	0.127858691913073	0.314991631114525	NA	NA	NA	NA	NA	NA	NA	NA
BST1	100	96.875	93.9189189189189	98.4375	100	57.7889447236181	75.7142857142857	83.3333333333333	100	1.70195782599303	3.25483757365455e-08	5.12262572124808e-08	-0.727158266266056	0.0020034541080332	0.00249277700077864	2.55348481103492	5.34291198002025e-16	2.31604989812382e-15	2	NA	NA	NA	28	38	42	20	0.032555748571269	0.67027693569715	0.285079584571238	0.2612642950699	0.839469006999671	0.896875708172097	1.0444942155317	0.00705759701452789	0.017296153826318	1.4522175678145	1.23952785557756e-05	0.000157030073838618	0.117621626582029	0.608395836481484	0.753075157938419	-0.00314672356633494	0.697145146037232	0.834955675076344	0.988344462940852	0.10720823798627	0.662328251105902	0.989974690095401	0.001558638777341
BST2	92.3566878980892	59.375	40.5405405405405	97.65625	NA	47.2361809045226	47.1428571428571	NA	100	5.75592927448293	1.85138253054339e-16	5.27035902855416e-16	0.779452281784508	0.00912458357535943	0.0109117805551788	5.27409963393935	2.25526633808577e-17	2.20206902579205e-16	3	NA	NA	NA	67	36	61	27	NA	0.663770210033837	0.116474350192356	NA	NA	NA	3.39030209547939	0.000730417485495359	0.00262965623581802	-0.111834494708699	0.995916683021694	0.998129831206187	0.721273152979531	0.110323276614187	0.291050223172954	NA	NA	NA	NA	NA	NA	NA	NA
BTD	99.3630573248408	87.5	100	42.96875	96.6666666666667	100	100	100	90	-9.90273899113309	1.8095742861733e-17	8.78704419482796e-17	-7.70600404412021	1.8095742861733e-17	1.32984604451242e-16	-2.57749200574711	1.17051290225686e-13	3.35623162900773e-13	NA	1	NA	NA	39	60	2	25	NA	0.0885634353484315	NA	-1.04302770515405	1.45609239847446e-08	3.01859154914512e-07	-1.66957252004315	4.33169004107595e-05	0.000267302671419633	NA	NA	NA	0.416806394973953	0.683263095768144	0.812677758398805	-1.16890285181522	0.270298777339916	0.504493419865205	-0.132175885656125	0.667037296625165	0.926813092264028	0.05649737	0.274002
BTF3	91.0828025477707	NA	9.45945945945946	NA	NA	NA	NA	NA	NA	NA	NA	NA	NA	NA	NA	NA	NA	NA	NA	NA	NA	NA	89	NA	51	NA	NA	NA	NA	NA	NA	NA	NA	NA	NA	NA	NA	NA	NA	NA	NA	NA	NA	NA	NA	NA	NA	NA	NA
BTF3L4	98.7261146496815	NA	NA	NA	NA	19.0954773869347	NA	NA	NA	NA	NA	NA	NA	NA	NA	NA	NA	NA	NA	NA	NA	NA	32	NA	NA	NA	NA	NA	NA	NA	NA	NA	NA	NA	NA	NA	NA	NA	NA	NA	NA	NA	NA	NA	NA	NA	NA	NA	NA
BTK	88.5350318471338	39.0625	NA	NA	16.6666666666667	NA	NA	NA	NA	NA	NA	NA	NA	NA	NA	NA	NA	NA	NA	NA	1	NA	75	79	NA	NA	NA	NA	NA	NA	NA	NA	NA	NA	NA	NA	NA	NA	NA	NA	NA	NA	NA	NA	NA	NA	NA	NA	NA
BTLA	NA	NA	94.5945945945946	NA	NA	83.4170854271357	92.8571428571429	80	NA	NA	NA	NA	NA	NA	NA	NA	NA	NA	4	NA	NA	NA	NA	NA	34	NA	NA	NA	NA	-0.319207172373599	0.0244608711880134	0.0542010670928643	NA	NA	NA	NA	NA	NA	NA	NA	NA	NA	NA	NA	0.00562360757536595	0.639898615988938	0.926450020160575	0.01404665	0.6937276
BTN2A1	17.8343949044586	35.15625	100	62.5	26.6666666666667	98.9949748743718	100	100	26.6666666666667	-6.67866219438937	1.8095742861733e-17	8.78704419482796e-17	-8.74650637996984	1.8095742861733e-17	1.32984604451242e-16	1.88311900514575	9.40796827078246e-10	1.95960444704675e-09	4	NA	1	NA	71	82	18	27	0.454310436896859	NA	NA	0.131590973016198	0.978547321691348	0.984943055820049	NA	NA	NA	1.29367437503047	0.105836499468204	0.198388450790357	NA	NA	NA	NA	NA	NA	0.129048362385692	0.208161333849759	0.741752314647012	-0.09028869	0.9755654
BTN2A2	NA	21.09375	100	48.4375	NA	98.9949748743718	100	100	NA	-7.2033023880252	1.8095742861733e-17	8.78704419482796e-17	NA	NA	NA	NA	NA	NA	4	NA	NA	1	NA	99	24	32	0.454004253098786	NA	NA	0.0581450974207982	0.619490840037967	0.720789126347467	NA	NA	NA	NA	NA	NA	NA	NA	NA	NA	NA	NA	0.110218697629666	0.208161333849759	0.741752314647012	-0.08433961	0.895564
BTN3A1	NA	NA	NA	NA	NA	NA	NA	NA	10	NA	NA	NA	NA	NA	NA	NA	NA	NA	4	NA	NA	NA	NA	NA	NA	NA	NA	NA	NA	NA	NA	NA	NA	NA	NA	NA	NA	NA	NA	NA	NA	NA	NA	NA	NA	NA	NA	NA	NA
BTNL3	NA	NA	55.4054054054054	NA	NA	55.7788944723618	61.4285714285714	16.6666666666667	NA	NA	NA	NA	NA	NA	NA	NA	NA	NA	4	NA	NA	NA	NA	NA	92	NA	NA	NA	NA	1.76929825493659	0.00968617309817194	0.025718459605491	NA	NA	NA	NA	NA	NA	NA	NA	NA	NA	NA	NA	NA	NA	NA	1.392234	0.7328818
BUB3	100	24.21875	NA	NA	NA	NA	NA	NA	NA	NA	NA	NA	NA	NA	NA	NA	NA	NA	NA	NA	NA	NA	63	5	NA	NA	NA	NA	NA	NA	NA	NA	NA	NA	NA	NA	NA	NA	NA	NA	NA	NA	NA	NA	NA	NA	NA	NA	NA
BYSL	95.5414012738854	8.59375	NA	NA	NA	NA	NA	NA	NA	NA	NA	NA	NA	NA	NA	NA	NA	NA	NA	NA	NA	NA	70	51	NA	NA	NA	NA	NA	NA	NA	NA	NA	NA	NA	NA	NA	NA	NA	NA	NA	NA	NA	NA	NA	NA	NA	NA	NA
BZW1	100	90.625	54.7297297297297	57.03125	100	64.321608040201	57.1428571428571	NA	90	1.02681200523635	0.000312179835679205	0.000408283487306807	2.65266915918385	5.82684405255524e-13	1.25525097940685e-12	-1.63831860022765	2.49156812751286e-09	5.05363611232595e-09	NA	NA	NA	NA	15	32	64	76	NA	0.38965863500923	NA	NA	NA	NA	-1.1607375035519	7.56592261844136e-05	0.000416004495254364	1.3571048667703	0.731684237353893	0.811982261433577	-1.75012873422571	0.0144765009995862	0.13591782704267	-0.81405322127409	0.0701369026529047	0.262582982397428	NA	NA	NA	NA	NA
BZW2	100	48.4375	NA	56.25	83.3333333333333	44.7236180904523	34.2857142857143	NA	80	NA	NA	NA	NA	NA	NA	0.84965378326665	0.000821279777131205	0.00114232904164156	NA	NA	1	NA	38	37	NA	67	NA	0.430923676528701	NA	NA	NA	NA	NA	NA	NA	-1.93646304883445	0.080074525199356	0.158810953671546	-1.74578510504979	0.666476992294734	0.798372421226671	-3.94276101108421	0.067832625040863	0.262582982397428	NA	NA	NA	NA	NA
C10orf54	NA	24.21875	16.2162162162162	17.1875	13.3333333333333	NA	NA	NA	NA	NA	NA	NA	NA	NA	NA	NA	NA	NA	NA	NA	NA	NA	NA	95	80	27	NA	NA	NA	NA	NA	NA	NA	NA	NA	NA	NA	NA	NA	NA	NA	NA	NA	NA	NA	NA	NA	NA	NA
C10orf76	48.4076433121019	21.09375	NA	35.9375	NA	NA	NA	NA	46.6666666666667	NA	NA	NA	NA	NA	NA	1.11943975370873	0.00022836842862381	0.000329815632297483	NA	NA	NA	NA	65	22	NA	28	NA	NA	NA	NA	NA	NA	NA	NA	NA	NA	NA	NA	NA	NA	NA	NA	NA	NA	NA	NA	NA	NA	NA
C10orf82	NA	3.90625	NA	NA	NA	NA	NA	NA	NA	NA	NA	NA	NA	NA	NA	NA	NA	NA	NA	NA	NA	1	NA	20	NA	NA	NA	NA	NA	NA	NA	NA	NA	NA	NA	NA	NA	NA	NA	NA	NA	NA	NA	NA	NA	NA	NA	NA	NA
C11orf52	41.4012738853503	63.28125	60.8108108108108	100	86.6666666666667	87.4371859296482	NA	56.6666666666667	100	7.48116491382115	1.86747069330507e-17	8.78704419482796e-17	-1.00692218758829	0.0295446376722209	0.0341710944995225	8.93019491566883	1.8095742861733e-17	2.20206902579205e-16	NA	NA	1	NA	76	47	42	6	NA	NA	0.601566630732568	4.16489356367383	0.000129519904101034	0.000692915417473524	-0.118420941119098	0.867493093518755	0.903298574768694	0.0777511899384002	0.801993977902168	0.858327679245083	0.926926941994189	0.00906356591226231	0.125344115664564	-0.110426036796746	0.939589964484297	0.983024633286882	0.406444269199277	0.370382558617853	0.791802954182166	-0.062983	0.8336463
C11orf54	100	97.65625	100	98.4375	100	100	100	100	100	-0.153895179987945	0.261140072720439	0.283689772593235	-2.19985095339126	1.51724186010792e-15	4.50170661790261e-15	2.09308040513519	1.27037459331953e-14	4.19038263722345e-14	NA	NA	NA	NA	11	27	18	49	0.202720255601551	0.131416183103954	0.2332312722657	0.00335997218609663	0.647575344416075	0.745022648111557	-1.03474635804995	7.36365834910692e-06	6.59653049498325e-05	1.721111062932	0.00289661026649612	0.0108322655902965	-0.410251380279146	0.0770673349255885	0.244992082826871	-0.13968924877063	0.179374200068868	0.413161322286008	1.79770144773372	0.0637094455868041	0.576590516977428	0.337816340322998	0.0323826995191409
C11orf68	100	30.46875	NA	60.15625	80	NA	NA	NA	73.3333333333333	NA	NA	NA	NA	NA	NA	4.06036319526766	1.72018744627476e-13	4.81947655348094e-13	NA	NA	NA	NA	6	44	NA	85	NA	NA	NA	NA	NA	NA	NA	NA	NA	2.91433379643361	0.00161876625335252	0.00669783101157787	-0.524267535080412	0.646970367094206	0.787189345658187	-0.172474646855152	0.732960117685518	0.861381605641808	NA	NA	NA	NA	NA
C12orf10	100	75.78125	NA	39.0625	86.6666666666667	NA	17.1428571428571	NA	76.6666666666667	NA	NA	NA	NA	NA	NA	-1.35022202728631	2.58547288364711e-06	4.3174459119539e-06	NA	NA	NA	NA	14	12	NA	38	NA	NA	NA	NA	NA	NA	-1.037636821556	0.00418733625670983	0.0111803507367871	NA	NA	NA	-0.743387265238123	0.147519461289821	0.340252364700515	-0.852276684086689	0.0908472588119916	0.298099193954338	NA	NA	NA	NA	NA
C12orf29	19.7452229299363	NA	NA	6.25	NA	NA	NA	NA	3.33333333333333	NA	NA	NA	NA	NA	NA	NA	NA	NA	NA	NA	NA	NA	29	NA	NA	90	NA	NA	NA	NA	NA	NA	NA	NA	NA	NA	NA	NA	NA	NA	NA	NA	NA	NA	NA	NA	NA	NA	NA
C12orf4	33.7579617834395	NA	NA	12.5	NA	NA	NA	NA	NA	NA	NA	NA	NA	NA	NA	NA	NA	NA	NA	NA	NA	NA	68	NA	NA	17	NA	NA	NA	NA	NA	NA	NA	NA	NA	NA	NA	NA	NA	NA	NA	NA	NA	NA	NA	NA	NA	NA	NA
C12orf49	NA	NA	55.4054054054054	NA	NA	32.1608040201005	25.7142857142857	43.3333333333333	NA	NA	NA	NA	NA	NA	NA	NA	NA	NA	NA	NA	NA	NA	NA	NA	14	NA	NA	NA	NA	2.25337661309151	0.115080003989921	0.19582674712097	NA	NA	NA	NA	NA	NA	NA	NA	NA	NA	NA	NA	NA	NA	NA	2.6687674558183	0.0208714524420149
C12orf57	98.0891719745223	9.375	NA	12.5	36.6666666666667	NA	NA	NA	50	NA	NA	NA	NA	NA	NA	NA	NA	NA	NA	NA	NA	NA	38	3	NA	5	NA	NA	NA	NA	NA	NA	NA	NA	NA	NA	NA	NA	NA	NA	NA	NA	NA	NA	NA	NA	NA	NA	NA
C14orf105	NA	NA	NA	52.34375	NA	NA	NA	NA	60	NA	NA	NA	NA	NA	NA	NA	NA	NA	NA	NA	NA	NA	NA	NA	NA	14	NA	NA	NA	NA	NA	NA	NA	NA	NA	NA	NA	NA	-0.279843175708947	1	1	NA	NA	NA	NA	NA	NA	NA	NA
C14orf159	91.0828025477707	67.1875	NA	NA	73.3333333333333	NA	NA	NA	NA	NA	NA	NA	NA	NA	NA	NA	NA	NA	NA	NA	NA	NA	63	53	NA	NA	NA	0.524539530691835	NA	NA	NA	NA	0.709535000000002	0.17928673711079	0.251279736530686	NA	NA	NA	NA	NA	NA	0.307267669918001	0.323734469864501	0.548176468581061	NA	NA	NA	NA	NA
C14orf166	100	63.28125	11.4864864864865	25	83.3333333333333	12.5628140703518	30	NA	73.3333333333333	NA	NA	NA	NA	NA	NA	-1.39870125191133	7.17494484760808e-05	0.000107259221297661	NA	NA	NA	NA	9	46	58	24	NA	0.148167037744781	NA	NA	NA	NA	-0.943794999999998	0.348165537870625	0.440308131380065	NA	NA	NA	-0.872222883049783	0.0111529337535529	0.127813930128996	-0.340571481401739	0.434242383452237	0.640051378634641	NA	NA	NA	NA	NA
C14orf37	NA	NA	53.3783783783784	NA	NA	81.4070351758794	82.8571428571429	NA	NA	NA	NA	NA	NA	NA	NA	NA	NA	NA	NA	NA	NA	NA	NA	NA	77	NA	NA	NA	NA	NA	NA	NA	NA	NA	NA	NA	NA	NA	NA	NA	NA	NA	NA	NA	NA	NA	NA	2.716585	0.2701818
C15orf27	NA	NA	NA	29.6875	NA	NA	NA	NA	NA	NA	NA	NA	NA	NA	NA	NA	NA	NA	NA	NA	NA	NA	NA	NA	NA	33	NA	NA	NA	NA	NA	NA	NA	NA	NA	NA	NA	NA	NA	NA	NA	NA	NA	NA	NA	NA	NA	NA	NA
C16orf13	100	29.6875	NA	45.3125	66.6666666666667	NA	NA	NA	70	NA	NA	NA	NA	NA	NA	1.75633977068223	4.95356884974263e-09	9.8768920280825e-09	NA	NA	NA	NA	22	16	NA	19	NA	NA	NA	NA	NA	NA	NA	NA	NA	NA	NA	NA	-0.632100185439537	0.310026196713503	0.518408914984352	-0.110005675776918	0.305390172263237	0.53008843359695	NA	NA	NA	NA	NA
C16orf54	NA	1.5625	NA	7.8125	3.33333333333333	NA	NA	NA	3.33333333333333	NA	NA	NA	NA	NA	NA	NA	NA	NA	2	NA	NA	NA	NA	6	NA	98	NA	NA	NA	NA	NA	NA	NA	NA	NA	NA	NA	NA	NA	NA	NA	NA	NA	NA	NA	NA	NA	NA	NA
C16orf62	89.8089171974522	60.15625	NA	14.84375	66.6666666666667	NA	NA	NA	23.3333333333333	NA	NA	NA	NA	NA	NA	NA	NA	NA	NA	NA	NA	NA	80	42	NA	14	NA	0.375713887587353	NA	NA	NA	NA	-1.41427673759088	0.0805064034235908	0.130229830337737	NA	NA	NA	NA	NA	NA	0.00747394214009134	0.710300071445582	0.847528112459559	NA	NA	NA	NA	NA
C16orf70	41.4012738853503	NA	NA	7.8125	NA	NA	NA	NA	NA	NA	NA	NA	NA	NA	NA	NA	NA	NA	NA	NA	NA	NA	36	NA	NA	10	NA	NA	NA	NA	NA	NA	NA	NA	NA	NA	NA	NA	NA	NA	NA	NA	NA	NA	NA	NA	NA	NA	NA
C16orf89	NA	83.59375	99.3243243243243	7.8125	73.3333333333333	84.4221105527638	90	96.6666666666667	NA	NA	NA	NA	-4.06811186287236	1.13435164974389e-16	4.38231241474984e-16	NA	NA	NA	NA	1	NA	NA	NA	75	25	45	0.497759251820338	NA	NA	-0.500884999999997	0.220801455947615	0.329901551644531	-0.361824999999996	0.177521826969829	0.249315345204046	NA	NA	NA	NA	NA	NA	-0.303625886116091	0.519032309279987	0.711236461310233	0.535263196340779	0.400494386449706	0.807605518562416	0.12747	0.2856832
C17orf62	42.6751592356688	5.46875	NA	NA	NA	NA	NA	NA	NA	NA	NA	NA	NA	NA	NA	NA	NA	NA	NA	NA	NA	NA	40	87	NA	NA	NA	NA	NA	NA	NA	NA	NA	NA	NA	NA	NA	NA	NA	NA	NA	NA	NA	NA	NA	NA	NA	NA	NA
C17orf75	88.5350318471338	41.40625	NA	12.5	60	NA	NA	NA	20	NA	NA	NA	NA	NA	NA	NA	NA	NA	NA	NA	NA	NA	80	35	NA	39	NA	0.585603514582716	NA	NA	NA	NA	NA	NA	NA	NA	NA	NA	NA	NA	NA	-1.82900070371959	0.0141916906622789	0.141623394548968	NA	NA	NA	NA	NA
C18orf8	47.7707006369427	NA	NA	20.3125	NA	NA	NA	NA	NA	NA	NA	NA	NA	NA	NA	NA	NA	NA	NA	NA	NA	NA	80	NA	NA	83	NA	NA	NA	NA	NA	NA	NA	NA	NA	NA	NA	NA	NA	NA	NA	NA	NA	NA	NA	NA	NA	NA	NA
C19orf10	97.4522292993631	53.125	99.3243243243243	NA	60	90.4522613065327	80	90	NA	NA	NA	NA	-7.29579958919682	1.8095742861733e-17	1.32984604451242e-16	NA	NA	NA	NA	NA	NA	NA	49	31	55	NA	0.763819460029418	NA	NA	0.175415000000001	0.372949839621897	0.500049660587568	-3.84806618804884	0.00155318405988373	0.00492511507343906	NA	NA	NA	NA	NA	NA	0.672688480014507	0.315416609534257	0.537953376818311	0.375295468984305	0.518594995587861	0.873666336407617	0.25998	0.2876623
C19orf35	NA	11.71875	NA	NA	13.3333333333333	NA	NA	NA	NA	NA	NA	NA	NA	NA	NA	NA	NA	NA	NA	NA	NA	NA	NA	32	NA	NA	NA	NA	NA	NA	NA	NA	NA	NA	NA	NA	NA	NA	NA	NA	NA	NA	NA	NA	NA	NA	NA	NA	NA
C19orf68	NA	NA	NA	NA	NA	NA	84.2857142857143	NA	NA	NA	NA	NA	NA	NA	NA	NA	NA	NA	NA	NA	NA	NA	NA	NA	NA	NA	NA	NA	NA	NA	NA	NA	NA	NA	NA	NA	NA	NA	NA	NA	NA	NA	NA	NA	NA	NA	NA	NA	NA
C19orf71	NA	3.125	NA	NA	NA	NA	NA	NA	NA	NA	NA	NA	NA	NA	NA	NA	NA	NA	NA	NA	1	NA	NA	96	NA	NA	NA	NA	NA	NA	NA	NA	NA	NA	NA	NA	NA	NA	NA	NA	NA	NA	NA	NA	NA	NA	NA	NA	NA
C19orf80	NA	26.5625	NA	NA	20	NA	NA	NA	NA	NA	NA	NA	NA	NA	NA	NA	NA	NA	NA	NA	NA	NA	NA	20	NA	NA	NA	NA	NA	NA	NA	NA	NA	NA	NA	NA	NA	NA	NA	NA	NA	NA	NA	NA	NA	NA	NA	NA	NA
C1GALT1C1	17.8343949044586	8.59375	NA	NA	NA	14.572864321608	NA	NA	NA	NA	NA	NA	NA	NA	NA	NA	NA	NA	1	NA	NA	NA	44	1	NA	NA	NA	NA	NA	NA	NA	NA	NA	NA	NA	NA	NA	NA	NA	NA	NA	NA	NA	NA	NA	NA	NA	NA	NA
C1orf123	100	88.28125	79.0540540540541	69.53125	100	75.8793969849246	85.7142857142857	50	86.6666666666667	-0.531285185672004	0.264254396654054	0.286753518906737	-0.298452983094865	0.272151919125597	0.292235600298365	-0.28767795913091	0.867943575345345	0.880526809782523	NA	NA	NA	NA	11	15	64	34	NA	0.378993127605757	NA	0.502520000000001	0.470018073876266	0.593997049986653	-0.975009999999997	0.0511575533019901	0.0889166997867922	2.02901	0.181640802414291	0.297458249414833	-0.239812121342577	0.222567544180143	0.423723015913429	-0.308679353866211	0.524915113822518	0.711846070477158	NA	NA	NA	0.70399	0.1008308
C1orf159	NA	NA	NA	NA	NA	NA	NA	66.6666666666667	NA	NA	NA	NA	NA	NA	NA	NA	NA	NA	2	NA	NA	NA	NA	NA	NA	NA	NA	NA	NA	NA	NA	NA	NA	NA	NA	NA	NA	NA	NA	NA	NA	NA	NA	NA	0.583120633235261	0.0630128385546342	0.576590516977428	NA	NA
C1orf168	NA	14.84375	NA	57.8125	50	NA	NA	NA	73.3333333333333	NA	NA	NA	NA	NA	NA	NA	NA	NA	NA	NA	NA	NA	NA	93	NA	87	NA	NA	NA	NA	NA	NA	NA	NA	NA	0.542764593412887	0.433622244484419	0.567838653491501	-1.1029937475368	0.896035543403965	0.950915603151202	NA	NA	NA	NA	NA	NA	NA	NA
C1orf198	84.0764331210191	NA	NA	NA	NA	NA	NA	NA	50	NA	NA	NA	NA	NA	NA	NA	NA	NA	NA	NA	NA	NA	42	NA	NA	NA	NA	NA	NA	NA	NA	NA	NA	NA	NA	NA	NA	NA	NA	NA	NA	NA	NA	NA	NA	NA	NA	NA	NA
C1orf21	17.1974522292994	NA	NA	61.71875	NA	19.0954773869347	NA	NA	80	NA	NA	NA	NA	NA	NA	NA	NA	NA	NA	NA	NA	NA	12	NA	NA	71	NA	NA	0.58465156674124	NA	NA	NA	NA	NA	NA	-1.01508308076847	0.221280374438133	0.345081081851999	-0.815663002100784	0.0683614406861143	0.2329873204103	NA	NA	NA	NA	NA	NA	NA	NA
C1orf50	44.5859872611465	NA	NA	44.53125	100	NA	NA	NA	20	NA	NA	NA	NA	NA	NA	NA	NA	NA	NA	NA	NA	NA	35	NA	NA	64	NA	NA	NA	NA	NA	NA	NA	NA	NA	NA	NA	NA	NA	NA	NA	0.319404084187259	0.423232456699067	0.630178038242923	NA	NA	NA	NA	NA
C1orf85	65.6050955414013	57.03125	62.1621621621622	67.96875	83.3333333333333	50.7537688442211	31.4285714285714	43.3333333333333	83.3333333333333	1.84613238518606	1.14043848446166e-06	1.67458964209356e-06	-0.483213820955456	0.210715125011795	0.228588282936902	2.40596526264446	1.73903752006117e-09	3.56666522781561e-09	NA	NA	NA	NA	44	8	13	11	NA	NA	NA	2.01223859308085	0.501421606351103	0.621658989817698	-0.774695000000001	0.837466181422869	0.878968023389985	4.34442126167303	0.049986490357658	0.10880264069162	0.845286123208787	0.0846614618387401	0.257367504146126	0.287089226090085	0.50066855117333	0.693385423417308	NA	NA	NA	3.78833079143535	0.0617106475297265
C1orf95	13.3757961783439	NA	NA	9.375	NA	NA	NA	NA	NA	NA	NA	NA	NA	NA	NA	NA	NA	NA	NA	NA	NA	NA	19	NA	NA	20	NA	NA	NA	NA	NA	NA	NA	NA	NA	NA	NA	NA	NA	NA	NA	NA	NA	NA	NA	NA	NA	NA	NA
C1QA	99.3630573248408	69.53125	31.0810810810811	11.71875	90	22.1105527638191	24.2857142857143	NA	NA	NA	NA	NA	3.09585325956544	2.94096669807081e-10	5.24709917497214e-10	NA	NA	NA	NA	1	NA	NA	56	95	86	88	NA	0.539504704661571	NA	NA	NA	NA	3.94189981124827	0.00039709333690104	0.0015897634059597	NA	NA	NA	NA	NA	NA	0.529266369205434	0.720314184153193	0.853093233629103	NA	NA	NA	NA	NA
C1QB	99.3630573248408	49.21875	58.1081081081081	10.9375	96.6666666666667	55.7788944723618	21.4285714285714	NA	3.33333333333333	NA	NA	NA	-0.631520022951275	0.0822769487259772	0.0923904738466379	NA	NA	NA	NA	1	NA	NA	26	83	91	88	NA	0.135224510173531	NA	1.22058626332218	0.136298856060127	0.22380832723963	3.02933802288286	0.00224945810876979	0.00668215651185207	NA	NA	NA	NA	NA	NA	1.01046660309386	0.374357388606301	0.590280534237771	NA	NA	NA	3.50692705951371	0.000420756277627437
C1QBP	100	58.59375	44.5945945945946	NA	86.6666666666667	NA	48.5714285714286	NA	NA	NA	NA	NA	0.363726546424196	0.381461046236014	0.40425222082578	NA	NA	NA	1	1	1	1	35	27	84	NA	NA	0.189524658231366	NA	NA	NA	NA	3.62407126900173	1.77520733487638e-05	0.000133862337713425	NA	NA	NA	NA	NA	NA	0.671122510409059	0.25857735278586	0.493753346298422	NA	NA	NA	NA	NA
C1QC	99.3630573248408	72.65625	67.5675675675676	17.96875	90	56.2814070351759	47.1428571428571	NA	13.3333333333333	NA	NA	NA	-0.230258183875527	0.649136795962967	0.668390853470343	NA	NA	NA	NA	1	NA	NA	33	88	83	93	NA	0.802538102241154	NA	2.96545067110461	0.00776482654611539	0.0214627769659292	3.70180067776735	0.00087262660035536	0.00305196928218067	NA	NA	NA	NA	NA	NA	1.17898535750396	0.154582292617021	0.382962346398666	NA	NA	NA	2.73097	0.000138337007685939
C1QTNF1	NA	10.15625	NA	NA	NA	NA	NA	NA	NA	NA	NA	NA	NA	NA	NA	NA	NA	NA	NA	1	NA	NA	NA	54	NA	NA	NA	NA	NA	NA	NA	NA	NA	NA	NA	NA	NA	NA	NA	NA	NA	NA	NA	NA	NA	NA	NA	NA	NA
C1QTNF5	NA	21.875	NA	NA	NA	NA	NA	NA	NA	NA	NA	NA	NA	NA	NA	NA	NA	NA	NA	1	NA	NA	NA	17	NA	NA	NA	NA	NA	NA	NA	NA	NA	NA	NA	NA	NA	NA	NA	NA	NA	NA	NA	NA	NA	NA	NA	NA	NA
C1R	100	79.6875	100	NA	80	99.4974874371859	98.5714285714286	90	NA	NA	NA	NA	-5.6559397245308	2.80891589858871e-17	1.45536580673147e-16	NA	NA	NA	NA	NA	NA	NA	19	89	19	NA	NA	0.0987916315932367	NA	0.291609999999999	0.259490955675171	0.375730356236178	-0.921810000000001	0.748959583127332	0.805289981106197	NA	NA	NA	NA	NA	NA	0.364846333192254	0.752094576128766	0.876970491067394	0.572821874880887	0.980971667588978	1	0.41745	0.3357354
C1RL	96.1783439490446	96.875	100	80.46875	100	100	100	100	86.6666666666667	-8.6635834251114	1.8095742861733e-17	8.78704419482796e-17	-6.76576267994665	1.8095742861733e-17	1.32984604451242e-16	-2.22368885166776	7.13816801054854e-10	1.49743581606011e-09	NA	1	NA	NA	78	62	1	63	0.66642431304605	0.497309291408995	NA	-0.136959999999998	0.478878059930718	0.602018132484332	-1.06696	0.00426021253878954	0.0113396347715957	0.424510000000001	0.626838403571226	0.730879317504196	-0.274527611645819	0.506549178375804	0.68524508130163	0.967388773929098	0.0577620374539253	0.242848868067886	0.616746838842936	0.0845274507569057	0.617436556544098	0.0689	0.4569689
C1S	98.7261146496815	81.25	100	NA	86.6666666666667	97.4874371859297	98.5714285714286	96.6666666666667	NA	NA	NA	NA	-5.02254411361552	2.99038751765548e-17	1.51388368081309e-16	NA	NA	NA	NA	1	NA	NA	28	70	3	NA	0.402939423939867	NA	NA	0.441245000000002	0.0251522664889292	0.055222287729258	2.35963	0.000180819240305058	0.000840637958654001	NA	NA	NA	NA	NA	NA	0.88005925414134	0.0868905122337617	0.290020853392993	-0.59423003920914	0.448767743505514	0.826858876958303	0.359109999999998	0.0393131345877109
C2	100	68.75	99.3243243243243	NA	66.6666666666667	94.9748743718593	100	90	NA	NA	NA	NA	-4.5904149269393	1.5412998184048e-16	5.6491079317099e-16	NA	NA	NA	NA	1	NA	NA	20	81	36	NA	0.651764121050674	NA	NA	-0.161695000000002	0.721284117937752	0.804911262046477	-0.930630000000001	0.0609894634435759	0.103489045041993	NA	NA	NA	NA	NA	NA	-0.364492368952519	0.331162181471779	0.5543933749213	-0.881087134019634	0.00914992795999661	0.471404619136749	0.283110000000001	0.0929146212369515
C20orf27	77.0700636942675	32.03125	NA	NA	50	NA	NA	NA	NA	NA	NA	NA	NA	NA	NA	NA	NA	NA	NA	NA	NA	NA	99	95	NA	NA	NA	NA	NA	NA	NA	NA	NA	NA	NA	NA	NA	NA	NA	NA	NA	NA	NA	NA	NA	NA	NA	NA	NA
C21orf2	50.3184713375796	6.25	NA	NA	NA	NA	NA	NA	NA	NA	NA	NA	NA	NA	NA	NA	NA	NA	NA	NA	NA	NA	52	8	NA	NA	NA	NA	NA	NA	NA	NA	NA	NA	NA	NA	NA	NA	NA	NA	NA	NA	NA	NA	NA	NA	NA	NA	NA
C21orf33	100	93.75	33.1081081081081	NA	96.6666666666667	NA	NA	NA	NA	NA	NA	NA	4.93487380741354	8.59870441683869e-17	3.45941253856259e-16	NA	NA	NA	NA	NA	NA	NA	32	88	66	NA	NA	0.766840875283101	NA	NA	NA	NA	1.90026	4.33169004107595e-05	0.000267302671419633	NA	NA	NA	NA	NA	NA	1.63333472330686	0.0100665574628284	0.124357750911407	NA	NA	NA	NA	NA
C2CD5	47.7707006369427	54.6875	NA	NA	NA	NA	NA	NA	NA	NA	NA	NA	NA	NA	NA	NA	NA	NA	NA	NA	NA	NA	51	19	NA	NA	NA	NA	NA	NA	NA	NA	1.38440439355353	0.0148092308024124	0.0314421230712109	NA	NA	NA	NA	NA	NA	NA	NA	NA	NA	NA	NA	NA	NA
C2orf40	NA	NA	NA	NA	NA	NA	NA	56.6666666666667	NA	NA	NA	NA	NA	NA	NA	NA	NA	NA	NA	NA	NA	NA	NA	NA	NA	NA	NA	NA	NA	NA	NA	NA	NA	NA	NA	NA	NA	NA	NA	NA	NA	NA	NA	NA	1.88864065507308	0.0273961332784862	0.486692925589886	NA	NA
C2orf47	47.7707006369427	41.40625	NA	NA	NA	NA	NA	NA	NA	NA	NA	NA	NA	NA	NA	NA	NA	NA	NA	NA	NA	NA	52	53	NA	NA	NA	NA	NA	NA	NA	NA	NA	NA	NA	NA	NA	NA	NA	NA	NA	NA	NA	NA	NA	NA	NA	NA	NA
C2orf54	NA	32.03125	NA	NA	40	NA	NA	NA	NA	NA	NA	NA	NA	NA	NA	NA	NA	NA	NA	NA	NA	NA	NA	79	NA	NA	NA	NA	NA	NA	NA	NA	NA	NA	NA	NA	NA	NA	NA	NA	NA	NA	NA	NA	NA	NA	NA	NA	NA
C2orf72	68.1528662420382	NA	NA	35.15625	NA	NA	NA	NA	43.3333333333333	NA	NA	NA	NA	NA	NA	NA	NA	NA	NA	NA	1	NA	87	NA	NA	63	NA	NA	NA	NA	NA	NA	NA	NA	NA	NA	NA	NA	NA	NA	NA	NA	NA	NA	NA	NA	NA	NA	NA
C3	100	100	100	91.40625	100	100	100	100	100	-7.46487746092727	1.8095742861733e-17	8.78704419482796e-17	-3.59156658466349	2.40141223124205e-17	1.35079438007365e-16	-4.21077659348157	1.98880121470535e-17	2.20206902579205e-16	NA	1	NA	NA	17	54	26	93	0.716827100901031	NA	0.237643772662785	0.3751	0.456899589882717	0.582195931316275	-0.287714999999999	0.422902187738985	0.516178372868181	-0.46773	0.898194452827606	0.929522024381024	0.620408752989551	0.667037296625165	0.798372421226671	-0.0621001235387268	0.63744244836646	0.794933561631547	-1.34164580542697	0.0701369026529047	0.590216391330584	0.690639999999998	0.00667064163824928
C3AR1	NA	NA	39.8648648648649	NA	NA	NA	NA	NA	NA	NA	NA	NA	NA	NA	NA	NA	NA	NA	3	NA	NA	NA	NA	NA	31	NA	NA	NA	NA	NA	NA	NA	NA	NA	NA	NA	NA	NA	NA	NA	NA	NA	NA	NA	NA	NA	NA	NA	NA
C3orf58	29.2993630573248	32.8125	NA	NA	NA	NA	NA	NA	NA	NA	NA	NA	NA	NA	NA	NA	NA	NA	NA	NA	NA	NA	57	11	NA	NA	NA	NA	NA	NA	NA	NA	NA	NA	NA	NA	NA	NA	NA	NA	NA	NA	NA	NA	NA	NA	NA	NA	NA
C4A	100	100	100	91.40625	100	100	100	100	100	-7.27142165105754	1.8095742861733e-17	8.78704419482796e-17	-3.69060720300515	2.11790295977905e-17	1.32984604451242e-16	-3.90752789807399	1.98880121470535e-17	2.20206902579205e-16	NA	1	NA	NA	18	39	5	88	0.579181068464463	NA	0.257794622444641	0.220974999999999	0.955681934617697	0.968256696915298	-0.471709999999998	0.158954129494777	0.22905149865459	0.137279999999997	0.61599484823766	0.723473116029127	-0.208549048983819	0.790107017354756	0.880440808937991	-0.158140078335787	0.354944234109295	0.574328585449912	-0.037831361309788	0.354944234109295	0.777419715195245	0.390790000000003	0.0139296983903587
C4B	100	100	100	91.40625	100	100	100	100	100	-7.60825002789697	1.8095742861733e-17	8.78704419482796e-17	-3.95931720795843	1.86747069330507e-17	1.32984604451242e-16	-3.9883878512187	2.18552012516699e-17	2.20206902579205e-16	NA	1	NA	NA	18	37	5	89	0.355883375386263	NA	0.219334293972205	0.199755	0.429194113969163	0.554429304803783	-0.571425000000001	0.0632882540073384	0.10654661408203	0.137279999999997	0.563061432679295	0.678260433061865	-0.028769399784057	0.790107017354756	0.880440808937991	0.00564113430669977	0.399683405631206	0.611106701898899	-0.261645233322568	0.524915113822518	0.873666336407617	0.56936	0.00167992776967099
C4BPA	100	75	76.3513513513514	43.75	96.6666666666667	39.6984924623116	51.4285714285714	NA	10	-1.3244018972796	0.000354145254942556	0.000461311454333991	0.370729831196147	0.136452703492914	0.150855354635023	-1.76990151475684	1.42223534926972e-06	2.41615589104261e-06	NA	1	NA	NA	45	96	93	93	0.449982125802916	0.679523309931383	NA	1.04504773802444	0.0965501843919843	0.169237558983023	3.35206127760524	0.000529395924316918	0.00202266972865406	NA	NA	NA	NA	NA	NA	0.402151631569698	0.532545466173002	0.718250478790808	NA	NA	NA	1.65553	0.000583437667430442
C4BPB	35.6687898089172	28.125	79.7297297297297	5.46875	16.6666666666667	37.1859296482412	58.5714285714286	33.3333333333333	NA	NA	NA	NA	-3.91972065655892	2.24627372967395e-14	5.49692362850726e-14	NA	NA	NA	NA	1	NA	NA	69	48	54	68	NA	NA	NA	4.12555333918977	0.00030777926891565	0.00149790542614479	NA	NA	NA	NA	NA	NA	NA	NA	NA	NA	NA	NA	NA	NA	NA	0.766639999999999	0.00899573411055236
C4orf19	NA	22.65625	NA	95.3125	NA	NA	NA	NA	100	NA	NA	NA	NA	NA	NA	8.08655789416459	2.18552012516699e-17	2.20206902579205e-16	NA	NA	1	NA	NA	25	NA	67	NA	NA	0.245573138663959	NA	NA	NA	NA	NA	NA	0.564239999999998	0.313364628780148	0.450374275270385	0.319631426404719	0.552099361396013	0.713509625892546	NA	NA	NA	NA	NA	NA	NA	NA
C4orf3	NA	NA	NA	NA	NA	5.0251256281407	NA	NA	NA	NA	NA	NA	NA	NA	NA	NA	NA	NA	1	NA	NA	NA	NA	NA	NA	NA	NA	NA	NA	NA	NA	NA	NA	NA	NA	NA	NA	NA	NA	NA	NA	NA	NA	NA	NA	NA	NA	NA	NA
C5	100	87.5	98.6486486486486	17.1875	86.6666666666667	91.4572864321608	97.1428571428571	50	3.33333333333333	NA	NA	NA	-1.6302825004737	1.22574162805276e-07	1.87684445883315e-07	NA	NA	NA	NA	1	NA	NA	17	90	76	96	0.0848861387365618	NA	NA	-0.710599999999999	0.435499556044206	0.560559428556005	1.280165	0.0853590456655198	0.136217156129488	NA	NA	NA	NA	NA	NA	-0.320916726051234	0.595155161166737	0.770976479088964	NA	NA	NA	1.68845	2.50018054733252e-06
C5AR1	NA	49.21875	NA	14.0625	50	NA	NA	NA	10	NA	NA	NA	NA	NA	NA	NA	NA	NA	4	NA	NA	NA	NA	68	NA	68	NA	NA	NA	NA	NA	NA	NA	NA	NA	NA	NA	NA	NA	NA	NA	NA	NA	NA	NA	NA	NA	NA	NA
C5orf51	97.4522292993631	10.15625	NA	5.46875	NA	NA	NA	NA	NA	NA	NA	NA	NA	NA	NA	NA	NA	NA	NA	NA	NA	NA	39	48	NA	27	NA	NA	NA	NA	NA	NA	NA	NA	NA	NA	NA	NA	NA	NA	NA	NA	NA	NA	NA	NA	NA	NA	NA
C6	100	53.90625	99.3243243243243	10.9375	50	93.4673366834171	90	96.6666666666667	NA	NA	NA	NA	-5.40393839437011	5.57642068399917e-17	2.39411700744134e-16	NA	NA	NA	NA	1	NA	NA	23	92	24	61	NA	NA	NA	-0.269479999999998	0.162564896582564	0.257902808706408	0.373250198826023	0.215338448294886	0.294587805462421	NA	NA	NA	NA	NA	NA	NA	NA	NA	-0.105856299425948	0.713572802276438	0.948488700660587	0.803640000000001	0.000214131438347997
C6orf120	29.9363057324841	36.71875	97.972972972973	NA	63.3333333333333	94.4723618090452	94.2857142857143	86.6666666666667	43.3333333333333	NA	NA	NA	-9.1697737207556	1.8095742861733e-17	1.32984604451242e-16	NA	NA	NA	NA	1	NA	NA	15	10	8	NA	0.168889156082573	NA	NA	-0.44509	0.0345521331868084	0.0721146167964753	NA	NA	NA	NA	NA	NA	NA	NA	NA	-0.0774469831786035	0.657405202296843	0.812034313259622	-0.24120405885381	0.630785176594841	0.926224356244874	0.10417	0.5144269
C6orf132	26.7515923566879	42.1875	NA	97.65625	43.3333333333333	43.7185929648241	NA	NA	100	NA	NA	NA	NA	NA	NA	6.0226707277554	1.8095742861733e-17	2.20206902579205e-16	NA	NA	NA	NA	34	44	NA	45	NA	NA	0.396732563161834	NA	NA	NA	NA	NA	NA	-0.285399999999999	0.898194452827606	0.929522024381024	-0.518126875439826	0.130607059731228	0.314991631114525	NA	NA	NA	NA	NA	NA	NA	NA
C6orf211	85.3503184713376	92.96875	NA	45.3125	100	29.6482412060301	42.8571428571429	NA	83.3333333333333	NA	NA	NA	NA	NA	NA	-2.79054644248408	5.98517565797715e-13	1.59622788192331e-12	NA	NA	NA	NA	83	17	NA	31	NA	0.80497567423415	NA	NA	NA	NA	0.345840000000003	0.323453429623644	0.413321682323547	NA	NA	NA	-0.389689920663706	0.0596757879353114	0.219541201486788	-0.292110390807718	0.983669995067826	0.998181759530788	NA	NA	NA	NA	NA
C7	100	89.0625	100	43.75	100	99.4974874371859	100	100	NA	-9.19874642535282	1.8095742861733e-17	8.78704419482796e-17	-7.22758790376471	1.8095742861733e-17	1.32984604451242e-16	-2.3236454718893	3.97070042707618e-11	9.07456341771143e-11	NA	1	NA	NA	20	69	3	36	0.212492559293541	NA	NA	-0.0493800000000029	0.808771122473863	0.877117977894189	2.17758	0.000574145341839803	0.00216471721742018	NA	NA	NA	NA	NA	NA	0.0141766726003567	0.552099361396013	0.732236128460195	0.257165702380274	0.0701369026529047	0.590216391330584	0.04565	0.7861715
C7orf31	NA	15.625	NA	NA	NA	NA	NA	NA	NA	NA	NA	NA	NA	NA	NA	NA	NA	NA	NA	NA	NA	1	NA	34	NA	NA	NA	NA	NA	NA	NA	NA	NA	NA	NA	NA	NA	NA	NA	NA	NA	NA	NA	NA	NA	NA	NA	NA	NA
C7orf55	100	63.28125	NA	NA	73.3333333333333	NA	NA	NA	NA	NA	NA	NA	NA	NA	NA	NA	NA	NA	NA	NA	NA	NA	31	55	NA	NA	NA	0.386230860555904	NA	NA	NA	NA	1.85013574044164	0.000219734542629394	0.00098679216722703	NA	NA	NA	NA	NA	NA	1.2524489484133	0.140237471506821	0.366964287588764	NA	NA	NA	NA	NA
C7orf61	NA	10.15625	NA	NA	NA	NA	NA	NA	NA	NA	NA	NA	NA	NA	NA	NA	NA	NA	NA	NA	NA	NA	NA	88	NA	NA	NA	NA	NA	NA	NA	NA	NA	NA	NA	NA	NA	NA	NA	NA	NA	NA	NA	NA	NA	NA	NA	NA	NA
C8A	100	68.75	91.8918918918919	6.25	50	89.4472361809045	88.5714285714286	60	NA	NA	NA	NA	-2.93873163767182	4.19650984923528e-12	8.45565417383227e-12	NA	NA	NA	NA	1	NA	NA	26	69	59	65	0.401123366353748	NA	NA	0.794029999999999	0.0571669137810785	0.109850148049916	0.507494999999999	0.236287914728168	0.318672891286298	NA	NA	NA	NA	NA	NA	NA	NA	NA	-0.582777205417965	0.40824534942182	0.811415825715468	0.24516	0.6904997
C8B	100	91.40625	91.8918918918919	21.875	83.3333333333333	66.3316582914573	72.8571428571428	73.3333333333333	NA	-4.37592007078861	9.43168775245814e-17	2.84262613868522e-16	-0.0388348407362962	0.724357601275881	0.739886074443208	-4.56899211093071	8.59870441683869e-17	5.18923866141456e-16	NA	1	NA	NA	25	50	73	53	0.250231623015335	NA	NA	1.852195	0.00210894943633796	0.007429566968537	0.68524	0.0359180954973531	0.0663981603725316	NA	NA	NA	NA	NA	NA	-0.835892808294581	0.260895874888337	0.494623169726118	-1.21527592999761	0.400923122285351	0.807605518562416	0.64508	0.1575647
C8G	98.7261146496815	57.8125	97.2972972972973	NA	63.3333333333333	85.427135678392	94.2857142857143	70	NA	NA	NA	NA	-4.71400267861756	8.08413354429461e-17	3.27407408543932e-16	NA	NA	NA	NA	1	NA	NA	34	77	41	NA	0.660666564662284	NA	NA	0.43383	0.439732707744237	0.564996256195814	0.661635	0.757267538496764	0.812440564284677	NA	NA	NA	NA	NA	NA	1.03604536632361	0.237543330422587	0.474947687453731	-0.5934840439655	0.91769015298427	0.98743648118409	0.490179999999999	0.0499658694934484
C8orf4	NA	NA	NA	2.34375	NA	NA	NA	NA	13.3333333333333	NA	NA	NA	NA	NA	NA	NA	NA	NA	NA	NA	NA	NA	NA	NA	NA	57	NA	NA	NA	NA	NA	NA	NA	NA	NA	NA	NA	NA	NA	NA	NA	NA	NA	NA	NA	NA	NA	NA	NA
C8orf82	100	20.3125	NA	NA	NA	NA	NA	NA	NA	NA	NA	NA	NA	NA	NA	NA	NA	NA	NA	NA	NA	NA	22	4	NA	NA	NA	NA	NA	NA	NA	NA	NA	NA	NA	NA	NA	NA	NA	NA	NA	NA	NA	NA	NA	NA	NA	NA	NA
C9	100	97.65625	100	77.34375	100	100	100	96.6666666666667	63.3333333333333	-5.41093610428775	6.51110688884859e-17	2.07123302336945e-16	-2.88766613703464	1.96782620484693e-16	7.03208482026182e-16	-2.76105445946924	2.52149173316695e-13	6.96490996595646e-13	1	1	NA	NA	29	70	26	45	0.680577606398203	0.071761092155291	NA	0.812035000000002	0.0251522664889292	0.055222287729258	1.66603	0.0059810756330011	0.0150779357067059	3.29719295207449	0.000482528717480276	0.0025969027635275	0.195303659705903	0.777989468391945	0.876330833778567	0.567336576723697	0.63744244836646	0.794933561631547	-0.746630933248635	0.133699662036887	0.675066012880982	0.395440000000001	0.0721199917086664
C9orf142	99.3630573248408	39.84375	41.2162162162162	44.53125	63.3333333333333	7.03517587939699	NA	NA	93.3333333333333	-0.574110516071423	0.567389966683921	0.588829395973202	-1.85176542979761	0.000542577203862165	0.000691380495744657	1.27256921193928	1.92241446224985e-05	3.0246124756704e-05	NA	NA	NA	NA	20	39	79	11	NA	NA	NA	NA	NA	NA	NA	NA	NA	NA	NA	NA	-0.393797560759634	0.245630188001974	0.450348750961164	0.132934288013995	0.777989468391945	0.891017647769815	NA	NA	NA	NA	NA
C9orf152	66.8789808917197	49.21875	NA	26.5625	56.6666666666667	38.6934673366834	34.2857142857143	NA	43.3333333333333	NA	NA	NA	NA	NA	NA	0.00905747274930313	0.484051889825824	0.517507640668641	NA	NA	NA	NA	57	75	NA	44	NA	NA	NA	NA	NA	NA	NA	NA	NA	NA	NA	NA	NA	NA	NA	-0.64846422282605	0.38267614738203	0.597165447071246	NA	NA	NA	NA	NA
C9orf64	98.7261146496815	55.46875	NA	58.59375	93.3333333333333	28.1407035175879	NA	NA	80	NA	NA	NA	NA	NA	NA	1.39618345119118	1.25862457209664e-08	2.44973352145168e-08	NA	NA	NA	NA	20	21	NA	51	NA	NA	0.0546661662078257	NA	NA	NA	-2.50488055157632	0.00015858213301666	0.000752552279917236	1.59857676609037	0.762694468773044	0.832063873770302	-0.795653220067198	0.276668333237185	0.479683762443964	-1.105053911068	0.0720170524350091	0.267367847215164	NA	NA	NA	NA	NA
C9orf72	37.5796178343949	NA	NA	5.46875	NA	NA	NA	NA	NA	NA	NA	NA	NA	NA	NA	NA	NA	NA	NA	NA	NA	NA	62	NA	NA	8	NA	NA	NA	NA	NA	NA	NA	NA	NA	NA	NA	NA	NA	NA	NA	NA	NA	NA	NA	NA	NA	NA	NA
C9orf9	NA	11.71875	NA	NA	NA	NA	NA	NA	NA	NA	NA	NA	NA	NA	NA	NA	NA	NA	NA	NA	NA	NA	NA	78	NA	NA	NA	NA	NA	NA	NA	NA	NA	NA	NA	NA	NA	NA	NA	NA	NA	NA	NA	NA	NA	NA	NA	NA	NA
CA1	100	99.21875	97.972972972973	62.5	96.6666666666667	95.9798994974874	98.5714285714286	100	66.6666666666667	-8.35266746821749	1.8095742861733e-17	8.78704419482796e-17	-4.26356176039417	9.14554670447869e-17	3.64322598227594e-16	-4.43582185147147	6.92682925535902e-17	4.35930432152037e-16	NA	NA	NA	NA	69	94	91	88	0.76417965453744	0.707979576054256	0.529402062931638	2.748565	3.71171469589092e-06	3.33435703514201e-05	1.331255	0.0133123206819741	0.0287804488089811	-0.0357999999999983	0.601666483049893	0.712208881510503	-2.23965251340191	0.0913312693498452	0.271131549824188	1.1059818209925	0.287503395582174	0.516230781432315	0.207244081870062	0.853826337605191	0.974350594618454	0.530609999999999	0.0228881068290661
CA12	NA	71.875	97.972972972973	55.46875	53.3333333333333	63.8190954773869	94.2857142857143	73.3333333333333	66.6666666666667	-3.06756842890093	7.01671761010225e-12	1.32583326935072e-11	-3.86108145215362	1.55177020698239e-14	3.87543844087072e-14	0.67660789688389	0.086217161527646	0.100912878426823	3	NA	NA	NA	NA	42	73	47	0.258644195365662	NA	NA	0.372965000000001	0.0768314495364533	0.139083631570607	2.83092771227127	0.00224945810876979	0.00668215651185207	4.62042948445039	1.19359139152272e-06	2.89413826654164e-05	1.73560250347087	0.602679209335556	0.753075157938419	0.179177431159779	0.382284382284382	0.597070030100655	-1.01703459399379	0.844582043343653	0.974350594618454	0.551459999999999	0.0700655578820801
CA14	NA	33.59375	NA	NA	NA	11.5577889447236	NA	NA	NA	NA	NA	NA	NA	NA	NA	NA	NA	NA	3	NA	1	NA	NA	57	NA	NA	NA	NA	NA	NA	NA	NA	NA	NA	NA	NA	NA	NA	NA	NA	NA	NA	NA	NA	NA	NA	NA	NA	NA
CA2	98.7261146496815	100	100	100	100	99.4974874371859	100	100	100	0.935327995871788	2.66172953951292e-05	3.66551737432923e-05	-0.978789237719422	5.40582109046045e-10	9.48458140781148e-10	1.99834660374439	4.89892722291455e-12	1.19485038241874e-11	NA	NA	NA	NA	36	44	12	33	0.897109096572509	0.775053179673412	0.833370721145169	1.170295	1.90675022202537e-05	0.000134785359956941	1.57235	2.19563624313989e-06	2.60665326996989e-05	1.51812	0.000561978142804976	0.00291324301614993	0.952808411127851	0.0151966534792459	0.13591782704267	0.523597383322564	0.579938018606796	0.756009873382623	0.669315900713734	0.376918015020697	0.791802954182166	0.803660000000001	3.35331135206556e-05
CA3	79.6178343949045	67.1875	29.7297297297297	NA	80	NA	NA	6.66666666666667	NA	NA	NA	NA	2.9223514005914	1.28584911666818e-08	2.08585671128417e-08	NA	NA	NA	NA	NA	NA	NA	100	95	72	NA	0.774876690560418	0.450165034384196	NA	NA	NA	NA	4.87615887910665	4.38382636816682e-06	4.43684609710335e-05	NA	NA	NA	NA	NA	NA	0.35891572178361	0.584844609780671	0.761839915005791	NA	NA	NA	NA	NA
CA4	56.0509554140127	97.65625	74.3243243243243	99.21875	100	46.7336683417085	NA	20	100	6.85349933724365	1.8095742861733e-17	8.78704419482796e-17	3.01444024059488	9.81290744820897e-15	2.52599206558769e-14	4.16205632904396	1.86747069330507e-17	2.20206902579205e-16	3	NA	NA	NA	48	23	28	56	NA	0.471190915791446	0.363724973200809	0.784320000000001	0.0160591745928325	0.0387288371612382	1.06887	0.000478028177614108	0.00185114523407901	2.4255	3.52672143829473e-12	7.95275684335462e-09	0.717475260684338	0.0275127382988932	0.162928810980998	-0.0616185392810848	0.697145146037232	0.834955675076344	NA	NA	NA	1.00069	0.0245097109166327
CAB39	100	99.21875	91.2162162162162	100	100	94.9748743718593	87.1428571428571	76.6666666666667	100	5.63246300771972	1.86747069330507e-17	8.78704419482796e-17	1.45014404818448	5.02553628231702e-08	7.853410396161e-08	4.46630934506979	1.8095742861733e-17	2.20206902579205e-16	NA	NA	NA	NA	29	46	56	9	NA	0.748644855195642	NA	0.792675000000003	0.339325958057358	0.464499533696295	-0.283474999999999	0.0873651548677967	0.138516564857399	0.65982	0.0150610346884192	0.0409188352076931	0.158501657893982	0.918484521069359	0.957365781894426	-0.431469637895891	0.208161333849759	0.442831994630051	-0.169376677455475	0.880111946204287	0.985997917967689	0.15592	0.5784176
CAB39L	100	84.375	59.4594594594595	98.4375	100	89.4472361809045	75.7142857142857	NA	100	5.90315436480189	2.11790295977905e-17	8.78704419482796e-17	1.15944575573904	0.000135123776422341	0.000177008504962959	5.04215676724161	1.8095742861733e-17	2.20206902579205e-16	NA	NA	NA	NA	46	100	88	45	NA	0.266516460144654	0.657621342402541	-0.457195686713463	0.699921830534432	0.788829830963008	-2.72137	1.0077534023146e-07	2.80566299471979e-06	0.232009999999999	0.648767254322274	0.748705301175398	-0.334445499681348	0.0117933052737477	0.127813930128996	-1.34819637618746	0.0134029854697694	0.137077763929887	NA	NA	NA	0.0565708	0.9267878
CABS1	NA	0.78125	NA	NA	NA	NA	NA	NA	NA	NA	NA	NA	NA	NA	NA	NA	NA	NA	NA	NA	NA	NA	NA	NA	NA	NA	NA	NA	NA	NA	NA	NA	NA	NA	NA	NA	NA	NA	NA	NA	NA	NA	NA	NA	NA	NA	NA	NA	NA
CABYR	NA	35.9375	NA	NA	NA	NA	NA	NA	NA	NA	NA	NA	NA	NA	NA	NA	NA	NA	NA	NA	NA	NA	NA	76	NA	NA	NA	NA	NA	NA	NA	NA	NA	NA	NA	NA	NA	NA	NA	NA	NA	NA	NA	NA	NA	NA	NA	NA	NA
CACHD1	NA	13.28125	NA	NA	NA	0.50251256281407	NA	NA	NA	NA	NA	NA	NA	NA	NA	NA	NA	NA	3	NA	NA	NA	NA	80	NA	NA	NA	NA	NA	NA	NA	NA	NA	NA	NA	NA	NA	NA	NA	NA	NA	NA	NA	NA	NA	NA	NA	NA	NA
CACNA2D1	100	91.40625	99.3243243243243	98.4375	93.3333333333333	99.4974874371859	100	83.3333333333333	100	-0.0731120394475511	0.689048223674754	0.70755346822842	-3.35646288532947	1.56279739754642e-15	4.61994851099488e-15	3.33940502036083	2.43513794203435e-16	1.18100171809224e-15	1	NA	NA	NA	29	64	54	55	0.125907839745054	NA	0.389452443002474	-0.902875000000002	0.0364334693528361	0.0752399999278876	-0.95542	0.00944124160311254	0.0217110589412059	0.941330000000001	0.00206406345715689	0.00816572472962944	0.277442237853215	0.376918015020697	0.568821972130698	0.455655717398226	0.617725526518769	0.782586185275494	-0.112741261063029	0.574292636963252	0.904263811872508	-0.37116	0.274002
CACNA2D2	70.0636942675159	NA	NA	64.84375	NA	NA	NA	NA	73.3333333333333	NA	NA	NA	NA	NA	NA	NA	NA	NA	NA	NA	NA	NA	97	NA	NA	86	NA	NA	NA	NA	NA	NA	NA	NA	NA	-0.656350126998509	0.0215704500155639	0.0548999602540595	1.13066879792021	0.116408101702219	0.300052838822892	NA	NA	NA	NA	NA	NA	NA	NA
CACYBP	100	76.5625	45.945945945946	31.25	83.3333333333333	61.3065326633166	71.4285714285714	NA	66.6666666666667	-0.529312168832041	0.200251297680918	0.220118393730435	0.955052698750421	0.00298646620319715	0.00366151002712869	-1.53112969070885	2.58653655478724e-08	4.91709633539438e-08	NA	NA	NA	NA	42	47	40	35	NA	NA	NA	NA	NA	NA	-2.330085	1.58528556300995e-06	2.06027074495725e-05	NA	NA	NA	-1.07067020248748	0.270270699372867	0.477187841505123	-1.06025735639585	0.27012364671269	0.504493419865205	NA	NA	NA	NA	NA
CAD	100	92.1875	36.4864864864865	22.65625	90	45.2261306532663	44.2857142857143	NA	33.3333333333333	0.0695844693017875	0.348588464104741	0.371853120899477	2.77929968383868	3.4115561044098e-12	6.90840111142985e-12	-2.73640278584112	1.97250902636415e-13	5.50019357541199e-13	NA	NA	NA	NA	33	69	97	72	NA	0.156322121777274	NA	NA	NA	NA	-0.160505000000001	0.876109435185609	0.90896022743327	NA	NA	NA	NA	NA	NA	-2.07475803744389	0.0167543610375755	0.149358843092073	NA	NA	NA	NA	NA
CADM1	79.6178343949045	NA	100	NA	NA	99.4974874371859	100	96.6666666666667	30	NA	NA	NA	NA	NA	NA	NA	NA	NA	3	NA	1	NA	82	NA	6	NA	0.823792324875033	NA	NA	-0.196339999999999	0.319766976213463	0.444785548849178	NA	NA	NA	NA	NA	NA	NA	NA	NA	NA	NA	NA	0.307935335301742	0.249468425156433	0.754170302101064	0.32051	0.09462921
CADM2	19.1082802547771	NA	96.6216216216216	NA	NA	77.8894472361809	62.8571428571429	90	NA	NA	NA	NA	NA	NA	NA	NA	NA	NA	3	NA	NA	NA	48	NA	20	NA	NA	NA	NA	0.0635049999999993	0.463432967810483	0.589475798583718	NA	NA	NA	NA	NA	NA	NA	NA	NA	NA	NA	NA	0.678567900123838	0.046866346139465	0.535947852698772	0.64536	0.0384855684240447
CADM3	NA	8.59375	97.972972972973	NA	36.6666666666667	94.9748743718593	88.5714285714286	90	NA	NA	NA	NA	NA	NA	NA	NA	NA	NA	3	NA	NA	NA	NA	76	51	NA	0.629767827278631	NA	NA	0.755369999999999	0.0987268595203383	0.172491984704902	NA	NA	NA	NA	NA	NA	NA	NA	NA	NA	NA	NA	-0.287159797460102	0.980662752691289	1	0.638490000000001	0.0629396035262792
CADM4	37.5796178343949	35.15625	100	62.5	20	99.4974874371859	100	100	NA	-9.23806307245316	1.86747069330507e-17	8.78704419482796e-17	-12.3223152242552	1.8095742861733e-17	1.32984604451242e-16	2.83938869743079	9.84920942592676e-10	2.04715887572834e-09	3	NA	NA	NA	22	88	1	42	0.585427997033852	NA	NA	-0.615435000000002	0.00143565495725208	0.00545903366461283	NA	NA	NA	2.55482528687584	0.0883447542648703	0.171739155920071	NA	NA	NA	NA	NA	NA	0.43741940570451	0.166108112094624	0.714181747105468	0.256779999999999	0.0441395770854754
CADPS	77.0700636942675	20.3125	6.75675675675676	35.9375	36.6666666666667	37.6884422110553	32.8571428571429	NA	43.3333333333333	NA	NA	NA	NA	NA	NA	NA	NA	NA	NA	NA	NA	NA	88	85	66	72	NA	NA	NA	NA	NA	NA	NA	NA	NA	NA	NA	NA	NA	NA	NA	NA	NA	NA	NA	NA	NA	NA	NA
CADPS2	84.0764331210191	48.4375	75	73.4375	43.3333333333333	72.3618090452261	58.5714285714286	NA	63.3333333333333	0.130538068574145	0.749156188613811	0.76404527604442	-2.07594117863432	2.97859448811186e-09	5.01592834796385e-09	2.24669970712777	1.07746277838381e-13	3.10153095560237e-13	NA	NA	NA	NA	62	86	35	91	NA	NA	0.373764262653484	1.22378656169429	0.328564169223999	0.45380163282956	NA	NA	NA	0.107132376746955	0.95510703010239	0.967550023756015	-0.838736829981311	0.710843851710725	0.832084525334447	NA	NA	NA	NA	NA	NA	0.92286	0.1967753
CALB1	NA	95.3125	100	97.65625	96.6666666666667	83.9195979899498	91.4285714285714	90	100	0.824330978918717	0.00106625261744264	0.00135276031490771	-3.30941065789095	1.066721783432e-16	4.14741429398363e-16	4.25063957889176	6.12001203002936e-17	3.97057734133693e-16	NA	NA	NA	NA	NA	80	36	70	0.51148991969729	NA	0.445434204945557	0.46829	0.0145487341545039	0.0358071584898521	0.815619999999996	0.0112294609565964	0.0250998570306725	2.12968	1.39321130779235e-05	0.000172620412036909	0.486998379304438	0.0701369026529047	0.2329873204103	-0.280080306976064	0.475260703718611	0.670911287181041	-0.26894977405243	0.904561012341333	0.98743648118409	0.801490000000001	0.00433259801406129
CALCA	NA	NA	93.9189189189189	NA	NA	89.9497487437186	70	83.3333333333333	NA	NA	NA	NA	NA	NA	NA	NA	NA	NA	NA	1	NA	NA	NA	NA	64	NA	0.766881224456752	NA	NA	0.451800000000002	0.0923120773927931	0.162469256211316	NA	NA	NA	NA	NA	NA	NA	NA	NA	NA	NA	NA	-0.820001966164117	0.251321724445967	0.756594061668927	0.27335	0.4438399
CALCOCO1	NA	26.5625	NA	NA	NA	NA	NA	NA	NA	NA	NA	NA	NA	NA	NA	NA	NA	NA	NA	NA	NA	NA	NA	24	NA	NA	NA	NA	NA	NA	NA	NA	NA	NA	NA	NA	NA	NA	NA	NA	NA	NA	NA	NA	NA	NA	NA	NA	NA
CALCOCO2	45.2229299363057	10.15625	NA	NA	NA	NA	NA	NA	NA	NA	NA	NA	NA	NA	NA	NA	NA	NA	NA	NA	NA	NA	32	7	NA	NA	NA	NA	NA	NA	NA	NA	NA	NA	NA	NA	NA	NA	NA	NA	NA	NA	NA	NA	NA	NA	NA	NA	NA
CALD1	100	25	NA	18.75	63.3333333333333	52.7638190954774	NA	NA	30	NA	NA	NA	NA	NA	NA	NA	NA	NA	NA	NA	1	NA	75	68	NA	77	NA	NA	NA	NA	NA	NA	NA	NA	NA	NA	NA	NA	NA	NA	NA	0.0138962916083667	0.716784419570797	0.850947014109418	NA	NA	NA	NA	NA
CALM1	100	80.46875	100	99.21875	96.6666666666667	100	98.5714285714286	100	100	-0.836320706355636	0.000364161240003879	0.000473409612005043	-6.62402588626131	1.8095742861733e-17	1.32984604451242e-16	5.88529342761301	1.92719406007546e-17	2.20206902579205e-16	NA	NA	NA	NA	44	44	21	25	0.626336338775846	0.245696175350795	0.365034544299991	-1.554225	5.98433260661248e-08	9.77440992413372e-07	1.273215	0.0573120667945058	0.0980736664199249	0.902230000000003	0.00918984151210846	0.0276307901464061	-0.0339506753821048	0.853826337605191	0.919328933508927	-0.670649440138515	0.14561932140225	0.372288732170485	0.207322151127116	0.983669995067825	1	-0.39122	0.3142321
CALML3	98.7261146496815	30.46875	82.4324324324324	75.78125	93.3333333333333	73.8693467336683	90	56.6666666666667	100	-1.75004255887609	6.15074080080946e-05	8.28883521878262e-05	-3.34856041195944	1.7038326027171e-10	3.08748189754106e-10	1.5728659464604	0.000170963271919814	0.000249113067016526	NA	NA	NA	NA	97	57	99	98	0.415229589551785	NA	NA	3.60412613586937	0.000882855647772623	0.00366750824007278	NA	NA	NA	-0.0300025329042839	0.774425300316804	0.837969794728596	-0.729811308496135	0.0472053068752861	0.198064718085094	0.874133549546492	0.129979894322336	0.350651007674912	3.79955455158036	0.16717400246812	0.714181747105468	0.809899999999999	0.068722804114698
CALML4	NA	14.0625	NA	NA	NA	NA	NA	NA	NA	NA	NA	NA	NA	NA	NA	NA	NA	NA	NA	NA	NA	NA	NA	12	NA	NA	NA	NA	NA	NA	NA	NA	NA	NA	NA	NA	NA	NA	NA	NA	NA	NA	NA	NA	NA	NA	NA	NA	NA
CALML5	10.828025477707	9.375	93.2432432432432	14.0625	NA	71.8592964824121	82.8571428571429	90	NA	NA	NA	NA	NA	NA	NA	NA	NA	NA	NA	NA	1	NA	85	84	79	23	0.731310407613548	NA	NA	2.86451	9.10077572986577e-07	9.85993591637718e-06	NA	NA	NA	NA	NA	NA	NA	NA	NA	NA	NA	NA	0.243354457028946	0.82909572442484	0.974350594618454	0.41656	0.3205858
CALR	100	100	100	42.1875	100	100	97.1428571428571	100	33.3333333333333	-7.35533593990839	1.86747069330507e-17	8.78704419482796e-17	-0.653908697493296	0.00158229107668273	0.0019788817891606	-7.08626136989151	1.8095742861733e-17	2.20206902579205e-16	1	NA	NA	NA	25	17	30	49	0.866973530010805	0.366866099979104	NA	0.621865	0.00297345283031829	0.00989315478729356	1.08979	0.000266412579065175	0.00115850641162562	NA	NA	NA	NA	NA	NA	0.729065222523303	0.0171894651229597	0.149358843092073	1.29951174248501	0.193387736816146	0.734986592973303	0.13821	0.6712519
CALU	100	46.09375	89.8648648648649	NA	NA	95.4773869346734	87.1428571428571	60	NA	NA	NA	NA	-3.82838603441373	1.1007588582975e-14	2.8156252901715e-14	NA	NA	NA	NA	NA	NA	NA	45	49	68	NA	0.00895926517799209	NA	NA	0.106019999999997	0.422942062038006	0.549646224083147	NA	NA	NA	NA	NA	NA	NA	NA	NA	NA	NA	NA	0.988938903534635	0.459755930344166	0.841716009879458	0.735389999999999	0.0151638414419233
CAMK1	99.3630573248408	76.5625	12.8378378378378	45.3125	86.6666666666667	57.286432160804	67.1428571428571	NA	83.3333333333333	NA	NA	NA	NA	NA	NA	-0.482795076583578	0.0370888828821664	0.0450803253890352	NA	NA	NA	NA	49	73	37	83	NA	0.839555334489315	NA	NA	NA	NA	-2.54227	4.76863855669776e-07	8.02019553334805e-06	NA	NA	NA	-2.75318652333983	0.0159717708593735	0.13591782704267	-0.725922130136041	0.175903372438572	0.413161322286008	NA	NA	NA	NA	NA
CAMK1D	94.9044585987261	39.0625	NA	25	66.6666666666667	NA	35.7142857142857	NA	66.6666666666667	NA	NA	NA	NA	NA	NA	0.796751928232988	2.05252326762454e-05	3.21897859314221e-05	NA	NA	NA	NA	35	19	NA	8	NA	NA	NA	NA	NA	NA	NA	NA	NA	NA	NA	NA	-0.886674116534472	0.237977296181631	0.441552966995545	-1.40371504861552	0.0752560133365087	0.27253247068444	NA	NA	NA	NA	NA
CAMK2B	100	92.96875	29.0540540540541	50.78125	100	54.7738693467337	65.7142857142857	26.6666666666667	100	1.15794762404378	4.06286806395171e-09	6.66884909487024e-09	3.12373079720584	1.243797296933e-16	4.68593400239874e-16	-1.96093703986232	1.04809236562585e-13	3.02290820664807e-13	NA	NA	1	NA	15	43	40	80	NA	0.286483350545025	NA	NA	NA	NA	-0.249235000000002	0.732431666012748	0.792986130037784	NA	NA	NA	-1.14259744733361	0.0343565953521347	0.175983509404092	-0.689120728194311	0.101131243803623	0.308494263707051	NA	NA	NA	NA	NA
CAMK2D	100	93.75	47.2972972972973	65.625	100	67.8391959798995	78.5714285714286	NA	100	1.57588978034294	3.80220705835539e-09	6.25679642514178e-09	4.1304963308584	3.83595032194485e-16	1.26993995672016e-15	-2.55309893026347	1.75888308809299e-15	6.8017860472438e-15	NA	NA	1	NA	8	54	75	86	NA	0.215159545952796	0.149572203550517	NA	NA	NA	-0.787544999999998	0.0672784192083584	0.112272498202275	1.22673091998192	0.303640437012087	0.439197681502409	-0.968952871369698	0.019399560625604	0.140346821330078	-0.715048546549649	0.25717871026647	0.491920891829213	NA	NA	NA	NA	NA
CAMK2G	100	92.96875	30.4054054054054	56.25	100	55.2763819095477	65.7142857142857	26.6666666666667	100	1.31094564179305	1.66063906230722e-08	2.63915743398457e-08	3.94171231194807	2.40141223124205e-17	1.35079438007365e-16	-2.63520115591998	4.8820229188206e-16	2.14473323743105e-15	NA	NA	1	NA	13	33	72	87	NA	0.283433589634188	NA	NA	NA	NA	0.289884999999998	0.0805064034235908	0.130229830337737	0.42950626383797	0.461153377727382	0.592198671284309	-1.30317980333862	0.0171894651229597	0.13591782704267	-0.374342943183915	0.275112859806767	0.504493419865205	NA	NA	NA	NA	NA
CAMKK2	99.3630573248408	36.71875	NA	17.96875	NA	20.1005025125628	NA	NA	NA	NA	NA	NA	NA	NA	NA	NA	NA	NA	NA	NA	NA	NA	83	91	NA	58	NA	NA	NA	NA	NA	NA	NA	NA	NA	NA	NA	NA	NA	NA	NA	NA	NA	NA	NA	NA	NA	NA	NA
CAMP	82.1656050955414	83.59375	97.2972972972973	72.65625	96.6666666666667	95.9798994974874	81.4285714285714	100	73.3333333333333	-2.8073768434494	3.04563775225735e-09	5.03731434851724e-09	-3.21186519987777	1.35816077902342e-11	2.64026455442154e-11	0.307953995183183	0.391480319214611	0.424404521642103	NA	1	NA	NA	73	99	87	98	NA	NA	0.670534201292346	0.452449999999999	0.579621402955745	0.691951132210735	1.73787	0.407247113250017	0.500273843738205	-0.827719999999999	0.362321287048286	0.500940835250695	0.0493835703862189	0.844582043343653	0.917469735164719	-1.193982159736	0.133699662036887	0.354511273186242	0.0200041412757948	0.667037296625165	0.926813092264028	0.51259	0.6522174
CAND1	100	99.21875	96.6216216216216	92.96875	100	94.4723618090452	92.8571428571429	16.6666666666667	100	1.41656570660727	7.69216989135321e-11	1.36983847380263e-10	2.54235757906231	6.59164319752755e-16	2.0856371054677e-15	-1.11658774032024	6.07103835235506e-10	1.2827305332546e-09	NA	NA	NA	NA	6	23	42	85	0.0278194673502701	0.409060320123153	0.456586591719797	0.0369400000000013	0.898718622738361	0.932901950228168	-0.264175000000002	0.326141356511531	0.416136479803295	1.9972	0.0315999715839301	0.0743044170195645	-0.917661220908769	0.00689559588970565	0.119481096681505	-0.439752234869363	0.0637094455868041	0.254547534303541	NA	NA	NA	0.690259999999999	0.0146235964666231
CAND2	99.3630573248408	47.65625	NA	17.1875	73.3333333333333	35.678391959799	50	NA	NA	NA	NA	NA	NA	NA	NA	1.76067030302243	6.97027500686058e-08	1.28921574859429e-07	NA	NA	NA	NA	93	84	NA	74	NA	NA	NA	NA	NA	NA	NA	NA	NA	NA	NA	NA	NA	NA	NA	-1.1172308802584	0.0691506635779082	0.262582982397428	NA	NA	NA	NA	NA
CANT1	100	47.65625	100	NA	40	98.9949748743718	100	93.3333333333333	NA	NA	NA	NA	-7.34738241080329	1.8095742861733e-17	1.32984604451242e-16	NA	NA	NA	1	NA	NA	NA	30	90	11	NA	0.0242131564359643	NA	NA	0.309850000000001	0.604399497982903	0.708583642007144	NA	NA	NA	NA	NA	NA	NA	NA	NA	NA	NA	NA	-0.281993874137495	0.750986908874915	0.956345275992038	0.04411	0.5144269
CANX	100	100	100	33.59375	100	95.9798994974874	94.2857142857143	70	33.3333333333333	-6.3438322461941	1.8095742861733e-17	8.78704419482796e-17	0.0533718374720138	0.630842137197314	0.650380311153786	-6.73080238478356	1.8095742861733e-17	2.20206902579205e-16	1	NA	NA	NA	9	36	48	77	0.437117619264895	0.0877216550725285	NA	1.24206	0.000708236510012768	0.00303570162144638	0.468615	0.0019067474956073	0.00587785324117578	NA	NA	NA	NA	NA	NA	0.178441877801422	0.130607059731228	0.350651007674912	1.12107829947502	0.128534004694995	0.675066012880982	0.704539999999998	0.0553014399076226
CAP1	100	100	100	99.21875	100	98.9949748743718	98.5714285714286	66.6666666666667	100	0.0234353729955288	0.911254374660235	0.915951562158483	0.119110468235633	0.448289666329403	0.470355737988104	-0.102433469656244	0.31757480878207	0.348786383785689	NA	NA	NA	NA	3	9	42	47	0.634845326999685	0.736632265418497	0.56154303916214	0.215714999999999	0.686688719513938	0.781266954760977	-0.553184999999999	0.000184799116007464	0.000855662303672886	0.32563	0.451869416323075	0.58494003088894	-0.504825072245513	0.00906356591226231	0.125344115664564	-0.399135212073535	0.0425475325632677	0.209853516830137	-0.712246716369414	0.485423116615067	0.85533293357311	0.781289999999998	0.0469767806624353
CAP2	100	NA	NA	NA	100	NA	NA	NA	NA	NA	NA	NA	NA	NA	NA	NA	NA	NA	NA	NA	1	NA	12	NA	NA	NA	NA	NA	NA	NA	NA	NA	NA	NA	NA	NA	NA	NA	NA	NA	NA	-0.915926351937969	0.886064487536074	0.949864630205896	NA	NA	NA	NA	NA
CAPG	100	99.21875	100	100	100	99.4974874371859	100	93.3333333333333	100	1.70195860937128	1.20325065363676e-13	2.53110978920355e-13	-1.00265825716889	9.51837461380886e-09	1.55860177301587e-08	2.8301393314128	4.34889625086961e-17	3.11741611739165e-16	NA	NA	NA	NA	11	10	11	3	0.495513656546049	0.865893011102257	0.599325414334544	-0.438525000000002	0.114255749628991	0.194731538498106	-0.125004999999998	0.1705914564825	0.242661396016359	0.39649	0.00128623198770061	0.00555642362502851	0.163504534024284	0.727720721682502	0.837177076132289	-0.641502460776593	0.0637094455868041	0.254547534303541	-1.13045890366886	0.0185540150461405	0.486692925589886	0.12056	0.7132103
CAPN1	100	100	97.2972972972973	100	100	95.4773869346734	91.4285714285714	46.6666666666667	100	2.96574879708774	2.40141223124205e-17	9.29117827563889e-17	1.53134351843798	1.0099035321399e-14	2.59689479693117e-14	1.56637254841714	3.50117974065125e-12	8.69819717478784e-12	NA	NA	NA	NA	1	8	55	33	0.519431938414387	0.474141415286255	0.0678494022426248	0.583285	0.402490778318292	0.530746249574458	-0.662814999999998	0.000129997803130642	0.000642683663604083	1.38876	0.00117606385570056	0.00518987083092909	-0.321608817566194	0.120141704173713	0.301374230219493	-0.226936082102114	0.153569874849297	0.381261939824016	NA	NA	NA	0.46949	0.3791357
CAPN2	100	99.21875	62.8378378378378	95.3125	100	82.9145728643216	85.7142857142857	NA	100	5.26068641506309	2.11790295977905e-17	8.78704419482796e-17	5.66152106062239	1.92719406007546e-17	1.32984604451242e-16	-0.244581964887288	0.448289666329403	0.481726994274996	NA	NA	NA	NA	2	18	29	48	NA	0.417105144540548	NA	-1.33344852748891	0.0345521331868084	0.0721146167964753	-0.256695000000001	0.155742119712557	0.225274541624698	1.53549	0.00253239330959371	0.00964619411002334	-0.224597190657946	0.608395836481484	0.753075157938419	-0.18531209166418	0.886064487536074	0.949864630205896	NA	NA	NA	-0.55356	0.7527304
CAPN5	100	97.65625	78.3783783783784	100	100	91.4572864321608	87.1428571428571	86.6666666666667	100	8.13225862091231	1.8095742861733e-17	8.78704419482796e-17	2.71355941146432	1.22828084402213e-12	2.56419454551011e-12	5.81403762247048	1.98880121470535e-17	2.20206902579205e-16	1	NA	NA	NA	14	18	58	13	0.357385033072921	0.879583613224932	0.418841164686092	-0.158055000000001	0.499142241553563	0.619545580189685	-0.799599999999998	0.00817194823991405	0.0194034286582319	0.776289999999999	1.39321130779235e-05	0.000172620412036909	-0.0705610006708568	0.472614618043575	0.657723962740861	-0.494323548872135	0.498410320123736	0.690803399049413	-1.09772014539096	0.0950116487362415	0.644856421213636	0.19355	0.5517915
CAPN6	NA	NA	NA	85.9375	NA	NA	NA	NA	83.3333333333333	NA	NA	NA	NA	NA	NA	NA	NA	NA	NA	NA	NA	NA	NA	NA	NA	53	NA	NA	NA	NA	NA	NA	NA	NA	NA	2.53524	0.000143271020537673	0.000997148615161894	-0.140167535898474	0.978571813164625	0.999696479419039	NA	NA	NA	NA	NA	NA	NA	NA
CAPN7	47.1337579617834	89.84375	97.972972972973	100	100	96.9849246231156	92.8571428571429	96.6666666666667	100	5.86165817899359	1.8095742861733e-17	8.78704419482796e-17	-1.92420770467649	4.81192277864606e-10	8.46703284005064e-10	8.14548492467822	1.86747069330507e-17	2.20206902579205e-16	NA	NA	NA	NA	40	85	32	17	0.216082935876475	0.765010786617145	0.12395227500615	1.201785	0.000399307492433089	0.00183954477283278	-1.528255	0.00144035516550015	0.00462287986233023	0.905459999999998	6.01356813940423e-05	0.000517580005891471	0.966791496668794	0.00689559588970565	0.119481096681505	-0.150245598613356	0.821825193354475	0.909451980532334	0.386071044720389	0.353554027939591	0.777419715195245	0.17232	0.190773
CAPNS1	100	100	96.6216216216216	99.21875	100	94.4723618090452	92.8571428571429	66.6666666666667	100	1.5955631078326	1.78746424356662e-07	2.71038512826976e-07	0.0529304533194654	0.0938358757120392	0.105127329635895	1.6287595722276	2.07919359907735e-12	5.24978521279066e-12	NA	NA	NA	NA	35	4	94	20	0.367479365273445	NA	0.395465810497066	-0.149995000000001	0.278111790631781	0.39735521577344	-0.129220000000004	0.0883823823211553	0.139741914167688	1.18081	2.56156182932905e-06	4.85405203793026e-05	-0.181287954527352	0.354944234109295	0.549850146327148	-0.182615571972981	0.524915113822518	0.711846070477158	-0.181955550860391	0.816795665634675	0.971739074147157	0.12042	0.923312
CAPNS2	100	NA	39.1891891891892	89.84375	100	24.6231155778894	77.1428571428572	33.3333333333333	100	3.70668301510558	2.29300380161508e-15	5.68152149065999e-15	NA	NA	NA	NA	NA	NA	NA	NA	NA	NA	78	NA	96	46	NA	NA	NA	NA	NA	NA	NA	NA	NA	0.93093	0.333421304643879	0.469622137396594	-0.517762232233949	0.101131243803623	0.282182307511699	-0.438888155845209	0.240046251384112	0.474947687453731	NA	NA	NA	NA	NA
CAPRIN1	100	58.59375	13.5135135135135	14.0625	30	19.5979899497487	NA	NA	NA	NA	NA	NA	NA	NA	NA	NA	NA	NA	NA	NA	NA	NA	56	34	61	45	NA	NA	NA	NA	NA	NA	0.853572315321603	0.820410730810966	0.866101297665361	NA	NA	NA	NA	NA	NA	NA	NA	NA	NA	NA	NA	NA	NA
CAPS	98.0891719745223	94.53125	93.2432432432432	99.21875	100	84.4221105527638	95.7142857142857	53.3333333333333	100	4.20521411744437	1.92166499336469e-15	4.81032957260738e-15	-1.33548505783202	0.00234845063986655	0.00290419086762123	5.83946564164617	5.67372433420228e-16	2.43076906971144e-15	NA	NA	1	NA	89	98	81	75	NA	0.235460557873274	0.143458743984619	1.361485	0.00169536461468616	0.00618478191076711	-0.973210000000002	0.0805064034235908	0.130229830337737	1.51762	0.000198774581438699	0.00124510189206741	0.371004504227095	0.376918015020697	0.568821972130698	0.209506044730318	0.579938018606796	0.756009873382623	-0.493612396173269	0.635364635364635	0.926450020160575	0.03379	0.55472
CAPZA1	100	98.4375	95.9459459459459	98.4375	100	94.9748743718593	98.5714285714286	76.6666666666667	100	1.8082967185009	2.00511466350089e-14	4.47365399751342e-14	-0.383117848774337	0.00268197787466708	0.00330487131614655	2.30111444148339	4.73727912827592e-16	2.08738581079504e-15	NA	NA	NA	NA	1	22	25	13	0.400759814345172	0.857327628070883	0.532844844118884	0.221029999999999	0.321513974940596	0.446639259002529	-1.074825	1.23831963032412e-06	1.70629504082011e-05	0.653230000000001	0.0300140189448773	0.0713188753642764	-0.467342629449711	0.00206914086816241	0.117297596736283	-1.20870733399867	0.00105268315274767	0.063805048655839	-1.32319643375128	0.316385593138857	0.777419715195245	0.47057	0.2876623
CAPZA2	100	97.65625	89.1891891891892	96.09375	100	89.4472361809045	100	56.6666666666667	100	2.28621767640002	7.94435433385394e-14	1.68752624738727e-13	0.0713973323422863	0.946100274102332	0.951582643240342	2.35158942181875	5.34291198002025e-16	2.31604989812382e-15	NA	NA	NA	NA	2	8	30	16	NA	0.806729670136061	0.166157825327494	1.393345	0.000267895005193404	0.00133083325160594	-0.449465	0.105993049014289	0.163223586700192	1.07611	6.36725173415656e-06	9.61361997599566e-05	-0.0715123407068816	0.853826337605191	0.919328933508927	-0.598572969427039	0.0382728484399011	0.198317802551216	0.0749621730136525	0.888358700123406	0.987141443612032	0.790849999999999	0.0179240089808569
CAPZA3	NA	10.15625	NA	NA	NA	NA	NA	NA	NA	NA	NA	NA	NA	NA	NA	NA	NA	NA	NA	NA	NA	NA	NA	50	NA	NA	NA	NA	NA	NA	NA	NA	NA	NA	NA	NA	NA	NA	NA	NA	NA	NA	NA	NA	NA	NA	NA	NA	NA
CAPZB	100	100	99.3243243243243	100	100	98.4924623115578	98.5714285714286	70	100	1.08692348206273	1.43078484866576e-08	2.28130045371891e-08	-0.845476927161052	1.43078484866576e-08	2.31787145483852e-08	2.01671364851611	5.8466185409299e-16	2.49393496252438e-15	NA	NA	NA	NA	21	11	18	18	0.135373119397092	0.645239671486271	0.192920744169931	-0.264310000000002	0.907237158419109	0.936334759957683	-1.171835	1.08327795213339e-09	1.11292669675929e-07	0.192549999999997	0.0818557835918583	0.161491506561365	-0.161934238802104	0.275112859806767	0.477872399429204	-0.648624273869203	0.0245420186363647	0.169718049488883	-0.413863714015456	0.373757924222321	0.791802954182166	0.558350000000001	0.00911153607253084
CARD9	NA	NA	NA	NA	NA	69.8492462311558	NA	NA	NA	NA	NA	NA	NA	NA	NA	NA	NA	NA	NA	NA	NA	NA	NA	NA	NA	NA	NA	NA	NA	NA	NA	NA	NA	NA	NA	NA	NA	NA	NA	NA	NA	NA	NA	NA	NA	NA	NA	NA	NA
CARHSP1	96.8152866242038	87.5	57.4324324324324	71.875	100	53.7688442211055	NA	NA	100	0.861592985726947	0.0222676349727671	0.0263962846181738	1.75556282234346	1.35854082934298e-05	1.87784653885292e-05	-0.90700545085339	0.00486792000243296	0.00633325227408166	NA	NA	NA	NA	66	12	22	38	NA	0.536207175090407	0.390854221040612	4.29658048437089	5.05115650493099e-05	0.000311151240703749	0.36393	0.13179453782497	0.195498080102669	4.87694914534179	0.00802611507371011	0.0249639855051259	0.00891750179791018	0.524915113822518	0.695657595337458	-0.474746406703385	0.179374200068868	0.413161322286008	NA	NA	NA	3.96123	0.00219203233990531
CARKD	100	84.375	NA	66.40625	93.3333333333333	58.2914572864322	50	NA	96.6666666666667	NA	NA	NA	NA	NA	NA	0.168641095146423	0.678314473030527	0.704191535230208	NA	NA	NA	NA	2	46	NA	61	NA	0.219987579866674	0.110171061499727	NA	NA	NA	-1.97174	2.21335112822324e-05	0.000155934450121846	3.18948505612282	0.125969045350801	0.224376143180139	-0.892764049951147	0.0156835926721882	0.13591782704267	-0.954612117043553	0.0026320596888641	0.0785901358197926	NA	NA	NA	NA	NA
CARM1	100	47.65625	NA	11.71875	36.6666666666667	NA	NA	NA	23.3333333333333	NA	NA	NA	NA	NA	NA	NA	NA	NA	NA	NA	NA	NA	19	71	NA	16	NA	NA	NA	NA	NA	NA	NA	NA	NA	NA	NA	NA	NA	NA	NA	NA	NA	NA	NA	NA	NA	NA	NA
CARS	100	78.90625	NA	32.8125	86.6666666666667	25.6281407035176	NA	NA	73.3333333333333	NA	NA	NA	NA	NA	NA	-0.783663792421274	0.00136002363322818	0.00187043025646121	NA	NA	NA	NA	23	39	NA	63	NA	0.658968399851082	NA	NA	NA	NA	-1.49167	0.000597818064869311	0.00223920718402468	NA	NA	NA	-1.11130822941834	0.0591359105290994	0.219541201486788	-0.734813133935404	0.310733034632617	0.536669703474808	NA	NA	NA	NA	NA
CARS2	99.3630573248408	35.15625	NA	NA	NA	NA	NA	NA	NA	NA	NA	NA	NA	NA	NA	NA	NA	NA	NA	NA	NA	1	61	12	NA	NA	NA	NA	NA	NA	NA	NA	NA	NA	NA	NA	NA	NA	NA	NA	NA	NA	NA	NA	NA	NA	NA	NA	NA
CASC4	99.3630573248408	17.1875	NA	NA	NA	70.8542713567839	40	NA	NA	NA	NA	NA	NA	NA	NA	NA	NA	NA	NA	NA	NA	NA	70	55	NA	NA	NA	NA	NA	NA	NA	NA	NA	NA	NA	NA	NA	NA	NA	NA	NA	NA	NA	NA	NA	NA	NA	NA	NA
CASK	100	NA	NA	9.375	NA	NA	NA	NA	NA	NA	NA	NA	NA	NA	NA	NA	NA	NA	NA	NA	NA	NA	14	NA	NA	7	NA	NA	NA	NA	NA	NA	NA	NA	NA	NA	NA	NA	NA	NA	NA	NA	NA	NA	NA	NA	NA	NA	NA
CASKIN2	75.7961783439491	NA	NA	NA	NA	NA	NA	NA	26.6666666666667	NA	NA	NA	NA	NA	NA	NA	NA	NA	NA	NA	1	NA	56	NA	NA	NA	NA	NA	NA	NA	NA	NA	NA	NA	NA	NA	NA	NA	NA	NA	NA	NA	NA	NA	NA	NA	NA	NA	NA
CASP1	98.0891719745223	50.78125	NA	18.75	43.3333333333333	NA	NA	NA	NA	NA	NA	NA	NA	NA	NA	NA	NA	NA	NA	NA	NA	NA	48	53	NA	18	NA	NA	NA	NA	NA	NA	NA	NA	NA	NA	NA	NA	NA	NA	NA	NA	NA	NA	NA	NA	NA	NA	NA
CASP10	NA	10.9375	NA	NA	NA	NA	NA	NA	NA	NA	NA	NA	NA	NA	NA	NA	NA	NA	NA	NA	NA	NA	NA	56	NA	NA	NA	NA	NA	NA	NA	NA	NA	NA	NA	NA	NA	NA	NA	NA	NA	NA	NA	NA	NA	NA	NA	NA	NA
CASP14	29.2993630573248	67.96875	100	56.25	83.3333333333333	18.0904522613065	40	56.6666666666667	90	-5.34912420528703	1.85138253054339e-16	5.27035902855416e-16	-5.52270660420658	2.22279417080414e-16	7.85085731839252e-16	0.01315886011297	0.981049613858458	0.983391819621422	NA	NA	NA	1	62	92	61	78	NA	NA	NA	0.277949999999997	0.257979143943331	0.373792361788859	-0.34713	0.679601964657346	0.750229839362727	-1.65819	0.280215679889837	0.412727862933758	1.52623522598433	0.199528988383478	0.399319551774376	0.384154029307474	0.530543692409354	0.717343834876578	-0.685639632903751	0.541423282599753	0.885350117796642	0.02684	0.8030455
CASP3	96.1783439490446	57.8125	NA	35.15625	86.6666666666667	NA	NA	NA	86.6666666666667	NA	NA	NA	NA	NA	NA	0.129488465498071	0.511857073926269	0.543478302120413	NA	NA	NA	1	20	8	NA	6	NA	0.00780483244438711	NA	NA	NA	NA	-2.73686	5.54408835627892e-06	5.28382420844249e-05	NA	NA	NA	-0.841012618699214	0.321727119293414	0.528430675164782	-0.541181599502888	0.175903372438572	0.413161322286008	NA	NA	NA	NA	NA
CASP4	29.9363057324841	22.65625	NA	NA	NA	NA	NA	NA	NA	NA	NA	NA	NA	NA	NA	NA	NA	NA	NA	NA	1	NA	27	8	NA	NA	NA	NA	NA	NA	NA	NA	NA	NA	NA	NA	NA	NA	NA	NA	NA	NA	NA	NA	NA	NA	NA	NA	NA
CASP6	92.9936305732484	45.3125	NA	19.53125	63.3333333333333	14.070351758794	NA	NA	53.3333333333333	NA	NA	NA	NA	NA	NA	NA	NA	NA	NA	NA	NA	NA	62	48	NA	38	NA	NA	NA	NA	NA	NA	NA	NA	NA	NA	NA	NA	-0.491952817814219	0.492257742257742	0.675680920546446	-0.935911028215518	0.0652536318170993	0.258947670152019	NA	NA	NA	NA	NA
CASP7	98.7261146496815	60.9375	49.3243243243243	46.875	80	62.8140703517588	32.8571428571429	NA	90	1.65513000607203	5.80115428713467e-08	8.95665151220317e-08	1.42875573455806	1.29751173535512e-06	1.88799611791194e-06	0.2874048554397	0.195163941974179	0.220525499985433	NA	NA	NA	NA	33	63	74	79	NA	NA	NA	NA	NA	NA	-2.89779	4.05168782102177e-06	4.17457685102874e-05	NA	NA	NA	-2.41794120047145	0.0376598216199778	0.182397089254334	-1.42603840598518	0.0518646113611789	0.232049187670856	NA	NA	NA	NA	NA
CASP8	72.6114649681529	31.25	NA	NA	NA	NA	NA	NA	NA	NA	NA	NA	NA	NA	NA	NA	NA	NA	NA	NA	NA	NA	90	29	NA	NA	NA	NA	NA	NA	NA	NA	NA	NA	NA	NA	NA	NA	NA	NA	NA	NA	NA	NA	NA	NA	NA	NA	NA
CAST	100	39.84375	69.5945945945946	79.6875	76.6666666666667	89.9497487437186	52.8571428571429	46.6666666666667	90	1.24883484197404	9.01818863419413e-05	0.000120283637733779	-1.61735792902519	4.54052806281895e-07	6.79401674424263e-07	2.94337514313347	1.46564450465969e-14	4.78083151963911e-14	NA	NA	1	NA	66	32	68	58	NA	NA	0.575013909372159	1.472806583369	0.0888956040352673	0.1574847348398	NA	NA	NA	-0.740970000000001	0.857843836878924	0.901415588146306	-0.450871561653642	0.0055960874052138	0.119481096681505	-0.35118527568941	0.522375457359977	0.711846070477158	NA	NA	NA	-0.61548	0.4258263
CAT	100	99.21875	100	97.65625	100	96.4824120603015	91.4285714285714	90	100	-2.93602668955455	1.36364089227307e-16	3.94525183966244e-16	-2.47134110832413	3.10410736691013e-16	1.05055444311861e-15	-0.568783392293341	0.00434191959566989	0.00567655769202572	NA	NA	NA	NA	16	58	78	45	0.52583252448065	0.647863982250374	0.347733378661819	2.081955	0.00012040675780734	0.000652253693046797	-1.00818	0.00885686292213724	0.0206720385618047	0.306740000000001	0.191888143637068	0.309962581591396	-0.452788549514473	0.000119458674515511	0.117297596736283	-0.393221597901878	0.092539915112963	0.298099193954338	-1.00834992618926	0.202011636080824	0.741752314647012	1.67103	2.71462780537817e-05
CBL	42.0382165605096	7.8125	NA	NA	NA	NA	NA	NA	3.33333333333333	NA	NA	NA	NA	NA	NA	NA	NA	NA	NA	NA	NA	NA	89	99	NA	NA	NA	NA	NA	NA	NA	NA	NA	NA	NA	NA	NA	NA	NA	NA	NA	NA	NA	NA	NA	NA	NA	NA	NA
CBLC	NA	NA	NA	67.1875	NA	NA	NA	NA	76.6666666666667	NA	NA	NA	NA	NA	NA	NA	NA	NA	NA	NA	NA	NA	NA	NA	NA	31	NA	NA	NA	NA	NA	NA	NA	NA	NA	2.12369850495239	2.9662219746396e-05	0.000293369761088259	0.929639299034278	0.785948739643719	0.880440808937991	NA	NA	NA	NA	NA	NA	NA	NA
CBR1	100	100	99.3243243243243	100	100	100	100	86.6666666666667	100	1.02949425898898	8.78203296899212e-10	1.48011791612227e-09	0.277361513786232	0.0412575281442346	0.0473798645512713	0.80862867757126	1.25062766086906e-06	2.13077953350386e-06	NA	NA	NA	NA	6	6	10	19	0.182463692537959	0.822701116256692	NA	-0.040695000000003	0.61696421896834	0.719013435727427	-0.436464999999998	0.0968680295328434	0.151345268363928	0.270769999999999	0.356953210181703	0.494428433021954	-0.573634045966486	0.193387736816146	0.389796084227962	-0.263364326125863	0.423232456699067	0.630178038242923	-0.856089707997803	0.297232881534941	0.776257924734628	0.19817	0.1017426
CBR3	100	100	93.2432432432432	99.21875	100	100	100	73.3333333333333	100	2.05822164590533	4.73727912827592e-16	1.26543757536138e-15	1.40522319273747	2.2610994256683e-13	5.02696395642632e-13	0.744946337356467	1.85936822129776e-07	3.32199586771679e-07	NA	NA	NA	NA	28	10	33	23	0.737132921343118	0.637544228700747	0.0943801940641423	1.929275	1.31254767384681e-05	9.82587772504768e-05	-0.285509999999999	0.0749815756767153	0.122622395684848	0.49736	0.433622244484419	0.567838653491501	-0.290808563033117	0.25717871026647	0.460983805694751	-0.117389541523202	0.193387736816146	0.428708644352218	0.605859515532583	0.582414489535233	0.904449056243768	0.73612	0.0155336976409855
CBR4	93.6305732484076	34.375	NA	NA	NA	NA	NA	NA	NA	NA	NA	NA	NA	NA	NA	NA	NA	NA	NA	NA	NA	NA	47	8	NA	NA	NA	0.192156489498875	NA	NA	NA	NA	NA	NA	NA	NA	NA	NA	NA	NA	NA	NA	NA	NA	NA	NA	NA	NA	NA
CBWD1	45.859872611465	56.25	NA	28.90625	80	NA	NA	NA	80	NA	NA	NA	NA	NA	NA	-0.168765536486886	0.385449726358622	0.418175247607232	NA	NA	1	NA	52	24	NA	20	NA	0.543039213422858	NA	NA	NA	NA	0.0495850000000004	0.757267538496764	0.812440564284677	NA	NA	NA	-0.96106420256222	0.0780243447493414	0.2474738256626	-0.0683636716121967	1	1	NA	NA	NA	NA	NA
CBX3	100	35.9375	34.4594594594595	NA	36.6666666666667	6.03015075376884	8.57142857142857	NA	NA	NA	NA	NA	0.254156435659423	0.424599586960224	0.446656708360755	NA	NA	NA	NA	NA	NA	NA	13	12	41	NA	NA	NA	NA	NA	NA	NA	NA	NA	NA	NA	NA	NA	NA	NA	NA	NA	NA	NA	NA	NA	NA	NA	NA
CC2D1A	100	64.0625	NA	100	NA	22.1105527638191	NA	NA	100	NA	NA	NA	NA	NA	NA	8.01405916611218	1.86747069330507e-17	2.20206902579205e-16	NA	NA	1	NA	45	43	NA	26	NA	NA	0.090036598912615	NA	NA	NA	-0.485476379677003	0.435676235535156	0.528947333376193	0.824749999999998	0.000744714753183301	0.00364280210071224	0.296984134880478	0.179374200068868	0.373518827591479	NA	NA	NA	NA	NA	NA	NA	NA
CC2D1B	40.7643312101911	50	NA	90.625	66.6666666666667	NA	NA	NA	96.6666666666667	NA	NA	NA	NA	NA	NA	3.79366079187133	4.92507757865495e-17	3.39784108067298e-16	NA	NA	NA	NA	28	30	NA	63	NA	0.631631160649367	NA	NA	NA	NA	-1.30430437036763	0.00480340153003513	0.0125326773000384	1.37096	0.00150885638017199	0.00634789391285044	0.0344615279362763	0.682953879097603	0.812677758398805	-0.292037358024652	0.393048128342246	0.608814868658731	NA	NA	NA	NA	NA
CC2D2A	NA	NA	NA	10.9375	NA	NA	NA	NA	NA	NA	NA	NA	NA	NA	NA	NA	NA	NA	NA	NA	NA	NA	NA	NA	NA	6	NA	NA	NA	NA	NA	NA	NA	NA	NA	NA	NA	NA	NA	NA	NA	NA	NA	NA	NA	NA	NA	NA	NA
CCAR2	100	39.0625	16.8918918918919	NA	NA	NA	NA	NA	NA	NA	NA	NA	NA	NA	NA	NA	NA	NA	NA	NA	NA	NA	4	25	43	NA	NA	NA	NA	NA	NA	NA	NA	NA	NA	NA	NA	NA	NA	NA	NA	NA	NA	NA	NA	NA	NA	NA	NA
CCBL1	53.5031847133758	21.09375	NA	10.15625	NA	NA	NA	NA	NA	NA	NA	NA	NA	NA	NA	NA	NA	NA	NA	NA	NA	NA	45	21	NA	31	NA	NA	NA	NA	NA	NA	NA	NA	NA	NA	NA	NA	NA	NA	NA	NA	NA	NA	NA	NA	NA	NA	NA
CCBL2	99.3630573248408	49.21875	NA	NA	NA	NA	NA	NA	NA	NA	NA	NA	NA	NA	NA	NA	NA	NA	NA	NA	NA	NA	40	85	NA	NA	NA	NA	NA	NA	NA	NA	NA	NA	NA	NA	NA	NA	NA	NA	NA	NA	NA	NA	NA	NA	NA	NA	NA
CCDC116	NA	0.78125	NA	NA	NA	NA	NA	NA	NA	NA	NA	NA	NA	NA	NA	NA	NA	NA	NA	NA	NA	NA	NA	NA	NA	NA	NA	NA	NA	NA	NA	NA	NA	NA	NA	NA	NA	NA	NA	NA	NA	NA	NA	NA	NA	NA	NA	NA	NA
CCDC124	96.1783439490446	NA	NA	50	NA	NA	NA	NA	63.3333333333333	NA	NA	NA	NA	NA	NA	NA	NA	NA	NA	NA	1	NA	84	NA	NA	15	NA	NA	NA	NA	NA	NA	NA	NA	NA	NA	NA	NA	-0.152022277706486	1	1	NA	NA	NA	NA	NA	NA	NA	NA
CCDC125	NA	19.53125	NA	15.625	NA	5.52763819095477	NA	NA	36.6666666666667	NA	NA	NA	NA	NA	NA	NA	NA	NA	NA	NA	NA	NA	NA	45	NA	20	NA	NA	NA	NA	NA	NA	NA	NA	NA	NA	NA	NA	NA	NA	NA	NA	NA	NA	NA	NA	NA	NA	NA
CCDC126	NA	NA	36.4864864864865	NA	NA	20.6030150753769	NA	NA	NA	NA	NA	NA	NA	NA	NA	NA	NA	NA	NA	1	NA	NA	NA	NA	96	NA	NA	NA	NA	NA	NA	NA	NA	NA	NA	NA	NA	NA	NA	NA	NA	NA	NA	NA	NA	NA	NA	NA	NA
CCDC132	77.0700636942675	39.84375	NA	7.03125	36.6666666666667	NA	NA	NA	NA	NA	NA	NA	NA	NA	NA	NA	NA	NA	NA	NA	NA	NA	91	99	NA	52	NA	0.3902804635561	NA	NA	NA	NA	NA	NA	NA	NA	NA	NA	NA	NA	NA	NA	NA	NA	NA	NA	NA	NA	NA
CCDC136	NA	5.46875	NA	NA	NA	NA	NA	NA	NA	NA	NA	NA	NA	NA	NA	NA	NA	NA	2	NA	1	NA	NA	1	NA	NA	NA	NA	NA	NA	NA	NA	NA	NA	NA	NA	NA	NA	NA	NA	NA	NA	NA	NA	NA	NA	NA	NA	NA
CCDC142	NA	NA	NA	9.375	NA	NA	NA	NA	NA	NA	NA	NA	NA	NA	NA	NA	NA	NA	NA	NA	NA	NA	NA	NA	NA	19	NA	NA	NA	NA	NA	NA	NA	NA	NA	NA	NA	NA	NA	NA	NA	NA	NA	NA	NA	NA	NA	NA	NA
CCDC178	NA	NA	NA	NA	NA	NA	67.1428571428571	NA	NA	NA	NA	NA	NA	NA	NA	NA	NA	NA	NA	NA	NA	NA	NA	NA	NA	NA	NA	NA	NA	NA	NA	NA	NA	NA	NA	NA	NA	NA	NA	NA	NA	NA	NA	NA	NA	NA	NA	NA	NA
CCDC180	NA	NA	16.2162162162162	NA	NA	NA	NA	NA	NA	NA	NA	NA	NA	NA	NA	NA	NA	NA	2	NA	NA	NA	NA	NA	98	NA	NA	NA	NA	NA	NA	NA	NA	NA	NA	NA	NA	NA	NA	NA	NA	NA	NA	NA	NA	NA	NA	NA	NA
CCDC22	100	78.90625	NA	43.75	86.6666666666667	NA	NA	NA	56.6666666666667	NA	NA	NA	NA	NA	NA	-0.431078102789838	0.0835738022916367	0.097935966880032	NA	NA	NA	NA	32	51	NA	49	NA	0.0641376150421244	NA	NA	NA	NA	-1.63057	0.00358059957995371	0.00986749972596079	NA	NA	NA	-1.10693582482711	0.235870012340601	0.43934115769082	-0.341713320822166	0.667253901032337	0.813128726358705	NA	NA	NA	NA	NA
CCDC25	65.6050955414013	14.0625	NA	NA	NA	NA	NA	NA	NA	NA	NA	NA	NA	NA	NA	NA	NA	NA	NA	NA	NA	NA	93	9	NA	NA	NA	NA	NA	NA	NA	NA	NA	NA	NA	NA	NA	NA	NA	NA	NA	NA	NA	NA	NA	NA	NA	NA	NA
CCDC27	NA	4.6875	NA	NA	NA	NA	NA	NA	NA	NA	NA	NA	NA	NA	NA	NA	NA	NA	NA	NA	NA	NA	NA	77	NA	NA	NA	NA	NA	NA	NA	NA	NA	NA	NA	NA	NA	NA	NA	NA	NA	NA	NA	NA	NA	NA	NA	NA	NA
CCDC43	54.140127388535	NA	NA	NA	NA	NA	NA	NA	63.3333333333333	NA	NA	NA	NA	NA	NA	NA	NA	NA	NA	NA	NA	NA	39	NA	NA	NA	NA	NA	NA	NA	NA	NA	NA	NA	NA	NA	NA	NA	-0.314438784069608	0.0754147812971342	0.244992082826871	NA	NA	NA	NA	NA	NA	NA	NA
CCDC47	100	63.28125	NA	NA	NA	NA	NA	NA	NA	NA	NA	NA	NA	NA	NA	NA	NA	NA	1	NA	NA	NA	14	27	NA	NA	NA	NA	NA	NA	NA	NA	0.557285106450575	0.632187827955432	0.708603867270529	NA	NA	NA	NA	NA	NA	NA	NA	NA	NA	NA	NA	NA	NA
CCDC50	93.6305732484076	NA	NA	72.65625	NA	NA	NA	NA	100	NA	NA	NA	NA	NA	NA	NA	NA	NA	NA	NA	NA	NA	76	NA	NA	24	NA	NA	NA	NA	NA	NA	NA	NA	NA	-0.37754	0.47686088726331	0.6064981955887	-0.248594714890753	0.853826337605191	0.919328933508927	NA	NA	NA	NA	NA	NA	NA	NA
CCDC51	62.4203821656051	34.375	NA	NA	NA	NA	NA	NA	NA	NA	NA	NA	NA	NA	NA	NA	NA	NA	2	NA	NA	1	84	8	NA	NA	NA	NA	NA	NA	NA	NA	NA	NA	NA	NA	NA	NA	NA	NA	NA	NA	NA	NA	NA	NA	NA	NA	NA
CCDC53	64.3312101910828	NA	NA	11.71875	NA	NA	NA	NA	70	NA	NA	NA	NA	NA	NA	NA	NA	NA	NA	NA	NA	NA	26	NA	NA	1	NA	NA	NA	NA	NA	NA	NA	NA	NA	NA	NA	NA	0.635176084948267	0.595066096614084	0.748476943277344	NA	NA	NA	NA	NA	NA	NA	NA
CCDC6	100	56.25	NA	19.53125	86.6666666666667	21.608040201005	32.8571428571429	NA	63.3333333333333	NA	NA	NA	NA	NA	NA	0.0905982291771856	0.743621886537209	0.764964901831591	NA	NA	NA	NA	20	71	NA	63	NA	0.662594288250087	NA	NA	NA	NA	-2.11512847265806	0.000329107627448705	0.0013820909054792	NA	NA	NA	-0.561161164145602	0.177370273345506	0.373518827591479	-0.547037818386837	0.25857735278586	0.493753346298422	NA	NA	NA	NA	NA
CCDC64B	NA	53.90625	NA	45.3125	56.6666666666667	NA	NA	NA	93.3333333333333	NA	NA	NA	NA	NA	NA	0.346289409934087	0.205434795822104	0.231242001118791	NA	NA	NA	NA	NA	62	NA	45	NA	NA	NA	NA	NA	NA	-2.00558749803174	0.0236997570226675	0.0467589800717494	NA	NA	NA	-0.884105204166286	0.0884685605744968	0.266164254590153	0.45455489395065	0.812525709584533	0.909451980532334	NA	NA	NA	NA	NA
CCDC69	NA	NA	NA	NA	NA	NA	NA	NA	53.3333333333333	NA	NA	NA	NA	NA	NA	NA	NA	NA	NA	NA	NA	NA	NA	NA	NA	NA	NA	NA	NA	NA	NA	NA	NA	NA	NA	NA	NA	NA	-0.794761438082741	0.742673992673993	0.85089220303506	NA	NA	NA	NA	NA	NA	NA	NA
CCDC8	NA	7.03125	NA	22.65625	NA	NA	NA	NA	43.3333333333333	NA	NA	NA	NA	NA	NA	NA	NA	NA	NA	NA	1	NA	NA	2	NA	40	NA	NA	NA	NA	NA	NA	NA	NA	NA	NA	NA	NA	NA	NA	NA	NA	NA	NA	NA	NA	NA	NA	NA
CCDC88A	NA	21.09375	NA	NA	NA	NA	NA	NA	NA	NA	NA	NA	NA	NA	NA	NA	NA	NA	NA	NA	NA	NA	NA	92	NA	NA	NA	NA	NA	NA	NA	NA	NA	NA	NA	NA	NA	NA	NA	NA	NA	NA	NA	NA	NA	NA	NA	NA	NA
CCDC88B	45.859872611465	45.3125	NA	NA	76.6666666666667	NA	NA	NA	NA	NA	NA	NA	NA	NA	NA	NA	NA	NA	NA	NA	NA	NA	95	93	NA	NA	NA	NA	NA	NA	NA	NA	NA	NA	NA	NA	NA	NA	NA	NA	NA	-0.388005730763885	0.486502997608126	0.682934179915689	NA	NA	NA	NA	NA
CCDC88C	21.656050955414	42.1875	NA	NA	NA	NA	NA	NA	NA	NA	NA	NA	NA	NA	NA	NA	NA	NA	NA	NA	NA	NA	74	46	NA	NA	NA	NA	NA	NA	NA	NA	NA	NA	NA	NA	NA	NA	NA	NA	NA	NA	NA	NA	NA	NA	NA	NA	NA
CCDC92	NA	40.625	NA	NA	NA	NA	NA	NA	NA	NA	NA	NA	NA	NA	NA	NA	NA	NA	NA	NA	NA	NA	NA	92	NA	NA	NA	NA	NA	NA	NA	NA	NA	NA	NA	NA	NA	NA	NA	NA	NA	NA	NA	NA	NA	NA	NA	NA	NA
CCDC93	85.9872611464968	63.28125	NA	19.53125	73.3333333333333	NA	NA	NA	50	NA	NA	NA	NA	NA	NA	-0.422009410624499	0.0835738022916367	0.097935966880032	NA	NA	1	NA	41	26	NA	15	NA	0.852025698437386	NA	NA	NA	NA	-0.859390977615243	0.0777040052783615	0.126531771290963	NA	NA	NA	NA	NA	NA	-0.313652377325123	0.89766270880822	0.95801666641291	NA	NA	NA	NA	NA
CCIN	NA	10.9375	NA	NA	NA	NA	NA	NA	NA	NA	NA	NA	NA	NA	NA	NA	NA	NA	NA	NA	NA	NA	NA	67	NA	NA	NA	NA	NA	NA	NA	NA	NA	NA	NA	NA	NA	NA	NA	NA	NA	NA	NA	NA	NA	NA	NA	NA	NA
CCL14	NA	NA	44.5945945945946	NA	NA	NA	NA	NA	NA	NA	NA	NA	NA	NA	NA	NA	NA	NA	NA	1	NA	NA	NA	NA	79	NA	NA	NA	NA	NA	NA	NA	NA	NA	NA	NA	NA	NA	NA	NA	NA	NA	NA	NA	NA	NA	NA	NA	NA
CCL15	NA	NA	41.2162162162162	NA	NA	26.6331658291457	NA	43.3333333333333	NA	NA	NA	NA	NA	NA	NA	NA	NA	NA	NA	1	NA	NA	NA	NA	37	NA	NA	NA	NA	NA	NA	NA	NA	NA	NA	NA	NA	NA	NA	NA	NA	NA	NA	NA	NA	NA	NA	NA	NA
CCL18	NA	24.21875	NA	NA	NA	NA	NA	NA	NA	NA	NA	NA	NA	NA	NA	NA	NA	NA	NA	1	NA	NA	NA	42	NA	NA	NA	NA	NA	NA	NA	NA	NA	NA	NA	NA	NA	NA	NA	NA	NA	NA	NA	NA	NA	NA	NA	NA	NA
CCM2	36.9426751592357	39.0625	NA	96.09375	90	NA	NA	NA	100	NA	NA	NA	NA	NA	NA	7.54078837548515	1.8095742861733e-17	2.20206902579205e-16	NA	NA	NA	1	84	26	NA	32	NA	NA	0.141218577565108	NA	NA	NA	NA	NA	NA	1.21113	0.000158815704360791	0.00105332180392231	0.0812668268382666	0.983669995067826	0.999696479419039	-0.511813807258676	0.0762708704127468	0.27253247068444	NA	NA	NA	NA	NA
CCNY	91.7197452229299	62.5	NA	96.09375	83.3333333333333	NA	28.5714285714286	NA	100	NA	NA	NA	NA	NA	NA	4.3957474826249	2.55689385592376e-17	2.30512608667482e-16	NA	NA	NA	NA	60	5	NA	30	NA	0.0174608139212411	NA	NA	NA	NA	-0.757275	0.323453429623644	0.413321682323547	1.02775	0.000832193508438715	0.00394242933094391	0.229591731082863	0.790107017354756	0.880440808937991	-0.455114272418921	0.244076816081124	0.481023298209315	NA	NA	NA	NA	NA
CCNYL1	23.5668789808917	57.03125	NA	89.84375	90	NA	NA	NA	96.6666666666667	NA	NA	NA	NA	NA	NA	3.68435977491183	1.13435164974389e-16	6.42362138458051e-16	NA	NA	1	NA	63	22	NA	50	NA	0.648213582124689	NA	NA	NA	NA	-2.28858544259053	0.000296210176042153	0.00126562529763466	-0.366020000000002	0.608811902235905	0.717653340063756	0.0489535183433674	0.14561932140225	0.336422580391866	0.132600169119019	0.942653817966781	0.984194286626812	NA	NA	NA	NA	NA
CCS	100	78.90625	52.7027027027027	50	96.6666666666667	73.3668341708543	84.2857142857143	23.3333333333333	96.6666666666667	0.233391169610485	0.448289666329403	0.473032927133298	1.76450337151868	1.14924722031724e-05	1.59946778085389e-05	-1.56756311613648	0.000111347236203568	0.000164446998594114	NA	NA	NA	NA	28	34	24	55	NA	0.0902321013398613	NA	NA	NA	NA	0.143825	0.794988406484741	0.846293894709633	NA	NA	NA	-1.25884072391593	0.0327702247947234	0.175983509404092	0.196694720453113	0.914475373252486	0.968162169444504	NA	NA	NA	NA	NA
CCT2	100	100	100	87.5	100	96.9849246231156	98.5714285714286	30	100	-1.27759339753629	1.74188213115744e-05	2.41928073771866e-05	1.4274317963249	2.37729823875559e-10	4.27596944498599e-10	-2.8181599456306	2.43513794203435e-16	1.18100171809224e-15	NA	NA	NA	NA	2	11	44	87	0.385617197451641	0.842335052785346	0.483959606305348	0.588704999999997	0.0283472864185721	0.0608732564924715	-0.022359999999999	0.523937306911135	0.609159234162014	0.4177	0.165473162161886	0.276811558364282	-1.17344730887296	0.0275127382988932	0.162928810980998	-0.358061743154614	0.293856621740729	0.517494492503252	NA	NA	NA	0.284879999999998	0.0441395770854754
CCT3	100	100	93.2432432432432	88.28125	100	97.4874371859297	95.7142857142857	63.3333333333333	100	-0.235254550693423	0.716153794912058	0.733070813689509	2.26441443439002	1.86582035108129e-15	5.41043371494932e-15	-2.58761358271224	4.77433791454309e-17	3.32506614474932e-16	NA	NA	1	NA	1	10	62	86	NA	0.808901688192076	0.77621041983992	1.62687	0.00270732205091378	0.00914888141343278	-0.478120000000001	0.00817194823991405	0.0194034286582319	0.3232	0.682234327273439	0.774251840967088	-1.08717355233118	0.0275127382988932	0.162928810980998	-0.409349681026068	0.376918015020697	0.590280534237771	0.709706461370001	0.657405202296843	0.926813092264028	0.967280000000002	0.00740964393183051
CCT4	100	100	96.6216216216216	91.40625	100	94.4723618090452	98.5714285714286	16.6666666666667	100	-0.263165901402779	0.509508563540227	0.533015932888113	1.94120427088259	1.67367072637311e-13	3.76227554587109e-13	-2.27022185241039	1.16189482898268e-15	4.69067156920344e-15	NA	NA	NA	NA	6	14	65	86	0.616066091328788	0.641657214928597	0.592473151955511	1.469995	0.000249821120925121	0.00125259148073154	-0.277510000000003	0.0313535699511703	0.0589447115082001	1.92	0.271198920882302	0.404466644569836	-1.27693884523582	0.0382728484399011	0.182397089254334	-0.303522034479784	0.101131243803623	0.308494263707051	NA	NA	NA	0.81771	0.09636906
CCT5	100	98.4375	94.5945945945946	91.40625	100	96.4824120603015	85.7142857142857	20	90	-0.319087151894006	0.214739315254856	0.235248126262342	1.82114062377369	6.97854220737572e-11	1.29055232602154e-10	-2.20318041943464	2.12232731693617e-14	6.79468407894924e-14	NA	NA	NA	NA	3	9	60	82	NA	0.835503290420738	0.671249903112614	0.407695	0.111810848353966	0.191624951550994	-0.0405149999999992	0.765603633748417	0.820357922358157	0.0938499999999998	0.608811902235905	0.717653340063756	-1.47537676361642	0.0426526674743124	0.191255651118842	-0.351953647138735	0.101131243803623	0.308494263707051	NA	NA	NA	0.843260000000001	0.0111541673797177
CCT6A	100	100	98.6486486486486	84.375	100	95.9798994974874	97.1428571428571	43.3333333333333	100	-1.33426551680212	1.40455188639173e-05	1.95913889732752e-05	1.67564538090371	6.32979553220301e-11	1.17504989635243e-10	-3.14094808496485	6.71579630422253e-17	4.27223492166884e-16	NA	NA	NA	NA	1	4	60	89	NA	0.544825783240118	0.0363373190948499	-0.164494999999999	0.594431210913266	0.704172357543407	-0.413155	0.0227043783174753	0.0451586794244972	-0.223990000000001	0.946955781667821	0.963621519702589	-1.06373411868294	0.141743617355409	0.329366170460789	-0.290297354890217	0.110323276614187	0.323050128850223	NA	NA	NA	0.40429	0.1463099
CCT6B	100	94.53125	54.7297297297297	60.15625	100	68.3417085427136	65.7142857142857	23.3333333333333	93.3333333333333	1.47853349771924	1.50252045119823e-06	2.18977195802433e-06	2.97958471018505	2.32360704704673e-13	5.15179299664557e-13	-1.47549297103018	3.18774681882784e-08	6.03270309113652e-08	NA	NA	NA	NA	89	85	93	86	NA	0.537614132186361	NA	NA	NA	NA	-1.54184	9.50254730201055e-06	8.23314136191874e-05	0.018149547028683	0.766598841625353	0.83511129848559	-1.59925701872925	0.0497355209564121	0.205910925257594	-0.286283718028354	0.63744244836646	0.794933561631547	NA	NA	NA	-0.213013	0.525782
CCT7	100	99.21875	89.8648648648649	91.40625	100	93.4673366834171	90	30	96.6666666666667	0.968415026841853	0.000621024232228236	0.00079513936496721	3.09239594117707	6.99848198541884e-16	2.19153495161956e-15	-2.13880791401698	1.94892027405003e-14	6.25997451959896e-14	NA	NA	NA	NA	3	13	57	87	NA	0.722894903163229	NA	0.217824999999998	0.723970167661558	0.807073258261798	-0.449300000000001	0.00550036972591961	0.0140102216255606	-0.587809999999998	0.809917891377124	0.865575755950434	-0.832941849951204	0.10230859802297	0.28405562279968	-0.174630951576827	0.223711260984575	0.458399009073533	NA	NA	NA	0.32509	0.4157273
CCT8	100	99.21875	98.6486486486486	95.3125	100	98.4924623115578	100	36.6666666666667	100	-0.56600524816227	0.0566861422170222	0.0653297738316745	0.92782621848588	2.93174424353805e-05	3.97552372310126e-05	-1.55464808853229	5.20435586321903e-11	1.18021619459882e-10	NA	NA	NA	NA	1	24	50	95	0.399396375371976	0.782038657501066	0.385070404425325	-0.198544999999999	0.870413094969939	0.91810696318747	-1.084235	2.10789161501727e-05	0.000150670336065089	0.163930000000001	0.95510703010239	0.967550023756015	-1.16880793664958	0.0577620374539253	0.216762084402631	-0.784594565050828	0.120141704173713	0.336627075272672	NA	NA	NA	-0.26133	0.6025806
CCZ1;CCZ1B	86.6242038216561	23.4375	NA	14.84375	53.3333333333333	NA	NA	NA	70	NA	NA	NA	NA	NA	NA	NA	NA	NA	NA	NA	NA	NA	57	47	NA	1	NA	NA	NA	NA	NA	NA	NA	NA	NA	NA	NA	NA	NA	NA	NA	NA	NA	NA	NA	NA	NA	NA	NA
CD101	NA	6.25	NA	NA	NA	NA	NA	NA	NA	NA	NA	NA	NA	NA	NA	NA	NA	NA	4	NA	NA	1	NA	77	NA	NA	NA	NA	NA	NA	NA	NA	NA	NA	NA	NA	NA	NA	NA	NA	NA	NA	NA	NA	NA	NA	NA	NA	NA
CD109	76.4331210191083	14.0625	96.6216216216216	NA	NA	95.9798994974874	94.2857142857143	40	NA	NA	NA	NA	NA	NA	NA	NA	NA	NA	3	NA	1	NA	85	70	82	NA	0.544709886093438	NA	NA	-0.757159999999995	0.0979969894439434	0.1713556441534	NA	NA	NA	NA	NA	NA	NA	NA	NA	NA	NA	NA	NA	NA	NA	0.28872	0.5286407
CD14	100	100	100	92.1875	100	100	100	100	100	-9.10391081034256	1.86747069330507e-17	8.78704419482796e-17	-6.23389187784062	1.8095742861733e-17	1.32984604451242e-16	-3.23467328154542	1.23451195234589e-14	4.08584530173938e-14	3	1	NA	NA	29	78	15	81	0.782371954380518	NA	0.247085920135891	-0.475919999999999	0.234618293390593	0.346938985288147	-0.893434999999997	0.162216021981394	0.233066654697723	-0.710460000000001	0.253766994505549	0.384831588843317	1.47231560242784	0.179374200068868	0.373518827591479	1.22583776557929	0.223711260984575	0.458399009073533	0.95047385685821	0.25717871026647	0.758360991953791	0.42078	0.1289329
CD151	98.0891719745223	NA	NA	96.09375	53.3333333333333	44.7236180904523	NA	NA	96.6666666666667	NA	NA	NA	NA	NA	NA	NA	NA	NA	4	NA	NA	NA	49	NA	NA	71	NA	NA	NA	NA	NA	NA	NA	NA	NA	0.914529999999999	0.0315999715839301	0.0743044170195645	0.179332484432628	0.530646308866796	0.700622854651504	0.181978330096502	0.959129759129759	0.992166045384453	NA	NA	NA	NA	NA
CD160	NA	NA	81.7567567567568	NA	60	61.3065326633166	80	NA	NA	NA	NA	NA	NA	NA	NA	NA	NA	NA	2	1	NA	NA	NA	NA	51	NA	0.0332448059123896	NA	NA	-0.488709999999998	0.157237521908586	0.251300294466205	NA	NA	NA	NA	NA	NA	NA	NA	NA	-0.277801177457089	0.425150829562594	0.63079093899619	NA	NA	NA	-0.22457	0.7164761
CD163	56.687898089172	35.9375	93.9189189189189	NA	NA	72.3618090452261	87.1428571428571	63.3333333333333	NA	NA	NA	NA	-4.32235259204509	6.12001203002936e-17	2.61364309894048e-16	NA	NA	NA	4	1	1	NA	68	83	42	NA	0.369786125308955	NA	NA	0.10155	0.881717480463347	0.923704027152078	NA	NA	NA	NA	NA	NA	NA	NA	NA	NA	NA	NA	-0.186670959738699	0.603780120807985	0.904532958246369	-0.03655	0.4107313
CD163L1	NA	NA	NA	NA	NA	46.2311557788945	NA	NA	NA	NA	NA	NA	NA	NA	NA	NA	NA	NA	4	NA	NA	NA	NA	NA	NA	NA	NA	NA	NA	NA	NA	NA	NA	NA	NA	NA	NA	NA	NA	NA	NA	NA	NA	NA	NA	NA	NA	NA	NA
CD164L2	NA	NA	NA	9.375	NA	NA	NA	NA	NA	NA	NA	NA	NA	NA	NA	NA	NA	NA	3	NA	1	NA	NA	NA	NA	6	NA	NA	NA	NA	NA	NA	NA	NA	NA	NA	NA	NA	NA	NA	NA	NA	NA	NA	NA	NA	NA	NA	NA
CD177	85.9872611464968	92.1875	98.6486486486486	91.40625	96.6666666666667	97.9899497487437	100	100	86.6666666666667	-2.79500607725604	1.30695786017753e-13	2.73158395213953e-13	-4.39385868093567	1.86747069330507e-17	1.32984604451242e-16	1.51547922924894	3.46443155004118e-08	6.5478870260907e-08	2	NA	NA	NA	96	91	75	97	0.849534942601104	0.827556468804192	NA	-1.79824	0.000502181707094077	0.00224162269253588	-2.54701499999999	4.25286676021084e-07	7.52143600736257e-06	-2.22696	0.000263344083690956	0.00157100769503467	-3.48640510043762	0.00133282251467741	0.117297596736283	-1.40168809836796	0.0367421294512702	0.198317802551216	-1.94830346144471	0.0218437599225843	0.486692925589886	-0.68546	0.2976964
CD180	NA	4.6875	NA	NA	NA	NA	NA	NA	NA	NA	NA	NA	NA	NA	NA	NA	NA	NA	4	NA	1	NA	NA	24	NA	NA	NA	NA	NA	NA	NA	NA	NA	NA	NA	NA	NA	NA	NA	NA	NA	NA	NA	NA	NA	NA	NA	NA	NA
CD200	NA	NA	93.9189189189189	NA	NA	58.2914572864322	65.7142857142857	40	NA	NA	NA	NA	NA	NA	NA	NA	NA	NA	4	NA	NA	NA	NA	NA	21	NA	0.323816009108876	NA	NA	-0.363575000000001	0.198669705828232	0.304429200970624	NA	NA	NA	NA	NA	NA	NA	NA	NA	NA	NA	NA	NA	NA	NA	0.24203	0.5004143
CD200R1	NA	13.28125	NA	0.78125	NA	NA	NA	NA	NA	NA	NA	NA	NA	NA	NA	NA	NA	NA	3	NA	1	NA	NA	54	NA	NA	NA	NA	NA	NA	NA	NA	NA	NA	NA	NA	NA	NA	NA	NA	NA	NA	NA	NA	NA	NA	NA	NA	NA
CD209	NA	7.03125	98.6486486486486	NA	46.6666666666667	74.8743718592965	88.5714285714286	96.6666666666667	NA	NA	NA	NA	NA	NA	NA	NA	NA	NA	2	NA	NA	NA	NA	72	30	NA	NA	NA	NA	0.368005	0.494600077270096	0.61532473548432	NA	NA	NA	NA	NA	NA	NA	NA	NA	NA	NA	NA	-0.372561050611107	0.87993390891168	0.985997917967689	0.01167	0.5904422
CD248	47.1337579617834	92.1875	100	52.34375	96.6666666666667	100	100	100	93.3333333333333	-9.79610684332246	1.8095742861733e-17	8.78704419482796e-17	-8.19902270484808	1.8095742861733e-17	1.32984604451242e-16	-1.95690145016298	1.17769991445676e-07	2.13526221381149e-07	4	NA	1	NA	28	93	2	80	0.615858395128692	NA	NA	-0.420255000000001	0.0484113598447238	0.0957567814910317	-0.932205000000003	0.24952885132306	0.333775239333107	0.462495789170069	0.183319898326997	0.29977256760506	-0.262985450854565	0.909138673952242	0.957365781894426	0.543475783643757	0.374357388606301	0.590280534237771	0.597441502529378	0.130607059731228	0.675066012880982	0.431649999999998	0.0353217930398629
CD27	NA	NA	100	17.1875	46.6666666666667	96.9849246231156	98.5714285714286	100	NA	NA	NA	NA	NA	NA	NA	NA	NA	NA	4	NA	NA	NA	NA	NA	41	8	0.844337361005399	NA	NA	-0.440169999999998	0.461249410328935	0.587044704055008	NA	NA	NA	NA	NA	NA	NA	NA	NA	NA	NA	NA	0.552682201040302	0.153569874849297	0.709553255281786	0.708839999999999	0.0871090878506555
CD276	94.2675159235669	13.28125	100	25.78125	NA	66.8341708542714	77.1428571428572	96.6666666666667	NA	-7.04436708523714	2.11790295977905e-17	8.78704419482796e-17	NA	NA	NA	NA	NA	NA	4	NA	NA	NA	66	91	57	15	0.407132312123963	NA	NA	-0.792910000000003	0.000475963288095444	0.00214233162658408	NA	NA	NA	NA	NA	NA	NA	NA	NA	NA	NA	NA	0.086376800514028	0.589028292871108	0.904532958246369	0.32261	0.1524841
CD2AP	100	94.53125	86.4864864864865	100	100	96.4824120603015	95.7142857142857	83.3333333333333	100	6.53957711914025	1.8095742861733e-17	8.78704419482796e-17	1.08321586291375	2.82707473883985e-06	4.05297440435447e-06	5.80719580501021	1.8095742861733e-17	2.20206902579205e-16	NA	NA	1	NA	14	55	28	8	NA	0.734312145245938	NA	1.89625	2.16790617210357e-05	0.000149807875226131	-1.0009	0.00128521276102441	0.00420760017468965	1.07644	2.90023247222561e-05	0.0002906677433275	0.627537014910239	0.333773890488536	0.535679422870967	-0.245260496969212	0.498410320123736	0.690803399049413	-0.516725653746306	0.538245485837356	0.883164485883643	0.60211	0.0903895906618264
CD300A	NA	25.78125	100	16.40625	10	97.9899497487437	100	96.6666666666667	NA	NA	NA	NA	NA	NA	NA	NA	NA	NA	4	NA	1	NA	NA	33	7	18	0.031644774576202	NA	NA	-0.223865	0.429194113969163	0.554429304803783	NA	NA	NA	NA	NA	NA	NA	NA	NA	NA	NA	NA	0.0435748333912969	0.650117311976475	0.926450020160575	0.533329999999999	0.0208714524420149
CD300E	NA	NA	100	NA	NA	76.3819095477387	91.4285714285714	96.6666666666667	NA	NA	NA	NA	NA	NA	NA	NA	NA	NA	3	NA	NA	NA	NA	NA	9	NA	0.712934093930901	NA	NA	-0.349115000000001	0.146981199128553	0.238085248175176	NA	NA	NA	NA	NA	NA	NA	NA	NA	NA	NA	NA	0.38079460836196	0.307870036675603	0.777419715195245	0.52658	0.115209
CD300LF	NA	4.6875	78.3783783783784	NA	NA	26.1306532663317	67.1428571428571	80	NA	NA	NA	NA	NA	NA	NA	NA	NA	NA	4	NA	NA	NA	NA	34	46	NA	0.51933203775841	NA	NA	2.0678	0.00938799952620116	0.0250501571515962	NA	NA	NA	NA	NA	NA	NA	NA	NA	NA	NA	NA	0.777746557418375	0.530912479408239	0.879151965326187	0.07911	0.7460953
CD300LG	NA	18.75	100	48.4375	NA	98.9949748743718	98.5714285714286	100	66.6666666666667	-9.10329287488339	1.8095742861733e-17	8.78704419482796e-17	NA	NA	NA	NA	NA	NA	3	NA	NA	NA	NA	43	12	34	0.828479713884101	NA	NA	-0.624929999999999	0.00100342020605344	0.00403614545569257	NA	NA	NA	NA	NA	NA	-0.0352622239870541	0.823755656108597	0.901474513332098	NA	NA	NA	0.582368783014168	0.333773890488536	0.777419715195245	0.08496	0.5874253
CD320	64.968152866242	15.625	95.2702702702703	46.09375	NA	76.3819095477387	88.5714285714286	93.3333333333333	NA	-6.90060514713857	1.58916723399315e-16	4.56388233621008e-16	NA	NA	NA	NA	NA	NA	4	NA	NA	NA	70	4	73	13	0.920677436920391	NA	NA	-0.170975000000002	0.772871176895789	0.849291670431865	NA	NA	NA	NA	NA	NA	NA	NA	NA	NA	NA	NA	0.406507788225962	0.507018546431657	0.868571057518041	0.0568	0.5172537
CD33	NA	42.96875	97.2972972972973	NA	83.3333333333333	97.9899497487437	94.2857142857143	100	NA	NA	NA	NA	-6.75956192173518	1.8095742861733e-17	1.32984604451242e-16	NA	NA	NA	4	NA	1	NA	NA	71	38	NA	NA	NA	NA	1.34618	0.000544044194476201	0.00239379445569529	NA	NA	NA	NA	NA	NA	NA	NA	NA	-0.505602392056115	0.495228159913851	0.690803399049413	1.52818694464964	0.447547426836977	0.82672753173095	0.600350000000002	0.0895602882825865
CD36	1.91082802547771	9.375	NA	31.25	NA	NA	NA	NA	43.3333333333333	NA	NA	NA	NA	NA	NA	NA	NA	NA	4	NA	NA	NA	88	26	NA	39	NA	NA	NA	NA	NA	NA	NA	NA	NA	NA	NA	NA	NA	NA	NA	NA	NA	NA	NA	NA	NA	NA	NA
CD37	NA	6.25	NA	0.78125	NA	NA	NA	NA	NA	NA	NA	NA	NA	NA	NA	NA	NA	NA	4	NA	1	NA	NA	1	NA	NA	NA	NA	NA	NA	NA	NA	NA	NA	NA	NA	NA	NA	NA	NA	NA	NA	NA	NA	NA	NA	NA	NA	NA
CD38	98.7261146496815	85.15625	95.2702702702703	82.03125	83.3333333333333	100	95.7142857142857	56.6666666666667	90	0.0657135736631744	0.463747940834388	0.488815397095706	-1.90081232228125	2.0361459995133e-09	3.46002432085128e-09	1.97619315606419	1.52523643216119e-08	2.95690624942067e-08	3	NA	1	NA	86	97	97	96	0.787546265356444	0.294614524179267	0.741057250455181	-2.293265	0.000475963288095444	0.00214233162658408	-4.20333	8.40821804289288e-08	2.50857357436222e-06	-2.70144	0.000551419859528821	0.00286509627474076	-2.65922815617417	0.00914992795999661	0.125344115664564	-3.65654793848576	0.002995211814703	0.0803458449416621	-1.6108269160684	0.38267614738203	0.798073878380784	-2.03009	0.00253489702794173
CD40	NA	NA	85.8108108108108	NA	NA	48.7437185929648	70	63.3333333333333	NA	NA	NA	NA	NA	NA	NA	NA	NA	NA	4	1	NA	NA	NA	NA	70	NA	0.512290395948825	NA	NA	2.152945	0.00161423421856164	0.0059696208837374	NA	NA	NA	NA	NA	NA	NA	NA	NA	NA	NA	NA	0.479041084139638	0.0652536318170993	0.583229665744136	0.2879	0.4730078
CD44	100	89.84375	100	97.65625	100	100	100	100	100	-8.02751329795917	1.86747069330507e-17	8.78704419482796e-17	-10.3231863680886	1.8095742861733e-17	1.32984604451242e-16	2.0852516377605	1.0203528286749e-12	2.65382032165975e-12	4	1	1	NA	23	43	1	31	0.622167922264757	0.613201205799852	0.410351719281534	-0.524239999999999	0.00100342020605344	0.00403614545569257	0.199255000000001	0.893385235862505	0.922976436086798	0.4618	0.594559139245771	0.706391390410545	1.32714743830944	0.130607059731228	0.314991631114525	1.22858051751107	0.313409308417687	0.536669703474808	0.977646913659992	0.0103513293232984	0.471404619136749	0.421229999999998	0.00996009449324999
CD46	92.9936305732484	82.03125	85.8108108108108	99.21875	NA	74.3718592964824	84.2857142857143	73.3333333333333	100	1.35403965660451	6.90391523941577e-06	9.74141441162138e-06	-2.1451275605644	4.84591473674448e-09	8.05442736681881e-09	3.59929115457014	2.55689385592376e-17	2.30512608667482e-16	4	NA	1	NA	84	12	56	29	0.244783710481685	0.0881614396466161	NA	0.859829999999999	0.107044995831283	0.184483621912267	1.576665	0.0305029883208027	0.0575981028776413	-0.826740000000001	0.0716349997126547	0.146452333954702	-0.284131057482472	0.0845274507569057	0.257367504146126	NA	NA	NA	-1.25833768939982	0.313618270274617	0.777419715195245	-0.819470000000003	0.0569918099393238
CD47	100	97.65625	81.0810810810811	100	100	88.4422110552764	94.2857142857143	53.3333333333333	100	4.55260544989265	1.8095742861733e-17	8.78704419482796e-17	1.99446277335417	2.08164574605763e-11	3.97985772062947e-11	2.77171828159226	9.14554670447869e-17	5.43005288170967e-16	4	NA	1	NA	21	13	13	7	NA	0.305235030666925	NA	0.318339999999999	0.859135125536527	0.912460754018104	-0.365364999999997	0.0162083796377997	0.0339920235558012	-0.552500000000002	0.00232655372400374	0.00896816862842467	-0.403231163878988	0.0275127382988932	0.162928810980998	-0.766050662651821	0.101131243803623	0.308494263707051	-0.814567479034345	0.798445998445998	0.971739074147157	0.34939	0.1026609
CD48	NA	6.25	NA	NA	NA	NA	NA	NA	NA	NA	NA	NA	NA	NA	NA	NA	NA	NA	3	NA	1	NA	NA	62	NA	NA	NA	NA	NA	NA	NA	NA	NA	NA	NA	NA	NA	NA	NA	NA	NA	NA	NA	NA	NA	NA	NA	NA	NA
CD55	98.0891719745223	88.28125	100	100	100	99.4974874371859	100	100	100	-2.69037974336264	1.07746277838381e-13	2.27386625308272e-13	-9.45579591463329	1.8095742861733e-17	1.32984604451242e-16	6.82372584437273	1.8095742861733e-17	2.20206902579205e-16	3	1	NA	NA	44	29	9	25	NA	NA	0.175882908401594	-0.856174999999997	1.24954696448515e-05	9.38684061125428e-05	-1.320305	0.000458814246164288	0.00179088928167198	0.0909499999999994	0.754903901511307	0.826764593447304	-0.449349247996729	0.498410320123736	0.677172201639558	-1.00458306102864	0.0171894651229597	0.149358843092073	0.143104827319654	0.853826337605191	0.974350594618454	0.343299999999999	0.0515192301225906
CD58	NA	NA	97.2972972972973	85.15625	NA	87.9396984924623	97.1428571428571	100	96.6666666666667	-2.61170118093602	8.74604756920524e-15	2.03760964873957e-14	NA	NA	NA	NA	NA	NA	4	NA	NA	NA	NA	NA	10	6	0.785225811642923	NA	0.558059444328223	1.06855	8.91471174657528e-08	1.34406423256058e-06	NA	NA	NA	1.21121	0.0243356380077299	0.0605037086079722	-0.105090827822938	0.650117311976475	0.787210693059803	NA	NA	NA	0.816303344995433	0.092539915112963	0.644856421213636	0.71885	0.001558638777341
CD59	100	100	100	100	100	100	100	100	100	-4.12178890781688	9.15728087929057e-16	2.37772273164003e-15	-9.14668314877798	1.8095742861733e-17	1.32984604451242e-16	5.00226742216943	1.8095742861733e-17	2.20206902579205e-16	3	NA	NA	NA	70	48	18	22	0.515913538704014	0.446222630198294	0.629418527287485	-0.523070000000004	0.000362971315628682	0.00172371400109127	-0.206910000000001	0.846023169093199	0.885511132751301	-0.910029999999999	0.000520843256409173	0.00275058909415149	1.0129639850576	0.141743617355409	0.329366170460789	0.177326874741375	0.223711260984575	0.458399009073533	-0.166312578145789	0.918484521069359	0.98743648118409	0.56873	0.2339853
CD5L	92.9936305732484	35.9375	98.6486486486486	3.125	50	54.2713567839196	55.7142857142857	90	6.66666666666667	NA	NA	NA	-7.51997474312261	2.55689385592376e-17	1.39938109682314e-16	NA	NA	NA	NA	1	NA	NA	67	65	53	53	0.458537785111461	NA	NA	0.00964499999999902	0.492337309219433	0.613571814264218	NA	NA	NA	NA	NA	NA	NA	NA	NA	NA	NA	NA	0.0299549826762018	0.867376497509759	0.982025790650309	0.970960000000002	0.0153477888159001
CD63	85.9872611464968	92.96875	64.8648648648649	94.53125	93.3333333333333	63.8190954773869	NA	NA	100	4.95211700419965	3.13371607629684e-13	6.35212718168279e-13	2.59040783801449	2.37823405742319e-08	3.7870961726988e-08	2.59614381742253	6.48622422589559e-11	1.45741689601737e-10	4	NA	NA	NA	88	54	19	84	NA	NA	0.195751808549144	2.38168766694363	0.165826039953431	0.262112127668327	-1.989975	4.42435494660794e-08	1.56494451771256e-06	-2.96742	1.32751172001977e-11	9.97846309548191e-09	-1.24704997342351	0.00332102266720097	0.117297596736283	-0.0745116115851694	0.285175862361217	0.514828213270675	NA	NA	NA	2.46238089161601	0.0756534977968037
CD68	46.4968152866242	15.625	NA	NA	NA	NA	NA	NA	NA	NA	NA	NA	NA	NA	NA	NA	NA	NA	3	NA	NA	NA	32	43	NA	NA	NA	NA	NA	NA	NA	NA	NA	NA	NA	NA	NA	NA	NA	NA	NA	NA	NA	NA	NA	NA	NA	NA	NA
CD7	NA	NA	100	NA	NA	99.4974874371859	100	96.6666666666667	NA	NA	NA	NA	NA	NA	NA	NA	NA	NA	4	NA	NA	NA	NA	NA	13	NA	0.236441992577171	NA	NA	-1.168795	2.71287515747989e-06	2.6221771241162e-05	NA	NA	NA	NA	NA	NA	NA	NA	NA	NA	NA	NA	0.789224831374483	0.199058070846635	0.741752314647012	0.03456	0.4976363
CD74	91.0828025477707	46.875	98.6486486486486	6.25	63.3333333333333	87.4371859296482	90	96.6666666666667	NA	NA	NA	NA	-7.60947467973733	2.18552012516699e-17	1.3334056451456e-16	NA	NA	NA	4	NA	NA	NA	62	11	35	12	0.538245196764835	NA	NA	0.322939999999999	0.52451482332015	0.64143758341925	NA	NA	NA	NA	NA	NA	NA	NA	NA	-0.524491671557371	0.773239660236564	0.887025744967256	-0.257717466302037	0.812337602391492	0.971739074147157	0.547470000000001	0.091644730435533
CD81	100	92.96875	76.3513513513514	99.21875	96.6666666666667	88.4422110552764	87.1428571428571	13.3333333333333	100	4.70465396334698	2.47795018480222e-17	9.49312939167843e-17	0.250487391356042	0.989795264610045	0.991018744541578	4.71838390166327	1.8095742861733e-17	2.20206902579205e-16	3	NA	1	NA	54	14	26	16	NA	0.487972788194385	0.318955840933554	0.581669999999999	0.0875578630221345	0.155754746432114	-1.092565	9.26449109349316e-06	8.06763171111041e-05	-0.0507500000000007	0.701106235630812	0.78891944179016	0.178664627722224	0.524915113822518	0.695657595337458	-0.500354332838608	0.914475373252486	0.968162169444504	NA	NA	NA	0.8137	0.3184587
CD82	42.6751592356688	15.625	NA	87.5	43.3333333333333	5.0251256281407	NA	NA	93.3333333333333	NA	NA	NA	NA	NA	NA	NA	NA	NA	4	NA	NA	NA	51	29	NA	94	NA	NA	0.314107758380784	NA	NA	NA	NA	NA	NA	-1.46889	0.000111607178300544	0.000811852216347507	-0.387255037310318	0.555099759201926	0.716397712220601	NA	NA	NA	NA	NA	NA	NA	NA
CD83	NA	NA	56.7567567567568	NA	NA	47.7386934673367	NA	NA	NA	NA	NA	NA	NA	NA	NA	NA	NA	NA	4	NA	NA	NA	NA	NA	64	NA	0.09211153246142	NA	NA	-4.00215336596063	2.59977481684558e-07	3.43872055528777e-06	NA	NA	NA	NA	NA	NA	NA	NA	NA	NA	NA	NA	NA	NA	NA	-1.18011	0.0168914483976619
CD84	NA	49.21875	100	25	66.6666666666667	98.9949748743718	100	100	73.3333333333333	-9.2532095226728	1.8095742861733e-17	8.78704419482796e-17	-9.34348656754054	1.8095742861733e-17	1.32984604451242e-16	-0.199213179376228	0.2257405941924	0.252743469078653	4	NA	1	NA	NA	77	3	20	0.452182681777629	NA	NA	0.0513800000000018	0.230410435104858	0.341889124629094	NA	NA	NA	NA	NA	NA	-0.587216319723407	0.297344966694812	0.502799591272492	0.108967198535161	1	1	0.113564636893368	0.376918015020697	0.791802954182166	0.411330000000003	0.0162972954339036
CD9	100	98.4375	95.9459459459459	100	100	98.4924623115578	98.5714285714286	100	100	5.84292259271013	4.48638086501614e-17	1.47528544465118e-16	0.0402467932154522	0.579833399334811	0.599827654484287	6.14507329314015	1.8095742861733e-17	2.20206902579205e-16	4	NA	1	NA	23	51	83	7	0.190214239128647	0.0499454294948884	0.185968086243988	-0.614464999999999	0.302639104127068	0.42590725097778	-1.690075	8.40821804289288e-08	2.50857357436222e-06	-0.38766	0.00865521251450253	0.0263394119031082	0.576609843502236	0.240046251384112	0.441552966995545	-1.24905742561054	0.0151966534792459	0.141623394548968	-1.85959193195046	0.120141704173713	0.670388004132501	0.66441	0.6969611
CD93	35.6687898089172	21.09375	97.2972972972973	NA	50	81.9095477386935	88.5714285714286	90	NA	NA	NA	NA	-5.69544565997547	1.65798752242673e-15	4.86583294625236e-15	NA	NA	NA	4	NA	1	NA	50	68	77	NA	0.838547786702411	NA	NA	0.81138	0.0235646691831526	0.0525392210536474	NA	NA	NA	NA	NA	NA	NA	NA	NA	NA	NA	NA	0.823776524093557	0.518594995587861	0.873666336407617	-0.34782	0.3627598
CD97	92.3566878980892	29.6875	93.9189189189189	NA	20	71.356783919598	80	73.3333333333333	NA	NA	NA	NA	-6.0034212644048	4.90356129323478e-15	1.32543425389995e-14	NA	NA	NA	NA	NA	NA	NA	85	87	42	NA	0.26182038190234	NA	NA	-0.222504999999998	0.614442124680702	0.718014753827422	NA	NA	NA	NA	NA	NA	NA	NA	NA	NA	NA	NA	-0.0060854581967078	0.922869699959483	0.989574886916316	-0.14082	0.3184587
CD99	91.7197452229299	NA	4.72972972972973	11.71875	NA	27.6381909547739	10	23.3333333333333	NA	NA	NA	NA	NA	NA	NA	NA	NA	NA	3	NA	NA	NA	95	NA	25	83	NA	NA	NA	NA	NA	NA	NA	NA	NA	NA	NA	NA	NA	NA	NA	NA	NA	NA	NA	NA	NA	NA	NA
CD99L2	36.3057324840764	NA	NA	NA	NA	29.1457286432161	NA	66.6666666666667	NA	NA	NA	NA	NA	NA	NA	NA	NA	NA	2	NA	1	NA	32	NA	NA	NA	NA	NA	NA	NA	NA	NA	NA	NA	NA	NA	NA	NA	NA	NA	NA	NA	NA	NA	-0.0750004899351993	0.182688338493292	0.733623987375808	NA	NA
CDA	NA	38.28125	28.3783783783784	50.78125	63.3333333333333	12.0603015075377	15.7142857142857	36.6666666666667	73.3333333333333	2.00001471864046	1.03884514532428e-05	1.45737268588658e-05	0.150473197852143	0.972306240179136	0.97511521404676	1.94906864916245	2.66172953951292e-05	4.1325003257414e-05	NA	NA	NA	NA	NA	73	63	30	NA	NA	NA	NA	NA	NA	NA	NA	NA	2.76458119561175	0.049986490357658	0.10880264069162	0.604181445256039	0.747658172580773	0.855555030751826	-0.823066186712314	0.603780120807985	0.776468432330908	NA	NA	NA	NA	NA
CDAN1	45.2229299363057	10.9375	NA	NA	NA	NA	NA	NA	NA	NA	NA	NA	NA	NA	NA	NA	NA	NA	1	NA	1	NA	100	79	NA	NA	NA	NA	NA	NA	NA	NA	NA	NA	NA	NA	NA	NA	NA	NA	NA	NA	NA	NA	NA	NA	NA	NA	NA
CDC37	100	78.125	NA	82.8125	93.3333333333333	76.3819095477387	67.1428571428571	NA	100	NA	NA	NA	NA	NA	NA	1.77036955742517	3.15060076208463e-07	5.54136184306805e-07	NA	NA	NA	NA	18	81	NA	56	NA	0.507173611937725	0.126642982946812	NA	NA	NA	-1.811865	5.54408835627892e-06	5.28382420844249e-05	0.670490000000001	0.282501334065419	0.414739914269218	-0.168015572931132	0.667037296625165	0.798372421226671	-0.219448190996008	0.387376636390636	0.601556990021403	NA	NA	NA	NA	NA
CDC37L1	NA	21.875	NA	NA	NA	NA	NA	NA	16.6666666666667	NA	NA	NA	NA	NA	NA	NA	NA	NA	NA	NA	NA	NA	NA	40	NA	NA	NA	NA	NA	NA	NA	NA	NA	NA	NA	NA	NA	NA	NA	NA	NA	NA	NA	NA	NA	NA	NA	NA	NA
CDC42	100	100	100	100	100	100	100	93.3333333333333	100	3.54604524342719	4.48638086501614e-17	1.47528544465118e-16	0.339617532467926	0.0095216515603483	0.0113754244305046	3.40303747426083	2.63831777304566e-17	2.33554696836783e-16	NA	NA	NA	NA	9	5	11	8	0.677623970996524	0.591779176595846	0.108098994372968	-0.295400000000001	0.00760097386159028	0.0211454188975337	-0.0100200000000008	0.53468049676965	0.619341250647087	0.420090000000002	0.118547612372996	0.21506425253508	0.16318423215424	0.727720721682502	0.837177076132289	-0.248665323202182	0.524915113822518	0.711846070477158	-0.688682533930507	0.107703134648215	0.662328251105902	0.28437	0.3490815
CDC42BPA	100	86.71875	NA	87.5	100	NA	NA	NA	100	NA	NA	NA	NA	NA	NA	1.3275942241445	3.68885058447885e-06	6.09074824032772e-06	NA	NA	1	NA	48	95	NA	82	NA	NA	NA	NA	NA	NA	1.1320456101855	0.00155318405988373	0.00492511507343906	0.802561943537512	0.000665841244127763	0.00334403564701137	-0.0862424015908729	0.886064487536074	0.941045409199303	0.518188434600868	0.552099361396013	0.732236128460195	NA	NA	NA	NA	NA
CDC42BPB	100	97.65625	NA	97.65625	100	45.2261306532663	21.4285714285714	NA	100	NA	NA	NA	NA	NA	NA	0.761040351402823	0.00246506988678625	0.00330512791846022	NA	NA	NA	NA	4	70	NA	77	NA	0.572925297196419	0.399936475005512	NA	NA	NA	0.895225	0.0288611464280364	0.0549514946695854	1.41841	0.00150885638017199	0.00634789391285044	-0.769246758059694	0.0637094455868041	0.223540517202699	-0.0527564450329976	0.983669995067826	0.998181759530788	NA	NA	NA	NA	NA
CDC42BPG	36.9426751592357	55.46875	NA	NA	60	NA	NA	NA	86.6666666666667	NA	NA	NA	NA	NA	NA	NA	NA	NA	NA	NA	NA	NA	57	100	NA	NA	NA	NA	NA	NA	NA	NA	0.813481185349573	0.00705759701452789	0.017296153826318	NA	NA	NA	-0.364542094724525	0.649847508797569	0.787210693059803	-2.16984849197049	0.658999497234791	0.813128726358705	NA	NA	NA	NA	NA
CDC42EP4	80.8917197452229	NA	NA	42.1875	NA	NA	NA	NA	NA	NA	NA	NA	NA	NA	NA	NA	NA	NA	NA	NA	1	NA	26	NA	NA	91	NA	NA	NA	NA	NA	NA	NA	NA	NA	NA	NA	NA	NA	NA	NA	NA	NA	NA	NA	NA	NA	NA	NA
CDC42EP5	35.031847133758	NA	NA	NA	NA	NA	NA	NA	50	NA	NA	NA	NA	NA	NA	NA	NA	NA	NA	NA	NA	NA	10	NA	NA	NA	NA	NA	NA	NA	NA	NA	NA	NA	NA	NA	NA	NA	NA	NA	NA	NA	NA	NA	NA	NA	NA	NA	NA
CDC42SE2	22.2929936305732	NA	NA	38.28125	NA	15.5778894472362	NA	NA	NA	NA	NA	NA	NA	NA	NA	NA	NA	NA	NA	NA	NA	NA	26	NA	NA	13	NA	NA	NA	NA	NA	NA	NA	NA	NA	NA	NA	NA	NA	NA	NA	NA	NA	NA	NA	NA	NA	NA	NA
CDC5L	100	NA	NA	NA	NA	86.4321608040201	NA	100	NA	NA	NA	NA	NA	NA	NA	NA	NA	NA	NA	NA	NA	NA	6	NA	NA	NA	NA	NA	NA	NA	NA	NA	NA	NA	NA	NA	NA	NA	NA	NA	NA	NA	NA	NA	0.742930008540313	0.293856621740729	0.772512168956873	NA	NA
CDH1	100	98.4375	100	68.75	90	100	100	100	100	-9.87459050116949	1.8095742861733e-17	8.78704419482796e-17	-8.50382344555661	1.8095742861733e-17	1.32984604451242e-16	-1.73136446628706	1.02145888552863e-05	1.64677326635691e-05	4	NA	1	NA	8	68	24	76	0.346689184560409	0.133205228642804	NA	-0.722044999999998	0.0123917601129223	0.0312841156949187	-1.213225	0.00649931384710734	0.0161237496814355	0.584684799869049	0.348995574566835	0.486694508749668	-0.0256178341913156	0.667037296625165	0.798372421226671	0.42003465461806	0.614072018527531	0.78134372179709	1.15721455415026	0.0522682174564592	0.571177263482428	0.64171	0.0721199917086664
CDH11	80.2547770700637	83.59375	100	43.75	96.6666666666667	99.4974874371859	98.5714285714286	100	93.3333333333333	-10.2060036818438	1.8095742861733e-17	8.78704419482796e-17	-8.15226167270811	1.8095742861733e-17	1.32984604451242e-16	-2.4386145711424	4.49118942605289e-11	1.02006226608728e-10	3	NA	NA	NA	55	90	11	66	0.497005231625453	0.436045858220464	0.785817895711845	-0.124305	0.770128604388232	0.847573900490571	-0.143104999999998	0.962913803846636	0.973697984378959	NA	NA	NA	1.10783815506199	0.422750035295465	0.614589516572606	1.49825378392411	0.169736037185594	0.401777340382634	0.371866398345617	0.25717871026647	0.758360991953791	0.425639999999998	0.0808364899537379
CDH13	87.2611464968153	57.8125	100	75	83.3333333333333	99.4974874371859	100	100	100	-9.4648769796735	1.8095742861733e-17	8.78704419482796e-17	-12.2994359850259	1.8095742861733e-17	1.32984604451242e-16	2.59889120471057	2.24369449741263e-11	5.2335064507109e-11	2	NA	1	NA	87	82	3	69	0.469274991515979	NA	0.328896072326096	0.029164999999999	0.75645946056045	0.835943924637791	-1.17468471333582	0.837466181422869	0.878968023389985	2.57528	0.00221052383631179	0.00859436422566047	0.741098613414369	0.354944234109295	0.549850146327148	0.482735621480156	0.571924440256652	0.752837124360351	0.0762220310991353	0.333773890488536	0.777419715195245	0.512400000000003	0.0149818383091454
CDH15	NA	66.40625	100	14.0625	70	96.9849246231156	100	93.3333333333333	70	NA	NA	NA	-6.26813222807679	1.8095742861733e-17	1.32984604451242e-16	NA	NA	NA	3	NA	1	NA	NA	93	50	37	0.5420435194366	NA	NA	1.558865	0.00146259162435495	0.00549363683294298	0.713795000000001	0.7078729066094	0.772982795218604	NA	NA	NA	-0.097889534169683	0.601599020174872	0.753075157938419	0.263964826295858	0.804442478745884	0.904772111394858	-0.114522936741526	0.909138673952242	0.98743648118409	0.547690000000003	0.0728156688721004
CDH16	NA	92.1875	99.3243243243243	42.96875	96.6666666666667	96.9849246231156	97.1428571428571	96.6666666666667	86.6666666666667	-6.0509140423745	1.8095742861733e-17	8.78704419482796e-17	-3.1273455675899	5.24077783006318e-17	2.28227421631784e-16	-3.18771861564862	5.03112299221034e-16	2.20036763007533e-15	3	NA	NA	NA	NA	59	12	46	0.653100501889068	0.10438425155267	NA	0.172224999999997	0.0733115361138683	0.133609190077346	0.0280200000000015	0.945484309196438	0.959466626694167	NA	NA	NA	0.979905509894536	0.242784262446397	0.445754406770227	-0.209860909675349	0.287503395582174	0.516230781432315	0.276051679305699	0.559480542789198	0.899544693937046	0.398129999999998	0.0693915138259929
CDH17	NA	NA	73.6486486486486	NA	NA	52.2613065326633	74.2857142857143	93.3333333333333	NA	NA	NA	NA	NA	NA	NA	NA	NA	NA	3	NA	1	NA	NA	NA	28	NA	0.570622107695238	NA	NA	-0.31757	0.732048614804133	0.814394640618014	NA	NA	NA	NA	NA	NA	NA	NA	NA	NA	NA	NA	0.433288566584874	0.294462872868446	0.772512168956873	0.47076	0.3017748
CDH19	NA	35.9375	93.9189189189189	NA	NA	90.4522613065327	92.8571428571429	83.3333333333333	NA	NA	NA	NA	-5.65117603318838	8.86796983574895e-17	3.54427083895887e-16	NA	NA	NA	4	NA	NA	NA	NA	63	57	NA	0.548991927668488	NA	NA	1.224385	0.00144458855066395	0.00547369580884266	NA	NA	NA	NA	NA	NA	NA	NA	NA	NA	NA	NA	-0.64035158150384	0.933698160770445	0.993652041980586	0.63667	0.239184
CDH2	NA	50	100	6.25	96.6666666666667	97.9899497487437	100	100	96.6666666666667	NA	NA	NA	-10.8304136258625	1.8095742861733e-17	1.32984604451242e-16	NA	NA	NA	4	NA	1	NA	NA	57	7	30	0.751083836142078	NA	NA	-0.115390000000001	0.550532675721333	0.665702999918785	NA	NA	NA	NA	NA	NA	1.00929481640764	0.112069790698046	0.293451401575948	0.120351991099177	0.268038500283987	0.502823026201191	0.277129778425664	0.110323276614187	0.667038634654685	0.603679999999997	0.00153537034372523
CDH20	NA	NA	NA	NA	NA	34.1708542713568	NA	NA	NA	NA	NA	NA	NA	NA	NA	NA	NA	NA	3	NA	NA	NA	NA	NA	NA	NA	NA	NA	NA	NA	NA	NA	NA	NA	NA	NA	NA	NA	NA	NA	NA	NA	NA	NA	NA	NA	NA	NA	NA
CDH22	NA	NA	NA	NA	NA	39.1959798994975	NA	NA	NA	NA	NA	NA	NA	NA	NA	NA	NA	NA	3	NA	NA	NA	NA	NA	NA	NA	NA	NA	NA	NA	NA	NA	NA	NA	NA	NA	NA	NA	NA	NA	NA	NA	NA	NA	NA	NA	NA	NA	NA
CDH23	NA	NA	NA	NA	NA	39.1959798994975	NA	NA	NA	NA	NA	NA	NA	NA	NA	NA	NA	NA	3	NA	NA	NA	NA	NA	NA	NA	NA	NA	NA	NA	NA	NA	NA	NA	NA	NA	NA	NA	NA	NA	NA	NA	NA	NA	NA	NA	NA	NA	NA
CDH3	85.3503184713376	33.59375	97.972972972973	NA	76.6666666666667	94.4723618090452	98.5714285714286	100	90	NA	NA	NA	-6.71879328693186	1.8095742861733e-17	1.32984604451242e-16	NA	NA	NA	4	NA	1	NA	84	63	29	NA	0.580607986013559	NA	NA	0.40831	0.0484113598447238	0.0957567814910317	NA	NA	NA	NA	NA	NA	0.359386075136495	0.322857063966231	0.529666732059152	0.0619779101897144	0.831546431761804	0.917027627356306	0.311914282173866	0.472614618043575	0.843882617291801	0.31258	0.253444
CDH5	NA	2.34375	91.2162162162162	NA	NA	85.427135678392	85.7142857142857	73.3333333333333	13.3333333333333	NA	NA	NA	NA	NA	NA	NA	NA	NA	4	NA	1	NA	NA	89	68	NA	0.349126054612158	NA	NA	1.09098	0.0468027287495437	0.0932594114454863	NA	NA	NA	NA	NA	NA	NA	NA	NA	NA	NA	NA	0.797199654643062	0.282933784481772	0.772512168956873	-0.4703	0.3720625
CDH6	NA	45.3125	100	NA	53.3333333333333	97.4874371859297	100	100	63.3333333333333	NA	NA	NA	-7.88071037911642	1.8095742861733e-17	1.32984604451242e-16	NA	NA	NA	4	NA	1	NA	NA	82	13	NA	0.542819779931477	NA	NA	0.241610000000001	0.216772509080312	0.325234188988971	NA	NA	NA	NA	NA	NA	0.590958408112392	0.903892461168003	0.956517739869605	0.0507139242339285	1	1	0.661459605255367	0.293856621740729	0.772512168956873	0.392889999999998	0.0839253570674822
CDH8	NA	NA	NA	NA	NA	68.3417085427136	67.1428571428571	90	90	NA	NA	NA	NA	NA	NA	NA	NA	NA	2	NA	NA	NA	NA	NA	NA	NA	NA	NA	NA	NA	NA	NA	NA	NA	NA	NA	NA	NA	1.18671819995737	0.0222209260007079	0.150772005943255	NA	NA	NA	-0.342329091226565	0.68484746962604	0.935893170742518	NA	NA
CDHR1	NA	NA	NA	NA	NA	19.5979899497487	NA	NA	NA	NA	NA	NA	NA	NA	NA	NA	NA	NA	2	NA	NA	NA	NA	NA	NA	NA	NA	NA	NA	NA	NA	NA	NA	NA	NA	NA	NA	NA	NA	NA	NA	NA	NA	NA	NA	NA	NA	NA	NA
CDHR2	NA	75.78125	100	41.40625	93.3333333333333	89.4472361809045	98.5714285714286	100	93.3333333333333	-6.19529815534015	1.8095742861733e-17	8.78704419482796e-17	-6.05127811038663	1.8095742861733e-17	1.32984604451242e-16	-0.36832214506196	0.141328954717329	0.161620933040557	2	NA	NA	NA	NA	88	15	79	0.290533803944023	NA	NA	-0.182304999999999	0.490080104551966	0.6111120332065	1.52388706211944	0.0498677837681084	0.0868950564288369	NA	NA	NA	0.387954972047503	0.873052392933938	0.938230500369665	0.411488803829045	0.981789972340517	0.998181759530788	1.15361339458648	0.223711260984575	0.741752314647012	0.17921	0.5229313
CDHR5	NA	89.84375	99.3243243243243	66.40625	100	96.9849246231156	100	96.6666666666667	100	-5.23510510613501	1.86747069330507e-17	8.78704419482796e-17	-4.77379887279248	1.86747069330507e-17	1.32984604451242e-16	-0.656438825199956	0.00680955280897629	0.00875854516655637	2	NA	NA	NA	NA	21	10	54	0.661732122808922	0.244495197250047	NA	-0.428964999999998	0.0468027287495437	0.0932594114454863	0.708154999999998	0.00944124160311254	0.0217110589412059	3.19025522101734	1.990913579804e-06	4.11881662610827e-05	1.17389117134995	0.00689559588970565	0.119481096681505	0.829923859228614	0.0637094455868041	0.254547534303541	0.699669241817372	0.100633068398721	0.646790488148503	0.03707	0.172197
CDIP1	NA	NA	NA	26.5625	NA	NA	NA	NA	NA	NA	NA	NA	NA	NA	NA	NA	NA	NA	NA	NA	NA	NA	NA	NA	NA	12	NA	NA	NA	NA	NA	NA	NA	NA	NA	NA	NA	NA	NA	NA	NA	NA	NA	NA	NA	NA	NA	NA	NA
CDIPT	98.0891719745223	32.8125	NA	NA	NA	NA	NA	NA	NA	NA	NA	NA	NA	NA	NA	NA	NA	NA	2	NA	1	NA	74	52	NA	NA	NA	NA	NA	NA	NA	NA	NA	NA	NA	NA	NA	NA	NA	NA	NA	NA	NA	NA	NA	NA	NA	NA	NA
CDK13	99.3630573248408	NA	NA	NA	NA	NA	50	NA	NA	NA	NA	NA	NA	NA	NA	NA	NA	NA	NA	NA	NA	NA	38	NA	NA	NA	NA	NA	NA	NA	NA	NA	NA	NA	NA	NA	NA	NA	NA	NA	NA	NA	NA	NA	NA	NA	NA	NA	NA
CDK16	45.859872611465	90.625	NA	96.875	NA	NA	NA	NA	100	NA	NA	NA	NA	NA	NA	3.91758560944896	1.8095742861733e-17	2.20206902579205e-16	NA	NA	1	NA	97	16	NA	21	NA	NA	0.105548581213227	NA	NA	NA	0.810775	0.0415819141907289	0.0746950510933984	0.735190000000003	0.00103642922304664	0.00465567310352625	0.500329996413317	0.758724469894396	0.859806050461675	NA	NA	NA	NA	NA	NA	NA	NA
CDK17	48.4076433121019	89.84375	NA	96.09375	NA	NA	NA	NA	100	NA	NA	NA	NA	NA	NA	3.50413476275011	8.59870441683869e-17	5.18923866141456e-16	NA	NA	NA	NA	99	15	NA	21	NA	NA	0.136140677273313	NA	NA	NA	0.817080000000004	0.0602387429222994	0.10226577286809	0.636710000000001	0.00545413370353365	0.0180074253315789	0.279759098723588	0.918484521069359	0.957365781894426	NA	NA	NA	NA	NA	NA	NA	NA
CDK18	39.4904458598726	91.40625	NA	96.875	NA	NA	NA	NA	100	NA	NA	NA	NA	NA	NA	3.83263709078854	1.243797296933e-16	6.85838697126846e-16	NA	NA	NA	NA	96	18	NA	40	NA	NA	0.715869804283074	NA	NA	NA	0.95008	0.0368960123519088	0.0678767926967288	0.82152	0.0013568273506685	0.00578382925474002	0.470694575623352	0.758724469894396	0.859806050461675	NA	NA	NA	NA	NA	NA	NA	NA
CDK5	100	96.875	NA	96.875	100	NA	67.1428571428571	NA	100	NA	NA	NA	NA	NA	NA	2.12086722502814	1.38092486999734e-13	3.90995972343178e-13	NA	NA	1	NA	18	21	NA	30	NA	0.329072328211379	NA	NA	NA	NA	0.0486299999999993	0.975998023457257	0.983161837487331	0.147449999999999	0.0330459531922814	0.0772349405428717	0.0816757524538438	0.886064487536074	0.941045409199303	0.512425134532137	0.886064487536074	0.949864630205896	NA	NA	NA	NA	NA
CDK5RAP3	100	67.1875	NA	NA	60	NA	NA	NA	NA	NA	NA	NA	NA	NA	NA	NA	NA	NA	NA	NA	NA	NA	3	70	NA	NA	NA	NA	NA	NA	NA	NA	-0.539480000000001	0.62830069331726	0.705630009417845	NA	NA	NA	NA	NA	NA	0.449773258055759	0.222418757712875	0.458399009073533	NA	NA	NA	NA	NA
CDK9	98.7261146496815	88.28125	NA	NA	NA	NA	NA	NA	NA	NA	NA	NA	NA	NA	NA	NA	NA	NA	NA	NA	NA	NA	67	13	NA	NA	NA	NA	NA	NA	NA	NA	0.89705	0.013725726692534	0.0295253719636891	NA	NA	NA	NA	NA	NA	NA	NA	NA	NA	NA	NA	NA	NA
CDKN2A	21.656050955414	NA	2.02702702702703	NA	NA	NA	NA	NA	NA	NA	NA	NA	NA	NA	NA	NA	NA	NA	NA	NA	NA	NA	37	NA	67	NA	NA	NA	NA	NA	NA	NA	NA	NA	NA	NA	NA	NA	NA	NA	NA	NA	NA	NA	NA	NA	NA	NA	NA
CDS2	99.3630573248408	58.59375	NA	NA	NA	NA	NA	NA	NA	NA	NA	NA	NA	NA	NA	NA	NA	NA	NA	NA	NA	NA	46	72	NA	NA	NA	NA	NA	NA	NA	NA	0.808540223486562	0.356662834082571	0.448574114273204	NA	NA	NA	NA	NA	NA	NA	NA	NA	NA	NA	NA	NA	NA
[truncated: 5,747 more rows]
[truncated: 13 more columns]
