# Supplementary material for: Prostate cancer reshapes the secreted and extracellular vesicle urinary proteomes
Source: Nat Commun. 2024 Jun 13;15:5069. doi: 10.1038/s41467-024-49424-5 (PMC11176296; doi:10.1038/s41467-024-49424-5)
Supplement: Supplementary file 10 — Source Data [file 41467_2024_49424_MOESM10_ESM.zip › SourceData_7D_S7E-F_EV_proteins.txt]

gene	fraction	proteins	group	SPC
A2M	SP	49	cisup	NA
ABCB1	P150	133	tn	4
ABCD3	P20	180	tn	1
ABI1	P150	115	core	NA
ACADS	P20	180	tn	NA
ACADSB	P20	180	tn	NA
ACLY	P20	180	tn	NA
ACO1	P20	70	core	NA
ACP2	SP	49	cisup	2
ACP3	SP	104	tn	NA
ACTB	SP	83	core	NA
ACTG1	SP	83	core	NA
ACTR1A	P20	70	core	NA
ACTR1B	P20	70	core	NA
ACTR2	P20	70	core	NA
AGL	P20	180	tn	NA
AGRN	SP	83	core	1
AGT	SP	83	core	NA
AHCY	P20	70	core	NA
AHSA1	P20	180	tn	NA
AHSG	SP	83	core	NA
AKR1C1	P150	133	tn	NA
AKR1C2	P150	133	tn	NA
AKR1C3	P20	180	tn	NA
AKR1C4	P150	133	tn	NA
ALB	SP	104	tn	NA
ALCAM	SP	83	core	4
ALDH1L1	P20	180	tn	NA
ALDH2	P20	180	tn	NA
ALOX15B	P20	180	tn	NA
ALOX15B	P20	12	cisup	NA
ANKFY1	P150	133	tn	NA
ANXA11	P150	133	tn	NA
ANXA2	P150	133	tn	1
ANXA2P2	P150	133	tn	NA
ANXA4	P150	133	tn	1
ANXA5	P150	115	core	1
ANXA7	P150	133	tn	NA
AOC1	SP	83	core	NA
AP1G1	P20	180	tn	NA
AP1M2	P20	180	tn	NA
AP3B1	P20	180	tn	NA
AP3D1	P20	180	tn	NA
APMAP	P20	180	tn	2
APOA2	SP	104	tn	NA
APOA4	SP	104	tn	NA
APOB	SP	49	cisup	NA
APOD	SP	83	core	NA
APOE	SP	104	tn	1
APPL1	P150	133	tn	NA
AQP1	P150	133	tn	4
ARCN1	P20	180	tn	NA
ARF1	P150	133	tn	NA
ARF6	P150	133	tn	1
ARHGDIA	P150	115	core	NA
ARL3	P150	133	tn	NA
ARPC1B	P150	133	tn	NA
ARPC4	P150	133	tn	NA
ARRDC1	P150	115	core	NA
ARSA	SP	49	cisup	1
ASMTL	P20	180	tn	NA
ASNA1	P20	70	core	NA
ASS1	P20	180	tn	NA
ATIC	P20	70	core	NA
ATOX1	SP	104	tn	NA
ATP1A2	P150	133	tn	4
ATP1B1	P150	133	tn	4
ATP2A2	P20	180	tn	1
ATP5A1	P20	180	tn	NA
ATP6AP2	SP	104	tn	2
ATP6V0A1	P20	70	core	2
ATP6V0D1	P150	133	tn	NA
ATP6V1A	P150	133	tn	NA
ATP6V1B1	P150	133	tn	NA
ATP6V1C1	P150	133	tn	NA
ATP6V1D	P150	133	tn	NA
ATP6V1E1	P150	133	tn	NA
ATP6V1G2	P150	133	tn	NA
ATP6V1H	P150	133	tn	NA
ATP9A	P150	133	tn	2
ATRN	SP	83	core	4
AZGP1	SP	104	tn	NA
AZU1	SP	49	cisup	NA
B2M	SP	83	core	2
BAIAP2L1	P150	115	core	NA
BANF1	P150	133	tn	NA
BASP1	P150	133	tn	NA
BDH2	SP	104	tn	NA
BLVRA	P20	180	tn	NA
BPHL	P20	180	tn	NA
BST1	P150	133	tn	2
BTD	SP	104	tn	NA
BZW1	P20	180	tn	NA
C1RL	SP	83	core	NA
C4A	SP	83	core	NA
C7	SP	83	core	NA
CA1	SP	104	tn	NA
CA2	P150	133	tn	NA
CA4	P150	133	tn	3
CACYBP	P20	180	tn	NA
CADM1	SP	83	core	3
CALM1	SP	104	tn	NA
CALML3	SP	104	tn	NA
CAND1	P20	70	core	NA
CAPG	P150	115	core	NA
CAPN1	P150	133	tn	NA
CAPNS1	P150	133	tn	NA
CAPS	P150	133	tn	NA
CAPZA2	P150	133	tn	NA
CAPZB	P150	115	core	NA
CAT	SP	49	cisup	NA
CAT	SP	104	tn	NA
CBR1	P150	115	core	NA
CBR3	P150	115	core	NA
CCT2	P20	70	core	NA
CCT3	P20	70	core	NA
CCT4	P20	70	core	NA
CCT5	P20	70	core	NA
CCT6A	P20	70	core	NA
CCT6B	P20	180	tn	NA
CCT7	P20	70	core	NA
CCT8	P20	180	tn	NA
CD14	SP	83	core	3
CD177	SP	104	tn	2
CD2AP	P150	133	tn	NA
CD63	P150	133	tn	4
CD81	P150	115	core	3
CD9	P150	115	core	4
CDC42	P150	115	core	NA
CDH11	SP	83	core	3
CFB	SP	83	core	NA
CFHR1	SP	83	core	NA
CFL2	P150	133	tn	NA
CHCHD3	P20	180	tn	NA
CHDH	P20	180	tn	NA
CHGB	SP	104	tn	NA
CHMP1A	P150	133	tn	NA
CHMP4A	P150	133	tn	NA
CHMP5	P150	133	tn	NA
CHMP6	P150	115	core	NA
CHP1	P150	133	tn	NA
CIB1	P150	133	tn	NA
CKAP4	P20	180	tn	2
CLEC3B	SP	83	core	NA
CLIC1	P150	115	core	1
CLIC4	P20	180	tn	1
CLIC6	P150	133	tn	1
CLTC	P20	70	core	NA
CNP	P150	115	core	NA
COL15A1	SP	83	core	NA
COL18A1	SP	104	tn	NA
COL28A1	SP	83	core	NA
COL4A2	SP	83	core	NA
COL6A1	SP	83	core	NA
COLEC12	SP	83	core	2
COMP	SP	83	core	NA
COPE	P20	180	tn	NA
COPS2	P20	180	tn	NA
COPZ1	P20	180	tn	NA
COPZ1	P20	12	cisup	NA
CORO1C	P20	180	tn	NA
COTL1	SP	104	tn	NA
COX5B	P20	180	tn	NA
COX7A2	P20	180	tn	NA
CP	SP	83	core	NA
CPE	SP	104	tn	NA
CPM	SP	104	tn	2
CPN2	SP	83	core	NA
CPNE1	P150	133	tn	NA
CPNE3	P150	133	tn	NA
CPVL	SP	104	tn	NA
CRISPLD1	SP	49	cisup	NA
CRISPLD1	SP	104	tn	NA
CRYAB	P20	180	tn	1
CRYL1	P20	70	core	NA
CSRP1	P150	115	core	NA
CST1	SP	49	cisup	NA
CSTB	P150	115	core	NA
CTNNB1	P20	180	tn	NA
CTSD	SP	83	core	NA
CTTN	P150	115	core	NA
CYB561	P150	133	tn	2
CYCS	SP	104	tn	NA
DAG1	SP	83	core	3
DARS	P20	70	core	NA
DBNL	P20	70	core	NA
DDAH1	P150	115	core	NA
DDR1	SP	83	core	4
DDX3Y	P20	70	core	NA
DEFA3	P20	12	cisup	NA
DLAT	P20	180	tn	NA
DNAJC11	P20	180	tn	NA
DNAJC5	P150	115	core	1
DNM1L	P20	180	tn	NA
DNPEP	P20	180	tn	NA
DPP4	P150	115	core	2
DPP7	SP	83	core	NA
DSC2	SP	83	core	3
DSTN	P150	115	core	NA
EEF1D	P20	70	core	NA
EEF1G	P20	70	core	NA
EFEMP1	SP	83	core	NA
EGFR	SP	104	tn	4
EHD3	P150	115	core	NA
EIF1	P150	133	tn	NA
EIF2S1	P20	180	tn	NA
EIF2S3	P20	180	tn	NA
EIF3B	P20	180	tn	NA
EIF4A2	P20	180	tn	NA
EIF4G1	P20	180	tn	NA
EIF5	P20	180	tn	NA
ENO3	P150	133	tn	NA
ENOPH1	SP	104	tn	NA
ENPP4	SP	49	cisup	3
EPB41L3	P20	180	tn	NA
EPHA4	SP	104	tn	4
EPHB3	SP	83	core	3
EPHB4	SP	83	core	4
EPS8L1	P150	115	core	NA
EPS8L2	P150	133	tn	NA
EPX	P20	180	tn	NA
EPX	P20	12	cisup	NA
ERGIC1	P20	180	tn	1
ERP44	P20	70	core	1
ETFB	P20	180	tn	NA
ETFDH	P20	180	tn	NA
EVPL	P150	133	tn	NA
EZR	P150	115	core	NA
F11R	SP	83	core	4
FABP5	SP	104	tn	NA
FAH	P150	133	tn	NA
FAM213B	P150	133	tn	NA
FAM49B	P150	5	cisup	NA
FASN	P20	180	tn	NA
FBLN2	SP	83	core	NA
FBP2	SP	49	cisup	NA
FBP2	SP	104	tn	NA
FGA	SP	83	core	1
FGB	SP	104	tn	1
FGG	SP	104	tn	1
FGG	SP	49	cisup	1
FGL2	SP	104	tn	NA
FH	P20	180	tn	NA
FKBP1A	P150	115	core	NA
FKBP4	P20	180	tn	NA
FKBP5	P20	180	tn	NA
FLG2	SP	104	tn	NA
FLNA	SP	83	core	NA
FLOT2	P150	133	tn	1
FN1	SP	83	core	NA
FNBP1L	P150	133	tn	NA
FRK	P150	133	tn	NA
FSTL1	SP	104	tn	NA
FTH1	P150	5	cisup	NA
FTL	P150	5	cisup	NA
FTL	P150	133	tn	NA
FUCA1	SP	83	core	NA
FYN	P150	115	core	NA
GALNS	SP	49	cisup	NA
GBE1	P20	70	core	NA
GBF1	SP	49	cisup	NA
GCA	P150	133	tn	NA
GDF15	SP	104	tn	NA
GDI2	P150	133	tn	NA
GFPT1	P20	180	tn	NA
GGCT	P150	115	core	NA
GGH	SP	49	cisup	NA
GLIPR2	P150	133	tn	NA
GLOD4	P150	115	core	NA
GLRX3	P20	70	core	NA
GLTP	P150	133	tn	NA
GMFB	P150	133	tn	NA
GMPPA	P20	180	tn	NA
GNA14	P150	133	tn	NA
GNAI1	P150	115	core	NA
GNAI2	P150	115	core	NA
GNAI3	P150	115	core	NA
GNAQ	P150	133	tn	NA
GNE	P20	180	tn	NA
GNG12	P150	115	core	NA
GNG7	P150	115	core	NA
GNPDA1	P20	180	tn	NA
GOLIM4	SP	104	tn	1
GOLM1	SP	83	core	1
GOT1	P150	115	core	NA
GPX1	P20	70	core	NA
GPX3	SP	104	tn	NA
GPX4	P150	115	core	NA
GSN	SP	83	core	NA
GSPT1	P20	180	tn	NA
GSTA1	P20	180	tn	NA
GSTA2	P20	180	tn	NA
GSTA5	P20	180	tn	NA
GYG1	P20	180	tn	NA
H3F3A	SP	104	tn	NA
H3F3A	SP	49	cisup	NA
HARS	P20	180	tn	NA
HBA1	SP	104	tn	NA
HBA1	SP	49	cisup	NA
HBB	SP	104	tn	NA
HBB	SP	49	cisup	NA
HBD	SP	49	cisup	NA
HBD	SP	104	tn	NA
HBG1	P20	180	tn	NA
HBG2	P20	180	tn	NA
HDHD2	P20	180	tn	NA
HDLBP	P20	180	tn	NA
HEBP1	P150	115	core	NA
HEXB	SP	83	core	NA
HID1	P20	180	tn	NA
HINT3	P150	115	core	NA
HIST1H1A	SP	104	tn	NA
HIST1H1C	SP	104	tn	NA
HIST1H1E	SP	104	tn	NA
HIST1H1T	SP	104	tn	NA
HIST1H2BC	SP	104	tn	NA
HIST1H2BJ	SP	49	cisup	NA
HIST1H2BJ	SP	104	tn	NA
HIST1H3A	SP	104	tn	NA
HIST1H3A	SP	49	cisup	NA
HIST1H4A	SP	104	tn	NA
HIST1H4A	SP	49	cisup	NA
HIST2H2BF	SP	104	tn	NA
HIST2H3A	SP	104	tn	NA
HIST2H3A	SP	49	cisup	NA
HIST3H2BB	SP	104	tn	NA
HIST3H2BB	SP	49	cisup	NA
HLA-B	P150	115	core	4
HLA-DRA	P20	12	cisup	4
HLA-DRA	P20	180	tn	4
HLA-DRB3	P20	12	cisup	4
HNRNPC	P20	180	tn	NA
HNRNPK	P20	70	core	NA
HNRNPU	P20	180	tn	1
HPGD	P150	133	tn	NA
HPN	P150	133	tn	1
HPRT1	P150	133	tn	NA
HPX	SP	83	core	NA
HRAS	P150	115	core	NA
HSDL2	P20	180	tn	NA
HSP90AB4P	P20	70	core	NA
HSP90B1	P20	70	core	NA
HSPA1A	P150	115	core	NA
HSPA1L	P150	115	core	NA
HSPA2	P150	115	core	1
HSPA5	SP	104	tn	1
HSPA6	P150	115	core	NA
HSPA8	P150	115	core	NA
HSPB1	P20	70	core	NA
HSPH1	P20	180	tn	NA
IARS2	P20	180	tn	NA
IGF2R	SP	104	tn	4
IGFALS	SP	104	tn	NA
IGFBP2	SP	104	tn	NA
IGKC	SP	104	tn	NA
IGKV3-15	SP	104	tn	NA
IGLC2	SP	104	tn	NA
IGLC3	SP	104	tn	NA
IGLC7	SP	104	tn	NA
IGLL5	SP	104	tn	NA
IGLV3-21	SP	104	tn	NA
IGSF8	SP	83	core	4
IL6ST	SP	83	core	4
ILVBL	P20	180	tn	1
IMMT	P20	180	tn	1
IMPDH2	P20	180	tn	NA
INPP5A	P150	133	tn	NA
ISLR	SP	83	core	NA
ITGB2	P20	12	cisup	4
JCHAIN	SP	83	core	NA
KCTD12	P150	133	tn	NA
KIAA1324	P20	180	tn	NA
KIAA1324	P20	12	cisup	NA
KIAA1598	P20	180	tn	NA
KLK11	SP	104	tn	NA
KLK11	SP	49	cisup	NA
KLK2	SP	104	tn	NA
KLK2	SP	49	cisup	NA
KLK3	SP	104	tn	NA
KLK3	SP	49	cisup	NA
KPNA6	P20	180	tn	NA
KPNB1	P20	70	core	NA
KRAS	P150	115	core	NA
KRT1	SP	104	tn	NA
KRT10	SP	104	tn	NA
KRT14	SP	104	tn	NA
KRT16	SP	104	tn	NA
KRT2	SP	104	tn	NA
KRT5	SP	104	tn	NA
KRT6A	SP	104	tn	NA
KRT6B	SP	104	tn	NA
KRT6C	SP	104	tn	NA
KRT75	SP	104	tn	NA
KRT75	SP	49	cisup	NA
KRT79	SP	104	tn	NA
KRT79	SP	49	cisup	NA
KRT81	SP	49	cisup	NA
KRT83	SP	104	tn	NA
KRT83	SP	49	cisup	NA
KRT84	SP	104	tn	NA
KRT85	SP	49	cisup	NA
KRT9	SP	104	tn	NA
LAMA2	SP	104	tn	NA
LAMA4	SP	104	tn	NA
LAMB2	SP	83	core	NA
LAMC1	SP	83	core	NA
LAMP1	P150	115	core	4
LAMP2	P150	115	core	4
LAMTOR1	P150	133	tn	NA
LAMTOR5	P150	133	tn	NA
LAP3	P20	70	core	NA
LARS	P20	180	tn	NA
LCN2	SP	49	cisup	NA
LDHB	SP	83	core	NA
LGALS3	P150	115	core	1
LGALS3BP	SP	83	core	NA
LGALS9	SP	83	core	NA
LHPP	P150	133	tn	NA
LIN7C	P150	133	tn	NA
LRRC57	P150	115	core	NA
LTBP2	SP	83	core	NA
LTF	SP	49	cisup	NA
LYPLA1	P150	133	tn	NA
MAL2	P150	115	core	2
MAN2A1	SP	104	tn	1
MAN2B1	SP	49	cisup	NA
MAOB	P20	180	tn	1
MAP2K2	P20	180	tn	NA
MARC2	P20	180	tn	NA
MDH1	SP	83	core	NA
MFGE8	P150	133	tn	1
MIF	P150	115	core	1
MOB1A	P150	115	core	NA
MPDU1	P20	180	tn	2
MPO	SP	49	cisup	NA
MPP5	P150	133	tn	NA
MT1H	P150	5	cisup	NA
MT1H	P150	133	tn	NA
MYH11	P20	70	core	NA
MYH14	P20	70	core	NA
MYH2	SP	49	cisup	NA
MYH9	P20	70	core	1
MYL12A	P20	70	core	NA
MYL12B	P20	70	core	NA
MYO1B	P150	133	tn	NA
MYO1D	P150	133	tn	NA
MYO5B	SP	49	cisup	NA
MYO5B	SP	104	tn	NA
MZB1	SP	49	cisup	NA
NAGK	P20	70	core	NA
NAPRT	P20	70	core	NA
NARS	P20	180	tn	NA
NDUFA13	P20	180	tn	1
NDUFA4	P20	180	tn	NA
NDUFA9	P20	180	tn	NA
NDUFB10	P20	180	tn	NA
NDUFB4	P20	180	tn	1
NDUFB9	P20	180	tn	NA
NDUFS1	P20	180	tn	NA
NDUFV1	P20	180	tn	NA
NEFH	P20	180	tn	NA
NEO1	SP	83	core	4
NME1	P150	115	core	NA
NME2	P150	115	core	NA
NONO	P20	180	tn	NA
NPNT	SP	49	cisup	NA
NQO2	SP	104	tn	NA
NT5C2	P20	180	tn	NA
NUDT4	P150	133	tn	NA
NUDT5	P150	133	tn	NA
NUTF2	SP	83	core	NA
OCIAD2	P20	180	tn	NA
OSTF1	P150	133	tn	NA
OTUB1	P20	70	core	NA
PABPC1	P20	180	tn	NA
PABPC4	P20	180	tn	NA
PAFAH1B1	P20	70	core	NA
PAICS	P20	180	tn	NA
PARK7	P150	115	core	NA
PBLD	P20	180	tn	NA
PCBP1	P150	115	core	NA
PCBP3	P150	115	core	NA
PCK2	P20	180	tn	NA
PCOLCE	SP	83	core	NA
PCYOX1	P20	180	tn	NA
PDCD10	P150	133	tn	NA
PDCD4	P20	180	tn	NA
PDCD6	P150	133	tn	NA
PDCD6IP	P150	115	core	NA
PEBP4	SP	104	tn	NA
PEF1	P150	133	tn	NA
PEPD	SP	104	tn	NA
PFKL	P20	70	core	NA
PFN2	P150	115	core	NA
PGAM2	P150	133	tn	NA
PGAM4	P150	133	tn	NA
PGK1	P150	115	core	NA
PHGDH	P20	180	tn	NA
PHPT1	SP	83	core	NA
PIGR	SP	83	core	4
PKLR	P20	180	tn	NA
PKM	P150	115	core	NA
PLAA	P20	12	cisup	NA
PLCD1	P150	133	tn	NA
PLG	SP	83	core	1
PLS1	P150	133	tn	NA
PLS3	P150	133	tn	NA
PLSCR1	P150	115	core	2
PLXDC2	SP	83	core	3
PLXNB2	P150	133	tn	2
PNP	SP	104	tn	NA
POTEI	P150	115	core	NA
PPIA	P150	115	core	NA
PPIB	SP	83	core	NA
PPM1A	P150	133	tn	NA
PPP1CA	P150	133	tn	NA
PPP1CC	P150	133	tn	1
PPP1R7	P20	180	tn	NA
PPP2R1A	P20	70	core	NA
PPP2R1B	P20	180	tn	NA
PPP2R2A	P20	70	core	NA
PPP2R2D	P20	12	cisup	NA
PPP2R5D	P20	180	tn	NA
PRDX1	SP	83	core	NA
PRDX2	SP	83	core	NA
PRDX5	P150	133	tn	NA
PRDX6	P150	115	core	NA
PRG2	SP	83	core	NA
PRKAG1	P20	70	core	NA
PRMT5	P20	180	tn	NA
PRNP	SP	83	core	4
PROCR	SP	83	core	4
PRPSAP2	P20	180	tn	NA
PRSS8	SP	83	core	2
PRTN3	SP	104	tn	1
PRTN3	SP	49	cisup	1
PSMA3	SP	104	tn	NA
PSMB3	P20	180	tn	NA
PSMC2	P20	70	core	NA
PSMC3	P20	70	core	NA
PSMD12	P20	70	core	NA
PSMD2	P20	70	core	NA
PSMD6	P20	180	tn	NA
PSMF1	P20	70	core	NA
PTGR1	P150	115	core	NA
PTMA	SP	104	tn	NA
PTPRF	SP	104	tn	3
PVR	SP	83	core	4
PVRL2	SP	83	core	NA
PYGB	P20	180	tn	NA
PYGL	P20	180	tn	NA
PYGM	P20	180	tn	NA
QPCT	SP	49	cisup	NA
QSOX1	SP	83	core	3
RAB10	P150	115	core	NA
RAB11A	P150	115	core	1
RAB11FIP5	P150	133	tn	NA
RAB1A	P150	115	core	NA
RAB1B	P150	115	core	NA
RAB1C	P150	133	tn	NA
RAB21	P150	133	tn	1
RAB35	P150	115	core	NA
RAB3D	P150	133	tn	NA
RAB5A	P150	133	tn	NA
RAB5B	P150	115	core	NA
RAB5C	P150	115	core	NA
RAB6A	P150	115	core	NA
RAB6B	P150	133	tn	NA
RAB7A	P150	115	core	NA
RAB8A	P150	115	core	NA
RAB8B	P150	115	core	NA
RAC1	P150	115	core	NA
RAC2	P150	115	core	NA
RAC3	P150	115	core	NA
RAD23B	P150	133	tn	NA
RALA	P150	115	core	1
RALB	P150	115	core	NA
RAN	P20	70	core	NA
RDH11	P20	180	tn	1
REPS2	P150	133	tn	NA
RHOA	P150	115	core	1
RHOB	P150	133	tn	1
RHOC	P150	115	core	1
RHOG	P150	115	core	NA
RNASET2	SP	83	core	NA
RPL10	P20	180	tn	NA
RPL10A	P20	180	tn	NA
RPL12	P20	180	tn	NA
RPS14	P20	180	tn	NA
RPS15A	P20	180	tn	NA
RPS19	P20	180	tn	NA
RPS2	P20	70	core	NA
RPS20	P20	180	tn	NA
RPS25	P20	180	tn	NA
RPS27A	P150	115	core	NA
RPS4Y1	P20	180	tn	NA
RPS8	P20	70	core	NA
RPS9	P20	70	core	NA
RPSA	P20	180	tn	NA
RRAS	P150	115	core	NA
RRAS2	P150	115	core	NA
RUVBL1	P20	70	core	NA
RUVBL2	P20	70	core	NA
S100A12	SP	49	cisup	NA
S100A13	P150	133	tn	NA
S100A9	SP	49	cisup	NA
SACM1L	P20	180	tn	2
SAMHD1	P20	180	tn	NA
SAMM50	P20	180	tn	NA
SARS	P20	180	tn	NA
SCARB2	P150	133	tn	3
SCIN	P150	133	tn	NA
SDCBP	P150	133	tn	1
SDSL	P20	180	tn	NA
SELENBP1	P150	133	tn	NA
SEMG1	SP	104	tn	NA
SEMG2	SP	104	tn	NA
SEPT2	P150	133	tn	NA
SERPINB3	SP	104	tn	NA
SERPINB4	SP	104	tn	NA
SERPINB4	SP	49	cisup	NA
SERPINB5	P20	180	tn	NA
SERPIND1	SP	104	tn	NA
SERPINF1	SP	104	tn	NA
SERPINF2	SP	83	core	1
SERPING1	SP	83	core	NA
SEZ6L2	SP	104	tn	3
SFXN1	P20	180	tn	1
SGSH	SP	49	cisup	NA
SGSM3	P20	180	tn	NA
SGTA	P20	180	tn	NA
SHMT1	P20	180	tn	NA
SKP1	P150	133	tn	NA
SLC25A1	P20	180	tn	1
SLC25A10	P20	180	tn	1
SLC25A11	P20	180	tn	1
SLC25A13	P20	180	tn	NA
SLC25A3	P20	180	tn	2
SLC25A5	P20	180	tn	2
SLC25A6	P20	180	tn	1
SLC2A1	P20	180	tn	4
SLC30A4	P150	5	cisup	NA
SLC30A4	P150	133	tn	NA
SLC44A2	P150	115	core	3
SLC44A4	P150	133	tn	3
SLC4A1	P20	12	cisup	4
SLC4A1	P20	180	tn	4
SLC9A3R2	P150	115	core	NA
SLK	P150	115	core	NA
SMS	P20	180	tn	NA
SNAP23	P150	115	core	NA
SNCG	P150	133	tn	NA
SND1	P20	180	tn	NA
SNX18	P150	133	tn	NA
SNX2	P20	70	core	NA
SNX9	P150	133	tn	NA
SPAG9	P20	180	tn	NA
SPINT1	SP	104	tn	1
SPINT2	SP	83	core	3
SPOCK1	SP	49	cisup	NA
SPOCK1	SP	104	tn	NA
SPON2	SP	104	tn	NA
SPTB	P20	180	tn	1
SRC	P150	115	core	NA
ST13	P150	115	core	NA
STAM	P150	133	tn	NA
STAT3	P20	180	tn	NA
STK24	P150	133	tn	NA
STX7	P150	115	core	2
STXBP2	P150	115	core	NA
SUCLA2	P20	180	tn	NA
SUGT1	P20	180	tn	NA
SULT1A1	P20	180	tn	NA
SULT2B1	P20	180	tn	NA
SUSD2	SP	83	core	3
SYPL1	P20	180	tn	3
TAGLN2	P150	133	tn	NA
TALDO1	SP	49	cisup	NA
TALDO1	SP	104	tn	NA
TARS	P20	180	tn	NA
TBCA	P150	115	core	NA
TCP1	P20	70	core	NA
TF	SP	83	core	1
TFG	P150	133	tn	NA
TFRC	P20	180	tn	3
THBS1	SP	83	core	1
TIMP1	SP	49	cisup	NA
TIMP1	SP	104	tn	NA
TMBIM1	P150	115	core	3
TMED10	P20	70	core	3
TMEM205	P20	70	core	2
TMEM256	P20	180	tn	2
TMPRSS2	P150	133	tn	2
TMSB10	P150	133	tn	NA
TOLLIP	P150	115	core	NA
TPM1	P150	133	tn	NA
TPM2	P150	133	tn	NA
TPM4	P150	133	tn	NA
TSPAN6	P150	133	tn	3
TSPAN8	P150	133	tn	3
TTC38	P20	70	core	NA
TTLL12	P20	180	tn	NA
TUBA1A	P20	70	core	NA
TUBA3C	P20	70	core	NA
TUBA4A	P20	70	core	NA
TUBA8	P20	180	tn	NA
TUBB	P20	70	core	NA
TUBB1	P20	180	tn	NA
TUBB4A	P20	70	core	NA
TUBB4B	P20	70	core	NA
TUBB6	P20	180	tn	NA
TUFM	P20	180	tn	NA
TXNDC17	P150	115	core	NA
TXNDC5	SP	104	tn	NA
UBA52	P150	115	core	NA
UBA6	P20	180	tn	NA
UBE2D2	P150	133	tn	NA
UBE2D3	P150	115	core	NA
UBE2L3	P150	133	tn	NA
UBE2N	P150	115	core	NA
UBE2V1	P150	115	core	NA
UBXN1	SP	49	cisup	NA
UGDH	P20	180	tn	NA
UGP2	P20	70	core	NA
UNC45A	P20	180	tn	NA
UQCRQ	P20	180	tn	NA
USO1	P20	180	tn	NA
USP5	P20	70	core	NA
VAMP3	P150	133	tn	1
VDAC1	P20	180	tn	1
VDAC2	P20	180	tn	1
VDAC3	P20	180	tn	1
VPS26A	P20	180	tn	NA
VPS35	P20	70	core	NA
VTA1	P150	115	core	NA
VTN	SP	83	core	NA
WARS	P20	180	tn	NA
WASF2	P150	133	tn	NA
WBP2	P150	115	core	NA
WDR1	P150	115	core	NA
WISP2	SP	83	core	NA
XPNPEP1	P20	180	tn	NA
XPNPEP1	P20	12	cisup	NA
YKT6	P150	115	core	NA
YWHAB	P150	115	core	NA
YWHAE	P150	115	core	NA
YWHAG	P150	115	core	NA
YWHAH	P150	115	core	NA
YWHAQ	P150	115	core	NA
YWHAZ	P150	115	core	NA
ZG16B	SP	83	core	NA
