# Supplementary material for: Prostate cancer reshapes the secreted and extracellular vesicle urinary proteomes
Source: Nat Commun. 2024 Jun 13;15:5069. doi: 10.1038/s41467-024-49424-5 (PMC11176296; doi:10.1038/s41467-024-49424-5)
Supplement: Supplementary file 10 — Source Data [file 41467_2024_49424_MOESM10_ESM.zip › SourceData_7D_S7E-F_PCaNC_cEV_all_ttest.txt]

gene	fc.DU145.Cell	p.value.DU145.Cell	fdr.DU145.Cell	fc.PC3.Cell	p.value.PC3.Cell	fdr.PC3.Cell	fc.LNCaP.Cell	p.value.LNCaP.Cell	fdr.LNCaP.Cell	fc.22Rv1.Cell	p.value.22Rv1.Cell	fdr.22Rv1.Cell	fc.DU145.P20	p.value.DU145.P20	fdr.DU145.P20	fc.PC3.P20	p.value.PC3.P20	fdr.PC3.P20	fc.LNCaP.P20	p.value.LNCaP.P20	fdr.LNCaP.P20	fc.22Rv1.P20	p.value.22Rv1.P20	fdr.22Rv1.P20	fc.DU145.P150	p.value.DU145.P150	fdr.DU145.P150	fc.PC3.P150	p.value.PC3.P150	fdr.PC3.P150	fc.LNCaP.P150	p.value.LNCaP.P150	fdr.LNCaP.P150	fc.22Rv1.P150	p.value.22Rv1.P150	fdr.22Rv1.P150
AAAS	AAAS	-0.437331488555998	0.0462000692215984	0.0905399599606287	-1.29429800201683	0.00242371181426268	0.00980757803910946	-0.846494442264301	0.00872843854487667	0.0253755105029665	-0.622090370949334	0.0132810389583793	0.0374580665865138	1.3448736149344	0.315724345201445	0.483527216652401	0.8700381215293	0.484550152600954	0.627613485944642	0.518234171879499	0.666398897831442	0.779560974821687	0.3859452403027	0.759254010379744	0.892023113455502	NA	NA	NA	NA	NA	NA	NA	NA	NA	NA	NA	NA
AACS	AACS	3.0945520749708	0.0928768750585958	0.150003857937774	4.96625118432666	0.0436257941019192	0.0713205904203001	4.9430708191113	0.0421314579816388	0.0745599998707865	4.36239953646497	0.0532755217935616	0.0952676816349118	0.340223068485699	0.547637410689046	0.685527021256335	0.658652575901467	0.297221659727872	0.445675710998215	1.42526376427877	0.0890436123717756	0.214484946675919	0.0560939472641309	0.92357686655428	0.969671073039757	NA	NA	NA	NA	NA	NA	NA	NA	NA	NA	NA	NA
AAK1	AAK1	2.95994236186037	0.0134126901221585	0.0405944278767872	4.08750626976093	0.00749366771848916	0.0200495937925027	3.52485673326413	0.00722597895889361	0.0226835920167308	3.0819871146083	0.0075007623668451	0.0266183745863091	NA	NA	NA	NA	NA	NA	NA	NA	NA	NA	NA	NA	NA	NA	NA	NA	NA	NA	NA	NA	NA	NA	NA	NA
AAR2	AAR2	2.71480031991084	0.0246639899878154	0.0599142479105097	3.309553569041	0.023092363176688	0.0439516638848682	2.96666273101463	0.031312339349847	0.0597365919860552	3.47475681373947	0.0279991184286651	0.0616383331109059	NA	NA	NA	NA	NA	NA	NA	NA	NA	NA	NA	NA	NA	NA	NA	NA	NA	NA	NA	NA	NA	NA	NA	NA
AARS	AARS	2.84917154902944	0.000245494872420449	0.00554578333328114	2.14526703747343	0.00490095114278548	0.0153785358923715	3.27223189489207	0.00041200671483972	0.00484825672226242	1.0689284034847	0.00799076788143828	0.0275243355811683	2.5313354611704	0.000300549524413727	0.030220813548737	0.680122147658167	0.0253702377559708	0.113182033881715	2.52775172417583	0.000171673937514828	0.0174452344481854	0.0796090001052008	0.841778913131696	0.933192356115683	2.87050978838166	0.148836005229514	0.915761827319074	2.41216981898643	0.188565918321892	0.439057330530558	4.83430142903423	0.0575755850440876	0.172780562240521	2.90549705088693	0.143310652419451	0.278676408141163
AARS2	AARS2	0.633766402684103	0.0439969846072313	0.0875036610650507	0.253321443612002	0.33255354533772	0.388264260045382	-1.0187327869155	0.02350895643628	0.0483589366434333	0.513832096204936	0.18667783308124	0.249013884016608	NA	NA	NA	NA	NA	NA	NA	NA	NA	NA	NA	NA	NA	NA	NA	NA	NA	NA	NA	NA	NA	NA	NA	NA
AARSD1	AARSD1	NA	NA	NA	NA	NA	NA	NA	NA	NA	NA	NA	NA	1.9477332733178	0.0224240348304204	0.117810413374513	-0.28741468238707	0.776252386143544	0.856097035345896	2.33176964841077	0.0120490336186888	0.076619495831662	-1.4332989930303	0.346737823176948	0.684267234709603	NA	NA	NA	NA	NA	NA	NA	NA	NA	NA	NA	NA
AASDHPPT	AASDHPPT	3.40228345096533	0.0242383802352044	0.0591443349614209	3.2090879119974	0.044973906963469	0.073089599735152	2.87087335648307	0.0554980739383473	0.0917153034536604	2.19263632745273	0.0893145345966219	0.139657320418815	3.37230891431327	0.00978736390576134	0.0856600907721975	2.8864989454998	0.01125434268154	0.0837587903569671	0.614898476889636	0.670395864778602	0.782391409247498	0.999996972355536	0.167966196226288	0.633552129559317	-1.3122591342808	0.543153476245872	0.979131723317772	-1.0545729778627	0.520022824126441	0.733989072005228	NA	NA	NA	1.88987750337653	0.0355543037052444	0.131283736670889
AASS	AASS	-1.9237959521892	0.105393475007255	0.165105167145039	NA	NA	NA	0.720660828413465	0.441213102503658	0.503569937928384	-1.64579489337553	0.150548490577058	0.209339758834027	NA	NA	NA	NA	NA	NA	NA	NA	NA	NA	NA	NA	NA	NA	NA	NA	NA	NA	NA	NA	NA	NA	NA	NA
AATF	AATF	-0.584082606945369	0.00562817922848224	0.0243095403189873	-1.47906958826123	0.00151546942382469	0.00737943133616125	-2.11947354978527	0.00075946203948108	0.00652750893523465	-0.470836259344033	0.00434405440514231	0.0195296472926849	NA	NA	NA	NA	NA	NA	NA	NA	NA	NA	NA	NA	NA	NA	NA	NA	NA	NA	NA	NA	NA	NA	NA	NA
ABAT	ABAT	NA	NA	NA	NA	NA	NA	0.099336361562397	0.754647560484341	0.792349655701154	-2.69633243870747	0.0053419491760793	0.0219232860183992	NA	NA	NA	NA	NA	NA	NA	NA	NA	NA	NA	NA	NA	NA	NA	NA	NA	NA	NA	NA	NA	NA	NA	NA
ABCA1	ABCA1	NA	NA	NA	NA	NA	NA	NA	NA	NA	NA	NA	NA	NA	NA	NA	NA	NA	NA	NA	NA	NA	NA	NA	NA	1.55281300218913	0.463926910300386	0.949286552804869	0.2010885067111	0.783463120516432	0.894921436433751	1.42999068878033	0.0604455896605085	0.178423728515959	1.0248768138147	0.16694896976186	0.301953261938308
ABCA2	ABCA2	-0.159484914000302	0.952341790424614	0.961500649808294	0.3583556103872	0.901708694146609	0.918781843342826	2.07240093354637	0.467400952458006	0.527932049258093	0.990665120798067	0.711380035116117	0.755018593183376	NA	NA	NA	NA	NA	NA	NA	NA	NA	NA	NA	NA	NA	NA	NA	NA	NA	NA	NA	NA	NA	NA	NA	NA
ABCB10	ABCB10	0.576684281684233	0.126643780731785	0.190089936091387	-0.126113115514965	0.711502107438354	0.749402946091244	-0.117957637494932	0.667259059981946	0.716259827873953	1.39474364136954	0.00853135572808651	0.0286568836264243	NA	NA	NA	NA	NA	NA	NA	NA	NA	NA	NA	NA	NA	NA	NA	NA	NA	NA	NA	NA	NA	NA	NA	NA
ABCB6	ABCB6	0.701281850036732	0.0283762540979312	0.0654734884018736	-4.7749177306326	0.00586468197231831	0.0172292002063426	1.17934685155073	0.00824824629708299	0.0245172806477695	2.02505140705196	0.00583517776322138	0.0228768447671019	NA	NA	NA	NA	NA	NA	NA	NA	NA	NA	NA	NA	NA	NA	NA	NA	NA	NA	NA	NA	NA	NA	NA	NA
ABCB7	ABCB7	0.499864149564466	0.232691384507169	0.305425269098158	1.2141746593573	0.0461357978345801	0.0744981431973288	-0.3879913762256	0.327138239751565	0.392011543077613	1.49782507492647	0.0338015542609015	0.0695945383670609	NA	NA	NA	NA	NA	NA	NA	NA	NA	NA	NA	NA	NA	NA	NA	NA	NA	NA	NA	NA	NA	NA	NA	NA
ABCB8	ABCB8	-0.9430120154764	0.493806049611741	0.567765417803235	-0.834176911474501	0.277772562274634	0.333633864490011	1.3013294271866	0.153907191384924	0.20924820278444	1.25066764594553	0.145682084006101	0.204404242834405	NA	NA	NA	NA	NA	NA	NA	NA	NA	NA	NA	NA	NA	NA	NA	NA	NA	NA	NA	NA	NA	NA	NA	NA
ABCC1	ABCC1	-0.284061888078202	0.363038890171984	0.439973124994403	-1.84301097538457	0.00601181169907478	0.0175030529327637	-0.418160124626503	0.0646755398399073	0.103059409251594	-2.4175094700747	0.000697831735426674	0.00745436855839384	0.698126963519734	0.113811355433051	0.255466715797298	-0.475120025237533	0.0836519898864423	0.20722102047047	2.16624859656764	0.000569030904306999	0.024119298551138	-3.00695068610896	0.0906910614677815	0.633552129559317	1.70820925704763	0.391482847524501	0.949286552804869	-0.287194642332203	0.874937871141605	0.940035637663403	2.16943605794753	0.242719483347352	0.399997354843731	-2.5868269986561	0.214908568480191	0.351513380223983
ABCC3	ABCC3	NA	NA	NA	NA	NA	NA	NA	NA	NA	NA	NA	NA	7.3539489224297	0.0258943332631411	0.125180479349513	5.91914098924273	0.0411534264415141	0.142260423862851	1.8896438948117	0.486423349438924	0.640024259426793	NA	NA	NA	3.51231709005555	0.518343012583085	0.967242721413656	-0.520891307052818	0.898201949993819	0.946685696844031	-2.94874779058482	0.430798386275784	0.575180406744235	NA	NA	NA
ABCC4	ABCC4	2.0484593129829	0.00623200911191298	0.0258452182689249	0.0334648771130652	0.914650233198168	0.930152779523561	3.46413480972187	0.00193954552118261	0.0104851670582113	0.0838896728318339	0.789190702622185	0.826137539721735	5.8384192420916	0.00397683647686009	0.0613485509445034	4.28699754709467	0.0102205727690666	0.0792664589602191	8.7984459595681	0.00142272929266226	0.0288485583582198	-0.386034791122967	0.578629885002975	0.808144646955839	NA	NA	NA	NA	NA	NA	NA	NA	NA	NA	NA	NA
ABCD3	ABCD3	-0.604193391151401	0.0677297881440029	0.1194417937164	-0.840874317826334	0.0371763861333516	0.0631535015238206	0.0765428589163015	0.758097782088703	0.795171069323365	0.5557508268578	0.0936300309342991	0.144807219123527	NA	NA	NA	NA	NA	NA	NA	NA	NA	NA	NA	NA	NA	NA	NA	NA	NA	NA	NA	NA	NA	NA	NA	NA
ABCD4	ABCD4	0.7693834256131	0.210108502739058	0.280949281634594	NA	NA	NA	1.468257979667	0.0677502199165688	0.106899909063671	NA	NA	NA	NA	NA	NA	NA	NA	NA	NA	NA	NA	NA	NA	NA	NA	NA	NA	NA	NA	NA	NA	NA	NA	NA	NA	NA
ABCE1	ABCE1	2.2484040500131	0.00195260723986101	0.0146080598324452	2.54974877216626	0.000434252250222196	0.00382752703808787	1.87813724763113	0.00167068231908234	0.00967096068441094	1.14625721013297	0.00194110211179822	0.0123859683723812	1.58134923421887	0.0218020295600813	0.117103606793215	0.457688692801298	0.301959300661155	0.450305171141553	-0.729245338050266	0.220118478502059	0.375512441605137	-0.354469294863499	0.443989214518424	0.741757492025825	1.73903992423443	0.391809191730984	0.949286552804869	2.68450322751103	0.0643025203794928	0.273728939508139	2.0229199205248	0.037930637927391	0.141608378987183	3.76651538863693	0.00530853438906078	0.0610866131146994
ABCF1	ABCF1	1.42339278404823	0.00201362214107232	0.0148497698943543	2.02166792764743	0.00172505883304915	0.00800427298534808	1.27754112326507	0.0113413045053546	0.0298236414454878	0.1061854799147	0.621303549851628	0.675168622851533	0.711526281439333	0.131894120584393	0.280832745249718	0.704271631823467	0.285833957350893	0.436127741003798	-0.0808057836627007	0.856905177117053	0.913377438073191	-1.7419553682578	0.104680874272376	0.633552129559317	NA	NA	NA	NA	NA	NA	NA	NA	NA	NA	NA	NA
ABCF2	ABCF2	0.587289191742702	0.215255743144175	0.286188042908843	1.7147154894463	0.0351651546775749	0.0606415947859072	0.292540858508499	0.47281020751806	0.533351113589568	0.402184035625268	0.355016505635695	0.421751936118767	0.472567005122567	0.407681612781525	0.569451413858614	1.06397921695357	0.116235209193741	0.249693674841576	-0.394211571975966	0.443202136418606	0.602544338959237	-0.581360201053101	0.318652210005981	0.664307990196966	NA	NA	NA	NA	NA	NA	NA	NA	NA	NA	NA	NA
ABCF3	ABCF3	4.12183977845464	0.00168954919105077	0.0135619885590492	5.53020511725557	0.000103206879166158	0.00220942607406877	4.9291550711241	0.000360564140466754	0.00453565419966953	3.39233688028063	0.00201159731551604	0.0125856605113169	3.10622476144253	0.00678228706476994	0.0779028457998404	3.32096563645914	0.000300619733064675	0.029860373903178	3.0320525133559	0.000476352620226727	0.024119298551138	0.508920623836801	0.437454482402055	0.738763241212346	NA	NA	NA	NA	NA	NA	NA	NA	NA	NA	NA	NA
ABCG2	ABCG2	-0.221751155912967	0.533011435908217	0.603839024090688	NA	NA	NA	NA	NA	NA	3.17786720586497	0.00590115673660692	0.0230327523016633	NA	NA	NA	NA	NA	NA	NA	NA	NA	NA	NA	NA	NA	NA	NA	NA	NA	NA	NA	NA	NA	NA	NA	NA
ABHD10	ABHD10	-0.412771467885335	0.24815932551645	0.32139454011008	2.0920913265578	0.0159530127077498	0.0338102827180081	1.2146256588707	0.0228544085535678	0.0474591745876272	2.6551838527608	0.00142556854755944	0.0107008893676688	NA	NA	NA	NA	NA	NA	NA	NA	NA	NA	NA	NA	NA	NA	NA	NA	NA	NA	NA	NA	NA	NA	NA	NA
ABHD11	ABHD11	0.725720601565733	0.0616800476394914	0.111944059342996	0.914717917161333	0.0394709846971119	0.0661262795620544	2.80632282637054	0.0040092918288832	0.0159862531669841	2.3741677040647	0.00151744469296789	0.0111152533040133	NA	NA	NA	NA	NA	NA	NA	NA	NA	NA	NA	NA	NA	NA	NA	NA	NA	NA	NA	NA	NA	NA	NA	NA
ABHD12	ABHD12	-1.428456363038	8.77328779738167e-05	0.00439436464076045	-2.43780536286383	3.24558065238581e-06	0.000564165438010947	-1.0271398899808	0.0509293210497147	0.0858059037518214	-1.19590364867463	5.32241107390189e-05	0.00265000834698279	0.0630474541318975	0.950235212783304	0.970676677249395	0.379963561368232	0.768594016724919	0.849427978651614	2.56244634535763	0.0731768276643415	0.193405185727425	NA	NA	NA	NA	NA	NA	NA	NA	NA	NA	NA	NA	NA	NA	NA
ABHD14B	ABHD14B	3.39626873485213	0.00296266823859181	0.0178026102687099	3.81255573775343	0.00164741423928826	0.00781062881842393	4.08480612715753	0.000289361043131044	0.00421233507773246	2.2263098809202	0.00276510763822471	0.0149384132363121	0.787142857467735	0.0588393403617441	0.181004305101084	0.129904388730303	0.779284990357426	0.858244576775953	0.690874166191101	0.0796115152141274	0.201809087970395	-0.257269345334631	0.620735616445854	0.829465863049062	NA	NA	NA	NA	NA	NA	NA	NA	NA	NA	NA	NA
ABHD16A	ABHD16A	0.0466583134258691	0.468111863187777	0.543423875868899	-0.799359973688198	0.000274175595393514	0.00326012894750375	-0.669803225970167	0.0291127697789895	0.0564248608346119	-0.2041391121845	0.303780858586411	0.370647766649824	NA	NA	NA	NA	NA	NA	NA	NA	NA	NA	NA	NA	NA	NA	NA	NA	NA	NA	NA	NA	NA	NA	NA	NA
ABHD17A	ABHD17A	0.907480029370532	0.0461985373753784	0.0905399599606287	NA	NA	NA	-0.637127994288001	0.43377853910112	0.496383795127085	0.456516672127798	0.426947761334918	0.492890688375489	NA	NA	NA	NA	NA	NA	NA	NA	NA	NA	NA	NA	NA	NA	NA	NA	NA	NA	NA	NA	NA	NA	NA	NA
ABHD6	ABHD6	1.3101397105311	0.00023877650482015	0.00551038537416846	1.3712924572936	0.00481402241494313	0.0152021760471888	0.165554943091703	0.698140985745577	0.744219144104014	-0.888923030776132	0.0301236529607285	0.0645989540043117	NA	NA	NA	NA	NA	NA	NA	NA	NA	NA	NA	NA	NA	NA	NA	NA	NA	NA	NA	NA	NA	NA	NA	NA
ABI1	ABI1	1.79731607896727	0.00555548365616812	0.0241821621911578	-1.32239328080307	0.0039729388677445	0.0135485875612683	1.09986237798947	0.00593375381196389	0.0200460514512634	0.150317606718499	0.458750213685781	0.523874675961884	-0.467725107518401	0.272943336383171	0.437487021030714	-1.46807647481177	0.0640258217560099	0.179533399126116	-0.656364098578599	0.0596265006348295	0.170644417378464	-0.850268228464198	0.214952140618741	0.633552129559317	-0.0959539903027995	0.9701234390917	0.997596031387365	-1.30252783497287	0.660444145078452	0.82561298910198	1.00576892135703	0.284976757249941	0.440563945363895	1.7697778617875	0.120257193968093	0.255647153977687
ABI2	ABI2	0.90639700722177	0.207698688185464	0.278422327627686	2.6522203448414	0.0268454849192005	0.049325389397475	-1.56429580376663	0.0918492927533547	0.136276537844714	0.834492098790236	0.231442175446891	0.296869314495198	0.458887974484266	0.659663048797696	0.774055804776938	2.58973933266187	0.0135020492605982	0.0893104349673147	-1.98646934936507	0.0243472788548231	0.108958649431509	1.32222086205324	0.249720655627941	0.64018449768605	0.274869458795234	0.91246268478528	0.997596031387365	3.0772721164687	0.168578800638799	0.416176254558058	0.930634172269432	0.539936212126676	0.65814525218289	2.5546592089412	0.166623256170668	0.301707788824426
ABLIM1	ABLIM1	-2.0143461175149	0.0344978361358692	0.0744763768836467	-1.77140741138523	0.000122012273330599	0.00236736947954221	-2.73825223649333	0.00930081154247489	0.0262813151339851	-2.6814484201164	0.00733759449103655	0.0261978931861975	NA	NA	NA	NA	NA	NA	NA	NA	NA	NA	NA	NA	NA	NA	NA	NA	NA	NA	NA	NA	NA	NA	NA	NA
ABLIM3	ABLIM3	NA	NA	NA	2.42674018716807	0.000374703122329932	0.00372426583016477	NA	NA	NA	NA	NA	NA	NA	NA	NA	NA	NA	NA	NA	NA	NA	NA	NA	NA	NA	NA	NA	NA	NA	NA	NA	NA	NA	NA	NA	NA
ABR	ABR	NA	NA	NA	NA	NA	NA	NA	NA	NA	NA	NA	NA	3.81493084357323	0.0393509168625565	0.148266569772675	4.0921029155303	0.0384568882988621	0.137894788637074	1.48508554715244	0.256654573922455	0.414247322474942	0.0792425217285331	0.952194604082211	0.982460789711967	NA	NA	NA	NA	NA	NA	NA	NA	NA	NA	NA	NA
ABRACL	ABRACL	1.0610008213506	0.199284850184378	0.269573291532886	1.6433274372934	0.0909456924401831	0.128339847290266	1.4338191504699	0.11245582619422	0.160567895900232	1.97512616772707	0.0607481685003995	0.104589885701789	NA	NA	NA	NA	NA	NA	NA	NA	NA	NA	NA	NA	NA	NA	NA	NA	NA	NA	NA	NA	NA	NA	NA	NA
ABT1	ABT1	0.2065646067541	0.40320914346763	0.480369771723562	-0.365409717388467	0.0716794966281092	0.105518040721582	-0.958663657431668	0.019524730443732	0.042554316706393	0.997348483887301	0.00857133552466104	0.0286998334794646	NA	NA	NA	NA	NA	NA	NA	NA	NA	NA	NA	NA	NA	NA	NA	NA	NA	NA	NA	NA	NA	NA	NA	NA
ABTB2	ABTB2	NA	NA	NA	NA	NA	NA	NA	NA	NA	NA	NA	NA	0.1355110296455	0.904492595120834	0.943466422553949	NA	NA	NA	-0.596948491849934	0.586872197823539	0.719696714969161	NA	NA	NA	NA	NA	NA	NA	NA	NA	NA	NA	NA	NA	NA	NA
ACAA1	ACAA1	-2.13238932371113	0.000172462780075597	0.00509677039522994	-0.668582799813198	0.00924110730403968	0.0231138381059354	0.973866275016903	0.00676253199343667	0.0216517950722086	0.121673073247933	0.361307004284196	0.427972404401279	-3.1586551706965	0.0980895521690653	0.237634965878405	0.965032090479404	0.396757380386497	0.54634026737592	4.1988348765881	0.0366854658089248	0.133303963671991	NA	NA	NA	NA	NA	NA	NA	NA	NA	NA	NA	NA	NA	NA	NA
ACAA2	ACAA2	1.54502999171503	0.00163668825230861	0.0131794546186591	0.7894253807636	0.0175722844149359	0.0361749503168688	-2.64366301565433	0.00957329813618725	0.026732694315191	-1.61569164751203	0.00294178048800629	0.0154785882747052	NA	NA	NA	NA	NA	NA	NA	NA	NA	NA	NA	NA	NA	NA	NA	NA	NA	NA	NA	NA	NA	NA	NA	NA
ACACA	ACACA	2.14865916571947	0.00242005401626129	0.0161357026190074	1.92913027927553	0.00992319430588807	0.0242846105376164	3.3702780425317	0.000502546150266128	0.00531751471002899	2.30962206567163	0.00240031174862141	0.0138129172273448	-1.90101569333127	0.0384464787939869	0.147730242691913	-2.60668342525053	0.0403273837610234	0.140789751474743	0.589858419539397	0.331921738845751	0.493390090368328	-1.6925030971902	0.29412615367743	0.656048823868362	NA	NA	NA	NA	NA	NA	-0.965435841687199	0.238421111503528	0.398164219451019	-4.45096734448343	0.00582693327288069	0.0611628285791814
ACAD10	ACAD10	-0.3875440174406	0.315568533465666	0.392645579403945	-0.969894212624069	0.215326239661386	0.266414546345683	2.70127564392786	0.000484629359128389	0.00527595712636257	3.79510571346847	0.000408360838954762	0.00599871004341429	NA	NA	NA	NA	NA	NA	NA	NA	NA	NA	NA	NA	NA	NA	NA	NA	NA	NA	NA	NA	NA	NA	NA	NA
ACAD11	ACAD11	0.922955192624567	0.0980546592731827	0.156057052421549	-0.254859878565135	0.596290676218837	0.641119944358873	-1.47611359540483	0.452896933932806	0.514660077148833	0.204100581818466	0.705728102171283	0.749924928545683	NA	NA	NA	NA	NA	NA	NA	NA	NA	NA	NA	NA	NA	NA	NA	NA	NA	NA	NA	NA	NA	NA	NA	NA
ACAD8	ACAD8	1.23266963362267	0.0161824830305346	0.0455765461049354	2.33171782630283	0.00411428418982511	0.0138036714196068	3.27183105830137	0.0045240944537333	0.0171059149395855	4.0971864055664	0.00100409679392935	0.0089372845973868	NA	NA	NA	NA	NA	NA	NA	NA	NA	NA	NA	NA	NA	NA	NA	NA	NA	NA	NA	NA	NA	NA	NA	NA
ACAD9	ACAD9	-1.34329197852237	0.0350483765953917	0.0751196990759516	-1.23807830180417	0.0470639620129739	0.0756117494008078	0.0322172133481011	0.928394471920973	0.942483406851642	0.0322997062902672	0.928395730829584	0.94243390441141	NA	NA	NA	-1.77170182218543	0.132898676035609	0.269243911251132	0.999931088930236	0.403743379573705	0.565963399722726	-1.69234843263006	0.443936533277869	0.741757492025825	NA	NA	NA	NA	NA	NA	NA	NA	NA	NA	NA	NA
ACADM	ACADM	0.630648006781566	0.0954756973402028	0.152900800058457	0.0623504094134013	0.807731993643275	0.837733512889228	1.01088792815327	0.0344535968038469	0.0639346354874223	1.830406456794	0.00694995534799525	0.0253527579867882	-1.0727105832577	0.210685733829772	0.374035094812852	0.622253632753733	0.128054830745223	0.26455756849817	2.08007016064714	0.00828955624171766	0.0634183017361228	-0.359194300277668	0.668997755757921	0.852799216169295	NA	NA	NA	NA	NA	NA	NA	NA	NA	NA	NA	NA
ACADS	ACADS	2.8789339110405	0.00421923753784585	0.021088749029354	2.52805359432887	0.0127433439793378	0.0289344304359041	4.79973142366213	0.00116337281015375	0.00796270958134848	5.23381607892633	0.000750379659554133	0.00768884167663526	NA	NA	NA	NA	NA	NA	NA	NA	NA	NA	NA	NA	NA	NA	NA	NA	NA	NA	NA	NA	NA	NA	NA	NA
ACADSB	ACADSB	1.2626679796323	0.0012045722655814	0.011662350650855	0.645550095805032	0.021243527231605	0.0414391674697228	3.22071136526187	1.54763892556224e-05	0.00152807443348437	2.42153543205403	0.000675599961089579	0.00735245719387619	NA	NA	NA	NA	NA	NA	NA	NA	NA	NA	NA	NA	NA	NA	NA	NA	NA	NA	NA	NA	NA	NA	NA	NA
ACADVL	ACADVL	1.32759296530113	0.00681929591060596	0.0273486968579658	0.0631445571681333	0.784147954325404	0.81685338686462	1.40377382186823	0.00613729138142915	0.0205160647005398	1.72884627811924	0.00492002584970288	0.0209210124165045	1.15974502628813	0.239760128618499	0.40338276904085	1.05953745228537	0.285249146706819	0.435866208228826	4.1641300886766	0.0206271601336016	0.101080695858377	-0.128497890605335	0.943052283315984	0.978083465131126	NA	NA	NA	NA	NA	NA	NA	NA	NA	NA	NA	NA
ACAP2	ACAP2	1.9795294060158	0.000605107240347289	0.00840452566460838	2.99826464615987	0.00026806108678069	0.00323159093070485	1.65647741255353	0.0204528234389718	0.043780768533275	1.60963943272163	0.000468432742160866	0.00630591729689513	0.6906486390588	0.401487518343114	0.562797870924624	2.37686802950377	0.0207988900865854	0.104637371324336	-0.245254243756165	0.796910456865288	0.874808380535263	-0.793862793113533	0.332611280693806	0.676836178337923	NA	NA	NA	NA	NA	NA	NA	NA	NA	NA	NA	NA
ACAT1	ACAT1	1.08475430337373	0.00332792162786735	0.01870063694054	0.110321159260597	0.213683620863389	0.264570327539585	2.27637456239006	0.000191741298256292	0.00366072521446329	0.953899467581429	0.00173415833640501	0.0119466756412653	1.04350854668703	0.212552982440411	0.376174235204682	0.871564032962965	0.27360376979321	0.423788912588989	3.78444737673667	0.0154552108255721	0.0872937399359973	-0.0643530193231996	0.93794517094225	0.976125215724842	NA	NA	NA	NA	NA	NA	NA	NA	NA	NA	NA	NA
ACAT2	ACAT2	1.24341516758763	0.0308906448030291	0.0691134610427989	1.59637518601076	0.000581257719319524	0.00443591417375426	1.34310365796857	0.00120199569828379	0.00811618514725039	1.22224583233787	0.00213990013714945	0.0129054320271287	-0.541184951018366	0.315916620304255	0.48355525491123	-0.939146817661932	0.136326195879768	0.273951561351783	-0.2104866083803	0.701649717228056	0.81028698427268	-0.32262964999963	0.548494232411236	0.795082708196719	-0.792816834121297	0.707937140432128	0.997596031387365	0.674893878292703	0.534993956266274	0.740428646431946	1.23563797596947	0.0815776824421678	0.212811704544295	1.2255987093678	0.0625628903204032	0.174911742656339
ACBD3	ACBD3	1.42805457668393	0.00157469735270442	0.012950736753271	3.26891628442767	7.44140166496232e-05	0.0018765273763818	2.2605649065701	0.000179090408230308	0.00356079283434899	2.72827837218134	9.62193950666516e-05	0.00330377550105631	0.493970674042899	0.481737313445644	0.633610459641982	1.8964495352692	0.072931492340624	0.192190060199846	1.0953831774297	0.214837820727717	0.369176283865864	0.398547564521969	0.663950888511578	0.852512940848866	NA	NA	NA	NA	NA	NA	NA	NA	NA	NA	NA	NA
ACBD5	ACBD5	1.04752292058863	0.00785112490658254	0.0297521026325291	-1.41071059717937	0.000991508857464436	0.00584822173555295	-0.221937103777165	0.31024131407047	0.374854028291566	1.73777468163604	0.000504284319681436	0.0064747161921142	NA	NA	NA	NA	NA	NA	NA	NA	NA	NA	NA	NA	NA	NA	NA	NA	NA	NA	NA	NA	NA	NA	NA	NA
ACE	ACE	NA	NA	NA	NA	NA	NA	NA	NA	NA	NA	NA	NA	-1.0935049093725	0.249748827656809	0.412330547963374	-0.0598128349116323	0.947311757865688	0.97137189219209	NA	NA	NA	1.08363020843727	0.558342942232924	0.79814584864469	NA	NA	NA	NA	NA	NA	NA	NA	NA	NA	NA	NA
ACIN1	ACIN1	-0.909465200341799	0.0032899547860257	0.018675126177319	-1.53659428244923	0.00149993836076956	0.00733803021857273	-1.63700084955383	0.000156983590085699	0.0033806383823805	-0.790448503780464	0.00241998704104089	0.0138532541675836	1.22082996682327	0.22729931380749	0.390288706150968	0.6441322906994	0.468722971826586	0.612632545408054	1.00294437222217	0.29796419235354	0.457083214661925	2.20473915966833	0.153254796427774	0.633552129559317	NA	NA	NA	NA	NA	NA	NA	NA	NA	NA	NA	NA
ACLY	ACLY	2.12569451793047	0.00197895008481442	0.0146998768717669	1.1703231743004	0.000670681293275502	0.00479481620248181	1.666373377931	5.83034226238921e-05	0.00225778891528069	1.12772511137163	0.000272910180025513	0.00497330013207749	1.1226813206964	0.00296375950135908	0.057220559207221	-0.269772795690301	0.0302744214385106	0.124038853639908	0.885324020957565	0.0556365686825562	0.163455953586713	-0.0858316484184023	0.775713997294668	0.90037675298686	-1.17629997947947	0.574706393828845	0.991655422265958	0.118497089893232	0.881296778207644	0.942278400323642	2.0800180025535	0.0760940274559239	0.207144852518904	1.6973903102637	0.106242840774569	0.238296089194937
ACN9	ACN9	-0.0999321200737029	0.851629424999361	0.880916526554594	-1.13686894015463	0.138574608118354	0.183128975791851	0.80414828186283	0.21874340275035	0.279259386824245	0.626053387157196	0.304327834407833	0.371143513327972	NA	NA	NA	NA	NA	NA	NA	NA	NA	NA	NA	NA	NA	NA	NA	NA	NA	NA	NA	NA	NA	NA	NA	NA
ACO1	ACO1	0.629166519070367	0.0814890725515298	0.135663089067441	1.74666530571077	2.63198589041762e-05	0.00129612890075283	1.52871170166697	0.000141032763531737	0.00330195939534569	-0.0101402196635298	0.956359872742343	0.965508140130351	-0.345562270851101	0.408542983838515	0.570401406450669	0.531215089783732	0.24218443224674	0.389044875163249	1.50726496262777	0.0526702785473082	0.16067668989105	1.6242065335874	0.253528358956099	0.64018449768605	NA	NA	NA	NA	NA	NA	NA	NA	NA	NA	NA	NA
ACO2	ACO2	-1.02378146144213	1.06242044706404e-05	0.00203149966913602	-1.4497966755225	0.000203945034626792	0.00299343803622912	-1.0642245162436	0.0020926770187223	0.0109949586736685	0.729720638891266	0.00287269576562443	0.0152551123528277	-2.17307464783127	0.0334093219246345	0.140876926122636	-0.908305327035034	0.0311183190022803	0.125647648527976	-0.117273200599133	0.563461234698535	0.705599544939312	-0.080282230644432	0.861749910784719	0.941785762394217	NA	NA	NA	NA	NA	NA	NA	NA	NA	NA	NA	NA
ACOT1	ACOT1	3.5177164751348	0.00689169885648739	0.0275565016263133	2.4131926769617	0.0182005987088345	0.0369533742746464	4.03281740195313	0.00415238417408797	0.0163124842720324	3.4716918460806	0.00759306099151662	0.0267859650471202	NA	NA	NA	NA	NA	NA	NA	NA	NA	NA	NA	NA	NA	NA	NA	NA	NA	NA	NA	NA	NA	NA	NA	NA
ACOT13	ACOT13	1.2721417120662	0.012372640269011	0.0384400224116966	0.0998858766557014	0.667761463750587	0.708478626174403	-0.146354571652864	0.661057823672796	0.71033174358927	0.434562274511368	0.156320261161064	0.215660658339068	3.85584450060237	0.156848364716408	0.312406204912998	1.76510718479537	0.42028885672109	0.570301867785847	3.67601856879413	0.165877028342654	0.313827105116171	NA	NA	NA	NA	NA	NA	NA	NA	NA	NA	NA	NA	NA	NA	NA
ACOT2	ACOT2	3.70940911596313	0.0014129306237305	0.0125245539063793	2.58787804729967	0.00789247170212254	0.0207341229416606	4.27014146112953	0.000606128888038502	0.00583064792482625	3.65410132456717	0.00372435535088538	0.0179061632412094	NA	NA	NA	NA	NA	NA	NA	NA	NA	NA	NA	NA	NA	NA	NA	NA	NA	NA	NA	NA	NA	NA	NA	NA
ACOT7	ACOT7	-1.3430259086838	0.000514359383042502	0.00774407111289952	1.5589245355457	0.00034499985031013	0.00358075452330254	-1.3023440940312	0.000125636837118825	0.00320711009094053	-1.53534410970533	0.0114235514204736	0.0343292032151703	-0.516936276710265	0.0420045349676956	0.151795933119862	0.598440008180734	0.0224450004092066	0.106095123429311	-1.89077829291017	0.10473684761946	0.23524291208718	-1.4957029349062	0.0430571689573278	0.633552129559317	NA	NA	NA	3.22146933129543	0.0611830500285397	0.267505890958115	1.56648438316027	0.237237275713149	0.397649709576202	0.573256044032835	0.722071410883896	0.806951843923851
ACOT8	ACOT8	-1.46261249214604	0.00936781025493725	0.0326531615266498	0.0108141624762652	0.962235311753734	0.968814694731947	-1.00171323481637	0.0256590394943877	0.0515248479179321	-0.380698591581837	0.158054900592744	0.217577162887316	NA	NA	NA	NA	NA	NA	NA	NA	NA	NA	NA	NA	NA	NA	NA	NA	NA	NA	NA	NA	NA	NA	NA	NA
ACOT9	ACOT9	-1.9417941640705	0.00051427151213902	0.00774407111289952	-1.39866185695723	0.00399112225806543	0.0135517543923563	-1.79953892126647	0.00150383035142485	0.00913399280420319	NA	NA	NA	-3.87816749587093	0.0254430848610655	0.125016482749971	-1.53745802356006	0.36935574261036	0.517851158633231	-2.0287698379313	0.0159453078318415	0.0878988070190688	NA	NA	NA	NA	NA	NA	NA	NA	NA	NA	NA	NA	NA	NA	NA
ACOX1	ACOX1	0.888141508045702	0.00151293546035931	0.0126764576756866	2.4669856822762	4.55271136948903e-05	0.00158201275522108	2.46742968968243	0.000615552658194875	0.00587807857725142	1.22532576456177	0.000661103228679919	0.00734664024182642	NA	NA	NA	NA	NA	NA	NA	NA	NA	NA	NA	NA	NA	NA	NA	NA	NA	NA	NA	NA	NA	NA	NA	NA
ACOX3	ACOX3	0.137705746515199	0.710303272733588	0.760592744443126	-1.4237489791909	0.00885122671748306	0.0224397297062951	0.957817692708765	0.0446270370418207	0.0777009841674756	-0.282270472733867	0.380495209437802	0.448382916352824	NA	NA	NA	NA	NA	NA	NA	NA	NA	NA	NA	NA	NA	NA	NA	NA	NA	NA	NA	NA	NA	NA	NA	NA
ACP1	ACP1	0.911017411841435	0.0595222479340759	0.108839520300219	2.31796435840417	0.00618106531978206	0.0178063802258622	1.7841751221117	0.0149216874370336	0.0354127847428558	0.859072697345734	0.0575044617602098	0.100590481745592	0.571074149218166	0.0571665930751692	0.177907695925102	0.967479107796198	0.0874612672135709	0.212518390177064	0.0440834362910323	0.876942355660884	0.927061826567258	-0.174870938251733	0.807706123221003	0.916030076911408	NA	NA	NA	2.2298644344877	0.498864864041119	0.718973021477432	0.288448123998769	0.919392316452861	0.94378959859337	5.15811932404473	0.122079011940883	0.257794509258142
ACP2	ACP2	-0.182244735886499	0.450490724563299	0.526506732004344	-2.43095960389106	0.0656581304615539	0.0985155047454186	0.237970422109033	0.422230081605845	0.485504288517553	-1.55435098501483	0.00081226557955498	0.00804188642272351	1.4601760254248	0.104270808614161	0.244454967794513	-0.407892591656466	0.533410143953485	0.666078280823084	1.7551768289256	0.0637713048405578	0.176214859058032	-0.296903129358302	0.862618149518901	0.941785762394217	3.62736891345857	0.120633776878673	0.861348914222778	3.1922653389136	0.0473643683109907	0.239312017237789	1.90027354382727	0.0980476374355824	0.232943359963172	4.2886079909127	0.00587311395455456	0.0611628285791814
ACP3	ACP3	NA	NA	NA	NA	NA	NA	6.14640974631377	5.23383288911752e-05	0.00220710888121921	3.7496451232523	0.00171884450515862	0.0119346611233185	NA	NA	NA	NA	NA	NA	NA	NA	NA	NA	NA	NA	NA	NA	NA	NA	NA	NA	NA	NA	NA	NA	NA	NA
ACP6	ACP6	1.7619431796639	0.0632327102281146	0.113903644060288	2.30436468835307	0.0328677126834226	0.0576123103450188	2.20286655830647	0.0427424361899141	0.0752594779884995	-0.0966458377034662	0.862722317348496	0.887962876662378	NA	NA	NA	NA	NA	NA	NA	NA	NA	NA	NA	NA	NA	NA	NA	NA	NA	NA	NA	NA	NA	NA	NA	NA
ACSF2	ACSF2	-1.86357502417533	0.00114343761882305	0.0113549647084052	0.0763346242570329	0.717358250249601	0.755113947631159	-3.16511191964537	0.0011428848072111	0.00794549677419335	-2.36689716043816	0.000682030348933035	0.00736006983909944	NA	NA	NA	NA	NA	NA	NA	NA	NA	NA	NA	NA	NA	NA	NA	NA	NA	NA	NA	NA	NA	NA	NA	NA
ACSF3	ACSF3	0.253519489112435	0.59661380020278	0.662024929800142	-0.109289180992167	0.780961787047489	0.81395872774785	0.405891596517833	0.363074776726427	0.426959619462785	0.622926785650503	0.204091687588823	0.267775195277528	NA	NA	NA	NA	NA	NA	NA	NA	NA	NA	NA	NA	NA	NA	NA	NA	NA	NA	NA	NA	NA	NA	NA	NA
ACSL1	ACSL1	-0.673217610026967	0.156112962653197	0.223201156310488	-0.125889579374569	0.534010727592871	0.582192146623806	4.68296150577953	4.29469376994119e-05	0.00212020117906625	1.85093260742393	0.00159276290315741	0.0114528859617686	NA	NA	NA	NA	NA	NA	NA	NA	NA	NA	NA	NA	NA	NA	NA	NA	NA	NA	NA	NA	NA	NA	NA	NA
ACSL3	ACSL3	-2.57798210909787	8.02845654374462e-05	0.00425587686487215	-2.30549384141463	0.00334253729835323	0.0120497546252789	-3.30579402037024	3.63750708506098e-06	0.00103839383700994	-2.74361965063517	0.000125345125671223	0.00366887666417495	-1.97516794743233	0.0257952014663212	0.125180479349513	-2.05755280255493	0.017739064069329	0.0989173632727519	-0.778453586477898	0.179879628436118	0.331058611147734	-3.1893031049162	0.0801199704356998	0.633552129559317	NA	NA	NA	1.78606018011597	0.503550998375296	0.723678865463656	NA	NA	NA	NA	NA	NA
ACSL4	ACSL4	0.634547820033664	0.00997003833278616	0.0337418364309337	0.6492714605629	0.0159347252901532	0.0337852420855401	-4.0040574221826	1.26600477764728e-05	0.00149955868666428	-2.524381982745	5.9091869696006e-05	0.00278417675344486	1.7979785524994	0.0258338711090935	0.125180479349513	2.3980809197654	0.0103016424036342	0.0794734022504753	-3.2972451176047	0.118705115156853	0.254331477830666	-2.5260945715133	0.179275390940275	0.633552129559317	0.282109370604868	0.875893123541241	0.997596031387365	2.81110831355593	0.100384670802512	0.329445236012569	NA	NA	NA	-6.4762195038199	0.0114565282508506	0.0784179606135812
ACSS2	ACSS2	1.52849991561417	0.00343586767047085	0.0189868561967364	2.8481437597883	0.000429823616300487	0.00380930267756968	1.8432585774408	0.00248207648824204	0.012173108025277	0.242027198904069	0.459405076997618	0.524410838763057	-0.695466681090537	0.0420610275438576	0.151795933119862	0.9095724177058	0.0405803146613828	0.141216683327029	0.643947483891598	0.219722051096778	0.375158264954306	-2.57999627079147	0.112589581530327	0.633552129559317	NA	NA	NA	NA	NA	NA	NA	NA	NA	NA	NA	NA
ACTA1	ACTA1	-0.342769110350034	0.19569344051843	0.265476042452296	-0.550125816662735	0.0299201180671199	0.0537450159361204	-1.62526691493837	8.35596880975054e-05	0.00266626736472101	-1.61494633666723	9.13420699532345e-05	0.00330377550105631	-0.0401782464690328	0.960829416848349	0.97603866072349	-0.946588656596631	0.222629448796716	0.368064704845113	-1.7299667880233	0.00789827246326738	0.0615962749943664	-1.2781218513991	0.153518512600088	0.633552129559317	-0.551159875752401	0.477510575152065	0.949286552804869	0.00647953968513093	0.979777638718317	0.991111827341023	-0.167937890434999	0.623716684731171	0.724835267735313	0.941503989308799	0.0228025965604295	0.107769414696316
ACTA2	ACTA2	-0.354655994416198	0.254744289407954	0.32801850059889	-0.627845588541366	0.0523893066859921	0.0820498592561892	-1.720394622548	0.000492005938785579	0.00527595712636257	-1.56381244183526	0.000717523843472776	0.00754257633865705	-0.112819609781333	0.893297160701301	0.936756469419191	-1.00880097530303	0.20578950047663	0.349267324747356	-1.90055069174343	0.00785736368821021	0.0615962749943664	-1.439548993808	0.158290228969065	0.633552129559317	-0.651192668393435	0.371818408483804	0.949286552804869	-0.0519434888360664	0.888356903919388	0.946685696844031	-0.257258289713267	0.537589110317633	0.657754194382741	0.693099598584499	0.0917586962295749	0.217217342226227
ACTB	ACTB	-0.304906564194901	0.112068918687126	0.173465449740061	-0.336044419173533	0.0905181538736775	0.127842197841071	-1.6939577680167	0.00470705145609022	0.0174943183733808	-1.50369454624887	0.000910132532391741	0.00850958021936908	-0.112306844285069	0.885817647202139	0.935189387709262	-1.01459493559067	0.175884099391482	0.319357868183271	-1.78653870914607	0.00711899961544792	0.0580857835998848	-1.23570611522043	0.136756159360027	0.633552129559317	-0.613961053501235	0.380402055353972	0.949286552804869	-0.122239650544532	0.804655619509988	0.903702322840091	-0.385490737815299	0.461936839131498	0.602484755317621	0.392227661263998	0.454687257288394	0.593297752320436
ACTBL2	ACTBL2	0.335040770195469	0.478971585533521	0.554587774426141	-0.0560876883351646	0.896564255494043	0.914253841312542	-0.846532366890031	0.148060941475608	0.202456991570906	-0.910647402054533	0.127802409364414	0.184770771018086	0.472474700976569	0.570845201184019	0.701159415781259	-0.4030914325702	0.570509250432106	0.697803851166571	-2.01524698735413	0.0753969178262493	0.196653135364521	-1.97869563884436	0.106877384490423	0.633552129559317	-0.740184432489631	0.452520782201606	0.949286552804869	-0.11525414342773	0.63504109807335	0.813066219525908	-0.366845684710633	0.286682711038488	0.442169025731104	0.185974953104402	0.499259990889149	0.634767706590847
ACTG1	ACTG1	-0.281674641658832	0.127885427309941	0.191577665869453	-0.317516158429232	0.0985741508027513	0.136394839249745	-1.67898864723973	0.00458583282424369	0.0172769353270462	-1.4845167955118	0.000881723419114619	0.00835341917893688	-0.110026821499069	0.888132309030203	0.935897141137668	-1.02067326255607	0.176893829179216	0.320429301350728	-1.77987711596993	0.00761178846127608	0.0608943076902086	-1.2249088937044	0.133580965605829	0.633552129559317	-0.526654897991801	0.439236283221661	0.949286552804869	-0.0755567417108018	0.880372775572107	0.942278400323642	-0.345022038421735	0.516238669720534	0.642566337416753	0.465420163121699	0.39233259811783	0.532895177626308
ACTG2	ACTG2	-0.354655994416198	0.254744289407954	0.32801850059889	-0.627845588541366	0.0523893066859921	0.0820498592561892	-1.720394622548	0.000492005938785579	0.00527595712636257	-1.56381244183526	0.000717523843472776	0.00754257633865705	-0.112819609781333	0.893297160701301	0.936756469419191	-1.00880097530303	0.20578950047663	0.349267324747356	-1.90055069174343	0.00785736368821021	0.0615962749943664	-1.439548993808	0.158290228969065	0.633552129559317	-0.651192668393435	0.371818408483804	0.949286552804869	-0.0519434888360664	0.888356903919388	0.946685696844031	-0.257258289713267	0.537589110317633	0.657754194382741	0.693099598584499	0.0917586962295749	0.217217342226227
ACTL6A	ACTL6A	-0.5483487107381	0.00263768118774392	0.0167825882827671	-0.619082193491831	0.00543421632743831	0.0163875226156336	-0.840481190237632	0.000760898232465724	0.00652750893523465	-0.0942010743276676	0.445861418427005	0.511591803661515	1.34385853569237	0.0265416453730368	0.126179549140027	1.28823739108666	0.0423183704423911	0.143811801377543	1.20171269782287	0.124468289591986	0.262335431887925	-0.259033705082633	0.811940449861009	0.917236198587732	-0.576987497648767	0.399077977651123	0.949286552804869	0.742602363885332	0.637191986030343	0.813414587195264	1.97156086043343	0.0111359847918591	0.0779518935430135	1.26912931864833	0.0418170441813095	0.143734775237921
ACTN1	ACTN1	0.235355664298933	0.265708808372554	0.339685998096144	2.09056430111103	0.00029446505813156	0.00330616680527927	-1.82679118462413	0.000496604806513653	0.00531438231592218	-1.54840990925663	0.00148200320618604	0.0109684865624737	0.0509931731143638	0.910391529885954	0.947421344097586	1.7372483771553	0.000420695617663194	0.0300842253331498	-2.38857909705077	0.000661743254099164	0.0241999982253875	-1.7289566968512	0.164611475759922	0.633552129559317	-0.995576959584998	0.651335790282294	0.997596031387365	2.61317197782667	0.0334395831392795	0.208039145696545	-1.46395213056446	0.134029652986829	0.288467920776924	-0.268941204708899	0.718126370148948	0.80422050479304
ACTN2	ACTN2	0.807500772891398	0.0520301747200296	0.0987199306730578	2.72202215164633	9.21588394060193e-05	0.00203842856652297	-0.953198396764233	0.00819941035683457	0.0245172806477695	0.206351117433734	0.251073364143308	0.317496799085606	0.551908613394502	0.108957203731329	0.249736576942821	1.81541589369727	0.000513783763524999	0.030662227245841	-1.5904523677733	0.0233869491978648	0.106911767761668	-0.769444207825764	0.132097296738889	0.633552129559317	0.384866220344533	0.823526646890367	0.997596031387365	1.9751594100442	0.140974573850569	0.375455125618945	0.592187232901933	0.469749957705626	0.606794760832399	1.32311416713257	0.183559554377419	0.321207294382334
ACTN3	ACTN3	0.623301985237735	0.083463466870228	0.13821942518503	2.3531150812739	0.00117709219638873	0.00635882122435066	-1.4405536158097	0.011125166232828	0.0294774657703234	0.108177711702933	0.511946362574314	0.573332121244622	0.561883252920101	0.340027947737683	0.506181623240533	1.7034463322944	0.0394266057310767	0.140119498794826	-1.3706677316385	0.0408767526121907	0.139505981392064	-0.874701982401366	0.260631849539619	0.64018449768605	0.460403337571467	0.467550556229677	0.949286552804869	-0.573768387780564	0.734864831308849	0.870336527073084	0.175441895585934	0.787182953383025	0.851360994967493	-0.3938227501566	0.543604210172444	0.668881915441052
ACTN4	ACTN4	0.497933492723565	0.0670072092903491	0.118362454153919	0.587364772248833	0.0130537553953932	0.0294243902269437	-1.11376111412187	0.00393695685554072	0.0157991527799422	-0.657078677556399	0.0162417347708657	0.0432295054180019	0.490939996943798	0.477933976030793	0.630896905439977	0.407072183356465	0.279543345409438	0.42917106727283	-0.651005935212435	0.11473571358337	0.247969123910029	-0.31225682764887	0.520477771025529	0.786022101668977	-0.588749619253534	0.752317662754087	0.997596031387365	0.4571566034498	0.343862465085783	0.591964653604729	0.292481393839232	0.52976445289211	0.652769275566975	1.42158670335603	0.0140728267956081	0.0856708821373118
ACTR10	ACTR10	2.41839239314043	0.0393304656292817	0.0811465560613389	2.6767677104038	0.0297937956310278	0.0535365277776128	2.50052196565233	0.0410217880073734	0.0731403804574395	2.37994573288616	0.0489085267804234	0.0893974006997901	NA	NA	NA	NA	NA	NA	NA	NA	NA	NA	NA	NA	NA	NA	NA	NA	NA	NA	NA	NA	NA	NA	NA	NA
ACTR1A	ACTR1A	0.7765539007037	0.0241889225824977	0.0590818848114474	1.12470296073767	0.00768641463866155	0.0203360792771481	0.782263842209968	0.00111078464977877	0.00783387610821062	0.121571789381001	0.286376185800199	0.352509244802344	0.147926508605863	0.670189592178861	0.782394976713236	-0.454708021119099	0.079204484840754	0.202198374133418	0.0420947151508635	0.899774488838503	0.940312505428008	-0.566941313518768	0.211506381210066	0.633552129559317	NA	NA	NA	-1.48444213349267	0.451377148733903	0.692504037420182	1.21560177606223	0.0649016861159611	0.18892393605798	0.922262400703101	0.105859844960983	0.238195515704628
ACTR1B	ACTR1B	0.318152912067969	0.13534372569302	0.200118836608791	1.05142675632153	0.0101845033017913	0.0247691950005582	0.997196316365933	0.00628549934885069	0.0206749086178426	0.765938608103333	0.0145194047782051	0.0400936153922492	-0.447477683722866	0.468037630397615	0.62231832938418	-0.123058638592134	0.668726294127904	0.776498262968635	0.798026393711201	0.0745309330170164	0.195078325997046	-0.0132306012717329	0.979295541189362	0.99349306255537	NA	NA	NA	-2.54043214166637	0.19919459344085	0.446208130815182	1.0172817306568	0.213211055187552	0.374456691906453	0.398176073210433	0.578980278766598	0.694399326229379
ACTR2	ACTR2	0.0855966264026655	0.813740036692709	0.8476194856912	1.23902215116533	0.032961089430021	0.0577178419405266	-0.226734047811767	0.617442674740772	0.669514611877012	0.0983383945387324	0.746777505355225	0.788464364897863	-0.134996950247434	0.835168318416948	0.898248358871543	-0.179403674958031	0.785964253285074	0.863495982334384	-0.111498426954999	0.881120225356356	0.92953342455176	-0.268135883573134	0.710634122051825	0.871208982343589	1.23844542221187	0.718201370195655	0.997596031387365	3.55833741521147	0.188526046820134	0.439057330530558	2.88993891633557	0.255775126541726	0.41454182581735	5.01195485622977	0.109968052835581	0.243378879290786
ACTR3	ACTR3	-0.0516220549997364	0.916990271519252	0.932893210714563	1.07136230813606	0.0882941794597422	0.125402132286275	-0.657345873691469	0.220427055070783	0.280792302625464	-0.867474069702968	0.141624541854287	0.199987344759185	-0.357035343366903	0.306405175831107	0.473138904975708	-0.0323244712799671	0.915389438501681	0.953681420942298	-0.790808153427037	0.0767115629194674	0.198343710902115	-0.406206021239033	0.272693007028355	0.645476324474387	-1.0169785493362	0.744531018740556	0.997596031387365	1.26725175997653	0.32782927115689	0.579778958203309	1.65357654882353	0.11810655498914	0.265468862131554	2.10310736539207	0.0703892943332105	0.184158938833077
ACTR3B	ACTR3B	0.921915021328029	0.819923666160349	0.853562377721662	4.811719903644	0.274353443865183	0.33005876399545	-6.08593436422304	0.257891030543284	0.320632873089333	-1.79496097177774	0.635315161887597	0.687845324021512	-1.23042353211317	0.565399756652969	0.696404318664146	0.242521637850466	0.742793810615946	0.832255339347586	-0.143300451986001	0.821030301489789	0.890697301428114	0.837022509234135	0.190134546188691	0.633552129559317	0.393983223247336	0.833812374019991	0.997596031387365	2.8564801885881	0.00498989921501894	0.104721351525864	2.55892336875183	0.00260660669465338	0.0364924937251474	1.54369236287157	0.414259439129226	0.557022852952761
ACTR5	ACTR5	-0.738190015403369	0.137999431005806	0.203036260952208	-1.14391952122847	0.00388109064476061	0.0133197193725512	-1.06881219512703	0.00566042741286299	0.0194746986531966	-0.320628897067099	0.171183679092936	0.232842664320303	NA	NA	NA	NA	NA	NA	NA	NA	NA	NA	NA	NA	NA	NA	NA	NA	NA	NA	NA	NA	NA	NA	NA	NA
ACTR8	ACTR8	0.403726354085233	0.735251561155952	0.781058900481938	2.0558834511066	0.128986415961666	0.171631172908462	-0.584635628061733	0.682586682325293	0.730316112984719	2.51689698405723	0.100783004788584	0.153309863438846	NA	NA	NA	NA	NA	NA	NA	NA	NA	NA	NA	NA	NA	NA	NA	NA	NA	NA	NA	NA	NA	NA	NA	NA
ACVR1	ACVR1	0.0244469626271346	0.960777282149987	0.967453639088562	0.603312484851266	0.250193639816177	0.303935489839526	NA	NA	NA	NA	NA	NA	3.6186196836777	0.107898643044469	0.24857762054242	4.37704819516857	0.0770970151222083	0.199393179747788	NA	NA	NA	NA	NA	NA	2.22365566051463	0.4756182247142	0.949286552804869	3.72015994629257	0.161339201907052	0.409954861564722	NA	NA	NA	NA	NA	NA
ACY1	ACY1	NA	NA	NA	2.1031565141307	0.000833765902840538	0.00534019388077007	4.97373734658187	0.00104942744719698	0.00762729698775247	2.36621553408376	0.000567955778581936	0.0067654687213925	NA	NA	NA	-1.66884759582737	0.101672698736006	0.231360248994236	2.0235866904604	0.0730137375717608	0.193266146251744	-0.329198181975766	0.696910602878488	0.863840345431199	NA	NA	NA	NA	NA	NA	NA	NA	NA	NA	NA	NA
ACYP1	ACYP1	3.14134412236663	0.166219683179218	0.234078828337505	3.51210759825663	0.132630472738844	0.176165666080602	2.93535070201533	0.175854353641356	0.233446431406701	3.90766661742483	0.114013521399143	0.169240324169698	NA	NA	NA	NA	NA	NA	NA	NA	NA	NA	NA	NA	NA	NA	NA	NA	NA	NA	NA	NA	NA	NA	NA	NA
ADAM10	ADAM10	-0.453033884888633	0.0640773426569121	0.1148928642281	-2.7744237513959	5.15596381541032e-05	0.00169271264883282	-0.217353854914499	0.376763551415476	0.440385004368368	-1.41726868264423	0.00469685779811389	0.0203824319863069	-0.780717222024098	0.0394341019700443	0.148266569772675	-1.03950787577087	0.0165171236497297	0.096568691504797	0.488872131433602	0.167733112915711	0.315732918429574	0.724777848239199	0.095505888990767	0.633552129559317	-3.28440038606947	0.236185989143172	0.932147370485053	-1.93086346296277	0.0302753513787559	0.199386623724526	-1.7650952996906	0.00412009995002311	0.0442083717265254	-1.3744033113359	0.0139003535780037	0.0855572150460072
ADAM15	ADAM15	-1.1397878151143	0.0134211568732747	0.0405971038980298	-1.05292445271817	0.0060933180564499	0.017660810802148	-0.127141469498302	0.36095831232995	0.424661611605807	-0.505121724596734	0.0174763827656829	0.0452294614293815	-0.704859429265635	0.260345125836837	0.423852100883873	-0.264998195022034	0.59005301763217	0.713704663392181	0.322806532202332	0.494560771577809	0.646950706028818	1.64428037532477	0.251275655518734	0.64018449768605	-1.20532365032967	0.463921991952144	0.949286552804869	0.2795863200799	0.411222282064317	0.655238053207348	-0.310307679640001	0.31758503719727	0.474923707711076	2.20685049577097	0.0170687812665184	0.095545169545038
ADAM17	ADAM17	0.526943333967669	0.129010885133669	0.192832015356131	-0.492760656773065	0.141951226678736	0.186834443586234	NA	NA	NA	-1.7746972232522	0.00356274498065624	0.0174544058291589	1.07037875738087	0.0856722208386986	0.220704860315923	1.49636729833457	0.0371474000979132	0.134982108107647	-0.936938020044199	0.105229340303139	0.235460538903865	-1.56040771619803	0.204680821590992	0.633552129559317	1.70691707336143	0.256681896962033	0.938207027896918	1.8708159714908	0.0168270362166999	0.168900279689947	-1.3061663646352	0.0528606182602461	0.16746790698828	0.524100828926301	0.175837259168308	0.311988343641646
ADAM9	ADAM9	0.70555990988947	0.0271677137845422	0.0638244579212107	-2.42749227705363	0.00031592075833049	0.00342849554778619	-0.841396025118698	0.00626124577078108	0.0206749086178426	-1.69766864092493	0.00175122269257428	0.0120171679437119	1.57758089155243	0.0473107199657778	0.162717853259347	0.0514477392679993	0.913516147967249	0.952043352889755	-0.0142032418650331	0.978593402480994	0.985843498076517	0.704176332637299	0.498261184448363	0.771216908124696	1.58445211796833	0.247855136249701	0.935079097581574	-0.752869352449835	0.192731110516689	0.440825197651214	-1.27182077340974	0.0685945633493473	0.194285179428787	1.52981173186163	0.0459388536532115	0.150438220017591
ADAR	ADAR	0.237218599483267	0.184940427575402	0.254161548335102	-1.37270198267644	0.000478634680433502	0.00396809795298081	-1.05049984959687	0.00100451629063297	0.00743637187514956	-0.188236636577368	0.120557365588011	0.176766106754081	0.815827520907167	0.28677834325802	0.451923608529289	0.450350778097736	0.453307527253966	0.599921217031085	0.596035896333234	0.365459160475738	0.528208139490284	0.528145381442499	0.846718654594148	0.935437932360418	NA	NA	NA	NA	NA	NA	NA	NA	NA	NA	NA	NA
ADARB1	ADARB1	-1.45049870378007	0.13627968018821	0.201058530649676	NA	NA	NA	-0.0292106199355011	0.968258243966397	0.973999373915341	NA	NA	NA	NA	NA	NA	NA	NA	NA	NA	NA	NA	NA	NA	NA	NA	NA	NA	NA	NA	NA	NA	NA	NA	NA	NA	NA
ADCK3	ADCK3	1.58626348318567	0.245576697965285	0.318666418057716	3.03750867671333	0.00714266334323172	0.0195003674956431	5.05417286826603	0.00233044657513432	0.0117487735334084	6.56311061004203	0.00381437205211513	0.018199314031656	NA	NA	NA	NA	NA	NA	NA	NA	NA	NA	NA	NA	NA	NA	NA	NA	NA	NA	NA	NA	NA	NA	NA	NA
ADCK4	ADCK4	0.229017828934467	0.730965414476746	0.77712248393735	NA	NA	NA	-0.345120763719532	0.613259856364457	0.665806810862075	0.262368442738868	0.692695819834076	0.739052940004937	NA	NA	NA	NA	NA	NA	NA	NA	NA	NA	NA	NA	NA	NA	NA	NA	NA	NA	NA	NA	NA	NA	NA	NA
ADCY3	ADCY3	0.0977053245807333	0.908035326712323	0.92549422029655	NA	NA	NA	NA	NA	NA	0.295850815802533	0.531522876066428	0.592740113483208	NA	NA	NA	NA	NA	NA	NA	NA	NA	NA	NA	NA	NA	NA	NA	NA	NA	NA	NA	NA	NA	NA	NA	NA
ADCY6	ADCY6	0.218950773625901	0.643084474346865	0.701751896737466	1.25505856176643	0.233074304616993	0.285062762441589	1.97130104400467	0.0211350058375658	0.0447234688911564	1.83062889426527	0.0166430616206376	0.0438469476645555	NA	NA	NA	NA	NA	NA	NA	NA	NA	NA	NA	NA	NA	NA	NA	NA	NA	NA	NA	NA	NA	NA	NA	NA
ADD1	ADD1	0.271077841248399	0.561138820022855	0.62891940674112	-0.049749971183001	0.807674226456969	0.837733512889228	0.8437389979104	0.0216811666860375	0.0456475766840279	-0.862404179047367	0.040844748367424	0.0791890163979142	4.3444144951546	0.0165549082634093	0.105262948343858	2.88452238300093	0.0369898705583305	0.134791429235022	5.04655853834853	0.00903834832769687	0.0661803118035217	-0.883806597960834	0.349185575115187	0.685894351073249	NA	NA	NA	NA	NA	NA	NA	NA	NA	NA	NA	NA
ADD3	ADD3	-1.11701548239067	0.0942709101932814	0.151751789890207	-0.552980571217734	0.354078799432735	0.409734660718793	0.285470609949368	0.530174539060298	0.586354393903483	-0.681148541261599	0.193507963036461	0.256246303875384	NA	NA	NA	NA	NA	NA	NA	NA	NA	NA	NA	NA	NA	NA	NA	NA	NA	NA	NA	NA	NA	NA	NA	NA
ADH5	ADH5	1.0670242559386	0.0167364621059843	0.0463324809283557	2.62116295093237	0.00149813226001308	0.00733606979105844	0.0510958989905355	0.728968285939111	0.770644654609973	1.12750067124517	0.00581354884650542	0.0228311734113894	0.4020074771414	0.062297052368813	0.186763609547735	-0.160118306069201	0.655015575268464	0.765354364452956	-0.371693749033501	0.327007618534042	0.488296373686558	-0.507551701846467	0.267035443884147	0.641536722160431	0.0178202513830001	0.991772180388057	0.998093682834261	1.63336615559093	0.097359873032179	0.324457584775696	2.33370379143003	0.0111924263714228	0.0779756718767372	2.01217953465613	0.0951135767148047	0.222773392069483
ADI1	ADI1	1.68747510755806	0.00832768329704006	0.0304136537328462	1.76692026102597	0.000773155026806197	0.00512816930105254	2.23824316747543	0.000373469620743408	0.00462025183297933	2.06227198377083	0.000384476342390067	0.00585170398895385	5.09522404141713	0.12522901686794	0.272541988992675	4.0087261224967	0.182251285529364	0.324949727243168	0.7828858398249	0.805586908753924	0.879466852696874	1.71420585649487	0.658549624513655	0.851428134783022	NA	NA	NA	NA	NA	NA	NA	NA	NA	NA	NA	NA
ADIRF	ADIRF	NA	NA	NA	4.49757447513273	0.000230432264579181	0.00305293507894244	NA	NA	NA	3.6983234568455	4.88645992425038e-05	0.00257858490202692	NA	NA	NA	NA	NA	NA	NA	NA	NA	NA	NA	NA	NA	NA	NA	NA	NA	NA	NA	NA	NA	NA	NA	NA
ADK	ADK	1.94583835177783	0.0103239227049733	0.0344602756623612	3.94435853606133	0.00411528729609876	0.0138036714196068	1.85287656769637	0.0219181877676509	0.0460079729595337	1.07454848139083	0.0571765846776407	0.100206189752212	1.4004826634044	0.0337698197537702	0.141509484374321	1.63336528869763	0.0168185478021009	0.0972524071262251	0.846020884423631	0.098454166416887	0.226254516800506	-0.0636961851684674	0.87390066057666	0.946998877871707	-0.789708957272133	0.770907965007957	0.997596031387365	1.25244669636197	0.379114007747325	0.622276847431267	1.37066995718547	0.188842578268711	0.346998237568757	1.8835407853291	0.106048003528446	0.238195515704628
ADNP	ADNP	-1.82391876107007	0.000192866781674764	0.00529542948249581	-1.6654517211527	4.29556747305872e-05	0.00158172388753713	-1.48639041498077	0.00250130018099864	0.0122002698606205	-1.21871221674333	0.00255070635386453	0.014334480755424	NA	NA	NA	NA	NA	NA	NA	NA	NA	NA	NA	NA	NA	NA	NA	NA	NA	NA	NA	NA	NA	NA	NA	NA
ADO	ADO	3.62773906826917	0.00983590666405642	0.0335260787243904	6.7668954901151	0.0043726285360833	0.0143104206635453	5.13849024076193	0.00756814949432464	0.0233932555217443	2.58906315230447	0.0291741422471097	0.063172732309396	NA	NA	NA	NA	NA	NA	NA	NA	NA	NA	NA	NA	NA	NA	NA	NA	NA	NA	NA	NA	NA	NA	NA	NA
ADPGK	ADPGK	-0.365627248672233	0.364265215997925	0.440839956250653	-3.5914484564045	0.135890514429393	0.180053772042396	-1.25402221032557	0.0268790338420149	0.0533199333189021	-1.47612511673957	0.0263265116942466	0.0590667526405355	NA	NA	NA	NA	NA	NA	NA	NA	NA	NA	NA	NA	NA	NA	NA	NA	NA	NA	NA	NA	NA	NA	NA	NA
ADPRHL2	ADPRHL2	2.57616140008063	0.0124917894561829	0.0386595611262447	4.1446730632279	1.33975961910234e-05	0.00104383129794762	4.03678066669837	0.00675199437810189	0.0216369789226008	2.50941943765534	0.00314973867310987	0.0161527414752194	NA	NA	NA	NA	NA	NA	NA	NA	NA	NA	NA	NA	NA	NA	NA	NA	NA	NA	NA	NA	NA	NA	NA	NA
ADRB2	ADRB2	NA	NA	NA	NA	NA	NA	NA	NA	NA	NA	NA	NA	-0.453778087602466	0.675279395111571	0.785911337431994	2.4992872020514	0.021732046911225	0.105220363513519	-2.7627369730169	0.160401461459446	0.306560239923201	NA	NA	NA	0.0582511420058331	0.977138141601815	0.997596031387365	3.81316331049647	0.00323794755301307	0.0945274412235317	-1.26281815240647	0.287259469097418	0.442169025731104	-0.773687762582369	0.651086825607069	0.75139962141281
ADRBK1	ADRBK1	0.98726489011937	0.0490465604158291	0.0946630441479269	2.06224906350587	0.013814020556138	0.0304515149083785	3.34084442478623	0.00132507672462151	0.00858183972765389	2.02380550310717	0.0104660346296518	0.0326221292029962	1.57761974616513	0.356159862427602	0.520850574919361	2.71705131766016	0.00912950906027042	0.0762368734120546	2.91863750292256	0.00385230012174851	0.0458452802246071	NA	NA	NA	NA	NA	NA	NA	NA	NA	NA	NA	NA	NA	NA	NA
ADRBK2	ADRBK2	0.275435003445132	0.226709890317268	0.299409164469327	1.5195908477563	0.00248656916212042	0.00998453155866815	2.0253649318527	0.00570492525628665	0.0195605122735032	0.41663659772443	0.108997884972047	0.163264785409449	NA	NA	NA	NA	NA	NA	NA	NA	NA	NA	NA	NA	NA	NA	NA	NA	NA	NA	NA	NA	NA	NA	NA	NA
ADRM1	ADRM1	0.230589635138099	0.501208690241792	0.574618804122774	1.5578350380135	0.000869177120376739	0.00544859435613737	0.757836669544602	0.000977884304924196	0.00737973478256865	0.664078718403466	0.00115503131791074	0.00953917483579085	0.373827193089266	0.48543123740451	0.635991716949206	-0.182210964989633	0.64247366020204	0.75460237178576	-0.0515799320862662	0.75095355224298	0.844190420723071	-0.7829986960421	0.00431413890314148	0.633552129559317	-1.17060808562593	0.577400388138522	0.991655422265958	1.7646600726076	0.104634569624835	0.332014698567516	2.4198531175554	0.00938050564579342	0.0699966664939915	1.140812310153	0.163129379057665	0.298269813096092
ADSL	ADSL	2.6887876441679	0.00416788211820436	0.0209529022167757	3.16761598868557	1.71628850864389e-06	0.000471527685006375	2.99248903962943	0.000475984897244856	0.00527595712636257	1.88896820971057	2.19409716901157e-05	0.00198552405384135	1.54245682371383	0.0998522657878484	0.239805788321743	1.22168170867923	0.144845069866101	0.283681087298129	1.27751509836323	0.127467275633208	0.267546507684282	0.500553818629633	0.443807044504429	0.741757492025825	NA	NA	NA	2.3817176293223	0.0360211136415098	0.213783385875956	2.23658015434837	0.0375455414517471	0.141608378987183	1.5610821107338	0.128405932025516	0.264121428535027
ADSS	ADSS	1.53528416805333	0.0204609748537098	0.0528706850225687	1.98155391652277	0.0207842367844964	0.0407717835456862	1.87177327030473	0.0194044798711245	0.0423628048250289	1.5126917374738	0.0390567071448092	0.0769325284073006	0.753829451979399	0.272918404893648	0.437487021030714	0.594381163330901	0.329937169459084	0.480474800644145	0.480198231943135	0.421256271004138	0.581744158936573	-0.6656731121289	0.285912281535216	0.656048823868362	3.32929005300817	0.102052409041743	0.816419272333941	4.50553058007823	0.0442245852831531	0.234375411567956	3.80469849568363	0.0307150805245306	0.124383383942314	3.15736438020583	0.0504647417178284	0.156825850974387
AEBP1	AEBP1	-4.75424493592177	0.00131224002192629	0.0120899909024833	NA	NA	NA	-3.78341370835667	0.00419550886329293	0.0164156415644146	-2.78315019567307	0.0175177041129377	0.0452938672607984	NA	NA	NA	NA	NA	NA	NA	NA	NA	NA	NA	NA	NA	NA	NA	NA	NA	NA	NA	NA	NA	NA	NA	NA
AFAP1	AFAP1	2.31966327076263	0.00146600407158301	0.0126764576756866	1.24256336276907	0.0101254643645499	0.0246755013926005	NA	NA	NA	NA	NA	NA	4.79910178396073	0.0173126734877686	0.107461505850114	3.7719507362116	0.013553274987136	0.0893104349673147	NA	NA	NA	0.5198589850981	0.716398694844613	0.872912623115178	NA	NA	NA	NA	NA	NA	NA	NA	NA	NA	NA	NA
AFAP1L1	AFAP1L1	-2.89018584386813	0.0198698821426968	0.0520211975510995	-2.85444580796857	0.0178319108770106	0.0364659534852415	NA	NA	NA	NA	NA	NA	NA	NA	NA	NA	NA	NA	NA	NA	NA	NA	NA	NA	NA	NA	NA	NA	NA	NA	NA	NA	NA	NA	NA	NA
AFF4	AFF4	-0.568970103917465	0.62269217489439	0.684015983665278	-1.01483459048693	0.323270980049837	0.379463574513189	-1.16537132355177	0.228593373138589	0.289010531500512	-1.45588027278066	0.0734858744268158	0.120956007283315	NA	NA	NA	NA	NA	NA	NA	NA	NA	NA	NA	NA	NA	NA	NA	NA	NA	NA	NA	NA	NA	NA	NA	NA
AFG3L2	AFG3L2	-0.347402988812799	0.0314438266676658	0.0700052755059674	-1.4049993880849	0.000233135110805523	0.00306070844350019	-0.0165337488057666	0.919753983324594	0.93530365230035	-0.176653690518467	0.153872154078764	0.212951313158573	-0.157353500956599	0.78489176642973	0.862148128779882	-0.487794351649367	0.577191942907626	0.702287261343213	1.91422902541153	0.0593175653297163	0.170394859479957	-0.315830973707133	0.73511085846276	0.880086189082301	NA	NA	NA	NA	NA	NA	NA	NA	NA	NA	NA	NA
AFP	AFP	NA	NA	NA	NA	NA	NA	NA	NA	NA	NA	NA	NA	5.8157007701436	0.150257374119895	0.303392734478277	5.2809101077259	0.175793143655444	0.319357868183271	10.3279339813713	0.00219611759508484	0.033688896716353	5.52671241290457	0.0866937409729453	0.633552129559317	NA	NA	NA	NA	NA	NA	NA	NA	NA	NA	NA	NA
AGA	AGA	-2.52819334205837	0.248405944175707	0.321558371643312	NA	NA	NA	1.5152783206422	0.446252665392328	0.507881730752077	NA	NA	NA	NA	NA	NA	NA	NA	NA	NA	NA	NA	NA	NA	NA	NA	NA	NA	NA	NA	NA	NA	NA	NA	NA	NA	NA
AGFG1	AGFG1	0.696719486561399	0.00884262226107742	0.0316253940500143	0.589132053067299	0.0012119037041064	0.00644209504626822	-0.7279204630197	0.0589640138028357	0.0962441310761819	-0.444074379947068	0.0721014515217059	0.119197794385978	2.93077916730956	0.0186379820009938	0.110717438014817	1.8461955018582	0.0646327679335267	0.180707152239412	NA	NA	NA	0.326650217450364	0.857386264477525	0.941521769535719	NA	NA	NA	NA	NA	NA	NA	NA	NA	NA	NA	NA
AGK	AGK	-0.367290669300637	0.34343154445897	0.420666320986805	0.774901743813999	0.0889408129357872	0.126023627449731	0.283092879939897	0.421267627500376	0.484717127244826	0.810300426485231	0.0712045996368448	0.118047964902177	NA	NA	NA	1.56409554893833	0.308876438582252	0.457915783959831	2.75179903141807	0.07773570058609	0.200122357218169	NA	NA	NA	NA	NA	NA	NA	NA	NA	NA	NA	NA	NA	NA	NA
AGL	AGL	1.8252286787902	0.0176706380165737	0.0481223784032226	1.71105927939603	0.0282203698636985	0.0513570076904011	2.00265197166066	0.0167645625694851	0.0384776122482962	2.10535719919516	0.0217247386899282	0.0520860727245576	0.00419335623063333	0.997646577054407	0.998598529895107	0.6150861216113	0.584392869145986	0.709025708569411	0.958762540737133	0.238963934313556	0.397738628924577	1.2375652529764	0.390591835889	0.708522602016573	NA	NA	NA	NA	NA	NA	NA	NA	NA	NA	NA	NA
AGO1	AGO1	-0.5673912614565	0.0921206637008523	0.149097349895515	-0.135709120914999	0.703183153021182	0.741838330390171	0.372260566050766	0.0343105037169744	0.0637142888399315	-1.3010578250655	0.0485223977450645	0.0890308389779922	NA	NA	NA	NA	NA	NA	NA	NA	NA	NA	NA	NA	NA	NA	NA	NA	NA	NA	NA	NA	NA	NA	NA	NA
AGO2	AGO2	0.5173428103672	0.261521981120564	0.335535271248383	1.5539051983738	0.0328012319563674	0.0575150926477117	0.263090814391433	0.541893548562593	0.598128863030594	0.363257310346665	0.369299342244374	0.436361985898692	-0.0251928737667981	0.984357276280173	0.990970041092036	0.423852922890834	0.713053753412699	0.811291015123873	1.02413701365807	0.41347548013065	0.574196467040977	0.444615569862936	0.738580101699174	0.882082643162014	NA	NA	NA	NA	NA	NA	NA	NA	NA	NA	NA	NA
AGO3	AGO3	-0.460050589239067	0.0424391512802125	0.0853780045291044	0.581489573307833	0.181392607338475	0.229990140953811	0.7858879825305	0.0140036455984958	0.0339526798601685	0.329628829246433	0.175414075677517	0.237714452324154	NA	NA	NA	NA	NA	NA	NA	NA	NA	NA	NA	NA	NA	NA	NA	NA	NA	NA	NA	NA	NA	NA	NA	NA
AGPAT1	AGPAT1	0.729392645942468	0.0799890048740388	0.134082927005404	0.750416430629734	0.0865797614627377	0.123583908896771	-0.157456924299833	0.598108231945143	0.650977616008513	0.919853848307401	0.0513215611575338	0.092336814943166	NA	NA	NA	NA	NA	NA	NA	NA	NA	NA	NA	NA	NA	NA	NA	NA	NA	NA	NA	NA	NA	NA	NA	NA
AGPAT3	AGPAT3	-0.658669265914696	0.724129047294985	0.771693256213644	0.332681149218903	0.854048121274789	0.877066927612512	-0.982307916909797	0.602809586128749	0.655549161307511	-0.613921994279632	0.744494776191718	0.786368881898257	NA	NA	NA	NA	NA	NA	NA	NA	NA	NA	NA	NA	NA	NA	NA	NA	NA	NA	NA	NA	NA	NA	NA	NA
AGPAT4	AGPAT4	NA	NA	NA	-0.886887516368732	0.233301405300385	0.285273679003985	NA	NA	NA	NA	NA	NA	NA	NA	NA	NA	NA	NA	NA	NA	NA	NA	NA	NA	NA	NA	NA	NA	NA	NA	NA	NA	NA	NA	NA	NA
AGPAT5	AGPAT5	0.3961771068881	0.16857793358573	0.236285526398379	NA	NA	NA	-1.3215651363877	0.0233139800886445	0.0480757832514827	0.385059106088836	0.177786160219919	0.240250337382973	NA	NA	NA	NA	NA	NA	NA	NA	NA	NA	NA	NA	NA	NA	NA	NA	NA	NA	NA	NA	NA	NA	NA	NA
AGPAT6	AGPAT6	1.25210433908066	0.0903823985027906	0.146924722261605	0.709041883602598	0.0561858070610057	0.0867464989229369	-1.7961778347339	0.136081899633156	0.188740148629819	0.929870952810298	0.0611814769835086	0.105081251473494	NA	NA	NA	NA	NA	NA	NA	NA	NA	NA	NA	NA	NA	NA	NA	NA	NA	NA	NA	NA	NA	NA	NA	NA
AGPS	AGPS	-0.899807347075267	0.00773903339040208	0.0295549061609386	-1.25168662413737	0.00161702139094016	0.0076994429855246	-3.001799034118	0.000281871813810711	0.00417856997640638	-2.36489363363307	0.00134722941206826	0.010388529451383	NA	NA	NA	NA	NA	NA	NA	NA	NA	NA	NA	NA	NA	NA	NA	NA	NA	NA	NA	NA	NA	NA	NA	NA
AGR2	AGR2	-10.7880923323095	0.0232727295277824	0.0574468390464485	-2.32181458051913	0.0013809314684937	0.00704639517647812	-7.44248571571707	0.00921507560197395	0.0261828045679986	-7.39762292116004	0.00133427788682569	0.0103093451728915	-2.4803143351752	0.0840476318310533	0.218801608974939	-0.354938152047033	0.594963903638711	0.716412469399804	-0.540022093619466	0.706107180526526	0.812965980112383	-2.44290486768473	0.337838206296073	0.681455175486464	NA	NA	NA	NA	NA	NA	NA	NA	NA	NA	NA	NA
AGRN	AGRN	-1.34489040654664	0.000773968071080881	0.00941778421037963	-3.21958056202087	2.25654971395269e-05	0.0011971702498157	-3.6581233128091	1.85059483542423e-05	0.00154371571622736	-4.4716217393747	8.10039156639609e-06	0.00143061887311669	-2.44092916567897	0.0696603222426651	0.19678728375015	-3.88382644577603	0.020504790046566	0.103936940572577	-2.44319596725477	0.0138145085394305	0.081571383756637	-0.223376608544832	0.692682416444648	0.861517404709818	-5.17350764642557	0.0447419528151393	0.754557202374725	-4.599575299913	8.91974178707475e-06	0.00665655252223355	-2.462027896175	0.00257924968717339	0.0364567023090855	-1.90611148264857	0.0299398650521665	0.12341036213852
AGTRAP	AGTRAP	-0.35717330280637	0.00992718829900222	0.0336819810854613	-1.25913276645937	0.0767332405599761	0.111417945959131	1.12270025070543	0.000200579199956553	0.00373534147107702	-1.13518860420153	0.010760562735919	0.0332550842794207	-0.372764362853701	0.471718843841318	0.626106791045394	-1.11256313772724	0.00198047587521175	0.0438059104426207	2.70169840885903	6.89396203243238e-05	0.0163986770763838	NA	NA	NA	-0.0540929710803013	0.928184689599632	0.997596031387365	0.826844949518129	0.261933805746752	0.515271431689669	4.69235621545373	0.000142834545361817	0.0153162393529243	1.03896242866483	0.00676533248522087	0.0633707683875839
AHCTF1	AHCTF1	-1.4803853215723	0.000745129981686165	0.00935158815880146	-1.40528111941927	0.00596290778824993	0.0174009435579254	-1.2299072355605	0.00568956633488524	0.0195364177365187	-0.499686375295937	0.0290580268462046	0.0630098807816841	NA	NA	NA	NA	NA	NA	NA	NA	NA	NA	NA	NA	NA	NA	NA	NA	NA	NA	NA	NA	NA	NA	NA	NA
AHCY	AHCY	0.652836961103368	0.0271297146621264	0.063791169214328	1.93849779161127	0.000687979074136736	0.00486690360302787	1.53500750740603	0.000322634042956603	0.00436365230630961	0.857115032217099	0.00838295088588368	0.0282663462139349	0.155045421238633	0.747453979378101	0.837501691971821	0.0701329647424309	0.853110640118526	0.91146073723921	1.3003976075635	0.035828547371805	0.131799452383797	0.0211487906671337	0.929876366656383	0.972281152106511	0.0631816298377039	0.955427144614285	0.997596031387365	1.41340231433597	0.00149305521364802	0.0839803353121312	3.21370158754564	0.00252452812921007	0.0362084808054583	1.99309003178173	0.0202283017530774	0.103290974609534
AHCYL1	AHCYL1	-0.134871891349601	0.209983429753538	0.280856395547577	0.441726563899064	0.0062542293400252	0.0179281038742073	0.391065542488565	0.0180669428881975	0.0402832918921898	0.507325364095365	0.00551293602339059	0.0223058447364625	1.46697022702863	0.00790225329254388	0.0825433621452645	1.83081599513487	0.00400529566469352	0.0542572330090675	0.914234780715734	0.0288201012584162	0.117010397469368	0.888847271126199	0.253996372504277	0.64018449768605	0.943374860073501	0.747719036515115	0.997596031387365	1.3769717109204	0.265327614651726	0.51814598692533	1.0105419185822	0.0237482036836609	0.108415712468887	1.45697339332613	0.0133898454520601	0.0844559423976372
AHCYL2	AHCYL2	-0.0495979590700983	0.611835492617551	0.675276690883193	0.794556717107437	0.00187352130797854	0.00842358417540737	0.445986432754033	0.0698242806248654	0.109300167666743	0.731697358316367	0.0109419572020493	0.0335621496432131	1.43470978223687	0.0146949826277629	0.0998814477960471	1.9076406464434	0.0081095875899619	0.0722552832311253	0.786071405628999	0.0023822818461713	0.034927581230939	0.563760909703365	0.441786907963915	0.740755877601712	0.9788746405677	0.707939979031502	0.997596031387365	1.76546655382367	0.169749145760021	0.416176254558058	1.5721786179286	0.165744570576892	0.320536022665753	2.02910602156513	0.110534765245248	0.243790565568686
AHDC1	AHDC1	-3.85838940839193	0.00449267395603928	0.0217878409063717	-4.95184161421884	4.3063627417815e-05	0.00158172388753713	NA	NA	NA	-3.95958027620077	0.0129147270480489	0.0368782546712953	NA	NA	NA	NA	NA	NA	NA	NA	NA	NA	NA	NA	NA	NA	NA	NA	NA	NA	NA	NA	NA	NA	NA	NA
AHNAK	AHNAK	-1.11271933071077	0.0799981813105694	0.134082927005404	-1.55408676569927	0.039528205170711	0.0661474545099644	-4.86323772338363	0.000990700932450353	0.00740619711358957	-4.79843355417117	0.00408098992339878	0.0190203331306052	-1.05652163510096	0.049415413856512	0.166677714261997	-0.891162362412697	0.0225253837950691	0.106095123429311	-3.53045285749593	0.0151187106558682	0.0860292216288025	-3.28619542555986	0.127970592559347	0.633552129559317	0.734216797072335	0.581282120002831	0.991655422265958	1.31432871367053	0.118095279831448	0.346747577792475	-2.5172605400487	0.0202630068328061	0.0999715274556148	-2.78295201104157	0.0149473963137974	0.089234832128986
AHNAK2	AHNAK2	-1.46587792101824	0.0392262781141591	0.0810443200185511	-3.5898335480471	0.00726503542870677	0.0196355255547661	-7.3319517508007	0.00212940043476485	0.0110877139055965	-6.05797893121777	0.00184498596734928	0.012261640959061	-0.442139879772032	0.233701784616554	0.397573386602504	-1.496324035148	0.00938351026812811	0.0771427505414581	-6.90723166539967	0.0235947068679465	0.107166971938438	-4.29927521952907	0.14019980339743	0.633552129559317	0.322856891062434	0.87220004382689	0.997596031387365	NA	NA	NA	NA	NA	NA	NA	NA	NA
AHR	AHR	-0.689966462127133	0.593664428800307	0.659298766188933	1.665138509807	0.205380365085345	0.255487672328137	NA	NA	NA	NA	NA	NA	NA	NA	NA	NA	NA	NA	NA	NA	NA	NA	NA	NA	NA	NA	NA	NA	NA	NA	NA	NA	NA	NA	NA	NA
AHSA1	AHSA1	0.254052556809768	0.318009079077194	0.395314745618597	0.823903818626601	0.0353672220879198	0.0609296697356242	0.598625286868135	0.0789029832149435	0.120413914016856	-0.724422652247199	0.0551042027730236	0.0976115736936037	2.59965969269073	0.00562840924838751	0.0720855027305046	2.0034768840762	0.0150421561632053	0.0932128201867815	2.39456420804683	0.00414855881161802	0.0465890982014159	1.2565599971359	0.151612974706593	0.633552129559317	NA	NA	NA	NA	NA	NA	NA	NA	NA	NA	NA	NA
AHSG	AHSG	NA	NA	NA	NA	NA	NA	NA	NA	NA	NA	NA	NA	7.33412358645613	0.0629152219454772	0.186961922072491	6.71523351481363	0.129229033197757	0.265641963671675	11.0344046211546	0.000495679546492869	0.024119298551138	5.7099936246036	0.105540530202209	0.633552129559317	5.00799432785523	0.0828430292313237	0.792040952211834	6.1086697054843	0.0707719757731937	0.282859306886618	9.7166559174039	0.0274903997700237	0.114794922429315	8.63184458885707	0.0190207140906693	0.100755155229954
AIDA	AIDA	3.00550027665913	0.0179295974319844	0.0485297913231139	5.55256469752123	0.00563657823009684	0.0168131076349174	7.80971817761273	0.00232157643465527	0.01172143843992	2.7391590045644	0.0120825982750384	0.0354404183712147	1.7332393310116	0.000995041211528606	0.0486119339217364	3.3519915399783	0.000277370750011498	0.029860373903178	4.09672583459237	0.0010409252411347	0.0265382482194627	0.65979503372477	0.13301168964417	0.633552129559317	-2.27457306993006	0.465391359173385	0.949286552804869	2.92534832356537	0.108008402458004	0.332041455993941	3.8391249397028	0.0742282316192977	0.20395420650536	0.654923249126202	0.630509893544259	0.739382769237556
AIF1L	AIF1L	-0.373014768350433	0.469455971252356	0.544747999584984	NA	NA	NA	0.955594382583037	0.292155293902292	0.355960105469312	0.574865107557802	0.299583509020162	0.366458548238153	NA	NA	NA	NA	NA	NA	NA	NA	NA	NA	NA	NA	NA	NA	NA	NA	NA	NA	NA	NA	NA	NA	NA	NA
AIFM1	AIFM1	-0.0295447828888982	0.713897322447358	0.763220100715486	0.0825651177066007	0.511267015374542	0.560910849149876	0.801499615148835	0.000947168307435603	0.00727893610818043	1.2815472732906	0.000150509531901896	0.00374640943323729	-0.975936768068834	0.463619565375133	0.61796305473763	1.34556011399876	0.114863596202263	0.248361286959697	3.13098405799663	0.0272265711366969	0.114066821350475	0.713228786799597	0.718874131176176	0.873717864942353	NA	NA	NA	NA	NA	NA	NA	NA	NA	NA	NA	NA
AIM1	AIM1	-5.4271005363126	0.00209375516606735	0.0151017902457843	-6.24624164736317	2.83331611345732e-05	0.00131677459656377	-9.22250671068493	0.0145762493632634	0.0348935894393515	-5.85869151931687	0.000976047876840665	0.00881852381926932	-2.6649532419944	0.00621847039029144	0.0746549023700397	-6.91738887228184	0.0434970442227037	0.144679025967247	NA	NA	NA	NA	NA	NA	NA	NA	NA	NA	NA	NA	NA	NA	NA	NA	NA	NA
AIMP1	AIMP1	0.733152450123903	0.00171169115162016	0.0136986463763443	0.542472515553801	0.00596699022388629	0.0174009435579254	1.2825246584595	0.00145559905758256	0.00895082240696771	0.547499704885468	0.00617319758314483	0.023602543283533	-0.893370427349197	0.0554085713777734	0.176132095076619	-1.27400981885273	0.0178009182416773	0.0989173632727519	0.1409899953394	0.650165239297352	0.768155953724833	-1.1202117917417	0.112339286278228	0.633552129559317	0.483041399276301	0.749729680251127	0.997596031387365	NA	NA	NA	4.2878591265132	0.0737562391797225	0.203036838191371	1.3279829438533	0.436029351837541	0.574728222925289
AIMP2	AIMP2	0.850467474820402	0.0147066379232681	0.0429464321184496	0.875440863310768	0.000377989201681193	0.00372573864105325	1.59154413096504	4.59404805484017e-05	0.00216158955528172	0.922808056493469	0.000620667507886836	0.00716687623439569	-0.286060072937467	0.732521159705306	0.82803307815826	-0.198702490137133	0.843954543877662	0.90698974225668	0.878278664634298	0.331506288113525	0.493034839293279	-0.274682288886833	0.78440746165898	0.900543217468637	NA	NA	NA	NA	NA	NA	NA	NA	NA	NA	NA	NA
AIP	AIP	3.92059480470936	0.00148559430647992	0.0126764576756866	4.81375130326576	0.000869135277265226	0.00544859435613737	2.8759732819311	0.000836535310271094	0.00683067001244275	2.6496484961675	0.00714026453928846	0.0257470004318959	1.93060791167437	0.0315529213053571	0.137807689452289	2.49621236969397	0.0208715329940873	0.104637371324336	0.748815183676566	0.177496844321527	0.328093545776934	0.391723754244534	0.455243205954137	0.747412780498271	NA	NA	NA	NA	NA	NA	NA	NA	NA	NA	NA	NA
AJUBA	AJUBA	-3.69449361883323	0.00210421794006687	0.0151221246323732	0.874388503265966	0.101398450916441	0.139509729516031	-2.87310887729287	0.0112964751719755	0.0297899964010121	NA	NA	NA	-1.4574741266487	0.186712415853191	0.349752364696424	0.633468060749397	0.173831744280688	0.317270517691758	NA	NA	NA	NA	NA	NA	NA	NA	NA	NA	NA	NA	NA	NA	NA	NA	NA	NA
AK1	AK1	0.227696066310202	0.312368332990529	0.389387672836156	0.744457225204602	0.0416963887622953	0.0689655099300322	1.62000254106723	0.00906657379216469	0.0259974688517248	0.234344547937969	0.305679385520232	0.372455751011646	-0.159075781050433	0.628987177037538	0.74808112098909	-0.466504915574301	0.285033107407019	0.4357466016087	0.0426432730855346	0.964375017444568	0.981189761338473	-0.2563354718467	0.487006324491795	0.765828253313983	0.124593830128568	0.963746665881592	0.997596031387365	2.6155479822195	0.0358961470961686	0.213783385875956	2.74013700684154	0.192044483351187	0.349750304296408	2.87108175879147	0.0213020277659552	0.105716842254176
AK2	AK2	-0.982468058880666	0.0216796785960389	0.0549278999673854	-1.59037916788007	0.00378882115278308	0.0130977790844554	0.0990545494502655	0.706089200166091	0.751009102534381	-0.259580497840766	0.307221050700176	0.37398050393191	0.801204441594166	0.233480635172261	0.397573386602504	-0.211785425947301	0.852703366742196	0.91146073723921	3.4543415757894	0.00585333983102612	0.0542321839712002	1.8727473719174	0.360924946842398	0.69233744027177	NA	NA	NA	NA	NA	NA	NA	NA	NA	NA	NA	NA
AK3	AK3	0.114954064679299	0.451232866128279	0.527259005947361	-0.80691325875063	0.00429147778285454	0.0141513038701836	1.83009134648903	0.00224669752551942	0.0114590332856171	0.125856542397369	0.155040667534301	0.214175288633117	NA	NA	NA	NA	NA	NA	NA	NA	NA	NA	NA	NA	NA	NA	NA	NA	NA	NA	NA	NA	NA	NA	NA	NA
AK4	AK4	-0.358420928023666	0.000232056731080841	0.00550728208598932	-1.39528503727443	0.0142853870537786	0.0310836683704563	0.744405609164968	0.0507190763111546	0.0855342978847155	-0.229315271028067	0.198566284540911	0.261435699481634	-1.1086816064748	0.164379129976792	0.322506933938257	-0.923251749290536	0.0392628240881261	0.140119498794826	1.87867936276913	0.00397611776541348	0.0461488367167158	-1.9254284130744	0.0531665984880078	0.633552129559317	NA	NA	NA	NA	NA	NA	NA	NA	NA	NA	NA	NA
AKAP1	AKAP1	0.593888728718898	0.65703239528839	0.713105908042578	1.2375254430574	0.393472047529685	0.449493243996105	1.73013270413837	0.268431339060567	0.33114125348985	1.3658610387002	0.38556788852502	0.453654793254522	NA	NA	NA	NA	NA	NA	NA	NA	NA	NA	NA	NA	NA	NA	NA	NA	NA	NA	NA	NA	NA	NA	NA	NA
AKAP11	AKAP11	-0.560601578626002	0.118726268941391	0.181048260869327	1.1915455480668	0.00602656504211663	0.0175315937216504	1.2375278203109	0.0019842637250234	0.0106172311585353	-0.00652792934666735	0.967304319209031	0.973762856250678	NA	NA	NA	NA	NA	NA	NA	NA	NA	NA	NA	NA	NA	NA	NA	NA	NA	NA	NA	NA	NA	NA	NA	NA
AKAP12	AKAP12	1.67738419043283	0.0023961107988237	0.0160963327690114	4.56515965980897	0.000370417437290074	0.00370417437290074	NA	NA	NA	-3.03444884702187	0.00228133293495486	0.0133613694758677	0.302400006964334	0.430533923492218	0.589595412197567	2.70426618280327	0.00213336230874792	0.044344421849577	NA	NA	NA	-2.66876451933317	0.154753284060212	0.633552129559317	2.51474807182703	0.210321646384103	0.918231017830095	6.41055991046407	0.0103010874644781	0.13977510059559	NA	NA	NA	NA	NA	NA
AKAP13	AKAP13	1.06426176489973	0.00157440829175642	0.012950736753271	1.55893461774826	0.000339859950949415	0.00356435065479784	-0.289015956919201	0.337591942411448	0.402510511423811	-0.297163426465701	0.0714536743284088	0.118321241083621	NA	NA	NA	NA	NA	NA	NA	NA	NA	NA	NA	NA	NA	NA	NA	NA	NA	NA	NA	NA	NA	NA	NA	NA
AKAP17A	AKAP17A	-0.230893796141	0.246670470063554	0.319620933378574	-1.2296740821037	0.00642340181299321	0.0182462478639409	-1.11199646345854	0.0122752990336111	0.0313962071568362	0.0117767883977322	0.952432699442527	0.962832826620348	NA	NA	NA	NA	NA	NA	NA	NA	NA	NA	NA	NA	NA	NA	NA	NA	NA	NA	NA	NA	NA	NA	NA	NA
AKAP2	AKAP2	0.396035118796966	0.210904970799665	0.281803147906515	-0.203036530398503	0.211532191007014	0.262279818778292	-5.8900701473622	0.00820627851070634	0.0245172806477695	NA	NA	NA	0.965268333850034	0.0580525910397124	0.179285087342468	0.455473160758402	0.282469372631094	0.432245101902347	-4.6660576434324	0.0206839336495712	0.101080695858377	NA	NA	NA	NA	NA	NA	NA	NA	NA	NA	NA	NA	NA	NA	NA
AKAP6	AKAP6	-0.9320995211314	0.139674637357704	0.204822961277966	-1.2266166709343	0.00786536272800477	0.0206733098893177	-1.13215479542783	0.0864384751941951	0.12965684595874	0.492600043562835	0.27311083062693	0.339426720023153	NA	NA	NA	NA	NA	NA	NA	NA	NA	NA	NA	NA	NA	NA	NA	NA	NA	NA	NA	NA	NA	NA	NA	NA
AKAP8	AKAP8	-1.22608705088016	0.00307364690324647	0.0180775281702613	-1.24700809260647	0.00246741030362337	0.00992286732273804	-2.29461592141256	0.00436494825339724	0.0168077808756643	-1.0707312083031	0.00393848763429186	0.0185898025457586	NA	NA	NA	NA	NA	NA	NA	NA	NA	NA	NA	NA	NA	NA	NA	NA	NA	NA	NA	NA	NA	NA	NA	NA
AKAP8L	AKAP8L	-1.1822130649708	0.00470645931273329	0.022279737542329	-0.685185898865001	0.0181720752896447	0.0369098182925857	-0.7813319259355	0.0204724495006136	0.0437989894671753	-0.388281426058935	0.0858981217284406	0.135835897021571	NA	NA	NA	NA	NA	NA	NA	NA	NA	NA	NA	NA	NA	NA	NA	NA	NA	NA	NA	NA	NA	NA	NA	NA
AKAP9	AKAP9	-0.442572616557101	0.73019592352485	0.776742400976543	4.7043763950062	0.0359632114766872	0.0616952863002237	4.27013573274543	0.0574974678164952	0.0943802537903763	5.4117245745118	0.0366502013345169	0.0734802763885133	NA	NA	NA	NA	NA	NA	NA	NA	NA	NA	NA	NA	NA	NA	NA	NA	NA	NA	NA	NA	NA	NA	NA	NA
AKR1A1	AKR1A1	1.37242380861577	0.00693533629710232	0.0276689944371728	1.17471204511333	0.00362384724809891	0.0127547616571015	3.66337249893233	4.82384855577502e-05	0.00216460264327756	0.107066571268433	0.566593211406463	0.626028554562794	-0.684586546470999	0.209718997377755	0.37308405016834	-1.49506178936717	0.0442204707834576	0.145529567551494	1.04314033257357	0.102431832902443	0.231463276171351	-1.42895126286563	0.0489757652743969	0.633552129559317	NA	NA	NA	NA	NA	NA	NA	NA	NA	NA	NA	NA
AKR1B1	AKR1B1	2.0953361887208	0.0177693399470068	0.0482934034856587	NA	NA	NA	-8.68294072149443	0.00608213417374668	0.0204286316631684	-6.90774791305107	0.00462245967851974	0.0202166613082728	2.37108710935107	0.00236820546820883	0.0536822731821423	NA	NA	NA	-1.48800139608947	0.0269844525534562	0.113814687122893	-2.42814533948137	0.212480722261167	0.633552129559317	NA	NA	NA	NA	NA	NA	NA	NA	NA	NA	NA	NA
AKR1C1	AKR1C1	NA	NA	NA	NA	NA	NA	NA	NA	NA	NA	NA	NA	0.398598348164267	0.176503410863511	0.337616717027322	0.889350944285901	0.104161117081844	0.233992623103602	0.504048888481467	0.630022192625885	0.754809196962412	0.340716689128634	0.755793835596041	0.89012979659069	NA	NA	NA	NA	NA	NA	NA	NA	NA	NA	NA	NA
AKR1C2	AKR1C2	NA	NA	NA	NA	NA	NA	NA	NA	NA	NA	NA	NA	1.1654305271152	0.027847713820995	0.129131566368007	1.40016046810447	0.0161033636783066	0.0953837814877973	2.06610684697413	0.139268713301016	0.283297122887097	0.994096014687766	0.171354090990723	0.633552129559317	NA	NA	NA	NA	NA	NA	NA	NA	NA	NA	NA	NA
AKR1C3	AKR1C3	NA	NA	NA	NA	NA	NA	NA	NA	NA	NA	NA	NA	1.07743300693067	0.183627723892329	0.346033800652191	2.72857096101806	0.0108033450085071	0.0819447967911462	0.505319389742031	0.628897722484672	0.754069146702007	1.8067743780308	0.398653819424124	0.712288662424718	NA	NA	NA	NA	NA	NA	NA	NA	NA	NA	NA	NA
AKR1C4	AKR1C4	NA	NA	NA	NA	NA	NA	NA	NA	NA	NA	NA	NA	0.348382965997633	0.329281189823846	0.495575277080652	1.07609210095097	0.0550249394100445	0.164502725287307	1.26370516374467	0.278966053743838	0.437639945145841	0.443003541969535	0.721499212163839	0.87470047164974	NA	NA	NA	NA	NA	NA	NA	NA	NA	NA	NA	NA
AKR7A2	AKR7A2	3.52301692327487	0.183278366362869	0.252709856684729	4.40428557632077	0.130601394106503	0.173558879133387	4.86890160545	0.110425767076985	0.158490959713073	4.26884088217167	0.137098316106611	0.195215276334211	3.53328570854023	0.0676566120653888	0.194620985529962	3.84513152864247	0.0483770160121719	0.153551726144165	3.59371010355013	0.0728383481794426	0.193196902123013	2.4609614688233	0.279036368272554	0.647191833669157	NA	NA	NA	NA	NA	NA	NA	NA	NA	NA	NA	NA
AKR7L	AKR7L	-0.297508055675779	0.895341445313711	0.914820247749925	0.0457865434769342	0.980797795365464	0.982868975198258	6.5939103389188	0.000948640249527815	0.00727893610818043	-0.276450093366559	0.921917033215918	0.937010050901464	2.23246377076763	0.137580587914633	0.288067937569762	2.2716298629605	0.129928654879686	0.266091932894562	1.90050702736306	0.170144709021398	0.318459530847598	1.6939533130426	0.224591652588903	0.633552129559317	NA	NA	NA	NA	NA	NA	NA	NA	NA	NA	NA	NA
AKT1	AKT1	1.43923682600267	0.0213154295771642	0.0543074889785079	4.12279226086853	0.00115818860633499	0.00630667406043904	3.51065895196517	0.000682558722571877	0.00613716459659559	6.83733503447267	0.000134667336800838	0.00373046169289946	0.00357889004353495	0.997281777304213	0.998550987329417	2.03667492455054	0.0133013180235397	0.088785307670521	3.9521675539348	0.00116395226861567	0.0270618902453143	2.873843745615	0.236848357245496	0.633552129559317	NA	NA	NA	NA	NA	NA	NA	NA	NA	NA	NA	NA
AKT1S1	AKT1S1	1.0479098404573	0.120585898605024	0.182998078533979	2.51008385525773	0.000375993887451501	0.00372426583016477	2.82853731783563	0.0001635254314189	0.00343593599675163	0.811768446476233	0.0220377863597514	0.0525263769739875	1.7709843570956	0.108311064366993	0.248693185131281	1.8004175428111	0.003754419149546	0.05399980496978	2.55057118960593	0.00301460653369652	0.0389246390636244	-0.734230771566203	0.567420583986633	0.801628105340226	NA	NA	NA	NA	NA	NA	NA	NA	NA	NA	NA	NA
AKT2	AKT2	NA	NA	NA	NA	NA	NA	NA	NA	NA	NA	NA	NA	0.587242433133232	0.447600594317494	0.60431438255539	1.50719856799667	0.0592909700671223	0.172199342908927	4.86413575607963	0.00174652551181076	0.0310571651243245	1.04198033448783	0.240941363888859	0.633952277117408	NA	NA	NA	NA	NA	NA	NA	NA	NA	NA	NA	NA
ALAD	ALAD	4.29464535299543	0.00453274636612428	0.0218810581031525	6.0234000952493	0.00151053419596592	0.00736914813359076	4.98519388073407	0.00671613951490706	0.0215749282268316	3.4545227856332	0.0037833892098898	0.0181187613445662	NA	NA	NA	NA	NA	NA	NA	NA	NA	NA	NA	NA	NA	NA	NA	NA	NA	NA	NA	NA	NA	NA	NA	NA
ALB	ALB	-0.411330876928901	0.218760005444213	0.290414348908584	0.599345745266433	0.236870681529152	0.288893681678077	-0.123315404613869	0.494817151730768	0.553996182072552	1.03378946292047	0.00672662461635166	0.0248400266623427	3.40163080493167	0.161831230174985	0.319133356902257	2.53753196836843	0.293229098415521	0.442899050127016	5.8645839556248	0.00531824776179349	0.0519101641296969	2.83898680027247	0.0573557468169664	0.633552129559317	-0.273022190380569	0.761160399683761	0.997596031387365	1.27951763295097	0.393680963866533	0.636848753469603	3.1767295466045	0.0134853848405007	0.0842090377366735	2.21357093471747	0.190844567120452	0.329056647760346
ALCAM	ALCAM	-0.726951039162699	0.00385503423839187	0.0201955511862525	-1.66986099020473	0.000398982356388652	0.00372573864105325	-1.24085573333307	0.00172744970866337	0.00985795455336468	-0.842167925255598	0.00172928564703755	0.0119363473172294	-2.0089045973052	0.0217560930587638	0.117103606793215	-0.727519923233732	0.0399479277196273	0.140262039315674	-3.29627332306173	0.00360455201265097	0.0437842726108134	0.337427826687467	0.214127328731097	0.633552129559317	-1.90646497322347	0.373796522812322	0.949286552804869	-0.043193491004736	0.955088316806042	0.976170988372571	-3.2007807010325	0.017329247284501	0.093526488767599	0.836370144322832	0.171717067691261	0.306194773896673
ALDH16A1	ALDH16A1	1.5355428405826	0.00514637038490273	0.0233307934299485	NA	NA	NA	1.0060288438103	0.0224660546893749	0.0469164144456784	1.37787398495973	0.00428424821612074	0.0194322942751418	0.564825932060067	0.766160369362567	0.850041031878911	NA	NA	NA	1.223188998289	0.535628383661709	0.684638901651706	1.19675383348513	0.549872947579152	0.795920221732371	NA	NA	NA	NA	NA	NA	NA	NA	NA	NA	NA	NA
ALDH18A1	ALDH18A1	0.698512437635667	0.109755337790791	0.170673853770519	0.730424007464467	0.0944094761414156	0.132087232768209	0.506636652184635	0.191506650601103	0.25135548096202	1.99944864319737	0.0117675620111237	0.0349647661783219	0.0229346858513004	0.947707639735755	0.969267449544499	0.890828511138203	0.0966968175154337	0.224231696335276	1.70393651241867	0.00533753703752932	0.0519101641296969	-0.429103636058898	0.735212707425135	0.880086189082301	NA	NA	NA	NA	NA	NA	NA	NA	NA	NA	NA	NA
ALDH1A1	ALDH1A1	-5.853035648361	3.36066698098785e-05	0.00298842073141054	-6.99785000694207	0.00039283384385892	0.00372573864105325	-10.98978590397	0.0749928356301303	0.115626844093245	-5.96473231092767	2.82067677988873e-05	0.00213267663157308	-7.55319868219804	0.0183873214177431	0.110218858098357	-6.14736992925303	0.0150396267971042	0.0932128201867815	-4.894822555811	0.0611575946634953	0.172333257326986	-3.14882855494267	0.284795466283388	0.655074922048335	NA	NA	NA	NA	NA	NA	NA	NA	NA	NA	NA	NA
ALDH1A2	ALDH1A2	-1.53833581215097	0.000656219871145002	0.00882764118118176	-5.59538743026977	0.0102305121767766	0.024827184362052	-3.91335434541483	0.00290014118514332	0.013393127089993	-2.39356298823223	0.000184302867161181	0.0041210433474981	-4.91172332079037	0.100680369234695	0.240399873884746	-4.40021171634038	0.232246349183159	0.377102259992983	-8.06713524015833	0.04380109126767	0.144996715920563	-1.00656952499287	0.299282406217506	0.656436718736085	NA	NA	NA	NA	NA	NA	NA	NA	NA	NA	NA	NA
ALDH1A3	ALDH1A3	0.055502946684701	0.858567448411094	0.886209778059186	5.02697172485867	0.000776359301972744	0.00513573765120324	-3.3739685480437	0.00171250601651208	0.00980475271817038	-2.72518019623673	0.00115277225456252	0.00953917483579085	-1.67918088360723	0.0419689650391004	0.151795933119862	2.29453513820696	0.00183544832268149	0.0420690075698664	-1.6204780225477	0.121457245519644	0.258367950440643	-2.920876564096	0.141553144584677	0.633552129559317	NA	NA	NA	2.54824339260467	0.218287680498099	0.46789306903564	-3.67036536106673	0.117906730564645	0.265468862131554	NA	NA	NA
ALDH1B1	ALDH1B1	-0.870197438821133	0.000484314216357452	0.00774407111289952	-2.41214581134354	1.1596582745211e-05	0.00103403645184865	-1.36905204236773	0.00632218808414442	0.0207599390871753	-2.3724310713441	2.44134076452381e-05	0.00204491352609399	-2.2997680852857	0.00818568449649608	0.0825433621452645	-4.1195895561222	0.102696520059086	0.232468923007908	-2.46392677962663	0.00687766612746108	0.0576352621410869	-5.19911259580697	0.0307163960195922	0.633552129559317	NA	NA	NA	NA	NA	NA	NA	NA	NA	NA	NA	NA
ALDH1L1	ALDH1L1	-5.17598241052107	0.018206510127381	0.0491566592143208	NA	NA	NA	NA	NA	NA	0.717364794145833	0.00746486944688204	0.026544552608623	NA	NA	NA	NA	NA	NA	NA	NA	NA	NA	NA	NA	NA	NA	NA	NA	NA	NA	NA	NA	NA	NA	NA	NA
ALDH1L2	ALDH1L2	-2.31101275071633	0.085226359998593	0.140660274794225	NA	NA	NA	NA	NA	NA	3.91301124706093	0.00348573478902605	0.0172069433879237	NA	NA	NA	NA	NA	NA	NA	NA	NA	NA	NA	NA	NA	NA	NA	NA	NA	NA	NA	NA	NA	NA	NA	NA
ALDH2	ALDH2	1.36322504901174	0.000795859789865879	0.00958072018844975	-1.1929046744455	0.00118372445406063	0.00635882122435066	0.480112711550433	0.0471344399266399	0.0809499586925194	-2.40831086226233	3.9845856523404e-05	0.00233629538748892	-2.64657361950254	0.0372290216187929	0.14499966712171	-5.55976444990524	0.106137366890035	0.236517708128867	-3.03639433970757	0.0599466450298181	0.170644417378464	NA	NA	NA	NA	NA	NA	NA	NA	NA	NA	NA	NA	NA	NA	NA
ALDH3A1	ALDH3A1	NA	NA	NA	NA	NA	NA	NA	NA	NA	NA	NA	NA	-3.18081163429644	0.100128632302119	0.239805788321743	-3.71569019611267	0.0946659921803053	0.221925309452292	-2.39558353135707	0.175483601260995	0.325788644636756	-1.28703445528227	0.389923704477374	0.708522602016573	NA	NA	NA	NA	NA	NA	NA	NA	NA	NA	NA	NA
ALDH3A2	ALDH3A2	-2.63402379376997	0.000220804707341847	0.00537358365049205	-2.1074549624791	0.000437552909719445	0.00383639601865881	-2.14971053075027	0.00117463885897018	0.00799281010436359	1.5618457673686	0.0025814751815098	0.0144049390428606	-1.4100781492345	0.0717643321718795	0.199860489685756	-0.138798474882602	0.876143750493781	0.926147672963409	0.773454647533665	0.136359843781396	0.279502464944063	1.13383723123103	0.577594026618824	0.808144646955839	NA	NA	NA	NA	NA	NA	NA	NA	NA	NA	NA	NA
ALDH3B1	ALDH3B1	5.28260662172573	0.00193633574217576	0.0145810711161871	-1.24249140765217	0.0583840843469694	0.0895840447651912	-2.54424807746127	0.0042575798717067	0.0165773180570247	2.61618527540193	0.00820542803939639	0.0279355121057385	8.34740456502927	4.49716135439525e-05	0.0250844543185367	0.671587672913569	0.609361053934296	0.726227962921694	-0.610187914859699	0.152449411833771	0.298304582267583	-0.529491205842199	0.593817835798609	0.818092383224693	NA	NA	NA	NA	NA	NA	NA	NA	NA	NA	NA	NA
ALDH4A1	ALDH4A1	-0.122827355648667	0.685118215284839	0.738796158033238	-1.77036714581357	0.0137079888584116	0.0302817189339435	0.2887363254452	0.381351393734999	0.444655045324254	0.190019712266434	0.660136562789443	0.710384853497835	NA	NA	NA	-1.5989249883138	0.293352358525482	0.442899050127016	3.66675117442153	0.016041916712687	0.0880825537582222	-1.9649641222715	0.259767136564916	0.64018449768605	NA	NA	NA	NA	NA	NA	NA	NA	NA	NA	NA	NA
ALDH5A1	ALDH5A1	3.99202678427423	0.000175159834277607	0.00509677039522994	3.25454238093187	0.000461907118718035	0.00392696280082759	3.75145573636537	4.38713646346308e-05	0.00213090253415927	6.1163085138957	1.58048715569684e-05	0.00166804614412245	NA	NA	NA	NA	NA	NA	NA	NA	NA	NA	NA	NA	NA	NA	NA	NA	NA	NA	NA	NA	NA	NA	NA	NA
ALDH6A1	ALDH6A1	0.138766471105068	0.664057759775774	0.71970956393512	-0.328978871755265	0.194065279608268	0.243983805287851	3.354328979687	0.00127889750776854	0.00838655470946461	3.79809844906993	0.00113100210533232	0.00948612877455005	NA	NA	NA	NA	NA	NA	NA	NA	NA	NA	NA	NA	NA	NA	NA	NA	NA	NA	NA	NA	NA	NA	NA	NA
ALDH7A1	ALDH7A1	0.863654915014234	0.00464772279255174	0.0221584219335014	1.71329684712407	0.000535318820753781	0.00424477100681858	-6.01357653691963	0.00735778913732169	0.0229596365865262	-0.7044175994737	0.00965271081746389	0.0309837925691952	1.0076838894664	0.0905468683172467	0.227799051699213	1.4887054440298	0.0285575807537687	0.120116526494907	-2.88574762115883	0.303434384469437	0.462613077961601	-1.24138764842483	0.128841838087795	0.633552129559317	NA	NA	NA	NA	NA	NA	NA	NA	NA	NA	NA	NA
ALDH9A1	ALDH9A1	0.463599182755168	0.092038115822159	0.149053863312716	1.09327577544637	0.00760116386170529	0.0202129777677543	2.0064922373429	0.000569376976664756	0.00571199453657094	1.3970555470027	0.0052711670930267	0.0217142457064027	0.3180919793258	0.408949655814878	0.570463017220488	1.13676347824763	0.025666266852795	0.11373235077421	2.37551339186417	0.00225804646025121	0.034111402363998	0.581762956271831	0.528476989048803	0.78721752287916	2.6756358909125	0.281997775234415	0.946748377963576	5.38121647171073	0.00208219638514725	0.0858526587456741	7.3639111929447	0.000771348566155447	0.0219789749808415	6.51506203650117	0.00161529750875674	0.0364157031058701
ALDOA	ALDOA	2.91627665788127	9.69777076296594e-05	0.00439436464076045	2.3645848899932	6.85521420457656e-05	0.00178156091107104	1.73059617917117	0.00067777408759618	0.00611515827653588	0.807023262165533	0.00606076932431552	0.023363510202906	0.252494393171499	0.811814051043545	0.880351074649909	-0.7072028105841	0.365799439855009	0.514461373170917	0.369373519473836	0.470463824247149	0.627097891771253	-0.530033090082366	0.564748121059479	0.801628105340226	0.858218092226934	0.208685481622562	0.918231017830095	0.828104333757334	0.21032580860444	0.460765750170006	1.5284315666641	0.0582039611575555	0.173198022068029	0.7125487971539	0.215399668819442	0.351876054470256
ALDOC	ALDOC	3.0572222360172	0.000213182473938694	0.00533354656760639	2.83787886115283	0.000246489174712156	0.00311554542558124	2.22079456175183	0.000797859597657528	0.006642478025883	0.956113762791535	0.011318381602462	0.0341297712663954	-0.0214189052147979	0.965605128406833	0.978549168464777	-0.781221462369764	0.0835896537204458	0.20722102047047	0.447263585454735	0.241022755172558	0.399664885474896	-0.775622822206966	0.325695656586732	0.671137483508608	0.298232071059701	0.811779429300271	0.997596031387365	0.527073728478001	0.453943616751252	0.692504037420182	1.74751189058223	0.0126498434527755	0.0818801366094796	0.793578363258334	0.130224684954691	0.26478463470941
ALG1	ALG1	0.177516899536869	0.234635090565785	0.307355641220892	-1.18972068056057	0.00443184132133554	0.0144174092945694	-0.045471801655264	0.793508552062568	0.825697007942616	0.0928400853842675	0.511777678321835	0.573264871259674	NA	NA	NA	NA	NA	NA	NA	NA	NA	NA	NA	NA	NA	NA	NA	NA	NA	NA	NA	NA	NA	NA	NA	NA
ALG11	ALG11	-0.698376255992333	0.792310829543069	0.831821685563181	-0.1857324035023	0.933059973731236	0.945587869470764	0.460778882981568	0.836544504201876	0.86275865007655	0.213467670009265	0.923227776140319	0.938082842158125	NA	NA	NA	NA	NA	NA	NA	NA	NA	NA	NA	NA	NA	NA	NA	NA	NA	NA	NA	NA	NA	NA	NA	NA
ALG13	ALG13	2.37964267341127	0.130272807298189	0.194176116446132	1.38010029327443	0.298404819402936	0.35385578311752	4.2710737598637	0.0382228570439546	0.0691154840742967	0.490565360524101	0.668304275127637	0.717380321368703	NA	NA	NA	NA	NA	NA	NA	NA	NA	NA	NA	NA	NA	NA	NA	NA	NA	NA	NA	NA	NA	NA	NA	NA
ALG2	ALG2	-2.3151619663434	0.000608370725579836	0.00840452566460838	-2.4004985289333	0.0144761319410173	0.0313809836927368	-3.2770839825907	0.00255391221195453	0.0123470619121885	-2.10668088284524	0.000458155600398126	0.00626343809145314	NA	NA	NA	NA	NA	NA	NA	NA	NA	NA	NA	NA	NA	NA	NA	NA	NA	NA	NA	NA	NA	NA	NA	NA
ALG3	ALG3	2.89250877730323	0.110462882690732	0.171425586645269	2.384104822613	0.15012996837343	0.196312233193713	1.31269358626527	0.375250560705877	0.439205140723296	3.22974499895764	0.0900105821104659	0.140569944302139	NA	NA	NA	NA	NA	NA	NA	NA	NA	NA	NA	NA	NA	NA	NA	NA	NA	NA	NA	NA	NA	NA	NA	NA
ALG5	ALG5	-0.576980433971002	0.135949853347378	0.200682524075506	-1.45599503942	0.0112450884108277	0.0263669297474512	-1.7316560344759	0.10395712863412	0.151365513116958	-0.0129221924707998	0.969161501052322	0.975074402488675	NA	NA	NA	NA	NA	NA	NA	NA	NA	NA	NA	NA	NA	NA	NA	NA	NA	NA	NA	NA	NA	NA	NA	NA
ALG9	ALG9	-0.0367266589695987	0.957379455714231	0.96513078627264	-1.72010069185457	0.0612312823616371	0.0932673749424411	-0.4722926890454	0.50488415130731	0.562618987178695	-0.112088691535099	0.841794283567894	0.870497439621355	NA	NA	NA	NA	NA	NA	NA	NA	NA	NA	NA	NA	NA	NA	NA	NA	NA	NA	NA	NA	NA	NA	NA	NA
ALKBH5	ALKBH5	3.24262081557923	0.0407711346258869	0.0832137819468855	3.0109670095818	0.0492464099415135	0.0782975129045047	3.50881450813914	0.0390890444952333	0.0703414614317593	3.41829294212987	0.0377904266207408	0.0752528608594902	NA	NA	NA	NA	NA	NA	NA	NA	NA	NA	NA	NA	NA	NA	NA	NA	NA	NA	NA	NA	NA	NA	NA	NA
ALKBH6	ALKBH6	0.557999931428835	0.192787562632925	0.262442057039583	-0.752307266603765	0.509507944401779	0.559333642434761	0.952010223998233	0.122959711208327	0.173170486192557	2.2016841459279	0.00213733806267843	0.0129047287834715	NA	NA	NA	NA	NA	NA	NA	NA	NA	NA	NA	NA	NA	NA	NA	NA	NA	NA	NA	NA	NA	NA	NA	NA
ALKBH7	ALKBH7	2.61435477464883	3.40737654882524e-05	0.00298842073141054	2.08098338128967	0.000685818090908232	0.00486409026432197	2.05035184649273	0.00883903082605398	0.0256047648906462	2.20142964105917	0.000356950638902324	0.00563384706233555	NA	NA	NA	NA	NA	NA	NA	NA	NA	NA	NA	NA	NA	NA	NA	NA	NA	NA	NA	NA	NA	NA	NA	NA
ALMS1	ALMS1	NA	NA	NA	NA	NA	NA	NA	NA	NA	NA	NA	NA	2.3393045768336	0.641325253609951	0.759401296391784	0.780760025769336	0.877384066941223	0.926552955647736	4.01531244042454	0.438057765818267	0.598558269547825	3.03534759142014	0.546558939407195	0.79383432006393	3.92688364462673	0.475369729351605	0.949286552804869	2.76634451046567	0.624961736399918	0.806383822606629	5.88600360714927	0.209681187424083	0.371811031982391	NA	NA	NA
ALYREF	ALYREF	0.153254360118034	0.364078154488681	0.440800333791576	-1.17232843109867	0.00301646985422565	0.0112150802272492	-0.919227245041601	0.00681672700101437	0.0217910399488749	-0.323197570475866	0.102992606216964	0.155996550805659	NA	NA	NA	NA	NA	NA	NA	NA	NA	NA	NA	NA	NA	NA	NA	NA	NA	NA	NA	NA	NA	NA	NA	NA
AMACR	AMACR	-0.465559543289768	0.806980955371125	0.842710363771602	2.06222634297563	0.340850585248025	0.396443862521099	6.04205269128337	0.0678857844575122	0.106987387661262	2.4583173718975	0.277656675023464	0.34402307445382	NA	NA	NA	NA	NA	NA	NA	NA	NA	NA	NA	NA	NA	NA	NA	NA	NA	NA	NA	NA	NA	NA	NA	NA
AMFR	AMFR	1.04873181877207	0.0440648617257648	0.0875735967630828	-1.3296864922719	0.0191440463971386	0.0383763142062456	0.194648102942434	0.555139604156709	0.610688574427592	0.428194579677069	0.212341789238076	0.276813547582269	NA	NA	NA	NA	NA	NA	NA	NA	NA	NA	NA	NA	NA	NA	NA	NA	NA	NA	NA	NA	NA	NA	NA	NA
AMPD2	AMPD2	-0.277864688696301	0.432090736482684	0.508219201038728	1.80794439255117	0.0178451580991393	0.0364659534852415	1.4710828870923	0.0173210995495894	0.0392556578358603	-1.59992656874503	0.0154515542613109	0.0416860183215428	NA	NA	NA	NA	NA	NA	NA	NA	NA	NA	NA	NA	NA	NA	NA	NA	NA	NA	NA	NA	NA	NA	NA	NA
ANAPC1	ANAPC1	-0.052064265548367	0.920593498554737	0.936155287988996	-0.387904544787965	0.687833796317364	0.727704178511682	-0.4082500689494	0.420335386434715	0.483750841700652	-0.669190933580367	0.462981942425499	0.527451578190708	NA	NA	NA	NA	NA	NA	NA	NA	NA	NA	NA	NA	NA	NA	NA	NA	NA	NA	NA	NA	NA	NA	NA	NA
ANAPC2	ANAPC2	0.393776464927832	0.694848144510589	0.747181555675777	-0.183925453224933	0.866339765723137	0.888466321625693	-1.20800578065397	0.302508655389327	0.366356814082932	-0.209634150931034	0.832939519411846	0.863430838644737	NA	NA	NA	NA	NA	NA	NA	NA	NA	NA	NA	NA	NA	NA	NA	NA	NA	NA	NA	NA	NA	NA	NA	NA
ANAPC4	ANAPC4	-0.322394444029769	0.180694260598443	0.249596767606828	-0.804659764100734	0.0204984033579256	0.0403323277528729	-0.361235546732967	0.485408522006912	0.544744326755773	-0.434342684502433	0.185748491149937	0.247899541678862	NA	NA	NA	NA	NA	NA	NA	NA	NA	NA	NA	NA	NA	NA	NA	NA	NA	NA	NA	NA	NA	NA	NA	NA
ANAPC5	ANAPC5	0.443803066776669	0.651439868046678	0.708472283876075	0.337987501111302	0.789172915214831	0.820614067215422	0.521845132591233	0.616395696539162	0.668656442783879	0.915755873885333	0.388325658964431	0.456289134347651	NA	NA	NA	NA	NA	NA	NA	NA	NA	NA	NA	NA	NA	NA	NA	NA	NA	NA	NA	NA	NA	NA	NA	NA
ANAPC7	ANAPC7	0.305077199861401	0.308874828523893	0.385841304693636	0.382103875197103	0.217027509936655	0.268154649195793	-0.4237957314559	0.232135811086763	0.292926621513631	0.00867038627703565	0.974633925153974	0.979832963047727	2.6053987186135	0.00990793550717505	0.0856600907721975	2.11140942189467	0.00460434316780608	0.0563160096450532	0.348937535186668	0.358531533475512	0.521755424754583	-1.44044335234157	0.208580476653671	0.633552129559317	NA	NA	NA	NA	NA	NA	NA	NA	NA	NA	NA	NA
ANGEL2	ANGEL2	1.01399681001953	0.296623329334856	0.372710937634081	0.725976994427967	0.51434225253214	0.56357400466368	-1.63914087234763	0.224448532784072	0.284736768984012	1.85261519914667	0.12528188693882	0.182225059916249	NA	NA	NA	NA	NA	NA	NA	NA	NA	NA	NA	NA	NA	NA	NA	NA	NA	NA	NA	NA	NA	NA	NA	NA
ANK2	ANK2	-0.165775615916267	0.643417530881572	0.701751896737466	0.756262877436933	0.107243260385641	0.146355508290992	1.54052354341183	0.0146809684615052	0.0350961662672713	1.09097072966157	0.0470096834966631	0.0872871568655493	NA	NA	NA	NA	NA	NA	NA	NA	NA	NA	NA	NA	NA	NA	NA	NA	NA	NA	NA	NA	NA	NA	NA	NA
ANK3	ANK3	-4.68033411515988	0.150858013563595	0.217355706302337	2.3385127870109	2.5368276883029e-05	0.00126857686346241	4.31796848570733	1.4615744611944e-05	0.00152807443348437	1.1133245437765	0.000352510234915174	0.00560300153508244	NA	NA	NA	NA	NA	NA	NA	NA	NA	NA	NA	NA	NA	NA	NA	NA	NA	NA	NA	NA	NA	NA	NA	NA
ANKFY1	ANKFY1	2.22607383353697	0.0347975599395352	0.0748818874261542	1.6475791072086	0.0685417611489708	0.101992016304911	1.4273895258282	0.0857793332894897	0.12901687280728	0.951682073017466	0.187436467554453	0.249773292748699	2.8583799644243	0.0177499081436269	0.108844374968652	1.7841073622233	0.072958200083885	0.192190060199846	2.21909076156767	0.0382877477354656	0.135674048624745	0.0903742276153352	0.921160716396033	0.969515751720456	1.9184853499671	0.491570841010561	0.955531199730993	2.32101752193153	0.146851227830711	0.384885925028371	0.471476314337801	0.726012160774377	0.805462548179874	NA	NA	NA
ANKHD1	ANKHD1	2.47418813645483	0.11309301201324	0.174697053179136	2.56783770101493	0.0882621746226781	0.125402132286275	4.0689021000997	0.0463695822812839	0.0799917227984116	3.3992417667403	0.0442962112303853	0.0839020483355145	NA	NA	NA	NA	NA	NA	NA	NA	NA	NA	NA	NA	NA	NA	NA	NA	NA	NA	NA	NA	NA	NA	NA	NA
ANKLE2	ANKLE2	-3.65698939501397	2.01479949379299e-05	0.00259602506119816	-2.01577684861097	0.00165455574616442	0.0078322125322756	-3.0087691410093	0.00519053375000499	0.0184775939549497	-1.20954129986103	0.00117802020665063	0.00958767785164393	NA	NA	NA	NA	NA	NA	NA	NA	NA	NA	NA	NA	NA	NA	NA	NA	NA	NA	NA	NA	NA	NA	NA	NA
ANKRD11	ANKRD11	NA	NA	NA	NA	NA	NA	NA	NA	NA	2.08355362930547	0.0441784889576826	0.0837628472999463	NA	NA	NA	NA	NA	NA	NA	NA	NA	NA	NA	NA	NA	NA	NA	NA	NA	NA	NA	NA	NA	NA	NA	NA
ANKRD13A	ANKRD13A	4.3195564830136	9.10890246396748e-05	0.00439436464076045	3.9167071457003	0.000147141063592089	0.00256025450650234	3.4911163741809	0.000232678806395065	0.00395583186396452	2.63628316141656	0.00274233152238764	0.0148823665943982	NA	NA	NA	NA	NA	NA	NA	NA	NA	NA	NA	NA	NA	NA	NA	NA	NA	NA	NA	NA	NA	NA	NA	NA
ANKRD17	ANKRD17	3.46358829470757	0.0125739236079968	0.0388463860341691	4.8772983617356	0.00438244103801778	0.0143129248530727	4.8302103288096	0.00341269484201882	0.0146166405314514	5.0038673231257	0.00614804858378118	0.0235587737779844	NA	NA	NA	NA	NA	NA	NA	NA	NA	NA	NA	NA	NA	NA	NA	NA	NA	NA	NA	NA	NA	NA	NA	NA
ANKZF1	ANKZF1	0.730035329770299	0.0162977473979402	0.0457704647431786	1.7225445506267	0.000264112791950173	0.00321188420947747	2.41001560250556	4.75848334388956e-05	0.00216460264327756	-0.797161388653469	0.0593007623870902	0.102515345234084	NA	NA	NA	NA	NA	NA	NA	NA	NA	NA	NA	NA	NA	NA	NA	NA	NA	NA	NA	NA	NA	NA	NA	NA
ANLN	ANLN	3.48020778157503	0.0391874774124123	0.0810136274783722	2.19274911863503	0.0830863969362192	0.119413819385205	-0.829513560926534	0.427138301193911	0.489856394948003	1.6807836289573	0.138994351032158	0.197271737253774	2.4195775071439	0.0565170912954384	0.177327304393564	0.957062531677767	0.177515238207012	0.32102955886151	-3.86131905959934	0.000199307113991365	0.0174452344481854	-2.54460949116647	0.1720275600086	0.633552129559317	4.16828919577956	0.0870160705744102	0.792040952211834	3.6042818752282	0.0777495571713694	0.292658720183843	NA	NA	NA	1.2336360748306	0.290291789628811	0.433199826436016
ANO1	ANO1	NA	NA	NA	NA	NA	NA	NA	NA	NA	NA	NA	NA	NA	NA	NA	6.31056714563434	1.37410519926071e-05	0.029860373903178	NA	NA	NA	NA	NA	NA	NA	NA	NA	NA	NA	NA	NA	NA	NA	NA	NA	NA
ANO10	ANO10	-1.3111518011538	0.0543769164632735	0.101901998860471	-0.223533295373265	0.499740360942956	0.549651218736247	-2.61425805748694	0.114625886387221	0.163176622269947	NA	NA	NA	NA	NA	NA	NA	NA	NA	NA	NA	NA	NA	NA	NA	NA	NA	NA	NA	NA	NA	NA	NA	NA	NA	NA	NA
ANO6	ANO6	-2.39120625303633	0.0206466864761885	0.0531453650930352	-4.66695131021957	6.76408724514277e-05	0.00178156091107104	-3.44838715692043	0.0114135164555986	0.029911915703589	-3.57501307477803	0.00024360870338253	0.00474362777767385	-1.44454167249107	0.193946895823233	0.356407104945635	-0.464959528857833	0.381821645956561	0.531273635573502	-1.95737729249626	0.000615071240521731	0.024119298551138	-2.70645415031733	0.0326833302812148	0.633552129559317	-0.785022394737702	0.739036964433918	0.997596031387365	2.04094634302883	0.1893293938907	0.439534610595815	-3.3966577510261	0.0947089882738675	0.230400676091536	-1.55209544097454	0.286382996382681	0.42894156674771
ANP32A	ANP32A	1.40950653195903	0.102500063566427	0.161342732752956	0.491407711273833	0.432956902079432	0.487076514839361	1.85978850623133	0.0612291616374944	0.0990592963045424	0.235546586053331	0.687795495252842	0.73504158896474	-2.0331836420333	0.202424382939973	0.366011916040566	-4.7704812564729	0.0328587443503914	0.128237321068281	1.566800389919	0.270696690302848	0.428051727067628	-1.23923998599167	0.459555197448193	0.747823665814487	NA	NA	NA	NA	NA	NA	NA	NA	NA	NA	NA	NA
ANP32B	ANP32B	1.05200805931757	0.11625440045269	0.178243430705528	-0.829314049194434	0.177548376019728	0.225884114750909	1.335118758099	0.0682126840334534	0.107290945460493	-0.510416769258168	0.337199712309996	0.403950710978399	-1.98250544532277	0.313262762943288	0.481131242060774	-3.3527391227381	0.120332120809405	0.255100870053718	1.179410038505	0.482162088784537	0.637173346457718	-0.0177192447652992	0.991726728355889	0.997390238654959	NA	NA	NA	NA	NA	NA	NA	NA	NA	NA	NA	NA
ANP32E	ANP32E	3.98334825493233	0.000814562720861936	0.00962730421080531	2.15076605812057	0.000994031553847814	0.0058564838725571	1.8051904657368	8.89399364094862e-05	0.00275398039781563	2.5830833064402	9.92028226786392e-05	0.00334624464842176	3.89045266857563	0.000211870346847894	0.030220813548737	1.14780050142143	0.0354757737457492	0.1325951780555	-0.544075181485134	0.0630152583669706	0.175043048144587	2.35912035266773	0.212287851739245	0.633552129559317	NA	NA	NA	NA	NA	NA	NA	NA	NA	NA	NA	NA
ANPEP	ANPEP	-6.08231151532467	4.32330708857713e-05	0.00350711911397605	-0.0996627668298338	0.525779807924179	0.574658835294015	-5.38244060546424	0.00441416170081811	0.0169225700955173	-5.80095874692474	0.00475095969725384	0.0204519037977395	-7.59610616476214	0.0956511940398222	0.234800551983869	0.749910719523896	0.0350469799254132	0.131973187859416	NA	NA	NA	-4.0304690710445	0.131547916892929	0.633552129559317	-8.89669261456143	0.140747521623548	0.909634637567035	1.13888497913437	0.272289204537208	0.527162617394299	-8.54525658776393	0.0011229781559093	0.0265106970489923	-9.54299065304327	0.0170874232687599	0.095545169545038
ANTXR1	ANTXR1	2.64747679336817	0.00441209435598609	0.0215828567043645	-0.329567455055134	0.431332349269302	0.485562834415733	NA	NA	NA	-1.00131208248337	0.0798366676254311	0.128797950186304	4.56129364276647	0.0187545350255602	0.110717438014817	0.219499180195667	0.808344935527046	0.879228002431928	NA	NA	NA	NA	NA	NA	6.05665007684003	0.0194356737723695	0.737558902130946	2.4380334657515	0.125497764503476	0.35390088041918	-2.92521962071307	0.094733384303154	0.230400676091536	-1.74078150916134	0.277620733138028	0.419132637717838
ANTXR2	ANTXR2	0.0902409541777676	0.579288969886471	0.645610563025014	5.2871018266776	9.36096697842771e-06	0.000948757224228796	NA	NA	NA	-0.484964552622566	0.11241528975961	0.167291450665952	-1.23248224159883	0.238962776014214	0.402759190219468	3.12535516764603	0.00055322264015577	0.0317539649547312	NA	NA	NA	-3.80585324200334	0.102623960523349	0.633552129559317	0.652755284480399	0.674543960536952	0.997596031387365	3.63562283952993	0.00163013791017383	0.0839803353121312	-0.598087190388132	0.222495740435985	0.384614395082535	0.252537106310665	0.55672279437935	0.67710443839149
ANXA1	ANXA1	1.5358761335451	0.00585551997766855	0.0247633917539	0.200698092909864	0.310246498588027	0.365737742237918	-8.02579650459087	0.00544090154740499	0.019028889107606	-8.590454546261	0.00224375944028926	0.0132536345110636	0.0913140817190694	0.860281483910551	0.915868007397328	-1.1521010706742	0.00276006162133035	0.0469358866035909	-5.5922601456108	0.0242187891937538	0.108710583168343	-4.27580711160726	0.155689371207304	0.633552129559317	1.23629216885737	0.267772789576693	0.938207027896918	0.917908153782335	0.288137120564072	0.537992678253677	-5.9233549888529	0.0828509054673975	0.214528672793178	-3.69362484426886	0.0112925528628357	0.0780632399784769
ANXA11	ANXA11	3.6371427473652	0.00625536601817772	0.0259019564279377	4.7228556326705	0.00118410899067376	0.00635882122435066	2.79647711236503	0.0107332172366194	0.0288035516919124	2.09007939673093	0.0178054551772485	0.0456450109654735	0.545292498670467	0.457845592095647	0.611562002684635	1.79184595522247	0.086584890546747	0.211644519937682	1.40475557558527	0.138120608666881	0.281736201584685	-0.541295625952099	0.464163983957203	0.751533060755709	1.5574714280425	0.179981017797309	0.918231017830095	3.8109725241314	0.00453309804881602	0.101929947554806	3.7150571745823	0.00199729167699414	0.0326224307242376	1.20620580188064	0.11881032714183	0.254267067554409
ANXA2	ANXA2	-0.150684751553069	0.763300212367625	0.806693513031241	-0.721375849704401	0.233953456253721	0.285736322331405	-10.5867191088485	0.00168410449780664	0.00971655880597814	-8.65514040350537	0.00192314076585199	0.0123783491486867	-1.2603930488092	0.0972351266600047	0.236841287615352	-1.5029862364469	0.00437169912576307	0.0563160096450532	-8.12753284230647	0.0194517704030771	0.0984497767339415	-5.36502246788597	0.146649989626834	0.633552129559317	-0.465224177755367	0.462055885088698	0.949286552804869	0.248618195236432	0.678758899464107	0.837934515887455	-5.52238853613623	0.00785496858952863	0.0632995405432818	-5.42698070852713	0.00141108975450469	0.0364157031058701
ANXA2P2	ANXA2P2	-0.107039099209832	0.829778699333894	0.861963128795703	-0.739573106704832	0.22426765796572	0.275907889366264	-10.4058886124765	0.00523811168141435	0.0185592193671272	-9.13187005003823	0.0019796532065678	0.0124924920911086	-1.13003771940227	0.152049172004074	0.305687374764688	-1.33768729444753	0.031265164377836	0.125656562804441	-7.57865168773603	0.0251523386819872	0.1113889284488	-5.83532857133704	0.156150988214621	0.633552129559317	-0.443157661530236	0.479124391510009	0.949286552804869	0.322184768580467	0.589165900056735	0.779938710419933	-5.10477235166387	0.00621696478063422	0.0553732902734883	-5.36081821190357	0.00138000154873769	0.0364157031058701
ANXA3	ANXA3	2.34542377772043	0.000127799140734099	0.00469104208304573	1.22471668882427	0.00852648866532758	0.0219005213127351	NA	NA	NA	NA	NA	NA	1.49900908040043	0.0595430520331592	0.182455681351852	0.564730170886868	0.0506131609471615	0.156643276003789	-7.0660707800685	0.0264411633743985	0.113548199425989	-5.99697438727967	0.13052430663873	0.633552129559317	5.32556298186763	0.0341544697255495	0.754557202374725	5.0121019573211	0.0435777272971291	0.232702592339961	-1.6877779715437	0.375006385661813	0.528026232684737	-1.05176512096457	0.573183512804866	0.690110172611017
ANXA4	ANXA4	4.282910414891	0.00283977320765073	0.0175185730283314	2.20845840891167	0.0102447778026478	0.024850250989694	0.990813745077865	0.0453420457739621	0.0786981510895998	3.10992663193367	0.00495278539342421	0.021009524534646	-0.243520018893868	0.765342194535604	0.849570330230528	-1.69101422069327	0.0736908582606643	0.193430858654341	-0.393723697890799	0.54886068318218	0.694181637547882	-0.641057128901867	0.378123001616883	0.699957199969055	1.11222174484273	0.350004488976734	0.949286552804869	1.28467545802107	0.126919429594221	0.356734253895186	3.60512905380523	0.00779420645546007	0.0632995405432818	2.76316330606563	0.0162459307163773	0.0938128653731168
ANXA5	ANXA5	2.42653943543717	0.00184622191497336	0.0141817390714023	2.86992755894734	0.00240659045403771	0.00976099624714595	0.796178298932098	0.0139799693071403	0.0339476470460627	0.157952618140065	0.278871069857791	0.345365556357559	1.7953777262754	0.0381585036577223	0.147343326393683	2.24665535833477	0.00645636674146674	0.0670877641272811	2.6434479290847	0.000911498300662576	0.0256911429496835	1.5853177884344	0.30095432214927	0.657185968774937	2.90978972920666	0.0204009486713561	0.754557202374725	4.38500057632333	0.0172723890647684	0.168900279689947	6.77406600889116	0.00110573831364715	0.0265106970489923	5.5496229880179	0.0087788508471049	0.0712998969825137
ANXA6	ANXA6	3.7833111565438	0.00429297028857636	0.0212930092514855	4.92016158025056	0.00171818916197974	0.00799371428300732	3.2797361772473	0.00570511468270326	0.0195605122735032	2.410969562883	0.0142458828754674	0.0394622172881058	0.1966351573599	0.461459241672987	0.61534416675631	1.8407205306624	0.00494712264558385	0.0585523495380574	1.77035420377343	0.0116957371083171	0.0753966885520233	-0.86495563919857	0.0337959034488144	0.633552129559317	-0.371260608307534	0.866233395457209	0.997596031387365	3.32989778033213	0.134193685201047	0.366702882823695	4.24070920393646	0.0944188484598013	0.230400676091536	1.15865753736623	0.513344897408845	0.646825498604762
ANXA7	ANXA7	3.5516807560985	0.00240789822449189	0.016118680718066	5.1248704547166	0.000363337069325764	0.00368275631433105	3.3962202720384	0.00372505772978794	0.015288805568612	2.21917236852384	0.00521703288499533	0.0215785818930593	3.07697907202504	0.0117707094693998	0.0916891650995082	4.49691447189127	0.00612289210630333	0.0654280666629643	4.0564612088983	0.00883000624515227	0.065859896204444	1.5153830690878	0.35121401281232	0.686506957384839	1.5761183987674	0.192717129402866	0.918231017830095	4.62416354506614	0.0177492082711437	0.168900279689947	5.44664780683627	0.0200060413639134	0.0999715274556148	3.39208611326134	0.0427857480462815	0.145146022597384
ANXA8	ANXA8	NA	NA	NA	-6.75262207610203	0.0574428203452017	0.0883475315857256	NA	NA	NA	NA	NA	NA	NA	NA	NA	NA	NA	NA	NA	NA	NA	NA	NA	NA	NA	NA	NA	NA	NA	NA	NA	NA	NA	NA	NA	NA
ANXA8L2	ANXA8L2	NA	NA	NA	-6.1352264336166	0.0665920106620375	0.0996874951694395	NA	NA	NA	NA	NA	NA	NA	NA	NA	NA	NA	NA	NA	NA	NA	NA	NA	NA	NA	NA	NA	NA	NA	NA	NA	NA	NA	NA	NA	NA
AP1B1	AP1B1	0.665849483540232	0.116023494392423	0.177991343546428	1.08891206517033	0.00270044064929969	0.0104803722874779	0.341398118365497	0.141665299009626	0.195448064781801	0.847787325501365	0.0083035156035136	0.0280962172997214	0.0233108368570996	0.95203143607544	0.971076785024867	0.593783815943066	0.180210240246116	0.324170700438288	0.846225842365499	0.226234222874064	0.381674063080054	0.535401398215733	0.407585944604173	0.715001562887451	-0.706985416573669	0.668809568465093	0.997596031387365	1.7232580744752	0.0770689752213113	0.292658720183843	1.68661706137507	0.00851390042124628	0.0661123567768312	0.705389315759099	0.0891637694468855	0.213562693637487
AP1G1	AP1G1	1.60881136281517	0.0032959699806052	0.018675126177319	1.7625776592008	0.00586650993852606	0.0172292002063426	1.74251048463133	0.00215600178863096	0.0111817218631375	2.14769607419323	0.00568690629277748	0.0226056775973495	2.3171000837465	0.00257758119290686	0.0542043832593246	1.3013315537927	0.00459558332549107	0.0563160096450532	3.11139177678657	0.00060289809720398	0.024119298551138	0.888234424288001	0.49839458894732	0.771216908124696	NA	NA	NA	NA	NA	NA	NA	NA	NA	NA	NA	NA
AP1G2	AP1G2	-1.198052773079	0.0989311274349527	0.157154061526204	1.44606362302693	0.0330894837205788	0.0579232411205303	3.1429926925	0.00754632609971619	0.0233668192188253	1.85095657268433	0.0176000624112233	0.0453346279493046	NA	NA	NA	NA	NA	NA	NA	NA	NA	NA	NA	NA	NA	NA	NA	NA	NA	NA	NA	NA	NA	NA	NA	NA
AP1M1	AP1M1	2.04478343182657	0.00254645508259208	0.0164261692918048	2.7867614881592	0.000442042369453967	0.00383639601865881	1.07320278470304	0.000863804268923295	0.00693295665533068	1.0071841040795	0.00131972999457594	0.010240244477049	1.806090641485	0.0700802150157856	0.197088862068523	0.991827314226335	0.210665021924859	0.355377847652442	0.0144484848788693	0.984460315585031	0.988112613551789	-0.155220123030134	0.838344283256589	0.931887893162095	NA	NA	NA	NA	NA	NA	NA	NA	NA	NA	NA	NA
AP1M2	AP1M2	-3.84314976722947	0.121514788042269	0.184127288697986	-2.85433319348093	0.0650516636297175	0.0978305053722632	2.66103514209206	0.00203301305450439	0.010778882790498	3.1339707275813	0.00434561533798558	0.0195296472926849	-2.34237566371714	0.10239477937188	0.242465290205647	-2.33140014141733	0.114671645005104	0.248361286959697	3.56302233313573	0.0566910415278644	0.165404450575416	2.2340458055897	0.145645086305824	0.633552129559317	NA	NA	NA	NA	NA	NA	NA	NA	NA	NA	NA	NA
AP1S1	AP1S1	1.545902654534	0.00231260681053579	0.0157527949918685	1.10085265823243	0.00248876114387944	0.00998565193777914	2.32180115961343	0.000142700258721381	0.00330195939534569	2.18121311737186	0.000230713690449484	0.00457697798684935	NA	NA	NA	NA	NA	NA	NA	NA	NA	NA	NA	NA	NA	NA	NA	NA	NA	NA	NA	NA	NA	NA	NA	NA
AP2A1	AP2A1	-1.01927084611527	0.0213213189825969	0.0543074889785079	0.388671993910467	0.0193205443826593	0.0386115014079179	-1.40829812938556	0.000828997663333127	0.00681027436769584	-1.49990884064383	0.000201973096492421	0.00428845130957715	0.361565683474534	0.186095626483056	0.349220594241011	1.56886242418547	0.0142986505593705	0.09136693276624	0.352340676105403	0.265235797122535	0.423239534711348	-0.118118463685366	0.766949910694092	0.895443983705068	0.355339680443034	0.839495422963629	0.997596031387365	3.17087085212463	0.0517154192924643	0.247221163394422	1.5144140925771	0.141250202462167	0.29337389374732	1.79941156506307	0.0995050151328317	0.229426207597586
AP2A2	AP2A2	-0.146040021329735	0.483258809665402	0.558464853647434	0.272615917712233	0.164487083360852	0.212110319946553	-0.230970236114899	0.186710997227837	0.246234538430764	-0.463308951619933	0.0310115888252881	0.0658543880205414	1.13900624608227	0.00316058430602111	0.0577776671367942	1.2549881282638	0.00335114066439936	0.0522150636526856	1.1725476452929	0.0405493327080619	0.138866299354652	-0.0529073521069314	0.92402369819261	0.969671073039757	1.1911762930921	0.602965659969678	0.994711767200421	3.16712669986663	0.0967833779254948	0.32343319926694	2.16090172142677	0.189183375203982	0.347190463857495	2.853709069006	0.116383776151435	0.251447808620801
AP2B1	AP2B1	0.18616985980573	0.519932690137889	0.590828531883801	0.616155722398197	0.0135639026774677	0.0301934208854505	-0.6039597256908	0.0173108041841926	0.0392493233517677	-0.620083649249068	0.0138147097758587	0.0386124065080542	1.61951495095233	0.140713322389845	0.292732046114788	1.43835951001863	0.0641948127684392	0.179847823548781	1.78801305149807	0.0595235809159027	0.170644417378464	0.358730650874531	0.338250855537414	0.681455175486464	0.489393288197867	0.783301385127816	0.997596031387365	2.4228251111321	0.0234382275459967	0.190463939271788	2.43823806198187	0.00483882603062074	0.0487196867466609	1.32812076597487	0.037876316644411	0.135163125463651
AP2M1	AP2M1	-0.814754961997036	0.00710928910535289	0.02815311645248	0.218082247240666	0.185547862157804	0.234461350874786	-1.388357265884	0.00107933106111057	0.00771603749015246	-1.29758237145157	0.00129815965894323	0.0101337108287625	0.829511155223098	0.321825720818766	0.489500071663295	1.21309267466746	0.0577543887602532	0.169302253613235	0.621938250590198	0.034273173696403	0.127655775870457	-0.00918117073520008	0.968724282556819	0.990538156822227	0.183790525459798	0.915575576898962	0.997596031387365	2.14542049517123	0.0721393614455146	0.286013488451486	1.98368130467873	0.00310671125704196	0.038794903536297	2.05969703859273	0.12186320785174	0.257681456815663
AP2S1	AP2S1	-0.848862560854634	0.00207212555456172	0.0151017902457843	0.888455217837297	0.00133870860697699	0.00689837998856847	-1.2865005448131	0.00416453877262884	0.0163366052452524	-0.531537653663168	0.00419479822521564	0.0192975782331256	NA	NA	NA	NA	NA	NA	NA	NA	NA	NA	NA	NA	0.0602584983917325	0.982400992044963	0.997596031387365	2.90996671680203	0.18361864274866	0.433957573102689	3.02039360641897	0.175577042645623	0.330115885560213	1.9152382121718	0.326373769369055	0.466500041186372
AP3B1	AP3B1	2.10613804775693	0.000390730156249146	0.0069500639752755	2.31819415359203	2.11546875601485e-05	0.0011854793099443	0.545036661842698	0.00490408637742565	0.0178712284213569	0.896909755258797	0.00377294384942685	0.0180998406303868	2.03200979686603	0.0396525102279199	0.14859283647839	1.23725748966307	0.082968747273608	0.20680074675053	-2.18357508850254	0.0180449373053152	0.0935570268651884	-0.046307755904369	0.954191575559265	0.982974997385032	NA	NA	NA	NA	NA	NA	NA	NA	NA	NA	NA	NA
AP3D1	AP3D1	2.18957500606783	0.0376276582096318	0.0789032169521063	2.20037444494866	0.0414507463196476	0.0687116213999874	1.5126201525409	0.0799071900680021	0.121627203497922	1.5932981970314	0.0723499441439366	0.119421537456226	0.588875709832465	0.45306918445978	0.60806816555743	-0.246145363721901	0.76360200947153	0.845683878136712	-0.119986072419568	0.770252849190093	0.855325551936461	-0.5472404296126	0.367249845335589	0.693409449569265	NA	NA	NA	NA	NA	NA	NA	NA	NA	NA	NA	NA
AP3M1	AP3M1	2.3797755516115	0.0062868936219509	0.025987889585378	2.9794524599483	0.00313841701897835	0.0115532699852377	0.529867354010232	0.159199999778696	0.215047392576644	1.29107759464296	0.029075053951753	0.0630098807816841	1.79617545071213	0.00365138480494652	0.0598805755426898	1.10104875727757	0.0155773412332839	0.0936935130280211	-1.5915273659152	0.0345994604233732	0.128549306142271	-0.499907488160634	0.410994557401201	0.718308092154912	NA	NA	NA	NA	NA	NA	NA	NA	NA	NA	NA	NA
AP3M2	AP3M2	NA	NA	NA	NA	NA	NA	NA	NA	NA	NA	NA	NA	1.9469071742115	0.0411984614740125	0.150482629613296	1.1807103537051	0.308815950811843	0.457915783959831	NA	NA	NA	0.0779634613257336	0.89367093450964	0.955828160428163	NA	NA	NA	NA	NA	NA	NA	NA	NA	NA	NA	NA
AP3S1	AP3S1	-0.538908496231333	0.893185774188406	0.913140468780738	-0.293026504336201	0.941701578033431	0.952467009752859	-1.0443314901683	0.796261729484285	0.827738901547729	-0.665035228752135	0.868682730743438	0.892530913187914	-0.489884274422803	0.295895842243416	0.462126161558328	-0.805534621212168	0.129335638335245	0.265641963671675	-3.49730638049063	0.11386966681492	0.246814368857393	-0.9088248975753	0.0779717926980612	0.633552129559317	NA	NA	NA	NA	NA	NA	NA	NA	NA	NA	NA	NA
APBB2	APBB2	NA	NA	NA	-1.01818053183797	0.0883100073341661	0.125402132286275	NA	NA	NA	NA	NA	NA	NA	NA	NA	NA	NA	NA	NA	NA	NA	NA	NA	NA	NA	NA	NA	NA	NA	NA	NA	NA	NA	NA	NA	NA
APEH	APEH	1.39409361026224	0.0957517938951945	0.153214316950051	3.69255204085253	0.0169483760753539	0.0352943254599869	4.4536011240459	0.011528589225288	0.0301344192886773	2.44396894276537	0.0366638598373863	0.0734802763885133	-2.25501789126293	0.0602565103781754	0.183925546227079	-0.491990146357502	0.434978117814098	0.584964195002548	1.97659587270627	0.0537600327489495	0.161417170410729	-1.1227772229665	0.402371953283285	0.714026176257158	-1.38701154369233	0.0495831300223684	0.754557202374725	0.880526516969901	0.190541049080344	0.439665332229824	3.6655102985039	0.00215935011735142	0.0337685603458147	-0.356093780676296	0.557251849751854	0.67710443839149
APEX1	APEX1	3.04328122135403	4.96999258854622e-05	0.00379092959094981	2.5605281322758	0.000174630204333576	0.00283096169758158	3.37252904216697	3.3753657873131e-05	0.00200895791178223	1.81892914816133	0.000386334192523876	0.0058522068336227	1.6504779139266	0.0254168049536224	0.125016482749971	0.5899499237808	0.185359166135287	0.329029491039771	2.4662763834612	0.0110201323205869	0.0731796685847336	0.573911559953267	0.258132012374982	0.64018449768605	NA	NA	NA	NA	NA	NA	NA	NA	NA	NA	NA	NA
API5	API5	0.279430117008001	0.139993387969051	0.20515339120662	-0.0158236165615335	0.898099183533332	0.915640183211717	0.132031491347234	0.382124619060538	0.445060790461561	0.767281048130201	0.00634366412838295	0.0240657912332687	-1.21820428034383	0.606582262079117	0.731384819449419	-0.5186836685278	0.806836133938771	0.878283238738833	1.29208070565593	0.578774154270139	0.714702026185865	2.4486986539081	0.311191914980504	0.659694992854549	NA	NA	NA	NA	NA	NA	NA	NA	NA	NA	NA	NA
APLP2	APLP2	1.67257227792847	0.00215485169226574	0.0153418563303069	0.610862430111833	0.0679199525469029	0.101326708286606	-0.32651173729063	0.209681519825478	0.269929494033636	-0.379492625264533	0.14262851567386	0.200974813674489	0.386345949411503	0.677713301036266	0.787807668049289	-1.23142964779817	0.249678104072732	0.397249418099624	-0.900345949597298	0.366282366034573	0.528640311017891	-0.771976409747168	0.640865437301633	0.838573900560965	2.5510092890376	0.0856341845293275	0.792040952211834	1.7268721793524	0.140463949990364	0.375455125618945	-1.19868221437183	0.437227484847895	0.579799385650165	-0.148082380960567	0.855629154958131	0.906430352283864
APMAP	APMAP	-1.30791275981317	0.00162457238579743	0.0131587905500143	-1.08847662389433	0.00860663781449557	0.0220012974493961	-1.3289201070146	8.7482468484266e-05	0.00274129196154589	-3.14884229087217	0.000823506500312038	0.00811813932125269	-0.276782376741636	0.413717606923224	0.575318203854622	-0.138686099999237	0.743341068788605	0.832278867461365	0.986311916243498	0.0496645383234595	0.155580701105911	-2.71131053702007	0.0320245502810966	0.633552129559317	NA	NA	NA	NA	NA	NA	NA	NA	NA	NA	NA	NA
APOA1	APOA1	NA	NA	NA	NA	NA	NA	NA	NA	NA	NA	NA	NA	NA	NA	NA	NA	NA	NA	NA	NA	NA	NA	NA	NA	NA	NA	NA	-5.63662711580863	0.00773316295177856	0.121049282688867	NA	NA	NA	NA	NA	NA
APOA1BP	APOA1BP	1.3031675215315	0.00391952259260973	0.020413544708981	1.19696903825427	0.0127940242204548	0.0289864611244678	2.28801031122303	0.00322780218868992	0.0142180882604498	1.62158144450557	0.00844000988262826	0.0284224200067832	-0.116554776374436	0.892842771818448	0.936756469419191	0.808697879739331	0.395766595088335	0.545450867217605	2.47211452777743	0.0679309030969993	0.184121730943208	0.794490989175699	0.410471450478185	0.718262883362494	NA	NA	NA	NA	NA	NA	NA	NA	NA	NA	NA	NA
APOB	APOB	NA	NA	NA	NA	NA	NA	NA	NA	NA	NA	NA	NA	1.47167958384757	0.174266568662776	0.334400543647412	0.0930459004268656	0.892774998789863	0.938155256203434	3.18965381143433	0.0197554918279412	0.0988101743606677	2.25928892823794	0.054165228048103	0.633552129559317	NA	NA	NA	NA	NA	NA	NA	NA	NA	NA	NA	NA
APOBEC3A	APOBEC3A	3.18978198420783	0.00818031203169895	0.0300939364978016	2.95112802766793	0.0103630500040852	0.0250437383321125	1.0911904418773	0.196505039853123	0.25656458920943	2.98806110451117	0.00403569389698936	0.0188797488425646	NA	NA	NA	NA	NA	NA	NA	NA	NA	NA	NA	NA	NA	NA	NA	NA	NA	NA	NA	NA	NA	NA	NA	NA
APOBEC3B	APOBEC3B	4.2070762219431	0.00223970881657324	0.0156208042499485	4.21362040494637	0.00172324662854904	0.00800297811479179	2.38721108278066	0.00465178662376021	0.0174001425319065	4.90331628399754	0.000342105106264576	0.00555473429464052	NA	NA	NA	NA	NA	NA	NA	NA	NA	NA	NA	NA	NA	NA	NA	NA	NA	NA	NA	NA	NA	NA	NA	NA
APOBEC3C	APOBEC3C	-2.06972188830917	0.0013186760281711	0.0120899909024833	3.92105350856673	3.80676250320425e-05	0.00151810716475062	NA	NA	NA	NA	NA	NA	-0.598164399724599	0.684586463858745	0.792293433123027	3.51658291051474	0.0807294183501456	0.204277720193208	NA	NA	NA	NA	NA	NA	NA	NA	NA	NA	NA	NA	NA	NA	NA	NA	NA	NA
APOBEC3F	APOBEC3F	2.75917269175107	0.0304421541989224	0.0687420048844499	5.25647451368807	0.00781776540540989	0.0206104724324443	1.45023941667814	0.293465856583656	0.356975087750412	NA	NA	NA	-0.463566900610134	0.692384916165562	0.794651834855224	2.60204093241386	0.00381788548936946	0.05399980496978	NA	NA	NA	-0.121428724572867	0.919245063724232	0.969379403431913	NA	NA	NA	NA	NA	NA	NA	NA	NA	NA	NA	NA
APOD	APOD	NA	NA	NA	NA	NA	NA	NA	NA	NA	NA	NA	NA	NA	NA	NA	-9.09536050002596	0.00180719251063526	0.0417237219791191	-4.10125158573727	0.0434795842382237	0.144253336335511	NA	NA	NA	-7.97204577311603	0.0339015747742798	0.754557202374725	-8.29548686241683	0.0367799943658245	0.213783385875956	-3.39601865268487	0.0493533354212635	0.162302915143753	-8.31238151570667	0.0107445650489022	0.0760206939713768
APOE	APOE	NA	NA	NA	NA	NA	NA	NA	NA	NA	NA	NA	NA	-1.30156105923946	0.447555000790347	0.60431438255539	-2.36955693047047	0.288085804024893	0.438084326024393	0.540212953832533	0.694341472335203	0.80409237647186	2.4327788754684	0.0969527600659465	0.633552129559317	NA	NA	NA	-2.49404231174717	0.00267651619988857	0.0945274412235317	-0.693190068458868	0.0965706515197912	0.232338556029612	-3.83338896726703	0.0466525680061434	0.150438220017591
APOH	APOH	NA	NA	NA	NA	NA	NA	NA	NA	NA	NA	NA	NA	7.57939409421417	0.00361047508923998	0.0598008689780959	6.49178706013286	0.00334787769769729	0.0522150636526856	8.28424495528593	0.000983944677442397	0.0265382482194627	5.1469390863291	0.149783299442016	0.633552129559317	-2.09762135365457	0.405367504512733	0.949286552804869	NA	NA	NA	0.600356651456934	0.415672710377566	0.561477279261437	2.55167657655543	0.0313248840861431	0.123741084399988
APOL2	APOL2	-1.59487623226497	0.16949021561569	0.237056064369489	-4.17068234972814	0.000125644690372392	0.00236736947954221	-0.649025782830503	0.444840901049967	0.506715810882559	NA	NA	NA	NA	NA	NA	NA	NA	NA	NA	NA	NA	NA	NA	NA	NA	NA	NA	NA	NA	NA	NA	NA	NA	NA	NA	NA
APOO	APOO	-1.35694993895047	0.0419589168840431	0.0847766421329223	-1.24432443213853	0.0384155807661061	0.0648332788875118	0.3410141780105	0.192114883421176	0.251711864031801	-0.459870062993566	0.124179481121441	0.180894571834598	NA	NA	NA	NA	NA	NA	NA	NA	NA	NA	NA	NA	NA	NA	NA	NA	NA	NA	NA	NA	NA	NA	NA	NA
APOOL	APOOL	-0.596790862546236	0.0102254263129139	0.0341771859903163	0.490549670829498	0.0217453083664538	0.0421345618681844	-0.0249397193005336	0.864093316760927	0.887326132653886	0.348757522548365	0.0509098663878269	0.091872932753338	NA	NA	NA	NA	NA	NA	NA	NA	NA	NA	NA	NA	NA	NA	NA	NA	NA	NA	NA	NA	NA	NA	NA	NA
APP	APP	1.1702928010966	0.00391125272270011	0.0204101823365852	0.937150444193602	0.013841230473521	0.0304857481315527	-0.5575953856513	0.072067650846088	0.112107615005225	-2.4525068263229	0.000252367969421377	0.00484271190776947	-0.472973908634998	0.634079579501898	0.752715366538088	-1.7225808501793	0.11314504751591	0.246642167672518	-2.16074323123977	0.086314488944323	0.211285631869499	-4.97031192622707	0.278311093996214	0.647191833669157	-1.40406119974363	0.498744915861468	0.959531211049628	-0.343779339992768	0.697969468198936	0.846868940140588	-1.21756862185237	0.118043786688911	0.265468862131554	NA	NA	NA
APPL1	APPL1	2.37363137060657	0.0439288781924075	0.0874406155238586	2.46194849469713	0.0412383224469174	0.0684246799659595	3.04712187609273	0.0193211082856751	0.0422689630681178	2.98591080026164	0.0240335970525872	0.0555275037875028	1.86734554944633	0.00203903357730334	0.0525970382604393	0.9891733511894	0.00490089390916176	0.0585523495380574	1.5486128965795	0.00396250221704331	0.0461488367167158	0.573943511753633	0.457841440429315	0.747412780498271	1.62438344563543	0.476215464741047	0.949286552804869	-0.00753428694899938	0.996759589231813	0.99852503487593	NA	NA	NA	0.706508324593132	0.742747493528055	0.824644415205114
APPL2	APPL2	NA	NA	NA	NA	NA	NA	NA	NA	NA	NA	NA	NA	-0.399770264139399	0.735329153757521	0.828899370451732	3.6741837907652	0.0599059484341414	0.172420424736068	4.9734056060566	0.067727113878707	0.184121730943208	NA	NA	NA	NA	NA	NA	NA	NA	NA	NA	NA	NA	NA	NA	NA
APRT	APRT	2.954864853108	0.00132544364122275	0.0121009191556289	2.44496013029967	0.000706060478676171	0.00491418093158615	4.02872579418823	9.7487323644479e-05	0.00289845748146194	2.23048225585027	0.00122427171203859	0.00974431647726639	2.14843517909873	0.00311962714346703	0.0577498036499456	0.877244793690366	0.0163984730046928	0.0964423195514512	2.0777378753225	0.000719494200970754	0.024611663702172	0.2435956279725	0.79837725369191	0.91130457760408	0.338712919906701	0.885050950907481	0.997596031387365	1.24426297385586	0.139481852664741	0.375455125618945	3.93215649641493	0.00519491653930936	0.0493915655561697	2.26039856184893	0.0328120166728749	0.127397267668766
APTX	APTX	1.30247624292427	0.15068376045733	0.21722155452034	-0.904712408285366	0.413362354095555	0.468160444430201	1.876862266829	0.0693705046815371	0.108708593482802	1.82785285023683	0.0869603447068859	0.136818646099653	NA	NA	NA	NA	NA	NA	NA	NA	NA	NA	NA	NA	NA	NA	NA	NA	NA	NA	NA	NA	NA	NA	NA	NA
AQR	AQR	0.311041082273835	0.253955064580198	0.327317143900428	-1.029853648454	0.00166157884225249	0.00783508722362961	-0.637091143034663	0.00783584043459955	0.0239249251280453	0.167115064439066	0.339599296690113	0.406271931225057	NA	NA	NA	NA	NA	NA	NA	NA	NA	NA	NA	NA	NA	NA	NA	NA	NA	NA	NA	NA	NA	NA	NA	NA
ARCN1	ARCN1	0.966212592419566	0.00146917551338404	0.0126764576756866	2.18517256322147	7.96793261630843e-05	0.00194357982509953	1.47970505200523	0.000330225487459063	0.00436365230630961	0.891606829853	0.00272251413624491	0.0148416395629798	-0.6818016178878	0.019174135277431	0.110717438014817	-0.604584788616865	0.124198941334071	0.259987591952129	0.503183715561299	0.259754879348532	0.417850244396942	-0.412250578913135	0.289458675746679	0.656048823868362	-0.787191304008267	0.603548085774309	0.994711767200421	1.6464619012757	0.0549594441592967	0.255083957631814	3.5498951715772	0.0139285561781046	0.0848509469985848	-0.701601419212	0.496139569618626	0.632319130460978
AREG	AREG	NA	NA	NA	NA	NA	NA	NA	NA	NA	NA	NA	NA	NA	NA	NA	NA	NA	NA	NA	NA	NA	NA	NA	NA	1.98643170857727	0.531499732484371	0.967242721413656	NA	NA	NA	NA	NA	NA	NA	NA	NA
ARF1	ARF1	1.2958404781129	0.0046238342750378	0.0220641788846278	3.49078783221007	8.37676475732034e-06	0.000948757224228796	1.85789121640897	0.0103342225786184	0.0281515886462748	2.94696936333983	6.65945067908978e-05	0.00288048534701285	-0.0435455610726656	0.969949672827814	0.981489267006151	0.7043545208513	0.606170565644034	0.723893502055543	0.514579219238669	0.672042500216527	0.78400567645801	0.160004270825567	0.919946834666093	0.969515751720456	-1.6032347146641	0.589051079624811	0.992583341165401	1.05116078599183	0.55851142388606	0.759472858118413	-2.2632199925018	0.232725061655238	0.393677607172842	0.194628817422199	0.893318686263081	0.932249425869245
ARF3	ARF3	0.896188810469731	0.186089217564717	0.254944132763945	3.83854704860143	0.00769715451582549	0.02035417759504	1.3378582685188	0.0705773848908886	0.110314054699528	3.28841032096156	0.0118280257450707	0.0350260897063626	0.127341500161435	0.913074305687098	0.948331630362144	0.875379837033201	0.521674675910816	0.655540191283371	0.0847037085399016	0.935973389582341	0.963159338657346	0.0837809672303322	0.954529973541372	0.982974997385032	-1.4675656311609	0.590501735150583	0.992583341165401	1.44171273842434	0.348676812590489	0.594601628404583	-1.86466989739883	0.223095668911286	0.384918583684966	0.593178912525168	0.573151968612433	0.690110172611017
ARF4	ARF4	1.9240332541607	0.0209960732900538	0.0537861131076305	4.1040238193148	1.17706782271613e-05	0.00103403645184865	1.77471210732444	0.00271390952551841	0.0127405056414895	2.0318757163083	0.00010746282843599	0.00347577150314702	-0.0689382473026683	0.927453327304109	0.956251336561016	0.594502127167832	0.430435941336568	0.580831434491281	0.401471832081899	0.625450919792034	0.751753609572331	-0.654929682469465	0.394420295778436	0.710399148693205	-1.803309321069	0.563528376750488	0.990524937756202	2.1026400423816	0.257844500414321	0.510499677549864	-0.5311505638205	0.739059607088617	0.815628845660862	-0.109557368411537	0.943517281655056	0.965903042824019
ARF5	ARF5	1.641132391207	0.0512187782890666	0.0975724298677257	4.24865230671687	0.00857716416123302	0.0219836581144353	2.25240554429333	0.029089062041298	0.0563998005417238	3.52487452562107	0.00957880214671183	0.0308125392794594	-0.168447452800034	0.624120921362065	0.746241846324627	-0.0759105520464693	0.825227932564269	0.890938595810741	-0.541962901712669	0.273331077121312	0.431300787652717	-0.2193660186255	0.669260900493875	0.852799216169295	0.119766952458502	0.87142128111858	0.997596031387365	1.89334538390123	0.0436089621914104	0.232702592339961	0.0753481104834997	0.925806321123583	0.947306561790298	0.564197641692534	0.0302050789209014	0.12341036213852
ARF6	ARF6	2.13386349693947	0.00123117724399178	0.011664233770906	1.68272188458793	0.00498452034775074	0.0155370610102485	1.33143951899164	0.00297496604914135	0.013560973288464	0.61072276854847	0.181050385148325	0.2437874157764	2.48978891217897	0.161354969242554	0.319133356902257	0.739420471111536	0.587299031160343	0.711461829015766	0.378358978335402	0.778665681585359	0.861646783335477	-0.282077466701065	0.8344289035764	0.929681875214893	1.29667242712607	0.642348748530193	0.997596031387365	1.8695231695034	0.219987955525826	0.46789306903564	0.536583474401333	0.652623075650172	0.748911726155935	0.338515225489299	0.798194466838114	0.865019184499867
ARFGAP1	ARFGAP1	-0.410149706641601	0.162853392042244	0.23048296616288	1.58206182863677	0.00890320270236167	0.0225059167585123	0.716463300579836	0.0150391027962053	0.0355784922841513	-1.2330763621718	0.0641120220087908	0.108959465423636	-0.639166205064033	0.195790539651698	0.358436782015063	-0.0149253245508305	0.973336289300649	0.986111376818277	-1.1493004708139	0.0976609018163092	0.225651276246379	-0.866315901678266	0.132895480292858	0.633552129559317	NA	NA	NA	NA	NA	NA	NA	NA	NA	NA	NA	NA
ARFGAP2	ARFGAP2	1.5038704940024	0.00389155498929579	0.0203470560670797	2.38469018350697	0.00321155288109567	0.0117380940374319	2.55079351574517	0.00329324127908137	0.0144056930059154	1.31911730734063	0.00796839618045045	0.0274925641100518	-1.49355077315243	0.23982496373544	0.40338276904085	-0.900583385535565	0.488555860305119	0.629964201445206	-1.48035638727717	0.186713233213193	0.338721252510775	-1.2522658497827	0.349238695198598	0.685894351073249	NA	NA	NA	NA	NA	NA	NA	NA	NA	NA	NA	NA
ARFGEF1	ARFGEF1	4.28514044871617	0.00813336710204996	0.0300939364978016	4.7986577775633	0.00822319390492468	0.0214159444203684	4.5800497337868	0.00659052784339092	0.0213814210815032	4.5232887739252	0.00540311364971267	0.0220512225286417	1.79309763539613	0.226364034015164	0.389484753988912	2.4701449331198	0.0770866588665172	0.199393179747788	2.1834049884567	0.0701168972711573	0.188130278971909	0.764441878576001	0.71599193586889	0.872912623115178	NA	NA	NA	NA	NA	NA	NA	NA	NA	NA	NA	NA
ARFGEF2	ARFGEF2	6.183036801808	0.00501822964430854	0.0230425398933344	5.13564760214633	0.00521832563755366	0.0159804439767766	4.96558366185483	0.0056246419217292	0.0194361966022524	3.5814841269017	0.00951905421997008	0.0307417681265496	3.98669722019963	0.0229395986086127	0.119323829456701	3.22906335023607	0.0489944929422006	0.154110950274675	1.17179471218487	0.270156589525436	0.427424779600051	0.200723732849001	0.869065557879609	0.944593828711133	NA	NA	NA	NA	NA	NA	NA	NA	NA	NA	NA	NA
ARFIP1	ARFIP1	-0.652875345969399	0.273146209766938	0.347865082562365	2.10693338616803	0.0395735824716219	0.066167232703993	3.0707604395094	0.013631796493868	0.033445025795256	2.11148834537856	0.0379900218143392	0.0755358263318476	-2.44987082449913	0.106299246972536	0.247063316264823	-2.11527422462656	0.262261450109623	0.412087911920883	-0.041948674642363	0.965396329951582	0.981612436336904	0.226358236716202	0.800117412920137	0.912524999515748	NA	NA	NA	NA	NA	NA	NA	NA	NA	NA	NA	NA
ARFIP2	ARFIP2	0.972234465818634	0.0260362577485126	0.0621480713265877	2.025076077429	0.00378658649786605	0.0130977790844554	2.9164134098778	0.00265695563963488	0.012571291918815	3.13913145118503	0.00429540323483567	0.0194322942751418	NA	NA	NA	NA	NA	NA	NA	NA	NA	NA	NA	NA	NA	NA	NA	NA	NA	NA	NA	NA	NA	NA	NA	NA
ARFRP1	ARFRP1	0.502828060507632	0.517343354142899	0.588579753098402	-0.596003041626801	0.457915280563991	0.51064254743517	-0.476910326950833	0.570153544618976	0.624578919612958	-0.993000531913001	0.261708059243279	0.328504621462127	NA	NA	NA	NA	NA	NA	NA	NA	NA	NA	NA	NA	NA	NA	NA	NA	NA	NA	NA	NA	NA	NA	NA	NA
ARG1	ARG1	NA	NA	NA	NA	NA	NA	NA	NA	NA	NA	NA	NA	0.627350256769301	0.812455521502045	0.880439919478972	0.405264146480167	0.864714091342741	0.91843205873643	1.64349672620554	0.453117622811542	0.611277445823731	1.6140675670574	0.463707768146203	0.751533060755709	-0.00924374240753423	0.997419295210724	0.998093682834261	-0.859274778007737	0.797871195463937	0.900451525406591	1.1313221782979	0.373654495631605	0.527616832286559	0.410643280577297	0.72398271430551	0.808498277297574
ARGLU1	ARGLU1	1.0505829730185	0.633972135457612	0.69483865163563	-1.11709770246143	0.556887496513535	0.603603141985185	-1.82855795964573	0.522500224155627	0.579043556333418	-1.08003896859753	0.512415193448478	0.573641990182777	NA	NA	NA	NA	NA	NA	-0.806723870361566	0.685040308424879	0.795786751913089	1.61895393510917	0.291983208116535	0.656048823868362	NA	NA	NA	NA	NA	NA	NA	NA	NA	NA	NA	NA
ARHGAP1	ARHGAP1	1.1456672359032	0.102519233624497	0.161342732752956	2.23743683124267	0.0314391455213809	0.0560492963188553	1.52908841808123	0.0523853994888677	0.0876663880797073	2.09583260627173	0.0358770754410711	0.0723713024092248	0.360411157680698	0.18463771746197	0.347105673149832	-0.879942069036435	0.0324324334192449	0.12822973363134	-0.130475502119864	0.801308862329886	0.876552106438075	-0.269570403485567	0.466553684504125	0.753131579786448	NA	NA	NA	NA	NA	NA	NA	NA	NA	NA	NA	NA
ARHGAP17	ARHGAP17	2.56921423917323	0.0211332700176221	0.053964834084003	2.40836198910537	0.0320566378144938	0.056752864703535	2.70379916689016	0.0288915653069555	0.0561834118362311	1.56049338568733	0.066071644081973	0.111392992274943	NA	NA	NA	NA	NA	NA	NA	NA	NA	NA	NA	NA	NA	NA	NA	NA	NA	NA	NA	NA	NA	NA	NA	NA
ARHGAP18	ARHGAP18	3.15014524868797	0.00267336695071969	0.0169431155172833	1.98941450908013	0.00939546274744116	0.0234257102959459	2.51393803547364	0.00389840482048051	0.0156991378473327	1.45885510185293	0.0552930462180006	0.0978227775463443	2.47820900522013	0.146830757295161	0.299978855739794	-0.605275001221235	0.673978141407721	0.779071200333997	-2.4902372576243	0.152820611243948	0.298304582267583	NA	NA	NA	NA	NA	NA	NA	NA	NA	NA	NA	NA	NA	NA	NA
ARHGAP29	ARHGAP29	2.76765551230553	0.0314723007364332	0.0700052755059674	6.08400387198003	0.0088470408756766	0.0224397297062951	2.9005545526352	0.0329357649451317	0.0619035648515354	-0.632563414346334	0.584230377263642	0.642154488819046	2.83742999763547	0.01077371938568	0.088463191218175	4.66401456804587	0.000672745852544605	0.0327368481784398	0.587231747462035	0.351965013677686	0.514716403294739	-1.27051816700923	0.00931517541502543	0.633552129559317	NA	NA	NA	NA	NA	NA	NA	NA	NA	NA	NA	NA
ARHGAP35	ARHGAP35	3.41052924560923	0.00159605902810482	0.013046259597669	4.11228041403397	0.00088625142302464	0.00551153137489474	4.12796636555207	0.00202463289986039	0.010756247680172	3.8996110881441	0.00107721594573821	0.00930354917456712	2.4367851414019	0.231274607285636	0.394911117269612	2.3854885932754	0.12480205730443	0.26065364613749	1.99555484832927	0.00788995108903979	0.0615962749943664	1.84343375053393	0.107729582926867	0.633552129559317	NA	NA	NA	NA	NA	NA	NA	NA	NA	NA	NA	NA
ARHGAP39	ARHGAP39	NA	NA	NA	NA	NA	NA	NA	NA	NA	NA	NA	NA	4.63777290271313	0.00610505681498489	0.0741685961721856	3.8980382359154	0.00458860897894239	0.0563160096450532	NA	NA	NA	1.45866866026553	0.241474242952988	0.634030165513827	NA	NA	NA	NA	NA	NA	NA	NA	NA	NA	NA	NA
ARHGAP5	ARHGAP5	6.81734164678393	0.00420841061766686	0.021088749029354	4.77054658982463	0.0119913674558	0.0276601582497905	4.49102034659353	0.0173995428727126	0.0393822698325714	3.50659954361757	0.0262704152676167	0.0589659640013668	6.42407996815037	0.000970654237558796	0.0486119339217364	3.27469472445587	0.0177509346038488	0.0989173632727519	NA	NA	NA	0.771476198760032	0.402860044063402	0.714026176257158	NA	NA	NA	NA	NA	NA	NA	NA	NA	NA	NA	NA
ARHGDIA	ARHGDIA	0.739371122018103	0.0055700459931955	0.0242232714345513	2.30053139555033	0.000889024792655434	0.00551153137489474	1.77409109073647	0.00193431638843884	0.0104851670582113	0.950611413375668	0.00869974882358978	0.0289864800263773	0.100239324131266	0.70237028669559	0.803182882351389	0.77083515937333	0.0154806004648225	0.0936510851345229	0.191670596773431	0.418520754264909	0.579274468415556	-0.146977903801933	0.573017085093594	0.805438079923824	-1.21354136064643	0.521375802515497	0.967242721413656	1.5984190557323	0.210539834678276	0.460765750170006	1.2535197165763	0.122291113810906	0.271552775380713	1.6000723773171	0.0188115422241128	0.100755155229954
ARHGDIB	ARHGDIB	NA	NA	NA	-1.52848452276557	0.0253260739457947	0.0470805220787209	NA	NA	NA	NA	NA	NA	NA	NA	NA	-6.19630702115873	0.0185521620092107	0.100308527239545	-4.28384028187186	0.00266492085329623	0.0370159724002883	-4.7394510652617	0.219799650164533	0.633552129559317	NA	NA	NA	NA	NA	NA	NA	NA	NA	NA	NA	NA
ARHGEF1	ARHGEF1	2.44290464628273	0.000374738429579771	0.00686414757756129	2.73975625920693	0.000333360831948487	0.00352255777888887	0.515782181185667	0.0413737577221922	0.0734924895316469	-1.53322444556716	0.0199993512203709	0.0491597492419543	2.4944565017872	0.030287701511284	0.13443638456419	2.02207652643017	0.0396488051292643	0.140219782308463	-1.20644740849163	0.105916088658978	0.235867842905527	-2.4362418468132	0.0145468997804547	0.633552129559317	NA	NA	NA	NA	NA	NA	NA	NA	NA	NA	NA	NA
ARHGEF10	ARHGEF10	NA	NA	NA	NA	NA	NA	NA	NA	NA	NA	NA	NA	3.56997067464923	0.0256249387203203	0.125173298001418	0.464136902300801	0.712147227166325	0.810551162118419	NA	NA	NA	-1.27824760082817	0.181080503218508	0.633552129559317	NA	NA	NA	NA	NA	NA	NA	NA	NA	NA	NA	NA
ARHGEF11	ARHGEF11	2.18142993492937	0.007164494275652	0.0282464671221214	2.07971605738347	0.00625055780505935	0.0179274240342911	2.13356484239507	0.00258164498560745	0.0123715642945822	2.81326751535467	0.00556442835729324	0.0224194578523604	NA	NA	NA	NA	NA	NA	NA	NA	NA	NA	NA	NA	NA	NA	NA	NA	NA	NA	NA	NA	NA	NA	NA	NA
ARHGEF16	ARHGEF16	NA	NA	NA	NA	NA	NA	NA	NA	NA	NA	NA	NA	-0.00891844223723304	0.995234504611361	0.997453180258584	NA	NA	NA	2.21200288594213	0.166364012344827	0.314266497625657	2.36961547373913	0.146302351121564	0.633552129559317	NA	NA	NA	NA	NA	NA	NA	NA	NA	NA	NA	NA
ARHGEF2	ARHGEF2	3.936799872847	0.00015802262119245	0.00505012456863599	2.82700742907253	0.00186054603692419	0.00838691736851838	1.53814421477744	0.0168966965933194	0.0386811766296163	0.487175182895566	0.150630034046254	0.209352921186382	3.53272428924917	0.00158639981622585	0.0509993920338249	0.879361000648434	0.595992802153087	0.717050297911835	-1.42790788423787	0.0272518514718372	0.114066821350475	NA	NA	NA	NA	NA	NA	NA	NA	NA	NA	NA	NA	NA	NA	NA
ARHGEF39	ARHGEF39	NA	NA	NA	NA	NA	NA	NA	NA	NA	NA	NA	NA	0.512314098614269	0.373839377125212	0.538185050234695	-4.49767068714207	0.0137146981904865	0.0895396293554244	-4.03431433626607	0.000585335135488716	0.024119298551138	-0.874594238265967	0.143150102823558	0.633552129559317	0.218547361543134	0.903549424796964	0.997596031387365	NA	NA	NA	NA	NA	NA	1.92318304475043	0.178739884443204	0.315026566588022
ARHGEF7	ARHGEF7	2.72550756541187	0.0341601303521192	0.0739798848051454	2.65624913164013	0.0260139681153879	0.048000322927651	1.8562350339044	0.0564508570677797	0.0928953883760036	2.2692214857937	0.0486357790203405	0.0890840006561391	0.971764877047033	0.15158544178569	0.3050751076494	0.826660023271998	0.0461409068743647	0.149354198147896	0.986141251994333	0.131087501410147	0.272999583062699	-0.0224011568782991	0.985034050225074	0.996066983234245	NA	NA	NA	NA	NA	NA	NA	NA	NA	NA	NA	NA
ARID1A	ARID1A	-0.922781064331499	0.00861023917708535	0.0310223556891756	-0.835296897257301	0.0127930488672014	0.0289864611244678	-1.1535642906479	0.00438857713907586	0.0168615449110015	-7.41676559221907	0.0466142031526308	0.0867275931105442	NA	NA	NA	NA	NA	NA	NA	NA	NA	NA	NA	NA	NA	NA	NA	NA	NA	NA	NA	NA	NA	NA	NA	NA
ARID1B	ARID1B	-2.21052717930057	0.00402648563585005	0.020677402379218	-2.90640767398687	0.0736488413948601	0.107990716876733	-2.5631376463601	0.0437724792260996	0.0766347888224085	0.383063359718498	0.20664965236978	0.270324793147082	NA	NA	NA	NA	NA	NA	NA	NA	NA	NA	NA	NA	NA	NA	NA	NA	NA	NA	NA	NA	NA	NA	NA	NA
ARID2	ARID2	-0.781060639609233	0.10224543042734	0.161097870856868	-2.34080219554503	0.00351587431688263	0.0125104730293983	0.140272340897535	0.679380338998285	0.727629413421618	1.69277792622553	0.0240735076221125	0.0555275037875028	NA	NA	NA	NA	NA	NA	NA	NA	NA	NA	NA	NA	NA	NA	NA	NA	NA	NA	NA	NA	NA	NA	NA	NA
ARID4B	ARID4B	NA	NA	NA	NA	NA	NA	-0.787929128266233	0.263823125046212	0.326766014998065	3.5997262077523	0.0137469309917495	0.0384637088247413	NA	NA	NA	NA	NA	NA	NA	NA	NA	NA	NA	NA	NA	NA	NA	NA	NA	NA	NA	NA	NA	NA	NA	NA
ARIH1	ARIH1	3.26490889046357	0.0480127494803154	0.0931715334242872	3.71634487771393	0.0272698042247285	0.0499643306609628	3.3078895557968	0.0425601218193465	0.0750647514258983	3.63610842169403	0.0333764144550557	0.0690258485661575	2.3004721695897	0.0954558758018031	0.234629630117722	2.2875432364042	0.0969103296266617	0.224397783754854	0.271097836809801	0.785276959789172	0.864909042314054	1.03753104863073	0.375738255205916	0.699425141295032	NA	NA	NA	NA	NA	NA	NA	NA	NA	NA	NA	NA
ARL1	ARL1	1.5311880358187	0.190458411513158	0.259733656454776	1.3159468991862	0.23374753318926	0.285618474543057	1.7164868329662	0.150433703387683	0.205325918056272	1.18788830894237	0.267684872656119	0.334177860183979	0.9228044869629	0.198143604858866	0.360857028908314	1.11076041408197	0.0995784518975413	0.227906398952187	0.665339893973833	0.12002016848977	0.256043026111509	-0.539252346389766	0.830153238761651	0.926957461358572	NA	NA	NA	NA	NA	NA	NA	NA	NA	NA	NA	NA
ARL13B	ARL13B	NA	NA	NA	NA	NA	NA	NA	NA	NA	NA	NA	NA	-0.519474685930433	0.496178758456695	0.643641612886734	0.156567343312599	0.722059645507372	0.816269147749978	NA	NA	NA	-2.36591356198524	0.034992262446257	0.633552129559317	NA	NA	NA	NA	NA	NA	NA	NA	NA	NA	NA	NA
ARL15	ARL15	-0.113506101389767	0.910427014200862	0.927225838697245	0.454746633741998	0.482695629106593	0.533941763919562	-1.85824968741833	0.188604110693591	0.248418150329615	-1.2492981722567	0.134142057991513	0.191574462793292	0.603639167725568	0.101601441558196	0.241313008742373	-0.913308350780433	0.111427237743574	0.244244180861348	-1.77313173540076	0.000967128374041363	0.0265004904071756	-1.91815212458676	0.27382145985587	0.645476324474387	1.4599245776526	0.688558004145016	0.997596031387365	2.18038240437523	0.498122724387594	0.718648183488609	NA	NA	NA	NA	NA	NA
ARL2	ARL2	3.35733506105974	0.0325000069447703	0.0714599742021767	4.6691697477261	0.0229089539360103	0.0437558505473742	4.42543971867273	0.0191294037225018	0.0420252601510713	5.14322615602113	0.0187003956937207	0.0469565420402596	3.30228415841006	0.230841194980925	0.394385038330604	3.46095049172017	0.215283324796809	0.36028632610175	3.05707627555193	0.255846480399511	0.413354574195952	0.336494316057397	0.906455327319547	0.962068126607704	NA	NA	NA	NA	NA	NA	NA	NA	NA	NA	NA	NA
ARL3	ARL3	-0.497801077863269	0.405332546957136	0.482255656979669	1.36609852458437	0.0712714604255882	0.105095204356376	2.68250950640913	0.0132396154953599	0.0328730447793033	0.344614445465467	0.487631621068492	0.550306258421393	-0.405062969244099	0.225494855002812	0.388786620958103	-0.109111025801898	0.575272407446418	0.70091934697728	-0.131781544609535	0.663584426319542	0.777636888694399	-0.449315459693434	0.309071284418064	0.659694992854549	NA	NA	NA	2.0433777083516	0.532753111702911	0.740428646431946	2.6392990574934	0.207067020801276	0.36985239438381	2.59733832978067	0.208962588859548	0.346742519445102
ARL6	ARL6	-0.107307651377198	0.875036964660749	0.8983600975635	1.6663545396969	0.0166732434912039	0.0349395146624184	0.379335903141502	0.27729461434737	0.340458995670749	1.0730017793024	0.0268765159107347	0.0598680348083356	NA	NA	NA	NA	NA	NA	NA	NA	NA	NA	NA	NA	NA	NA	NA	NA	NA	NA	NA	NA	NA	NA	NA	NA
ARL6IP1	ARL6IP1	-0.111817858562635	0.713094733626428	0.762819021745433	-0.645199195909036	0.224233896876781	0.275907889366264	-0.985538550072835	0.0451759520039454	0.0784619173038986	-5.14727099679743	0.00766147014260504	0.0268271881345581	1.44686130788417	0.0134924206701732	0.0963398861685292	-0.375338004149466	0.62064014648686	0.736893687439165	0.0685056105829993	0.880586537132412	0.929299834931226	-3.3204165157001	0.261623737513796	0.64018449768605	NA	NA	NA	NA	NA	NA	NA	NA	NA	NA	NA	NA
ARL6IP5	ARL6IP5	0.403638926326334	0.129426277369053	0.193291015072221	-2.02279644770217	0.00535264482046749	0.0162257874348666	0.173056476279498	0.423274228187963	0.486277505182791	-1.6770204160996	0.0019698040408872	0.0124924920911086	-0.304601679991634	0.670943998555379	0.782394976713236	-2.06575882928933	0.0609338223367661	0.174577608742021	0.108739759318365	0.900932679951538	0.940312505428008	-2.66091191190113	0.0292762858000081	0.633552129559317	-3.87233066373293	0.168464961559449	0.918077779148771	NA	NA	NA	0.322417402048	0.753091350250528	0.829868279511451	-2.70725061455243	0.139231962745503	0.275000443830669
ARL6IP6	ARL6IP6	-1.79757761808536	0.00450063494198298	0.0217993958203778	-2.2298526428379	0.00372485636107341	0.0129526249907446	-2.51742212125066	0.00157136361203916	0.00936036255695179	-1.3621423024636	0.0183427973107703	0.0464316494716485	NA	NA	NA	NA	NA	NA	NA	NA	NA	NA	NA	NA	NA	NA	NA	NA	NA	NA	NA	NA	NA	NA	NA	NA
ARL8A	ARL8A	-0.675827882799833	0.0745335479866988	0.127581691159212	-0.195368142224364	0.453038096627493	0.506105868104837	-0.0159764484320668	0.943837949509347	0.955364055299676	-0.4854420516936	0.114592700218094	0.16990887301233	1.47907112830873	0.135183794236818	0.285173338941257	0.613872114754734	0.629222916445856	0.74454606488803	1.4453610008269	0.111839186911811	0.244307582965564	0.259226252474768	0.866544603711488	0.943661099681077	0.383545286337998	0.824733243918263	0.997596031387365	2.0985356055024	0.0468024539160476	0.239178774233308	0.4590589016527	0.443148568277351	0.584568995057291	1.8243407587571	0.0112508613000899	0.0780632399784769
ARL8B	ARL8B	-1.0679630785852	0.00406157851882867	0.0207202652119876	-0.891622001538032	2.25702381319899e-05	0.0011971702498157	-0.694722095010533	0.022847488248613	0.0474591745876272	-1.92621358717063	0.000912230176807585	0.00850958021936908	0.161552240219965	0.728891447129737	0.82541251677484	0.586867781917935	0.405276965704519	0.554211432132898	0.580694902574098	0.228580247335498	0.384542010215061	-1.03400866727473	0.299442624171069	0.656436718736085	0.635188941811766	0.792952828595485	0.997596031387365	1.6228924071384	0.280002867834764	0.534211532087173	-2.185278224222	0.198725815993501	0.357998712635352	1.75592587584483	0.122596007005827	0.258164040218723
ARMC1	ARMC1	-0.157039443884699	0.621179232294185	0.682634156342994	-0.264199109853667	0.408949937893973	0.464051241415821	-0.175692889751865	0.71654738442039	0.760354143784034	0.207372522920135	0.528132214533344	0.589581911591381	-3.1989771020081	0.121136126286359	0.266628366032036	NA	NA	NA	NA	NA	NA	-4.04448725772813	0.318702275670819	0.664307990196966	NA	NA	NA	NA	NA	NA	NA	NA	NA	NA	NA	NA
ARMC10	ARMC10	-0.850197330237133	0.00525004698560044	0.0235116437450232	-0.865658817080568	0.0480408433931748	0.0767359860808974	-0.323741726527235	0.0525208670146546	0.0878088489098043	0.274734582942799	0.120726411571506	0.176964798295232	NA	NA	NA	NA	NA	NA	NA	NA	NA	NA	NA	NA	NA	NA	NA	NA	NA	NA	NA	NA	NA	NA	NA	NA
ARMC8	ARMC8	4.04235075030837	0.00334676380039374	0.01870063694054	3.3485649114352	0.00794494206159227	0.0208405012871918	2.11505508464217	0.0334674611727645	0.0626219381203522	3.2218391203681	0.0141603252767055	0.0393316273638337	NA	NA	NA	NA	NA	NA	NA	NA	NA	NA	NA	NA	NA	NA	NA	NA	NA	NA	NA	NA	NA	NA	NA	NA
ARMCX3	ARMCX3	1.01315543753867	0.00246888327277308	0.0162188969845731	1.96176815564127	6.49354386494466e-05	0.00178156091107104	2.34186343242617	1.96339397213413e-05	0.00154371571622736	1.02311897795773	0.00054543411234842	0.00665665108377462	NA	NA	NA	NA	NA	NA	NA	NA	NA	NA	NA	NA	NA	NA	NA	NA	NA	NA	NA	NA	NA	NA	NA	NA
ARPC1A	ARPC1A	-1.62259650095317	0.00563469173251088	0.0243095403189873	0.588785549703701	0.0472362119946676	0.075775361589479	0.611707288952733	0.108367440493461	0.156265311684288	0.720315722945866	0.0307889249029232	0.0656457198839297	-1.72172742803483	0.120852966945151	0.266333534297192	-0.0530864521974017	0.917327413221822	0.954442963164679	0.753654411124501	0.189698308231801	0.342766287375489	1.43656125325213	0.049536078941781	0.633552129559317	NA	NA	NA	NA	NA	NA	NA	NA	NA	NA	NA	NA
ARPC1B	ARPC1B	0.3010259954421	0.250183413828344	0.323078147042199	1.89724005600167	0.00625022168808833	0.0179274240342911	-1.1224632217956	0.0203823675946292	0.0437120541852567	0.0259977818763986	0.911492178838813	0.928919317831675	0.278444443244535	0.536786803743164	0.677876433137936	0.257506995211166	0.443817069771585	0.5918184619256	-1.37540442559567	0.0155457140970051	0.0875943923037515	-0.560229255391732	0.215152033250254	0.633552129559317	-0.0621588399480331	0.978703874567388	0.997596031387365	2.0455974549182	0.212428079718067	0.463104982654068	-0.446018065449067	0.452261511461441	0.592007499419696	0.818843315577002	0.509094931399039	0.643664610717893
ARPC2	ARPC2	0.255040623134501	0.488625668692825	0.563208144280169	1.9566132211759	0.0138288371071381	0.0304713084420688	-0.339801901862501	0.415321329913223	0.478822762598788	0.627171006876633	0.155360485403123	0.214560921610124	-0.252117649144569	0.437084383338851	0.595198855200071	-0.180786458369671	0.571224289747973	0.698408360445628	-0.290728861254134	0.371796364072385	0.534073322591378	-0.301696749592001	0.523507185211889	0.786077057212654	0.518519352645534	0.86656134694201	0.997596031387365	NA	NA	NA	2.329247997503	0.390365338363342	0.541355705088785	1.09733462388947	0.757247668759921	0.835500559984994
ARPC3	ARPC3	-0.570282791720466	0.213172343838566	0.284194404609482	-0.189174659849733	0.615307524295432	0.658582176916579	-0.394666184526631	0.341175756114467	0.405582174408679	-0.917054548891368	0.0834883993058997	0.133142424641049	-0.722920820865966	0.0879005177898382	0.224896690637903	-0.757052387675834	0.186261560110233	0.329603418683249	-1.33930381836574	0.0209284755400813	0.101926866345803	-0.700052517314067	0.106490457233551	0.633552129559317	-2.1987548857489	0.484246759455709	0.949996000899207	0.195069624391902	0.824455985631511	0.909604499335118	0.896583293998599	0.252366850791281	0.410375299406176	2.0225226081743	0.0540935128270974	0.163932248796623
ARPC4	ARPC4	0.436888910920299	0.0969666941936802	0.154742080689408	1.51339330312663	0.00212908462280461	0.0090592680500268	-0.519272791181102	0.202150832058615	0.262299852259542	0.225041618449531	0.328008443324498	0.394912287342773	-0.784885256478532	0.209516449056631	0.37306818775031	-0.993916005731933	0.116910241016163	0.249856143469002	-0.65839332017153	0.14685205982425	0.291743477995305	-0.8635255027543	0.306189721384169	0.659449033289671	-1.75351298041683	0.479987744890062	0.949605137988591	-0.107698978186232	0.905132011552044	0.947260796646478	0.126925420358035	0.868427740321695	0.905417400580716	1.01098047183597	0.268814757634551	0.408755491234015
ARPC5	ARPC5	0.710286971739635	0.072753038191395	0.125611017889948	1.4869666084489	0.0200364211601918	0.0397378869514442	0.414651319579431	0.199582455630116	0.25974011199015	0.114443004160499	0.658906662684099	0.709312619131781	0.485479514774568	0.407000965959005	0.568753126053725	0.112461565642565	0.844191527411845	0.90698974225668	-0.418727575912133	0.367709472016674	0.530442747804955	0.148256256304432	0.760242970989765	0.892821928125785	0.737554692737703	0.469066149983364	0.949286552804869	0.0507353188481332	0.982738499177611	0.99346846352316	0.917811585432602	0.0778119413847713	0.207942331040439	1.94296099943394	0.0116836047788046	0.0792887367040243
ARPC5L	ARPC5L	-0.843324948349267	0.207929910839968	0.278662513801549	-0.181974117307398	0.73783339427704	0.774013327597699	-0.536732214884498	0.364324326759407	0.428140400164378	-1.55646220623473	0.0658337572249159	0.111062895420678	-0.748112165617034	0.081178874966749	0.214500352242115	-1.3343986114166	0.0133860103349388	0.0889471793080989	-2.0186656374989	0.0247011598380216	0.110045885745437	-1.0495424072104	0.0856481770490145	0.633552129559317	NA	NA	NA	NA	NA	NA	-1.261619114798	0.437654652863976	0.579799385650165	0.797616913424598	0.216932127080227	0.352959239552664
ARPP19	ARPP19	3.2923074307184	0.0615779466243577	0.111834574703803	4.92533927939313	0.0315409464577774	0.0561924029042997	5.36168509064773	0.0282883771357799	0.0554638731927825	4.9888975858166	0.033331262161435	0.0689761060493697	NA	NA	NA	NA	NA	NA	NA	NA	NA	NA	NA	NA	NA	NA	NA	NA	NA	NA	NA	NA	NA	NA	NA	NA
ARRDC1	ARRDC1	NA	NA	NA	NA	NA	NA	NA	NA	NA	NA	NA	NA	-5.40238399306883	0.000293480895944081	0.030220813548737	-6.0049678827973	0.0271393090516821	0.116791339497239	-4.1339862486894	0.000624311792594345	0.024119298551138	0.0629763116755022	0.867190707740059	0.94397662195216	-7.45926088872367	0.0516486198039313	0.754557202374725	-6.9738321380211	0.000524856889609855	0.0590089103032794	-3.7014598084546	0.00998584259859575	0.0726692505937414	-4.17047264716237	0.0346609419421219	0.131178096205387
ARSA	ARSA	-1.28976996838427	0.00819861392851103	0.0300939364978016	NA	NA	NA	-1.4567919648005	0.00128266445924721	0.00840072980630872	0.547809969973898	0.0171209764711029	0.0445250388815286	NA	NA	NA	NA	NA	NA	NA	NA	NA	NA	NA	NA	NA	NA	NA	NA	NA	NA	NA	NA	NA	NA	NA	NA
ARSB	ARSB	0.692654120812364	0.690941803685802	0.743316407155978	2.3117178260242	0.260587838749605	0.31524183505746	2.6816599693493	0.213569576522961	0.27405826236995	-0.204342818521301	0.909058109294605	0.926796685229449	NA	NA	NA	NA	NA	NA	NA	NA	NA	NA	NA	NA	NA	NA	NA	NA	NA	NA	NA	NA	NA	NA	NA	NA
ARVCF	ARVCF	0.513595044210902	0.449772284274498	0.525896660844215	-0.817105154749697	0.152696877075826	0.199020648772987	4.38217725172797	0.00202870831585813	0.0107669681712836	2.25510796753144	0.0162523134479932	0.0432295054180019	-0.545136016397066	0.746468574785199	0.837183394457955	2.5411759867144	0.00261032628354919	0.0465604345376175	5.34976354584477	0.000118611455150509	0.0163986770763838	0.926709591265933	0.499949234823011	0.772043028937939	NA	NA	NA	NA	NA	NA	NA	NA	NA	NA	NA	NA
ASAH1	ASAH1	1.27505921113683	0.040897515696485	0.0833518458465857	-0.775231272981998	0.127306050768266	0.16969805541633	2.93354547616634	0.0103367766816508	0.0281515886462748	1.17128319470077	0.0611928530941913	0.105081251473494	1.19118839339997	0.327376696850394	0.49404268112232	-0.994197739737734	0.381952654851136	0.531273635573502	3.59773888094763	0.0395424765732782	0.137267958041685	0.3655132178969	0.813639465504469	0.918204849938441	NA	NA	NA	NA	NA	NA	NA	NA	NA	NA	NA	NA
ASAP1	ASAP1	2.0667885835953	0.109787404935915	0.170674148091431	3.54758144505893	0.0418637726029601	0.0691547129707126	2.99924244593267	0.0469086524309427	0.0807343016354271	2.83306652844673	0.0590729822474069	0.102308246156573	NA	NA	NA	NA	NA	NA	NA	NA	NA	NA	NA	NA	NA	NA	NA	NA	NA	NA	NA	NA	NA	NA	NA	NA
ASAP2	ASAP2	NA	NA	NA	NA	NA	NA	NA	NA	NA	NA	NA	NA	1.67973788897193	0.294755006868532	0.460801791661833	NA	NA	NA	NA	NA	NA	NA	NA	NA	NA	NA	NA	NA	NA	NA	NA	NA	NA	NA	NA	NA
ASCC2	ASCC2	-1.2371869066267	0.00103845274869346	0.0107643991811062	-0.247120469077434	0.182030248120089	0.230686548965008	-0.275187436120667	0.267677118034304	0.330678554927647	-2.46927058248117	0.0334885739804449	0.0691274582124103	-0.195307884920499	0.799165124768796	0.870232750051004	0.109002809643332	0.893574234860405	0.938371615160511	0.143398208506133	0.598222091114017	0.730233364706856	-1.34483262403323	0.013889211750102	0.633552129559317	NA	NA	NA	NA	NA	NA	NA	NA	NA	NA	NA	NA
ASCC3	ASCC3	-0.716794327621603	0.0395369908564351	0.0815412361499821	0.387972763133266	0.163629760269585	0.211161272832443	-0.00422514060666757	0.991168211415003	0.993256080110055	-1.84230975323187	0.0183134527823045	0.0464316494716485	NA	NA	NA	NA	NA	NA	NA	NA	NA	NA	NA	NA	NA	NA	NA	NA	NA	NA	NA	NA	NA	NA	NA	NA
ASF1B	ASF1B	NA	NA	NA	-2.43789992815634	0.563193928968946	0.609679035507652	-5.23256213741342	0.247541162104742	0.309529964466934	3.93455842783657	0.125365705892657	0.182296729125255	NA	NA	NA	NA	NA	NA	NA	NA	NA	NA	NA	NA	NA	NA	NA	NA	NA	NA	NA	NA	NA	NA	NA	NA
ASH2L	ASH2L	-0.121152245459065	0.618826649012911	0.680467832987292	-0.384171020608964	0.39102445339613	0.4470318981007	-0.676928932266097	0.028650923977085	0.0560068304714554	0.536082073594969	0.0311487011931718	0.0659862289025964	NA	NA	NA	NA	NA	NA	NA	NA	NA	NA	NA	NA	NA	NA	NA	NA	NA	NA	NA	NA	NA	NA	NA	NA
ASL	ASL	4.06577262054617	0.0227368670803179	0.0565769342289695	3.0740539852295	0.0273292524497959	0.0500381261971008	3.5983093179237	0.0153033564891099	0.0359597954681239	3.1216190588207	0.0380894892296113	0.0756201033350862	-0.547353926473399	0.559440271294189	0.69228608634479	-1.0311681924372	0.300283286985098	0.449076140299699	1.23557546511417	0.224681436155536	0.380640564859579	-0.510970257917567	0.584199177843575	0.81134736503245	NA	NA	NA	NA	NA	NA	NA	NA	NA	NA	NA	NA
ASMTL	ASMTL	-1.71421243210487	0.0686071025945094	0.120710623493593	-2.5467687381671	0.0355040367497059	0.0610444900637236	0.306057762873767	0.644679078786464	0.694300394996824	-0.115680669977333	0.842769211700273	0.871334860921305	NA	NA	NA	NA	NA	NA	NA	NA	NA	NA	NA	NA	NA	NA	NA	NA	NA	NA	NA	NA	NA	NA	NA	NA
ASNA1	ASNA1	-0.1828044583233	0.347796172041615	0.42445878849118	2.04486563013523	0.000244398187459775	0.00311554542558124	0.356048041833901	0.0975135043583602	0.143484046864199	0.684134542843132	0.0104651312595293	0.0326221292029962	0.483167134262935	0.176214188920895	0.337315117113173	2.6216428900963	0.000644520865482361	0.0327368481784398	0.803459793175467	0.0816899688718808	0.204043507995847	-0.314490198200801	0.655411756752977	0.850244527830819	NA	NA	NA	NA	NA	NA	NA	NA	NA	NA	NA	NA
ASNS	ASNS	1.8785206301855	0.00540304905237301	0.0239241225589296	1.84378370967227	0.00257578797717651	0.0101719621133683	2.96828369700547	0.000321593778836526	0.00436365230630961	0.921200542291935	0.0230736635945289	0.0538998330182952	1.13318602371217	0.0544368203496899	0.174052813723965	-0.974755593026167	0.0868989231284719	0.211920812533043	2.02861156685877	0.00181380196197235	0.0315665183557293	-0.242298836366235	0.165000311869625	0.633552129559317	-0.126332079104735	0.966606871357991	0.997596031387365	NA	NA	NA	4.34084691740593	0.0826985354515179	0.214528672793178	3.49661414339777	0.131092046139939	0.26613540928193
ASPH	ASPH	2.50330882957683	0.000237387367212113	0.00551038537416846	0.753919365753234	0.00203380061460741	0.00887292544814466	-1.70932812189217	7.1642509284184e-05	0.00253576773410319	-3.03370052415194	0.00266189916542099	0.0146933492635215	5.03408169918347	0.00766530117068393	0.0820500094698719	2.77850019070247	0.0325702126367862	0.128237321068281	-0.0356867051267002	0.967715362383581	0.982137760861286	-1.4516308556242	0.114426262165602	0.633552129559317	NA	NA	NA	NA	NA	NA	NA	NA	NA	NA	NA	NA
ASPSCR1	ASPSCR1	4.27291814708897	0.00319271691607706	0.0183606942735517	2.76096386275187	0.00755562485122681	0.0201586660057509	4.88860136071997	0.0007385622254405	0.00646303699954872	1.47475452310507	0.1387773876712	0.197021327613915	NA	NA	NA	NA	NA	NA	NA	NA	NA	NA	NA	NA	NA	NA	NA	NA	NA	NA	NA	NA	NA	NA	NA	NA
ASS1	ASS1	-0.390295899534866	0.409260810586916	0.486008652516629	-1.706241712728	0.0103790055624069	0.0250437383321125	0.686955104646302	0.0413376047823728	0.0734781541529065	NA	NA	NA	-2.29145844687613	0.0130444504496701	0.0940768339473723	NA	NA	NA	1.2830735955589	0.0571221428866616	0.165945756695175	-1.34342506870397	0.0588872220191635	0.633552129559317	NA	NA	NA	NA	NA	NA	NA	NA	NA	NA	NA	NA
ASUN	ASUN	-2.06600395702743	0.00476192686387803	0.0223544539697219	-0.766100519403832	0.0995252471070453	0.13747599626853	-0.9559216409851	0.0645746729243326	0.103028140111872	-0.832593196860234	0.0904843027570151	0.141100965026232	NA	NA	NA	NA	NA	NA	NA	NA	NA	NA	NA	NA	NA	NA	NA	NA	NA	NA	NA	NA	NA	NA	NA	NA
ATAD1	ATAD1	-0.455909482555032	0.152622512518092	0.219307818578063	-0.790761114825401	0.0385421280744185	0.065025826938741	-2.26714060463547	0.0264877916992348	0.0528040434141318	0.874689816877034	0.0257198616428826	0.0583757891997812	NA	NA	NA	NA	NA	NA	NA	NA	NA	NA	NA	NA	NA	NA	NA	NA	NA	NA	NA	NA	NA	NA	NA	NA
ATAD2	ATAD2	-1.2226165854402	0.00654596248214136	0.0266113007816134	-5.02177061611733	0.0282322304278939	0.0513570076904011	-3.46282431978904	0.00500039946856631	0.018071195040751	0.5822931212209	0.00669996522024216	0.0247762554080013	NA	NA	NA	NA	NA	NA	NA	NA	NA	NA	NA	NA	NA	NA	NA	NA	NA	NA	NA	NA	NA	NA	NA	NA
ATAD2B	ATAD2B	-2.80232323125982	0.320825652029053	0.397875223735517	NA	NA	NA	-1.13313643077342	0.709858000943759	0.754557570371459	2.72245775891867	0.0414125292277204	0.0799059744388265	NA	NA	NA	NA	NA	NA	NA	NA	NA	NA	NA	NA	NA	NA	NA	NA	NA	NA	NA	NA	NA	NA	NA	NA
ATAD3A	ATAD3A	-1.30450190675293	0.00149900140805382	0.0126764576756866	-0.032987330436832	0.821969676545752	0.849303585029458	-0.137822977591298	0.126769007714194	0.1778027921116	-0.255000910818932	0.027662289495901	0.0611537082823081	-1.73867606895973	0.0238411808021973	0.121619124802089	-0.0607739723441973	0.903926591618154	0.945476127410126	0.730545193764836	0.136266142402761	0.279502464944063	-1.6542257256765	0.143239529255981	0.633552129559317	NA	NA	NA	NA	NA	NA	NA	NA	NA	NA	NA	NA
ATAD3B	ATAD3B	-1.34771499556797	0.00363333794568961	0.0195506445841429	-0.3547652300241	0.247623349336872	0.301093380745044	-0.512947549844299	0.133000174611502	0.185399550810333	-0.3690152856651	0.0118155015199433	0.0350260897063626	-3.28536929879647	0.00317621112636333	0.0577776671367942	-0.0054456125732365	0.994672520953243	0.997510838229267	0.802825967584333	0.0212678565739569	0.102582076440998	-1.202163296305	0.360103295322749	0.691312518664457	NA	NA	NA	NA	NA	NA	NA	NA	NA	NA	NA	NA
ATE1	ATE1	4.1287316326603	0.0181223104837318	0.048954011266347	2.62157715797147	0.0462385824578052	0.0745957303062747	4.1139594064287	0.0212137201153069	0.0448349747025045	2.6867255538986	0.0462023868858279	0.086212869730026	NA	NA	NA	NA	NA	NA	NA	NA	NA	NA	NA	NA	NA	NA	NA	NA	NA	NA	NA	NA	NA	NA	NA	NA
ATF7	ATF7	-2.6362348124005	0.233549482745864	0.306326293635805	NA	NA	NA	-1.7298761438716	0.0582980163133798	0.0953652764513649	-1.07801897643773	0.100113062033867	0.152562731340949	NA	NA	NA	NA	NA	NA	NA	NA	NA	NA	NA	NA	NA	NA	NA	NA	NA	NA	NA	NA	NA	NA	NA	NA
ATF7IP	ATF7IP	-2.61670234778207	0.0492841835630611	0.094944993809439	-4.29139547864187	6.81367643815833e-05	0.00178156091107104	-2.8225823674714	0.0454440175242184	0.0787967341630997	-0.840111801165069	0.0226186692277244	0.0533490289539907	NA	NA	NA	NA	NA	NA	NA	NA	NA	NA	NA	NA	NA	NA	NA	NA	NA	NA	NA	NA	NA	NA	NA	NA
ATG16L1	ATG16L1	NA	NA	NA	NA	NA	NA	NA	NA	NA	NA	NA	NA	NA	NA	NA	3.64223964299727	0.0354561424271647	0.1325951780555	1.29397412604307	0.296816617180881	0.455743809560349	0.682302699096899	0.494941961809724	0.769584137604032	NA	NA	NA	NA	NA	NA	NA	NA	NA	NA	NA	NA
ATG2A	ATG2A	1.96673017266597	0.000345794664709573	0.0066357872217027	1.43234206361177	0.0377510949266704	0.0638977676774383	0.715466612143834	0.354454413101287	0.418893392899511	0.809948885912434	0.471204158855418	0.535893178077596	NA	NA	NA	NA	NA	NA	NA	NA	NA	NA	NA	NA	NA	NA	NA	NA	NA	NA	NA	NA	NA	NA	NA	NA
ATG2B	ATG2B	1.94379383130903	0.120585958361576	0.182998078533979	2.1255863139807	0.0954297116339708	0.133086586890015	2.74644980790293	0.05440793268336	0.0901572868055803	2.58787714809303	0.0800492852738112	0.129062046559701	NA	NA	NA	NA	NA	NA	NA	NA	NA	NA	NA	NA	NA	NA	NA	NA	NA	NA	NA	NA	NA	NA	NA	NA
ATG3	ATG3	1.16878742417617	0.0444731849611948	0.0881886786230507	3.89583621530033	0.00188070291775426	0.00844859658405957	3.06052390434957	0.00408683823787714	0.0161594824550704	1.10616510691037	0.0521862806991956	0.0935417809951275	2.14113245964903	0.00877380642344248	0.0842798921971581	3.0863749996604	0.0027085425086695	0.0465604345376175	2.66702492887456	0.00436003835464794	0.0480571034257985	-0.038186498645068	0.959448375041434	0.985720610062128	NA	NA	NA	NA	NA	NA	NA	NA	NA	NA	NA	NA
ATG5	ATG5	NA	NA	NA	4.2170726580088	0.00214851708380416	0.00907737640090074	1.96296436208647	0.0343758121103537	0.0638129211683154	2.27683777783357	0.0115110853955263	0.0345332561865788	NA	NA	NA	NA	NA	NA	NA	NA	NA	NA	NA	NA	NA	NA	NA	NA	NA	NA	NA	NA	NA	NA	NA	NA
ATG7	ATG7	-0.823665417269934	0.325157071709535	0.402008964309955	3.40896501122507	0.0125871142950651	0.0286419950393374	2.2365345158246	0.0235694854059831	0.0484252521120963	-2.3823788922602	0.0164846000479674	0.0436036262922928	0.182103898749165	0.896604310312297	0.939598323194405	2.95690154377183	0.0660159168929746	0.182844435317407	0.412603846817898	0.772625501650389	0.857320467155689	NA	NA	NA	NA	NA	NA	NA	NA	NA	NA	NA	NA	NA	NA	NA
ATG9A	ATG9A	-2.55984883002187	0.00187255850711927	0.0143019661157155	-0.179965669219499	0.545513791493424	0.593122681023886	-3.5461443933941	0.00324243052793915	0.0142465482390475	-2.85380661726044	0.0865960389300735	0.136489634836917	0.5457654630666	0.672975813399936	0.784390698062814	0.500774567252867	0.398593633615743	0.547474825987317	-0.811974791859001	0.372548922072728	0.534073322591378	NA	NA	NA	NA	NA	NA	NA	NA	NA	NA	NA	NA	NA	NA	NA
ATIC	ATIC	1.13625043190463	0.019465956771311	0.051251693419967	1.74378015757723	0.00216341265506157	0.0091093429273866	2.48919325551303	0.00106985073115856	0.00767973782736998	0.947972358841767	0.0256844841209936	0.0583319658910533	0.282453982433466	0.063390502842929	0.187666897880242	-0.0232505570000008	0.746906516246624	0.833027260538812	0.904436383362036	0.00352804002406714	0.0437476962984325	-0.5847002318596	0.0452106484803056	0.633552129559317	-0.588209287881533	0.824311601994617	0.997596031387365	0.917609850644602	0.595407155091617	0.784243675676809	3.2062915409431	0.0777558589744998	0.207942331040439	2.543262623166	0.137171006721286	0.272966865505517
ATL1	ATL1	-0.725392918189133	0.405802203960447	0.482707176184011	-2.0560292919624	0.100438981248727	0.13859145707596	-3.15813936383407	0.0640469005447521	0.102494627079721	6.27760566382627	0.00598666679624713	0.0232462403854276	NA	NA	NA	NA	NA	NA	NA	NA	NA	NA	NA	NA	NA	NA	NA	NA	NA	NA	NA	NA	NA	NA	NA	NA
ATL2	ATL2	0.249817647843201	0.09278590741468	0.149902157000059	-1.5786081202894	0.0112488797983858	0.0263669297474512	-2.0748285634298	0.000404430853821814	0.00479906271666565	-0.927715240331167	0.00369403728785932	0.0178047022788548	0.897237597412367	0.157271889160657	0.312853751699486	0.0921147839162657	0.871257637183063	0.922902848764243	-1.9443936948905	0.0547129971945549	0.162474216093245	-2.45391287181757	0.0624282410313477	0.633552129559317	NA	NA	NA	NA	NA	NA	NA	NA	NA	NA	NA	NA
ATL3	ATL3	-0.0917944941863311	0.784646324581827	0.825829845058208	-0.292146120546999	0.369797521830141	0.425185696906021	-1.33934121542573	0.0147272190770741	0.0351232515991783	-0.143434009997033	0.622120975739281	0.675917724722295	0.996639831652029	0.273029713792286	0.437487021030714	-0.21868079946557	0.845112873705172	0.907055317112134	-0.0576449570106696	0.939643281122492	0.964601036433438	-1.12003573875627	0.255652099335426	0.64018449768605	-0.184687916734367	0.945306622050636	0.997596031387365	1.0364964508165	0.693046888252528	0.844315636307647	2.4781092979496	0.380710237321019	0.532487201581254	1.6414041239294	0.537664125172858	0.664744926533249
ATM	ATM	0.387813491284433	0.285050280673491	0.360794137760254	1.31491522794467	0.0393516951159344	0.0660076634014066	-0.521491335275	0.243156947646709	0.305068402549803	0.767954330570266	0.0858371990487009	0.135780245617504	NA	NA	NA	NA	NA	NA	NA	NA	NA	NA	NA	NA	NA	NA	NA	NA	NA	NA	NA	NA	NA	NA	NA	NA
ATN1	ATN1	-0.725441138395867	0.337654483530469	0.414910603027646	0.040062035427999	0.951903189206027	0.960551836005308	0.0311302231921324	0.963983821676211	0.971133585012298	0.0339516077827664	0.959739488800636	0.967994128899265	NA	NA	NA	NA	NA	NA	NA	NA	NA	NA	NA	NA	NA	NA	NA	NA	NA	NA	NA	NA	NA	NA	NA	NA
ATOX1	ATOX1	0.889715818614299	0.111719675254698	0.173024917938575	3.1580435762551	0.0104548753950788	0.0251379316270436	4.18388755724857	0.004985152672106	0.0180410124018884	0.309622859475333	0.474409071483715	0.538725343279441	NA	NA	NA	NA	NA	NA	NA	NA	NA	NA	NA	NA	NA	NA	NA	NA	NA	NA	NA	NA	NA	NA	NA	NA
ATP11A	ATP11A	2.80423569578893	0.116392692460342	0.178404373155645	-0.183123688755666	0.885932972100598	0.905712909198026	1.10335109284963	0.436834127594277	0.499225374470594	NA	NA	NA	NA	NA	NA	NA	NA	NA	NA	NA	NA	NA	NA	NA	NA	NA	NA	NA	NA	NA	NA	NA	NA	NA	NA	NA
ATP11C	ATP11C	1.20861103013427	0.163298963558733	0.231052497593408	0.412701492621368	0.495391643187135	0.54567300642263	1.4664281593581	0.0740345387915465	0.114472668456096	2.83902376162927	0.00997858532391875	0.031759345448926	3.98355483074937	0.00145816828750888	0.0509993920338249	4.3818008166231	0.00119044435658388	0.0385752684662391	5.5671653841071	0.00659762301389311	0.0565990896915209	1.43741408242937	0.253491603867307	0.64018449768605	NA	NA	NA	NA	NA	NA	NA	NA	NA	NA	NA	NA
ATP12A	ATP12A	-0.403637973830433	0.203052204004664	0.273770209076044	-0.720441697306901	0.140942032603049	0.185787224794928	-0.5617162879687	0.119280421672901	0.168655619187865	0.847153526561765	0.00596543788669836	0.0231808657791659	-5.86162151987163	0.00194214041948453	0.0519655412667961	-3.89568687712033	0.133969123678671	0.270417573832569	1.0360404974491	0.200006017736852	0.354718658393844	-4.88544015306134	0.214277085750946	0.633552129559317	0.00352263174666589	0.998320225690905	0.998320225690905	-0.857686107019134	0.702864786542972	0.847896536193583	1.92136641567903	0.0666059251254095	0.191750217902093	0.0824812100620669	0.894442432676754	0.932249425869245
ATP13A1	ATP13A1	-0.739103847376402	0.0234184414036352	0.0577001082720031	-0.486169591167435	0.0610527848320561	0.0930497917732359	0.172782990066199	0.38693443440105	0.449861785207886	-0.0827331514007348	0.649915930163374	0.701207598338198	0.814090302455668	0.531129527263223	0.673163359765349	2.5021593156424	0.112689227883617	0.246327593500953	3.96267083293723	0.0474766624890452	0.152045413402498	0.614525338046301	0.712889593028814	0.871208982343589	NA	NA	NA	NA	NA	NA	NA	NA	NA	NA	NA	NA
ATP13A3	ATP13A3	NA	NA	NA	NA	NA	NA	NA	NA	NA	NA	NA	NA	1.74271729062107	0.209591533505735	0.37306818775031	-0.117739094967932	0.924107906547934	0.959328074642007	-1.11589361794187	0.375588073849853	0.536605908678426	NA	NA	NA	2.67217464880743	0.244595185329124	0.935079097581574	-0.144044686037567	0.937732480104238	0.96556504787354	NA	NA	NA	-0.882022118870768	0.651043672438984	0.75139962141281
ATP1A1	ATP1A1	-1.29174040408267	0.00347263800574165	0.0190531240541224	-2.7402456015084	4.50371260235336e-07	0.000417209577767781	-0.840984446875101	0.000305344149909214	0.00428296569726981	-2.1194870064861	0.000393747103338173	0.00588612879409501	-0.7460687333217	0.0848601624855743	0.219437084093757	-1.7546572434732	0.00785572465702005	0.0718140378328162	0.617628952903967	0.100165375808223	0.228368736270904	-1.92745129648507	0.15565623847082	0.633552129559317	0.728677067679534	0.405315150379789	0.949286552804869	0.0930880217236307	0.85604186179357	0.926816846069894	1.62447181832663	0.0426462636640968	0.150335749607248	-0.463689651942701	0.352433917774397	0.491797066279212
ATP1A2	ATP1A2	-1.21726348861197	0.0100667694964977	0.0339191213871925	-2.47157092175747	8.78545347507669e-05	0.00196827869219868	-0.821359847240267	0.00813451143751379	0.0244502575258528	-1.0969493069169	0.00214925370379867	0.0129470454280201	-0.717308876809366	0.0158004791657531	0.103845165441863	-1.3597680253527	0.0350482067031014	0.131973187859416	0.671060689273869	0.0262891132465388	0.113058382979334	-2.33484833939596	0.107345318940002	0.633552129559317	0.837813634779501	0.159440685087805	0.915761827319074	-0.330555865397834	0.560787999859708	0.761149962109177	1.38983080961023	0.0037562437818126	0.0418308966610949	-0.654190032472201	0.0357938774637376	0.131283736670889
ATP1A3	ATP1A3	-1.0189347101845	0.00980345772365794	0.0334956685720897	-2.50802403440003	2.89288503334521e-05	0.00131677459656377	-0.819425592743968	0.00305163386804412	0.0137192440132946	-1.04734406832393	0.00415858106543041	0.0191993283309504	-0.917910513785433	0.00488142393793973	0.0695105933606169	-1.79265472880073	0.000433012820706243	0.0300842253331498	0.275111666222401	0.261265084522878	0.419357214639968	-1.9554583413024	0.09348231226268	0.633552129559317	0.991702749690969	0.193141064629173	0.918231017830095	0.0500482203751673	0.898716924398521	0.946685696844031	1.28363173627827	0.0192519444359535	0.0975874424856952	0.169602284437101	0.675171026806591	0.770791941458567
ATP1A4	ATP1A4	-0.692117250668833	0.0574032979644145	0.105941832920191	-1.0589493356806	0.0646504700817809	0.0973674131064329	-0.634027690379801	0.0926770856406524	0.137349371589405	0.559821117056966	0.0204192552922695	0.0497931655163152	-0.724459558184769	0.153649621577381	0.307585372213531	-0.768874169261199	0.18881502438614	0.331789956740756	1.1704379015201	0.0193657603936145	0.0981814359989723	-2.22297232548433	0.130052078200262	0.633552129559317	0.199019261592735	0.82015464650615	0.997596031387365	-0.985277207714599	0.155403783315721	0.402311767991687	0.502313528713465	0.282955287048942	0.439424921528665	-1.4164655901443	0.0386535647771731	0.135682796296977
ATP1B1	ATP1B1	-1.2870704857532	0.00184897864629344	0.014182566865695	-3.43727501928887	1.685019677988e-07	0.000293193423969913	-1.12540802529297	0.00960054839383352	0.0267802077531614	-2.20749059839733	0.000866019643429955	0.00835341917893688	-0.174430988095835	0.227084969825179	0.390288706150968	-1.4146722534739	0.00566596323674989	0.0627939998458537	0.243418080159334	0.298227715038634	0.457251767107148	-1.63033242713447	0.0803999443958513	0.633552129559317	0.687192810869433	0.606467974177372	0.996196006417881	0.376602517294302	0.625367013588696	0.806383822606629	1.2706866557051	0.128755759856198	0.281892043087011	0.250167739238467	0.715129191314907	0.801995166531124
ATP1B3	ATP1B3	-1.379514513116	0.000751429392649732	0.0093561696935969	-2.8890579841769	0.000165124816803311	0.00269989366434564	-0.614030886898	0.0168466293373148	0.0386320820868397	-2.6508429651379	0.000446916784004047	0.00617376929107161	-0.780658814409399	0.0262537859803163	0.125946134878133	-1.39505636891137	0.00322299976320346	0.0509222774726562	1.0612047078363	0.0113213165315824	0.0742503757338648	-2.09904540689617	0.108256451159816	0.633552129559317	0.252186726110832	0.820568949528352	0.997596031387365	0.281570500273965	0.641022346737417	0.815658184126673	2.35932256416997	0.0377190734172681	0.141608378987183	-0.486322397614767	0.468000611409219	0.606681608912522
ATP2A1	ATP2A1	-0.180208399665233	0.70834883849692	0.75880345764556	0.209224277408801	0.596205814901705	0.641119944358873	-1.80549381909447	0.0200900859951598	0.0432995963808367	-0.336827348814335	0.426410931294864	0.492594239151269	-0.895762347607333	0.256303687756342	0.420240073629431	-0.697217586517432	0.641234106702095	0.753706235413871	-2.53940872652843	0.0317441911814983	0.123008740828306	-3.2952672818661	0.0490650516898142	0.633552129559317	NA	NA	NA	NA	NA	NA	NA	NA	NA	NA	NA	NA
ATP2A2	ATP2A2	-0.513711966581468	0.0349917338517677	0.0750583906419729	-0.632987374268534	0.0172093350132333	0.0356479082416975	-1.78915934432743	0.00356364828706462	0.0148671351708428	-1.1999891238411	0.004604462297014	0.0201976288789217	0.619707429882169	0.317732702167563	0.485155174052072	-0.205483681074966	0.813979579981062	0.883042358630066	0.0134300216052665	0.982486242883417	0.987162751003995	-2.14799665799923	0.0359681758092135	0.633552129559317	NA	NA	NA	NA	NA	NA	NA	NA	NA	NA	NA	NA
ATP2A3	ATP2A3	-0.410767767390666	0.193987301508558	0.263673016571927	-0.583375339685801	0.0939796085471655	0.131556330548727	-1.43960406873807	0.0070869936516947	0.0223984855800597	-1.15279762809643	0.0203073343081415	0.04959955074518	2.57822757578553	0.210847873593263	0.374035094812852	2.51210214754583	0.212431592653953	0.356835436837203	1.14270993320267	0.509513873103442	0.661279235218422	1.41039543304223	0.486967663821356	0.765828253313983	NA	NA	NA	NA	NA	NA	NA	NA	NA	NA	NA	NA
ATP2B1	ATP2B1	-0.134316093658434	0.473827177195659	0.54958204218058	-0.628268827032599	0.0132627801039243	0.0297387079649849	1.02452511297346	0.00312426409001097	0.0139113634581402	0.361238609297931	0.0589667141475169	0.102258531750245	1.59220016269327	0.00967439496958969	0.0856600907721975	2.24352071363867	0.000900509061211807	0.0351581086172117	2.31154962421454	0.00138970178380708	0.0287211061271389	0.164638033393803	0.683782309270508	0.858930257591687	2.40045637287277	0.289345785695329	0.948801033637201	3.66530556284183	0.0121607828341045	0.153128577447044	2.97294137395107	0.0229041340556221	0.107568936299567	2.84527862798897	0.0160364927393774	0.0932818698539607
ATP2B2	ATP2B2	0.810286139501299	0.355326250008752	0.432072846365401	0.690832121596832	0.439191579880526	0.492816003219335	1.18659037084313	0.21982606357654	0.280231374103785	0.806259131427467	0.358996349811423	0.425904617345971	0.749468397199202	0.216375136932832	0.37958284496161	1.65127160132197	0.00220496879102158	0.044484206247232	1.66888587669244	0.000102144459122299	0.0163986770763838	-0.694938095361497	0.017965321261284	0.633552129559317	0.981344212056332	0.496676849020985	0.959531211049628	2.8923330014842	0.0269309460515084	0.19715957713988	1.44352981878163	0.0977583464229249	0.232943359963172	0.375385396966831	0.598740207216267	0.709551827656292
ATP2B3	ATP2B3	1.46800865978467	0.462541175256909	0.538240698179851	0.573273200736301	0.764567020648742	0.798367643085904	0.516040198222699	0.791616570649956	0.824219959055157	-0.351297420927066	0.864840390724651	0.889275670665234	1.18736972275483	0.0019656266934578	0.0519817412127033	1.44012698027937	0.129490827108332	0.265658399560433	2.08151711404413	0.000476888417290986	0.024119298551138	-0.113595820507499	0.662843985279587	0.852324164243338	2.3395595660519	0.0850427546320821	0.792040952211834	3.23287467989963	0.00181525448904156	0.0852670566206526	2.50416983671117	0.00718338021000407	0.0599727615736173	2.02675041988786	0.0165407493323034	0.0944845681284094
ATP2B4	ATP2B4	-0.239061000208832	0.294378586027134	0.370411974051533	-0.961833706363265	0.0103015254441789	0.0249646995443889	-1.1172407294597	0.00654549202310574	0.0212812508534677	-3.4587764060814	0.000109098016498726	0.00347577150314702	1.27418569142837	0.0223620645170914	0.117749086203485	1.4918473094832	0.00394574335756052	0.05399980496978	0.945704360152835	0.0325071027711762	0.12419709271708	-1.73978016180897	0.0761700036376878	0.633552129559317	1.08278890164757	0.587140216837217	0.992583341165401	2.5945440578575	0.013373510183953	0.157088843504045	1.05960124033877	0.088874040432588	0.223706916842302	-0.7743409371955	0.206952364114085	0.346305872670378
ATP2C1	ATP2C1	0.213955577459199	0.342324904819953	0.419791007880446	-2.85100866606427	1.84455664616666e-05	0.0011854793099443	0.501208753752966	0.0161308034512703	0.0374053130869298	-0.438765770269764	0.260064985776101	0.326535948526564	NA	NA	NA	NA	NA	NA	NA	NA	NA	NA	NA	NA	NA	NA	NA	NA	NA	NA	NA	NA	NA	NA	NA	NA
ATP4A	ATP4A	-1.51225818778617	0.029586030417597	0.0672803864188513	-2.48145965127017	0.0274020911043576	0.0501538974630948	-1.56833866550143	0.0275024526135227	0.0542890737557767	-0.792586542941699	0.0134638425090196	0.0377717686975526	-1.06899493079657	0.137886585393363	0.288288295602596	-1.51799520897547	0.133884579762078	0.270417573832569	0.075511066690467	0.709806497985604	0.814512142567486	-2.25853732376737	0.0520940744587644	0.633552129559317	1.3514098309241	0.35820553724712	0.949286552804869	0.630355144354798	0.575744962378784	0.769289109324453	1.75845031984877	0.187231388043996	0.345332673054798	0.602980852478268	0.579190792856367	0.694399326229379
ATP5A1	ATP5A1	0.275821647739999	0.0464501060300673	0.0909764773140776	-0.234850858309532	0.324492803130908	0.380640996032211	0.0802243307758346	0.365499795755365	0.429328940782901	0.922309137992332	0.00624765592741938	0.0237356949812758	-0.284743185804665	0.631529988304202	0.750049542240773	-0.319270105486066	0.534291526522096	0.666259626948066	1.73703161193967	0.0367774775364244	0.133349859795149	-0.117657074737966	0.874670383631843	0.947314500119874	-0.783306562324267	0.771786744908681	0.997596031387365	-0.223331934705765	0.906337204415245	0.947260796646478	2.09660120990397	0.235572330640297	0.396214331854961	2.22815529611667	0.201415763864891	0.339902479295906
ATP5B	ATP5B	0.337699000070131	0.174003977146368	0.241978517829001	0.00276962265346725	0.991609279875693	0.991989352424515	0.162877231766934	0.451155170754238	0.512903543027792	1.29569363515093	0.0024405235836969	0.0139078217615211	-0.399995812686367	0.576451308356883	0.704775550660105	-0.481172686642765	0.451562429980618	0.598362784260031	1.5314289755478	0.0882833378809052	0.213666253187264	0.0228902028561322	0.975123270859594	0.991598426439059	NA	NA	NA	NA	NA	NA	NA	NA	NA	NA	NA	NA
ATP5C1	ATP5C1	0.527250138943163	0.00859349676966136	0.0309828833028734	0.447294874501697	0.179945733646107	0.22854421645564	0.508335447691763	0.00835192228004898	0.0246645650629212	1.94912486932963	5.96797945862506e-05	0.0027869935932004	-0.0560560761972653	0.949689622383749	0.970663605599759	-0.164120338297131	0.851698920370783	0.910724707617575	1.7298098988299	0.140926388664606	0.284488151665566	-0.982847600462829	0.443044673952059	0.741757492025825	NA	NA	NA	NA	NA	NA	NA	NA	NA	NA	NA	NA
ATP5D	ATP5D	-0.167538891049301	0.271053959553715	0.345611550238292	-0.852070888558668	0.00686330788769834	0.018976397652705	-0.432284843298898	0.0425395042537936	0.0750536836682744	0.419416889706632	0.0423482175531581	0.081321522572058	-3.73803658286003	0.24826530297271	0.411868952915797	-4.2245449775906	0.227465730666134	0.37239860564026	0.707611351050634	0.0744937491988518	0.195078325997046	-0.599020150055633	0.0700679106093165	0.633552129559317	NA	NA	NA	NA	NA	NA	NA	NA	NA	NA	NA	NA
ATP5E	ATP5E	0.426459724308266	0.0953119998343791	0.152784565003972	0.300608183088432	0.0395660280544545	0.066167232703993	-0.741475861812834	0.0319875290362665	0.0604953883074747	1.69024951833373	0.000143521620487631	0.00373046169289946	NA	NA	NA	NA	NA	NA	NA	NA	NA	NA	NA	NA	NA	NA	NA	NA	NA	NA	NA	NA	NA	NA	NA	NA
ATP5F1	ATP5F1	-0.0338145873417339	0.843163724412153	0.873555917445706	-0.851210390178135	0.0154946730963043	0.0331077337546902	-0.101098223843035	0.503232173707675	0.561256173276271	0.366369792978368	0.055891145835758	0.0986083505768287	-0.165289465790899	0.320402339240819	0.488283855491941	-0.0335570691059317	0.898025325659267	0.941423817023292	1.4999950801901	0.00414482046574548	0.0465890982014159	-0.151348778924767	0.894968831954426	0.956200057513438	NA	NA	NA	NA	NA	NA	NA	NA	NA	NA	NA	NA
ATP5H	ATP5H	0.3565837649504	0.679970655357282	0.734576854072415	-0.541924938865602	0.604757509712731	0.648886783288891	0.0111297693674963	0.944534723463841	0.955674827510881	0.101380322864067	0.548466004788321	0.608420245379014	-0.0443611009806695	0.869470480303571	0.923463922212399	0.334126207360264	0.280018591032978	0.429533852297435	1.94363529670253	0.00389038486964515	0.0458452802246071	0.132330773532534	0.90795266083241	0.963303428991859	NA	NA	NA	NA	NA	NA	NA	NA	NA	NA	NA	NA
ATP5I	ATP5I	0.170851922963067	0.064712320727462	0.115671074969189	-0.615054654096699	0.040646069382236	0.0676139203872759	0.0702282209288327	0.592698914682878	0.646236445069102	0.581279805388334	0.0311330202704294	0.0659862289025964	-0.0504491797242359	0.916847615188768	0.949867443984158	0.143569424742232	0.644823090564392	0.757080711007859	1.83599513589693	0.00499432843675051	0.0504510137520543	-0.143530133424434	0.880527814833002	0.949904726307895	NA	NA	NA	NA	NA	NA	NA	NA	NA	NA	NA	NA
ATP5J	ATP5J	0.315927991546936	0.271703752206547	0.346275146230386	-1.1807023943492	0.0233950895001194	0.0443758601710114	-0.0718923517690975	0.871214377744838	0.893408747548254	0.362859824296603	0.221324839616344	0.286257641827315	NA	NA	NA	NA	NA	NA	NA	NA	NA	NA	NA	NA	NA	NA	NA	NA	NA	NA	NA	NA	NA	NA	NA	NA
ATP5J2	ATP5J2	0.173577088773332	0.433391867280952	0.509413843561409	0.155609455734101	0.492562512616769	0.543129766763737	0.787354255032898	0.0439833457312998	0.0768496989021342	1.77141126992317	1.74086621839901e-05	0.00176664442970992	-0.0542946613810642	0.932983939013257	0.959037975291666	0.545895932425367	0.429971484811185	0.580452328833878	2.08900612095143	0.0375095874173879	0.134492207414634	-0.302202790020665	0.853662279502333	0.939892170916007	NA	NA	NA	NA	NA	NA	NA	NA	NA	NA	NA	NA
ATP5L	ATP5L	0.109525388882233	0.504554117705171	0.577465315560814	-1.0533872160688	0.0534762984726286	0.0834268613350632	-0.0203816977195679	0.919446328393907	0.935172524098214	0.823699930063199	0.00179248571724316	0.0121176459100134	-0.313530904624098	0.79474929551285	0.8675255057159	0.121921581921836	0.919946611269376	0.956598575726416	1.95623694097083	0.19738510400006	0.35153684590316	-0.675700625440399	0.721890714666614	0.874808001120742	NA	NA	NA	NA	NA	NA	NA	NA	NA	NA	NA	NA
ATP5O	ATP5O	-0.0286610326997661	0.805586087326451	0.841582031521136	-0.655093827666935	0.00100790790607712	0.0059049150053003	0.0646130743851323	0.513656081356511	0.570450397652509	0.519387635975033	0.00104289519409325	0.00915497233373606	-0.192471152631832	0.823301840982365	0.888611724326076	-0.0517772919559008	0.944274619923389	0.970033548716499	1.5137385475193	0.117905125683437	0.252799462560452	-0.214632536932065	0.810637640559395	0.917209251937329	NA	NA	NA	NA	NA	NA	NA	NA	NA	NA	NA	NA
ATP5S	ATP5S	4.89492189670097	0.0877501496786293	0.143762026125882	-0.1340142001945	0.947832934019916	0.957184738940599	3.8926088177865	0.124590918738793	0.17512336227776	3.15464680391917	0.179470982175418	0.24218151267328	NA	NA	NA	NA	NA	NA	NA	NA	NA	NA	NA	NA	NA	NA	NA	NA	NA	NA	NA	NA	NA	NA	NA	NA
ATP5SL	ATP5SL	2.8388704637714	0.139417362126117	0.204576595230507	2.13763516397213	0.218386897339465	0.269626207216652	2.50596916236127	0.172582408521482	0.229744020298376	2.57769233722177	0.165565319942165	0.226344091537514	NA	NA	NA	NA	NA	NA	NA	NA	NA	NA	NA	NA	NA	NA	NA	NA	NA	NA	NA	NA	NA	NA	NA	NA
ATP6AP1	ATP6AP1	0.0684697598950663	0.861769737661903	0.889043682128394	1.29186719265197	0.0552866203750299	0.0856368422426279	1.4206941756628	0.0469163025555769	0.0807343016354271	1.26946967587347	0.0454916114655152	0.085460745355473	-2.9188192018665	0.0623872800063759	0.186763609547735	-2.80106305931503	0.067865792506599	0.184415379465956	-0.4228147092185	0.705222781824164	0.812595527654528	-2.277698905918	0.162396710433749	0.633552129559317	NA	NA	NA	NA	NA	NA	NA	NA	NA	NA	NA	NA
ATP6AP2	ATP6AP2	-0.990340782136432	0.00230058570136137	0.015732179699858	-0.718399387092465	0.00687505759435619	0.0189983063221489	-0.0168051611172331	0.935289034592644	0.947786118904591	-0.824999285634764	0.00972190855436819	0.0311490658417735	-3.8204758272331	0.0204171246521894	0.114736948715072	-3.1602751955269	0.0529725535937517	0.161262932643924	-1.164208907871	0.268233198822652	0.425512793015039	-1.1406437636234	0.407617713421818	0.715001562887451	NA	NA	NA	-2.65153304381157	0.255915593715919	0.509166360053005	0.4942972511991	0.785749692489604	0.85118058066302	-0.747800001259833	0.68959004616284	0.782751246109071
ATP6V0A1	ATP6V0A1	-0.0207316373877653	0.950761731101867	0.960267554861233	-5.15153294510093	0.038314546714203	0.0647046049330765	-0.201335532693268	0.482035448701008	0.542397112028682	0.944119608099101	0.0331118625178616	0.0686836865199512	1.291206867207	0.00712192478397818	0.0801000341230278	NA	NA	NA	1.45689509936564	0.00387304127096212	0.0458452802246071	0.760459924914269	0.458929319394299	0.747798535662792	0.731672325800865	0.735676390762438	0.997596031387365	NA	NA	NA	1.90853918084427	0.0130851833634205	0.082939173955555	3.94004394727073	0.000750933473993024	0.0338819414359823
ATP6V0A2	ATP6V0A2	2.3471351247942	0.0153592012468534	0.0441107382891307	2.04808860613613	0.0321095079376382	0.056752864703535	1.93898022489653	0.0439134803121205	0.0767805877558822	2.11832890416503	0.0318384125746358	0.0667689943714516	NA	NA	NA	NA	NA	NA	NA	NA	NA	NA	NA	NA	NA	NA	NA	NA	NA	NA	NA	NA	NA	NA	NA	NA
ATP6V0D1	ATP6V0D1	-0.429773430075699	0.046135327983873	0.0905399599606287	-0.479367676273732	0.0582210259717821	0.0894085820759879	0.537338133580167	0.0192030085490892	0.0421139639624613	0.508002010327932	0.0288255641296208	0.0626235084034618	0.907729466932903	0.126863507921129	0.274202925431178	-2.8995847295578	0.133672980442003	0.270337363899013	2.1626723798108	0.0028600560285102	0.0376616227471078	0.480272647005901	0.535808653955013	0.791575383144904	NA	NA	NA	-1.15945837107253	0.550268887057509	0.753806116822036	1.58252294363677	0.0747316200010346	0.204572591064285	2.96758033290227	0.0280648408433175	0.119482485949566
ATP6V1A	ATP6V1A	0.460861565935165	0.0926639180060277	0.149795476148633	0.449943313250831	0.115360757077365	0.15576387789546	1.47577533076123	0.00833886057756403	0.0246398968957609	0.925018825498466	0.0271268599754399	0.0602730274064826	0.189106908755964	0.411301122655695	0.572474406456202	0.101135815761765	0.628099648666253	0.743517660453353	1.6288451841494	0.00448920522593145	0.0480571034257985	0.63795966352243	0.0884935751028712	0.633552129559317	NA	NA	NA	2.27196376879577	0.282933797771096	0.535162502842079	4.9937991425765	0.0751882776811243	0.205210934549418	4.32208381634343	0.104400051823658	0.236155422776083
ATP6V1B1	ATP6V1B1	0.0168702158024345	0.977779261725417	0.980526347120787	0.142023738448067	0.805035712230979	0.835610741269778	1.74854099388347	0.0565401041925942	0.0930130038477981	0.946358912930368	0.197295839490239	0.260217481877028	-0.816255714863265	0.598927059096962	0.724932098068516	-0.206720726800267	0.877561659012659	0.926552955647736	-0.100693827989598	0.940088973752484	0.964725788237032	0.0174641610138995	0.994251870895717	0.997390238654959	NA	NA	NA	NA	NA	NA	NA	NA	NA	NA	NA	NA
ATP6V1B2	ATP6V1B2	0.502447554549899	0.127389503443687	0.190995071811117	0.597927908281235	0.0986143428279937	0.13639559475338	1.2387142155318	0.0237493067400659	0.0487373028120647	1.0028273194871	0.0221796680909013	0.0527216705025613	-0.931572820925368	0.0323962232354232	0.139612947407901	-0.721086948734968	0.0609328892397973	0.174577608742021	1.23457423533657	0.0236463239709723	0.107166971938438	0.409191862793964	0.370698813014209	0.694127027645988	NA	NA	NA	NA	NA	NA	NA	NA	NA	NA	NA	NA
ATP6V1C1	ATP6V1C1	2.02788880608747	0.00224186483810258	0.0156208042499485	2.37067075592787	0.000565961572936387	0.00437020098769014	1.61539640599323	0.00299637343139439	0.0135757767675211	1.93382177162207	0.00120236795212649	0.00964269860694757	1.6523839854142	0.0359210729014512	0.143028928014743	1.33012682272177	0.0154771181453265	0.0936510851345229	-0.826703273687464	0.401220576325203	0.563637116664287	-2.08906967639277	0.118833415680122	0.633552129559317	NA	NA	NA	NA	NA	NA	NA	NA	NA	NA	NA	NA
ATP6V1D	ATP6V1D	1.1135875952054	0.00314835311300894	0.0181836920895899	1.02163225406384	0.00369036362110502	0.0128940415677164	1.93063068109604	0.000652435625747873	0.0060003438128974	1.88863890312863	0.000415870044202575	0.00600232616186847	0.227457198490733	0.840157911890096	0.901889124904275	-0.412240695683433	0.718542652177145	0.814651079929558	1.99172775954793	0.141574916873892	0.284488151665566	1.5338969312754	0.21542117844561	0.633552129559317	NA	NA	NA	NA	NA	NA	NA	NA	NA	NA	NA	NA
ATP6V1E1	ATP6V1E1	0.767960966348067	0.158238097033203	0.225440865225059	0.0468076271471674	0.906267846391524	0.922347077044991	0.9526547638336	0.107049034883408	0.154876306205384	0.579884198619034	0.236952737959458	0.302980275796476	-0.1109672495555	0.778631033789167	0.857066059228579	-1.20580531787526	0.0454897855351921	0.148181453808252	0.539627339575535	0.365805435312324	0.528208139490284	-0.980375483915765	0.0922766988937968	0.633552129559317	NA	NA	NA	NA	NA	NA	NA	NA	NA	NA	NA	NA
ATP6V1F	ATP6V1F	-0.364687668895431	0.255799517830361	0.329226329234597	1.27257748027757	0.0453265989758546	0.0735711587854356	1.12409143654853	0.0233488493820567	0.0481123205989018	1.18803118064534	0.036278164475067	0.0728714136499048	NA	NA	NA	NA	NA	NA	NA	NA	NA	NA	NA	NA	NA	NA	NA	NA	NA	NA	NA	NA	NA	NA	NA	NA
ATP6V1G1	ATP6V1G1	0.905999513680566	0.0903941044321495	0.146924722261605	0.014647114233135	0.9670718263082	0.972661836864895	1.8393027505922	0.0233112089919689	0.0480757832514827	0.592795005461568	0.223537484199995	0.288553645822743	0.893917853143698	0.0190335605360433	0.110717438014817	0.377453271898933	0.60376743986354	0.721737117266961	0.943834891532934	0.0414891832111171	0.140308874132141	0.142964530717133	0.828662639239556	0.926473051378899	NA	NA	NA	NA	NA	NA	NA	NA	NA	NA	NA	NA
ATP6V1G2	ATP6V1G2	1.0007184956898	0.455265999334799	0.531160200574964	-2.000053911825	0.319502506442319	0.375448851520405	1.8857218346288	0.221811177973417	0.282001097782182	-1.8997055955606	0.408513628564698	0.476298368965071	NA	NA	NA	NA	NA	NA	NA	NA	NA	NA	NA	NA	NA	NA	NA	NA	NA	NA	NA	NA	NA	NA	NA	NA
ATP6V1H	ATP6V1H	0.3698582583018	0.345081601059883	0.422204500017051	0.116994976038367	0.742778543524805	0.778731471620703	1.57822159750047	0.0273899185523593	0.0540873372771684	1.35095480650267	0.0406093060872715	0.0789072304607191	-0.1998800156003	0.785904759522469	0.862497769421531	-1.69865838284414	0.20445713548892	0.3478321454505	1.47162141574907	0.0225175865003917	0.105200034146489	-0.0983945031066362	0.9225090613627	0.969515751720456	NA	NA	NA	NA	NA	NA	NA	NA	NA	NA	NA	NA
ATP8B1	ATP8B1	NA	NA	NA	NA	NA	NA	NA	NA	NA	NA	NA	NA	3.63500798801353	0.0508062722236342	0.168186910673402	0.798979608116833	0.318270719674352	0.468010360915841	3.82288908776133	0.00055431353600597	0.024119298551138	NA	NA	NA	NA	NA	NA	NA	NA	NA	NA	NA	NA	NA	NA	NA
ATP9A	ATP9A	-0.111341440994433	0.867269703857533	0.892610917811079	1.17035516026457	0.116335102022618	0.156674208606312	1.3838067513471	0.0739351017454809	0.114400469377322	2.0337057338903	0.031828701504414	0.0667689943714516	NA	NA	NA	NA	NA	NA	NA	NA	NA	NA	NA	NA	NA	NA	NA	NA	NA	NA	NA	NA	NA	NA	NA	NA
ATPAF1	ATPAF1	-1.0116393449367	0.0576073931833356	0.10615801990568	0.402608912918399	0.260449600673915	0.315147639202095	1.54848209563933	0.0109039639445668	0.0290679792775946	3.0918051420247	0.0042706894716492	0.0194322942751418	NA	NA	NA	NA	NA	NA	NA	NA	NA	NA	NA	NA	NA	NA	NA	NA	NA	NA	NA	NA	NA	NA	NA	NA
ATPAF2	ATPAF2	-1.40597894804643	0.0113533600348138	0.036355197144972	-1.29779672427353	0.0149548257705029	0.0322218776284336	1.7588673298135	0.00867805277333314	0.0252993037118955	2.21511324740883	0.0103618990921559	0.0324894483121253	NA	NA	NA	NA	NA	NA	NA	NA	NA	NA	NA	NA	NA	NA	NA	NA	NA	NA	NA	NA	NA	NA	NA	NA
ATPIF1	ATPIF1	-2.3947764340718	0.0557228446967517	0.103698335247275	-2.26123027188167	0.0456062956188536	0.0737956798296391	-2.2523142553542	0.168732603982443	0.225537092372956	-1.1189499627126	0.203148841474101	0.266604435826618	NA	NA	NA	NA	NA	NA	NA	NA	NA	NA	NA	NA	NA	NA	NA	NA	NA	NA	NA	NA	NA	NA	NA	NA
ATR	ATR	1.97009794992833	0.00471116320418104	0.0222823037059941	2.7410948550157	0.000482202721310631	0.0039827503247492	-1.84902491589753	0.00072405555780276	0.00634935293665019	NA	NA	NA	0.283270311687133	0.819014290680354	0.88510919394611	0.110885526291767	0.940988390867857	0.968855791089718	NA	NA	NA	-0.282797454970467	0.829989014382838	0.926957461358572	NA	NA	NA	NA	NA	NA	NA	NA	NA	NA	NA	NA
ATRN	ATRN	-0.944149294408664	0.245788487475501	0.31870950882631	-0.948705163227665	0.204492555854044	0.254558200025684	0.244672611717299	0.686042996059042	0.732965087459568	-0.601413028504265	0.370050622521126	0.436956172531659	-3.0695832044184	0.00723254844141539	0.0804269609368701	-3.15787956845637	0.0484005915161976	0.153551726144165	-1.09859273418507	0.0973520252558275	0.225287423920173	-2.74690640520803	0.208148040712178	0.633552129559317	0.738794135412235	0.701450530875529	0.997596031387365	-0.276437521400567	0.893431976123056	0.946685696844031	-0.346303986307532	0.788768158308482	0.851360994967493	-3.27524260809973	0.0782734825097592	0.195114982068253
ATRX	ATRX	-2.7208769432202	0.0276856795950157	0.0646160107025779	-0.892572106623234	0.00295403092638232	0.0110458749539511	-1.1120838398352	0.0132019483333291	0.0328354541959653	-0.0817470272237664	0.598756752089502	0.655526842484709	NA	NA	NA	NA	NA	NA	NA	NA	NA	NA	NA	NA	NA	NA	NA	NA	NA	NA	NA	NA	NA	NA	NA	NA
ATXN10	ATXN10	3.2868904099514	0.00145610573715678	0.0126764576756866	3.22644066309843	0.00453090666935984	0.0146176346193192	3.83104530303973	0.00216241464233377	0.0112038770528046	2.2980337656356	0.0109642325040194	0.0335799506231632	2.70048986172366	0.000932681947673152	0.0486119339217364	1.9772957194395	0.00155220879715866	0.0402429215197775	2.47151137422273	0.000845820151762934	0.0250474842090891	0.789654408473563	0.269137966785046	0.643786298432507	NA	NA	NA	NA	NA	NA	NA	NA	NA	NA	NA	NA
ATXN2	ATXN2	4.27187607222857	0.00228302067509226	0.015732179699858	3.71288332019664	0.00397795700041733	0.0135485875612683	5.22601283011227	0.00556595948741177	0.019314765250415	3.85743650647107	0.00794840616777045	0.0274860677243281	3.06591470505727	0.00749172541072989	0.0820500094698719	2.23869058907393	0.0251605948797115	0.112723741649472	2.1962075972187	0.0228740434606354	0.105620713034022	3.4539226030217	0.155936665889482	0.633552129559317	NA	NA	NA	NA	NA	NA	NA	NA	NA	NA	NA	NA
ATXN2L	ATXN2L	0.179701061702097	0.288946559773273	0.365035365980676	0.916824768682464	0.00529323927917246	0.0160924339180433	0.809712601583399	0.0114123663293269	0.029911915703589	0.0227368868722309	0.8917006525698	0.912476314224434	0.118922056411765	0.791280733207119	0.86523991223169	-0.0843120638715327	0.805422357866168	0.877860412794862	-0.361193839639967	0.57257510046585	0.71147536492124	0.4871340004342	0.802976784851704	0.914387044318713	NA	NA	NA	NA	NA	NA	NA	NA	NA	NA	NA	NA
AUH	AUH	-1.59045832922423	0.00866175525872238	0.0311760370033497	NA	NA	NA	1.64281614409493	0.00468891996087585	0.0174517198828331	1.24587512927443	0.0270770763289034	0.0601943254823262	NA	NA	NA	NA	NA	NA	NA	NA	NA	NA	NA	NA	NA	NA	NA	NA	NA	NA	NA	NA	NA	NA	NA	NA
AUP1	AUP1	-0.435997762390731	0.239252752434084	0.311873307758482	-0.2373952099307	0.349885378745086	0.405506589042929	NA	NA	NA	-1.19890776766837	0.0504683329627568	0.0912372021392489	NA	NA	NA	NA	NA	NA	NA	NA	NA	NA	NA	NA	NA	NA	NA	NA	NA	NA	NA	NA	NA	NA	NA	NA
AURKA	AURKA	NA	NA	NA	NA	NA	NA	NA	NA	NA	NA	NA	NA	2.2107111090396	0.0350650303635914	0.142559244377151	1.61003244143377	0.0933144245420265	0.220758058957689	-2.32271431137656	0.0516782897242305	0.159537956659035	0.480574416337333	0.470558282191038	0.75538915842591	NA	NA	NA	NA	NA	NA	NA	NA	NA	NA	NA	NA
AURKB	AURKB	-0.260953581790069	0.576177220838119	0.642410004241418	-0.902928755531935	0.0865771565039756	0.123583908896771	-2.17704628815454	0.0424013935233804	0.0748352419250758	0.461939457338666	0.183495845387706	0.245963944642305	0.893822128353634	0.079603109032927	0.212399744030678	-0.568762623272601	0.12951161938735	0.265658399560433	-3.43313597109793	0.000568365768700749	0.024119298551138	-3.2254480011431	0.168633101855103	0.633552129559317	NA	NA	NA	NA	NA	NA	NA	NA	NA	NA	NA	NA
AVL9	AVL9	NA	NA	NA	NA	NA	NA	NA	NA	NA	NA	NA	NA	5.61964708879737	0.00307899166013634	0.0577090201256301	1.5484643900662	0.138204759862237	0.275799151699845	0.592315390468999	0.565399827117281	0.706690418102069	NA	NA	NA	NA	NA	NA	NA	NA	NA	NA	NA	NA	NA	NA	NA
AXL	AXL	-0.823184737848432	0.00178495501937665	0.0139122430578865	-3.7025359538105	0.0860052175694155	0.122999242660918	NA	NA	NA	NA	NA	NA	0.724992722616566	0.269102026883196	0.43317855682937	-1.71719015079527	0.0952369900218023	0.222641980368781	NA	NA	NA	NA	NA	NA	1.58616413484007	0.418379272444082	0.949286552804869	-0.215076850872666	0.844803109151028	0.922511532547268	-5.21360059501613	0.000242662050848657	0.016542203696503	NA	NA	NA
AZGP1	AZGP1	NA	NA	NA	NA	NA	NA	NA	NA	NA	NA	NA	NA	-0.145424544471666	0.955926012892506	0.973244633637242	NA	NA	NA	4.54362260982873	0.141092838718719	0.284488151665566	3.23668877916963	0.236321701707049	0.633552129559317	-0.901343904061399	0.734364142697455	0.997596031387365	-1.25890123045267	0.587664015300146	0.779051095703976	2.29196719955286	0.111989983110699	0.256825702297546	1.57791513932217	0.204789948865624	0.344498346184969
B2M	B2M	0.634931382175399	0.0398699023909205	0.0819123013818068	-1.16205136768383	0.00133793519827556	0.00689837998856847	-2.45064984892397	0.0111059835849224	0.029441546149898	-3.6968122830566	2.37634524203427e-05	0.00202257642616368	0.852854169494833	0.249861568149398	0.412330547963374	-0.463826472877631	0.553448069863064	0.682478068217104	-3.32141574471017	0.0184554978760419	0.0948593465960286	-2.66673930700466	0.218126825342828	0.633552129559317	1.6808406325322	0.0701636095354585	0.792040952211834	0.486273411199836	0.614621165509331	0.797538099350113	-2.87531648578696	0.00676070634107193	0.0577804553568357	-5.61258647490373	0.00034940240099233	0.0252205005807191
B3GALT6	B3GALT6	-0.111442221144667	0.793117490531352	0.832103289844468	1.470551888881	0.0123772067893814	0.0282876617515634	0.677109864970831	0.260505572904151	0.323192428403846	0.357419675629565	0.616830549071707	0.671275481016993	NA	NA	NA	NA	NA	NA	NA	NA	NA	NA	NA	NA	NA	NA	NA	NA	NA	NA	NA	NA	NA	NA	NA	NA
B3GALTL	B3GALTL	-0.212152254413166	0.533679720693743	0.604468209137783	-2.66134601824123	0.00135757126562788	0.00696122004575395	-3.4623294258254	0.0246072658349154	0.0499495043111374	0.578227570251499	0.115407378905222	0.170893829306889	NA	NA	NA	NA	NA	NA	NA	NA	NA	NA	NA	NA	NA	NA	NA	NA	NA	NA	NA	NA	NA	NA	NA	NA
B3GAT3	B3GAT3	2.35003537881143	0.0584135523775882	0.107215001518549	-1.08895550312253	0.210332165885616	0.260915852167993	1.44472557619033	0.130464220998991	0.182496463108185	1.255837464249	0.173276040883587	0.235421644629941	0.686101664894533	0.771448424290628	0.852548765374108	0.119204345497533	0.959143485795668	0.979514388738029	1.35968163560203	0.573109179328024	0.711544813383479	1.69733743469393	0.493110756807941	0.768391033666743	NA	NA	NA	NA	NA	NA	NA	NA	NA	NA	NA	NA
B3GNT1	B3GNT1	0.787964655950699	0.233230487401462	0.30598285458158	-0.480010639687301	0.343352582598382	0.398820756823221	1.37332442115297	0.0604727758741088	0.0980340880263975	-0.491952862867734	0.38447349668975	0.452568958740088	NA	NA	NA	NA	NA	NA	NA	NA	NA	NA	NA	NA	NA	NA	NA	NA	NA	NA	NA	NA	NA	NA	NA	NA
B4GALT1	B4GALT1	-1.24010087931503	0.00768204399120805	0.0295259608965742	NA	NA	NA	-1.59509140842417	0.00298357430152293	0.0135757767675211	-2.72140169557863	0.000325945222789078	0.00551286198928835	-2.76065900840173	0.143722330244298	0.296391987731851	-6.33070820668427	0.0224703522673261	0.106095123429311	-3.04857681522737	0.110899316598159	0.243490097558696	-2.44842892650513	0.329655210148891	0.675442483773153	-3.37448625906507	0.299065410823058	0.949286552804869	-4.13633496731133	0.184623346709073	0.435025670239641	-1.67765703565943	0.51068226142483	0.63874163911481	NA	NA	NA
B4GALT3	B4GALT3	1.96069300716187	0.0492990442267913	0.094944993809439	NA	NA	NA	1.99932163208147	0.0465762565949068	0.0802547088446319	2.0766685772939	0.0453860648010062	0.085323214804029	NA	NA	NA	NA	NA	NA	NA	NA	NA	NA	NA	NA	NA	NA	NA	NA	NA	NA	NA	NA	NA	NA	NA	NA
B4GALT5	B4GALT5	NA	NA	NA	NA	NA	NA	NA	NA	NA	NA	NA	NA	NA	NA	NA	NA	NA	NA	NA	NA	NA	NA	NA	NA	-3.2510056083789	0.206825092965083	0.918231017830095	-4.45834940380333	0.0281902461672215	0.199275483929037	-1.82902584815373	0.21457352375658	0.375446570897262	-4.39863017221657	0.0765681917344913	0.194233687658742
B4GALT7	B4GALT7	-2.33635270874957	0.00510642245156946	0.0232903372803995	-1.47318957948807	0.0321031172989315	0.056752864703535	-2.27233324270964	0.00524538227479096	0.0185592193671272	-1.7242376703852	0.0128750919824405	0.0368049081209851	NA	NA	NA	NA	NA	NA	NA	NA	NA	NA	NA	NA	NA	NA	NA	NA	NA	NA	NA	NA	NA	NA	NA	NA
BABAM1	BABAM1	0.147352862313733	0.893553016485645	0.913254849693525	1.96091942188366	0.169420174900347	0.217397569562392	1.7264395252723	0.203711399005105	0.264128283199631	-0.416200288397967	0.793815268624698	0.830484372032619	0.7955930438869	0.669641959276815	0.782243224144075	1.07294101204873	0.530079878164277	0.662966648728196	NA	NA	NA	NA	NA	NA	NA	NA	NA	NA	NA	NA	NA	NA	NA	NA	NA	NA
BAD	BAD	-0.377043901055266	0.235088345431695	0.307741565144571	0.428479991091468	0.190530699138867	0.240060402970042	-0.272125993402632	0.360216331061821	0.423883980311786	NA	NA	NA	NA	NA	NA	NA	NA	NA	NA	NA	NA	NA	NA	NA	NA	NA	NA	NA	NA	NA	NA	NA	NA	NA	NA	NA
BAG1	BAG1	4.1755362854647	0.000788300844765171	0.00954878444088851	2.64635146777936	0.082866482310377	0.119130552922106	3.4228836187861	0.0281352393389234	0.0552879111755863	3.9918661887605	0.000440493970796854	0.00613321024774406	NA	NA	NA	NA	NA	NA	NA	NA	NA	NA	NA	NA	NA	NA	NA	NA	NA	NA	NA	NA	NA	NA	NA	NA
BAG2	BAG2	3.29881325677933	0.00123118529210564	0.011664233770906	1.58615526978487	0.00476595126448729	0.0151419754112134	-2.17997062868663	0.00998765029139915	0.0275661255141834	0.217243812347668	0.42309195215803	0.48918848193206	4.8253911532914	0.0354487124844467	0.142784282792539	3.54224655490633	0.0545966969985565	0.163829921509534	NA	NA	NA	-0.198941876881801	0.87628791304956	0.948063463160369	NA	NA	NA	NA	NA	NA	NA	NA	NA	NA	NA	NA
BAG3	BAG3	1.30319772764913	0.00481899028544392	0.02247462890964	2.98954815498277	4.33859152563407e-05	0.00158172388753713	1.53650241812333	0.0310246504828849	0.0592525532762542	-0.660043489260932	0.091893691552291	0.142750371010138	0.705295832154501	0.360975660895528	0.524706884451836	0.421224174993501	0.231447497519123	0.376675046082643	-1.84461951423083	0.00463360034064907	0.0486486849999713	-2.12461919444977	0.125765808451841	0.633552129559317	0.829747157050935	0.58916294849064	0.992583341165401	1.76031093116373	0.369706522163625	0.614484942246099	NA	NA	NA	NA	NA	NA
BAG5	BAG5	2.2948728485987	0.00305836469261336	0.0180775281702613	2.18085184187723	0.0136945864759884	0.0302649201543858	2.9862193357004	0.00124984017230855	0.00830423633377641	1.4538960971629	0.0241548240639383	0.055613004618413	1.70098314525687	0.265788678632252	0.428942036746512	1.59799528319633	0.151478066970356	0.292349326497658	-0.457321302011101	0.745915007132366	0.84021311931337	0.794421432787132	0.7171689179687	0.873114624530794	NA	NA	NA	1.22858324072793	0.505960611262549	0.725302369879101	NA	NA	NA	4.3664229452075	0.0192246927170505	0.100755155229954
BAG6	BAG6	1.4091840636	0.035244261914486	0.0753839561635094	2.1499465120138	0.0141944942682926	0.0309762792978625	2.28230604256823	0.0132493313812419	0.0328730447793033	1.22279153984467	0.0462305426386815	0.0862299260581966	0.929259724596232	0.237547449044073	0.401267752088942	1.6497472617461	0.013147784649032	0.088670453827054	1.01506153050437	0.110256467551964	0.242336224102396	-0.502184000236202	0.711778051922351	0.871208982343589	NA	NA	NA	NA	NA	NA	NA	NA	NA	NA	NA	NA
BAIAP2	BAIAP2	-1.43204459357293	0.000241004150184398	0.00553792369136166	-3.71328525979197	0.000473591833370432	0.00395642570088217	-1.22468099730867	0.00232227196631727	0.01172143843992	-2.5754552382493	0.00145871065564561	0.0108877172982205	-1.29203877880856	0.00115520999326571	0.050821070098398	-2.7531169267327	0.00109141520585644	0.0377525568751922	-0.843231909315801	0.0565572833442565	0.16533838431484	-1.42787780060426	0.234862099452363	0.633552129559317	-1.27520167138653	0.581049103074155	0.991655422265958	-2.64005609471787	0.186842664441609	0.436984181026885	-0.199040743767302	0.797050631405897	0.858539653490769	-1.9751152966958	0.0996877098503367	0.229426207597586
BAIAP2L1	BAIAP2L1	0.415147786004166	0.432931433237106	0.509096176927622	-0.801879848956467	0.305928033550676	0.361463181334207	0.569503365274134	0.306682027567794	0.370981749945045	-1.1441562017541	0.0965360707630658	0.14821671382505	0.480519233583664	0.330919218900709	0.497008274653997	-1.51729063836924	0.0145681176625343	0.092157912333192	0.5343249182982	0.265872094176768	0.423346897950808	-1.49852030873007	0.202987265783413	0.633552129559317	0.643835782686001	0.6852244328865	0.997596031387365	-1.25949231421747	0.180273335936562	0.4305769814327	-1.8318515160085	0.0264155879071275	0.113540684863969	-3.136000354324	0.0102920900632316	0.0757891577928995
BANF1	BANF1	-0.0256374874128653	0.916106686757073	0.932300931552437	-1.23923211573357	0.0141788311946428	0.0309550392455188	-0.6658786671365	0.0579258682049947	0.0949048429294731	-1.6497926537023	0.0118836642525774	0.0351123771864686	2.10583120967183	0.14245576371951	0.294939663437695	1.38439500392727	0.267397436584578	0.417452525833155	3.2125262527301	0.0532438070115195	0.161417170410729	1.31731405869403	0.303655197707549	0.658603503135968	-1.37404368919003	0.675295037417425	0.997596031387365	0.952241055625734	0.479661793723352	0.710911170734987	1.9381683620275	0.222657721234855	0.384614395082535	1.27724841333147	0.319327830773912	0.462035937655666
BANP	BANP	-0.5407220217141	0.272006992044795	0.346496653677809	-2.91184224990683	0.0136264814480585	0.0302334663590856	-0.605885757246334	0.164208895316282	0.220617496582825	-0.499774903933599	0.225948663621532	0.291210041164049	NA	NA	NA	NA	NA	NA	NA	NA	NA	NA	NA	NA	NA	NA	NA	NA	NA	NA	NA	NA	NA	NA	NA	NA
BAP1	BAP1	-0.635029562320064	0.0934631311818723	0.150723374803538	-1.17481995872963	0.0204395940317834	0.0402796652380836	-0.926364784294034	0.0359212443095964	0.0659795968663103	-0.645446220402064	0.0886614506843962	0.138915224246306	NA	NA	NA	NA	NA	NA	NA	NA	NA	NA	NA	NA	NA	NA	NA	NA	NA	NA	NA	NA	NA	NA	NA	NA
BAP18	BAP18	0.133876165445468	0.551290630976924	0.62026463140459	-2.42895007466947	0.00378418424296015	0.0130977790844554	-2.13204844604967	0.00408850654892283	0.0161594824550704	-1.93112122877653	0.00735946318495875	0.026240464342586	NA	NA	NA	NA	NA	NA	NA	NA	NA	NA	NA	NA	NA	NA	NA	NA	NA	NA	NA	NA	NA	NA	NA	NA
BARD1	BARD1	NA	NA	NA	NA	NA	NA	-1.3659384302426	0.169257941963396	0.226008372108816	NA	NA	NA	NA	NA	NA	NA	NA	NA	NA	NA	NA	NA	NA	NA	NA	NA	NA	NA	NA	NA	NA	NA	NA	NA	NA	NA
BASP1	BASP1	-0.5302492156131	0.0467841084137893	0.0914168308202293	-1.81014125845767	0.00204604588471869	0.00887607720181417	-9.35192135240047	0.00343505217223729	0.014650063583796	-4.42478966463977	1.17659809598479e-05	0.00154614356350752	0.812247031723633	0.264082763039781	0.42742363348008	0.0908412354059003	0.835910905331502	0.899927227216998	-7.04695719757553	0.00180162142913273	0.0315389727829352	-1.7550586258848	0.237708825828656	0.633552129559317	0.68970673290567	0.394002420130773	0.949286552804869	1.20350508583223	0.21530870868883	0.465138801322457	-6.10474517697326	0.0175148972479629	0.093890043124019	-2.20227285370106	0.0129366804505242	0.0836029098530002
BAX	BAX	NA	NA	NA	-0.398007185576635	0.141269647251224	0.186125077902925	0.908053006466766	0.00625807298704986	0.0206749086178426	0.0698767559153985	0.639579340947258	0.69157983548638	NA	NA	NA	NA	NA	NA	NA	NA	NA	NA	NA	NA	NA	NA	NA	NA	NA	NA	NA	NA	NA	NA	NA	NA
BAZ1A	BAZ1A	1.73369399942937	0.00393150291636669	0.0204456163044926	-1.8210397890358	0.00504927597343299	0.0156794887455801	-1.12103439120123	0.00311009082894983	0.0138866086244833	0.990137492155199	0.000154791330027871	0.00376596526873445	-6.06789567861067	0.000456400235809581	0.0368279882587885	-2.2923164586056	0.047221980149489	0.151177250215419	-5.1140829286619	0.00298835498335489	0.0388355651985334	NA	NA	NA	NA	NA	NA	NA	NA	NA	NA	NA	NA	NA	NA	NA
BAZ1B	BAZ1B	-0.738353822631634	0.00457926024243871	0.0219886630834232	-1.9695933517114	0.0012085522603566	0.00643082854134707	-1.04425586565496	0.00423335633448661	0.0165198759868519	-0.151940062527	0.17536745375941	0.237712317875266	NA	NA	NA	NA	NA	NA	NA	NA	NA	NA	NA	NA	NA	NA	NA	NA	NA	NA	NA	NA	NA	NA	NA	NA
BAZ2A	BAZ2A	-0.467400036946298	0.120863118501221	0.183262853711566	-4.52279406571547	0.02382336707954	0.0450083156551571	-3.31221172027393	0.0115883705864665	0.0302108103586897	1.37702372509533	0.0059258528826588	0.0230780263186646	NA	NA	NA	NA	NA	NA	NA	NA	NA	NA	NA	NA	NA	NA	NA	NA	NA	NA	NA	NA	NA	NA	NA	NA
BBC3	BBC3	-1.4830325733538	0.280456287363629	0.355567833896488	0.189028338304801	0.856345767385002	0.879253521980667	NA	NA	NA	0.407847785785034	0.705442614193581	0.749772542819643	NA	NA	NA	NA	NA	NA	NA	NA	NA	NA	NA	NA	NA	NA	NA	NA	NA	NA	NA	NA	NA	NA	NA	NA
BBX	BBX	1.4748848482143	0.00891915453985835	0.0317296700374762	-1.71087129774307	0.0419170655050788	0.069198950644058	-3.14271534699993	0.111252423608972	0.159327841473933	-0.733477831991667	0.0504039481612213	0.0911520337377534	NA	NA	NA	NA	NA	NA	NA	NA	NA	NA	NA	NA	NA	NA	NA	NA	NA	NA	NA	NA	NA	NA	NA	NA
BCAM	BCAM	-3.03627520841547	0.000111524993698004	0.00443407059481677	-6.34853757304374	0.00055172093925803	0.00431135224989059	-5.73761277051504	5.08216255427021e-06	0.00103839383700994	-2.64595250755397	1.95118262748616e-05	0.00187432011678088	-3.09230180374866	0.0989426218189032	0.238975452313199	-2.89071732588873	0.124653573160919	0.260594350236608	-6.09375131066763	0.00389746501909463	0.0458452802246071	2.43086169431814	0.118253437969869	0.633552129559317	-1.32986317534267	0.43872345202006	0.949286552804869	-1.46320700724837	0.0836507701023258	0.299923262280321	-7.56768285444207	9.29680644779134e-05	0.0153162393529243	2.73498852841883	0.0087503728774118	0.0712998969825137
BCAP29	BCAP29	-0.190628507537134	0.419500965073103	0.496245728458107	-1.03675588824193	0.0670452944816544	0.100246562384867	-1.35595652214234	0.0388398437746021	0.0699892914850181	-1.68259752024407	0.0131053538461671	0.0371412203255767	1.63678012924834	0.224772826254446	0.388232757531692	2.636714096196	0.103487551922802	0.233474412790174	1.15300894284367	0.363088884056252	0.526072307181794	0.397457170166568	0.722574167002242	0.874851915671113	NA	NA	NA	NA	NA	NA	NA	NA	NA	NA	NA	NA
BCAP31	BCAP31	-2.1871621529263	0.000702141721100851	0.00910274504440486	-1.85633084201973	0.00745602286230708	0.0200002257663119	-1.85588591938917	0.0477454491758088	0.081755135680718	-3.04406635409217	0.133142127659584	0.190558993127101	-1.10029571499843	0.415062709135998	0.575926960163575	0.262952864992567	0.793184540917231	0.86902356646401	2.37737240205513	0.0794552159743913	0.201809087970395	-0.8439227514077	0.405982939876894	0.715001562887451	-5.00655547665577	0.0572027650667106	0.754557202374725	-3.4212557542534	0.0961434076826425	0.322271100058261	0.759152520088133	0.0569825480739825	0.172709991069597	-0.871088129400903	0.038497076914596	0.135682796296977
BCAR3	BCAR3	-0.462016027046268	0.581283995836653	0.647564401520899	3.17184050234747	0.000239943758063258	0.00308695015616673	-1.11217469401547	0.0210873841163387	0.0446762271582188	-0.2711260779766	0.293910715240515	0.36060610191216	1.41697053490637	0.0911042713028948	0.228632489465877	3.3548094497812	0.00310049940686924	0.0500351001220786	NA	NA	NA	0.00548502525633232	0.993697763010733	0.997390238654959	NA	NA	NA	NA	NA	NA	NA	NA	NA	NA	NA	NA
BCAS2	BCAS2	-0.955148776517035	0.00151223263432263	0.0126764576756866	-1.6257753982406	0.0105789895607713	0.0252782902593557	-1.20351600622907	0.00157630442856587	0.00937363758486955	-1.59879195886127	0.00108963937797978	0.0093656279859357	NA	NA	NA	NA	NA	NA	NA	NA	NA	NA	NA	NA	NA	NA	NA	NA	NA	NA	NA	NA	NA	NA	NA	NA
BCAS3	BCAS3	-1.17260397848313	0.265286645730073	0.339470530888817	-0.445904885166868	0.645161509083239	0.686873970510811	-1.11449790406693	0.278619537289334	0.341828508248921	NA	NA	NA	NA	NA	NA	NA	NA	NA	NA	NA	NA	NA	NA	NA	NA	NA	NA	NA	NA	NA	NA	NA	NA	NA	NA	NA
BCAT2	BCAT2	-0.576603874735699	0.0827840458743483	0.137451019994103	-1.4137910975755	0.0063395913602272	0.0181193460506931	0.408545327484934	0.174920312898072	0.232265414208478	1.7608275018869	0.00877550613196172	0.0291430748007313	NA	NA	NA	NA	NA	NA	NA	NA	NA	NA	NA	NA	NA	NA	NA	NA	NA	NA	NA	NA	NA	NA	NA	NA
BCCIP	BCCIP	2.19348857715073	0.000743929718214507	0.00935158815880146	1.0486319378118	0.0119462882865451	0.0275805505775168	1.58067044291993	0.00250420888485672	0.0122002698606205	1.79318807656583	0.00247277335720118	0.0140309946300545	NA	NA	NA	NA	NA	NA	NA	NA	NA	NA	NA	NA	NA	NA	NA	NA	NA	NA	NA	NA	NA	NA	NA	NA
BCKDHA	BCKDHA	0.833048215437266	0.0199720225277753	0.0521124858113455	-1.1676194508423	0.00572270173986577	0.0169923225722977	0.409568538968433	0.0759915447047319	0.11678818015855	1.06729558228336	0.014936482035571	0.0408361305532353	NA	NA	NA	NA	NA	NA	NA	NA	NA	NA	NA	NA	NA	NA	NA	NA	NA	NA	NA	NA	NA	NA	NA	NA
BCKDHB	BCKDHB	1.35123949715133	0.0456748071281789	0.0900378929912628	-0.298452889213031	0.494489386572263	0.544794132103676	1.12788782064593	0.0792232228414471	0.12076176088823	0.817277796314769	0.131470682407708	0.188935400616959	NA	NA	NA	NA	NA	NA	NA	NA	NA	NA	NA	NA	NA	NA	NA	NA	NA	NA	NA	NA	NA	NA	NA	NA
BCKDK	BCKDK	1.30180706740447	0.00653107088173221	0.0265709373106339	-0.140264105654033	0.354595191795078	0.410145557538291	1.24247490848037	0.00131214699626267	0.00852977047384168	0.648147384535967	0.0397127988695438	0.077933967881957	NA	NA	NA	NA	NA	NA	NA	NA	NA	NA	NA	NA	NA	NA	NA	NA	NA	NA	NA	NA	NA	NA	NA	NA
BCL2L1	BCL2L1	0.354568651754331	0.0961010367950852	0.153635398925317	1.4178801548212	0.000185402103737034	0.00293272418638581	-0.257470568530767	0.371017986315788	0.434932151073145	-1.59200541934857	0.000425032295198009	0.00602991410429365	NA	NA	NA	-0.483912823014066	0.776975243301138	0.85651721074629	NA	NA	NA	NA	NA	NA	NA	NA	NA	NA	NA	NA	NA	NA	NA	NA	NA	NA
BCL2L12	BCL2L12	NA	NA	NA	NA	NA	NA	NA	NA	NA	NA	NA	NA	1.65048050620973	0.000910925179544392	0.0486119339217364	1.1652195262143	0.0210163989162047	0.104637371324336	NA	NA	NA	-2.63953872290503	0.232362229363131	0.633552129559317	-0.258796031717168	0.877395687557849	0.997596031387365	1.9082293798042	0.140884920614761	0.375455125618945	NA	NA	NA	-1.0701764126997	0.491194466218702	0.627527604469267
BCL2L13	BCL2L13	1.41130510462543	0.0830398677637158	0.13773093308765	-0.498890217143934	0.416821295630558	0.47166858079157	-0.817740684979835	0.269384430208078	0.33200393859606	0.306051499807264	0.596338552717896	0.653689864541614	NA	NA	NA	NA	NA	NA	NA	NA	NA	NA	NA	NA	NA	NA	NA	NA	NA	NA	NA	NA	NA	NA	NA	NA
BCL2L2	BCL2L2	-1.55401126942667	0.0123800693070302	0.0384400224116966	-0.450194183178432	0.113284875728398	0.153198717953948	-1.41387952887103	0.00571153501890177	0.0195605122735032	0.2455870602343	0.300312285438392	0.367179779948655	NA	NA	NA	NA	NA	NA	NA	NA	NA	NA	NA	NA	NA	NA	NA	NA	NA	NA	NA	NA	NA	NA	NA	NA
BCL7B	BCL7B	-1.26904743550203	0.171353827138023	0.238851442462112	-0.538561175729832	0.450969449073712	0.504621762950649	-0.0117135061381326	0.987280385561489	0.990504542564004	-0.650857960167368	0.47751470301086	0.541087628900217	NA	NA	NA	NA	NA	NA	NA	NA	NA	NA	NA	NA	NA	NA	NA	NA	NA	NA	NA	NA	NA	NA	NA	NA
BCL7C	BCL7C	-2.39665858703126	0.00510863164868981	0.0232903372803995	-2.18180135527993	0.016324166044804	0.0343723348252167	-0.588789728039366	0.0456861622452701	0.0790594203139876	0.054602335089168	0.846327207808942	0.873986042193304	NA	NA	NA	NA	NA	NA	NA	NA	NA	NA	NA	NA	NA	NA	NA	NA	NA	NA	NA	NA	NA	NA	NA	NA
BCL9L	BCL9L	1.1729080809948	0.037029898167312	0.0780543601526726	0.330500396285533	0.484913145974209	0.535713570790555	0.403444525900799	0.305216793954278	0.369465529207203	-0.343645666277801	0.629558915969092	0.682172977324209	NA	NA	NA	NA	NA	NA	NA	NA	NA	NA	NA	NA	NA	NA	NA	NA	NA	NA	NA	NA	NA	NA	NA	NA
BCLAF1	BCLAF1	-1.39500559128237	0.00404106538896484	0.0207005069007953	-2.1983968187374	0.000110738830589414	0.00227468540482242	-0.814588333858868	0.00444266008957054	0.0169732498539317	-1.31944310658087	0.00080767587478024	0.0080265642019121	-2.94022595731587	0.0327632738860164	0.139710058156225	-0.9144940317391	0.345926247438335	0.496674861906891	1.176927587188	0.0487888330228853	0.154135421524529	0.410741782789565	0.791760441674246	0.90554074267494	NA	NA	NA	NA	NA	NA	NA	NA	NA	NA	NA	NA
BCOR	BCOR	NA	NA	NA	NA	NA	NA	-3.18353480166346	0.324550942964072	0.389234870527104	1.13592919386147	0.689861830885006	0.736625026624884	NA	NA	NA	NA	NA	NA	NA	NA	NA	NA	NA	NA	NA	NA	NA	NA	NA	NA	NA	NA	NA	NA	NA	NA
BCR	BCR	-0.304290749717133	0.806911117518412	0.842710363771602	0.5637291041373	0.661256115266229	0.702147461694409	1.1578679353388	0.495678947642239	0.554723681140256	-0.567565831794301	0.650693818374664	0.701903368676023	3.5056039783651	0.024845679477736	0.12401172532132	3.0080807099078	0.0246323246817201	0.110985816194132	0.676222103836066	0.473236462470977	0.629009250698359	-0.454350539183068	0.562641608836704	0.799543338873211	NA	NA	NA	NA	NA	NA	NA	NA	NA	NA	NA	NA
BCS1L	BCS1L	-1.24630510695357	0.244137008125627	0.317028751274462	0.440620532249401	0.635402772187276	0.677273664441231	-0.756100657270768	0.445456460270885	0.507196182897638	2.06008429444797	0.114289205958078	0.169554157953551	NA	NA	NA	NA	NA	NA	NA	NA	NA	NA	NA	NA	NA	NA	NA	NA	NA	NA	NA	NA	NA	NA	NA	NA
BDH1	BDH1	-3.41622645825877	0.00916863384840441	0.0323165672313082	-3.8952568686402	0.0132039315701297	0.0296449560413235	1.11111222001717	0.0249084531238722	0.0504266177444811	2.1836754375979	0.00469707198109024	0.0203824319863069	NA	NA	NA	NA	NA	NA	1.15362093109417	0.417772746436366	0.578813637520775	NA	NA	NA	NA	NA	NA	NA	NA	NA	NA	NA	NA	NA	NA	NA
BDH2	BDH2	NA	NA	NA	NA	NA	NA	NA	NA	NA	NA	NA	NA	-0.305882336461934	0.686592287836861	0.792293433123027	-0.295292263479702	0.618413370525294	0.73480146167224	NA	NA	NA	-1.40974352711527	0.389750668853004	0.708522602016573	NA	NA	NA	NA	NA	NA	NA	NA	NA	NA	NA	NA
BEND3	BEND3	-0.263671304507401	0.215413225812965	0.286326318521007	-2.30974996538813	0.000123080113076668	0.00236736947954221	0.652867287536733	0.0703786506405128	0.110069180753677	0.760818858221366	0.00694131407709551	0.0253490064946941	NA	NA	NA	NA	NA	NA	NA	NA	NA	NA	NA	NA	NA	NA	NA	NA	NA	NA	NA	NA	NA	NA	NA	NA
BET1L	BET1L	-3.14115233747804	0.111560319449978	0.172878133237389	-0.316084826476036	0.635495480542749	0.677273664441231	0.232912404281265	0.501857344682059	0.559966468928163	0.333479501802199	0.354599644902889	0.421446469854177	NA	NA	NA	NA	NA	NA	NA	NA	NA	NA	NA	NA	NA	NA	NA	NA	NA	NA	NA	NA	NA	NA	NA	NA
BICD2	BICD2	-0.284535619860666	0.271142118697854	0.345641643692455	-0.806926088343367	0.0394730818228662	0.0661262795620544	-3.27750508859657	0.0412456475314306	0.0734212355691003	-2.5412219290024	0.077203488611434	0.125509183426536	0.0237899532778307	0.885657179476905	0.935189387709262	-3.4363640175333	0.00286562136575715	0.0479574623274596	-3.09679551038784	0.00627666119505704	0.0553771677280895	NA	NA	NA	NA	NA	NA	NA	NA	NA	NA	NA	NA	NA	NA	NA
BID	BID	3.51321214239963	0.00375188458477913	0.019930086180054	2.41900417810963	0.011808430656397	0.0273348150893093	2.33474241869503	0.0129619194086343	0.0324388925228997	-0.915040731442133	0.148359023522642	0.207333306972718	1.3571398575134	0.622578569986321	0.746098537603562	NA	NA	NA	NA	NA	NA	NA	NA	NA	NA	NA	NA	NA	NA	NA	NA	NA	NA	NA	NA	NA
BIN1	BIN1	3.51778831731167	0.0121127471377301	0.0379249404534544	4.18271771558663	0.00640483679998676	0.0182296881657202	4.7116395658339	0.00618557187593558	0.0205475949977772	NA	NA	NA	NA	NA	NA	NA	NA	NA	NA	NA	NA	NA	NA	NA	NA	NA	NA	NA	NA	NA	NA	NA	NA	NA	NA	NA
BIN3	BIN3	NA	NA	NA	NA	NA	NA	NA	NA	NA	NA	NA	NA	1.30621238689603	0.135660787608895	0.285646042915004	-0.530570199610635	0.641555712855728	0.753804130669638	NA	NA	NA	NA	NA	NA	NA	NA	NA	NA	NA	NA	NA	NA	NA	NA	NA	NA
BIRC2	BIRC2	NA	NA	NA	NA	NA	NA	NA	NA	NA	NA	NA	NA	NA	NA	NA	NA	NA	NA	NA	NA	NA	NA	NA	NA	1.01280364044067	0.727098689062511	0.997596031387365	NA	NA	NA	NA	NA	NA	NA	NA	NA
BIRC5	BIRC5	0.143782412925667	0.925894398072353	0.940652487149787	NA	NA	NA	NA	NA	NA	1.67663848482427	0.257959274946612	0.324339074075118	1.20936780251953	0.10083624283741	0.240399873884746	-0.623005701055231	0.477295314374243	0.620469251551895	-4.10456573793126	0.000567237943162065	0.024119298551138	-5.7417684811325	0.21990880857753	0.633552129559317	NA	NA	NA	NA	NA	NA	NA	NA	NA	NA	NA	NA
BIRC6	BIRC6	3.44484459192237	0.0295622262999788	0.067265686192132	4.3919194221696	0.0175156036014274	0.0361389133594668	3.81598593054787	0.0266791489519322	0.0531248045911192	1.44677208785877	0.144608464504054	0.203276203299919	NA	NA	NA	NA	NA	NA	NA	NA	NA	NA	NA	NA	NA	NA	NA	NA	NA	NA	NA	NA	NA	NA	NA	NA
BLM	BLM	-0.405910216939201	0.414307381308811	0.490967772289748	1.66124886344583	0.0503117958992119	0.0794877647075927	-1.26468324634233	0.0821957551877464	0.124553320619489	1.17419375305643	0.0905156099563103	0.141108086776794	NA	NA	NA	NA	NA	NA	NA	NA	NA	NA	NA	NA	NA	NA	NA	NA	NA	NA	NA	NA	NA	NA	NA	NA
BLMH	BLMH	1.21462507725267	0.00965132331161991	0.0331876589662254	1.1212667911889	0.00624972819587858	0.0179274240342911	2.36041233963887	0.000624396749200264	0.00590735933510369	1.58493047501607	0.00219867832558692	0.0130952884019438	-0.126745441659466	0.876093309690127	0.928617597034297	-0.164671831456467	0.863629836458308	0.917588569942099	0.790373822771667	0.460359309562669	0.617757428539404	0.2706316107469	0.741649338455135	0.884285983820423	0.20776948292583	0.86267471311065	0.997596031387365	-0.161890606784102	0.905276638132449	0.947260796646478	-1.4953081820812	0.540350740429484	0.65814525218289	0.685587534622197	0.114835825522283	0.250459409350624
BLOC1S1	BLOC1S1	-0.439301202729098	0.0509249662981326	0.0972022351373268	-0.501050483006466	0.0382250415827264	0.0645952467017908	0.672021393360602	0.0197425555864678	0.0428683789975047	0.0863142141800033	0.561595591416739	0.62154780534944	NA	NA	NA	NA	NA	NA	NA	NA	NA	NA	NA	NA	NA	NA	NA	NA	NA	NA	NA	NA	NA	NA	NA	NA
BLOC1S2	BLOC1S2	1.82782589845713	0.20069342789655	0.271136162744922	0.298109613988565	0.814002914501748	0.843241757034953	2.3997332443184	0.127434717543309	0.178548321280796	0.451409784614434	0.692063269745288	0.738676754540026	NA	NA	NA	NA	NA	NA	NA	NA	NA	NA	NA	NA	NA	NA	NA	NA	NA	NA	NA	NA	NA	NA	NA	NA
BLOC1S3	BLOC1S3	2.0239964075411	0.192903305692807	0.262532866974908	4.17868760787016	0.0466231272746863	0.074999298728463	3.73175237784067	0.0723855591785087	0.112501820962618	2.074195176258	0.185338028232192	0.247539553272913	NA	NA	NA	NA	NA	NA	NA	NA	NA	NA	NA	NA	NA	NA	NA	NA	NA	NA	NA	NA	NA	NA	NA	NA
BLVRA	BLVRA	3.401425721833	0.00357634010601397	0.0193972428321213	4.64502493529523	0.000178375067006566	0.00284745519808646	4.22778872585323	8.32667440807253e-05	0.00266626736472101	3.5376627732219	0.000174263914890003	0.00407648220121105	1.46400826230957	0.022374945519442	0.117749086203485	1.21971397978673	0.0321544601068843	0.127609231264837	0.982501279842264	0.0479137990241728	0.152504241599934	0.103811874487832	0.914362023250697	0.966907717851853	NA	NA	NA	NA	NA	NA	NA	NA	NA	NA	NA	NA
BLVRB	BLVRB	1.61639473190234	0.0317015584760862	0.0703398856531145	2.24359266416707	0.0239451539289479	0.0451240806892087	3.107665543907	0.00822165985774151	0.0245172806477695	1.78386509890013	0.0335532781137584	0.0692158304579767	0.560835615375602	0.558349392377628	0.69228608634479	0.913129249073268	0.0234013945082226	0.107585190159169	2.64053609567507	0.000831920493329726	0.0250474842090891	0.342109000625502	0.681839266228268	0.858656057442246	NA	NA	NA	NA	NA	NA	NA	NA	NA	NA	NA	NA
BMI1	BMI1	0.358089568192334	0.0627990337523569	0.113398322667831	-0.185356932896998	0.22568256248858	0.27732179288851	-0.763056721158264	0.039897776246306	0.0715148066119408	0.154416779586935	0.282020173744663	0.347796320834445	NA	NA	NA	NA	NA	NA	NA	NA	NA	NA	NA	NA	NA	NA	NA	NA	NA	NA	NA	NA	NA	NA	NA	NA
BMP1	BMP1	NA	NA	NA	NA	NA	NA	NA	NA	NA	NA	NA	NA	0.666651861955135	0.562813956633548	0.693762444780954	-5.38278855353033	0.00883743845289429	0.0751419834045824	-5.63662102109773	0.00536290141211038	0.051986953102412	-2.0938302357971	0.344710513290454	0.683506295742018	NA	NA	NA	NA	NA	NA	-6.11262112344147	0.00274348619860027	0.0376908851583402	NA	NA	NA
BMP2K	BMP2K	-3.65412492438437	0.020907718250173	0.0536367625833378	-2.2730218138054	0.0406354569096558	0.0676139203872759	-5.08961303032527	0.000240293138772588	0.00400463055795209	-2.4418587147096	0.126402478440907	0.183400021647695	NA	NA	NA	NA	NA	NA	NA	NA	NA	NA	NA	NA	NA	NA	NA	NA	NA	NA	NA	NA	NA	NA	NA	NA
BMPR2	BMPR2	NA	NA	NA	NA	NA	NA	NA	NA	NA	NA	NA	NA	NA	NA	NA	NA	NA	NA	NA	NA	NA	NA	NA	NA	2.0186458630448	0.385049457299237	0.949286552804869	1.75241082255446	0.310245963328643	0.563237769641619	-0.382896686400901	0.802384107038491	0.861581181407291	-0.922974566121402	0.625069407123698	0.735266828527728
BMS1	BMS1	-0.394448405976867	0.0693125267765227	0.121472755601146	-0.645985806488966	0.0183924775598739	0.037270470831732	-0.988264669410732	0.00910953255670933	0.0261063438495399	-0.0559003266028668	0.672054002881675	0.720672418859297	NA	NA	NA	NA	NA	NA	NA	NA	NA	NA	NA	NA	NA	NA	NA	NA	NA	NA	NA	NA	NA	NA	NA	NA
BNC1	BNC1	-4.6016990886276	0.00122654333541115	0.011664233770906	NA	NA	NA	NA	NA	NA	NA	NA	NA	NA	NA	NA	NA	NA	NA	NA	NA	NA	NA	NA	NA	NA	NA	NA	NA	NA	NA	NA	NA	NA	NA	NA	NA
BNIP1	BNIP1	-0.211307591304365	0.240128063579014	0.312657016634737	-1.59758590075817	0.0737966063058469	0.108162869526865	-0.725999724431535	0.0339247643301525	0.0631773280212413	-0.315222639148534	0.0752337391685147	0.123141576176257	NA	NA	NA	NA	NA	NA	NA	NA	NA	NA	NA	NA	NA	NA	NA	NA	NA	NA	NA	NA	NA	NA	NA	NA
BNIP3	BNIP3	NA	NA	NA	NA	NA	NA	NA	NA	NA	NA	NA	NA	NA	NA	NA	NA	NA	NA	NA	NA	NA	NA	NA	NA	3.55934939149343	0.252697680406219	0.938207027896918	5.87594680128667	0.0161856106539511	0.167672267928293	NA	NA	NA	NA	NA	NA
BOD1L1	BOD1L1	-0.0490619709264983	0.948110238973971	0.9583126712227	-1.4753912060691	0.182174215734677	0.230756953684789	-0.658824456025968	0.413899794115382	0.477604767939536	-0.304380473421599	0.597441273532179	0.654296188710844	NA	NA	NA	NA	NA	NA	NA	NA	NA	NA	NA	NA	NA	NA	NA	NA	NA	NA	NA	NA	NA	NA	NA	NA
BOLA1	BOLA1	2.41841004442603	0.00792423244597227	0.0298811068498164	NA	NA	NA	2.67929031847547	0.00654745153336193	0.0212812508534677	2.29602444355593	0.011134060239156	0.0339228844584446	NA	NA	NA	NA	NA	NA	NA	NA	NA	NA	NA	NA	NA	NA	NA	NA	NA	NA	NA	NA	NA	NA	NA	NA
BOLA2	BOLA2	3.7886307415181	0.00794187804394634	0.0298811068498164	3.66569006124753	0.00739812079359022	0.0198857829776215	3.4271592039716	0.0100424325830169	0.0276589735299618	2.69295643799177	0.0141351317110729	0.0393316273638337	2.5664298983154	0.0221095657289645	0.117729746943644	1.12849340589437	0.0256494328540717	0.11373235077421	-0.0541498433093643	0.849280359794638	0.908556062078699	0.0184050654599694	0.973532135690182	0.991026899227955	4.2956953445191	0.304082164470914	0.949286552804869	6.5683560812843	0.0812885245992429	0.297709565709944	5.81986000055154	0.088826411889139	0.223706916842302	6.98907327316103	0.0728253514851489	0.188349606121199
BOP1	BOP1	0.145058914914667	0.479630293425536	0.555110374189434	0.115907268377399	0.533626177498871	0.581894432117006	-0.167293270231866	0.527347978256233	0.583921280197814	0.633616947141366	0.043885927094757	0.0834544278483001	NA	NA	NA	NA	NA	NA	NA	NA	NA	NA	NA	NA	NA	NA	NA	NA	NA	NA	NA	NA	NA	NA	NA	NA
BPHL	BPHL	0.498702182910701	0.0980768862452913	0.156057052421549	0.107339540057833	0.738772062149354	0.774842307498419	1.92030506862283	0.00176755001660883	0.00999955593179894	1.90392307855943	0.0064631370360887	0.0242920043728206	NA	NA	NA	NA	NA	NA	NA	NA	NA	NA	NA	NA	NA	NA	NA	NA	NA	NA	NA	NA	NA	NA	NA	NA
BPNT1	BPNT1	1.4543316018345	0.00794162417106925	0.0298811068498164	2.88284452661933	0.000283167109222969	0.00328471235444307	3.01263779230873	0.00017870625740333	0.00356079283434899	3.2037578332314	0.000289744285947922	0.00510734697288019	-0.0571327879770358	0.937250516353519	0.960468071296321	0.064698259532566	0.926322664532694	0.95969819453551	1.29429019745447	0.16309403184963	0.309941148649105	0.571878799969397	0.535512929986487	0.791575383144904	NA	NA	NA	NA	NA	NA	NA	NA	NA	NA	NA	NA
BPTF	BPTF	-0.729548393030466	0.00958995949427857	0.0330679539881752	-0.544881734827737	0.0425649297353261	0.0700977236230446	-1.30772156039193	0.00238428152224595	0.0118714987687089	-0.583308608710269	0.0338969331466867	0.0696821644780155	NA	NA	NA	NA	NA	NA	NA	NA	NA	NA	NA	NA	NA	NA	NA	NA	NA	NA	NA	NA	NA	NA	NA	NA
BRAT1	BRAT1	4.87193135049237	0.0242476307882553	0.0591443349614209	5.35050499063623	0.0196419303328962	0.0391189913535742	6.43966232251883	0.00947971395694949	0.0265949025269723	5.6714968807906	0.0200591100539676	0.0492334529092032	1.1108636085869	0.126432489725226	0.273745662508522	2.98381074439127	0.0129047017558538	0.0877797239865929	NA	NA	NA	NA	NA	NA	NA	NA	NA	NA	NA	NA	NA	NA	NA	NA	NA	NA
BRCC3	BRCC3	2.73052052006523	0.110325459973318	0.17136133237515	4.25201339211306	0.0457363841250863	0.0739832429913079	1.8295639167855	0.214764951449296	0.274918050619904	4.15181914616156	0.0508742512362476	0.0918451672164483	NA	NA	NA	NA	NA	NA	NA	NA	NA	NA	NA	NA	NA	NA	NA	NA	NA	NA	NA	NA	NA	NA	NA	NA
BRD1	BRD1	-1.3080170075959	0.00762899725006473	0.0294253978825155	-2.69527145313773	0.0315806608018612	0.0562414786560043	-0.443484842029765	0.0335090466982755	0.0626297578543821	0.933401497599103	0.00237324478446431	0.0137176301838445	NA	NA	NA	NA	NA	NA	NA	NA	NA	NA	NA	NA	NA	NA	NA	NA	NA	NA	NA	NA	NA	NA	NA	NA
BRD2	BRD2	-0.314540027709768	0.599654164613352	0.664985169291609	-0.465877582492865	0.432272063714678	0.486410901614706	-0.837817599934166	0.2087025016312	0.269265333095678	0.627606572661001	0.305683733826475	0.372455751011646	NA	NA	NA	NA	NA	NA	NA	NA	NA	NA	NA	NA	NA	NA	NA	NA	NA	NA	NA	NA	NA	NA	NA	NA
BRD3	BRD3	-1.7033837020742	0.0147609509344218	0.0429978951593549	-3.5624168843609	0.000366087432185052	0.00369627929594966	-1.8673464975792	0.000190232722525984	0.00366072521446329	-2.5773184912778	0.000527789819900145	0.00660266689419647	NA	NA	NA	NA	NA	NA	NA	NA	NA	NA	NA	NA	NA	NA	NA	NA	NA	NA	NA	NA	NA	NA	NA	NA
BRD4	BRD4	-2.00482421590607	0.000479464346151048	0.00774407111289952	-2.60254073523397	2.73051602246327e-05	0.00130764161809709	-2.5682931299252	0.00586460485504427	0.0198637392921985	-1.43264784159537	0.00300296843339252	0.015658759311277	NA	NA	NA	NA	NA	NA	NA	NA	NA	NA	NA	NA	NA	NA	NA	NA	NA	NA	NA	NA	NA	NA	NA	NA
BRD7	BRD7	-2.74120545647183	0.0254883880987993	0.0612499236449604	NA	NA	NA	-0.370482801348736	0.419524345695769	0.483029901215832	1.27030953464453	0.0563248428316034	0.0991463275299678	NA	NA	NA	NA	NA	NA	NA	NA	NA	NA	NA	NA	NA	NA	NA	NA	NA	NA	NA	NA	NA	NA	NA	NA
BRD8	BRD8	0.1110334991771	0.772647307703602	0.815123878905436	-0.570928115904003	0.157108814482716	0.203854837583837	0.329651673071197	0.143215738707176	0.197067567881844	0.924737078116966	0.0263441145486097	0.0590811272728488	NA	NA	NA	NA	NA	NA	NA	NA	NA	NA	NA	NA	NA	NA	NA	NA	NA	NA	NA	NA	NA	NA	NA	NA
BRE	BRE	0.516640129909263	0.191604719928094	0.260964556218523	-0.125477652377267	0.617380030814833	0.660529567709249	0.386302562059363	0.225607384277692	0.285961017164772	0.124407918798767	0.770071603096773	0.808368380652809	1.86275683192543	0.0630608350807686	0.187042835060489	0.350713475974032	0.73678228923385	0.828706979154425	0.383854691531401	0.700201118708965	0.808928000496072	NA	NA	NA	NA	NA	NA	NA	NA	NA	NA	NA	NA	NA	NA	NA
BRI3BP	BRI3BP	0.0137817773183642	0.971373875302836	0.975198899000822	-1.61748764588434	0.020801611389882	0.0407905377367332	1.52647881584607	0.0307450007076832	0.0588473257876028	3.04789807616743	0.00713587277018575	0.0257470004318959	NA	NA	NA	NA	NA	NA	NA	NA	NA	NA	NA	NA	NA	NA	NA	NA	NA	NA	NA	NA	NA	NA	NA	NA
BRIX1	BRIX1	-1.26892408514437	0.00427928593546443	0.0212732561731444	-1.41581502404583	0.00222341090986753	0.00929239787790915	-1.51853145733377	0.0024057937589899	0.0119002366091448	-0.621614259397003	0.0389443698904933	0.0768259588456572	NA	NA	NA	NA	NA	NA	NA	NA	NA	NA	NA	NA	NA	NA	NA	NA	NA	NA	NA	NA	NA	NA	NA	NA
BRK1	BRK1	0.898059944229967	0.514555134642565	0.586279674585293	0.698485016617965	0.608523672265808	0.652123500149356	0.516255397318801	0.70435730359476	0.749493942880966	1.01688304024923	0.451510951578536	0.517062346241305	-0.398111789547833	0.229551669978691	0.392608209468989	0.0398927894738357	0.873746795795996	0.924817780784831	-0.775606856701	0.0407196279305389	0.139289210024464	0.720613430068369	0.0490720738459579	0.633552129559317	-2.11443820324653	0.529565448395136	0.967242721413656	1.28883586679017	0.3066308610345	0.55990368360592	0.983587970893733	0.400907165332041	0.549751430072855	1.579859185719	0.224503924274823	0.360893435130562
BRMS1	BRMS1	NA	NA	NA	NA	NA	NA	NA	NA	NA	1.30463653625073	0.0702744081867038	0.116836185255588	NA	NA	NA	NA	NA	NA	NA	NA	NA	NA	NA	NA	NA	NA	NA	NA	NA	NA	NA	NA	NA	NA	NA	NA
BRMS1L	BRMS1L	-3.22863287995247	0.0737248629663776	0.126798238458717	-4.70795535809067	0.0275169527729376	0.0502575106997044	-3.73156773286137	0.245928727950866	0.308067745876772	-2.36737372678773	0.154382056277435	0.21348902279246	NA	NA	NA	NA	NA	NA	NA	NA	NA	NA	NA	NA	NA	NA	NA	NA	NA	NA	NA	NA	NA	NA	NA	NA
BROX	BROX	2.75710721081677	0.0120647907554877	0.0378190220754573	3.15423646051307	0.0139827267744496	0.0306178580163944	3.97385274570787	0.00815920095752527	0.0245078702090302	1.9803211020166	0.0454410745298493	0.0853962073696634	0.405290059416465	0.424044376936296	0.582193799466709	0.535653376775869	0.161074245217079	0.303441237416094	0.106223297596934	0.778840674453103	0.861646783335477	2.0236491378283	0.256191498961935	0.64018449768605	-0.644129202221364	0.686487866497283	0.997596031387365	-0.223845257507101	0.694979362967032	0.845361296221104	-0.3587080707313	0.274484133001126	0.432466961963189	1.2957036056536	0.0102856585440232	0.0757891577928995
BRPF1	BRPF1	-2.25984854993927	0.180671375696027	0.249596767606828	0.2916621270685	0.533625785234804	0.581894432117006	-1.07344583318443	0.0484477902516818	0.0826629561092438	1.02104895958903	0.0492430643110984	0.0897601555681059	NA	NA	NA	NA	NA	NA	NA	NA	NA	NA	NA	NA	NA	NA	NA	NA	NA	NA	NA	NA	NA	NA	NA	NA
BRPF3	BRPF3	-0.6479429376705	0.730462829457768	0.776742400976543	-2.50026139578717	0.289823932499365	0.345595762830297	-1.60877519060137	0.187951861303256	0.247746118438271	0.548593421062602	0.327352539425051	0.394392545786756	NA	NA	NA	NA	NA	NA	NA	NA	NA	NA	NA	NA	NA	NA	NA	NA	NA	NA	NA	NA	NA	NA	NA	NA
BRWD1	BRWD1	3.9714051829029	0.0800077589306126	0.134082927005404	NA	NA	NA	2.464079716401	0.188378665616171	0.248183675017478	4.7980083180424	0.0600926269341057	0.103672135196891	NA	NA	NA	NA	NA	NA	NA	NA	NA	NA	NA	NA	NA	NA	NA	NA	NA	NA	NA	NA	NA	NA	NA	NA
BSCL2	BSCL2	-1.5395050342218	0.0995243074975802	0.157778369915415	NA	NA	NA	0.6083674985576	0.442762233329876	0.505007577815005	NA	NA	NA	NA	NA	NA	NA	NA	NA	NA	NA	NA	NA	NA	NA	NA	NA	NA	NA	NA	NA	NA	NA	NA	NA	NA	NA
BSDC1	BSDC1	0.485188152849434	0.534836357837561	0.605138178331002	3.85483756109987	0.0224092543282034	0.0430473733766653	2.99170558490444	0.0390079867506239	0.070251190254903	2.40044288514017	0.0387714093383086	0.0767141833814227	NA	NA	NA	NA	NA	NA	NA	NA	NA	NA	NA	NA	NA	NA	NA	NA	NA	NA	NA	NA	NA	NA	NA	NA
BSG	BSG	-0.786123183187968	0.109033994617875	0.169798722275771	-1.71877533062423	0.0216307246136176	0.0419592651367833	-1.42101342292457	0.0351614797238919	0.064948825766017	-2.49867090687443	0.0128530088048229	0.036789617858372	-0.972382923721135	0.0619067596749973	0.186609743962851	-1.15276113999487	0.0417864049527169	0.142886917692371	-1.14645257351013	0.0588941848060602	0.169592879140977	-2.0677053220113	0.185268806555187	0.633552129559317	-1.2713305152659	0.158590306598386	0.915761827319074	0.586596894613969	0.538811074616088	0.743127721419404	0.455617850948837	0.502489825112566	0.632414420304342	-2.06830919071396	0.0459716481136299	0.150438220017591
BTAF1	BTAF1	2.3161043607901	0.000931582922464531	0.0101432595007496	0.930542114492599	0.029249707052105	0.0527970392123862	2.33973936573157	0.00120946344749209	0.00814558844366296	1.68859138494253	0.0029386117935001	0.0154785882747052	NA	NA	NA	NA	NA	NA	NA	NA	NA	NA	NA	NA	NA	NA	NA	NA	NA	NA	NA	NA	NA	NA	NA	NA
BTD	BTD	-0.704881311244336	0.0955653182071229	0.152961648335108	-3.42509067240143	0.00515983850429402	0.0159114145194849	1.73619386389123	0.00470490760126962	0.0174943183733808	-0.666335073418669	0.0808206655917638	0.130106971423959	-1.86295983351254	0.259224368619805	0.423138853188283	-2.5904547866749	0.190914622472154	0.334179828931613	0.862213235682834	0.543065852160818	0.689784027328466	NA	NA	NA	NA	NA	NA	NA	NA	NA	NA	NA	NA	NA	NA	NA
BTF3	BTF3	1.4906363827169	0.00150450373046933	0.0126764576756866	0.938259292626167	0.00213077243329592	0.0090592680500268	1.29086046900933	0.00092879670241909	0.00722198089711604	0.6585319874631	0.00609504274080245	0.0234257396527418	NA	NA	NA	NA	NA	NA	NA	NA	NA	NA	NA	NA	NA	NA	NA	NA	NA	NA	NA	NA	NA	NA	NA	NA
BTF3L4	BTF3L4	1.75731775057293	0.0460811890104721	0.0905057542047202	2.4539096141528	0.0199851682322749	0.0396719425056584	3.14266944498403	0.00989223353041442	0.0274032813429125	1.0851491007412	0.130468090308657	0.1875967609152	NA	NA	NA	NA	NA	NA	NA	NA	NA	NA	NA	NA	NA	NA	NA	NA	NA	NA	NA	NA	NA	NA	NA	NA
BTN2A1	BTN2A1	2.03407202246627	0.0360415083761851	0.0763920173579156	1.47789031680543	0.0947437963394835	0.132476242831946	0.972899976493864	0.224279733791307	0.284591621467	1.08120697516416	0.154932273187156	0.214081593508411	NA	NA	NA	NA	NA	NA	NA	NA	NA	NA	NA	NA	NA	NA	NA	NA	NA	NA	NA	NA	NA	NA	NA	NA
BUB1B	BUB1B	NA	NA	NA	NA	NA	NA	NA	NA	NA	NA	NA	NA	2.38324879699017	0.00242788255766367	0.0542041263258096	1.54829849454777	0.00846662237928634	0.0729698272089446	-0.670848914178	0.57643031761959	0.714178445144005	NA	NA	NA	NA	NA	NA	NA	NA	NA	NA	NA	NA	NA	NA	NA
BUB3	BUB3	0.690706088103965	0.0480432620955326	0.0931969656737251	0.997382177178032	0.0257617647334124	0.0476528745245971	0.428283984693334	0.139473753984638	0.192627647031303	1.1665465466808	0.017534276688827	0.0452938672607984	1.28732927892177	0.0748460777594692	0.20347088707282	-0.161149082349635	0.63547368594878	0.749162604791648	0.526617906178334	0.247029676229837	0.405047006314046	-0.0961437182976326	0.766792841184646	0.895443983705068	-2.40512798136853	0.231934548972056	0.932147370485053	NA	NA	NA	1.3659183039226	0.182129875381308	0.339329425615365	-0.274241668599501	0.775909212375901	0.8471758846833
BUD13	BUD13	-0.602924092859801	0.189125287177266	0.258244526280816	-0.717049136359233	0.0761032039298019	0.110687858599489	-2.63286102979097	0.003177955804514	0.014078969110265	-0.2002859664995	0.467965722971132	0.532669352916019	NA	NA	NA	NA	NA	NA	NA	NA	NA	NA	NA	NA	NA	NA	NA	NA	NA	NA	NA	NA	NA	NA	NA	NA
BUD31	BUD31	-0.0357815038712346	0.870136083756002	0.894151334414295	-0.328855750292735	0.152129355137154	0.198479188656822	-0.372276304725901	0.14620595154411	0.200444261050649	-0.230827060629235	0.218229544426807	0.283295770219007	NA	NA	NA	NA	NA	NA	NA	NA	NA	NA	NA	NA	NA	NA	NA	NA	NA	NA	NA	NA	NA	NA	NA	NA
BYSL	BYSL	-0.782917439341201	0.142322954449579	0.207459052034589	-0.917231686443532	0.113326279377196	0.153215016407397	-0.834717129714566	0.120209858408059	0.169832124473373	-1.43841091788367	0.0473219630300806	0.0875322612168227	-3.42722072723773	0.026098764031868	0.125777657593091	-1.451706629525	0.245682856129623	0.39267047697726	-1.95721465222103	0.173826912590713	0.323318057418727	-1.19907978039024	0.56036076135742	0.798659220306653	NA	NA	NA	NA	NA	NA	NA	NA	NA	NA	NA	NA
BZW1	BZW1	0.955414289857334	0.0290972881584676	0.0665755900856562	2.1471964238712	0.00325980996990693	0.0118168111409126	0.793662990939101	0.0509862998783883	0.085856435335029	-0.026118390293334	0.918833687796267	0.934596254915363	0.303187267429834	0.477413786441346	0.630492061207446	0.1311947490641	0.874924371948024	0.925547086445351	-0.194180928375999	0.736924337442031	0.832932709203237	-1.2479828018866	0.079842585736438	0.633552129559317	0.210589174173165	0.939896634393245	0.997596031387365	0.456047174033564	0.882942698441252	0.942278400323642	-1.57691942884354	0.555513434793281	0.669897251145302	-0.259512606199436	0.926350524961368	0.953542499587141
BZW2	BZW2	1.1193000310228	0.265420187275189	0.339560258702834	1.4041380081499	0.19511893814824	0.24501343688569	0.701390466231135	0.43965823086987	0.502123859044529	0.340813666338967	0.688296330058237	0.735399824603627	0.468764100507432	0.0521580238424644	0.169786341739772	0.425589768914065	0.0840719165134832	0.207687230271535	-1.01227833285433	0.00732608392890755	0.0594071546932667	-0.135340072035	0.830252937768315	0.926957461358572	NA	NA	NA	NA	NA	NA	NA	NA	NA	NA	NA	NA
C10orf12	C10orf12	-0.742595125482033	0.0855514070363209	0.141022855071571	NA	NA	NA	-1.0411976219957	0.120527603797309	0.170189139414819	-0.572923097986534	0.577783960579683	0.635996236958488	NA	NA	NA	NA	NA	NA	NA	NA	NA	NA	NA	NA	NA	NA	NA	NA	NA	NA	NA	NA	NA	NA	NA	NA
C10orf32	C10orf32	NA	NA	NA	NA	NA	NA	0.369748814032466	0.508069754568703	0.565442542887236	-0.273146658399501	0.610809630013852	0.666096800492477	NA	NA	NA	NA	NA	NA	NA	NA	NA	NA	NA	NA	NA	NA	NA	NA	NA	NA	NA	NA	NA	NA	NA	NA
C11orf54	C11orf54	4.18113473827113	0.00496434742245	0.0229130311205149	5.34801012046103	0.00344073774880378	0.0123356119840355	6.36522919719687	0.00136344033804448	0.00871170120755405	4.3686956843322	0.00293910791090755	0.0154785882747052	2.91125312805273	0.019607355989528	0.111543588618931	3.24539064266997	0.0100534316426348	0.0786093742837289	3.01655512930583	0.0227775464433573	0.105620713034022	2.13689343317027	0.271399845288934	0.645134492452385	NA	NA	NA	NA	NA	NA	NA	NA	NA	NA	NA	NA
C11orf68	C11orf68	NA	NA	NA	NA	NA	NA	NA	NA	NA	NA	NA	NA	4.50272758083113	0.0168812959996055	0.106250877021517	4.87235607281137	0.0205776158815593	0.104139198453395	3.33960907951657	0.0524253963774679	0.160502789895489	1.90421759924553	0.262953713561786	0.64018449768605	NA	NA	NA	NA	NA	NA	NA	NA	NA	NA	NA	NA
C11orf73	C11orf73	1.7671311393171	0.3400051229939	0.417232965507527	1.6274368141587	0.371764911534222	0.427165493772538	3.20594378415224	0.140104907160075	0.193346249780769	2.92117607167087	0.172488467238811	0.234411960241877	NA	NA	NA	NA	NA	NA	NA	NA	NA	NA	NA	NA	NA	NA	NA	NA	NA	NA	NA	NA	NA	NA	NA	NA
C11orf84	C11orf84	1.27812160516027	0.18559897555027	0.254663484135353	1.3432822406817	0.197811860675963	0.248156191475253	0.780687730164599	0.177627039051048	0.235381690391019	NA	NA	NA	NA	NA	NA	NA	NA	NA	NA	NA	NA	NA	NA	NA	NA	NA	NA	NA	NA	NA	NA	NA	NA	NA	NA	NA
C12orf10	C12orf10	0.0985697268100694	0.435233160240878	0.511144595322511	2.6239927283493	5.37817434706649e-05	0.00170941757542091	2.0677438651914	0.00166793709881582	0.00967096068441094	0.513673242198799	0.0870575179595251	0.136930707085667	-0.311446484985499	0.652029539140234	0.769091813970884	1.81998828562126	0.0330679045037393	0.128335928767273	-0.310584779157566	0.828727487027387	0.896833818688546	-1.375900137052	0.149932441317954	0.633552129559317	NA	NA	NA	NA	NA	NA	NA	NA	NA	NA	NA	NA
C12orf43	C12orf43	0.294154007810501	0.430421032767171	0.507047181416447	0.609517604971934	0.0926638629243399	0.129993379324121	-1.6913533470831	0.0131431549322088	0.0327670937399946	0.657879910163633	0.0746828811515764	0.122467857003378	NA	NA	NA	NA	NA	NA	NA	NA	NA	NA	NA	NA	NA	NA	NA	NA	NA	NA	NA	NA	NA	NA	NA	NA
C12orf57	C12orf57	0.137143333333334	0.444474687897698	0.520384316423415	0.136893333333333	0.384834254274659	0.440785871874857	1.78329	0.0062829973029739	0.0206749086178426	1.18385333333334	0.0231455072390219	0.0539959512379835	0.306160000000002	0.376602574403589	0.539980461480637	-0.718946666666664	0.422133771052449	0.572069030779305	-0.0635566666666669	0.84949488278144	0.908556062078699	0.135286666666669	0.692675020007671	0.861517404709818	NA	NA	NA	-2.21215009085163	0.368633471402441	0.614484942246099	-1.38516333333333	0.300087350878365	0.455711163007435	0.979136666666665	0.464834136839051	0.604056145090354
C12orf73	C12orf73	-0.275689999999997	0.217309336461224	0.288631651553807	0.510820000000002	0.00207244970417525	0.00894065078991305	0.963803333333335	3.18830606097131e-05	0.00199897998598869	1.74485	0.00270628950832564	0.0147684485371607	NA	NA	NA	NA	NA	NA	NA	NA	NA	NA	NA	NA	NA	NA	NA	NA	NA	NA	NA	NA	NA	NA	NA	NA
C14orf159	C14orf159	NA	NA	NA	NA	NA	NA	-1.20415	0.00390942009891638	0.0157248235031741	NA	NA	NA	NA	NA	NA	NA	NA	NA	NA	NA	NA	NA	NA	NA	NA	NA	NA	NA	NA	NA	NA	NA	NA	NA	NA	NA
C14orf166	C14orf166	0.465896666666666	0.0739183191405497	0.126927094508821	0.808389999999999	0.00612457297796886	0.0177218796812624	0.655293333333333	0.0208588672287911	0.0443176825855719	-0.0622099999999968	0.639681860339023	0.69157983548638	1.00025666666667	0.0651106161523292	0.190275347828164	1.34224	0.0212943120137579	0.104930118352569	0.00508666666666713	0.971536351243289	0.983767329465814	-0.0253633333333347	0.97124630780868	0.990538156822227	NA	NA	NA	NA	NA	NA	NA	NA	NA	NA	NA	NA
C15orf52	C15orf52	-1.73132333333333	0.0585910055412667	0.107445518391368	0.0386800000000029	0.899976883511743	0.917375382138508	NA	NA	NA	NA	NA	NA	NA	NA	NA	NA	NA	NA	NA	NA	NA	NA	NA	NA	NA	NA	NA	NA	NA	NA	NA	NA	NA	NA	NA	NA
C16orf58	C16orf58	1.05745666666667	0.263569638837269	0.337434683485112	0.719583333333333	0.408232605874842	0.463456764390316	1.6012	0.143554771793989	0.197430255137436	1.34592666666667	0.181587715784768	0.244323910299904	NA	NA	NA	NA	NA	NA	NA	NA	NA	NA	NA	NA	NA	NA	NA	NA	NA	NA	NA	NA	NA	NA	NA	NA
C17orf59	C17orf59	-1.39709666666667	0.00537673743101009	0.0238303412298245	-1.47240333333333	0.0143652836365523	0.0312118329823734	0.73199	0.0649539077282511	0.103377067865553	0.993116666666666	0.0251093003362826	0.0572737073289944	NA	NA	NA	NA	NA	NA	NA	NA	NA	NA	NA	NA	NA	NA	NA	NA	NA	NA	NA	NA	NA	NA	NA	NA
C17orf75	C17orf75	-0.655293333333333	0.159797735433026	0.227299966925723	-2.00262333333333	0.117654825693164	0.158288193329463	0.71658	0.126910751026538	0.177953901426011	-1.09482	0.0872964568136395	0.137265614602377	NA	NA	NA	NA	NA	NA	NA	NA	NA	NA	NA	NA	NA	NA	NA	NA	NA	NA	NA	NA	NA	NA	NA	NA
C17orf80	C17orf80	1.65707663409643	0.113267032434455	0.174888414006138	1.95627996742977	0.0879615999323154	0.125127999547317	NA	NA	NA	1.13550663409643	0.235509801677052	0.301500539410433	NA	NA	NA	NA	NA	NA	NA	NA	NA	NA	NA	NA	NA	NA	NA	NA	NA	NA	NA	NA	NA	NA	NA	NA
C17orf85	C17orf85	-0.986583333333332	0.0109816786598225	0.0357472162058989	-1.15733666666667	0.000812128805387626	0.00527529420177598	-0.956309999999998	0.0225200514335047	0.0469966629823192	-0.179073333333331	0.0389594910651199	0.0768270681429887	NA	NA	NA	NA	NA	NA	NA	NA	NA	NA	NA	NA	NA	NA	NA	NA	NA	NA	NA	NA	NA	NA	NA	NA
C18orf8	C18orf8	-7.78180333333333	0.00403197760252215	0.020677402379218	-8.4744261582846	0.0132006165354437	0.0296449560413235	-5.14852666666667	0.129310400950597	0.180993781462902	-2.27225666666667	0.296078899082693	0.362760239252234	NA	NA	NA	NA	NA	NA	NA	NA	NA	NA	NA	NA	NA	NA	NA	NA	NA	NA	NA	NA	NA	NA	NA	NA
C19orf10	C19orf10	0.014289999999999	0.931048986537773	0.944975667600574	1.85590666666667	0.000440307063025875	0.00383639601865881	-0.78547	0.00827862314248208	0.0245172806477695	1.13364333333334	0.00192927537258497	0.0123783491486867	NA	NA	NA	NA	NA	NA	NA	NA	NA	NA	NA	NA	NA	NA	NA	NA	NA	NA	NA	NA	NA	NA	NA	NA
C19orf25	C19orf25	-0.159083333333335	0.551333466726642	0.62026463140459	-0.760350000000003	0.0366374441951834	0.0626014594758943	-0.543566666666667	0.041241159734147	0.0734212355691003	-0.969303333333333	0.00672516566436101	0.0248400266623427	NA	NA	NA	NA	NA	NA	NA	NA	NA	NA	NA	NA	NA	NA	NA	NA	NA	NA	NA	NA	NA	NA	NA	NA
C19orf52	C19orf52	-0.490829999999999	0.0546168801902428	0.102172877896073	0.786096666666666	0.0140376318990869	0.0307109968622102	0.468583333333335	0.0727123918205195	0.112830905402651	0.166756666666668	0.396175331637312	0.46437521658154	NA	NA	NA	NA	NA	NA	NA	NA	NA	NA	NA	NA	NA	NA	NA	NA	NA	NA	NA	NA	NA	NA	NA	NA
C1orf123	C1orf123	0.979173333333335	0.0202684895759806	0.0524999967052734	2.48761	0.0017909809168923	0.0081864451717844	2.33943333333334	0.000633921906481805	0.00591940166657841	0.829113333333336	0.187644734264501	0.249987695711632	1.7461649161509	0.379685301736149	0.542402814363748	3.30737824948423	0.145593713693842	0.284794629816711	0.723858796553468	0.733389214247878	0.830820822840382	2.15593824948423	0.275833630374426	0.645476324474387	NA	NA	NA	NA	NA	NA	NA	NA	NA	NA	NA	NA
C1orf131	C1orf131	0.270159999999997	0.643425487688498	0.701751896737466	-0.417993333333335	0.502361914388527	0.552185553402423	-1.23570666666667	0.124517208061365	0.175066778555917	0.550343333333331	0.385124791422539	0.453234505873492	NA	NA	NA	NA	NA	NA	NA	NA	NA	NA	NA	NA	NA	NA	NA	NA	NA	NA	NA	NA	NA	NA	NA	NA
C1orf198	C1orf198	-1.54241833512167	0.0247160159940954	0.0599861965695316	0.126156666666667	0.755117575695016	0.789922594214025	2.31911666666667	0.00888993518039027	0.0256880346764121	2.3007	0.0110582950502191	0.0337700364467629	2.4776341283067	0.213749828117943	0.377057572358277	2.4570941283067	0.197561081813311	0.342028298727697	3.05923746164003	0.143188799226556	0.28714950572657	1.92849079497337	0.319208691405949	0.66440483391339	NA	NA	NA	NA	NA	NA	NA	NA	NA	NA	NA	NA
C1orf21	C1orf21	NA	NA	NA	NA	NA	NA	NA	NA	NA	NA	NA	NA	NA	NA	NA	-1.65554	0.340405913730344	0.4916456187804	2.16075333333333	0.243890756338881	0.401600676837733	0.150829999999999	0.920639592674767	0.969515751720456	NA	NA	NA	0.637028049478133	0.818229925246334	0.907649641192083	6.57445278301363	0.0374086408270896	0.141608378987183	3.9579394496803	0.126798456903663	0.262704927291978
C1orf85	C1orf85	1.30504333333333	0.00405493135781545	0.020715746650519	-3.28209666666667	0.0055930788630016	0.0167215759821697	0.639593333333334	0.189579192089212	0.249451323158875	-0.444913333333332	0.091839572127037	0.142708310398815	NA	NA	NA	NA	NA	NA	NA	NA	NA	NA	NA	NA	NA	NA	NA	NA	NA	NA	NA	NA	NA	NA	NA	NA
C1QBP	C1QBP	0.550126666666667	0.0707690003714367	0.123178552662117	-0.666080000000001	0.033766181450889	0.0589102497238104	0.921203333333334	0.0179936680652415	0.0402709402313053	1.00763333333333	0.00956159474728473	0.0307849514834787	-0.413306666666664	0.372294083503788	0.53645122746631	-1.20323333333333	0.0299843544258593	0.123712665005407	1.86168666666667	0.0292804514634716	0.117346064566298	-0.112393333333333	0.826650429526862	0.924581142432483	NA	NA	NA	NA	NA	NA	4.40666344732923	0.21181499918742	0.373342984179266	1.4180765497947	0.551718219779267	0.67351059603986
C1R	C1R	NA	NA	NA	NA	NA	NA	NA	NA	NA	NA	NA	NA	NA	NA	NA	-3.2492	0.210908179488838	0.355591469273333	NA	NA	NA	-4.0186367140788	0.252080843935156	0.64018449768605	NA	NA	NA	NA	NA	NA	NA	NA	NA	NA	NA	NA
C20orf27	C20orf27	NA	NA	NA	NA	NA	NA	NA	NA	NA	NA	NA	NA	2.84163455662167	0.145928151417215	0.299762331925572	3.75559455662167	0.0936126595069162	0.220972575522084	0.253525666769868	0.896861285177194	0.939148200101101	0.361970666619602	0.895804615227347	0.956406360628806	NA	NA	NA	NA	NA	NA	NA	NA	NA	NA	NA	NA
C21orf33	C21orf33	-0.0266966666666661	0.840744217796047	0.871509107856735	-0.383336666666668	0.0464456909426214	0.0748164052696857	1.39749	0.000459356398434185	0.00518331680476081	0.764990000000001	0.00422676600728848	0.0193784919378465	NA	NA	NA	NA	NA	NA	NA	NA	NA	NA	NA	NA	NA	NA	NA	NA	NA	NA	NA	NA	NA	NA	NA	NA
C2orf43	C2orf43	0.554100000000002	0.0626906636122653	0.113317290000023	NA	NA	NA	0.754946666666669	0.0869802711519006	0.130271253273582	NA	NA	NA	NA	NA	NA	NA	NA	NA	NA	NA	NA	NA	NA	NA	NA	NA	NA	NA	NA	NA	NA	NA	NA	NA	NA	NA
C2orf47	C2orf47	-0.439820000000001	0.555848982344086	0.624033434990613	-0.0126266666666659	0.980618729691848	0.982868975198258	0.0813466666666649	0.881048616593164	0.901726464039121	1.02346333333333	0.146422921263432	0.205279956298387	NA	NA	NA	NA	NA	NA	NA	NA	NA	NA	NA	NA	NA	NA	NA	NA	NA	NA	NA	NA	NA	NA	NA	NA
C2orf49	C2orf49	-1.18778666666667	0.0290610987660134	0.0665212153883008	-1.02179666666667	0.00859111409621586	0.0219836581144353	-1.59649666666667	0.0119398476159654	0.0308396952489372	0.0252766666666666	0.849932280896685	0.876413383857058	NA	NA	NA	NA	NA	NA	NA	NA	NA	NA	NA	NA	NA	NA	NA	NA	NA	NA	NA	NA	NA	NA	NA	NA
C2orf69	C2orf69	NA	NA	NA	-0.735206819372568	0.782895929321001	0.815711926358408	-2.88086984175393	0.343581614482144	0.407516452535145	-3.5336601527059	0.242610015331134	0.308643454894502	NA	NA	NA	NA	NA	NA	NA	NA	NA	NA	NA	NA	NA	NA	NA	NA	NA	NA	NA	NA	NA	NA	NA	NA
C3	C3	NA	NA	NA	NA	NA	NA	NA	NA	NA	NA	NA	NA	-2.59251333333333	0.220043627734791	0.384240894749633	-4.16659666666667	0.119369284320015	0.253399359935709	-0.584656666666664	0.746343745904025	0.840377974956631	-1.48188333333333	0.487346353811995	0.765828253313983	-4.95182934071943	0.058304798205477	0.754557202374725	-3.21076	0.167576207545039	0.416176254558058	-0.125236666666666	0.912801019234992	0.941363580051632	-2.29544333333333	0.0955628047722115	0.223495926330297
C3orf17	C3orf17	-0.200090000000001	0.619170238041742	0.680705842808108	2.28381666666667	0.0136704964838885	0.0302572337704392	0.0628966666666653	0.959218077888577	0.967538203853301	-1.5521	0.0218087291756369	0.0521452940008318	NA	NA	NA	NA	NA	NA	NA	NA	NA	NA	NA	NA	NA	NA	NA	NA	NA	NA	NA	NA	NA	NA	NA	NA
C3orf58	C3orf58	2.51482604799463	0.222664459213925	0.294647927491684	1.89916938132797	0.317635625260145	0.373520604608686	2.32644938132796	0.2450705981326	0.307174716174346	1.88073938132797	0.32102419956709	0.388008406118996	NA	NA	NA	NA	NA	NA	NA	NA	NA	NA	NA	NA	NA	NA	NA	NA	NA	NA	NA	NA	NA	NA	NA	NA
C4A	C4A	NA	NA	NA	NA	NA	NA	NA	NA	NA	NA	NA	NA	NA	NA	NA	NA	NA	NA	NA	NA	NA	NA	NA	NA	1.75265012214097	0.429063803852551	0.949286552804869	1.7398134554743	0.0366381156768115	0.213783385875956	6.14710012214097	0.0023861903831816	0.0361618542605872	6.41239012214097	0.00657739822119536	0.0633024750015651
C4B	C4B	NA	NA	NA	NA	NA	NA	NA	NA	NA	NA	NA	NA	NA	NA	NA	NA	NA	NA	NA	NA	NA	NA	NA	NA	1.4708603501753	0.460808927642499	0.949286552804869	1.57900701684197	0.0246815622522908	0.195387622786023	4.77688701684197	0.00280970637758731	0.0382432256949383	5.20098701684197	0.015753913765654	0.0924432561538192
C4orf32	C4orf32	-1.88847333333333	0.0121227057053463	0.0379295773095066	-2.03313333333333	0.009422695288645	0.0234668270070262	-2.47412	0.096234367456403	0.141857590112495	-2.70777	0.00461355835805513	0.0202166613082728	NA	NA	NA	NA	NA	NA	NA	NA	NA	NA	NA	NA	NA	NA	NA	NA	NA	NA	NA	NA	NA	NA	NA	NA
C5orf24	C5orf24	-2.90497579294597	0.191456530307256	0.26082907462215	-2.80841333333333	0.0329240013871162	0.057672244040519	-0.412493333333334	0.23924027578538	0.300586881917142	-0.200283333333335	0.482517410734259	0.545351119392736	NA	NA	NA	NA	NA	NA	NA	NA	NA	NA	NA	NA	NA	NA	NA	NA	NA	NA	NA	NA	NA	NA	NA	NA
C5orf51	C5orf51	3.63127333333333	0.00596353202619992	0.0249429081652402	3.10416	0.00437144898917993	0.0143104206635453	3.79672333333333	0.00722269882822016	0.0226835920167308	-1.02363496427013	0.281497512316749	0.347557878450043	NA	NA	NA	NA	NA	NA	NA	NA	NA	NA	NA	NA	NA	NA	NA	NA	NA	NA	NA	NA	NA	NA	NA	NA
C6orf211	C6orf211	4.26881666666667	0.00824157649434446	0.0302021906575772	4.57964333333333	0.00013062851726921	0.0023958563717144	5.74471	0.00138475575576184	0.0087306347830141	4.3758	0.000138384515250198	0.00373046169289946	2.29452429979956	0.223382339640633	0.3875326476566	0.171066094253066	0.927942019432356	0.960718646283159	2.09284096646623	0.252924170714286	0.411312749751757	NA	NA	NA	NA	NA	NA	NA	NA	NA	NA	NA	NA	NA	NA	NA
C6orf47	C6orf47	-0.250630000000001	0.586511059487375	0.652708420805531	0.669560000000001	0.0692783336759403	0.102736619826252	-2.30641736227807	0.201888979042572	0.262090058876155	-0.561606666666666	0.109171569649669	0.163385811979951	NA	NA	NA	NA	NA	NA	NA	NA	NA	NA	NA	NA	NA	NA	NA	NA	NA	NA	NA	NA	NA	NA	NA	NA
C6orf89	C6orf89	0.498316666666668	0.289273494741039	0.365359952992867	-0.749946666666666	0.12115044931337	0.162517384267441	0.401456666666668	0.349827213135997	0.413892336952446	-0.981986666666668	0.073713553265397	0.121239310459104	NA	NA	NA	NA	NA	NA	NA	NA	NA	NA	NA	NA	NA	NA	NA	NA	NA	NA	NA	NA	NA	NA	NA	NA
C7orf50	C7orf50	-1.90526666666667	0.00118755956928531	0.0115847835356769	-1.25517666666667	0.0060433496597934	0.017564746784032	-0.490793333333333	0.0795278758605953	0.121120306862193	-0.163273333333333	0.454337553062608	0.519622728112567	NA	NA	NA	NA	NA	NA	NA	NA	NA	NA	NA	NA	NA	NA	NA	NA	NA	NA	NA	NA	NA	NA	NA	NA
C7orf55	C7orf55	0.593423333333337	0.0927506416972476	0.149890412208592	0.901960000000003	0.0184691613223169	0.0373613617630681	1.57398666666667	0.00545951373170187	0.0190591296584362	1.83199333333334	0.0051617869384181	0.0214816637807826	0.691753333333335	0.264233093033859	0.42742363348008	0.709289999999999	0.181409804345257	0.324297040708096	0.308576666666667	0.616275039996674	0.745769533943451	1.32770333333333	0.432398712332848	0.735255962289345	-3.16102745172607	0.159075739314147	0.915761827319074	-2.05890940862803	0.210769593470397	0.460765750170006	-0.736693333333335	0.526214188003555	0.649483506603884	-0.653589592210501	0.691590253733214	0.783341885112941
C8orf33	C8orf33	4.52905176693173	0.0948103984395385	0.15234540013364	4.09103176693174	0.0950058066487675	0.132672635288006	2.25638176693174	0.297849594750812	0.361467284167671	2.35263510026507	0.257363874185189	0.323744735178842	NA	NA	NA	NA	NA	NA	NA	NA	NA	NA	NA	NA	NA	NA	NA	NA	NA	NA	NA	NA	NA	NA	NA	NA
C8orf82	C8orf82	1.52357333333334	0.021527997501028	0.0546778456454004	1.82299666666667	0.0230306908542511	0.0439240797439498	3.30100333333333	0.00177639554908493	0.0100279157587502	3.05636666666667	0.00600046070432525	0.0232655629219136	NA	NA	NA	NA	NA	NA	NA	NA	NA	NA	NA	NA	NA	NA	NA	NA	NA	NA	NA	NA	NA	NA	NA	NA
C9orf114	C9orf114	-1.00650666666667	0.0080152967292793	0.0300168211139911	-2.66834	0.0023067288545209	0.00951867558940642	-3.05181333333334	0.017039131190261	0.038852188897009	0.390063333333334	0.0342969718630689	0.0703401167980624	NA	NA	NA	NA	NA	NA	NA	NA	NA	NA	NA	NA	NA	NA	NA	NA	NA	NA	NA	NA	NA	NA	NA	NA
C9orf142	C9orf142	4.56626618551637	0.0647161478264607	0.115671074969189	3.4824695188497	0.101910018546498	0.14010279083822	5.27879285218303	0.0494921696344569	0.0840066570538803	4.36279618551637	0.0673713220276641	0.113114370454974	NA	NA	NA	NA	NA	NA	NA	NA	NA	NA	NA	NA	NA	NA	NA	NA	NA	NA	NA	NA	NA	NA	NA	NA
C9orf64	C9orf64	2.51846	0.00295635232544797	0.0177846183712904	1.40735666666667	0.0245985814464721	0.0460231523837219	1.26015333333333	0.0306636245665065	0.0587345341714965	2.34539	0.00557317131766717	0.0224225167930219	-0.376487445656467	0.840594037862084	0.90192616336583	NA	NA	NA	NA	NA	NA	NA	NA	NA	NA	NA	NA	NA	NA	NA	NA	NA	NA	NA	NA	NA
C9orf89	C9orf89	-0.916140000000002	0.0222481594380694	0.0557212539139763	-1.79132	0.00111184791537583	0.0061859809091931	-1.38255333333333	0.00756438382569228	0.0233932555217443	-0.935223333333333	0.0118811119501623	0.0351123771864686	NA	NA	NA	NA	NA	NA	NA	NA	NA	NA	NA	NA	NA	NA	NA	NA	NA	NA	NA	NA	NA	NA	NA	NA
CA12	CA12	NA	NA	NA	NA	NA	NA	NA	NA	NA	NA	NA	NA	NA	NA	NA	NA	NA	NA	-2.83866666666666	0.0574125922376034	0.166530092104394	0.0859000000000023	0.940366634919961	0.977203260008631	NA	NA	NA	-3.00642333333333	0.0823898610787822	0.298118715719548	0.596409999999999	0.645038547859271	0.743691502237747	2.00879666666667	0.186947200165057	0.324842084898439
CA2	CA2	1.34432	0.0313318166294704	0.0698562160435843	NA	NA	NA	NA	NA	NA	NA	NA	NA	NA	NA	NA	NA	NA	NA	NA	NA	NA	NA	NA	NA	NA	NA	NA	NA	NA	NA	NA	NA	NA	NA	NA	NA
CAAP1	CAAP1	-0.270816666666665	0.334662259043387	0.412188114773014	-1.21063	0.0791087436646735	0.114358250326667	-1.34099333333333	0.0433501673913513	0.0760991029718018	0.368573333333334	0.0394279360200665	0.0775190828531636	NA	NA	NA	NA	NA	NA	NA	NA	NA	NA	NA	NA	NA	NA	NA	NA	NA	NA	NA	NA	NA	NA	NA	NA
CAB39	CAB39	0.846383333333332	0.165242660700661	0.233186400999299	3.10181666666667	0.0111422001037751	0.0262346795406883	2.34758333333333	0.0104087353920084	0.0282995065972821	1.11029666666667	0.0862929194313381	0.136215296392214	-0.144069999999999	0.798093463054952	0.869667634430032	-0.116783333333334	0.851571031362934	0.910724707617575	-2.17061333333333	0.0389411583269813	0.136339867271878	-1.88933	0.148856187492708	0.633552129559317	0.308769999999999	0.893798064207093	0.997596031387365	2.27336333333334	0.266438000707794	0.519026501378797	-0.321373333333334	0.842228985601444	0.888466047711414	-0.996916666666667	0.548369308401432	0.671706120997376
CAB39L	CAB39L	NA	NA	NA	NA	NA	NA	NA	NA	NA	NA	NA	NA	-0.287573333333331	0.598342666700745	0.724503413661887	-1.38400666666666	0.419145016216214	0.569238165002957	0.412916666666668	0.210184517767778	0.36387965379692	-1.10565	0.380125395552928	0.700818294672884	-0.134753333333334	0.799857955502873	0.997596031387365	0.63721	0.322094972496735	0.574153439082515	-0.332923333333333	0.493845474683168	0.626361387216788	NA	NA	NA
CACTIN	CACTIN	0.482493333333334	0.219868929967183	0.291597287848476	-2.08517666666667	0.0542928856977437	0.0842850292632018	0.105920000000001	0.69223001310066	0.738369274063546	-0.00761333333333525	0.98046708254309	0.984829048311484	NA	NA	NA	NA	NA	NA	NA	NA	NA	NA	NA	NA	NA	NA	NA	NA	NA	NA	NA	NA	NA	NA	NA	NA
CACYBP	CACYBP	3.72514666666667	0.000780310193655874	0.0094734257978085	3.25229	0.00115027912572928	0.00628081279948417	3.61449333333333	0.000460700472732941	0.00518331680476081	3.56838	0.000484807502625796	0.0063566145732436	1.72424666666667	0.0425413706223373	0.153017758940239	0.418053333333336	0.493048375408722	0.633101008608678	1.31983	0.0784576541251112	0.201111092744471	1.09400666666667	0.31578889431879	0.661576588605501	0.749035185526168	0.764198236183527	0.997596031387365	NA	NA	NA	3.8536557039433	0.0110464276198652	0.0776949693837406	4.8368857039433	0.00550952551571617	0.0611628285791814
CAD	CAD	2.65621	0.00427501928304138	0.0212717966927542	3.76162666666666	0.00165944384721398	0.0078322125322756	1.37737	0.0199744519575485	0.043157021921491	1.79009333333333	0.00478620426247377	0.0205173029188254	0.809739999999998	0.0744392256785132	0.202647269213046	1.13817666666667	0.0264053620689471	0.115532949351017	-0.722943333333333	0.169262221173535	0.317807173635609	-0.825656666666667	0.16179057774153	0.633552129559317	-2.97753666666667	0.21865773000407	0.928705434511928	0.732676666666666	0.452132752032117	0.692504037420182	-0.0313466666666677	0.972952849100639	0.982983290843944	0.231156666666664	0.799733076493244	0.865019184499867
CADM4	CADM4	-0.3470617588181	0.837965684780496	0.868965383752619	NA	NA	NA	1.3861333714417	0.398229058833798	0.461149073882997	2.3573033714417	0.206341906877184	0.270123106571793	NA	NA	NA	NA	NA	NA	NA	NA	NA	NA	NA	NA	NA	NA	NA	NA	NA	NA	NA	NA	NA	NA	NA	NA
CALCOCO2	CALCOCO2	4.76719810360927	0.000376925548711808	0.00686414757756129	2.5351814369426	0.000932927893653854	0.00566924750276265	2.8299114369426	0.0590877309920842	0.0963859402373992	4.18528810360927	0.00239809294061991	0.0138129172273448	3.0986994845508	0.0622503298302918	0.186763609547735	1.81844281788413	0.424924507907504	0.575357970253183	-0.7701006175597	0.504954553068483	0.656507099140151	-0.135265764765467	0.901722007123022	0.958902265971732	NA	NA	NA	NA	NA	NA	NA	NA	NA	NA	NA	NA
CALD1	CALD1	-2.42371666666667	0.00960537642995903	0.0330934269021883	1.55280666666667	0.000486167278577814	0.00398582045509326	2.50611333333333	0.00126337438540423	0.00835807605413442	1.10260666666667	0.0027262785007117	0.0148468231664145	NA	NA	NA	0.192530000000001	0.719097633627356	0.814651079929558	-2.0625	0.0340980257498814	0.127322113715994	-0.0339133333333308	0.941348796332302	0.977203260008631	NA	NA	NA	NA	NA	NA	NA	NA	NA	NA	NA	NA
CALM1	CALM1	0.920183333333334	0.0787358775518008	0.132438544898631	2.79138333333333	0.00259663494769412	0.0102374882378877	-0.450713333333333	0.301390338174945	0.365256053652035	1.84114333333333	0.0112785229803872	0.0340632599779188	3.19385	0.112012792603241	0.253417870828469	2.34298666666666	0.222432056938469	0.367966838962541	1.51121666666667	0.402111960991903	0.564208013159785	1.20761666666667	0.444181537280954	0.741757492025825	-3.7482565972303	0.309341279539353	0.949286552804869	-0.833623333333332	0.462641115379751	0.696839345079166	-0.438583333333334	0.597952477310992	0.707152165444214	-0.937159999999999	0.329870774754287	0.469806986824939
CALML5	CALML5	NA	NA	NA	NA	NA	NA	NA	NA	NA	NA	NA	NA	NA	NA	NA	NA	NA	NA	NA	NA	NA	NA	NA	NA	-0.519103991847398	0.851529450632684	0.997596031387365	-0.659928987154931	0.766302394370127	0.886121638737207	0.90249	0.474251240051477	0.609257718621163	NA	NA	NA
CALR	CALR	-1.29184666666667	0.000216269907374763	0.0053664567512934	0.469186666666666	0.0348774284330152	0.0602648713738296	-0.771163333333334	0.00155953183533727	0.00935881526199027	-0.346879999999999	0.0225726508406228	0.0533365088531573	-1.81050666666667	0.062423786841244	0.186763609547735	-0.538326666666666	0.440140234675438	0.58880720613038	0.249103333333334	0.710465579201756	0.814512142567486	-0.43797	0.714533877573232	0.872111690878356	-1.10903	0.401102293575724	0.949286552804869	-0.388156666666667	0.532311566273034	0.740428646431946	1.68507666666667	0.142043136075662	0.294504104416394	-1.27081666666666	0.268152077100202	0.408661706751556
CALU	CALU	-1.14639	0.000487385950803789	0.00774407111289952	-0.431699999999999	0.00854599597329032	0.0219322020553468	-2.29528666666667	2.02559539125223e-05	0.00154371571622736	-1.78914333333334	0.000102740436529193	0.00338863542016963	0.349866666666667	0.6651340774593	0.778132692105731	1.14563333333333	0.292319883222762	0.441839781786524	-1.63894333333333	0.0724933826186922	0.192453440386466	-1.19995333333334	0.480164604014708	0.76022996226681	-1.81084397064847	0.500519909124577	0.959545939772506	NA	NA	NA	3.9786326874542	0.182720344412116	0.339998615551659	-1.5630806698868	0.539503722627878	0.665681360942557
CAMK2B	CAMK2B	1.30075333333333	0.0305862376568539	0.0688373850615085	3.23362333333333	0.00369523610294294	0.0129022922526268	0.764223333333334	0.0791745771374251	0.120735121938175	1.89118666666667	0.00541836389804563	0.0220580097901728	1.997	0.0257049417409112	0.125180479349513	3.51324	0.00237121819287263	0.0454555342064008	0.536676666666668	0.2566774404045	0.414247322474942	0.788373333333336	0.466633966015141	0.753131579786448	NA	NA	NA	NA	NA	NA	NA	NA	NA	NA	NA	NA
CAMK2D	CAMK2D	2.89225	0.0167093390082423	0.0462813249095339	3.06915666666667	0.0234902674129307	0.0445078750981844	0.96603	0.180162600413657	0.238439779454898	2.97666	0.0236294419814743	0.0548763077177323	2.34237666666667	0.00168803574544244	0.0519655412667961	2.12789666666667	0.00224216581072623	0.044484206247232	0.446966666666668	0.585552771293809	0.718600019534176	-0.0823499999999981	0.979168843822315	0.99349306255537	NA	NA	NA	NA	NA	NA	NA	NA	NA	NA	NA	NA
CAMK2G	CAMK2G	2.24147666666667	0.0290057199970455	0.0664797195480229	4.79954333333333	0.00849105508553044	0.0218517672115517	0.477243333333334	0.453579386115092	0.515323692475093	1.41717	0.0942176788380298	0.145589075030244	3.00411333333333	0.015000160038144	0.100437241787317	5.07734666666667	0.00117906145345309	0.0385752684662391	0.84253	0.197145665743641	0.35132065943298	0.571716666666667	0.666112108567754	0.852799216169295	NA	NA	NA	NA	NA	NA	NA	NA	NA	NA	NA	NA
CAMLG	CAMLG	-0.772139999999997	0.229578851582119	0.302080405841893	-2.04464666666667	0.0338705213547116	0.0590725430910774	-0.16262	0.483060846750912	0.543391532899295	-0.521509999999999	0.0856357617396944	0.135664939868018	NA	NA	NA	NA	NA	NA	NA	NA	NA	NA	NA	NA	NA	NA	NA	NA	NA	NA	NA	NA	NA	NA	NA	NA
CAMSAP2	CAMSAP2	0.121490000000001	0.917037162493602	0.932893210714563	2.68545	0.0171156601109858	0.035496124664023	1.56032	0.0794350952580422	0.121017579599408	-0.591375433637232	0.366650958786633	0.433718249163206	NA	NA	NA	NA	NA	NA	NA	NA	NA	NA	NA	NA	NA	NA	NA	NA	NA	NA	NA	NA	NA	NA	NA	NA
CAMSAP3	CAMSAP3	0.784827523581566	0.764676517628644	0.807988568262041	2.44052719024823	0.233494862709616	0.285376535552375	5.19182052358157	0.071040706620755	0.110928034588807	4.27979719024823	0.0985696088697978	0.150812358946339	NA	NA	NA	NA	NA	NA	NA	NA	NA	NA	NA	NA	NA	NA	NA	NA	NA	NA	NA	NA	NA	NA	NA	NA
CAND1	CAND1	1.62176	0.0285174888185814	0.0656699505955634	1.96265	0.000598979008653638	0.00451827184274253	2.63920333333333	0.00024379105465774	0.0040244750442396	1.97546333333333	0.000507851294232362	0.00648548733989368	0.727499999999999	0.0261573021816541	0.125867018296125	0.747686666666667	0.0708984557768407	0.188130717803815	1.73808	0.017423442947497	0.0924281037642619	1.36168666666666	0.188133869285319	0.633552129559317	3.10872666666667	0.179365749333625	0.918231017830095	4.20084	0.0464195844001938	0.239178774233308	5.43105666666666	0.0129899015952723	0.082939173955555	5.78594	0.00390744798285063	0.0554884201911352
CAND2	CAND2	NA	NA	NA	9.7300530412473	0.0554132924108386	0.0857567110538326	3.79973337458063	0.288098036071171	0.352000238795339	8.97084637458063	0.057371598357528	0.100447884715552	0.480254667456466	0.792272040164511	0.865722260554763	2.45987466745647	0.296142127324449	0.444753508068807	0.0674513341231329	0.970533435831844	0.983767329465814	0.465158667456466	0.823125767784677	0.92290780710034	NA	NA	NA	NA	NA	NA	NA	NA	NA	NA	NA	NA
CANT1	CANT1	-0.540616666666665	0.112674337687877	0.174201098464017	-0.609566666666662	0.250586372059393	0.304341754804568	0.416833333333336	0.135505214461993	0.18803998601952	1.02190333333333	0.0140331614755552	0.0390780966261238	-1.3024839498693	0.457178812307011	0.611532073516313	0.547692716797368	0.737430703998727	0.828888882995015	0.682659383464031	0.679187630679619	0.791100739296496	0.000469383464032802	0.999780947478158	0.99986707901358	NA	NA	NA	NA	NA	NA	NA	NA	NA	NA	NA	NA
CANX	CANX	-0.649833333333333	0.000490701779159762	0.00774407111289952	-1.73863333333333	0.000986993500923979	0.00583477471667403	-2.21900666666667	1.10112993349179e-05	0.00137195546237203	-0.896350000000002	0.000126399322405177	0.00366887666417495	-0.370346666666666	0.487641552582734	0.637031119127382	-1.06049666666667	0.158923337162	0.301144279819407	-1.00190666666667	0.147682944299526	0.293002961490259	-1.23821	0.0984698091939922	0.633552129559317	NA	NA	NA	NA	NA	NA	0.303790866150866	0.708893510167229	0.792933972441193	0.943158380209299	0.564667315856677	0.68449747906901
CAP1	CAP1	1.38819666666667	0.0041080104768583	0.0207767843860362	2.17631	8.65571516913489e-05	0.00196519592482099	0.288583333333335	0.151569635262609	0.206606903185526	0.146750000000001	0.40812380623871	0.476159479443218	-0.107186666666667	0.623169375157139	0.746241846324627	-0.209540000000001	0.377191350078588	0.52603890665722	-1.00187666666666	0.0425525227830319	0.142093753262887	-1.06505666666667	0.127336347585772	0.633552129559317	0.153510000000001	0.914509772781975	0.997596031387365	0.755353333333332	0.351984837421952	0.598298200974247	-0.00705333333333513	0.9879880034197	0.994074171818589	0.336510000000001	0.222344480324892	0.35918925204062
CAP2	CAP2	6.88683666666667	0.00309284971339414	0.0181171962423548	7.78960333333333	0.0019893763829534	0.00876332887680739	5.85075333333333	0.00265030373885401	0.0125705982262367	2.26185333333333	0.021776251593185	0.0521072903325999	4.06921	0.00680593028545628	0.0779028457998404	3.97842	0.00417199132929254	0.0552134249981268	4.11875666666666	0.00138973094163575	0.0287211061271389	-2.22422	0.216175527961599	0.633552129559317	NA	NA	NA	NA	NA	NA	NA	NA	NA	NA	NA	NA
CAPG	CAPG	-0.0979333333333336	0.634836129147168	0.695358558808089	1.42997666666667	0.00975407344851939	0.0240327487499208	NA	NA	NA	NA	NA	NA	-1.56608666666666	0.00802575994237811	0.0825433621452645	-0.0619333333333323	0.886794727786496	0.934354338437271	NA	NA	NA	-4.73863225159513	0.16055658776359	0.633552129559317	NA	NA	NA	2.29357698784107	0.38432814645318	0.628827965194704	NA	NA	NA	NA	NA	NA
CAPN1	CAPN1	1.48232	0.00251710030353813	0.016343711278089	2.47180333333333	0.000398883253069644	0.00372573864105325	1.49759333333333	0.0105244663696561	0.0284940026258599	0.554599999999997	0.0530503607169835	0.0949938084504655	-0.0677533333333358	0.838947120979813	0.901388388434097	0.146163333333334	0.617962983903281	0.734542246556211	-0.403166666666667	0.244228148407137	0.401781630547065	-1.20654333333334	0.214556311708336	0.633552129559317	-0.552746666666668	0.749286927294772	0.997596031387365	1.03444666666666	0.377106146306058	0.622185612458842	1.60427	0.070833964050045	0.19766076136483	0.740526666666668	0.314452924873094	0.457700499265328
CAPN13	CAPN13	-1.22790333333333	0.230839090349963	0.303410124289959	-0.715679999999999	0.423839565778811	0.478262545042238	-1.49082333333333	0.19924596631403	0.259495804310931	-0.619483333333335	0.460705172077586	0.525538519899139	NA	NA	NA	NA	NA	NA	NA	NA	NA	NA	NA	NA	NA	NA	NA	NA	NA	NA	NA	NA	NA	NA	NA	NA
CAPN2	CAPN2	2.82890333333334	0.00499919106485774	0.0230196275204247	4.16287	0.000824767576966182	0.00529750806162929	-1.58469333333333	0.0104974174489019	0.0284725587205327	-3.44317666666667	0.0275343914854152	0.0609474552187517	3.22105666666667	0.00879271340845837	0.0842798921971581	3.02705	0.0218965526499642	0.105256528923764	0.807486666666666	0.64861832987758	0.767815493124772	-2.7383674260321	0.361550736061907	0.692652570611968	NA	NA	NA	NA	NA	NA	NA	NA	NA	NA	NA	NA
CAPN5	CAPN5	NA	NA	NA	NA	NA	NA	NA	NA	NA	NA	NA	NA	4.85846	0.00811451181762823	0.0825433621452645	6.06481	0.000196378117920115	0.029860373903178	6.53667	0.000288155935203519	0.0204179062658493	NA	NA	NA	3.8592385655522	0.264722722783167	0.938207027896918	6.35890177253247	0.00468649277316325	0.101980818445764	5.50367177253247	0.0100462419532437	0.0727486486269374	1.5706651058658	0.231402216358228	0.367466719576866
CAPN7	CAPN7	NA	NA	NA	NA	NA	NA	NA	NA	NA	NA	NA	NA	NA	NA	NA	NA	NA	NA	NA	NA	NA	NA	NA	NA	2.15363	0.46371899169805	0.949286552804869	2.17174666666667	0.222353250088093	0.46789306903564	-0.196743333333334	0.875736361176112	0.911063305682155	4.06248333333333	0.0346944586941201	0.131178096205387
CAPNS1	CAPNS1	0.934579999999997	0.0154095465136456	0.0442136720439757	1.92109666666666	0.00235747046300017	0.00966552347141696	1.03264666666666	0.0258275682794083	0.0518036277524506	-1.36401	0.00435996850865061	0.0195642464457051	1.83660333333333	0.00841126431655827	0.0833245399634197	1.62148	0.0152504600496035	0.0934829556916589	-0.73	0.11316624505911	0.24636630965319	-1.19851333333333	0.190232566777014	0.633552129559317	-1.6201659948705	0.592734038500613	0.992583341165401	2.11796333333333	0.0650030343538782	0.273728939508139	0.597446666666666	0.0780844671662055	0.207942331040439	-0.713503333333335	0.336169884061301	0.474944640470948
CAPNS2	CAPNS2	4.21259	0.00164921379222958	0.0132580940594552	4.81741666666667	0.00319675946748055	0.0117074531006924	1.88993666666667	0.0243643259962804	0.0496255609956301	0.290423333333333	0.517147674264853	0.578175482435514	2.33955	0.00258688978413179	0.0542043832593246	2.47999666666667	0.00200308287280985	0.0438897134203175	-0.566216666666666	0.319754270629749	0.481329645621717	0.310106666666666	0.309542375749153	0.659694992854549	0.329813155264933	0.85880303703221	0.997596031387365	1.93526666666667	0.255344131723544	0.508748940927668	0.257581314615834	0.763365251683358	0.835293594952176	0.486129999999999	0.536546524372984	0.664614571532214
CAPRIN1	CAPRIN1	-0.351450000000003	0.153952530597363	0.220694879826094	-1.26730666666667	0.0161113694261386	0.0340353494149913	0.100396666666665	0.724083016300785	0.766254079737514	-1.90435666666667	0.00664392659120019	0.0246841132562654	2.9363420222623	0.25600817692587	0.4201007171123	-0.481730099711232	0.825118162760982	0.890938595810741	-0.304514008061666	0.901764748149038	0.940312505428008	-0.338392795148266	0.894578962640705	0.956137115452829	NA	NA	NA	NA	NA	NA	NA	NA	NA	NA	NA	NA
CAPS	CAPS	-2.21810550940873	0.207217746199666	0.277926843927174	5.37848333333334	0.0484010686076284	0.0771696939926146	NA	NA	NA	-0.268463333333333	0.856912567576586	0.882844127118634	NA	NA	NA	NA	NA	NA	NA	NA	NA	NA	NA	NA	NA	NA	NA	NA	NA	NA	NA	NA	NA	NA	NA	NA
CAPZA1	CAPZA1	-0.419553333333333	0.00146547125706464	0.0126764576756866	-0.120296666666665	0.397972720906266	0.453485615178064	-0.390453333333333	0.00234461222459619	0.0117974574724152	-1.28782666666667	0.005565565621867	0.0224194578523604	0.167909999999999	0.685448268392095	0.792293433123027	-0.262303333333335	0.524865528273268	0.657745509480327	0.00905666666666605	0.967230559013978	0.982137760861286	0.0241133333333323	0.884908300543211	0.952851315791777	-0.111283333333336	0.910797047631496	0.997596031387365	1.35468	0.107960647766	0.332041455993941	1.15371	0.0501939617202031	0.162476505241325	3.05025333333333	0.000959821760628336	0.0346408399063136
CAPZA2	CAPZA2	0.68627	0.220175340448672	0.291931345409161	0.945576666666668	0.126856876360132	0.16914250181351	0.465613333333334	0.355539625627705	0.419794439304624	0.622863333333335	0.249189599311165	0.315605357858745	0.375526666666666	0.525267189115631	0.670322726742454	-0.288086666666665	0.553855644101981	0.682714498166238	-0.487973333333333	0.316070339868743	0.477717283620812	0.760653333333334	0.235697064932402	0.633552129559317	-1.60215333333334	0.634429683536715	0.997596031387365	2.04146333333333	0.107228634093801	0.332041455993941	1.31152333333333	0.233978616891648	0.394436429851745	3.78711	0.0235214847973393	0.10904729787609
CAPZB	CAPZB	0.525570000000002	0.429663727356843	0.506365748683367	0.906130000000001	0.0395364095921627	0.0661474545099644	0.550703333333335	0.213754366684562	0.274228144363891	-0.660016666666667	0.0879945360382384	0.138116349397318	0.555050000000001	0.241463386868872	0.404840318847278	0.275210000000001	0.308924495708815	0.457915783959831	0.283190000000001	0.201827383337268	0.356962913744687	0.356586666666665	0.550450860870185	0.795922190717699	0.106326666666668	0.921763822602701	0.997596031387365	1.68944666666667	0.0285679454495279	0.199275483929037	1.42621666666667	0.0265961189374415	0.113762575733551	3.49353	0.00129556342614237	0.0364157031058701
CARHSP1	CARHSP1	0.420290000000001	0.0304778943089085	0.068764705490896	2.02474	8.20149510534443e-05	0.00195958731096453	1.75277666666667	0.00360209935317594	0.0149720301153056	0.280980000000003	0.149224514668039	0.20826706265624	-0.361889999999999	0.236337826552198	0.400080570842879	-0.0799400000000006	0.735814940011741	0.827955409198555	-1.12123666666667	0.0721615105712898	0.191853279744558	-1.54949	0.136042895605558	0.633552129559317	NA	NA	NA	NA	NA	NA	NA	NA	NA	NA	NA	NA
CARKD	CARKD	NA	NA	NA	-0.0580500000000015	0.697967692776672	0.737230140893207	1.52172666666667	0.00111906821308338	0.00787471102117907	0.102609999999999	0.515380248307529	0.576321587268242	NA	NA	NA	NA	NA	NA	NA	NA	NA	NA	NA	NA	NA	NA	NA	NA	NA	NA	NA	NA	NA	NA	NA	NA
CARM1	CARM1	4.24554333333333	0.000124343081346749	0.00465547452818526	4.75435	0.000100071951040874	0.00217656493513902	2.54611333333333	0.0111925490944061	0.0296110259914192	2.61101333333333	0.00430553675811676	0.0194322942751418	1.52965666666667	0.0228517202498197	0.119063515937389	1.81354	0.0126346088282116	0.0870686187359611	-2.06641	0.117815563348859	0.252789557697335	-0.124089999999999	0.917300125474869	0.968806989812567	NA	NA	NA	NA	NA	NA	NA	NA	NA	NA	NA	NA
CARS	CARS	2.37492666666667	0.00107896425840528	0.0109512385240116	2.65254333333333	0.00424211738044605	0.01403285977562	2.69549	0.00250163927519672	0.0122002698606205	2.09514666666667	0.0013941381395748	0.0106159696429094	-0.0252499999999998	0.933848903776292	0.95945886391903	0.00553999999999988	0.989680420856005	0.993764816243665	1.57378	0.0113587629954056	0.0742503757338648	0.0244099999999996	0.946553449519403	0.97988947719185	NA	NA	NA	1.22862761828553	0.0646715135313351	0.273728939508139	2.32779231315727	0.00491524944970505	0.0487347295908058	0.915655646490599	0.0155566936911923	0.0921792148567663
CARS2	CARS2	-0.95134333333333	0.360944781295923	0.437811137077112	-0.900473333333331	0.296184298878354	0.351862093797225	0.254010000000001	0.463941660364249	0.524817706157829	0.281506666666669	0.414018429766574	0.480570065869067	NA	NA	NA	NA	NA	NA	NA	NA	NA	NA	NA	NA	NA	NA	NA	NA	NA	NA	NA	NA	NA	NA	NA	NA
CASC4	CASC4	1.33133	0.067004388771069	0.118362454153919	-0.465926666666665	0.380618686959317	0.436473977576369	1.92874333333333	0.0345816401219871	0.0641475727021954	1.19241333333333	0.090046176611353	0.140583927212458	NA	NA	NA	NA	NA	NA	NA	NA	NA	NA	NA	NA	NA	NA	NA	NA	NA	NA	NA	NA	NA	NA	NA	NA
CASC5	CASC5	0.6913831815243	0.313047758249097	0.389962237707228	-0.163005203112267	0.888421481060372	0.907546013920772	NA	NA	NA	0.715596666666666	0.120175471571518	0.176300982637991	NA	NA	NA	NA	NA	NA	NA	NA	NA	NA	NA	NA	NA	NA	NA	NA	NA	NA	NA	NA	NA	NA	NA	NA
CASK	CASK	0.421876666666666	0.158078411399084	0.225333283980484	-0.250676666666667	0.40173124116308	0.457169626961255	1.00849	0.0262583883392802	0.0524350387146381	0.947753333333331	0.0246870212094037	0.0564932397753787	2.65180333333333	0.00218973581833301	0.0527764663011977	1.81147	0.00730718518715803	0.0702929594418785	1.57797666666666	0.0612084183449677	0.172333257326986	0.597043333333332	0.56953531665135	0.803411879787964	1.4760530881716	0.668233378228559	0.997596031387365	1.82115666666666	0.514449641396945	0.731475822546334	2.98445666666667	0.259463984394698	0.418214974846717	4.14696333333333	0.162066948858511	0.298269813096092
CASKIN2	CASKIN2	NA	NA	NA	NA	NA	NA	NA	NA	NA	NA	NA	NA	2.49825666666667	0.192419227475527	0.354741247138537	4.84117333333333	0.0626100524045579	0.177292386531438	NA	NA	NA	1.31812333333333	0.425275302420718	0.729584530103001	NA	NA	NA	NA	NA	NA	NA	NA	NA	NA	NA	NA
CASP14	CASP14	NA	NA	NA	NA	NA	NA	NA	NA	NA	NA	NA	NA	1.001548684391	0.734321456221637	0.828764874841866	-0.104612922586167	0.97297848672467	0.986072077382291	2.622398684391	0.405985651082449	0.568303526632817	3.034768684391	0.369290967841156	0.694127027645988	-1.1096256986662	0.770033225306327	0.997596031387365	-1.5798742048329	0.639021285203611	0.815088738177054	1.15898	0.244195330351781	0.401529234471049	0.745776666666668	0.48352273590452	0.621225003734934
CASP3	CASP3	-0.474165376643167	0.786022098090392	0.827115234507854	2.96878	0.00291382455438429	0.0109297906781982	1.94328	0.0143409655055581	0.0345849740632655	1.93335666666666	0.00213421577537695	0.0129006376250449	NA	NA	NA	NA	NA	NA	NA	NA	NA	NA	NA	NA	NA	NA	NA	NA	NA	NA	NA	NA	NA	NA	NA	NA
CASP4	CASP4	1.05086141915943	0.12891494409882	0.192742421308317	2.58132141915944	0.00704230555885685	0.0193173068929231	2.1523580858261	0.00720181002691655	0.0226348780005131	NA	NA	NA	NA	NA	NA	NA	NA	NA	NA	NA	NA	NA	NA	NA	NA	NA	NA	NA	NA	NA	NA	NA	NA	NA	NA	NA
CASP7	CASP7	1.99367333333333	0.000490873781416798	0.00774407111289952	2.70118	0.000153305469079037	0.00261247703161061	3.14597333333333	9.80368764033561e-05	0.00289845748146194	1.70954333333333	0.00538669516761958	0.0220085148621375	NA	NA	NA	NA	NA	NA	NA	NA	NA	NA	NA	NA	NA	NA	NA	NA	NA	NA	NA	NA	NA	NA	NA	NA
CASP8	CASP8	3.85279889789693	0.000793175778518454	0.00958072018844975	4.2634355645636	0.0028598033937776	0.0108212970219016	3.0661955645636	0.00399763726835302	0.0159570067317249	NA	NA	NA	NA	NA	NA	NA	NA	NA	NA	NA	NA	NA	NA	NA	NA	NA	NA	NA	NA	NA	NA	NA	NA	NA	NA	NA
CAST	CAST	0.237760000000002	0.183760320892864	0.253178784884301	0.775233333333336	0.00939377650046017	0.0234257102959459	-0.0277599999999971	0.89564579617927	0.915770701720617	-1.01390666666667	0.0125195685636132	0.0362004182521571	-1.68441	0.0770345835480739	0.207735933526811	-0.794156666666666	0.244645023408273	0.391605368947554	NA	NA	NA	NA	NA	NA	NA	NA	NA	NA	NA	NA	NA	NA	NA	NA	NA	NA
CASZ1	CASZ1	-2.58148633287803	0.0210987131352296	0.0539200525661191	NA	NA	NA	-0.199330000000002	0.518092681696646	0.574402331211557	2.29304666666667	0.0052177886101087	0.0215785818930593	NA	NA	NA	NA	NA	NA	NA	NA	NA	NA	NA	NA	NA	NA	NA	NA	NA	NA	NA	NA	NA	NA	NA	NA
CAT	CAT	-1.83413666666667	0.00116666772341963	0.0114704449957317	-1.19208666666666	0.0105136596909445	0.0251749099021699	0.458296666666669	0.000260781022653929	0.00403747660221305	-0.23465333333333	0.0484343206566324	0.0889310751931278	0.439893333333334	0.506285376409367	0.652023922440574	0.323173333333337	0.613464191169232	0.730292524150652	2.64180333333334	0.0217906661354786	0.103262774552841	1.20584	0.13416422008616	0.633552129559317	1.1608	0.334000887239357	0.949286552804869	0.508653333333335	0.702017543737833	0.847896536193583	2.28151	0.0496472712284422	0.162476505241325	1.40107333333333	0.122440335466686	0.258164040218723
CAV1	CAV1	-1.97313	2.94687699309146e-05	0.00294621588812749	-3.27414	2.59732500495123e-06	0.00053233076824644	NA	NA	NA	NA	NA	NA	-1.41677	0.0662581228614178	0.192711934052571	-2.28694333333333	0.00157196634503829	0.0404238174744399	NA	NA	NA	-8.75325843786483	0.177287402302613	0.633552129559317	-2.26937	0.0513848619443075	0.754557202374725	-2.20492666666667	0.022848677193025	0.188154487076523	NA	NA	NA	-10.93512	0.000124906583070707	0.0152578195320218
CAV2	CAV2	-0.153309999999998	0.289695052474258	0.365431640575768	-3.04880333333333	0.000721041656784664	0.0049768217972766	NA	NA	NA	NA	NA	NA	-0.34918	0.528270550767685	0.67146898787719	-2.50236	0.0189527532555286	0.100545082217536	NA	NA	NA	NA	NA	NA	-3.52686885929143	0.32607751887326	0.949286552804869	-3.06560666666666	0.0436132558705772	0.232702592339961	NA	NA	NA	NA	NA	NA
CBFB	CBFB	2.35017	0.0161684885604731	0.0455765461049354	2.8333	0.0135711775550263	0.0301939810984522	1.68353333333334	0.0495620521656119	0.0840628225126247	1.47990666666667	0.048956636880476	0.0894288384283135	NA	NA	NA	NA	NA	NA	NA	NA	NA	NA	NA	NA	NA	NA	NA	NA	NA	NA	NA	NA	NA	NA	NA	NA
CBL	CBL	NA	NA	NA	NA	NA	NA	NA	NA	NA	NA	NA	NA	3.13331410742087	0.0457351209456343	0.159389175654387	3.0412574407542	0.0511289857470948	0.157302791406219	NA	NA	NA	-0.593877918059968	0.68730532880369	0.858991073600414	NA	NA	NA	NA	NA	NA	NA	NA	NA	NA	NA	NA
CBLL1	CBLL1	-0.537498771155303	0.802319984005654	0.83915241148003	-0.212652104488637	0.902256044759729	0.919160139275134	-0.572065821573304	0.768324675475687	0.804450385507057	1.60743789551136	0.40377020807761	0.471914814623598	NA	NA	NA	NA	NA	NA	NA	NA	NA	NA	NA	NA	NA	NA	NA	NA	NA	NA	NA	NA	NA	NA	NA	NA
CBR1	CBR1	2.67911333333333	0.00111069129886583	0.0111989476725568	2.66724	0.00194354691936418	0.0086269684686063	2.03950666666666	0.00520766227420727	0.0185133808973686	0.449580000000001	0.190848954806287	0.253679979540435	2.16637333333333	0.0083982016128414	0.0833245399634197	1.20388	0.0269147132536386	0.116299505493523	0.667183333333334	0.0775325574723806	0.199772200032731	-0.613430000000001	0.294152654042956	0.656048823868362	1.1680989206793	0.69274886126621	0.997596031387365	3.25613333333333	0.0328448430757045	0.20762161847855	3.35426666666666	0.0171976701973889	0.093526488767599	2.51453	0.0485864905639092	0.152782865377204
CBR3	CBR3	2.80113333333333	0.000573030813056136	0.00824733057285632	3.85799	0.000489380095113817	0.00399408397466714	2.06597	0.00206324262456135	0.0108950036875172	1.02243666666667	0.0180457932584083	0.0460798252347165	2.38239	0.00803708614289564	0.0825433621452645	2.53346333333333	0.00859207043414044	0.0734409160230333	0.643206666666664	0.167957025842642	0.31595455683167	-0.424313333333334	0.325210426725676	0.670615933483568	2.6095312383473	0.354994600039365	0.949286552804869	5.23715961028823	0.0587107656010764	0.261317911043364	4.65467294362157	0.0935213456058221	0.228746053312077	3.31919961028823	0.157073040893063	0.292417337559419
CBR4	CBR4	NA	NA	NA	NA	NA	NA	1.24975666666667	0.00354504503238803	0.0148172688933599	0.778973333333333	0.0233896917971778	0.0545174044230156	NA	NA	NA	NA	NA	NA	NA	NA	NA	NA	NA	NA	NA	NA	NA	NA	NA	NA	NA	NA	NA	NA	NA	NA
CBS	CBS	3.37179666666666	0.000205125593070779	0.00533295726498916	NA	NA	NA	5.16489666666666	0.000249770112068632	0.00403747660221305	3.84647	0.000127232220872468	0.00366887666417495	2.55942333333333	0.029736588688272	0.133116706403972	NA	NA	NA	4.15932333333333	0.00458989957611855	0.0484658598266241	0.891956666666665	0.498899493288718	0.771584922971684	NA	NA	NA	NA	NA	NA	NA	NA	NA	NA	NA	NA
CBX1	CBX1	0.414570000000001	0.00904102578184401	0.032019948751867	0.948653333333333	0.000815667850675403	0.00527660797434807	0.13775	0.355494961250321	0.419794439304624	0.426956666666666	0.0111472214351054	0.0339244417065422	NA	NA	NA	NA	NA	NA	NA	NA	NA	NA	NA	NA	NA	NA	NA	NA	NA	NA	NA	NA	NA	NA	NA	NA
CBX3	CBX3	-0.166980000000002	0.194257169759924	0.263953041570922	-0.588996666666667	0.00718942834734442	0.0195687061782142	-0.270630000000001	0.174857467830967	0.232240895725749	-0.0112866666666669	0.915494646556854	0.931559053197169	1.30305333333333	0.0507247760970446	0.168186910673402	0.44678	0.448671765544698	0.595780350301376	-0.000280000000000058	0.999677566049182	0.999677566049182	0.225239999999999	0.783133254614345	0.900543217468637	NA	NA	NA	NA	NA	NA	NA	NA	NA	NA	NA	NA
CBX4	CBX4	-3.26900419789583	0.0639272467330982	0.114662137021443	-1.72837333333333	0.00133375902654675	0.00689837998856847	-0.411563333333334	0.10840004752172	0.156269269609136	0.269273333333334	0.24965815529083	0.315950266748465	NA	NA	NA	NA	NA	NA	NA	NA	NA	NA	NA	NA	NA	NA	NA	NA	NA	NA	NA	NA	NA	NA	NA	NA
CBX5	CBX5	-1.40234333333333	0.000913771825038	0.0100827667806911	-2.45446666666667	4.47973251454171e-05	0.00158201275522108	-1.10909	0.00346685190341721	0.0147137356127999	0.324966666666668	0.0468814233468129	0.0870796448437633	1.65452241334437	0.300742224191536	0.466726581331401	1.9832657466777	0.235448531921715	0.381518292248148	1.48172357223013	0.547341174517164	0.692848717721429	1.8436802723655	0.530890659072823	0.788151651624555	NA	NA	NA	NA	NA	NA	NA	NA	NA	NA	NA	NA
CBX8	CBX8	0.913083333333333	0.14128690775814	0.206474677734134	1.22863	0.0746413152411102	0.109169981944129	0.47383	0.419824731766059	0.48326942836159	2.26984333333333	0.0261262621862185	0.0587423457846933	NA	NA	NA	NA	NA	NA	NA	NA	NA	NA	NA	NA	NA	NA	NA	NA	NA	NA	NA	NA	NA	NA	NA	NA
CC2D1A	CC2D1A	3.05205666666667	0.0165153123494733	0.0460536366245207	4.26241333333333	0.00989333349159707	0.0242257533292266	4.24319666666667	0.0101824191139107	0.0279295775194354	2.30846333333333	0.0184464576747858	0.0465750991147581	1.64151666666666	0.0291801147309729	0.131373134561333	2.25201	0.0124049976738238	0.0864950099412429	-0.291310000000003	0.784742542156923	0.86464043149167	2.55080333333333	0.198807247826607	0.633552129559317	0.741805631542334	0.735934257732419	0.997596031387365	1.02091333333334	0.325083213494459	0.577132297904536	-1.25077333333333	0.0503786742778791	0.162476505241325	3.30225333333333	0.0099107545013548	0.0746589447113475
CC2D1B	CC2D1B	NA	NA	NA	NA	NA	NA	NA	NA	NA	NA	NA	NA	0.951991302961433	0.524143465189163	0.669160034462595	2.5095	0.000763450627933647	0.0331079217287783	1.25748779950753	0.369096150716938	0.532185147545352	1.373684579562	0.406210626435484	0.715001562887451	NA	NA	NA	NA	NA	NA	NA	NA	NA	NA	NA	NA
CCAR1	CCAR1	-0.687166666666666	0.0157796537289236	0.0447480222800088	-1.52831666666667	0.00339831720195163	0.0122255105404463	-0.821243333333335	0.0350873520536121	0.0648576874943668	-0.847696666666668	0.0116773071079514	0.0348930631985615	-0.263776666666669	0.664746411329278	0.778132692105731	0.0104566666666628	0.981199945883052	0.989983606267893	1.63560333333333	0.0786602909504777	0.201456993002256	-1.31838852111707	0.057368058831556	0.633552129559317	NA	NA	NA	NA	NA	NA	NA	NA	NA	NA	NA	NA
CCAR2	CCAR2	-0.191416666666665	0.100599517190855	0.15902267937403	-1.09947666666666	0.000389394543739877	0.00372573864105325	0.0855700000000006	0.597147230418801	0.65006687264023	0.397126666666669	0.0189938439352733	0.0474378047603673	0.186913333333333	0.554015705947971	0.689397954376539	-1.26656666666667	0.172401802422489	0.315571123299962	1.24157333333333	0.0414266139779687	0.140308874132141	0.876046666666667	0.254349157353202	0.64018449768605	-0.418803333333337	0.714190298049902	0.997596031387365	-2.13832666666667	0.370803401221602	0.615010066936566	-0.461913333333335	0.582270913270176	0.696377808242665	0.355736666666665	0.571635772482602	0.690110172611017
CCBL1	CCBL1	0.738768425475401	0.256445529336765	0.329747314486912	-0.844044907857933	0.219051617449746	0.270382937594626	-0.773261745939333	0.498492072700664	0.557514215952677	1.33854175880873	0.090665917025203	0.14125894424033	NA	NA	NA	NA	NA	NA	NA	NA	NA	NA	NA	NA	NA	NA	NA	NA	NA	NA	NA	NA	NA	NA	NA	NA
CCBL2	CCBL2	0.19994333333333	0.184875984489507	0.254161548335102	0.353056666666667	0.0645822257076929	0.0972927036635373	0.8949	0.0317715770337175	0.0602717212064808	0.671813333333333	0.0811305758295145	0.130436913722577	NA	NA	NA	NA	NA	NA	NA	NA	NA	NA	NA	NA	NA	NA	NA	NA	NA	NA	NA	NA	NA	NA	NA	NA
CCDC101	CCDC101	0.266739999999999	0.404355673497598	0.481307309005367	-1.82934	0.0278392606644024	0.0507760100168345	-0.0380800000000008	0.876391029416923	0.898365182554116	0.79748	0.0552131952634874	0.0977718226192694	NA	NA	NA	NA	NA	NA	NA	NA	NA	NA	NA	NA	NA	NA	NA	NA	NA	NA	NA	NA	NA	NA	NA	NA
CCDC106	CCDC106	2.30437	0.00131874387132055	0.0120899909024833	1.63372	0.226006967192624	0.277524433955657	2.75215	0.00357710621029209	0.0149036598713842	1.73331	0.0227142244230759	0.0533835151218297	NA	NA	NA	NA	NA	NA	NA	NA	NA	NA	NA	NA	NA	NA	NA	NA	NA	NA	NA	NA	NA	NA	NA	NA
CCDC115	CCDC115	-0.788953333333332	0.181577351486325	0.250558025736542	-0.0709566666666674	0.834691706858352	0.86040495849143	0.667899999999999	0.218012578151222	0.278394295135516	-0.770980000000002	0.106473428706491	0.160256783595024	NA	NA	NA	NA	NA	NA	NA	NA	NA	NA	NA	NA	NA	NA	NA	NA	NA	NA	NA	NA	NA	NA	NA	NA
CCDC12	CCDC12	-0.0735133333333344	0.846543991663819	0.876333436072716	-0.855070000000001	0.225883162660358	0.277502967542262	-0.640173333333333	0.187924014865743	0.247746118438271	-0.550126666666667	0.145189213647226	0.203821090826393	NA	NA	NA	NA	NA	NA	NA	NA	NA	NA	NA	NA	NA	NA	NA	NA	NA	NA	NA	NA	NA	NA	NA	NA
CCDC124	CCDC124	-1.38878666666666	0.0568676780396926	0.105348682833358	-0.586146666666664	0.237327271149943	0.289382937491872	-1.23679	0.0678970216745751	0.106987387661262	-1.4763	0.051826184717271	0.0930543643256343	1.21159209351583	0.417428067299035	0.577984704481901	3.64295312912913	0.0501352016938262	0.155825169230541	NA	NA	NA	2.32224813515256	0.462521550989678	0.750990071560733	NA	NA	NA	NA	NA	NA	NA	NA	NA	NA	NA	NA
CCDC127	CCDC127	-0.280539999999998	0.337116987657755	0.41444876048671	-2.35055333333333	0.0020764661360053	0.00894651399971267	-1.06922333333333	0.0203900485889951	0.0437120541852567	-2.96656666666667	0.000665357670573047	0.00734664024182642	NA	NA	NA	NA	NA	NA	NA	NA	NA	NA	NA	NA	NA	NA	NA	NA	NA	NA	NA	NA	NA	NA	NA	NA
CCDC134	CCDC134	-0.33229	0.348117326308899	0.424753911818105	-1.0093	0.0457898649302444	0.0740468076009528	-1.87972666666667	0.0136851922898841	0.0335117507033054	-0.0647733333333349	0.851790122009827	0.877909467548019	NA	NA	NA	NA	NA	NA	NA	NA	NA	NA	NA	NA	NA	NA	NA	NA	NA	NA	NA	NA	NA	NA	NA	NA
CCDC137	CCDC137	-0.62189	0.0492481108707927	0.094944993809439	-1.31183666666667	0.0164640617563054	0.0345566555560572	-0.767223333333334	0.00563021357581888	0.0194361966022524	-1.06274	0.00636790232544013	0.0240995545403196	NA	NA	NA	NA	NA	NA	NA	NA	NA	NA	NA	NA	NA	NA	NA	NA	NA	NA	NA	NA	NA	NA	NA	NA
CCDC149	CCDC149	-1.7146885472174	0.242050697071852	0.314810213994283	0.19332	0.493481348217435	0.543913141405196	-0.385626666666667	0.342875751049007	0.406950481936342	-0.550276666666669	0.0736965312679048	0.121239310459104	NA	NA	NA	NA	NA	NA	NA	NA	NA	NA	NA	NA	NA	NA	NA	NA	NA	NA	NA	NA	NA	NA	NA	NA
CCDC22	CCDC22	2.31369333333333	0.0458039879817987	0.090192920799761	3.51129	0.000258303807775073	0.00317257853314325	4.03897333333333	0.000268980778971008	0.00410372133048189	0.90555	0.0439802507035004	0.0834833751663208	2.10904	0.0655098387820739	0.19106530365819	2.61746	0.00903409409429504	0.0759969138836575	1.14393333333333	0.187139750217151	0.339176550941682	-1.3021497661726	0.0972320164036263	0.633552129559317	NA	NA	NA	NA	NA	NA	NA	NA	NA	NA	NA	NA
CCDC47	CCDC47	-0.509343333333334	0.0705327483996009	0.122927809584506	-0.411656666666666	0.0901006060194791	0.127355852537688	0.224746666666668	0.274362532497856	0.337027965389972	-1.00312	0.0184775179014183	0.0465788307110336	0.319280000000003	0.60244799667031	0.727729926147685	1.13659333333333	0.140437423823333	0.278497537023952	2.11575	0.0363033921231143	0.132700263978889	-1.94068333333333	0.236903894961136	0.633552129559317	NA	NA	NA	NA	NA	NA	NA	NA	NA	NA	NA	NA
CCDC50	CCDC50	1.61281666666667	0.03804879427958	0.0792658539194052	4.28655	0.00452667671936339	0.0146130194651063	3.13931	0.00747101672357516	0.0231891951235403	0.66859	0.241084741912181	0.307073179597051	-3.87264438865477	0.0698101492106922	0.196857114306495	1.63655	0.0911886217154494	0.217682724895069	-1.71983636459807	0.489145574006124	0.642124935263443	4.09617	0.152927020957403	0.633552129559317	-1.51983	0.032599100765019	0.754557202374725	2.27061666666666	0.0234752250436638	0.190463939271788	1.71926333333333	0.02992539773439	0.122195374082092	6.66956666666666	0.000202701852599848	0.0194859216703849
CCDC51	CCDC51	0.705216666666665	0.0256796508226534	0.0616265578236156	-0.0966766666666672	0.548507839793057	0.595757578801447	1.78529666666667	0.00070410604449507	0.00623449565286413	1.51683333333333	0.00286200208533399	0.0152469454525383	0.0928033333333325	0.856556267916954	0.913756805130391	0.828960000000002	0.473652662577165	0.61782218048221	3.50388666666667	0.0055990263706148	0.0537306207236907	0.888363794235634	0.651146627510784	0.846989017054775	NA	NA	NA	NA	NA	NA	NA	NA	NA	NA	NA	NA
CCDC58	CCDC58	-0.598403333333334	0.00500449456546403	0.0230196275204247	-0.340213333333335	0.174638505392608	0.222833781019167	0.286333333333332	0.0910158088168767	0.135250067080352	-0.368886666666668	0.14454280028838	0.2032380381353	NA	NA	NA	NA	NA	NA	NA	NA	NA	NA	NA	NA	NA	NA	NA	NA	NA	NA	NA	NA	NA	NA	NA	NA
CCDC59	CCDC59	-0.145616666666669	0.777422278430391	0.819354109983526	-0.797266666666665	0.10796689084968	0.147150697189381	-2.10427	0.106695848443715	0.154536223334061	0.613103333333331	0.171391393752822	0.233041067980841	NA	NA	NA	NA	NA	NA	NA	NA	NA	NA	NA	NA	NA	NA	NA	NA	NA	NA	NA	NA	NA	NA	NA	NA
CCDC6	CCDC6	2.73397666666667	0.0103485150398516	0.0345016130840584	2.98713	0.00977423861993907	0.0240327487499208	2.46420333333333	0.0161051668268457	0.0374029633739362	0.93385	0.0836676661773705	0.13338799831359	2.43033666666667	0.0808356612862956	0.213952755313686	3.18742333333334	0.0169316444581381	0.0973180431065148	-0.544462689964135	0.76476354481153	0.85168458116439	NA	NA	NA	NA	NA	NA	NA	NA	NA	NA	NA	NA	NA	NA	NA
CCDC71L	CCDC71L	2.4289834411297	0.141303740730294	0.206474677734134	NA	NA	NA	-1.61055083592153	0.2657963207856	0.328787333929027	-1.8102865588703	0.395453611969367	0.463838344157001	NA	NA	NA	NA	NA	NA	NA	NA	NA	NA	NA	NA	NA	NA	NA	NA	NA	NA	NA	NA	NA	NA	NA	NA
CCDC85C	CCDC85C	2.70534370660303	0.034297301421671	0.0741630661597846	-0.697656123828033	0.374293228446744	0.429693435070366	4.12364370660303	0.00751394179032865	0.0232941098274821	2.20094703993637	0.0578933241824466	0.100959375978444	NA	NA	NA	NA	NA	NA	NA	NA	NA	NA	NA	NA	NA	NA	NA	NA	NA	NA	NA	NA	NA	NA	NA	NA
CCDC86	CCDC86	-0.59572	0.0144711842354286	0.0425773832314871	-1.45672333333333	0.0120626284199938	0.0277754390614768	-0.14843333333333	0.566562959893678	0.621035603084125	-0.116009999999999	0.468974352375201	0.533702319923212	NA	NA	NA	NA	NA	NA	NA	NA	NA	NA	NA	NA	NA	NA	NA	NA	NA	NA	NA	NA	NA	NA	NA	NA
CCDC88C	CCDC88C	0.595323333333333	0.430431348438131	0.507047181416447	1.47053666666666	0.135940225176568	0.180053772042396	1.63522	0.109941899558722	0.157926423384791	0.819016666666666	0.308238512259757	0.374631315983194	NA	NA	NA	NA	NA	NA	NA	NA	NA	NA	NA	NA	NA	NA	NA	NA	NA	NA	NA	NA	NA	NA	NA	NA
CCDC9	CCDC9	0.904143333333334	0.104553836873711	0.164206876685787	0.156706666666668	0.697832968057312	0.737230140893207	-0.930743333333332	0.113117833039218	0.161381030614567	-0.620049999999999	0.206547176628366	0.27025773644133	NA	NA	NA	NA	NA	NA	NA	NA	NA	NA	NA	NA	NA	NA	NA	NA	NA	NA	NA	NA	NA	NA	NA	NA
CCDC90B	CCDC90B	-0.479876666666666	0.0579754145018502	0.106723285710808	-2.1087389579408	0.0777009151788926	0.112541281141459	-0.751953333333333	0.0180433192178927	0.0402832918921898	-1.15091	0.00170553262343857	0.0118994145680407	NA	NA	NA	NA	NA	NA	NA	NA	NA	NA	NA	NA	NA	NA	NA	NA	NA	NA	NA	NA	NA	NA	NA	NA
CCDC97	CCDC97	2.3229571148121	0.113853147613071	0.175466249948297	2.69647044814544	0.088112407382136	0.125243367735975	1.7464471148121	0.177212049945301	0.234891250598723	3.53556378147877	0.0518620108002152	0.0930562912782754	NA	NA	NA	NA	NA	NA	NA	NA	NA	NA	NA	NA	NA	NA	NA	NA	NA	NA	NA	NA	NA	NA	NA	NA
CCM2	CCM2	NA	NA	NA	NA	NA	NA	NA	NA	NA	NA	NA	NA	1.13225914348467	0.553429424142679	0.689213453809659	3.44031449053147	0.0679949446476426	0.184449408165089	1.0847620904713	0.572840747744841	0.711508374494427	1.44928449053147	0.314452383586377	0.660212889666455	NA	NA	NA	NA	NA	NA	NA	NA	NA	NA	NA	NA
CCNB1	CCNB1	NA	NA	NA	NA	NA	NA	NA	NA	NA	NA	NA	NA	1.04933333333333	0.169965473353048	0.328975176519916	NA	NA	NA	NA	NA	NA	NA	NA	NA	NA	NA	NA	NA	NA	NA	NA	NA	NA	NA	NA	NA
CCNH	CCNH	2.77072304447767	0.299095240914634	0.37532764658977	1.81619304447766	0.460071227885911	0.512827633902297	1.80798971114433	0.460872891173053	0.521910374271497	1.22854304447766	0.601222421186926	0.657381438122531	NA	NA	NA	NA	NA	NA	NA	NA	NA	NA	NA	NA	NA	NA	NA	NA	NA	NA	NA	NA	NA	NA	NA	NA
CCNK	CCNK	-0.316456666666667	0.260861569704199	0.33484844022927	-0.562936666666669	0.175218008997618	0.223421342477286	-1.12004	0.00345233256573543	0.0146759190223343	0.0934199999999983	0.590927791012836	0.6485702897618	NA	NA	NA	NA	NA	NA	NA	NA	NA	NA	NA	NA	NA	NA	NA	NA	NA	NA	NA	NA	NA	NA	NA	NA
CCNL1	CCNL1	-0.104199999999999	0.822532657792119	0.855945549041594	0.48341666666667	0.177334532293496	0.225704558995202	-0.938526666666665	0.341412289939486	0.405679044789585	1.02825	0.000403336668171216	0.00596192604464848	NA	NA	NA	NA	NA	NA	NA	NA	NA	NA	NA	NA	NA	NA	NA	NA	NA	NA	NA	NA	NA	NA	NA	NA
CCNT1	CCNT1	-2.01752333333333	0.00431317948690691	0.0212930092514855	-1.81671333333333	0.00398767281780156	0.0135517543923563	-1.90374	0.000113894080075128	0.00307528403361862	-0.641976666666665	0.0334297281251428	0.0690579578853805	NA	NA	NA	NA	NA	NA	NA	NA	NA	NA	NA	NA	NA	NA	NA	NA	NA	NA	NA	NA	NA	NA	NA	NA
CCNY	CCNY	NA	NA	NA	-0.155086666666666	0.788070474594529	0.819957719231302	-2.6862454009449	0.132018730744276	0.184227738129279	-2.3852775075482	0.0258087811241642	0.0584789742505199	-0.00839333333333059	0.986938506668262	0.992933337750965	3.19986333333334	0.00172228566498606	0.0413805913848295	1.02175333333334	0.0586683882468122	0.169183259130342	-1.18133666666666	0.296533138875283	0.656436718736085	NA	NA	NA	NA	NA	NA	NA	NA	NA	NA	NA	NA
CCNYL1	CCNYL1	-0.652752298914733	0.543782070723251	0.613315611260225	-1.04462754893257	0.297414038123913	0.352921409185457	NA	NA	NA	-0.109003333333334	0.322697726645884	0.389632395415837	1.28491666666666	0.0342530729995125	0.141804563642611	1.85884666666667	0.0412351651299453	0.142387366054604	-0.27656	0.557823950474677	0.700457416292253	-1.33663666666667	0.185124318966956	0.633552129559317	NA	NA	NA	3.6687624135318	0.217148613754692	0.467567603351416	0.9631015189376	0.611081733500077	0.716339831136454	4.07707584108977	0.0740320585730224	0.190198744845881
CCPG1	CCPG1	0.28838	0.67018188294459	0.725771026001238	-0.855296666666668	0.00791037125483998	0.020770693133936	-1.56286333333333	0.0313999500285034	0.0598600868849393	0.355023333333332	0.0462442089718962	0.0862299260581966	NA	NA	NA	NA	NA	NA	NA	NA	NA	NA	NA	NA	NA	NA	NA	NA	NA	NA	NA	NA	NA	NA	NA	NA
CCS	CCS	4.43906781306747	0.0773313610450162	0.13081583160664	4.32276447973413	0.0797278599806037	0.115125706528009	4.6926911464008	0.0697567830643392	0.109227183056758	3.47280447973413	0.116824409667963	0.172442632116878	NA	NA	NA	NA	NA	NA	NA	NA	NA	NA	NA	NA	NA	NA	NA	NA	NA	NA	NA	NA	NA	NA	NA	NA
CCSMST1	CCSMST1	0.954053333333334	0.105327401531741	0.165082818442898	NA	NA	NA	0.462630000000001	0.350430431232261	0.414512307106334	1.20820333333333	0.0721565316414382	0.119251493101118	NA	NA	NA	NA	NA	NA	NA	NA	NA	NA	NA	NA	NA	NA	NA	NA	NA	NA	NA	NA	NA	NA	NA	NA
CCT2	CCT2	0.27197	0.315112079089741	0.392259956160537	0.839786666666665	0.00697407497468513	0.0191906543847424	0.742349999999998	0.0104101949550484	0.0282995065972821	0.473836666666667	0.0401037316646368	0.0784677018888723	0.277963333333332	0.628248527734509	0.748050744146992	-0.496316666666669	0.222754482669528	0.368064704845113	0.21189	0.510797955610712	0.662368067929185	-0.579953333333332	0.143417871297265	0.633552129559317	0.139610000000001	0.921567351385023	0.997596031387365	1.40971666666667	0.192832477544381	0.440825197651214	2.95687666666667	0.0502651138205348	0.162476505241325	2.72617333333333	0.0654477451656734	0.178764506914273
CCT3	CCT3	0.42035666666667	0.0827940865672358	0.137451019994103	1.06418666666667	0.00214643328186121	0.00907737640090074	0.76851666666667	0.000481914988202153	0.00527595712636257	0.741853333333335	0.00360047582566963	0.0175598067763943	0.626496666666668	0.294197059019275	0.460605186351781	0.264413333333334	0.46241268175473	0.606389432997601	0.977046666666666	0.0325933902594219	0.12419709271708	0.0317966666666685	0.922334389676151	0.969515751720456	-0.404546666666668	0.849375596302731	0.997596031387365	1.18269666666666	0.286164964953858	0.537498394794	2.96486	0.0135304732637868	0.0842090377366735	2.98051666666667	0.0225465680796256	0.107197455420495
CCT4	CCT4	0.708703333333332	0.0818859784294527	0.136271809046875	1.51731333333333	0.00090644924794202	0.00557374594877558	0.532329999999998	0.0176525713380674	0.0396932335543885	1.21081333333333	0.00183325648149464	0.0122302079049902	0.335086666666665	0.570611623210977	0.701159415781259	-0.373663333333333	0.31885967325086	0.468324526526998	0.343359999999997	0.302329954085129	0.46211296525801	-0.463440000000002	0.190305450499473	0.633552129559317	0.224710000000002	0.849357887062276	0.997596031387365	0.452540000000003	0.667393308857814	0.829105815423993	2.10749	0.13747531255409	0.290775121517285	2.22056666666667	0.128900571230885	0.264121428535027
CCT5	CCT5	0.654383333333332	0.0703354449618522	0.122783166718538	1.38246333333333	0.0016660163687668	0.00784192837916235	0.657143333333334	0.0145423858928178	0.0348708490445941	1.01184333333333	0.002691748141025	0.0147370868628972	0.540636666666668	0.168779841229448	0.327668205027189	0.0468699999999984	0.760449436380637	0.844558134575827	0.116256666666665	0.688043934833137	0.798291910356107	0.200893333333333	0.324998076023286	0.670615933483568	-2.42865998173607	0.461038062566002	0.949286552804869	0.422693333333335	0.797357995334292	0.900451525406591	1.34118666666667	0.415822865473992	0.561477279261437	1.63568333333334	0.338347471509649	0.476410469511925
CCT6A	CCT6A	0.178843333333333	0.648965732843673	0.706211897082322	1.16062	0.0375029420102794	0.0635189348778905	0.505706666666665	0.157935326579478	0.213780539055978	0.678179999999998	0.0456493670809303	0.0856498802773349	0.175299999999996	0.624801704061423	0.746558149992964	-0.27715666666667	0.332463108025784	0.482819472307418	0.650569999999998	0.207333694317143	0.361299903795993	-0.30717666666667	0.418656609251325	0.721750609535288	1.84389666666667	0.354213816346624	0.949286552804869	1.0708	0.577946537338843	0.77092190658588	2.52361	0.240431093542463	0.399367073264918	2.64231666666667	0.225846037823804	0.362632465181194
CCT6B	CCT6B	1.46413666666667	0.353682679421761	0.430465347948195	1.06335333333334	0.516776265607163	0.565882864975805	0.291620000000002	0.829403874925459	0.857422061929065	1.91977	0.253437829539063	0.320179896212027	0.832226666666667	0.0708068389637079	0.198246550016716	0.815480000000001	0.131854203799629	0.267935857628925	0.495016666666668	0.21741526821662	0.372711888371349	-1.35557333333333	0.294170597102996	0.656048823868362	1.3131641788444	0.63486392574999	0.997596031387365	3.59481666666666	0.0692031018204578	0.282104795023215	5.21350333333333	0.0255917740550029	0.113533508113094	5.1671	0.0362258093711276	0.131639783252518
CCT7	CCT7	0.251523333333335	0.384411236910727	0.461471693188968	0.821103333333337	0.0136737192460663	0.0302572337704392	0.34717666666667	0.142342220601643	0.196123444025382	0.489473333333336	0.0795984672142527	0.128531551863406	0.372256666666665	0.481875975650893	0.633610459641982	0.0882166666666642	0.652505235498355	0.763828083583284	0.595513333333333	0.178558225573516	0.329237471689456	-0.277516666666667	0.377601714212152	0.699957199969055	0.412476666666667	0.723173182519507	0.997596031387365	0.542573333333333	0.628969427626455	0.808394551327426	2.13152666666667	0.0926631380373972	0.227734946274821	2.28165666666667	0.0876073455554944	0.211108444221738
CCT8	CCT8	0.48434	0.035166586025819	0.075312760632894	1.05064333333333	0.00278240978766687	0.0106404242429458	0.73962666666667	0.0198120997114875	0.0429117312891667	0.610013333333335	0.0156700223247693	0.0421032117147697	0.866246666666669	0.224502216326066	0.388232757531692	0.101646666666667	0.745173321248009	0.83294385182991	0.548196666666666	0.0372208623914694	0.133695321964107	-0.15188333333333	0.513341227904421	0.780548846008354	0.472533333333331	0.812987733905827	0.997596031387365	2.54155333333333	0.162973683941304	0.409954861564722	3.84215666666666	0.0785443498939671	0.208788778199153	3.32774666666667	0.104544875448102	0.236155422776083
CD109	CD109	-5.74221333333334	4.98632995654676e-06	0.00177978737249009	-4.38024333333333	0.000186901476310212	0.00293688301872479	NA	NA	NA	-7.53056	0.00332101838075437	0.0167223415985122	-8.47044333333333	0.00820974653685026	0.0825433621452645	-3.58900333333333	0.000402224887215222	0.0300842253331498	NA	NA	NA	-4.88157333333334	0.201634409332183	0.633552129559317	-6.97993333333333	0.00150454177735401	0.278340228810493	-1.52813666666666	0.134536319903278	0.367002023444991	NA	NA	NA	NA	NA	NA
CD151	CD151	-0.801805039610699	0.768594391785217	0.811167824486113	-2.50333392559323	0.384885441380383	0.440785871874857	NA	NA	NA	-2.22462170627736	0.418177507191195	0.484355290923603	0.538006666666664	0.420707908409367	0.580178697530358	0.5749	0.176303373251328	0.319935496037838	-2.23312666666667	0.022491618979557	0.105200034146489	0.716463333333333	0.302024055997081	0.658178872065962	1.30331	0.203702718813704	0.918231017830095	1.22967666666667	0.203769666805332	0.453013355298859	-7.7418448904958	0.0542147054481272	0.169205131653391	-0.0100900000000017	0.988655630931851	0.993661482227708
CD276	CD276	-1.28473	0.00174757170126001	0.0138217442809414	-3.75292333333333	0.00570407036108269	0.0169522876928892	0.105610000000002	0.472560275526826	0.533184114237146	-0.976093333333331	0.00475934238835929	0.020468663230132	-1.17879	0.02518804081794	0.124633277443486	-1.74309	0.0068670312669841	0.0693095393865558	1.85778	0.0123359437898244	0.0776147330201214	-0.302196666666667	0.378253618701099	0.699957199969055	0.648033333333334	0.328243177870015	0.949286552804869	-0.487266666666667	0.33598079570783	0.587593080493471	2.94122666666667	0.00628316940917995	0.0553732902734883	1.29192	0.0647803353276599	0.177670418826121
CD2AP	CD2AP	3.25509666666667	0.000810107544119586	0.00961710818451499	1.81830333333334	0.00226300648251858	0.00940517025377947	2.71785666666667	0.00212265669009385	0.0110877139055965	3.0125	0.000485099818692328	0.0063566145732436	1.47046333333333	0.0513036136703133	0.168705482852424	-0.303203333333332	0.798562796407595	0.87218719787197	0.76130666666667	0.123238521381609	0.260895110420473	3.62953666666667	0.170634353799386	0.633552129559317	-2.47105813910254	0.471702267140486	0.949286552804869	-1.42773666666667	0.058159973719805	0.261024740018818	-1.68664	0.0866154866859674	0.219525457635124	4.36565666666667	0.00163017109875776	0.0364157031058701
CD2BP2	CD2BP2	-0.381493333333335	0.311192501429229	0.388102644456578	-1.49975666666667	0.00956935089925959	0.0237242720221603	-0.0818399999999997	0.789998484869538	0.823518340900855	-0.796870000000002	0.0780450205867161	0.126526443513395	NA	NA	NA	NA	NA	NA	NA	NA	NA	NA	NA	NA	NA	NA	NA	NA	NA	NA	NA	NA	NA	NA	NA	NA
CD320	CD320	2.76992	0.00473624800135894	0.0223416827215638	2.17148	0.0177267968649006	0.0364306612735359	0.785916666666669	0.185642364150893	0.245072273360651	2.85486666666667	0.00240807772629111	0.0138274495774083	NA	NA	NA	NA	NA	NA	NA	NA	NA	NA	NA	NA	NA	NA	NA	NA	NA	NA	NA	NA	NA	NA	NA	NA
CD3EAP	CD3EAP	-2.0752	0.0005689791552466	0.00821109001938085	-1.57864666666667	0.00344784372829596	0.0123526041604014	-2.03933666666667	0.00977187962045105	0.027124979997622	-0.00882999999999967	0.964173094064618	0.971351931534745	NA	NA	NA	NA	NA	NA	NA	NA	NA	NA	NA	NA	NA	NA	NA	NA	NA	NA	NA	NA	NA	NA	NA	NA
CD40	CD40	0.366783333333334	0.204832788477357	0.275546419474314	NA	NA	NA	NA	NA	NA	NA	NA	NA	2.17963	0.0173062100813876	0.107461505850114	-0.51679	0.352470733389183	0.501894560047919	NA	NA	NA	NA	NA	NA	3.20674107485837	0.193880678154238	0.918231017830095	-0.1666936036412	0.934974764954207	0.964384193996016	NA	NA	NA	NA	NA	NA
CD44	CD44	-1.44556333333334	0.0280565728681911	0.0650280914009937	-0.745100000000001	0.115548278845642	0.155909414114318	NA	NA	NA	-3.35568333333334	0.00534339008133427	0.0219232860183992	-2.63537333333333	0.0145330175130456	0.0998589653134378	-1.50601666666667	0.0618948630074171	0.17589708148469	NA	NA	NA	-2.77915333333333	0.0730876750033982	0.633552129559317	-1.07053	0.199450620758973	0.918231017830095	-0.747553333333336	0.222138515890129	0.46789306903564	NA	NA	NA	-2.39756	0.0168580767591623	0.0949312974948573
CD46	CD46	-0.68685	0.227010476266978	0.299584444154153	-0.331066666666668	0.406016445626384	0.461342151974254	-1.55876333333334	0.0197779272301482	0.0429095742932694	1.00284	0.0862349220913351	0.136205233126601	-1.00588333333333	0.00406808765420017	0.0621469507173201	-0.458043333333332	0.402206087678464	0.550726344297395	-0.682176666666667	0.141184056297021	0.284488151665566	1.74423	0.0981256404120731	0.633552129559317	0.608286666666668	0.611603187362851	0.997596031387365	0.368230000000001	0.654084658243932	0.825543586069996	-0.587566666666667	0.362470594833315	0.516810644427714	2.22164	0.0452123682268798	0.149581772154365
CD47	CD47	-0.143149999999999	0.691591685375882	0.743829225291778	1.14628666666667	0.00156899629705567	0.00756946457544417	-1.03327	0.0238028631050143	0.0487905149259111	-0.48198	0.0242236362565631	0.0557471123095872	-0.47824	0.0682598334160015	0.195534306838834	0.602856666666668	0.0368978114859983	0.134724044235964	0.0102900000000012	0.966035764627691	0.981872416506834	-0.78693333333333	0.0405822478395598	0.633552129559317	-0.0193833333333338	0.979676998585897	0.997596031387365	2.15990333333333	0.0606290463328259	0.266564578010804	0.225516666666667	0.399564774989082	0.549448287403134	0.321110000000001	0.553123433073708	0.67462366491632
CD55	CD55	0.664209999999997	0.0619535165617972	0.112288127173955	1.96003333333333	0.00744697668724992	0.0199862304922594	NA	NA	NA	-1.56073666666667	0.0341074518161877	0.070060343804602	1.92811333333333	0.042287013369495	0.152436690806186	4.40349666666667	0.00950871939262602	0.0773279072738088	-3.0473833396299	0.269915883360595	0.427386347426102	1.46833	0.156533709383746	0.633552129559317	1.31401	0.404922750991091	0.949286552804869	3.52051333333333	0.0723241772618227	0.286025766357058	NA	NA	NA	0.843846666666664	0.507840766798295	0.642658326954147
CD58	CD58	NA	NA	NA	NA	NA	NA	NA	NA	NA	NA	NA	NA	-0.639296666666667	0.106734342659906	0.24706764203718	-0.836413333333333	0.067143947859321	0.183912543617574	-2.28803	0.00256494055712525	0.0363488718952607	-1.42380666666667	0.127049642458514	0.633552129559317	0.0169933333333354	0.987966954517187	0.997596031387365	0.387070000000001	0.719773928445396	0.859963656008992	-1.6084	0.160212877076024	0.3144364877193	0.100393333333336	0.907537314883541	0.93887247950167
CD59	CD59	-2.67050666666667	0.000487679231293354	0.00774407111289952	-1.68865666666667	0.00270441790636643	0.0104803722874779	-4.37439	7.38629058263592e-05	0.00253693849650243	-4.56354333333334	6.26688048555052e-05	0.00280257019680085	-2.37515666666667	0.00473674990688366	0.0683786787016646	-0.633990000000001	0.258872359236323	0.408506305539524	-4.44397333333334	0.000330899887675547	0.0220037161245195	-1.61995	0.229788059283568	0.633552129559317	-1.46501333333333	0.169348130883523	0.918077779148771	1.08908666666667	0.295923636451748	0.546053697274386	-3.51839333333333	0.0203398272454377	0.0999715274556148	-1.31930666666667	0.176194435487115	0.31227317360886
CD63	CD63	NA	NA	NA	NA	NA	NA	NA	NA	NA	NA	NA	NA	NA	NA	NA	2.1296683491031	0.518077568242369	0.652749040154641	NA	NA	NA	-0.486776944301766	0.886240580137513	0.953293485430253	-0.311439999999997	0.731202409056516	0.997596031387365	-0.209796666666666	0.743256016647675	0.876152047171558	-4.27603333333333	0.0575935207468404	0.172780562240521	-0.971136666666666	0.255402292051443	0.393765863861836
CD70	CD70	NA	NA	NA	NA	NA	NA	NA	NA	NA	NA	NA	NA	NA	NA	NA	NA	NA	NA	NA	NA	NA	NA	NA	NA	8.48193111260607	0.0101455865327151	0.649932608327432	NA	NA	NA	NA	NA	NA	1.1785057786879	0.646662856393762	0.749562493396565
CD81	CD81	-0.883769999999998	0.0280969699167801	0.065093542593873	-2.02718666666667	0.00113386782139303	0.00623584354844654	-0.0167599999999979	0.949892712338265	0.959426474361347	-0.977209999999999	0.0143443270887586	0.0396863941378648	-1.65907666666667	0.112608043333352	0.254216292948393	-0.958016666666666	0.279646402038983	0.42917106727283	-0.263483333333333	0.754269874628625	0.845421627435948	1.90007666666667	0.40661578117897	0.715001562887451	-0.713946666666665	0.47362336189738	0.949286552804869	-0.950786666666666	0.230813167964301	0.477398063568738	-1.17185666666667	0.171705894587858	0.32652996771559	1.11934666666667	0.211761515970963	0.349197598506636
CD82	CD82	NA	NA	NA	NA	NA	NA	NA	NA	NA	NA	NA	NA	-4.70278333333333	0.000143220485910153	0.0293357652521322	NA	NA	NA	-6.07158269624267	0.0478804165599591	0.152504241599934	-1.44063666666667	0.136470470966857	0.633552129559317	-3.07858	0.127482306240588	0.861348914222778	-5.68086333333333	0.0445974325332084	0.235477838799408	-4.65435666666667	0.0688599058174341	0.194661656830054	-3.07495333333334	0.141024143046918	0.277504757321568
CD9	CD9	-2.84892333333334	7.5625110792305e-05	0.00421000421921161	-3.64077333333334	5.60253578959651e-05	0.00175104205739135	-1.11353	0.00646502491405271	0.0211173499530997	-1.03467666666667	0.00215475407190651	0.0129604898918781	-2.65074333333333	0.0104465240751913	0.0873792482283529	-2.01591666666667	0.0427066242421701	0.143856285919046	0.144216666666665	0.783104524826244	0.863475015147426	1.78571	0.179446520236207	0.633552129559317	-1.6078	0.123672528043469	0.861348914222778	-1.82788333333334	0.00947596939349433	0.135674071665472	-0.504876666666668	0.261811307288268	0.420155700560867	1.51596	0.0452136339005638	0.149581772154365
CD97	CD97	0.574416666666664	0.00704686200245692	0.0279680497858816	0.209466666666664	0.0408095127564855	0.067799381473219	-2.92704666666667	0.00955719323781839	0.0267019712832374	-4.42441	0.0115220982626564	0.0345466548477488	2.55047333333333	0.00376772334534318	0.0598805755426898	3.39719333333333	0.00172818552662031	0.0413805913848295	-0.94689	0.0985690958805147	0.2263438497997	-1.68927	0.124018200249769	0.633552129559317	1.15547	0.681976110208956	0.997596031387365	3.62279666666667	0.00797908025314484	0.122268950691838	-2.11264666666667	0.0315271785590439	0.126972472552862	-1.47453333333333	0.0774133862844272	0.195114982068253
CD99	CD99	2.50350423756703	0.0506486760330279	0.0969734199322463	0.0683175709003692	0.938125906342054	0.949774086467372	3.6768209042337	0.0218729200249938	0.0459313766014415	NA	NA	NA	NA	NA	NA	NA	NA	NA	NA	NA	NA	NA	NA	NA	NA	NA	NA	NA	NA	NA	NA	NA	NA	NA	NA	NA
CD99L2	CD99L2	1.95631	0.035666024807142	0.0759284518549486	2.52505333333333	0.0244485247169081	0.0458245238859104	-1.14745744116694	0.376170120267403	0.439887874717167	NA	NA	NA	3.7695875616643	0.0592030984883689	0.181767952139412	5.2066975616643	0.0431876950184709	0.144430720300211	NA	NA	NA	2.06702979685764	0.500674405225654	0.772043028937939	2.94887140500377	0.494107165055732	0.955919744160109	4.01194275640663	0.196113750900702	0.442873807629419	NA	NA	NA	3.87717608973997	0.20655241051582	0.346305872670378
CDA	CDA	7.07533	0.0038379932439166	0.0201789674573378	6.75094666666667	0.00528391730274137	0.0160734547321154	NA	NA	NA	NA	NA	NA	NA	NA	NA	NA	NA	NA	NA	NA	NA	NA	NA	NA	NA	NA	NA	NA	NA	NA	NA	NA	NA	NA	NA	NA
CDC123	CDC123	4.53897049512367	0.00954960749208437	0.033007487742169	1.52249049512367	0.0748076216314361	0.109292230113211	4.22599049512367	0.00905671108983265	0.0259897111535815	2.21235716179034	0.0316561992102272	0.066674924703344	NA	NA	NA	NA	NA	NA	NA	NA	NA	NA	NA	NA	NA	NA	NA	NA	NA	NA	NA	NA	NA	NA	NA	NA
CDC16	CDC16	0.617086666666669	0.319885830967548	0.397094537213135	1.73114666666667	0.0568916521508157	0.0876030749932914	0.958496666666669	0.164893753242282	0.221284361107497	1.62908	0.0563463779159321	0.0991463275299678	NA	NA	NA	NA	NA	NA	NA	NA	NA	NA	NA	NA	NA	NA	NA	NA	NA	NA	NA	NA	NA	NA	NA	NA
CDC23	CDC23	-0.919590000000003	0.134140917424415	0.198669563455137	-0.0231600000000007	0.910911259264459	0.926711513030691	-1.74761	0.0566346095548029	0.0931391928976378	-0.0521233333333342	0.820377601334155	0.852863002805425	NA	NA	NA	NA	NA	NA	NA	NA	NA	NA	NA	NA	NA	NA	NA	NA	NA	NA	NA	NA	NA	NA	NA	NA
CDC26	CDC26	-0.725236666666667	0.0173835984606898	0.04760864373538	-0.621923333333331	0.0139474999618296	0.0306174688022989	-2.04651666666667	0.124882138539423	0.175485561486788	-1.00459666666666	0.00372578496093385	0.0179061632412094	NA	NA	NA	NA	NA	NA	NA	NA	NA	NA	NA	NA	NA	NA	NA	NA	NA	NA	NA	NA	NA	NA	NA	NA
CDC27	CDC27	-0.350116666666668	0.0490312767486633	0.0946630441479269	-0.241953333333335	0.104579288877724	0.143206686238646	-0.704500000000003	0.00689874020354312	0.0219326290918233	-1.57054333333334	0.00043526461614232	0.00612466482660928	NA	NA	NA	NA	NA	NA	NA	NA	NA	NA	NA	NA	NA	NA	NA	NA	NA	NA	NA	NA	NA	NA	NA	NA
CDC34	CDC34	NA	NA	NA	NA	NA	NA	NA	NA	NA	NA	NA	NA	2.67852713291583	0.0325938478987379	0.139624207733838	2.00391713291583	0.0798358180959878	0.202827865572377	-0.137029139366568	0.930672222260836	0.960706509421343	NA	NA	NA	NA	NA	NA	NA	NA	NA	NA	NA	NA	NA	NA	NA
CDC37	CDC37	1.73699	0.00227563349414147	0.015732179699858	2.42598333333333	0.000156658442479603	0.00261283590325782	1.50931333333333	0.00119183309155493	0.00805796197429839	0.381196666666664	0.0672491576708697	0.112981154100344	1.27302	0.135766959489774	0.285646042915004	1.3595	0.175299529389848	0.318662305436834	0.728769999999997	0.0279773685372701	0.115479401895861	-0.325773333333334	0.305788687351244	0.659449033289671	-0.813076995974601	0.720727052483916	0.997596031387365	2.17865333333333	0.0437907670920164	0.232860362847412	2.05138	0.0163589988233803	0.0910939305246117	1.46144333333334	0.0499564994777454	0.156163230650905
CDC40	CDC40	-0.153273333333335	0.556642513952648	0.624662339069897	-0.779626666666669	0.0965723622256716	0.134285490361749	-0.100676666666669	0.716226100731007	0.760245676496016	1.52083666666666	0.00608736500787773	0.0234132836345268	NA	NA	NA	NA	NA	NA	NA	NA	NA	NA	NA	NA	NA	NA	NA	NA	NA	NA	NA	NA	NA	NA	NA	NA
CDC42	CDC42	-0.46686	0.0318863438111781	0.0706620383961289	-1.08455333333333	0.00145668667516808	0.00724181375654989	-1.17155	0.00861574793480895	0.0252019055018755	-1.59982333333333	0.0010399064806731	0.00915078056742956	-0.043136666666669	0.909203683534689	0.946811380570373	-0.321943333333333	0.454716150945887	0.600807597914861	-0.265483333333336	0.497022747027701	0.64960021745913	-0.181016666666668	0.700678235116948	0.865808135694124	-1.15136666666666	0.346464984366741	0.949286552804869	-0.585333333333331	0.415732565808996	0.659640180023549	-1.40155666666666	0.0660438339830062	0.191478928605373	0.302756666666667	0.604232527703865	0.714993482856735
CDC42BPA	CDC42BPA	3.86647333333333	0.0729784849505722	0.125959641658724	5.11906	0.0452444381619343	0.0734606429876508	5.25511333333333	0.0404942181345605	0.0722736164727678	2.68518333333333	0.14688602732103	0.20585807343742	8.38065866666667	0.0109254139103362	0.088929179570762	10.032712	0.0150885121516384	0.0932128201867815	9.08612533333334	0.0160971891978316	0.0882176225749152	2.27392333333333	0.400678003953527	0.712782483634076	NA	NA	NA	0.619775027899934	0.783482680689777	0.894921436433751	-0.9345633491138	0.383475677634222	0.535534026018499	-3.8875228649849	0.182601137882237	0.320545961921474
CDC42BPB	CDC42BPB	3.02946666666667	0.00018523281690254	0.00526525648764718	2.79825666666667	9.55449689664098e-06	0.000948757224228796	2.40249666666667	1.0376775600752e-05	0.0013397303062809	0.11299	0.702837373307702	0.747605889728833	3.30593666666667	0.000311350337000098	0.030220813548737	3.21306666666667	0.000460930370403169	0.0300842253331498	2.46303333333334	0.0147413764283888	0.0846210825696073	-1.53495666666667	0.246561491767348	0.640168598532479	2.56159746702047	0.284017532390778	0.946748377963576	3.83891216884483	0.115508793333228	0.343090378081944	1.79059216884483	0.113295855224243	0.258209158418042	-0.297317831155167	0.7746599058043	0.846741947937549
CDC42BPG	CDC42BPG	-3.55976666666666	0.000145103215681449	0.00503265497111566	-3.703294	0.198154533353029	0.248526348895438	0.328610000000001	0.639554253741571	0.689632682841467	-1.47814	0.0798890644546517	0.128843090809046	-2.64072577952187	0.481419421649356	0.633610459641982	-5.3490891128552	0.214482674997028	0.359326642487076	3.96305255381147	0.0425899287333653	0.142093753262887	1.80330255381147	0.176404574737099	0.633552129559317	NA	NA	NA	NA	NA	NA	NA	NA	NA	NA	NA	NA
CDC5L	CDC5L	-0.882973333333336	0.00208528093038407	0.0151017902457843	-1.62200666666667	0.00029704832024444	0.00330616680527927	-1.33042666666667	0.000431262904292892	0.00500398842165123	-0.786123333333336	0.00762024753765191	0.0268259147806465	0.267172249336067	0.858999894699017	0.915124835592733	-0.328254219484032	0.822092054753769	0.888983647585016	0.603092249336068	0.665012892462474	0.778551678980458	0.809033937941933	0.624644367033817	0.830846029631997	NA	NA	NA	NA	NA	NA	NA	NA	NA	NA	NA	NA
CDC73	CDC73	-0.543936666666667	0.066462185728857	0.117773120122914	-1.96952666666667	0.00096797532488399	0.00579453118795233	-1.04680666666667	0.0135491169038669	0.0333032074955075	0.184380000000001	0.369274618111142	0.436361985898692	NA	NA	NA	NA	NA	NA	NA	NA	NA	NA	NA	NA	NA	NA	NA	NA	NA	NA	NA	NA	NA	NA	NA	NA
CDCA2	CDCA2	-1.5051	0.168248260427207	0.235997166970727	-2.12616666666667	0.0441765901878882	0.0721081303254461	-5.0046837771752	0.00291584664775984	0.0134437229142971	-1.17712	0.132581502312397	0.190014282374394	NA	NA	NA	NA	NA	NA	NA	NA	NA	NA	NA	NA	NA	NA	NA	NA	NA	NA	NA	NA	NA	NA	NA	NA
CDCA3	CDCA3	NA	NA	NA	NA	NA	NA	NA	NA	NA	NA	NA	NA	0.731236666666664	0.164951145759713	0.3231027850975	-0.546223333333334	0.445408885747788	0.593690815684895	-2.89833960019297	0.203610305061225	0.358546904060476	-0.356773333333336	0.2867596503937	0.656048823868362	NA	NA	NA	NA	NA	NA	NA	NA	NA	NA	NA	NA
CDCA5	CDCA5	-0.0683299999999996	0.910183350442533	0.927154044571789	0.103563333333334	0.847870054897201	0.8714080894986	-0.536169999999998	0.356848534870529	0.420970945432795	2.32544333333334	0.0322218159609425	0.0673404050795618	NA	NA	NA	NA	NA	NA	NA	NA	NA	NA	NA	NA	NA	NA	NA	NA	NA	NA	NA	NA	NA	NA	NA	NA
CDCA8	CDCA8	-0.255616666666668	0.504861889868064	0.57760415122049	-2.25134333333333	0.0321023876512999	0.056752864703535	-1.45434666666667	0.0029295318684361	0.0134830609213071	0.665323333333333	0.0442426157765066	0.0838306224246411	1.26904666666667	0.146893375544994	0.299978855739794	-0.360796666666666	0.557443956625403	0.686656520144926	-2.74774666666667	0.0030292128050702	0.0389246390636244	NA	NA	NA	NA	NA	NA	NA	NA	NA	NA	NA	NA	NA	NA	NA
CDCP1	CDCP1	0.253203333333335	0.228241126239953	0.300837762158716	1.96269333333333	1.5982788893259e-06	0.000471527685006375	-1.46996666666666	0.00371824494294679	0.0152728224383364	-1.89953666666667	0.0169813826632439	0.0443883933676959	0.768879999999996	0.117001992373012	0.260031970337478	2.95058	0.00363699169125	0.0537560968197372	0.00869333333332989	0.975266225420589	0.984959337430956	-1.28536333333334	0.143215532495284	0.633552129559317	1.19185333333333	0.256992662210914	0.938207027896918	3.64562	0.0020072838874036	0.0853909415884667	-0.123506666666668	0.760109055893391	0.834009653139044	-1.23984333333333	0.0680199149321999	0.1818444863844
CDH1	CDH1	-3.79893333333333	5.27703260974853e-05	0.00379092959094981	-7.62848381137917	0.0268087161374006	0.0492925319609832	-0.973106666666666	0.0140074888775145	0.0339526798601685	-0.692863333333332	0.0240728814531939	0.0555275037875028	-5.24035	0.0019109407066404	0.0519655412667961	-7.98269337203067	0.0302181231949845	0.124038853639908	0.0105199999999996	0.971380963094972	0.983767329465814	-0.529696666666666	0.502312508816237	0.772043028937939	-3.57851	0.124617744010505	0.861348914222778	-7.4050077978909	0.00323130933746328	0.0945274412235317	1.36487333333333	0.139669432559361	0.29337389374732	0.463343333333334	0.530071368139361	0.660198692239455
CDH11	CDH11	-0.679820627626601	0.485243300789054	0.560395304664494	4.44283685995756	0.0201001085003554	0.0398037049969101	NA	NA	NA	NA	NA	NA	NA	NA	NA	NA	NA	NA	NA	NA	NA	NA	NA	NA	NA	NA	NA	NA	NA	NA	NA	NA	NA	NA	NA	NA
CDH2	CDH2	NA	NA	NA	1.60446	0.0115834141488294	0.0269333727647614	-2.87373333333333	0.00825143333288056	0.0245172806477695	-0.672586666666668	0.00754792207565406	0.0267497547301722	NA	NA	NA	6.56999	0.000434464445895321	0.0300842253331498	NA	NA	NA	NA	NA	NA	NA	NA	NA	NA	NA	NA	NA	NA	NA	NA	NA	NA
CDH3	CDH3	-0.294356666666665	0.113814884322047	0.175466249948297	NA	NA	NA	-10.2412926666667	0.0594908012788637	0.0967719499820621	-4.21111333333333	0.0050826624303293	0.0212891156114782	-0.265239999999999	0.821373125729868	0.88704915122577	NA	NA	NA	-6.590505264334	0.0270135586370456	0.113814687122893	-2.68179666666667	0.303009577765242	0.658191481326154	-1.51580125799654	0.632546312298212	0.997596031387365	NA	NA	NA	-7.1192	0.000755655794159618	0.0219789749808415	-4.27972666666667	0.00566630545874642	0.0611628285791814
CDK1	CDK1	1.39118	0.0251582813358599	0.0607417068429511	1.98919	0.0205435666216217	0.0403907411543749	1.76275333333333	0.0174986542551619	0.039515440708872	1.15226333333333	0.0586519711774977	0.101844834453325	0.85209	0.0256551564063916	0.125173298001418	0.646186666666665	0.00969394114876874	0.0776251540596343	-0.444269999999999	0.529808988480428	0.679031675158378	-0.437993333333335	0.342225831879753	0.682941045079436	-0.799609999999998	0.668489963861428	0.997596031387365	1.27667666666667	0.251843888318997	0.503048578951905	0.673000000000002	0.462788299289195	0.602484755317621	1.79396333333333	0.123209593928592	0.25846345463488
CDK11B	CDK11B	-0.418060000000001	0.261036456494108	0.334992614589993	0.0805566666666664	0.78523104893497	0.817655311278784	-1.41675666666667	0.0132412575122597	0.0328730447793033	-0.189423333333334	0.540119662724437	0.600930099134905	NA	NA	NA	NA	NA	NA	NA	NA	NA	NA	NA	NA	NA	NA	NA	NA	NA	NA	NA	NA	NA	NA	NA	NA
CDK12	CDK12	-0.655843333333333	0.138776444910231	0.204011281177753	-0.771660000000001	0.0409541431681438	0.0679963827410022	-0.47261	0.11448097865025	0.163014683340614	-0.407640000000001	0.185640202810414	0.247817695479523	NA	NA	NA	NA	NA	NA	NA	NA	NA	NA	NA	NA	NA	NA	NA	NA	NA	NA	NA	NA	NA	NA	NA	NA
CDK13	CDK13	-0.962976666666666	0.0106603135619677	0.0351882360115752	-1.10928666666667	0.00680982499544325	0.0188952619495462	-1.41071333333333	0.00472941696741414	0.0175276480102537	-1.06831333333333	0.00999087786145287	0.0317793022753989	NA	NA	NA	NA	NA	NA	NA	NA	NA	NA	NA	NA	NA	NA	NA	NA	NA	NA	NA	NA	NA	NA	NA	NA
CDK16	CDK16	0.0408299999999997	0.854508284429508	0.883041373255276	2.27517333333333	0.078200536960912	0.113170724406975	-0.826106666666666	0.691830943166416	0.738094052108023	2.48226333333333	1.20464941064008e-05	0.00154614356350752	NA	NA	NA	NA	NA	NA	NA	NA	NA	NA	NA	NA	3.4507263175183	0.0706254593009988	0.792040952211834	4.51907965085163	0.00298839326801361	0.0945274412235317	2.91453965085163	0.000524214504645478	0.0188891417746196	2.5099863175183	0.0194737476658202	0.101391184568271
CDK17	CDK17	0.0815400000000004	0.79046237126187	0.830318920097322	0.631150000000002	0.0194579611541307	0.0388266656057195	-1.31474333333333	0.487654449238124	0.546912930317853	1.41586	0.00280155457810927	0.0150256589979233	1.39891	0.0549421068837262	0.175180152343552	0.898296666666667	0.194020705841399	0.337933641286534	-0.167683333333333	0.842670483416738	0.904936082368131	0.318913333333334	0.519333116293266	0.785525326162955	NA	NA	NA	NA	NA	NA	NA	NA	NA	NA	NA	NA
CDK19	CDK19	-2.56197	0.00474029910752163	0.0223416827215638	-3.01248333333334	0.00101158130669118	0.00591316284538405	-0.469706666666667	0.131519802640449	0.183776535972623	-0.71643666666667	0.0599771624696685	0.103566585848312	NA	NA	NA	NA	NA	NA	NA	NA	NA	NA	NA	NA	NA	NA	NA	NA	NA	NA	NA	NA	NA	NA	NA	NA
CDK2	CDK2	1.60138	0.0269828318270014	0.0634736738144841	1.54187333333333	0.0335148185589773	0.0585303957436807	0.620856666666665	0.267640220504151	0.330678554927647	3.13349333333333	0.00921718328855545	0.0301357349527305	1.50897	0.00100405964566662	0.0486119339217364	0.610396666666666	0.0209420693690524	0.104637371324336	-0.839626666666668	0.290369396508465	0.448437635707935	0.540776666666666	0.456346324104219	0.747412780498271	3.68604413825247	0.0573652324674439	0.754557202374725	4.62664413825247	0.00676450728103673	0.117642124169393	3.3990474715858	0.0276444915237942	0.114794922429315	5.0746174715858	0.00451529288607251	0.0563204942552698
CDK2AP1	CDK2AP1	0.963950000000004	0.0949034584724268	0.152417848781904	-1.03786333333333	0.0772927071365735	0.112070878248906	0.135363333333334	0.808149239629673	0.838078825869934	-0.84567333333333	0.115024174261962	0.170452841218863	NA	NA	NA	NA	NA	NA	NA	NA	NA	NA	NA	NA	NA	NA	NA	NA	NA	NA	NA	NA	NA	NA	NA	NA
CDK4	CDK4	1.49398666666667	0.0129266992956446	0.0397312678641382	2.67280666666667	1.31758196847472e-05	0.00104383129794762	2.37225333333333	0.0100370727683715	0.0276589735299618	2.72125	0.00756466919688847	0.0267649552035071	0.468396666666667	0.418642752173674	0.578951386934486	0.413863333333332	0.546531337194889	0.67579304908031	-0.177333333333333	0.825484136614951	0.893974086814444	0.273246666666665	0.644460672872962	0.841702931252255	NA	NA	NA	NA	NA	NA	NA	NA	NA	NA	NA	NA
CDK5	CDK5	1.32527	0.00528348599315057	0.0235359579103972	3.28745333333334	0.000328081949977454	0.00349507709975982	2.1867	0.000120171373492264	0.00311524407082	1.55328666666667	0.000138007721679228	0.00373046169289946	1.92770333333333	0.0015342480765267	0.0509993920338249	2.87437333333333	0.000266331131267218	0.029860373903178	1.14590333333333	0.108503544706936	0.239367345476531	0.414680000000001	0.456642898931593	0.747412780498271	NA	NA	NA	NA	NA	NA	NA	NA	NA	NA	NA	NA
CDK5RAP1	CDK5RAP1	-0.75722	0.109557885354452	0.170449581196017	-1.65895	0.01316062652896	0.0296103228787206	-1.51204	0.0169430419735856	0.038700540658129	0.574960000000001	0.219250561261239	0.284062168371116	NA	NA	NA	NA	NA	NA	NA	NA	NA	NA	NA	NA	NA	NA	NA	NA	NA	NA	NA	NA	NA	NA	NA	NA
CDK5RAP2	CDK5RAP2	0.407489999999999	0.571892896669766	0.638963808174025	1.17277666666667	0.0800588374494455	0.115507775424573	0.816633333333334	0.155811521702522	0.211452721231665	1.18866	0.0816924715784776	0.130978778154269	NA	NA	NA	NA	NA	NA	NA	NA	NA	NA	NA	NA	NA	NA	NA	NA	NA	NA	NA	NA	NA	NA	NA	NA
CDK5RAP3	CDK5RAP3	-0.562026666666668	0.168997161000203	0.236490015680891	-0.483523333333334	0.2234871240293	0.275142166847393	0.150323333333333	0.648146752856172	0.697604269373992	0.0540433333333326	0.863826527365476	0.888579451249048	1.2793596544525	0.275248767597071	0.44037004149872	0.428276321119165	0.783985751814912	0.861621588947383	1.00254632111917	0.461318915156813	0.618416707885891	NA	NA	NA	NA	NA	NA	NA	NA	NA	NA	NA	NA	NA	NA	NA
CDK6	CDK6	-0.0153966666666676	0.944798967075704	0.956048699626406	2.47159666666667	8.79950335281974e-06	0.000948757224228796	-1.31364	0.482073183268756	0.542397112028682	0.867570000000001	0.000737869441974957	0.00766419747070934	NA	NA	NA	NA	NA	NA	NA	NA	NA	NA	NA	NA	NA	NA	NA	NA	NA	NA	NA	NA	NA	NA	NA	NA
CDK7	CDK7	1.86459666666667	0.396182526408652	0.473051125421928	0.918609999999997	0.121735218377603	0.16318289393473	0.977799999999998	0.527534201892265	0.584003909139459	1.79318	0.357466824264549	0.424471744294335	NA	NA	NA	NA	NA	NA	NA	NA	NA	NA	NA	NA	NA	NA	NA	NA	NA	NA	NA	NA	NA	NA	NA	NA
CDK9	CDK9	0.328793333333333	0.139466673999132	0.204576595230507	0.144266666666667	0.369949832708289	0.425267149688894	-0.136216666666666	0.432631110881443	0.495287377650972	1.16696	0.00419497878899859	0.0192975782331256	0.874213333333334	0.0356407595019587	0.142784282792539	-0.082653333333333	0.745999962053107	0.833027260538812	0.491733333333332	0.140165978596534	0.284488151665566	0.0573100000000011	0.880126303543528	0.949826257354222	2.69468666666667	0.0850508017681929	0.792040952211834	3.41944333333333	0.00398673580928664	0.0980709514131698	2.16549666666667	0.020796054380309	0.100891748973776	1.80809	0.0335609362432006	0.128421124708922
CDKAL1	CDKAL1	-1.32003666666667	0.00492976739284642	0.0228124240460672	-3.21115666666667	0.000472256492283869	0.00395642570088217	-2.31522	0.0165323030428425	0.0381284891243696	-2.25519	0.00407750404835059	0.0190203331306052	NA	NA	NA	NA	NA	NA	NA	NA	NA	NA	NA	NA	NA	NA	NA	NA	NA	NA	NA	NA	NA	NA	NA	NA
CDKN2A	CDKN2A	-0.675533333333334	0.536895375759138	0.606570551131974	-2.11827666666667	0.150315512654345	0.196494853095282	-3.47580333333334	0.0604446224993831	0.0980188129963656	-6.22787	0.0151594223021134	0.0412139471861167	-3.19273666666667	0.0335179804917878	0.141017492790984	-4.49937	0.00427909380988717	0.056050995210404	NA	NA	NA	NA	NA	NA	NA	NA	NA	NA	NA	NA	NA	NA	NA	NA	NA	NA
CDKN2AIP	CDKN2AIP	-1.09207666666667	0.180002443795091	0.248898007251786	-0.935436666666668	0.226362865647784	0.277830745046186	-0.686	0.339759364274673	0.404410650828948	0.0498533333333313	0.935902803383284	0.948849009309047	NA	NA	NA	NA	NA	NA	NA	NA	NA	NA	NA	NA	NA	NA	NA	NA	NA	NA	NA	NA	NA	NA	NA	NA
CDKN2AIPNL	CDKN2AIPNL	-2.78142	0.0529679305207353	0.100067148908969	-2.50023666666667	0.00123836040053753	0.00655602564990457	-1.24667	0.0485079219426421	0.0827385774204192	-1.63925333333333	0.00618353859461166	0.023602543283533	NA	NA	NA	NA	NA	NA	NA	NA	NA	NA	NA	NA	NA	NA	NA	NA	NA	NA	NA	NA	NA	NA	NA	NA
CDKN2B	CDKN2B	NA	NA	NA	NA	NA	NA	NA	NA	NA	NA	NA	NA	-3.42758369629303	0.121156200643728	0.266628366032036	NA	NA	NA	NA	NA	NA	NA	NA	NA	NA	NA	NA	NA	NA	NA	NA	NA	NA	NA	NA	NA
CDS2	CDS2	-0.317893333333334	0.158407407913401	0.225622043620205	-0.511390000000002	0.0474360194375592	0.0760024620822771	-2.25657	0.000548746805612712	0.00560857819095961	-0.828433333333333	0.0192655407078371	0.0479096410533724	1.25546710493013	0.352274075751321	0.517573810886084	1.81438710493013	0.224169455930677	0.368805121908742	0.0886842036928321	0.963180199721129	0.980309259360492	NA	NA	NA	NA	NA	NA	NA	NA	NA	NA	NA	NA	NA	NA	NA
CDSN	CDSN	NA	NA	NA	NA	NA	NA	NA	NA	NA	NA	NA	NA	0.8541020279329	0.765093076412719	0.849570330230528	0.0575488544194336	0.984608444194322	0.991504778410264	2.55772400431123	0.374004451000558	0.535404830581558	3.6851906709779	0.240360134348398	0.63357703296763	-0.2613754479998	0.946614999092889	0.997596031387365	-0.418782918608702	0.903792531436592	0.947260796646478	1.31262333333333	0.271354828794273	0.428915697126432	0.296456666666664	0.770110552428846	0.844844390031789
CDV3	CDV3	1.43741666666667	0.00518375917765394	0.0234209676262947	2.20175666666667	0.0049383266694965	0.0154544755484243	1.88885	0.00246486062400236	0.012111376192868	1.08170333333333	0.0145276357789972	0.0400953629737282	NA	NA	NA	NA	NA	NA	NA	NA	NA	NA	NA	NA	NA	NA	NA	NA	NA	NA	NA	NA	NA	NA	NA	NA
CDYL	CDYL	-1.56966	0.0606376627083684	0.110501717542752	-2.42048666666667	0.0217824072291034	0.0421907850597104	-4.0035665062064	0.00274763930721547	0.0128723334777606	-0.271933333333337	0.585460036484004	0.64323810379473	NA	NA	NA	NA	NA	NA	NA	NA	NA	NA	NA	NA	NA	NA	NA	NA	NA	NA	NA	NA	NA	NA	NA	NA
CEBPB	CEBPB	-2.0799	0.00678476640831636	0.0272348993541922	-3.90064	0.000153590110859202	0.00261247703161061	-3.35697666666666	0.00668768725232565	0.0215496720390518	-2.87062666666667	8.40057044513845e-05	0.00328237737301846	NA	NA	NA	NA	NA	NA	NA	NA	NA	NA	NA	NA	NA	NA	NA	NA	NA	NA	NA	NA	NA	NA	NA	NA
CEBPD	CEBPD	-1.90284333333333	0.0131950511731652	0.0402084826301233	NA	NA	NA	NA	NA	NA	NA	NA	NA	NA	NA	NA	NA	NA	NA	NA	NA	NA	NA	NA	NA	NA	NA	NA	NA	NA	NA	NA	NA	NA	NA	NA	NA
CEBPZ	CEBPZ	0.0500833333333333	0.687159718824055	0.740699241913427	-1.58429	0.000410948931634131	0.00375791389013979	-1.55811666666667	0.00274529775122624	0.0128723334777606	-0.22221	0.0883314675514645	0.138550222612194	NA	NA	NA	NA	NA	NA	NA	NA	NA	NA	NA	NA	NA	NA	NA	NA	NA	NA	NA	NA	NA	NA	NA	NA
CECR5	CECR5	1.06272333333333	0.0530697815449138	0.100188861209968	-2.32741666666667	0.00457920194364823	0.0147279323141366	0.510136666666664	0.285315050295353	0.348925837390882	0.858056666666666	0.10306696953241	0.156064389733867	NA	NA	NA	NA	NA	NA	NA	NA	NA	NA	NA	NA	NA	NA	NA	NA	NA	NA	NA	NA	NA	NA	NA	NA
CELF1	CELF1	-0.553820000000002	0.0755588452246681	0.128876093447873	-0.497780000000002	0.0931926046139087	0.130664892851089	0.258929999999999	0.366938177480526	0.430631864264542	0.896456666666666	0.0316106182465329	0.0666692053263868	0.781889692193634	0.541944601177436	0.681927093124907	1.7704863588603	0.231545998727162	0.376675046082643	1.84447302552697	0.241540587046566	0.400038486160838	3.5587526808302	0.262453078782799	0.64018449768605	NA	NA	NA	NA	NA	NA	NA	NA	NA	NA	NA	NA
CELF2	CELF2	2.03769333333333	0.0159346701126954	0.0450920844520989	-0.744266666666665	0.106696084180394	0.145684948841657	0.0378066666666683	0.909487023500901	0.926663861756272	0.00259666666666902	0.993453325664751	0.994316446877092	NA	NA	NA	NA	NA	NA	NA	NA	NA	NA	NA	NA	NA	NA	NA	NA	NA	NA	NA	NA	NA	NA	NA	NA
CELSR1	CELSR1	NA	NA	NA	NA	NA	NA	NA	NA	NA	NA	NA	NA	NA	NA	NA	NA	NA	NA	NA	NA	NA	NA	NA	NA	2.56582597100473	0.229145994266284	0.929358174761716	NA	NA	NA	NA	NA	NA	NA	NA	NA
CENPB	CENPB	-2.85782666666667	0.00476454782552456	0.0223544539697219	-1.07993666666667	0.00950184911730198	0.0235964093207975	-1.89927	0.000344891170135765	0.00442356738558936	-0.106293333333333	0.477971735395788	0.541256834266862	NA	NA	NA	NA	NA	NA	NA	NA	NA	NA	NA	NA	NA	NA	NA	NA	NA	NA	NA	NA	NA	NA	NA	NA
CENPC	CENPC	-3.47099666666667	0.015574920693048	0.0444506227571971	-4.47334864490593	0.0227151721714958	0.0434493216325424	-2.85097666666667	0.00445896860774077	0.0170071302655302	-0.642469999999999	0.0760577920101497	0.124105432417304	NA	NA	NA	NA	NA	NA	NA	NA	NA	NA	NA	NA	NA	NA	NA	NA	NA	NA	NA	NA	NA	NA	NA	NA
CENPE	CENPE	NA	NA	NA	NA	NA	NA	NA	NA	NA	NA	NA	NA	3.43456	0.00338440795396104	0.0592719555629476	-0.565349999999999	0.235318893950603	0.381503670715407	-5.45015623005533	0.015368517178127	0.0871175373754401	-2.85423193117327	0.194616967215194	0.633552129559317	NA	NA	NA	NA	NA	NA	NA	NA	NA	NA	NA	NA
CENPF	CENPF	-0.388493333333333	0.128878429474981	0.192741651231578	-2.99926523260317	0.0966946514504494	0.13441972851434	NA	NA	NA	-1.13957666666667	0.0107697151341827	0.0332550842794207	3.9949939791333	0.0037153576480436	0.0598805755426898	0.952937312466632	0.610821916011738	0.727420828443195	NA	NA	NA	2.36019944190597	0.0220093001626026	0.633552129559317	NA	NA	NA	NA	NA	NA	NA	NA	NA	NA	NA	NA
CENPH	CENPH	-2.6628575326925	0.107154688093232	0.16726128281375	NA	NA	NA	-3.2721181381199	0.101113102224594	0.147882857445864	-0.928416666666667	0.112591482515647	0.167459203279332	NA	NA	NA	NA	NA	NA	NA	NA	NA	NA	NA	NA	NA	NA	NA	NA	NA	NA	NA	NA	NA	NA	NA	NA
CENPN	CENPN	-1.95765666666667	0.0403110800472265	0.0825899960475328	NA	NA	NA	NA	NA	NA	-0.411346666666663	0.477155278122346	0.540912653630853	NA	NA	NA	NA	NA	NA	NA	NA	NA	NA	NA	NA	NA	NA	NA	NA	NA	NA	NA	NA	NA	NA	NA	NA
CENPO	CENPO	NA	NA	NA	NA	NA	NA	-3.58412078967967	0.0207872260767808	0.0442553108461327	-1.51115333333333	0.262219335756424	0.328911679293238	NA	NA	NA	NA	NA	NA	NA	NA	NA	NA	NA	NA	NA	NA	NA	NA	NA	NA	NA	NA	NA	NA	NA	NA
CENPP	CENPP	-2.06256	0.0318693253038792	0.0706535683962606	-1.90352666666666	0.0473183738860521	0.0758605379868525	-1.70524666666666	0.0417500591396203	0.0740101827498757	-0.859966666666665	0.18496702584552	0.247294399641958	NA	NA	NA	NA	NA	NA	NA	NA	NA	NA	NA	NA	NA	NA	NA	NA	NA	NA	NA	NA	NA	NA	NA	NA
CENPQ	CENPQ	NA	NA	NA	NA	NA	NA	NA	NA	NA	-0.335596666666667	0.403290927242699	0.471459065808534	NA	NA	NA	NA	NA	NA	NA	NA	NA	NA	NA	NA	NA	NA	NA	NA	NA	NA	NA	NA	NA	NA	NA	NA
CENPT	CENPT	-1.03845333333334	0.0477228544411497	0.092743434728826	0.34933333333333	0.322828279822692	0.379029154447695	1.01978333333333	0.053497344688656	0.0889865240800181	0.396299999999997	0.27615677445146	0.342623463488996	NA	NA	NA	NA	NA	NA	NA	NA	NA	NA	NA	NA	NA	NA	NA	NA	NA	NA	NA	NA	NA	NA	NA	NA
CENPU	CENPU	-3.18081392415777	0.000661546772474553	0.00883653409762654	-2.97896537508664	0.0104797637676185	0.0251538053234608	-1.86714666666667	0.0162628887611282	0.0376232081728487	0.053329999999999	0.894676328913231	0.915014671412555	NA	NA	NA	NA	NA	NA	NA	NA	NA	NA	NA	NA	NA	NA	NA	NA	NA	NA	NA	NA	NA	NA	NA	NA
CENPV	CENPV	1.23298666666667	0.00655709662746057	0.026636339410792	NA	NA	NA	-1.27531	0.000990022956341518	0.00740619711358957	3.58915	1.29034297829767e-05	0.00154614356350752	NA	NA	NA	NA	NA	NA	NA	NA	NA	NA	NA	NA	NA	NA	NA	NA	NA	NA	NA	NA	NA	NA	NA	NA
CEP131	CEP131	-0.681303333333336	0.0812947251063705	0.135465906697637	-4.30812333333333	0.000115474468171675	0.0023094893634335	-2.48318	0.00987287945919176	0.0273793207259939	-3.63045333333334	0.00317648944520606	0.0162425724828996	NA	NA	NA	NA	NA	NA	NA	NA	NA	NA	NA	NA	NA	NA	NA	NA	NA	NA	NA	NA	NA	NA	NA	NA
CEP164	CEP164	2.34671666666667	0.0340521206361564	0.0738416581150187	2.80824	0.0141372186974997	0.0308890724814093	1.34623666666667	0.0879524589245982	0.13147266676133	1.90862666666667	0.0389278908516263	0.0768259588456572	NA	NA	NA	NA	NA	NA	NA	NA	NA	NA	NA	NA	NA	NA	NA	NA	NA	NA	NA	NA	NA	NA	NA	NA
CEP170	CEP170	1.86429333333334	0.0134660559679596	0.0407099173644585	3.47773333333333	4.71781659196477e-05	0.00159915601364001	1.50574	0.000535668060524738	0.00553982403305525	0.959230000000002	0.0418319251846956	0.0805646237954885	NA	NA	NA	NA	NA	NA	NA	NA	NA	NA	NA	NA	NA	NA	NA	NA	NA	NA	NA	NA	NA	NA	NA	NA
CEP41	CEP41	0.294773333333332	0.503516845295775	0.576894754914098	2.95245	0.00639330971803291	0.0182068067256584	2.25674333333333	0.00644423956198377	0.0210642329771896	NA	NA	NA	-1.6161884290435	0.0425960996792053	0.153025029327008	0.512006666666665	0.318928558374693	0.468324526526998	NA	NA	NA	NA	NA	NA	NA	NA	NA	NA	NA	NA	NA	NA	NA	NA	NA	NA
CEP55	CEP55	0.448443333333334	0.29422356307535	0.370303939046879	NA	NA	NA	-1.91495333333333	0.0981892190767605	0.144292104304602	-2.06912666666667	0.0294456117938948	0.0636039678413355	1.17250666666667	0.357041066015617	0.52172810679858	-1.80737666666667	0.0679355097492282	0.184446366812711	-2.46149	0.00085006582833266	0.0250474842090891	-0.928139999999999	0.256529200881449	0.64018449768605	0.296019999999999	0.860306801749269	0.997596031387365	-2.53125333333333	0.0256685829979821	0.196868819359614	-1.11114333333333	0.0401746945185614	0.145460100843067	1.91867333333333	0.00597352482967057	0.0611628285791814
CERS2	CERS2	2.12189	0.0130810598487052	0.0399520789674659	0.205746666666666	0.552813598518258	0.600059676495178	-0.28772	0.407449250923321	0.47088823544208	0.64249666666667	0.14282358650602	0.201142264743066	4.75793700105287	0.0341116078060079	0.141804563642611	3.28539366771954	0.0917256672157088	0.218480961557572	2.68479700105287	0.140257234359102	0.284488151665566	NA	NA	NA	NA	NA	NA	NA	NA	NA	NA	NA	NA	NA	NA	NA
CERS6	CERS6	-2.18620333333334	0.0278173664695984	0.06468858459848	-4.80253	0.00236453514808419	0.00966552347141696	-2.79339	0.0233167089417663	0.0480757832514827	-1.66078333333333	0.0704807682858106	0.117105483074377	NA	NA	NA	NA	NA	NA	NA	NA	NA	NA	NA	NA	NA	NA	NA	NA	NA	NA	NA	NA	NA	NA	NA	NA
CES2	CES2	NA	NA	NA	NA	NA	NA	-3.57430333333333	0.000499765600141698	0.00531751471002899	-6.18067755508023	0.00905444615403888	0.0297141245987955	NA	NA	NA	NA	NA	NA	NA	NA	NA	NA	NA	NA	NA	NA	NA	NA	NA	NA	NA	NA	NA	NA	NA	NA
CETN2	CETN2	-0.91414	0.158123191808072	0.225337122422257	-0.789346666666667	0.202545403210877	0.252818509029359	-1.08599333333333	0.188723500398133	0.248512852939967	-0.193486666666669	0.699969957777012	0.74545741012902	NA	NA	NA	NA	NA	NA	NA	NA	NA	NA	NA	NA	NA	NA	NA	NA	NA	NA	NA	NA	NA	NA	NA	NA
CFAP20	CFAP20	0.311423333333334	0.236873141783608	0.309548157458979	0.691016666666666	0.0425891907943111	0.0700977236230446	-0.60624	0.101959620777788	0.148829761654161	1.07708	0.0220624566574969	0.0525401023118749	NA	NA	NA	NA	NA	NA	NA	NA	NA	NA	NA	NA	NA	NA	NA	NA	NA	NA	NA	NA	NA	NA	NA	NA
CFDP1	CFDP1	3.29244765183493	0.072128364289906	0.124934361569472	3.27186765183493	0.0715734953967668	0.105391719596932	4.5913143185016	0.0391231548248647	0.0703786418695486	3.7746643185016	0.0547703603846596	0.0972160079885128	NA	NA	NA	NA	NA	NA	NA	NA	NA	NA	NA	NA	NA	NA	NA	NA	NA	NA	NA	NA	NA	NA	NA	NA
CFI	CFI	NA	NA	NA	NA	NA	NA	NA	NA	NA	NA	NA	NA	-8.94179666666667	0.0243342177640191	0.122724011704116	-8.81009292497673	0.0189238877451061	0.100545082217536	-6.95434666666667	0.00509654908164549	0.0510684514039629	NA	NA	NA	NA	NA	NA	-13.5072198895157	1.69162707045325e-05	0.00665655252223355	NA	NA	NA	NA	NA	NA
CFL1	CFL1	1.96357666666667	0.000604464853723548	0.00840452566460838	2.39241	0.000408001420899593	0.00375791389013979	1.85654666666667	0.000114003505092402	0.00307528403361862	1.17519	0.000676989023347335	0.00735245719387619	1.79015	0.026543012879154	0.126179549140027	0.438726666666668	0.411464047238976	0.561216378360018	-0.88775	0.121560452142035	0.258402789696211	0.508179999999999	0.329202654997165	0.675121985571207	0.45218666666667	0.66168390086972	0.997596031387365	1.10111666666667	0.057939127500276	0.261024740018818	0.105733333333333	0.729771900944216	0.808413484844007	1.92864333333333	0.00564018308498437	0.0611628285791814
CFL2	CFL2	3.99744	0.000517216900438756	0.00774407111289952	3.83470666666667	0.00171031005007846	0.00796535889068599	2.37233666666667	0.00617367281420521	0.0205383533609255	2.18677	0.00664990339742685	0.0246841132562654	3.84098	0.00125126662377469	0.0509993920338249	1.74168333333333	0.028831659428361	0.120468347122729	-1.08940666666667	0.0673374297724998	0.183681201652575	0.454056666666666	0.502402524888655	0.772043028937939	3.97964	0.0335633125778913	0.754557202374725	3.58842333333333	0.0196543665961908	0.177571371045365	0.87555	0.091496836130845	0.22719653566274	2.99755	0.0121000452878046	0.0807347559539231
CGGBP1	CGGBP1	2.20416	0.00192869832245607	0.0145645286578699	1.43007666666667	0.009196769692323	0.0230250061361756	1.25035666666667	0.0189657837526609	0.0417534482026396	1.95079333333333	0.00180120361225834	0.0121411254158145	NA	NA	NA	NA	NA	NA	NA	NA	NA	NA	NA	NA	NA	NA	NA	NA	NA	NA	NA	NA	NA	NA	NA	NA
CGN	CGN	0.752146666666668	0.0157367241232146	0.0446877193152823	-1.92421666666667	0.0506524147040351	0.0799291429126551	-0.236263333333333	0.374913068992465	0.439006509294601	1.25566333333333	0.00268679313265127	0.0147370868628972	2.112349882652	0.0795438764540719	0.212399744030678	0.00880245846563454	0.994497055606307	0.997510838229267	NA	NA	NA	NA	NA	NA	NA	NA	NA	NA	NA	NA	NA	NA	NA	NA	NA	NA
CHAF1A	CHAF1A	-1.63202	0.00837577838767399	0.0305268328710732	-2.00412333333333	0.00027331028186686	0.00325725952361875	-2.04837666666667	4.09091387171088e-05	0.00206432612269645	-0.688843333333335	0.0222286670386621	0.0527698419969344	NA	NA	NA	NA	NA	NA	NA	NA	NA	NA	NA	NA	NA	NA	NA	NA	NA	NA	NA	NA	NA	NA	NA	NA
CHAF1B	CHAF1B	-3.18309	0.00542095032849989	0.0239560396639608	-2.53088666666667	0.00282058252788397	0.0107235548401707	-2.99387666666667	0.0285338487631954	0.0558196749823558	0.649996666666667	0.0483795453530755	0.088901098316272	NA	NA	NA	NA	NA	NA	NA	NA	NA	NA	NA	NA	NA	NA	NA	NA	NA	NA	NA	NA	NA	NA	NA	NA
CHAMP1	CHAMP1	-4.71846380239753	0.00802976023830384	0.030042862554772	-1.49830666666667	0.000223739471249963	0.00302436873448129	-0.553926666666669	0.0945628042390389	0.139629558290883	-0.115696666666668	0.419678587328641	0.485667523099395	NA	NA	NA	NA	NA	NA	NA	NA	NA	NA	NA	NA	NA	NA	NA	NA	NA	NA	NA	NA	NA	NA	NA	NA
CHCHD1	CHCHD1	0.0183333333333309	0.953465636383978	0.962272387785074	-0.0225166666666681	0.947316667165743	0.957033675750954	-0.376046666666667	0.294271315114658	0.357788520444937	-1.28621	0.17404420761891	0.236188662034708	NA	NA	NA	NA	NA	NA	NA	NA	NA	NA	NA	NA	NA	NA	NA	NA	NA	NA	NA	NA	NA	NA	NA	NA
CHCHD2	CHCHD2	0.206446666666668	0.322113173718409	0.398657866872021	-0.889276666666667	0.0173369565004616	0.0358269647396711	0.362203333333333	0.108852281007932	0.156684043693781	1.06467666666667	0.00660339725574418	0.0246088469763856	NA	NA	NA	NA	NA	NA	NA	NA	NA	NA	NA	NA	NA	NA	NA	NA	NA	NA	NA	NA	NA	NA	NA	NA
CHCHD3	CHCHD3	-1.02377333333333	0.0192314879212513	0.0509026097315584	-1.47232666666667	0.00756803531559412	0.0201586660057509	-1.69689333333333	0.0192100194875588	0.0421139639624613	-0.910303333333331	0.0109520602019354	0.0335621496432131	-1.86428	0.0624159322365306	0.186763609547735	-0.767703333333333	0.232053204931176	0.377102259992983	-0.255583333333334	0.455850227600471	0.613850804225792	-1.87057666666667	0.12400862952806	0.633552129559317	NA	NA	NA	NA	NA	NA	NA	NA	NA	NA	NA	NA
CHCHD4	CHCHD4	-0.252976666666665	0.269857825177828	0.344414492491559	0.0121566666666659	0.966926306853933	0.972661836864895	0.957546666666666	0.00475886512084688	0.0176118395879715	0.872133333333334	0.0106413607276353	0.0330904305007256	NA	NA	NA	NA	NA	NA	NA	NA	NA	NA	NA	NA	NA	NA	NA	NA	NA	NA	NA	NA	NA	NA	NA	NA
CHCHD5	CHCHD5	-0.128213333333331	0.686671321489281	0.740321839559728	-0.169113333333332	0.514321824818508	0.56357400466368	2.21487333333334	0.0034739763518464	0.0147320245131379	1.93867666666667	0.00268359832597247	0.0147370868628972	NA	NA	NA	NA	NA	NA	NA	NA	NA	NA	NA	NA	NA	NA	NA	NA	NA	NA	NA	NA	NA	NA	NA	NA
CHCHD6	CHCHD6	-1.26461	0.00793298636913722	0.0298811068498164	-3.24679	0.00765070301971279	0.0202827169948709	-1.71248666666667	0.0101562947987377	0.0278845176714556	2.66666666703941e-05	0.999902982627885	0.999902982627885	NA	NA	NA	NA	NA	NA	NA	NA	NA	NA	NA	NA	NA	NA	NA	NA	NA	NA	NA	NA	NA	NA	NA	NA
CHD1	CHD1	-0.527713333333335	0.544445966869602	0.613676569814705	-0.652726666666666	0.464606681441236	0.516449505349926	-5.36529666666667	0.00521329940464153	0.0185208389575622	-1.82597333333333	0.126755839029584	0.183710673594924	NA	NA	NA	NA	NA	NA	NA	NA	NA	NA	NA	NA	NA	NA	NA	NA	NA	NA	NA	NA	NA	NA	NA	NA
CHD1L	CHD1L	6.1494353352467	0.00125606428730596	0.0117364191871486	4.3753853352467	0.000367349788166708	0.00369810241763806	4.18210866858003	0.000247426222022848	0.00403747660221305	5.16912200191337	0.000423146370587545	0.00602991410429365	NA	NA	NA	NA	NA	NA	NA	NA	NA	NA	NA	NA	NA	NA	NA	NA	NA	NA	NA	NA	NA	NA	NA	NA
CHD2	CHD2	-1.48795666666667	0.00333955816026186	0.01870063694054	-2.17683	0.0151103191155618	0.0325127229114727	-1.59588	7.77102187712719e-05	0.00253693849650243	-1.64282666666667	0.00895578232807413	0.0295372895907795	NA	NA	NA	NA	NA	NA	NA	NA	NA	NA	NA	NA	NA	NA	NA	NA	NA	NA	NA	NA	NA	NA	NA	NA
CHD3	CHD3	-0.569859999999998	0.00662166247866067	0.0268782266192185	-1.08597	0.00170379922461699	0.00794801783065299	-0.159146666666668	0.24649545797388	0.308591084109405	0.149010000000001	0.16779270390337	0.228914710056382	-1.98183634745137	0.372017501401366	0.53645122746631	-0.0746373474513664	0.85477380881812	0.912756005115596	0.00918265254863293	0.983570253295608	0.987885613839936	NA	NA	NA	NA	NA	NA	NA	NA	NA	NA	NA	NA	NA	NA	NA
CHD4	CHD4	-1.13185	0.000219340574512815	0.0053664567512934	-1.26750333333333	0.00124064105398152	0.00656144508792656	-1.62384	5.13724962582072e-05	0.00220710888121921	-0.855013333333332	0.000876694946695998	0.00835341917893688	1.14373666666667	0.0802828650174663	0.212847663192895	1.08698333333333	0.223986137861865	0.368805121908742	1.22122	0.0707882112063981	0.189255971034866	-0.123516666666667	0.884664596405002	0.952851315791777	NA	NA	NA	NA	NA	NA	NA	NA	NA	NA	NA	NA
CHD6	CHD6	-0.444753333333333	0.447712234908218	0.523602294822761	-0.33286	0.651160397073755	0.692013437098094	0.931863333333332	0.0300052010719069	0.0577269180916503	-0.19097	0.473845731589684	0.538503353837573	NA	NA	NA	NA	NA	NA	NA	NA	NA	NA	NA	NA	NA	NA	NA	NA	NA	NA	NA	NA	NA	NA	NA	NA
CHD7	CHD7	0.807199999999998	0.0828662307480455	0.137501126776806	0.0128233333333316	0.967498802864616	0.97290382410967	-0.281206666666668	0.37655427121263	0.440238717885543	1.16090333333333	0.0244218916496585	0.0560810801719964	NA	NA	NA	NA	NA	NA	NA	NA	NA	NA	NA	NA	NA	NA	NA	NA	NA	NA	NA	NA	NA	NA	NA	NA
CHD8	CHD8	1.01485333333333	0.0538802989944898	0.101432883550105	0.097806666666667	0.860495924343078	0.883167268004496	0.385086666666668	0.280424210439414	0.343667422301979	0.0312633333333334	0.920375807711862	0.935623798361683	NA	NA	NA	NA	NA	NA	NA	NA	NA	NA	NA	NA	NA	NA	NA	NA	NA	NA	NA	NA	NA	NA	NA	NA
CHD9	CHD9	1.74653333333333	0.040546449806533	0.0829204324920464	0.144063333333333	0.697586015698333	0.73712530403751	0.087670000000001	0.92125876777513	0.936469916815706	1.65344666666667	0.0350176877883624	0.0713744065118534	NA	NA	NA	NA	NA	NA	NA	NA	NA	NA	NA	NA	NA	NA	NA	NA	NA	NA	NA	NA	NA	NA	NA	NA
CHDH	CHDH	0.0564666666666689	0.870269444085337	0.894151334414295	-1.44589666666667	0.0289245733400734	0.0524075920982933	2.81571	0.00794031847721221	0.0240183159487003	2.87053333333333	0.00788222747751631	0.0273648121045089	NA	NA	NA	NA	NA	NA	NA	NA	NA	NA	NA	NA	NA	NA	NA	NA	NA	NA	NA	NA	NA	NA	NA	NA
CHERP	CHERP	-0.919163333333334	0.0149727174759774	0.0434647528655383	-1.59873	0.000863236575548757	0.00543789142617501	-1.28641	0.00383770705090444	0.0156164237926772	-0.116313333333334	0.4830838397423	0.545874394501096	1.8051408553409	0.339829270729074	0.506125279216468	1.39413752200757	0.442439904170194	0.590479922738533	1.8474208553409	0.332076730849382	0.493390090368328	2.32885396776337	0.381924607207724	0.702789930078417	NA	NA	NA	NA	NA	NA	NA	NA	NA	NA	NA	NA
CHIC2	CHIC2	NA	NA	NA	NA	NA	NA	NA	NA	NA	NA	NA	NA	NA	NA	NA	3.883420955765	0.0917302298287877	0.218480961557572	NA	NA	NA	NA	NA	NA	NA	NA	NA	NA	NA	NA	NA	NA	NA	NA	NA	NA
CHID1	CHID1	0.58276	0.0492235072721364	0.0949361159708279	0.776733333333336	0.0321197067692835	0.056752864703535	1.15460666666667	0.00674063703649408	0.0216221911028863	2.08919	0.000854345065171072	0.00829486390756822	NA	NA	NA	NA	NA	NA	NA	NA	NA	NA	NA	NA	NA	NA	NA	NA	NA	NA	NA	NA	NA	NA	NA	NA
CHM	CHM	0.026034787157835	0.975692840540332	0.979138022810818	2.61942812049117	0.00399668958396339	0.0135517543923563	0.149174787157836	0.75721211867471	0.794723429006168	0.235291453824498	0.55914455517575	0.619094800180956	NA	NA	NA	NA	NA	NA	NA	NA	NA	NA	NA	NA	NA	NA	NA	NA	NA	NA	NA	NA	NA	NA	NA	NA
CHMP1A	CHMP1A	1.53838666666667	0.343390434750673	0.420666320986805	0.0770100000000014	0.951862885859452	0.960551836005308	0.529700000000002	0.407799871370006	0.471189385488903	1.04224666666667	0.268994183292241	0.335337185266515	0.218446666666669	0.428027855181271	0.586929699457717	-1.04359666666667	0.035843649950745	0.133380546816714	-1.67633	0.00438574049864	0.0480571034257985	1.34902666666667	0.132294834275775	0.633552129559317	-1.92885333333334	0.403257566872037	0.949286552804869	-1.41176666666667	0.127806598348642	0.358587496971057	-1.53891333333333	0.0666092264897029	0.191750217902093	2.00060666666667	0.0379804505275076	0.135177751414313
CHMP1B	CHMP1B	NA	NA	NA	NA	NA	NA	NA	NA	NA	NA	NA	NA	0.283683333333336	0.890395945524683	0.935897141137668	-4.26003028689927	0.10780109589919	0.238836797098871	NA	NA	NA	-0.786013613319799	0.783095070621364	0.900543217468637	0.25497	0.850235811132001	0.997596031387365	-0.903903333333336	0.469699845672342	0.702096445477936	-1.09952	0.245322891894533	0.402932571044651	0.109359999999999	0.90085847035721	0.935939185857574
CHMP2A	CHMP2A	3.648279834443	0.000745921723552143	0.00935158815880146	5.37948650110967	0.00239743459284548	0.0097438059731153	5.70383650110967	0.00919203150008518	0.0261735553297478	4.68601650110967	0.000484074902539069	0.0063566145732436	-0.160076666666669	0.375949457131278	0.539495185404529	-1.52223	0.0367745754135812	0.134724044235964	-0.951016666666668	0.00620600677448431	0.0553771677280895	0.252336666666665	0.362169610017891	0.692747338775175	-0.439506666666666	0.727199158546954	0.997596031387365	-0.978069999999999	0.241572907873395	0.488734906160313	-1.08415	0.0423667418699795	0.14970940035786	0.354076666666664	0.596407655955277	0.70784406401867
CHMP2B	CHMP2B	1.84868566853347	0.261642777812438	0.335582214186975	4.6204990018668	0.0608819966791974	0.0928165954046176	3.6401890018668	0.0867196960605012	0.129974512315795	2.93748566853347	0.13217892124257	0.189694905465609	1.24517	0.453497239657059	0.608076614060828	2.27111333333333	0.227710480367608	0.372606440456671	0.552083333333332	0.725006541227814	0.825861325463611	3.16415	0.127112535611191	0.633552129559317	-2.02527201691363	0.448442812145548	0.949286552804869	0.749516666666668	0.27353692688789	0.527578229535759	-1.10590333333333	0.3600804952431	0.514901097283422	1.51553666666667	0.0357704407440447	0.131283736670889
CHMP3	CHMP3	NA	NA	NA	NA	NA	NA	NA	NA	NA	NA	NA	NA	1.65335333333334	0.0195735544699261	0.111543588618931	0.874306666666669	0.0827779996664525	0.206650996799518	0.157023333333335	0.797610545155941	0.874931434715843	2.27186666666667	0.10039516736658	0.633552129559317	1.34932333333333	0.506425904101498	0.960817198466747	1.22119666666667	0.390152541110274	0.633697477115175	-0.188389999999998	0.852276647741158	0.895530144517157	2.88966666666667	0.0553129665141089	0.164167523464777
CHMP4A	CHMP4A	1.68532333333333	0.11710553830084	0.17903340463549	3.02843333333333	0.039915173018452	0.0665890709991434	2.40896333333333	0.0626393488692229	0.10073500695533	1.86898333333333	0.108706633706193	0.163013613545774	-0.00246666666666684	0.995902281267665	0.997804673399982	0.135940000000002	0.788854743268387	0.865769449326131	-2.8731406095214	0.225944181743627	0.381400955682946	1.69366	0.218732282930524	0.633552129559317	-3.6653346300141	0.188243555832012	0.918231017830095	-2.32945105124427	0.343962840341883	0.591964653604729	-2.68276333333333	0.16513157416178	0.320536022665753	1.20501333333333	0.479473245685168	0.616521064087487
CHMP4B	CHMP4B	1.71507666666666	0.0166189571555659	0.0461982848447039	2.51102333333333	0.00518503538238716	0.0159442831515165	2.02617333333333	0.0132809434300559	0.0328790106868793	0.810703333333336	0.101860336011782	0.154705486630975	0.105376666666665	0.736591156078868	0.829060217517953	-0.29448	0.600400192892801	0.720434677587227	-1.06349	0.00526159139140393	0.0519101641296969	1.68421	0.154578333046036	0.633552129559317	-1.00470333333333	0.460515162791938	0.949286552804869	-0.777899999999999	0.379142195128936	0.622276847431267	-1.00369	0.226936681926662	0.388449801992729	1.20492333333333	0.242164494463987	0.380373112966184
CHMP4C	CHMP4C	NA	NA	NA	NA	NA	NA	NA	NA	NA	NA	NA	NA	NA	NA	NA	NA	NA	NA	NA	NA	NA	NA	NA	NA	-1.30278460011036	0.470381282878008	0.949286552804869	-4.3255076060913	0.215505796622299	0.465138801322457	-1.29791333333333	0.247512235561599	0.404524690120045	1.84143333333333	0.129799185248885	0.264257828429782
CHMP5	CHMP5	1.05546666666667	0.045152361095038	0.089237999742648	0.350846666666666	0.336950383222918	0.392432173231512	1.63246	0.027123797686106	0.0537036826679504	0.236553333333333	0.496086899792922	0.557939166710838	-0.125033333333334	0.667051589192817	0.779796192863965	-1.49592	0.030065266336082	0.123712665005407	-2.28770333333333	0.0134263426986701	0.0803959675477712	0.127066666666664	0.412188282083315	0.719049307205665	-0.631006666666664	0.688140452871834	0.997596031387365	-1.43605	0.336494613107242	0.587838536105215	-0.519929999999999	0.411682464758481	0.560022539728325	0.663813333333334	0.295085172546021	0.436834814432305
CHMP6	CHMP6	-0.252296666666666	0.345184635492955	0.422214607471862	0.321280000000002	0.0189979885097552	0.0381714780680993	-0.649573333333329	0.0678904145839395	0.106987387661262	0.0831666666666671	0.825887006109857	0.857408170616115	0.0765766666666678	0.882421548799117	0.933438861872545	1.34178666666667	0.0194484311888622	0.1011766247539	-0.915546666666664	0.0957135951130078	0.222708099340353	0.914283333333334	0.339266300909031	0.68187584902322	-1.11798333333333	0.400571540818101	0.949286552804869	0.992513333333331	0.447366082909843	0.690527540528302	-0.303566666666665	0.798223485484171	0.858539653490769	0.561943333333332	0.644431898598919	0.749163876262872
CHMP7	CHMP7	5.1456432359857	0.00149550335049919	0.0126764576756866	4.94043990265237	0.00782730815262546	0.0206232265651907	5.4970532359857	0.00607253191298004	0.0204094794480569	5.1317832359857	0.00665296138904554	0.0246841132562654	NA	NA	NA	NA	NA	NA	NA	NA	NA	NA	NA	NA	NA	NA	NA	NA	NA	NA	NA	NA	NA	NA	NA	NA
CHORDC1	CHORDC1	2.56249666666667	0.000192306535826514	0.00529542948249581	3.67845333333333	5.64384438914516e-05	0.00175104205739135	3.77810333333333	0.000152119747468084	0.0033806383823805	1.61923333333333	0.00535099344167105	0.0219232860183992	3.48375333333334	0.00337683233286714	0.0592719555629476	3.315	0.00349944218350098	0.0532198834598839	2.46711666666667	0.00625316132135035	0.0553771677280895	0.935876666666669	0.217526572390606	0.633552129559317	NA	NA	NA	NA	NA	NA	NA	NA	NA	NA	NA	NA
CHP1	CHP1	-0.0514299999999963	0.845054955998906	0.875299716467043	-0.881483333333332	0.0294380397115561	0.0530612766100003	-1.00308	0.0270997502009502	0.0536843341116649	-0.249613333333333	0.33255921485692	0.39920722857142	-0.973009999999999	0.000131136877654026	0.0293357652521322	-1.65609333333333	0.0546445043289783	0.163829921509534	1.06674333333333	0.0874538104510981	0.212806655684765	0.196956666666669	0.423543280180011	0.727477132247355	-4.10059137350943	0.324018265664384	0.949286552804869	-0.546843333333335	0.780314153144253	0.893812554400542	2.98930333333333	0.115469580269308	0.261541268098434	2.56736666666666	0.149774796986649	0.283888314382546
CHPF	CHPF	-2.0900193445868	0.0980821780721911	0.156057052421549	-0.170096666666666	0.78522381464045	0.817655311278784	-0.61271	0.355333805102891	0.419794439304624	-0.510733333333333	0.358808467503144	0.425777441649223	NA	NA	NA	NA	NA	NA	NA	NA	NA	NA	NA	NA	NA	NA	NA	NA	NA	NA	NA	NA	NA	NA	NA	NA
CHRAC1	CHRAC1	1.41549	0.00648184035809589	0.0264586930825603	0.58689	0.291659701518688	0.347594438796245	-1.5132	0.0273780573440632	0.0540843239265695	1.15339333333333	0.00500193005277326	0.0210992684959908	NA	NA	NA	NA	NA	NA	NA	NA	NA	NA	NA	NA	NA	NA	NA	NA	NA	NA	NA	NA	NA	NA	NA	NA
CHST14	CHST14	0.857300000000002	0.0213989364755214	0.0544275087363143	-1.19122666666667	0.00976084235164483	0.0240327487499208	-1.73328257138837	0.104961948877619	0.152511823047356	0.934586666666668	0.0280099910555149	0.0616383331109059	-1.96334	0.146253023465065	0.299768377997266	-1.47537333333333	0.310562315083619	0.459452105991341	-1.82350666666667	0.160490878293127	0.306560239923201	0.588406666666664	0.540586411045877	0.793134155288859	NA	NA	NA	NA	NA	NA	NA	NA	NA	NA	NA	NA
CHST3	CHST3	NA	NA	NA	NA	NA	NA	NA	NA	NA	NA	NA	NA	-1.91472666666666	0.192128457558763	0.354713408966698	NA	NA	NA	NA	NA	NA	-2.98225333333333	0.121875893749684	0.633552129559317	NA	NA	NA	NA	NA	NA	NA	NA	NA	NA	NA	NA
CHTF18	CHTF18	2.02618333333333	0.038952128379062	0.0806604426239294	1.50117666666667	0.017718496870797	0.0364279455161719	2.82662	0.00212240271594827	0.0110877139055965	3.41489333333333	0.00118250336295115	0.00958767785164393	NA	NA	NA	NA	NA	NA	NA	NA	NA	NA	NA	NA	NA	NA	NA	NA	NA	NA	NA	NA	NA	NA	NA	NA
CHTF8	CHTF8	NA	NA	NA	NA	NA	NA	2.83236666666667	0.00885079581204019	0.0256173752679238	0.915370000000001	0.34572801069319	0.412575014117586	NA	NA	NA	NA	NA	NA	NA	NA	NA	NA	NA	NA	NA	NA	NA	NA	NA	NA	NA	NA	NA	NA	NA	NA
CHTOP	CHTOP	-1.90760666666667	0.0102263451543681	0.0341771859903163	-5.04614	0.00622530505585177	0.0178869325396381	-2.44504333333333	0.0646000609790587	0.103033257879736	-2.0522	0.00403146078490582	0.0188766801791908	NA	NA	NA	NA	NA	NA	NA	NA	NA	NA	NA	NA	NA	NA	NA	NA	NA	NA	NA	NA	NA	NA	NA	NA
CIAO1	CIAO1	2.13431666666667	0.00012789813902215	0.00469104208304573	3.21691333333333	0.00025500648309108	0.00316344710857401	1.47598666666666	0.00122776560575142	0.00822650117144328	2.68775	0.000218474419834499	0.0044057648951513	NA	NA	NA	NA	NA	NA	NA	NA	NA	NA	NA	NA	NA	NA	NA	NA	NA	NA	NA	NA	NA	NA	NA	NA
CIAPIN1	CIAPIN1	2.95325333333333	0.00056322799649702	0.00819435514468762	2.73931666666666	0.00261472423626142	0.01028550151717	3.22232333333333	0.000570871993622511	0.00571199453657094	2.63370666666667	0.00303300649290665	0.0157456102274782	1.76801666666667	0.013000828867595	0.0940542722903942	0.575763333333335	0.261789008036307	0.411754665548901	-1.26633645465636	0.514264085265744	0.665413007717762	0.614120000000003	0.179422313245462	0.633552129559317	NA	NA	NA	NA	NA	NA	NA	NA	NA	NA	NA	NA
CIB1	CIB1	-1.67411	0.00597204914661868	0.0249429081652402	-2.01575333333333	0.035071396490713	0.060509323202045	1.05334333333333	0.00021527359156793	0.00384240566233797	0.0321099999999994	0.828572113618933	0.859519371646768	-0.198259999999998	0.898606444798486	0.940443791746204	1.59818	0.125912401585597	0.26201376724687	NA	NA	NA	-0.0183433333333305	0.985997833717672	0.996138952202018	-1.8915980056093	0.653298991451198	0.997596031387365	1.26490379394207	0.73259350624215	0.869609486293472	NA	NA	NA	0.311267127275404	0.924559499811952	0.952758264569357
CIC	CIC	-0.295326666666668	0.3607816615476	0.437795626562889	NA	NA	NA	-0.555486666666667	0.146691129690101	0.200900910204331	-1.22076333333333	0.0227980588477659	0.0534804134445934	NA	NA	NA	NA	NA	NA	NA	NA	NA	NA	NA	NA	NA	NA	NA	NA	NA	NA	NA	NA	NA	NA	NA	NA
CILP2	CILP2	NA	NA	NA	NA	NA	NA	NA	NA	NA	NA	NA	NA	0.726326666666667	0.628755133461179	0.74808112098909	0.414153333333333	0.682338348278998	0.785384350657376	NA	NA	NA	0.792076666666668	0.464775513889299	0.751812127450271	NA	NA	NA	NA	NA	NA	NA	NA	NA	NA	NA	NA
CIRBP	CIRBP	1.20221	0.00829203603370459	0.030345564541664	0.75961666666667	0.0367478739048909	0.062687549602461	2.15186	0.00563437994374487	0.0194361966022524	1.18947	0.0119219208352407	0.0351859354897651	NA	NA	NA	NA	NA	NA	NA	NA	NA	NA	NA	NA	NA	NA	NA	NA	NA	NA	NA	NA	NA	NA	NA	NA
CIRH1A	CIRH1A	-0.296156666666665	0.122705541340376	0.185321711801516	-0.331763333333331	0.105407167749311	0.144075783098038	-1.35715333333333	0.0247556120979393	0.0502311431207895	0.776983333333334	0.0104600203521093	0.0326221292029962	NA	NA	NA	NA	NA	NA	NA	NA	NA	NA	NA	NA	NA	NA	NA	NA	NA	NA	NA	NA	NA	NA	NA	NA
CISD1	CISD1	-0.961403333333333	0.10072069104541	0.159167231362788	-1.27850333333333	0.018779486026651	0.0378712830818634	-1.90760333333333	0.00527467779717669	0.0185874672812294	0.333670000000001	0.129739294426737	0.186803344253721	2.111804635396	0.375582612374531	0.539460739909926	3.959804635396	0.165991142825843	0.308213966934929	1.45726796872933	0.517214086888987	0.667778361206778	1.2437353374872	0.697590697781581	0.863840345431199	NA	NA	NA	NA	NA	NA	NA	NA	NA	NA	NA	NA
CISD2	CISD2	-0.746166666666667	0.064938108909579	0.115837905161573	-0.855616666666666	0.0612259389858493	0.0932673749424411	-0.680440000000001	0.0663262441357502	0.1051380121615	-0.282233333333334	0.350901389492562	0.417615388442095	0.650496666666665	0.367945737213477	0.531890323845113	0.54729	0.346948150354996	0.497234707554533	1.73095333333333	0.0483813742118877	0.153336495904769	-1.07126	0.384991042248008	0.704841014609945	NA	NA	NA	NA	NA	NA	NA	NA	NA	NA	NA	NA
CISD3	CISD3	-0.33229	0.532560188304001	0.603455502260238	NA	NA	NA	1.50557666666667	0.0419749285208409	0.0743584295699257	0.621469999999999	0.252982026808112	0.319757162985966	NA	NA	NA	NA	NA	NA	NA	NA	NA	NA	NA	NA	NA	NA	NA	NA	NA	NA	NA	NA	NA	NA	NA	NA
CIT	CIT	-0.550889999999999	0.0632797377033889	0.113903644060288	-0.826799999999999	0.0201188614790501	0.0398257326206452	-2.43509333333333	0.00143196726306032	0.0088575469120504	0.183063333333333	0.438454623907897	0.504299269913246	0.491990000000001	0.559993155806111	0.69228608634479	-0.474156666666666	0.390181084965042	0.539157921704131	-2.88366666666667	0.000840655841439002	0.0250474842090891	-2.63640666666667	0.177872161900557	0.633552129559317	NA	NA	NA	NA	NA	NA	NA	NA	NA	NA	NA	NA
CIZ1	CIZ1	-1.8538289538186	0.0139982941536944	0.0417177341833526	NA	NA	NA	-2.45962333333333	0.0163300559777862	0.0377452221430014	-0.437900000000001	0.344916427329324	0.411699612534911	NA	NA	NA	NA	NA	NA	NA	NA	NA	NA	NA	NA	NA	NA	NA	NA	NA	NA	NA	NA	NA	NA	NA	NA
CKAP2	CKAP2	0.130376666666667	0.828404336259909	0.861218799288457	-1.14436666666667	0.306320333853089	0.361844793553547	-0.792236666666666	0.255719600301958	0.318159930665751	1.35076	0.0958103094684692	0.147359662799508	NA	NA	NA	NA	NA	NA	NA	NA	NA	NA	NA	NA	NA	NA	NA	NA	NA	NA	NA	NA	NA	NA	NA	NA
CKAP4	CKAP4	-2.01784	0.00172547404535227	0.0137317977282335	-0.945419999999999	0.000669158350141133	0.00479171653566359	-1.62998333333333	0.000440446857865612	0.00506069494646591	-1.60220666666666	0.000165718313410204	0.00390399794582879	-1.35037333333333	0.0127524710103587	0.0931271010820791	0.612303333333333	0.29041946163088	0.440573984239076	0.544833333333333	0.195416455173725	0.349284907265468	-1.21162	0.0756432350218173	0.633552129559317	NA	NA	NA	2.41270391086237	0.157035616793199	0.403879184366823	NA	NA	NA	NA	NA	NA
CKAP5	CKAP5	0.871046666666665	0.0110560776529247	0.0358257438034455	0.793203333333331	0.0149566301712059	0.0322218776284336	1.36856333333333	0.00287083980301637	0.0132830280187309	1.14431	0.0138402950208193	0.0386634392932044	2.20864	0.0300937401473997	0.134194072526776	1.48539	0.0709868389653717	0.188207352596371	1.23855333333333	0.0961395522295848	0.223175746829364	0.426839999999999	0.719977022323761	0.873955301467792	NA	NA	NA	NA	NA	NA	NA	NA	NA	NA	NA	NA
CKB	CKB	3.37018333333333	0.00300371637785733	0.0179724574933389	-2.78718666666667	0.0686954487103956	0.102133364360087	5.09466	0.000185983446467994	0.00365684465540934	3.48937	0.000257683100660387	0.00485640615066022	2.58938333333333	0.0026470989078053	0.0544432081807371	-4.30909333333333	0.196185248469221	0.340481524154818	4.51061333333334	0.00270414225394756	0.0371626692172673	2.12842	0.235978368528667	0.633552129559317	3.99152839247403	0.0850916777653125	0.792040952211834	NA	NA	NA	8.4118650591407	0.0116301104971313	0.0802641428675255	7.35095172580737	0.0164702682726082	0.0944845681284094
CKMT1A	CKMT1A	-8.54492666666667	0.0235449583600707	0.0579052398069906	-5.41948333333333	8.69702046490294e-05	0.00196530072843261	-1.23987	0.000349665834283225	0.00446293002635151	0.258496666666669	0.0444595008716324	0.0841509275823545	NA	NA	NA	NA	NA	NA	-0.91989666666667	0.0284249604503936	0.115829567771902	0.549509999999998	0.294669006792603	0.656048823868362	NA	NA	NA	NA	NA	NA	2.377726432857	0.158699218695719	0.313138055681487	5.25704976619033	0.0394504242729446	0.136802600749791
CKMT2	CKMT2	NA	NA	NA	-5.67413	0.0503544333078145	0.079531056540633	-0.876286666666665	0.00928816433248598	0.0262729534875131	0.538813333333334	0.0239183378233939	0.0553098460534836	NA	NA	NA	NA	NA	NA	NA	NA	NA	NA	NA	NA	NA	NA	NA	NA	NA	NA	NA	NA	NA	NA	NA	NA
CKS1B	CKS1B	4.0511401796848	0.0306270967547635	0.0688373850615085	3.9015601796848	0.0243063930756915	0.0456072508465526	3.51080351301813	0.033616123056525	0.0627141432993923	4.04033684635147	0.0344405087886617	0.070552237918388	NA	NA	NA	NA	NA	NA	NA	NA	NA	NA	NA	NA	NA	NA	NA	NA	NA	NA	NA	NA	NA	NA	NA	NA
CLASP1	CLASP1	1.64737666666666	0.0195271013966834	0.0513749881463601	2.51587666666667	6.71363613707224e-05	0.00178156091107104	2.13763333333333	0.00411004220187372	0.0162158659168195	0.673516666666666	0.117532906590576	0.173213271602314	-0.0728833333333334	0.943742335050774	0.965839716554402	-0.637009999999998	0.759714176502006	0.844037913690146	NA	NA	NA	NA	NA	NA	NA	NA	NA	NA	NA	NA	NA	NA	NA	NA	NA	NA
CLASP2	CLASP2	2.21115333333333	0.0125176359728735	0.0386948169738827	4.77924666666667	0.00272398517611546	0.0105093884843479	4.67223666666667	0.00136285487258846	0.00871170120755405	1.03275666666667	0.051067517710455	0.0920366430867728	-2.25616976560946	0.328646676185514	0.494977334805989	-0.356951669473865	0.85888183517441	0.914694695170592	-1.3862950028072	0.536024408887256	0.684638901651706	NA	NA	NA	NA	NA	NA	NA	NA	NA	NA	NA	NA	NA	NA	NA
CLASRP	CLASRP	-0.00372232947623097	0.998467897125607	0.998654422045675	-1.02328223383227	0.541154551491562	0.589200436406502	-1.58333274650023	0.37194838844923	0.43587880332851	0.435024432834403	0.7847616981499	0.821990369419813	NA	NA	NA	NA	NA	NA	NA	NA	NA	NA	NA	NA	NA	NA	NA	NA	NA	NA	NA	NA	NA	NA	NA	NA
CLCC1	CLCC1	-0.531690000000001	0.0425850242827291	0.0854253353352309	-1.35908666666667	0.00141167417957574	0.00710601660307172	-0.755163333333332	0.0124675243499018	0.0316148064155503	-0.275746666666667	0.151815181235946	0.210534677102181	NA	NA	NA	NA	NA	NA	NA	NA	NA	NA	NA	NA	NA	NA	NA	NA	NA	NA	NA	NA	NA	NA	NA	NA
CLCN3	CLCN3	-0.157223333333334	0.605043186643511	0.66965866443075	-0.415289999999999	0.340488506209206	0.396177881729283	2.00456	0.0018693320960817	0.010306512376753	-0.240326666666665	0.473813093776606	0.538503353837573	NA	NA	NA	NA	NA	NA	NA	NA	NA	NA	NA	NA	NA	NA	NA	NA	NA	NA	NA	NA	NA	NA	NA	NA
CLCN7	CLCN7	0.697309999999998	0.363637496079125	0.44041064675544	-0.415189999999999	0.577507220076621	0.623492800165452	0.0894900000000014	0.897199875842824	0.917001357477637	0.528403333333333	0.478451710661972	0.541684118679087	NA	NA	NA	NA	NA	NA	NA	NA	NA	NA	NA	NA	NA	NA	NA	NA	NA	NA	NA	NA	NA	NA	NA	NA
CLDN1	CLDN1	NA	NA	NA	NA	NA	NA	NA	NA	NA	NA	NA	NA	1.70306	0.0759440833968307	0.205211286526313	NA	NA	NA	NA	NA	NA	NA	NA	NA	3.46422333333333	0.0720827139878578	0.792040952211834	NA	NA	NA	NA	NA	NA	NA	NA	NA
CLDN12	CLDN12	NA	NA	NA	NA	NA	NA	NA	NA	NA	NA	NA	NA	NA	NA	NA	NA	NA	NA	NA	NA	NA	NA	NA	NA	1.1639	0.440827620817709	0.949286552804869	NA	NA	NA	1.19692666666667	0.0262695911152638	0.113540684863969	0.958873333333333	0.148489835235083	0.283415695136192
CLDN4	CLDN4	NA	NA	NA	NA	NA	NA	NA	NA	NA	NA	NA	NA	NA	NA	NA	NA	NA	NA	NA	NA	NA	NA	NA	NA	6.80980102542713	0.00453704228859096	0.48154221592224	8.95106435876047	0.00195019951610133	0.0852670566206526	6.3416776920938	0.00792320779589378	0.0632995405432818	8.2855576920938	0.00580452681889931	0.0611628285791814
CLDND1	CLDND1	-2.25422386802266	0.181218233217592	0.250191444210157	-2.19776666666667	0.0793768913561157	0.114707221276302	-2.05003262140907	0.184479339442248	0.243598380848166	-0.124656666666667	0.845933352177003	0.873750303276188	1.42673	0.0715995822583818	0.199755217524049	1.44592	0.0787597391473961	0.201551015310044	0.829726666666669	0.153631757270888	0.299024270528557	0.164926666666666	0.897535926623204	0.956819664949976	2.02371333333333	0.0510984498771413	0.754557202374725	2.36404	0.0224613808170535	0.1870593301907	-0.160023333333335	0.8044303557431	0.863147899957925	1.09132333333333	0.163233483695819	0.298269813096092
CLEC16A	CLEC16A	1.61199333333333	0.00330158376834462	0.018675126177319	2.77194333333333	3.94385152530262e-05	0.00151810716475062	1.32829666666667	0.0211725111953995	0.0447765093158404	1.95247666666667	0.000218200454545481	0.0044057648951513	NA	NA	NA	NA	NA	NA	NA	NA	NA	NA	NA	NA	NA	NA	NA	NA	NA	NA	NA	NA	NA	NA	NA	NA
CLGN	CLGN	10.2810273333333	0.0140020112677409	0.0417177341833526	13.250964	0.0113715980707818	0.0265948664558608	13.656904	0.0106674069563589	0.0287194316792896	13.5170973333333	0.0109041796174522	0.0335322586487735	NA	NA	NA	NA	NA	NA	NA	NA	NA	NA	NA	NA	NA	NA	NA	NA	NA	NA	NA	NA	NA	NA	NA	NA
CLIC1	CLIC1	1.47677	0.0016162469134796	0.0131111908708633	2.31075666666667	0.00015364567982844	0.00261247703161061	0.983220000000003	0.0025729811560512	0.0123715642945822	0.911583333333333	0.00939657887229784	0.030495539181498	1.51567666666667	0.0102297536327795	0.0860981526989315	1.00902	0.0686881081275532	0.185060039188629	-1.04837	0.0613488872212573	0.172404325685276	-0.677516666666666	0.183506393485396	0.633552129559317	-1.71336682646754	0.678461977298173	0.997596031387365	1.95410333333333	0.0467967410691719	0.239178774233308	-0.571716666666667	0.277319668200952	0.435534094289957	0.889466666666667	0.069580809392478	0.184157208858759
CLIC3	CLIC3	NA	NA	NA	NA	NA	NA	NA	NA	NA	NA	NA	NA	5.12803333333333	0.00713984427863275	0.0801000341230278	2.72964	0.0265912068060512	0.115532949351017	NA	NA	NA	-1.81539848272823	0.105144922384349	0.633552129559317	NA	NA	NA	NA	NA	NA	NA	NA	NA	NA	NA	NA
CLIC4	CLIC4	2.07157	0.0272381715233886	0.0638803481656202	3.10897333333333	0.006555304097886	0.0185108816992113	1.55483	0.0457421562444672	0.0791301499594369	-0.489329999999995	0.330349185703932	0.397096276300604	1.16294333333333	0.0281714888314446	0.129131566368007	1.96835333333333	0.00455566522037545	0.0563160096450532	-1.59763666666667	0.00563601033061331	0.0537367673055558	-2.07249666666667	0.0711557723235406	0.633552129559317	1.92241	0.424846647392824	0.949286552804869	4.34227333333333	0.0298141422448163	0.199386623724526	2.38439	0.106561423712254	0.247464917625613	0.940973333333336	0.538019559865786	0.664744926533249
CLINT1	CLINT1	0.300396666666668	0.196613146878874	0.266430470359274	1.23635	0.0161596727695914	0.034123580848409	0.870570000000001	0.0173082997796183	0.0392493233517677	0.732786666666669	0.0286968392331075	0.0625476556079581	-0.199696666666668	0.589060688034819	0.716149630411717	-0.366256666666668	0.593491099835688	0.716171079313639	-1.47384333333333	0.00689859386402366	0.0576352621410869	-0.526036666666666	0.0119582607263059	0.633552129559317	NA	NA	NA	NA	NA	NA	NA	NA	NA	NA	NA	NA
CLIP1	CLIP1	3.64531	0.121737923047569	0.184328291854266	3.86429	0.11059052365386	0.15006044540503	2.19215333333333	0.255442640017749	0.317890923950744	4.47623333333333	0.0857156545166572	0.135710023667687	3.8315	0.066173258472568	0.192643149318383	2.71964333333333	0.122619631560135	0.257680994595956	0.319023333333334	0.798628843304262	0.875369084409726	3.17806666666667	0.152156449319425	0.633552129559317	NA	NA	NA	NA	NA	NA	NA	NA	NA	NA	NA	NA
CLIP2	CLIP2	-0.92079	0.132009034968777	0.196149564104346	-0.459866666666667	0.369370719629089	0.42497545447517	-2.04009333333333	0.0172482598328142	0.0391754095942347	-1.01704	0.1165113040857	0.17212490248047	NA	NA	NA	NA	NA	NA	NA	NA	NA	NA	NA	NA	NA	NA	NA	NA	NA	NA	NA	NA	NA	NA	NA	NA
CLK3	CLK3	1.6984434258226	0.31039371323548	0.387286865686963	0.471930092489266	0.751606206362773	0.786406974787267	1.1530634258226	0.463067332103183	0.524055222512102	1.0218734258226	0.504667041128502	0.566261530094643	NA	NA	NA	NA	NA	NA	NA	NA	NA	NA	NA	NA	NA	NA	NA	NA	NA	NA	NA	NA	NA	NA	NA	NA
CLMN	CLMN	0.101700000000001	0.725647407859477	0.773003625483414	-1.23234333333333	0.0371191187238435	0.0630940409438174	-2.33383666666666	0.0338198121192931	0.0630267367593521	3.10027333333333	0.000977252764063457	0.00881852381926932	NA	NA	NA	NA	NA	NA	NA	NA	NA	NA	NA	NA	NA	NA	NA	NA	NA	NA	NA	NA	NA	NA	NA	NA
CLMP	CLMP	NA	NA	NA	NA	NA	NA	NA	NA	NA	NA	NA	NA	NA	NA	NA	3.13385984659493	0.125890645462885	0.26201376724687	NA	NA	NA	NA	NA	NA	NA	NA	NA	2.66600333333333	0.0815202178024053	0.297709565709944	NA	NA	NA	NA	NA	NA
CLN5	CLN5	-4.29139596587543	0.0260073792060073	0.0621480713265877	-4.19542024098483	0.0313430991396024	0.0558971566480097	0.717133333333333	0.0661777662020171	0.104941894101562	-0.735340000000001	0.0351423919879057	0.0716009276139686	NA	NA	NA	NA	NA	NA	NA	NA	NA	NA	NA	NA	NA	NA	NA	NA	NA	NA	NA	NA	NA	NA	NA	NA
CLNS1A	CLNS1A	3.15959	0.0320345776082767	0.0708769806133603	2.52446333333334	0.0373401523434453	0.0633387430627851	2.63430333333334	0.0275339340615917	0.054310243853867	2.40180333333334	0.0533545045680782	0.0953765991211885	1.37801	0.0477462039454751	0.163519608225404	0.313696666666669	0.589278692980479	0.713313626443648	-0.294546666666665	0.517097192862275	0.667778361206778	-0.446809999999999	0.523256076009395	0.786077057212654	NA	NA	NA	NA	NA	NA	NA	NA	NA	NA	NA	NA
CLP1	CLP1	0.728763333333333	0.238565669064508	0.311379959086148	0.884329999999999	0.18359529415155	0.232331499508143	0.543599999999998	0.34423552895399	0.408199529348795	0.600436666666667	0.306766698784126	0.373576060161995	NA	NA	NA	NA	NA	NA	NA	NA	NA	NA	NA	NA	NA	NA	NA	NA	NA	NA	NA	NA	NA	NA	NA	NA
CLPB	CLPB	1.01523333333333	0.00808891222019229	0.0300883882159754	1.22788	0.00518087447182878	0.0159442831515165	1.02558333333333	0.00787094279147176	0.023960816537389	2.84575666666667	0.00183090539016215	0.0122299844859312	NA	NA	NA	NA	NA	NA	NA	NA	NA	NA	NA	NA	NA	NA	NA	NA	NA	NA	NA	NA	NA	NA	NA	NA
CLPP	CLPP	1.27773	0.0431318701668365	0.0862959764100308	-0.121423333333333	0.564745964976885	0.610979054337687	1.84437333333333	0.0054353598809165	0.0190255774293218	2.00236333333333	0.00224324907861239	0.0132536345110636	NA	NA	NA	NA	NA	NA	NA	NA	NA	NA	NA	NA	NA	NA	NA	NA	NA	NA	NA	NA	NA	NA	NA	NA
CLPTM1	CLPTM1	-0.451363333333337	0.00286051124971857	0.0175431583401984	-1.76682333333333	0.0362371621670004	0.0620597068608078	NA	NA	NA	-0.372350000000001	0.314985673237914	0.381671503484839	1.29633333333333	0.0329356733432592	0.140065627042212	1.00038	0.236106477691611	0.382192829548908	NA	NA	NA	NA	NA	NA	NA	NA	NA	NA	NA	NA	NA	NA	NA	NA	NA	NA
CLPTM1L	CLPTM1L	-0.0125233333333341	0.966605771154561	0.971322691208994	-0.914983333333332	0.0624670329633241	0.0947900907176023	-1.03837666666667	0.031977341058619	0.0604953883074747	-0.679446666666667	0.106776362669555	0.160666913546405	NA	NA	NA	NA	NA	NA	NA	NA	NA	NA	NA	NA	NA	NA	NA	NA	NA	NA	NA	NA	NA	NA	NA	NA
CLPX	CLPX	-0.243423333333332	0.164092976321642	0.231869568547393	-1.52756333333333	0.00270366073533653	0.0104803722874779	0.564720000000001	0.0216969538225585	0.0456534617424402	0.503653333333332	0.0402236531514506	0.0785477997416792	NA	NA	NA	NA	NA	NA	-1.09828	0.502653188529398	0.654429435636266	-0.588481522721867	0.843463339492429	0.934229710743871	NA	NA	NA	NA	NA	NA	NA	NA	NA	NA	NA	NA
CLSTN1	CLSTN1	0.391446509256866	0.08673282796134	0.142493259894531	-0.339856824076469	0.160886451562529	0.208084062724579	0.200313175923533	0.604693912181961	0.657325143840507	-0.0114201574098018	0.94751995665807	0.95860099909598	-3.15758	0.0566194200330705	0.177362401361437	-3.63283666666667	0.123553687396594	0.258979664171919	-0.370389999999997	0.718331165188959	0.819809013730361	-0.259840000000001	0.855145282047531	0.94031532734538	-5.20794	0.00520586179375395	0.48154221592224	-3.62262	0.0293412913619259	0.199386623724526	0.185696666666665	0.647405911576667	0.745752833113421	-1.40419	0.047099420834779	0.150490704800059
[truncated: 5,084 more rows]
