# Supplementary material for: Prostate cancer reshapes the secreted and extracellular vesicle urinary proteomes
Source: Nat Commun. 2024 Jun 13;15:5069. doi: 10.1038/s41467-024-49424-5 (PMC11176296; doi:10.1038/s41467-024-49424-5)
Supplement: Supplementary file 10 — Source Data [file 41467_2024_49424_MOESM10_ESM.zip › SourceData_S1C-D_prepost_NTA_data_particleCount.txt]

run.id	fraction	dre	patient	date	raw.count.1	raw.count.2	raw.count.3	adj.count.1	adj.count.2	adj.count.3	raw.count.mean	adj.count.mean	adj.sd	ymin	ymax
11-50-58	uEV-P150	Pre-DRE	P1	2022-09-30	0.253894248	0.339242595	0.368153128	25.3894248	33.9242595	36.8153128	0.320429990333333	32.0429990333333	4.85057280842295	27.1924262249104	36.8935718417563
12-33-28	uEV-P150	Post-DRE	P1	2022-09-30	0.715499454	0.714490026	0.658794968	71.5499454	71.4490026	65.8794968	0.696261482666667	69.6261482666667	2.64960314911807	66.9765451175486	72.2757514157847
13-05-19	uEV-P20	Pre-DRE	P1	2022-09-30	0.346193697	0.317906183	0.238200596	17.30968485	15.89530915	11.9100298	0.300766825333333	15.0383412666667	2.28617061619735	12.7521706504693	17.324511882864
14-00-14	uEV-P20	Post-DRE	P1	2022-09-30	0.133036434	0.122464544	0.125037191	6.6518217	6.1232272	6.25185955	0.126846056333333	6.34230281666667	0.225074838992968	6.1172279776737	6.56737765565964
14-33-42	uEV-P150	Pre-DRE	P2	2022-09-30	0.500928553	0.541022457	0.520335723	50.0928553	54.1022457	52.0335723	0.520762244333333	52.0762244333333	1.63710460839892	50.4391198249344	53.7133290417323
14-43-51	uEV-P150	Post-DRE	P2	2022-09-30	0.767767766	0.877253679	1.006187676	76.7767766	87.7253679	100.6187676	0.883736373666667	88.3736373666667	9.74424013411955	78.6293972325471	98.1178775007862
14-57-44	uEV-P20	Pre-DRE	P2	2022-09-30	0.096235679	0.086761361	0.093642319	4.81178395	4.33806805	4.68211595	0.0922131196666667	4.61065598333333	0.199885940151216	4.41077004318212	4.81054192348455
15-10-02	uEV-P20	Post-DRE	P2	2022-09-30	0.114658632	0.113269396	0.117666188	5.7329316	5.6634698	5.8833094	0.115198072	5.7599036	0.0917532161835578	5.66815038381644	5.85165681618356
