# Supplementary material for: Prostate cancer reshapes the secreted and extracellular vesicle urinary proteomes
Source: Nat Commun. 2024 Jun 13;15:5069. doi: 10.1038/s41467-024-49424-5 (PMC11176296; doi:10.1038/s41467-024-49424-5)
Supplement: Supplementary file 10 — Source Data [file 41467_2024_49424_MOESM10_ESM.zip › SourceData_S1C-D_prepost_NTA_data_sizeDistribution.txt]

group	run.id	fraction	dre	patient	dilution	date	size.nm	conc.1	conc.2	conc.3	conc.avg	ste	max.conc	scaled
uEV-P150_Post-DRE_P1	12-33-28	uEV-P150	Post-DRE	P1	100	2022-09-30	0.5	0	0	0	0	0	4536936	0
uEV-P150_Post-DRE_P1	12-33-28	uEV-P150	Post-DRE	P1	100	2022-09-30	1.5	0	0	0	0	0	4536936	0
uEV-P150_Post-DRE_P1	12-33-28	uEV-P150	Post-DRE	P1	100	2022-09-30	2.5	0	0	0	0	0	4536936	0
uEV-P150_Post-DRE_P1	12-33-28	uEV-P150	Post-DRE	P1	100	2022-09-30	3.5	0	0	0	0	0	4536936	0
uEV-P150_Post-DRE_P1	12-33-28	uEV-P150	Post-DRE	P1	100	2022-09-30	4.5	0	0	0	0	0	4536936	0
uEV-P150_Post-DRE_P1	12-33-28	uEV-P150	Post-DRE	P1	100	2022-09-30	5.5	0	0	0	0	0	4536936	0
uEV-P150_Post-DRE_P1	12-33-28	uEV-P150	Post-DRE	P1	100	2022-09-30	6.5	0	0	0	0	0	4536936	0
uEV-P150_Post-DRE_P1	12-33-28	uEV-P150	Post-DRE	P1	100	2022-09-30	7.5	0	0	0	0	0	4536936	0
uEV-P150_Post-DRE_P1	12-33-28	uEV-P150	Post-DRE	P1	100	2022-09-30	8.5	0	0	0	0	0	4536936	0
uEV-P150_Post-DRE_P1	12-33-28	uEV-P150	Post-DRE	P1	100	2022-09-30	9.5	0	0	0	0	0	4536936	0
uEV-P150_Post-DRE_P1	12-33-28	uEV-P150	Post-DRE	P1	100	2022-09-30	10.5	0	0	0	0	0	4536936	0
uEV-P150_Post-DRE_P1	12-33-28	uEV-P150	Post-DRE	P1	100	2022-09-30	11.5	0	0	0	0	0	4536936	0
uEV-P150_Post-DRE_P1	12-33-28	uEV-P150	Post-DRE	P1	100	2022-09-30	12.5	0	0	0	0	0	4536936	0
uEV-P150_Post-DRE_P1	12-33-28	uEV-P150	Post-DRE	P1	100	2022-09-30	13.5	0	0	0	0	0	4536936	0
uEV-P150_Post-DRE_P1	12-33-28	uEV-P150	Post-DRE	P1	100	2022-09-30	14.5	0	0	0	0	0	4536936	0
uEV-P150_Post-DRE_P1	12-33-28	uEV-P150	Post-DRE	P1	100	2022-09-30	15.5	0	0	0	0	0	4536936	0
uEV-P150_Post-DRE_P1	12-33-28	uEV-P150	Post-DRE	P1	100	2022-09-30	16.5	0	0	0	0	0	4536936	0
uEV-P150_Post-DRE_P1	12-33-28	uEV-P150	Post-DRE	P1	100	2022-09-30	17.5	0	0	0	0	0	4536936	0
uEV-P150_Post-DRE_P1	12-33-28	uEV-P150	Post-DRE	P1	100	2022-09-30	18.5	0	0	0	0	0	4536936	0
uEV-P150_Post-DRE_P1	12-33-28	uEV-P150	Post-DRE	P1	100	2022-09-30	19.5	0	0	0	0	0	4536936	0
uEV-P150_Post-DRE_P1	12-33-28	uEV-P150	Post-DRE	P1	100	2022-09-30	20.5	1	0	0	0	0	4536936	0
uEV-P150_Post-DRE_P1	12-33-28	uEV-P150	Post-DRE	P1	100	2022-09-30	21.5	4	0	0	1	1	4536936	2.20413071729467e-05
uEV-P150_Post-DRE_P1	12-33-28	uEV-P150	Post-DRE	P1	100	2022-09-30	22.5	13	0	0	4	4	4536936	8.81652286917867e-05
uEV-P150_Post-DRE_P1	12-33-28	uEV-P150	Post-DRE	P1	100	2022-09-30	23.5	38	0	0	13	13	4536936	0.000286536993248307
uEV-P150_Post-DRE_P1	12-33-28	uEV-P150	Post-DRE	P1	100	2022-09-30	24.5	100	0	0	34	33	4536936	0.000749404443880187
uEV-P150_Post-DRE_P1	12-33-28	uEV-P150	Post-DRE	P1	100	2022-09-30	25.5	235	2	0	79	78	4536936	0.00174126326666279
uEV-P150_Post-DRE_P1	12-33-28	uEV-P150	Post-DRE	P1	100	2022-09-30	26.5	505	4	2	170	167	4536936	0.00374702221940094
uEV-P150_Post-DRE_P1	12-33-28	uEV-P150	Post-DRE	P1	100	2022-09-30	27.5	1004	9	6	339	332	4536936	0.00747200313162892
uEV-P150_Post-DRE_P1	12-33-28	uEV-P150	Post-DRE	P1	100	2022-09-30	28.5	1861	17	14	631	615	4536936	0.0139080648261294
uEV-P150_Post-DRE_P1	12-33-28	uEV-P150	Post-DRE	P1	100	2022-09-30	29.5	3244	31	34	1103	1070	4536936	0.0243115618117602
uEV-P150_Post-DRE_P1	12-33-28	uEV-P150	Post-DRE	P1	100	2022-09-30	30.5	5358	55	76	1830	1764	4536936	0.0403355921264924
uEV-P150_Post-DRE_P1	12-33-28	uEV-P150	Post-DRE	P1	100	2022-09-30	31.5	8447	92	166	2901	2773	4536936	0.0639418321087183
uEV-P150_Post-DRE_P1	12-33-28	uEV-P150	Post-DRE	P1	100	2022-09-30	32.5	12784	148	343	4425	4180	4536936	0.097532784240289
uEV-P150_Post-DRE_P1	12-33-28	uEV-P150	Post-DRE	P1	100	2022-09-30	33.5	18676	229	677	6527	6076	4536936	0.143863611917823
uEV-P150_Post-DRE_P1	12-33-28	uEV-P150	Post-DRE	P1	100	2022-09-30	34.5	26455	343	1279	9359	8552	4536936	0.206284593831608
uEV-P150_Post-DRE_P1	12-33-28	uEV-P150	Post-DRE	P1	100	2022-09-30	35.5	36481	499	2310	13097	11704	4536936	0.288675000044083
uEV-P150_Post-DRE_P1	12-33-28	uEV-P150	Post-DRE	P1	100	2022-09-30	36.5	49137	707	3997	17947	15624	4536936	0.395575339832874
uEV-P150_Post-DRE_P1	12-33-28	uEV-P150	Post-DRE	P1	100	2022-09-30	37.5	64819	980	6627	24142	20404	4536936	0.532121237769279
uEV-P150_Post-DRE_P1	12-33-28	uEV-P150	Post-DRE	P1	100	2022-09-30	38.5	83927	1331	10544	31934	26132	4536936	0.703867103260879
uEV-P150_Post-DRE_P1	12-33-28	uEV-P150	Post-DRE	P1	100	2022-09-30	39.5	106844	1777	16120	41580	32894	4536936	0.916477552251123
uEV-P150_Post-DRE_P1	12-33-28	uEV-P150	Post-DRE	P1	100	2022-09-30	40.5	133918	2337	23721	53325	40767	4536936	1.17535270499738
uEV-P150_Post-DRE_P1	12-33-28	uEV-P150	Post-DRE	P1	100	2022-09-30	41.5	165428	3034	33664	67375	49817	4536936	1.48503307077728
uEV-P150_Post-DRE_P1	12-33-28	uEV-P150	Post-DRE	P1	100	2022-09-30	42.5	201558	3897	46174	83876	60093	4536936	1.84873668043808
uEV-P150_Post-DRE_P1	12-33-28	uEV-P150	Post-DRE	P1	100	2022-09-30	43.5	242371	4961	61353	102895	71613	4536936	2.26794030156035
uEV-P150_Post-DRE_P1	12-33-28	uEV-P150	Post-DRE	P1	100	2022-09-30	44.5	287789	6269	79166	124408	84358	4536936	2.74211494277195
uEV-P150_Post-DRE_P1	12-33-28	uEV-P150	Post-DRE	P1	100	2022-09-30	45.5	337582	7874	99456	148304	98262	4536936	3.26881401897668
uEV-P150_Post-DRE_P1	12-33-28	uEV-P150	Post-DRE	P1	100	2022-09-30	46.5	391369	9843	121963	174392	113214	4536936	3.84382764050452
uEV-P150_Post-DRE_P1	12-33-28	uEV-P150	Post-DRE	P1	100	2022-09-30	47.5	448642	12257	146373	202424	129053	4536936	4.46168956317656
uEV-P150_Post-DRE_P1	12-33-28	uEV-P150	Post-DRE	P1	100	2022-09-30	48.5	508791	15217	172355	232121	145583	4536936	5.11625026229155
uEV-P150_Post-DRE_P1	12-33-28	uEV-P150	Post-DRE	P1	100	2022-09-30	49.5	571145	18842	199609	263199	162575	4536936	5.80125000661239
uEV-P150_Post-DRE_P1	12-33-28	uEV-P150	Post-DRE	P1	100	2022-09-30	50.5	635016	23282	227894	295397	179789	4536936	6.51093601496693
uEV-P150_Post-DRE_P1	12-33-28	uEV-P150	Post-DRE	P1	100	2022-09-30	51.5	699742	28713	257048	328501	196977	4536936	7.24059144762016
uEV-P150_Post-DRE_P1	12-33-28	uEV-P150	Post-DRE	P1	100	2022-09-30	52.5	764727	35344	286997	362356	213899	4536936	7.98679990196027
uEV-P150_Post-DRE_P1	12-33-28	uEV-P150	Post-DRE	P1	100	2022-09-30	53.5	829459	43424	317751	396878	230332	4536936	8.74770990818473
uEV-P150_Post-DRE_P1	12-33-28	uEV-P150	Post-DRE	P1	100	2022-09-30	54.5	893537	53236	349392	432055	246070	4536936	9.52305697060748
uEV-P150_Post-DRE_P1	12-33-28	uEV-P150	Post-DRE	P1	100	2022-09-30	55.5	956662	65109	382061	467944	260927	4536936	10.3140974437374
uEV-P150_Post-DRE_P1	12-33-28	uEV-P150	Post-DRE	P1	100	2022-09-30	56.5	1018641	79408	415939	504663	274739	4536936	11.1234322018208
uEV-P150_Post-DRE_P1	12-33-28	uEV-P150	Post-DRE	P1	100	2022-09-30	57.5	1079362	96537	451229	542376	287354	4536936	11.9546760192341
uEV-P150_Post-DRE_P1	12-33-28	uEV-P150	Post-DRE	P1	100	2022-09-30	58.5	1138778	116934	488135	581282	298635	4536936	12.8122151161048
uEV-P150_Post-DRE_P1	12-33-28	uEV-P150	Post-DRE	P1	100	2022-09-30	59.5	1196883	141058	526853	621598	308450	4536936	13.7008324560893
uEV-P150_Post-DRE_P1	12-33-28	uEV-P150	Post-DRE	P1	100	2022-09-30	60.5	1253689	169382	567548	663540	316671	4536936	14.625288961537
uEV-P150_Post-DRE_P1	12-33-28	uEV-P150	Post-DRE	P1	100	2022-09-30	61.5	1309209	202373	610346	707309	323173	4536936	15.5900149351897
uEV-P150_Post-DRE_P1	12-33-28	uEV-P150	Post-DRE	P1	100	2022-09-30	62.5	1363436	240482	655321	753080	327833	4536936	16.5988676058027
uEV-P150_Post-DRE_P1	12-33-28	uEV-P150	Post-DRE	P1	100	2022-09-30	63.5	1416337	284116	702487	800980	330533	4536936	17.6546462193868
uEV-P150_Post-DRE_P1	12-33-28	uEV-P150	Post-DRE	P1	100	2022-09-30	64.5	1467846	333626	751794	851089	331164	4536936	18.759114080516
uEV-P150_Post-DRE_P1	12-33-28	uEV-P150	Post-DRE	P1	100	2022-09-30	65.5	1517860	389282	803117	903420	329630	4536936	19.9125577261835
uEV-P150_Post-DRE_P1	12-33-28	uEV-P150	Post-DRE	P1	100	2022-09-30	66.5	1566249	451259	856263	957924	325859	4536936	21.1138971323378
uEV-P150_Post-DRE_P1	12-33-28	uEV-P150	Post-DRE	P1	100	2022-09-30	67.5	1612857	519628	910970	1014485	319804	4536936	22.3605755073468
uEV-P150_Post-DRE_P1	12-33-28	uEV-P150	Post-DRE	P1	100	2022-09-30	68.5	1657518	594339	966914	1072924	311457	4536936	23.6486474572266
uEV-P150_Post-DRE_P1	12-33-28	uEV-P150	Post-DRE	P1	100	2022-09-30	69.5	1700062	675229	1023717	1133003	300848	4536936	24.9728671508701
uEV-P150_Post-DRE_P1	12-33-28	uEV-P150	Post-DRE	P1	100	2022-09-30	70.5	1740335	762019	1080964	1194440	288058	4536936	26.3270189396544
uEV-P150_Post-DRE_P1	12-33-28	uEV-P150	Post-DRE	P1	100	2022-09-30	71.5	1778205	854329	1138214	1256916	273224	4536936	27.7040716465914
uEV-P150_Post-DRE_P1	12-33-28	uEV-P150	Post-DRE	P1	100	2022-09-30	72.5	1813575	951687	1195017	1320093	256545	4536936	29.0965753098567
uEV-P150_Post-DRE_P1	12-33-28	uEV-P150	Post-DRE	P1	100	2022-09-30	73.5	1846393	1053552	1250936	1383627	238296	4536936	30.4969477197827
uEV-P150_Post-DRE_P1	12-33-28	uEV-P150	Post-DRE	P1	100	2022-09-30	74.5	1876659	1159334	1305562	1447185	218847	4536936	31.8978491210808
uEV-P150_Post-DRE_P1	12-33-28	uEV-P150	Post-DRE	P1	100	2022-09-30	75.5	1904424	1268414	1358527	1510455	198695	4536936	33.2924026259132
uEV-P150_Post-DRE_P1	12-33-28	uEV-P150	Post-DRE	P1	100	2022-09-30	76.5	1929797	1380164	1409522	1573161	178519	4536936	34.6745248335
uEV-P150_Post-DRE_P1	12-33-28	uEV-P150	Post-DRE	P1	100	2022-09-30	77.5	1952938	1493969	1458305	1635071	159267	4536936	36.0391021605771
uEV-P150_Post-DRE_P1	12-33-28	uEV-P150	Post-DRE	P1	100	2022-09-30	78.5	1974053	1609240	1504710	1696001	142263	4536936	37.3820790066247
uEV-P150_Post-DRE_P1	12-33-28	uEV-P150	Post-DRE	P1	100	2022-09-30	79.5	1993394	1725425	1548646	1755822	129284	4536936	38.7006120430176
uEV-P150_Post-DRE_P1	12-33-28	uEV-P150	Post-DRE	P1	100	2022-09-30	80.5	2011242	1842021	1590101	1814455	122352	4536936	39.992960006489
uEV-P150_Post-DRE_P1	12-33-28	uEV-P150	Post-DRE	P1	100	2022-09-30	81.5	2027907	1958576	1629132	1871872	123009	4536936	41.258505740438
uEV-P150_Post-DRE_P1	12-33-28	uEV-P150	Post-DRE	P1	100	2022-09-30	82.5	2043714	2074686	1665866	1928089	131416	4536936	42.4976019057796
uEV-P150_Post-DRE_P1	12-33-28	uEV-P150	Post-DRE	P1	100	2022-09-30	83.5	2058997	2190000	1700484	1983160	146310	4536936	43.7114387331009
uEV-P150_Post-DRE_P1	12-33-28	uEV-P150	Post-DRE	P1	100	2022-09-30	84.5	2074089	2304211	1733216	2037172	165862	4536936	44.9019338161261
uEV-P150_Post-DRE_P1	12-33-28	uEV-P150	Post-DRE	P1	100	2022-09-30	85.5	2089317	2417050	1764326	2090231	188426	4536936	46.0714235334155
uEV-P150_Post-DRE_P1	12-33-28	uEV-P150	Post-DRE	P1	100	2022-09-30	86.5	2104998	2528279	1794106	2142461	212764	4536936	47.2226410070585
uEV-P150_Post-DRE_P1	12-33-28	uEV-P150	Post-DRE	P1	100	2022-09-30	87.5	2121428	2637684	1822859	2193990	238001	4536936	48.3584075243733
uEV-P150_Post-DRE_P1	12-33-28	uEV-P150	Post-DRE	P1	100	2022-09-30	88.5	2138886	2745066	1850897	2244950	263516	4536936	49.4816325379066
uEV-P150_Post-DRE_P1	12-33-28	uEV-P150	Post-DRE	P1	100	2022-09-30	89.5	2157626	2850237	1878528	2295463	288851	4536936	50.5950050871337
uEV-P150_Post-DRE_P1	12-33-28	uEV-P150	Post-DRE	P1	100	2022-09-30	90.5	2177876	2953009	1906048	2345645	313657	4536936	51.7010819636865
uEV-P150_Post-DRE_P1	12-33-28	uEV-P150	Post-DRE	P1	100	2022-09-30	91.5	2199840	3053195	1933741	2395592	337655	4536936	52.8019791330537
uEV-P150_Post-DRE_P1	12-33-28	uEV-P150	Post-DRE	P1	100	2022-09-30	92.5	2223694	3150601	1961865	2445387	360617	4536936	53.8995260237306
uEV-P150_Post-DRE_P1	12-33-28	uEV-P150	Post-DRE	P1	100	2022-09-30	93.5	2249588	3245026	1990659	2495091	382345	4536936	54.9950671554547
uEV-P150_Post-DRE_P1	12-33-28	uEV-P150	Post-DRE	P1	100	2022-09-30	94.5	2277647	3336261	2020332	2544747	402668	4536936	56.0895503044345
uEV-P150_Post-DRE_P1	12-33-28	uEV-P150	Post-DRE	P1	100	2022-09-30	95.5	2307973	3424091	2051066	2594377	421434	4536936	57.1834603794279
uEV-P150_Post-DRE_P1	12-33-28	uEV-P150	Post-DRE	P1	100	2022-09-30	96.5	2340641	3508292	2083015	2643983	438507	4536936	58.2768414630491
uEV-P150_Post-DRE_P1	12-33-28	uEV-P150	Post-DRE	P1	100	2022-09-30	97.5	2375707	3588643	2116303	2693551	453768	4536936	59.3693849769977
uEV-P150_Post-DRE_P1	12-33-28	uEV-P150	Post-DRE	P1	100	2022-09-30	98.5	2413204	3664921	2151024	2743050	467108	4536936	60.4604076407514
uEV-P150_Post-DRE_P1	12-33-28	uEV-P150	Post-DRE	P1	100	2022-09-30	99.5	2453145	3736911	2187245	2792434	478436	4536936	61.5488955541802
uEV-P150_Post-DRE_P1	12-33-28	uEV-P150	Post-DRE	P1	100	2022-09-30	100.5	2495527	3804409	2225007	2841647	487674	4536936	62.6336144040824
uEV-P150_Post-DRE_P1	12-33-28	uEV-P150	Post-DRE	P1	100	2022-09-30	101.5	2540327	3867226	2264321	2890625	494758	4536936	63.713153546799
uEV-P150_Post-DRE_P1	12-33-28	uEV-P150	Post-DRE	P1	100	2022-09-30	102.5	2587508	3925197	2305179	2939295	499643	4536936	64.7859039669063
uEV-P150_Post-DRE_P1	12-33-28	uEV-P150	Post-DRE	P1	100	2022-09-30	103.5	2637018	3978183	2347544	2987582	502300	4536936	65.8502125663664
uEV-P150_Post-DRE_P1	12-33-28	uEV-P150	Post-DRE	P1	100	2022-09-30	104.5	2688791	4026075	2391363	3035410	502719	4536936	66.9044042058341
uEV-P150_Post-DRE_P1	12-33-28	uEV-P150	Post-DRE	P1	100	2022-09-30	105.5	2742749	4068800	2436559	3082703	500909	4536936	67.9468037459642
uEV-P150_Post-DRE_P1	12-33-28	uEV-P150	Post-DRE	P1	100	2022-09-30	106.5	2798804	4106321	2483042	3129389	496898	4536936	68.9758242126404
uEV-P150_Post-DRE_P1	12-33-28	uEV-P150	Post-DRE	P1	100	2022-09-30	107.5	2856857	4138642	2530704	3175401	490737	4536936	69.989988838282
uEV-P150_Post-DRE_P1	12-33-28	uEV-P150	Post-DRE	P1	100	2022-09-30	108.5	2916799	4165808	2579425	3220677	482497	4536936	70.9879310618444
uEV-P150_Post-DRE_P1	12-33-28	uEV-P150	Post-DRE	P1	100	2022-09-30	109.5	2978517	4187904	2629073	3265165	472269	4536936	71.9685047353544
uEV-P150_Post-DRE_P1	12-33-28	uEV-P150	Post-DRE	P1	100	2022-09-30	110.5	3041887	4205057	2679510	3308818	460167	4536936	72.9306739173751
uEV-P150_Post-DRE_P1	12-33-28	uEV-P150	Post-DRE	P1	100	2022-09-30	111.5	3106782	4217430	2730589	3351600	446328	4536936	73.8736451208481
uEV-P150_Post-DRE_P1	12-33-28	uEV-P150	Post-DRE	P1	100	2022-09-30	112.5	3173069	4225223	2782161	3393485	430907	4536936	74.7968452717869
uEV-P150_Post-DRE_P1	12-33-28	uEV-P150	Post-DRE	P1	100	2022-09-30	113.5	3240611	4228669	2834077	3434452	414086	4536936	75.6998115027411
uEV-P150_Post-DRE_P1	12-33-28	uEV-P150	Post-DRE	P1	100	2022-09-30	114.5	3309267	4228031	2886185	3474494	396069	4536936	76.5823895245602
uEV-P150_Post-DRE_P1	12-33-28	uEV-P150	Post-DRE	P1	100	2022-09-30	115.5	3378894	4223593	2938340	3513609	377086	4536936	77.44453525463
uEV-P150_Post-DRE_P1	12-33-28	uEV-P150	Post-DRE	P1	100	2022-09-30	116.5	3449346	4215664	2990398	3551802	357394	4536936	78.2863588994864
uEV-P150_Post-DRE_P1	12-33-28	uEV-P150	Post-DRE	P1	100	2022-09-30	117.5	3520476	4204563	3042224	3589088	337288	4536936	79.1081910787368
uEV-P150_Post-DRE_P1	12-33-28	uEV-P150	Post-DRE	P1	100	2022-09-30	118.5	3592134	4190625	3093691	3625483	317096	4536936	79.9103844532962
uEV-P150_Post-DRE_P1	12-33-28	uEV-P150	Post-DRE	P1	100	2022-09-30	119.5	3664172	4174187	3144680	3661013	297197	4536936	80.693512097151
uEV-P150_Post-DRE_P1	12-33-28	uEV-P150	Post-DRE	P1	100	2022-09-30	120.5	3736437	4155590	3195084	3695704	278021	4536936	81.4581470842877
uEV-P150_Post-DRE_P1	12-33-28	uEV-P150	Post-DRE	P1	100	2022-09-30	121.5	3808779	4135174	3244806	3729586	260059	4536936	82.2049506539215
uEV-P150_Post-DRE_P1	12-33-28	uEV-P150	Post-DRE	P1	100	2022-09-30	122.5	3881043	4113269	3293760	3762691	243861	4536936	82.9346281278819
uEV-P150_Post-DRE_P1	12-33-28	uEV-P150	Post-DRE	P1	100	2022-09-30	123.5	3953077	4090200	3341873	3795050	230020	4536936	83.6478627866913
uEV-P150_Post-DRE_P1	12-33-28	uEV-P150	Post-DRE	P1	100	2022-09-30	124.5	4024726	4066278	3389084	3826696	219134	4536936	84.3453819934864
uEV-P150_Post-DRE_P1	12-33-28	uEV-P150	Post-DRE	P1	100	2022-09-30	125.5	4095835	4041800	3435342	3857659	211734	4536936	85.0278469874823
uEV-P150_Post-DRE_P1	12-33-28	uEV-P150	Post-DRE	P1	100	2022-09-30	126.5	4166248	4017048	3480608	3887968	208184	4536936	85.6958969665871
uEV-P150_Post-DRE_P1	12-33-28	uEV-P150	Post-DRE	P1	100	2022-09-30	127.5	4235808	3992286	3524853	3917649	208600	4536936	86.3501050047874
uEV-P150_Post-DRE_P1	12-33-28	uEV-P150	Post-DRE	P1	100	2022-09-30	128.5	4304359	3967757	3568059	3946725	212811	4536936	86.990978052148
uEV-P150_Post-DRE_P1	12-33-28	uEV-P150	Post-DRE	P1	100	2022-09-30	129.5	4371741	3943690	3610214	3975215	220398	4536936	87.6189348935052
uEV-P150_Post-DRE_P1	12-33-28	uEV-P150	Post-DRE	P1	100	2022-09-30	130.5	4437798	3920289	3651315	4003134	230786	4536936	88.2343061484667
uEV-P150_Post-DRE_P1	12-33-28	uEV-P150	Post-DRE	P1	100	2022-09-30	131.5	4502369	3897743	3691367	4030493	243344	4536936	88.8373342714114
uEV-P150_Post-DRE_P1	12-33-28	uEV-P150	Post-DRE	P1	100	2022-09-30	132.5	4565299	3876218	3730378	4057298	257466	4536936	89.4281515101822
uEV-P150_Post-DRE_P1	12-33-28	uEV-P150	Post-DRE	P1	100	2022-09-30	133.5	4626429	3855864	3768363	4083552	272611	4536936	90.0068239887007
uEV-P150_Post-DRE_P1	12-33-28	uEV-P150	Post-DRE	P1	100	2022-09-30	134.5	4685603	3836812	3805339	4109251	288319	4536936	90.5732635417383
uEV-P150_Post-DRE_P1	12-33-28	uEV-P150	Post-DRE	P1	100	2022-09-30	135.5	4742669	3819175	3841326	4134390	304207	4536936	91.127359962759
uEV-P150_Post-DRE_P1	12-33-28	uEV-P150	Post-DRE	P1	100	2022-09-30	136.5	4797477	3803050	3876346	4158958	319960	4536936	91.668870797384
uEV-P150_Post-DRE_P1	12-33-28	uEV-P150	Post-DRE	P1	100	2022-09-30	137.5	4849879	3788520	3910421	4182940	335321	4536936	92.1974654260056
uEV-P150_Post-DRE_P1	12-33-28	uEV-P150	Post-DRE	P1	100	2022-09-30	138.5	4899733	3775649	3943574	4206319	350080	4536936	92.7127691464019
uEV-P150_Post-DRE_P1	12-33-28	uEV-P150	Post-DRE	P1	100	2022-09-30	139.5	4946906	3764492	3975828	4229075	364063	4536936	93.2143411324295
uEV-P150_Post-DRE_P1	12-33-28	uEV-P150	Post-DRE	P1	100	2022-09-30	140.5	4991266	3755089	4007203	4251186	377129	4536936	93.7016964753305
uEV-P150_Post-DRE_P1	12-33-28	uEV-P150	Post-DRE	P1	100	2022-09-30	141.5	5032695	3747468	4037721	4272628	389161	4536936	94.1743061837328
uEV-P150_Post-DRE_P1	12-33-28	uEV-P150	Post-DRE	P1	100	2022-09-30	142.5	5071080	3741647	4067399	4293375	400061	4536936	94.6315971836499
uEV-P150_Post-DRE_P1	12-33-28	uEV-P150	Post-DRE	P1	100	2022-09-30	143.5	5106320	3737632	4096253	4313402	409753	4536936	95.0730184424025
uEV-P150_Post-DRE_P1	12-33-28	uEV-P150	Post-DRE	P1	100	2022-09-30	144.5	5138326	3735421	4124298	4332682	418172	4536936	95.497974844697
uEV-P150_Post-DRE_P1	12-33-28	uEV-P150	Post-DRE	P1	100	2022-09-30	145.5	5167020	3735005	4151544	4351190	425269	4536936	95.9059153578538
uEV-P150_Post-DRE_P1	12-33-28	uEV-P150	Post-DRE	P1	100	2022-09-30	146.5	5192336	3736364	4178002	4368901	431005	4536936	96.2962889491939
uEV-P150_Post-DRE_P1	12-33-28	uEV-P150	Post-DRE	P1	100	2022-09-30	147.5	5214224	3739473	4203678	4385792	435353	4536936	96.6685886686521
uEV-P150_Post-DRE_P1	12-33-28	uEV-P150	Post-DRE	P1	100	2022-09-30	148.5	5232649	3744298	4228576	4401841	438297	4536936	97.0223296074708
uEV-P150_Post-DRE_P1	12-33-28	uEV-P150	Post-DRE	P1	100	2022-09-30	149.5	5247587	3750800	4252700	4417029	439828	4536936	97.3570929808135
uEV-P150_Post-DRE_P1	12-33-28	uEV-P150	Post-DRE	P1	100	2022-09-30	150.5	5259033	3758936	4276048	4431339	439947	4536936	97.6725040864583
uEV-P150_Post-DRE_P1	12-33-28	uEV-P150	Post-DRE	P1	100	2022-09-30	151.5	5266996	3768653	4298619	4444756	438663	4536936	97.9682323047978
uEV-P150_Post-DRE_P1	12-33-28	uEV-P150	Post-DRE	P1	100	2022-09-30	152.5	5271500	3779898	4320409	4457269	435992	4536936	98.2440351814529
uEV-P150_Post-DRE_P1	12-33-28	uEV-P150	Post-DRE	P1	100	2022-09-30	153.5	5272584	3792609	4341411	4468868	431959	4536936	98.4996923033519
uEV-P150_Post-DRE_P1	12-33-28	uEV-P150	Post-DRE	P1	100	2022-09-30	154.5	5270302	3806722	4361618	4479547	426594	4536936	98.7350714226518
uEV-P150_Post-DRE_P1	12-33-28	uEV-P150	Post-DRE	P1	100	2022-09-30	155.5	5264723	3822168	4381021	4489304	419934	4536936	98.9501284567382
uEV-P150_Post-DRE_P1	12-33-28	uEV-P150	Post-DRE	P1	100	2022-09-30	156.5	5255927	3838874	4399609	4498136	412024	4536936	99.1447972816897
uEV-P150_Post-DRE_P1	12-33-28	uEV-P150	Post-DRE	P1	100	2022-09-30	157.5	5244008	3856764	4417369	4506047	402910	4536936	99.3191660627349
uEV-P150_Post-DRE_P1	12-33-28	uEV-P150	Post-DRE	P1	100	2022-09-30	158.5	5229073	3875757	4434287	4513039	392648	4536936	99.4732788824881
uEV-P150_Post-DRE_P1	12-33-28	uEV-P150	Post-DRE	P1	100	2022-09-30	159.5	5211238	3895770	4450350	4519119	381296	4536936	99.6072900300996
uEV-P150_Post-DRE_P1	12-33-28	uEV-P150	Post-DRE	P1	100	2022-09-30	160.5	5190627	3916715	4465541	4524294	368918	4536936	99.7213537947196
uEV-P150_Post-DRE_P1	12-33-28	uEV-P150	Post-DRE	P1	100	2022-09-30	161.5	5167375	3938503	4479842	4528574	355581	4536936	99.8156905894198
uEV-P150_Post-DRE_P1	12-33-28	uEV-P150	Post-DRE	P1	100	2022-09-30	162.5	5141623	3961041	4493236	4531967	341354	4536936	99.8904767446576
uEV-P150_Post-DRE_P1	12-33-28	uEV-P150	Post-DRE	P1	100	2022-09-30	163.5	5113516	3984233	4505703	4534484	326313	4536936	99.9459547148119
uEV-P150_Post-DRE_P1	12-33-28	uEV-P150	Post-DRE	P1	100	2022-09-30	164.5	5083205	4007983	4517223	4536137	310534	4536936	99.9823889955688
uEV-P150_Post-DRE_P1	12-33-28	uEV-P150	Post-DRE	P1	100	2022-09-30	165.5	5050843	4032189	4527776	4536936	294096	4536936	100
uEV-P150_Post-DRE_P1	12-33-28	uEV-P150	Post-DRE	P1	100	2022-09-30	166.5	5016586	4056749	4537338	4536891	277081	4536936	99.9990081411772
uEV-P150_Post-DRE_P1	12-33-28	uEV-P150	Post-DRE	P1	100	2022-09-30	167.5	4980589	4081559	4545889	4536012	259574	4536936	99.9796338321722
uEV-P150_Post-DRE_P1	12-33-28	uEV-P150	Post-DRE	P1	100	2022-09-30	168.5	4943007	4106515	4553404	4534309	241663	4536936	99.9420974860567
uEV-P150_Post-DRE_P1	12-33-28	uEV-P150	Post-DRE	P1	100	2022-09-30	169.5	4903994	4131508	4559860	4531787	223439	4536936	99.8865093093665
uEV-P150_Post-DRE_P1	12-33-28	uEV-P150	Post-DRE	P1	100	2022-09-30	170.5	4863699	4156432	4565232	4528454	204997	4536936	99.8130456325591
uEV-P150_Post-DRE_P1	12-33-28	uEV-P150	Post-DRE	P1	100	2022-09-30	171.5	4822271	4181176	4569496	4524315	186442	4536936	99.7218166621702
uEV-P150_Post-DRE_P1	12-33-28	uEV-P150	Post-DRE	P1	100	2022-09-30	172.5	4779852	4205633	4572627	4519370	167888	4536936	99.6128223982
uEV-P150_Post-DRE_P1	12-33-28	uEV-P150	Post-DRE	P1	100	2022-09-30	173.5	4736579	4229692	4574599	4513623	149468	4536936	99.4861510058771
uEV-P150_Post-DRE_P1	12-33-28	uEV-P150	Post-DRE	P1	100	2022-09-30	174.5	4692583	4253244	4575387	4507071	131346	4536936	99.3417363612799
uEV-P150_Post-DRE_P1	12-33-28	uEV-P150	Post-DRE	P1	100	2022-09-30	175.5	4647991	4276180	4574967	4499713	113737	4536936	99.1795564231014
uEV-P150_Post-DRE_P1	12-33-28	uEV-P150	Post-DRE	P1	100	2022-09-30	176.5	4602921	4298393	4573312	4491542	96952	4536936	98.9994569021913
uEV-P150_Post-DRE_P1	12-33-28	uEV-P150	Post-DRE	P1	100	2022-09-30	177.5	4557486	4319775	4570400	4482554	81474	4536936	98.8013496333208
uEV-P150_Post-DRE_P1	12-33-28	uEV-P150	Post-DRE	P1	100	2022-09-30	178.5	4511788	4340221	4566205	4472738	68095	4536936	98.5849921621112
uEV-P150_Post-DRE_P1	12-33-28	uEV-P150	Post-DRE	P1	100	2022-09-30	179.5	4465926	4359628	4560705	4462086	58078	4536936	98.3502081581049
uEV-P150_Post-DRE_P1	12-33-28	uEV-P150	Post-DRE	P1	100	2022-09-30	180.5	4419990	4377893	4553878	4450587	53056	4536936	98.0967551669232
uEV-P150_Post-DRE_P1	12-33-28	uEV-P150	Post-DRE	P1	100	2022-09-30	181.5	4374061	4394918	4545702	4438227	54074	4536936	97.8243246102656
uEV-P150_Post-DRE_P1	12-33-28	uEV-P150	Post-DRE	P1	100	2022-09-30	182.5	4328215	4410607	4536159	4424993	60458	4536936	97.5326299511388
uEV-P150_Post-DRE_P1	12-33-28	uEV-P150	Post-DRE	P1	100	2022-09-30	183.5	4282519	4424867	4525229	4410871	70413	4536936	97.2213626112425
uEV-P150_Post-DRE_P1	12-33-28	uEV-P150	Post-DRE	P1	100	2022-09-30	184.5	4237034	4437608	4512896	4395846	82327	4536936	96.890191970969
uEV-P150_Post-DRE_P1	12-33-28	uEV-P150	Post-DRE	P1	100	2022-09-30	185.5	4191813	4448746	4499146	4379902	95163	4536936	96.5387653694035
uEV-P150_Post-DRE_P1	12-33-28	uEV-P150	Post-DRE	P1	100	2022-09-30	186.5	4146903	4458200	4483966	4363023	108316	4536936	96.1667301456313
uEV-P150_Post-DRE_P1	12-33-28	uEV-P150	Post-DRE	P1	100	2022-09-30	187.5	4102346	4465892	4467345	4345194	121425	4536936	95.7737556800449
uEV-P150_Post-DRE_P1	12-33-28	uEV-P150	Post-DRE	P1	100	2022-09-30	188.5	4058175	4471750	4449276	4326400	134269	4536936	95.3595113530365
uEV-P150_Post-DRE_P1	12-33-28	uEV-P150	Post-DRE	P1	100	2022-09-30	189.5	4014420	4475709	4429752	4306627	146704	4536936	94.9236885863058
uEV-P150_Post-DRE_P1	12-33-28	uEV-P150	Post-DRE	P1	100	2022-09-30	190.5	3971104	4477705	4408770	4285860	158631	4536936	94.4659567602452
uEV-P150_Post-DRE_P1	12-33-28	uEV-P150	Post-DRE	P1	100	2022-09-30	191.5	3928247	4477684	4386330	4264087	169978	4536936	93.9860513791687
uEV-P150_Post-DRE_P1	12-33-28	uEV-P150	Post-DRE	P1	100	2022-09-30	192.5	3885861	4475594	4362435	4241297	180695	4536936	93.4837299886972
uEV-P150_Post-DRE_P1	12-33-28	uEV-P150	Post-DRE	P1	100	2022-09-30	193.5	3843956	4471392	4337088	4217479	190743	4536936	92.958750134452
uEV-P150_Post-DRE_P1	12-33-28	uEV-P150	Post-DRE	P1	100	2022-09-30	194.5	3802538	4465039	4310298	4192625	200094	4536936	92.4109354859756
uEV-P150_Post-DRE_P1	12-33-28	uEV-P150	Post-DRE	P1	100	2022-09-30	195.5	3761608	4456503	4282076	4166729	208725	4536936	91.8401537954249
uEV-P150_Post-DRE_P1	12-33-28	uEV-P150	Post-DRE	P1	100	2022-09-30	196.5	3721166	4445759	4252436	4139787	216623	4536936	91.2463168975714
uEV-P150_Post-DRE_P1	12-33-28	uEV-P150	Post-DRE	P1	100	2022-09-30	197.5	3681207	4432786	4221393	4111795	223776	4536936	90.6293366271863
uEV-P150_Post-DRE_P1	12-33-28	uEV-P150	Post-DRE	P1	100	2022-09-30	198.5	3641723	4417572	4188967	4082754	230178	4536936	89.9892350255767
uEV-P150_Post-DRE_P1	12-33-28	uEV-P150	Post-DRE	P1	100	2022-09-30	199.5	3602706	4400110	4155180	4052665	235828	4536936	89.3260341340499
uEV-P150_Post-DRE_P1	12-33-28	uEV-P150	Post-DRE	P1	100	2022-09-30	200.5	3564144	4380400	4120058	4021534	240727	4536936	88.6398662004489
uEV-P150_Post-DRE_P1	12-33-28	uEV-P150	Post-DRE	P1	100	2022-09-30	201.5	3526023	4358450	4083628	3989367	244879	4536936	87.9308634726168
uEV-P150_Post-DRE_P1	12-33-28	uEV-P150	Post-DRE	P1	100	2022-09-30	202.5	3488329	4334271	4045919	3956173	248291	4536936	87.199224322318
uEV-P150_Post-DRE_P1	12-33-28	uEV-P150	Post-DRE	P1	100	2022-09-30	203.5	3451045	4307882	4006966	3921964	250972	4536936	86.4452132452386
uEV-P150_Post-DRE_P1	12-33-28	uEV-P150	Post-DRE	P1	100	2022-09-30	204.5	3414155	4279310	3966802	3886756	252935	4536936	85.6691829022935
uEV-P150_Post-DRE_P1	12-33-28	uEV-P150	Post-DRE	P1	100	2022-09-30	205.5	3377638	4248585	3925466	3850563	254195	4536936	84.8714418717831
uEV-P150_Post-DRE_P1	12-33-28	uEV-P150	Post-DRE	P1	100	2022-09-30	206.5	3341478	4215744	3882996	3813406	254766	4536936	84.0524530211579
uEV-P150_Post-DRE_P1	12-33-28	uEV-P150	Post-DRE	P1	100	2022-09-30	207.5	3305654	4180831	3839435	3775307	254669	4536936	83.2127012591758
uEV-P150_Post-DRE_P1	12-33-28	uEV-P150	Post-DRE	P1	100	2022-09-30	208.5	3270146	4143894	3794825	3736288	253922	4536936	82.3526714945946
uEV-P150_Post-DRE_P1	12-33-28	uEV-P150	Post-DRE	P1	100	2022-09-30	209.5	3234934	4104987	3749212	3696378	252548	4536936	81.4730029253223
uEV-P150_Post-DRE_P1	12-33-28	uEV-P150	Post-DRE	P1	100	2022-09-30	210.5	3199997	4064167	3702643	3655602	250571	4536936	80.5742465840382
uEV-P150_Post-DRE_P1	12-33-28	uEV-P150	Post-DRE	P1	100	2022-09-30	211.5	3165317	4021499	3655165	3613993	248014	4536936	79.6571298338791
uEV-P150_Post-DRE_P1	12-33-28	uEV-P150	Post-DRE	P1	100	2022-09-30	212.5	3130871	3977050	3606828	3571583	244906	4536936	78.7223579966744
uEV-P150_Post-DRE_P1	12-33-28	uEV-P150	Post-DRE	P1	100	2022-09-30	213.5	3096641	3930892	3557682	3528405	241272	4536936	77.7706584355609
uEV-P150_Post-DRE_P1	12-33-28	uEV-P150	Post-DRE	P1	100	2022-09-30	214.5	3062607	3883100	3507778	3484495	237142	4536936	76.8028246375968
uEV-P150_Post-DRE_P1	12-33-28	uEV-P150	Post-DRE	P1	100	2022-09-30	215.5	3028749	3833754	3457169	3439891	232546	4536936	75.8196941724547
uEV-P150_Post-DRE_P1	12-33-28	uEV-P150	Post-DRE	P1	100	2022-09-30	216.5	2995048	3782936	3405908	3394631	227514	4536936	74.8221046098072
uEV-P150_Post-DRE_P1	12-33-28	uEV-P150	Post-DRE	P1	100	2022-09-30	217.5	2961487	3730731	3354047	3348755	222077	4536936	73.810937601941
uEV-P150_Post-DRE_P1	12-33-28	uEV-P150	Post-DRE	P1	100	2022-09-30	218.5	2928047	3677225	3301641	3302304	216269	4536936	72.7870968424505
uEV-P150_Post-DRE_P1	12-33-28	uEV-P150	Post-DRE	P1	100	2022-09-30	219.5	2894711	3622509	3248743	3255321	210123	4536936	71.7515301075439
uEV-P150_Post-DRE_P1	12-33-28	uEV-P150	Post-DRE	P1	100	2022-09-30	220.5	2861463	3566672	3195407	3207847	203672	4536936	70.7051410908155
uEV-P150_Post-DRE_P1	12-33-28	uEV-P150	Post-DRE	P1	100	2022-09-30	221.5	2828285	3509809	3141688	3159927	196950	4536936	69.6489216510879
uEV-P150_Post-DRE_P1	12-33-28	uEV-P150	Post-DRE	P1	100	2022-09-30	222.5	2795164	3452010	3087639	3111604	189993	4536936	68.5838195645696
uEV-P150_Post-DRE_P1	12-33-28	uEV-P150	Post-DRE	P1	100	2022-09-30	223.5	2762085	3393371	3033313	3062923	182837	4536936	67.5108266900833
uEV-P150_Post-DRE_P1	12-33-28	uEV-P150	Post-DRE	P1	100	2022-09-30	224.5	2729033	3333985	2978764	3013927	175517	4536936	66.4308908038377
uEV-P150_Post-DRE_P1	12-33-28	uEV-P150	Post-DRE	P1	100	2022-09-30	225.5	2695995	3273946	2924044	2964662	168072	4536936	65.3450258059624
uEV-P150_Post-DRE_P1	12-33-28	uEV-P150	Post-DRE	P1	100	2022-09-30	226.5	2662959	3213347	2869206	2915170	160537	4536936	64.254157431359
uEV-P150_Post-DRE_P1	12-33-28	uEV-P150	Post-DRE	P1	100	2022-09-30	227.5	2629913	3152280	2814300	2865498	152952	4536936	63.1593216214644
uEV-P150_Post-DRE_P1	12-33-28	uEV-P150	Post-DRE	P1	100	2022-09-30	228.5	2596846	3090838	2759378	2815687	145356	4536936	62.0614220698727
uEV-P150_Post-DRE_P1	12-33-28	uEV-P150	Post-DRE	P1	100	2022-09-30	229.5	2563748	3029110	2704489	2765782	137790	4536936	60.9614506354068
uEV-P150_Post-DRE_P1	12-33-28	uEV-P150	Post-DRE	P1	100	2022-09-30	230.5	2530609	2967185	2649682	2715825	130296	4536936	59.8603330529679
uEV-P150_Post-DRE_P1	12-33-28	uEV-P150	Post-DRE	P1	100	2022-09-30	231.5	2497421	2905148	2595004	2665858	122917	4536936	58.7589950574573
uEV-P150_Post-DRE_P1	12-33-28	uEV-P150	Post-DRE	P1	100	2022-09-30	232.5	2464176	2843085	2540503	2615921	115699	4536936	57.6583183011618
uEV-P150_Post-DRE_P1	12-33-28	uEV-P150	Post-DRE	P1	100	2022-09-30	233.5	2430867	2781077	2486223	2566056	108692	4536936	56.5592285189828
uEV-P150_Post-DRE_P1	12-33-28	uEV-P150	Post-DRE	P1	100	2022-09-30	234.5	2397488	2719203	2432210	2516300	101946	4536936	55.4625412392857
uEV-P150_Post-DRE_P1	12-33-28	uEV-P150	Post-DRE	P1	100	2022-09-30	235.5	2364033	2657540	2378505	2466693	95515	4536936	54.3691381143574
uEV-P150_Post-DRE_P1	12-33-28	uEV-P150	Post-DRE	P1	100	2022-09-30	236.5	2330497	2596162	2325151	2417270	89459	4536936	53.2797905899488
uEV-P150_Post-DRE_P1	12-33-28	uEV-P150	Post-DRE	P1	100	2022-09-30	237.5	2296877	2535139	2272188	2368068	83839	4536936	52.1953141944255
uEV-P150_Post-DRE_P1	12-33-28	uEV-P150	Post-DRE	P1	100	2022-09-30	238.5	2263171	2474537	2219655	2319121	78717	4536936	51.1164583322313
uEV-P150_Post-DRE_P1	12-33-28	uEV-P150	Post-DRE	P1	100	2022-09-30	239.5	2229375	2414422	2167589	2270462	74157	4536936	50.0439503665029
uEV-P150_Post-DRE_P1	12-33-28	uEV-P150	Post-DRE	P1	100	2022-09-30	240.5	2195488	2354854	2116026	2222123	70218	4536936	48.9784956190698
uEV-P150_Post-DRE_P1	12-33-28	uEV-P150	Post-DRE	P1	100	2022-09-30	241.5	2161511	2295889	2065000	2174133	66950	4536936	47.9207332878401
uEV-P150_Post-DRE_P1	12-33-28	uEV-P150	Post-DRE	P1	100	2022-09-30	242.5	2127444	2237581	2014544	2126523	64387	4536936	46.8713466533361
uEV-P150_Post-DRE_P1	12-33-28	uEV-P150	Post-DRE	P1	100	2022-09-30	243.5	2093287	2179980	1964689	2079319	62541	4536936	45.8309087895443
uEV-P150_Post-DRE_P1	12-33-28	uEV-P150	Post-DRE	P1	100	2022-09-30	244.5	2059044	2123134	1915464	2032547	61396	4536936	44.7999927704512
uEV-P150_Post-DRE_P1	12-33-28	uEV-P150	Post-DRE	P1	100	2022-09-30	245.5	2024718	2067083	1866897	1986233	60908	4536936	43.7791716700434
uEV-P150_Post-DRE_P1	12-33-28	uEV-P150	Post-DRE	P1	100	2022-09-30	246.5	1990312	2011869	1819015	1940399	61010	4536936	42.7689303970786
uEV-P150_Post-DRE_P1	12-33-28	uEV-P150	Post-DRE	P1	100	2022-09-30	247.5	1955832	1957527	1771841	1895066	61615	4536936	41.7697318190074
uEV-P150_Post-DRE_P1	12-33-28	uEV-P150	Post-DRE	P1	100	2022-09-30	248.5	1921283	1904089	1725398	1850256	62626	4536936	40.7820608445876
uEV-P150_Post-DRE_P1	12-33-28	uEV-P150	Post-DRE	P1	100	2022-09-30	249.5	1886672	1851585	1679707	1805988	63948	4536936	39.8063362586556
uEV-P150_Post-DRE_P1	12-33-28	uEV-P150	Post-DRE	P1	100	2022-09-30	250.5	1852007	1800039	1634787	1762278	65487	4536936	38.8429107221261
uEV-P150_Post-DRE_P1	12-33-28	uEV-P150	Post-DRE	P1	100	2022-09-30	251.5	1817296	1749476	1590656	1719143	67160	4536936	37.8921589372211
uEV-P150_Post-DRE_P1	12-33-28	uEV-P150	Post-DRE	P1	100	2022-09-30	252.5	1782549	1699915	1547329	1676598	68896	4536936	36.9544115235481
uEV-P150_Post-DRE_P1	12-33-28	uEV-P150	Post-DRE	P1	100	2022-09-30	253.5	1747776	1651371	1504821	1634656	70631	4536936	36.0299550181003
uEV-P150_Post-DRE_P1	12-33-28	uEV-P150	Post-DRE	P1	100	2022-09-30	254.5	1712989	1603859	1463143	1593330	72316	4536936	35.1190759578711
uEV-P150_Post-DRE_P1	12-33-28	uEV-P150	Post-DRE	P1	100	2022-09-30	255.5	1678198	1557389	1422307	1552631	73907	4536936	34.2220167972394
uEV-P150_Post-DRE_P1	12-33-28	uEV-P150	Post-DRE	P1	100	2022-09-30	256.5	1643417	1511969	1382322	1512569	75372	4536936	33.3389979492768
uEV-P150_Post-DRE_P1	12-33-28	uEV-P150	Post-DRE	P1	100	2022-09-30	257.5	1608660	1467605	1343195	1473153	76683	4536936	32.4702177857479
uEV-P150_Post-DRE_P1	12-33-28	uEV-P150	Post-DRE	P1	100	2022-09-30	258.5	1573940	1424301	1304932	1434391	77820	4536936	31.6158526371102
uEV-P150_Post-DRE_P1	12-33-28	uEV-P150	Post-DRE	P1	100	2022-09-30	259.5	1539274	1382056	1267537	1396289	78766	4536936	30.7760347512065
uEV-P150_Post-DRE_P1	12-33-28	uEV-P150	Post-DRE	P1	100	2022-09-30	260.5	1504676	1340870	1231013	1358853	79510	4536936	29.9508963758801
uEV-P150_Post-DRE_P1	12-33-28	uEV-P150	Post-DRE	P1	100	2022-09-30	261.5	1470163	1300739	1195362	1322088	80043	4536936	29.1405477176667
uEV-P150_Post-DRE_P1	12-33-28	uEV-P150	Post-DRE	P1	100	2022-09-30	262.5	1435752	1261658	1160583	1285998	80361	4536936	28.3450769417951
uEV-P150_Post-DRE_P1	12-33-28	uEV-P150	Post-DRE	P1	100	2022-09-30	263.5	1401460	1223621	1126675	1250585	80461	4536936	27.5645281308795
uEV-P150_Post-DRE_P1	12-33-28	uEV-P150	Post-DRE	P1	100	2022-09-30	264.5	1367306	1186618	1093635	1215853	80343	4536936	26.7989894501487
uEV-P150_Post-DRE_P1	12-33-28	uEV-P150	Post-DRE	P1	100	2022-09-30	265.5	1333308	1150639	1061459	1181802	80008	4536936	26.0484608996027
uEV-P150_Post-DRE_P1	12-33-28	uEV-P150	Post-DRE	P1	100	2022-09-30	266.5	1299484	1115674	1030142	1148433	79459	4536936	25.3129645205487
uEV-P150_Post-DRE_P1	12-33-28	uEV-P150	Post-DRE	P1	100	2022-09-30	267.5	1265855	1081708	999677	1115747	78701	4536936	24.5925223542937
uEV-P150_Post-DRE_P1	12-33-28	uEV-P150	Post-DRE	P1	100	2022-09-30	268.5	1232439	1048729	970057	1083742	77740	4536936	23.8870903182236
uEV-P150_Post-DRE_P1	12-33-28	uEV-P150	Post-DRE	P1	100	2022-09-30	269.5	1199256	1016721	941274	1052417	76582	4536936	23.196646371031
uEV-P150_Post-DRE_P1	12-33-28	uEV-P150	Post-DRE	P1	100	2022-09-30	270.5	1166326	985668	913318	1021770	75235	4536936	22.5211464301017
uEV-P150_Post-DRE_P1	12-33-28	uEV-P150	Post-DRE	P1	100	2022-09-30	271.5	1133668	955554	886178	991800	73707	4536936	21.8605684541285
uEV-P150_Post-DRE_P1	12-33-28	uEV-P150	Post-DRE	P1	100	2022-09-30	272.5	1101303	926362	859843	962503	72008	4536936	21.2148242778827
uEV-P150_Post-DRE_P1	12-33-28	uEV-P150	Post-DRE	P1	100	2022-09-30	273.5	1069249	898073	834302	933875	70146	4536936	20.5838257361356
uEV-P150_Post-DRE_P1	12-33-28	uEV-P150	Post-DRE	P1	100	2022-09-30	274.5	1037528	870668	809541	905912	68132	4536936	19.9674846636585
uEV-P150_Post-DRE_P1	12-33-28	uEV-P150	Post-DRE	P1	100	2022-09-30	275.5	1006157	844130	785548	878611	65977	4536936	19.3657349365299
uEV-P150_Post-DRE_P1	12-33-28	uEV-P150	Post-DRE	P1	100	2022-09-30	276.5	975156	818438	762307	851967	63690	4536936	18.7784663482139
uEV-P150_Post-DRE_P1	12-33-28	uEV-P150	Post-DRE	P1	100	2022-09-30	277.5	944543	793573	739805	825974	61283	4536936	18.2055466508675
uEV-P150_Post-DRE_P1	12-33-28	uEV-P150	Post-DRE	P1	100	2022-09-30	278.5	914336	769515	718027	800626	58766	4536936	17.6468435966476
uEV-P150_Post-DRE_P1	12-33-28	uEV-P150	Post-DRE	P1	100	2022-09-30	279.5	884554	746244	696957	775919	56150	4536936	17.1022690203256
uEV-P150_Post-DRE_P1	12-33-28	uEV-P150	Post-DRE	P1	100	2022-09-30	280.5	855213	723740	676580	751844	53447	4536936	16.5716245501369
uEV-P150_Post-DRE_P1	12-33-28	uEV-P150	Post-DRE	P1	100	2022-09-30	281.5	826329	701984	656879	728397	50668	4536936	16.0548220208528
uEV-P150_Post-DRE_P1	12-33-28	uEV-P150	Post-DRE	P1	100	2022-09-30	282.5	797919	680954	637838	705570	47822	4536936	15.551685102016
uEV-P150_Post-DRE_P1	12-33-28	uEV-P150	Post-DRE	P1	100	2022-09-30	283.5	769997	660631	619441	683356	44922	4536936	15.0620595044761
uEV-P150_Post-DRE_P1	12-33-28	uEV-P150	Post-DRE	P1	100	2022-09-30	284.5	742576	640995	601671	661747	41979	4536936	14.5857688977759
uEV-P150_Post-DRE_P1	12-33-28	uEV-P150	Post-DRE	P1	100	2022-09-30	285.5	715672	622026	584511	640736	39002	4536936	14.1226589927652
uEV-P150_Post-DRE_P1	12-33-28	uEV-P150	Post-DRE	P1	100	2022-09-30	286.5	689295	603706	567944	620315	36002	4536936	13.6725534589864
uEV-P150_Post-DRE_P1	12-33-28	uEV-P150	Post-DRE	P1	100	2022-09-30	287.5	663457	586014	551954	600475	32990	4536936	13.2352539246752
uEV-P150_Post-DRE_P1	12-33-28	uEV-P150	Post-DRE	P1	100	2022-09-30	288.5	638169	568932	536524	581208	29978	4536936	12.810584059374
uEV-P150_Post-DRE_P1	12-33-28	uEV-P150	Post-DRE	P1	100	2022-09-30	289.5	613440	552440	521637	562506	26975	4536936	12.3983675326255
uEV-P150_Post-DRE_P1	12-33-28	uEV-P150	Post-DRE	P1	100	2022-09-30	290.5	589278	536522	507276	544359	23994	4536936	11.9983839313581
uEV-P150_Post-DRE_P1	12-33-28	uEV-P150	Post-DRE	P1	100	2022-09-30	291.5	565691	521158	493425	526758	21049	4536936	11.610434883807
uEV-P150_Post-DRE_P1	12-33-28	uEV-P150	Post-DRE	P1	100	2022-09-30	292.5	542685	506331	480067	509694	18155	4536936	11.2343220182079
uEV-P150_Post-DRE_P1	12-33-28	uEV-P150	Post-DRE	P1	100	2022-09-30	293.5	520266	492024	467186	493158	15333	4536936	10.869846962796
uEV-P150_Post-DRE_P1	12-33-28	uEV-P150	Post-DRE	P1	100	2022-09-30	294.5	498436	478219	454766	477140	12618	4536936	10.5167893044998
uEV-P150_Post-DRE_P1	12-33-28	uEV-P150	Post-DRE	P1	100	2022-09-30	295.5	477200	464900	442792	461631	10066	4536936	10.1749506715545
uEV-P150_Post-DRE_P1	12-33-28	uEV-P150	Post-DRE	P1	100	2022-09-30	296.5	456559	452051	431247	446619	7796	4536936	9.84406656827427
uEV-P150_Post-DRE_P1	12-33-28	uEV-P150	Post-DRE	P1	100	2022-09-30	297.5	436514	439657	420116	432096	6058	4536936	9.52396066420157
uEV-P150_Post-DRE_P1	12-33-28	uEV-P150	Post-DRE	P1	100	2022-09-30	298.5	417065	427701	409384	418050	5311	4536936	9.21436846365036
uEV-P150_Post-DRE_P1	12-33-28	uEV-P150	Post-DRE	P1	100	2022-09-30	299.5	398212	416169	399036	404472	5853	4536936	8.91509159485609
uEV-P150_Post-DRE_P1	12-33-28	uEV-P150	Post-DRE	P1	100	2022-09-30	300.5	379951	405046	389059	391352	7335	4536936	8.62590964474703
uEV-P150_Post-DRE_P1	12-33-28	uEV-P150	Post-DRE	P1	100	2022-09-30	301.5	362280	394319	379437	378678	9257	4536936	8.3465581176371
uEV-P150_Post-DRE_P1	12-33-28	uEV-P150	Post-DRE	P1	100	2022-09-30	302.5	345195	383972	370156	366441	11347	4536936	8.07683864176175
uEV-P150_Post-DRE_P1	12-33-28	uEV-P150	Post-DRE	P1	100	2022-09-30	303.5	328690	373994	361203	354629	13485	4536936	7.81648672143491
uEV-P150_Post-DRE_P1	12-33-28	uEV-P150	Post-DRE	P1	100	2022-09-30	304.5	312761	364372	352565	343233	15612	4536936	7.56530398489201
uEV-P150_Post-DRE_P1	12-33-28	uEV-P150	Post-DRE	P1	100	2022-09-30	305.5	297400	355092	344229	332240	17700	4536936	7.3230038951398
uEV-P150_Post-DRE_P1	12-33-28	uEV-P150	Post-DRE	P1	100	2022-09-30	306.5	282601	346142	336182	321642	19731	4536936	7.08941012172091
uEV-P150_Post-DRE_P1	12-33-28	uEV-P150	Post-DRE	P1	100	2022-09-30	307.5	268354	337511	328411	311426	21695	4536936	6.86423612764209
uEV-P150_Post-DRE_P1	12-33-28	uEV-P150	Post-DRE	P1	100	2022-09-30	308.5	254652	329188	320905	301582	23586	4536936	6.6472614998316
uEV-P150_Post-DRE_P1	12-33-28	uEV-P150	Post-DRE	P1	100	2022-09-30	309.5	241485	321162	313652	292100	25400	4536936	6.43826582521772
uEV-P150_Post-DRE_P1	12-33-28	uEV-P150	Post-DRE	P1	100	2022-09-30	310.5	228843	313421	306641	282968	27133	4536936	6.23698460811438
uEV-P150_Post-DRE_P1	12-33-28	uEV-P150	Post-DRE	P1	100	2022-09-30	311.5	216716	305956	299860	274177	28785	4536936	6.043219476757
uEV-P150_Post-DRE_P1	12-33-28	uEV-P150	Post-DRE	P1	100	2022-09-30	312.5	205092	298757	293298	265716	30353	4536936	5.8567279767667
uEV-P150_Post-DRE_P1	12-33-28	uEV-P150	Post-DRE	P1	100	2022-09-30	313.5	193960	291814	286946	257573	31838	4536936	5.67724561245739
uEV-P150_Post-DRE_P1	12-33-28	uEV-P150	Post-DRE	P1	100	2022-09-30	314.5	183308	285117	280793	249740	33239	4536936	5.5045960533717
uEV-P150_Post-DRE_P1	12-33-28	uEV-P150	Post-DRE	P1	100	2022-09-30	315.5	173125	278659	274830	242205	34557	4536936	5.33851480382355
uEV-P150_Post-DRE_P1	12-33-28	uEV-P150	Post-DRE	P1	100	2022-09-30	316.5	163398	272431	269046	234958	35793	4536936	5.17878145074121
uEV-P150_Post-DRE_P1	12-33-28	uEV-P150	Post-DRE	P1	100	2022-09-30	317.5	154114	266423	263433	227990	36948	4536936	5.02519762236011
uEV-P150_Post-DRE_P1	12-33-28	uEV-P150	Post-DRE	P1	100	2022-09-30	318.5	145261	260628	257982	221290	38022	4536936	4.87752086430137
uEV-P150_Post-DRE_P1	12-33-28	uEV-P150	Post-DRE	P1	100	2022-09-30	319.5	136825	255039	252684	214849	39018	4536936	4.73555280480042
uEV-P150_Post-DRE_P1	12-33-28	uEV-P150	Post-DRE	P1	100	2022-09-30	320.5	128793	249648	247530	208657	39937	4536936	4.59907303078553
uEV-P150_Post-DRE_P1	12-33-28	uEV-P150	Post-DRE	P1	100	2022-09-30	321.5	121153	244448	242514	202705	40780	4536936	4.46788317049216
uEV-P150_Post-DRE_P1	12-33-28	uEV-P150	Post-DRE	P1	100	2022-09-30	322.5	113891	239431	237626	196983	41549	4536936	4.34176281084856
uEV-P150_Post-DRE_P1	12-33-28	uEV-P150	Post-DRE	P1	100	2022-09-30	323.5	106993	234592	232860	191482	42247	4536936	4.22051358009018
uEV-P150_Post-DRE_P1	12-33-28	uEV-P150	Post-DRE	P1	100	2022-09-30	324.5	100448	229924	228208	186193	42875	4536936	4.10393710645246
uEV-P150_Post-DRE_P1	12-33-28	uEV-P150	Post-DRE	P1	100	2022-09-30	325.5	94242	225420	223664	181109	43436	4536936	3.9918791007852
uEV-P150_Post-DRE_P1	12-33-28	uEV-P150	Post-DRE	P1	100	2022-09-30	326.5	88362	221075	219221	176219	43932	4536936	3.88409710870949
uEV-P150_Post-DRE_P1	12-33-28	uEV-P150	Post-DRE	P1	100	2022-09-30	327.5	82795	216883	214872	171517	44365	4536936	3.78045888238229
uEV-P150_Post-DRE_P1	12-33-28	uEV-P150	Post-DRE	P1	100	2022-09-30	328.5	77529	212838	210612	166993	44737	4536936	3.68074400873188
uEV-P150_Post-DRE_P1	12-33-28	uEV-P150	Post-DRE	P1	100	2022-09-30	329.5	72551	208936	206434	162640	45050	4536936	3.58479819860805
uEV-P150_Post-DRE_P1	12-33-28	uEV-P150	Post-DRE	P1	100	2022-09-30	330.5	67849	205170	202334	158451	45308	4536936	3.49246716286057
uEV-P150_Post-DRE_P1	12-33-28	uEV-P150	Post-DRE	P1	100	2022-09-30	331.5	63412	201537	198305	154418	45513	4536936	3.40357457103208
uEV-P150_Post-DRE_P1	12-33-28	uEV-P150	Post-DRE	P1	100	2022-09-30	332.5	59227	198030	194344	150534	45666	4536936	3.31796613397235
uEV-P150_Post-DRE_P1	12-33-28	uEV-P150	Post-DRE	P1	100	2022-09-30	333.5	55284	194647	190444	146792	45770	4536936	3.23548756253119
uEV-P150_Post-DRE_P1	12-33-28	uEV-P150	Post-DRE	P1	100	2022-09-30	334.5	51571	191381	186602	143185	45828	4536936	3.15598456755837
uEV-P150_Post-DRE_P1	12-33-28	uEV-P150	Post-DRE	P1	100	2022-09-30	335.5	48077	188230	182814	139707	45842	4536936	3.07932490121086
uEV-P150_Post-DRE_P1	12-33-28	uEV-P150	Post-DRE	P1	100	2022-09-30	336.5	44792	185189	179075	136352	45814	4536936	3.00537631564563
uEV-P150_Post-DRE_P1	12-33-28	uEV-P150	Post-DRE	P1	100	2022-09-30	337.5	41705	182253	175383	133113	45747	4536936	2.93398452171245
uEV-P150_Post-DRE_P1	12-33-28	uEV-P150	Post-DRE	P1	100	2022-09-30	338.5	38807	179419	171733	129986	45644	4536936	2.86506135418265
uEV-P150_Post-DRE_P1	12-33-28	uEV-P150	Post-DRE	P1	100	2022-09-30	339.5	36088	176684	168122	126965	45505	4536936	2.79847456521317
uEV-P150_Post-DRE_P1	12-33-28	uEV-P150	Post-DRE	P1	100	2022-09-30	340.5	33539	174043	164548	124043	45335	4536936	2.73406986565382
uEV-P150_Post-DRE_P1	12-33-28	uEV-P150	Post-DRE	P1	100	2022-09-30	341.5	31151	171494	161008	121218	45135	4536936	2.67180317289025
uEV-P150_Post-DRE_P1	12-33-28	uEV-P150	Post-DRE	P1	100	2022-09-30	342.5	28916	169032	157500	118483	44907	4536936	2.61152019777224
uEV-P150_Post-DRE_P1	12-33-28	uEV-P150	Post-DRE	P1	100	2022-09-30	343.5	26825	166656	154021	115834	44654	4536936	2.55313277507111
uEV-P150_Post-DRE_P1	12-33-28	uEV-P150	Post-DRE	P1	100	2022-09-30	344.5	24870	164360	150570	113267	44377	4536936	2.49655273955815
uEV-P150_Post-DRE_P1	12-33-28	uEV-P150	Post-DRE	P1	100	2022-09-30	345.5	23043	162144	147145	110777	44080	4536936	2.44166988469751
uEV-P150_Post-DRE_P1	12-33-28	uEV-P150	Post-DRE	P1	100	2022-09-30	346.5	21338	160003	143744	108362	43764	4536936	2.38844012787485
uEV-P150_Post-DRE_P1	12-33-28	uEV-P150	Post-DRE	P1	100	2022-09-30	347.5	19747	157935	140368	106017	43432	4536936	2.33675326255429
uEV-P150_Post-DRE_P1	12-33-28	uEV-P150	Post-DRE	P1	100	2022-09-30	348.5	18265	155936	137014	103738	43085	4536936	2.28652112350714
uEV-P150_Post-DRE_P1	12-33-28	uEV-P150	Post-DRE	P1	100	2022-09-30	349.5	16883	154005	133683	101524	42725	4536936	2.23772166942624
uEV-P150_Post-DRE_P1	12-33-28	uEV-P150	Post-DRE	P1	100	2022-09-30	350.5	15597	152139	130373	99370	42355	4536936	2.19024469377571
uEV-P150_Post-DRE_P1	12-33-28	uEV-P150	Post-DRE	P1	100	2022-09-30	351.5	14400	150335	127085	97273	41977	4536936	2.14402407263404
uEV-P150_Post-DRE_P1	12-33-28	uEV-P150	Post-DRE	P1	100	2022-09-30	352.5	13287	148591	123819	95232	41592	4536936	2.09903776469406
uEV-P150_Post-DRE_P1	12-33-28	uEV-P150	Post-DRE	P1	100	2022-09-30	353.5	12253	146904	120574	93244	41202	4536936	2.05521964603424
uEV-P150_Post-DRE_P1	12-33-28	uEV-P150	Post-DRE	P1	100	2022-09-30	354.5	11293	145272	117352	91306	40810	4536936	2.01250359273307
uEV-P150_Post-DRE_P1	12-33-28	uEV-P150	Post-DRE	P1	100	2022-09-30	355.5	10402	143693	114152	89416	40417	4536936	1.9708455221762
uEV-P150_Post-DRE_P1	12-33-28	uEV-P150	Post-DRE	P1	100	2022-09-30	356.5	9576	142165	110976	87572	40024	4536936	1.93020135174929
uEV-P150_Post-DRE_P1	12-33-28	uEV-P150	Post-DRE	P1	100	2022-09-30	357.5	8811	140685	107824	85773	39633	4536936	1.89054904014516
uEV-P150_Post-DRE_P1	12-33-28	uEV-P150	Post-DRE	P1	100	2022-09-30	358.5	8102	139251	104698	84017	39246	4536936	1.85184450474946
uEV-P150_Post-DRE_P1	12-33-28	uEV-P150	Post-DRE	P1	100	2022-09-30	359.5	7446	137862	101599	82302	38865	4536936	1.81404366294786
uEV-P150_Post-DRE_P1	12-33-28	uEV-P150	Post-DRE	P1	100	2022-09-30	360.5	6839	136515	98527	80627	38489	4536936	1.77712447343317
uEV-P150_Post-DRE_P1	12-33-28	uEV-P150	Post-DRE	P1	100	2022-09-30	361.5	6278	135208	95485	78990	38122	4536936	1.74104285359106
uEV-P150_Post-DRE_P1	12-33-28	uEV-P150	Post-DRE	P1	100	2022-09-30	362.5	5759	133940	92474	77391	37763	4536936	1.70579880342152
uEV-P150_Post-DRE_P1	12-33-28	uEV-P150	Post-DRE	P1	100	2022-09-30	363.5	5281	132708	89496	75828	37414	4536936	1.6713482403102
uEV-P150_Post-DRE_P1	12-33-28	uEV-P150	Post-DRE	P1	100	2022-09-30	364.5	4839	131511	86551	74301	37076	4536936	1.63769116425711
uEV-P150_Post-DRE_P1	12-33-28	uEV-P150	Post-DRE	P1	100	2022-09-30	365.5	4432	130347	83643	72807	36750	4536936	1.60476145134073
uEV-P150_Post-DRE_P1	12-33-28	uEV-P150	Post-DRE	P1	100	2022-09-30	366.5	4057	129214	80772	71348	36436	4536936	1.5726031841754
uEV-P150_Post-DRE_P1	12-33-28	uEV-P150	Post-DRE	P1	100	2022-09-30	367.5	3712	128110	77941	69921	36134	4536936	1.5411502388396
uEV-P150_Post-DRE_P1	12-33-28	uEV-P150	Post-DRE	P1	100	2022-09-30	368.5	3394	127034	75151	68526	35845	4536936	1.51040261533334
uEV-P150_Post-DRE_P1	12-33-28	uEV-P150	Post-DRE	P1	100	2022-09-30	369.5	3101	125984	72404	67163	35570	4536936	1.48036031365662
uEV-P150_Post-DRE_P1	12-33-28	uEV-P150	Post-DRE	P1	100	2022-09-30	370.5	2833	124958	69702	65831	35308	4536936	1.45100129250225
uEV-P150_Post-DRE_P1	12-33-28	uEV-P150	Post-DRE	P1	100	2022-09-30	371.5	2586	123955	67046	64529	35059	4536936	1.42230351056308
uEV-P150_Post-DRE_P1	12-33-28	uEV-P150	Post-DRE	P1	100	2022-09-30	372.5	2359	122973	64438	63257	34823	4536936	1.39426696783909
uEV-P150_Post-DRE_P1	12-33-28	uEV-P150	Post-DRE	P1	100	2022-09-30	373.5	2151	122010	61880	62014	34600	4536936	1.36686962302312
uEV-P150_Post-DRE_P1	12-33-28	uEV-P150	Post-DRE	P1	100	2022-09-30	374.5	1960	121065	59374	60800	34390	4536936	1.34011147611516
uEV-P150_Post-DRE_P1	12-33-28	uEV-P150	Post-DRE	P1	100	2022-09-30	375.5	1785	120137	56920	59614	34192	4536936	1.31397048580804
uEV-P150_Post-DRE_P1	12-33-28	uEV-P150	Post-DRE	P1	100	2022-09-30	376.5	1625	119224	54520	58456	34005	4536936	1.28844665210177
uEV-P150_Post-DRE_P1	12-33-28	uEV-P150	Post-DRE	P1	100	2022-09-30	377.5	1479	118323	52176	57326	33828	4536936	1.26353997499634
uEV-P150_Post-DRE_P1	12-33-28	uEV-P150	Post-DRE	P1	100	2022-09-30	378.5	1345	117435	49889	56223	33662	4536936	1.23922841318458
uEV-P150_Post-DRE_P1	12-33-28	uEV-P150	Post-DRE	P1	100	2022-09-30	379.5	1222	116557	47659	55146	33504	4536936	1.21548992535932
uEV-P150_Post-DRE_P1	12-33-28	uEV-P150	Post-DRE	P1	100	2022-09-30	380.5	1110	115689	45489	54096	33355	4536936	1.19234655282772
uEV-P150_Post-DRE_P1	12-33-28	uEV-P150	Post-DRE	P1	100	2022-09-30	381.5	1008	114828	43377	53071	33213	4536936	1.16975421297545
uEV-P150_Post-DRE_P1	12-33-28	uEV-P150	Post-DRE	P1	100	2022-09-30	382.5	914	113973	41326	52071	33076	4536936	1.14771290580251
uEV-P150_Post-DRE_P1	12-33-28	uEV-P150	Post-DRE	P1	100	2022-09-30	383.5	829	113123	39335	51096	32945	4536936	1.12622263130888
uEV-P150_Post-DRE_P1	12-33-28	uEV-P150	Post-DRE	P1	100	2022-09-30	384.5	752	112276	37406	50145	32818	4536936	1.10526134818741
uEV-P150_Post-DRE_P1	12-33-28	uEV-P150	Post-DRE	P1	100	2022-09-30	385.5	681	111432	35538	49217	32695	4536936	1.08480701513092
uEV-P150_Post-DRE_P1	12-33-28	uEV-P150	Post-DRE	P1	100	2022-09-30	386.5	616	110589	33732	48313	32573	4536936	1.06488167344657
uEV-P150_Post-DRE_P1	12-33-28	uEV-P150	Post-DRE	P1	100	2022-09-30	387.5	558	109746	31988	47431	32452	4536936	1.04544124052003
uEV-P150_Post-DRE_P1	12-33-28	uEV-P150	Post-DRE	P1	100	2022-09-30	388.5	504	108901	30305	46570	32331	4536936	1.02646367504413
uEV-P150_Post-DRE_P1	12-33-28	uEV-P150	Post-DRE	P1	100	2022-09-30	389.5	456	108054	28684	45731	32209	4536936	1.00797101832602
uEV-P150_Post-DRE_P1	12-33-28	uEV-P150	Post-DRE	P1	100	2022-09-30	390.5	412	107203	27123	44913	32085	4536936	0.989941229058554
uEV-P150_Post-DRE_P1	12-33-28	uEV-P150	Post-DRE	P1	100	2022-09-30	391.5	372	106347	25623	44114	31959	4536936	0.97233022462737
uEV-P150_Post-DRE_P1	12-33-28	uEV-P150	Post-DRE	P1	100	2022-09-30	392.5	336	105485	24183	43334	31829	4536936	0.955138005032471
uEV-P150_Post-DRE_P1	12-33-28	uEV-P150	Post-DRE	P1	100	2022-09-30	393.5	303	104616	22801	42573	31694	4536936	0.938364570273859
uEV-P150_Post-DRE_P1	12-33-28	uEV-P150	Post-DRE	P1	100	2022-09-30	394.5	273	103738	21479	41830	31554	4536936	0.92198787904436
uEV-P150_Post-DRE_P1	12-33-28	uEV-P150	Post-DRE	P1	100	2022-09-30	395.5	246	102852	20213	41104	31408	4536936	0.9059858900368
uEV-P150_Post-DRE_P1	12-33-28	uEV-P150	Post-DRE	P1	100	2022-09-30	396.5	222	101956	19004	40394	31255	4536936	0.890336561944008
uEV-P150_Post-DRE_P1	12-33-28	uEV-P150	Post-DRE	P1	100	2022-09-30	397.5	199	101049	17850	39699	31095	4536936	0.87501785345881
uEV-P150_Post-DRE_P1	12-33-28	uEV-P150	Post-DRE	P1	100	2022-09-30	398.5	179	100131	16750	39020	30928	4536936	0.860051805888379
uEV-P150_Post-DRE_P1	12-33-28	uEV-P150	Post-DRE	P1	100	2022-09-30	399.5	161	99200	15703	38354	30752	4536936	0.845372295311197
uEV-P150_Post-DRE_P1	12-33-28	uEV-P150	Post-DRE	P1	100	2022-09-30	400.5	145	98255	14707	37702	30567	4536936	0.831001363034436
uEV-P150_Post-DRE_P1	12-33-28	uEV-P150	Post-DRE	P1	100	2022-09-30	401.5	130	97297	13761	37063	30373	4536936	0.816916967750923
uEV-P150_Post-DRE_P1	12-33-28	uEV-P150	Post-DRE	P1	100	2022-09-30	402.5	117	96325	12864	36435	30170	4536936	0.803075026846312
uEV-P150_Post-DRE_P1	12-33-28	uEV-P150	Post-DRE	P1	100	2022-09-30	403.5	105	95337	12013	35818	29957	4536936	0.789475540320604
uEV-P150_Post-DRE_P1	12-33-28	uEV-P150	Post-DRE	P1	100	2022-09-30	404.5	94	94333	11209	35212	29734	4536936	0.776118508173798
uEV-P150_Post-DRE_P1	12-33-28	uEV-P150	Post-DRE	P1	100	2022-09-30	405.5	84	93314	10448	34615	29501	4536936	0.762959847791549
uEV-P150_Post-DRE_P1	12-33-28	uEV-P150	Post-DRE	P1	100	2022-09-30	406.5	76	92278	9730	34028	29258	4536936	0.75002160048103
uEV-P150_Post-DRE_P1	12-33-28	uEV-P150	Post-DRE	P1	100	2022-09-30	407.5	68	91225	9053	33448	29005	4536936	0.73723764232072
uEV-P150_Post-DRE_P1	12-33-28	uEV-P150	Post-DRE	P1	100	2022-09-30	408.5	61	90155	8415	32877	28741	4536936	0.724652055924968
uEV-P150_Post-DRE_P1	12-33-28	uEV-P150	Post-DRE	P1	100	2022-09-30	409.5	54	89068	7814	32312	28466	4536936	0.712198717372253
uEV-P150_Post-DRE_P1	12-33-28	uEV-P150	Post-DRE	P1	100	2022-09-30	410.5	48	87963	7250	31754	28182	4536936	0.699899667969749
uEV-P150_Post-DRE_P1	12-33-28	uEV-P150	Post-DRE	P1	100	2022-09-30	411.5	43	86841	6720	31202	27886	4536936	0.687732866410282
uEV-P150_Post-DRE_P1	12-33-28	uEV-P150	Post-DRE	P1	100	2022-09-30	412.5	39	85701	6224	30655	27581	4536936	0.67567627138668
uEV-P150_Post-DRE_P1	12-33-28	uEV-P150	Post-DRE	P1	100	2022-09-30	413.5	35	84544	5758	30112	27266	4536936	0.66370784159177
uEV-P150_Post-DRE_P1	12-33-28	uEV-P150	Post-DRE	P1	100	2022-09-30	414.5	31	83369	5323	29574	26941	4536936	0.651849618332725
uEV-P150_Post-DRE_P1	12-33-28	uEV-P150	Post-DRE	P1	100	2022-09-30	415.5	27	82177	4916	29040	26606	4536936	0.640079560302371
uEV-P150_Post-DRE_P1	12-33-28	uEV-P150	Post-DRE	P1	100	2022-09-30	416.5	24	80968	4537	28510	26262	4536936	0.62839766750071
uEV-P150_Post-DRE_P1	12-33-28	uEV-P150	Post-DRE	P1	100	2022-09-30	417.5	22	79743	4183	27982	25908	4536936	0.616759857313394
uEV-P150_Post-DRE_P1	12-33-28	uEV-P150	Post-DRE	P1	100	2022-09-30	418.5	19	78501	3853	27458	25546	4536936	0.60521021235477
uEV-P150_Post-DRE_P1	12-33-28	uEV-P150	Post-DRE	P1	100	2022-09-30	419.5	17	77244	3546	26936	25175	4536936	0.593704650010492
uEV-P150_Post-DRE_P1	12-33-28	uEV-P150	Post-DRE	P1	100	2022-09-30	420.5	15	75971	3260	26416	24795	4536936	0.582243170280559
uEV-P150_Post-DRE_P1	12-33-28	uEV-P150	Post-DRE	P1	100	2022-09-30	421.5	14	74684	2996	25898	24408	4536936	0.570825773164973
uEV-P150_Post-DRE_P1	12-33-28	uEV-P150	Post-DRE	P1	100	2022-09-30	422.5	12	73382	2750	25381	24013	4536936	0.55943041735656
uEV-P150_Post-DRE_P1	12-33-28	uEV-P150	Post-DRE	P1	100	2022-09-30	423.5	11	72068	2522	24867	23612	4536936	0.548101185469665
uEV-P150_Post-DRE_P1	12-33-28	uEV-P150	Post-DRE	P1	100	2022-09-30	424.5	10	70741	2311	24354	23203	4536936	0.536793994889943
uEV-P150_Post-DRE_P1	12-33-28	uEV-P150	Post-DRE	P1	100	2022-09-30	425.5	9	69402	2116	23842	22788	4536936	0.525508845617395
uEV-P150_Post-DRE_P1	12-33-28	uEV-P150	Post-DRE	P1	100	2022-09-30	426.5	8	68052	1936	23332	22367	4536936	0.514267778959192
uEV-P150_Post-DRE_P1	12-33-28	uEV-P150	Post-DRE	P1	100	2022-09-30	427.5	7	66693	1770	22823	21941	4536936	0.503048753608162
uEV-P150_Post-DRE_P1	12-33-28	uEV-P150	Post-DRE	P1	100	2022-09-30	428.5	6	65325	1617	22316	21510	4536936	0.491873810871478
uEV-P150_Post-DRE_P1	12-33-28	uEV-P150	Post-DRE	P1	100	2022-09-30	429.5	5	63949	1476	21810	21074	4536936	0.480720909441967
uEV-P150_Post-DRE_P1	12-33-28	uEV-P150	Post-DRE	P1	100	2022-09-30	430.5	5	62566	1346	21306	20634	4536936	0.469612090626802
uEV-P150_Post-DRE_P1	12-33-28	uEV-P150	Post-DRE	P1	100	2022-09-30	431.5	4	61178	1226	20803	20191	4536936	0.45852531311881
uEV-P150_Post-DRE_P1	12-33-28	uEV-P150	Post-DRE	P1	100	2022-09-30	432.5	4	59785	1117	20302	19744	4536936	0.447482618225163
uEV-P150_Post-DRE_P1	12-33-28	uEV-P150	Post-DRE	P1	100	2022-09-30	433.5	3	58389	1016	19803	19296	4536936	0.436484005945863
uEV-P150_Post-DRE_P1	12-33-28	uEV-P150	Post-DRE	P1	100	2022-09-30	434.5	3	56991	924	19306	18845	4536936	0.425529476280909
uEV-P150_Post-DRE_P1	12-33-28	uEV-P150	Post-DRE	P1	100	2022-09-30	435.5	3	55593	839	18811	18392	4536936	0.4146190292303
uEV-P150_Post-DRE_P1	12-33-28	uEV-P150	Post-DRE	P1	100	2022-09-30	436.5	2	54194	762	18319	17939	4536936	0.40377470610121
uEV-P150_Post-DRE_P1	12-33-28	uEV-P150	Post-DRE	P1	100	2022-09-30	437.5	2	52798	691	17830	17485	4536936	0.392996506893639
uEV-P150_Post-DRE_P1	12-33-28	uEV-P150	Post-DRE	P1	100	2022-09-30	438.5	2	51404	626	17344	17031	4536936	0.382284431607587
uEV-P150_Post-DRE_P1	12-33-28	uEV-P150	Post-DRE	P1	100	2022-09-30	439.5	2	50015	567	16861	16578	4536936	0.371638480243054
uEV-P150_Post-DRE_P1	12-33-28	uEV-P150	Post-DRE	P1	100	2022-09-30	440.5	1	48631	514	16382	16125	4536936	0.361080694107212
uEV-P150_Post-DRE_P1	12-33-28	uEV-P150	Post-DRE	P1	100	2022-09-30	441.5	1	47254	465	15907	15674	4536936	0.350611073200063
uEV-P150_Post-DRE_P1	12-33-28	uEV-P150	Post-DRE	P1	100	2022-09-30	442.5	1	45885	420	15435	15225	4536936	0.340207576214432
uEV-P150_Post-DRE_P1	12-33-28	uEV-P150	Post-DRE	P1	100	2022-09-30	443.5	0	44525	379	14969	14779	4536936	0.329936327071839
uEV-P150_Post-DRE_P1	12-33-28	uEV-P150	Post-DRE	P1	100	2022-09-30	444.5	0	43176	342	14507	14335	4536936	0.319753243157937
uEV-P150_Post-DRE_P1	12-33-28	uEV-P150	Post-DRE	P1	100	2022-09-30	445.5	0	41839	309	14050	13895	4536936	0.309680365779901
uEV-P150_Post-DRE_P1	12-33-28	uEV-P150	Post-DRE	P1	100	2022-09-30	446.5	0	40515	278	13598	13459	4536936	0.299717694937729
uEV-P150_Post-DRE_P1	12-33-28	uEV-P150	Post-DRE	P1	100	2022-09-30	447.5	0	39205	251	13152	13027	4536936	0.289887271938595
uEV-P150_Post-DRE_P1	12-33-28	uEV-P150	Post-DRE	P1	100	2022-09-30	448.5	0	37910	226	12712	12599	4536936	0.280189096782498
uEV-P150_Post-DRE_P1	12-33-28	uEV-P150	Post-DRE	P1	100	2022-09-30	449.5	0	36632	203	12278	12177	4536936	0.270623169469439
uEV-P150_Post-DRE_P1	12-33-28	uEV-P150	Post-DRE	P1	100	2022-09-30	450.5	0	35371	183	11851	11760	4536936	0.261211531306591
uEV-P150_Post-DRE_P1	12-33-28	uEV-P150	Post-DRE	P1	100	2022-09-30	451.5	0	34128	164	11431	11349	4536936	0.251954182293953
uEV-P150_Post-DRE_P1	12-33-28	uEV-P150	Post-DRE	P1	100	2022-09-30	452.5	0	32905	147	11017	10944	4536936	0.242829081124354
uEV-P150_Post-DRE_P1	12-33-28	uEV-P150	Post-DRE	P1	100	2022-09-30	453.5	0	31702	132	10611	10545	4536936	0.233880310412137
uEV-P150_Post-DRE_P1	12-33-28	uEV-P150	Post-DRE	P1	100	2022-09-30	454.5	0	30520	119	10213	10154	4536936	0.225107870157304
uEV-P150_Post-DRE_P1	12-33-28	uEV-P150	Post-DRE	P1	100	2022-09-30	455.5	0	29360	106	9822	9769	4536936	0.216489719052682
uEV-P150_Post-DRE_P1	12-33-28	uEV-P150	Post-DRE	P1	100	2022-09-30	456.5	0	28223	95	9439	9392	4536936	0.208047898405444
uEV-P150_Post-DRE_P1	12-33-28	uEV-P150	Post-DRE	P1	100	2022-09-30	457.5	0	27109	85	9065	9022	4536936	0.199804449522762
uEV-P150_Post-DRE_P1	12-33-28	uEV-P150	Post-DRE	P1	100	2022-09-30	458.5	0	26019	76	8699	8660	4536936	0.191737331097463
uEV-P150_Post-DRE_P1	12-33-28	uEV-P150	Post-DRE	P1	100	2022-09-30	459.5	0	24954	68	8341	8307	4536936	0.183846543129548
uEV-P150_Post-DRE_P1	12-33-28	uEV-P150	Post-DRE	P1	100	2022-09-30	460.5	0	23914	61	7992	7961	4536936	0.17615412692619
uEV-P150_Post-DRE_P1	12-33-28	uEV-P150	Post-DRE	P1	100	2022-09-30	461.5	0	22899	55	7651	7624	4536936	0.168638041180215
uEV-P150_Post-DRE_P1	12-33-28	uEV-P150	Post-DRE	P1	100	2022-09-30	462.5	0	21911	49	7320	7295	4536936	0.16134236850597
uEV-P150_Post-DRE_P1	12-33-28	uEV-P150	Post-DRE	P1	100	2022-09-30	463.5	0	20948	43	6997	6975	4536936	0.154223026289108
uEV-P150_Post-DRE_P1	12-33-28	uEV-P150	Post-DRE	P1	100	2022-09-30	464.5	0	20012	39	6684	6664	4536936	0.147324097143976
uEV-P150_Post-DRE_P1	12-33-28	uEV-P150	Post-DRE	P1	100	2022-09-30	465.5	0	19103	35	6379	6362	4536936	0.140601498456227
uEV-P150_Post-DRE_P1	12-33-28	uEV-P150	Post-DRE	P1	100	2022-09-30	466.5	0	18220	31	6084	6068	4536936	0.134099312840208
uEV-P150_Post-DRE_P1	12-33-28	uEV-P150	Post-DRE	P1	100	2022-09-30	467.5	0	17365	27	5797	5784	4536936	0.127773457681572
uEV-P150_Post-DRE_P1	12-33-28	uEV-P150	Post-DRE	P1	100	2022-09-30	468.5	0	16536	24	5520	5508	4536936	0.121668015594666
uEV-P150_Post-DRE_P1	12-33-28	uEV-P150	Post-DRE	P1	100	2022-09-30	469.5	0	15735	22	5252	5241	4536936	0.115760945272316
uEV-P150_Post-DRE_P1	12-33-28	uEV-P150	Post-DRE	P1	100	2022-09-30	470.5	0	14960	19	4993	4983	4536936	0.110052246714523
uEV-P150_Post-DRE_P1	12-33-28	uEV-P150	Post-DRE	P1	100	2022-09-30	471.5	0	14212	17	4743	4734	4536936	0.104541919921286
uEV-P150_Post-DRE_P1	12-33-28	uEV-P150	Post-DRE	P1	100	2022-09-30	472.5	0	13490	15	4502	4494	4536936	0.0992299648926059
uEV-P150_Post-DRE_P1	12-33-28	uEV-P150	Post-DRE	P1	100	2022-09-30	473.5	0	12795	14	4269	4263	4536936	0.0940943403213094
uEV-P150_Post-DRE_P1	12-33-28	uEV-P150	Post-DRE	P1	100	2022-09-30	474.5	0	12126	12	4046	4040	4536936	0.0891791288217423
uEV-P150_Post-DRE_P1	12-33-28	uEV-P150	Post-DRE	P1	100	2022-09-30	475.5	0	11482	11	3831	3826	4536936	0.0844402477795587
uEV-P150_Post-DRE_P1	12-33-28	uEV-P150	Post-DRE	P1	100	2022-09-30	476.5	0	10864	9	3624	3620	4536936	0.0798776971947588
uEV-P150_Post-DRE_P1	12-33-28	uEV-P150	Post-DRE	P1	100	2022-09-30	477.5	0	10270	8	3426	3422	4536936	0.0755135183745153
uEV-P150_Post-DRE_P1	12-33-28	uEV-P150	Post-DRE	P1	100	2022-09-30	478.5	0	9702	7	3236	3233	4536936	0.0713256700116554
uEV-P150_Post-DRE_P1	12-33-28	uEV-P150	Post-DRE	P1	100	2022-09-30	479.5	0	9157	7	3054	3051	4536936	0.0673141521061792
uEV-P150_Post-DRE_P1	12-33-28	uEV-P150	Post-DRE	P1	100	2022-09-30	480.5	0	8636	6	2880	2878	4536936	0.0634789646580864
uEV-P150_Post-DRE_P1	12-33-28	uEV-P150	Post-DRE	P1	100	2022-09-30	481.5	0	8138	5	2714	2712	4536936	0.0598201076673773
uEV-P150_Post-DRE_P1	12-33-28	uEV-P150	Post-DRE	P1	100	2022-09-30	482.5	0	7662	5	2555	2553	4536936	0.0563155398268788
uEV-P150_Post-DRE_P1	12-33-28	uEV-P150	Post-DRE	P1	100	2022-09-30	483.5	0	7208	4	2404	2402	4536936	0.0529873024437638
uEV-P150_Post-DRE_P1	12-33-28	uEV-P150	Post-DRE	P1	100	2022-09-30	484.5	0	6776	4	2260	2258	4536936	0.0498133542108595
uEV-P150_Post-DRE_P1	12-33-28	uEV-P150	Post-DRE	P1	100	2022-09-30	485.5	0	6364	3	2122	2121	4536936	0.0467716538209928
uEV-P150_Post-DRE_P1	12-33-28	uEV-P150	Post-DRE	P1	100	2022-09-30	486.5	0	5973	3	1992	1990	4536936	0.0439062838885098
uEV-P150_Post-DRE_P1	12-33-28	uEV-P150	Post-DRE	P1	100	2022-09-30	487.5	0	5601	2	1868	1867	4536936	0.0411731617990644
uEV-P150_Post-DRE_P1	12-33-28	uEV-P150	Post-DRE	P1	100	2022-09-30	488.5	0	5248	2	1750	1749	4536936	0.0385722875526567
uEV-P150_Post-DRE_P1	12-33-28	uEV-P150	Post-DRE	P1	100	2022-09-30	489.5	0	4913	2	1638	1637	4536936	0.0361036611492867
uEV-P150_Post-DRE_P1	12-33-28	uEV-P150	Post-DRE	P1	100	2022-09-30	490.5	0	4596	2	1533	1532	4536936	0.0337893238961273
uEV-P150_Post-DRE_P1	12-33-28	uEV-P150	Post-DRE	P1	100	2022-09-30	491.5	0	4296	1	1432	1432	4536936	0.0315631518716596
uEV-P150_Post-DRE_P1	12-33-28	uEV-P150	Post-DRE	P1	100	2022-09-30	492.5	0	4012	1	1338	1337	4536936	0.0294912689974027
uEV-P150_Post-DRE_P1	12-33-28	uEV-P150	Post-DRE	P1	100	2022-09-30	493.5	0	3744	1	1248	1248	4536936	0.0275075513518375
uEV-P150_Post-DRE_P1	12-33-28	uEV-P150	Post-DRE	P1	100	2022-09-30	494.5	0	3491	1	1164	1164	4536936	0.0256560815493099
uEV-P150_Post-DRE_P1	12-33-28	uEV-P150	Post-DRE	P1	100	2022-09-30	495.5	0	3253	0	1085	1084	4536936	0.0239148182826471
uEV-P150_Post-DRE_P1	12-33-28	uEV-P150	Post-DRE	P1	100	2022-09-30	496.5	0	3028	0	1010	1009	4536936	0.0222617202446761
uEV-P150_Post-DRE_P1	12-33-28	uEV-P150	Post-DRE	P1	100	2022-09-30	497.5	0	2817	0	939	939	4536936	0.0206967874353969
uEV-P150_Post-DRE_P1	12-33-28	uEV-P150	Post-DRE	P1	100	2022-09-30	498.5	0	2618	0	873	873	4536936	0.0192420611619824
uEV-P150_Post-DRE_P1	12-33-28	uEV-P150	Post-DRE	P1	100	2022-09-30	499.5	0	2432	0	811	810	4536936	0.0178755001172598
uEV-P150_Post-DRE_P1	12-33-28	uEV-P150	Post-DRE	P1	100	2022-09-30	500.5	0	2256	0	752	752	4536936	0.0165750629940559
uEV-P150_Post-DRE_P1	12-33-28	uEV-P150	Post-DRE	P1	100	2022-09-30	501.5	0	2092	0	698	697	4536936	0.0153848324067168
uEV-P150_Post-DRE_P1	12-33-28	uEV-P150	Post-DRE	P1	100	2022-09-30	502.5	0	1939	0	646	646	4536936	0.0142386844337236
uEV-P150_Post-DRE_P1	12-33-28	uEV-P150	Post-DRE	P1	100	2022-09-30	503.5	0	1795	0	598	598	4536936	0.0131807016894221
uEV-P150_Post-DRE_P1	12-33-28	uEV-P150	Post-DRE	P1	100	2022-09-30	504.5	0	1660	0	554	553	4536936	0.0122108841738125
uEV-P150_Post-DRE_P1	12-33-28	uEV-P150	Post-DRE	P1	100	2022-09-30	505.5	0	1535	0	512	512	4536936	0.0112851492725487
uEV-P150_Post-DRE_P1	12-33-28	uEV-P150	Post-DRE	P1	100	2022-09-30	506.5	0	1418	0	473	473	4536936	0.0104255382928038
uEV-P150_Post-DRE_P1	12-33-28	uEV-P150	Post-DRE	P1	100	2022-09-30	507.5	0	1309	0	436	436	4536936	0.00961000992740475
uEV-P150_Post-DRE_P1	12-33-28	uEV-P150	Post-DRE	P1	100	2022-09-30	508.5	0	1207	0	402	402	4536936	0.00886060548352456
uEV-P150_Post-DRE_P1	12-33-28	uEV-P150	Post-DRE	P1	100	2022-09-30	509.5	0	1112	0	371	371	4536936	0.00817732496116322
uEV-P150_Post-DRE_P1	12-33-28	uEV-P150	Post-DRE	P1	100	2022-09-30	510.5	0	1024	0	341	341	4536936	0.00751608574597482
uEV-P150_Post-DRE_P1	12-33-28	uEV-P150	Post-DRE	P1	100	2022-09-30	511.5	0	942	0	314	314	4536936	0.00692097045230526
uEV-P150_Post-DRE_P1	12-33-28	uEV-P150	Post-DRE	P1	100	2022-09-30	512.5	0	866	0	289	289	4536936	0.00636993777298159
uEV-P150_Post-DRE_P1	12-33-28	uEV-P150	Post-DRE	P1	100	2022-09-30	513.5	0	796	0	265	265	4536936	0.00584094640083087
uEV-P150_Post-DRE_P1	12-33-28	uEV-P150	Post-DRE	P1	100	2022-09-30	514.5	0	731	0	244	244	4536936	0.00537807895019899
uEV-P150_Post-DRE_P1	12-33-28	uEV-P150	Post-DRE	P1	100	2022-09-30	515.5	0	670	0	224	223	4536936	0.00493725280674006
uEV-P150_Post-DRE_P1	12-33-28	uEV-P150	Post-DRE	P1	100	2022-09-30	516.5	0	615	0	205	205	4536936	0.00451846797045407
uEV-P150_Post-DRE_P1	12-33-28	uEV-P150	Post-DRE	P1	100	2022-09-30	517.5	0	563	0	188	188	4536936	0.00414376574851398
uEV-P150_Post-DRE_P1	12-33-28	uEV-P150	Post-DRE	P1	100	2022-09-30	518.5	0	515	0	172	172	4536936	0.00379110483374683
uEV-P150_Post-DRE_P1	12-33-28	uEV-P150	Post-DRE	P1	100	2022-09-30	519.5	0	471	0	157	157	4536936	0.00346048522615263
uEV-P150_Post-DRE_P1	12-33-28	uEV-P150	Post-DRE	P1	100	2022-09-30	520.5	0	431	0	144	144	4536936	0.00317394823290432
uEV-P150_Post-DRE_P1	12-33-28	uEV-P150	Post-DRE	P1	100	2022-09-30	521.5	0	394	0	131	131	4536936	0.00288741123965601
uEV-P150_Post-DRE_P1	12-33-28	uEV-P150	Post-DRE	P1	100	2022-09-30	522.5	0	359	0	120	120	4536936	0.0026449568607536
uEV-P150_Post-DRE_P1	12-33-28	uEV-P150	Post-DRE	P1	100	2022-09-30	523.5	0	328	0	109	109	4536936	0.00240250248185119
uEV-P150_Post-DRE_P1	12-33-28	uEV-P150	Post-DRE	P1	100	2022-09-30	524.5	0	299	0	100	100	4536936	0.00220413071729467
uEV-P150_Post-DRE_P1	12-33-28	uEV-P150	Post-DRE	P1	100	2022-09-30	525.5	0	272	0	91	91	4536936	0.00200575895273815
uEV-P150_Post-DRE_P1	12-33-28	uEV-P150	Post-DRE	P1	100	2022-09-30	526.5	0	248	0	83	83	4536936	0.00182942849535457
uEV-P150_Post-DRE_P1	12-33-28	uEV-P150	Post-DRE	P1	100	2022-09-30	527.5	0	225	0	75	75	4536936	0.001653098037971
uEV-P150_Post-DRE_P1	12-33-28	uEV-P150	Post-DRE	P1	100	2022-09-30	528.5	0	205	0	68	68	4536936	0.00149880888776037
uEV-P150_Post-DRE_P1	12-33-28	uEV-P150	Post-DRE	P1	100	2022-09-30	529.5	0	186	0	62	62	4536936	0.00136656104472269
uEV-P150_Post-DRE_P1	12-33-28	uEV-P150	Post-DRE	P1	100	2022-09-30	530.5	0	169	0	56	56	4536936	0.00123431320168501
uEV-P150_Post-DRE_P1	12-33-28	uEV-P150	Post-DRE	P1	100	2022-09-30	531.5	0	153	0	51	51	4536936	0.00112410666582028
uEV-P150_Post-DRE_P1	12-33-28	uEV-P150	Post-DRE	P1	100	2022-09-30	532.5	0	139	0	46	46	4536936	0.00101390012995555
uEV-P150_Post-DRE_P1	12-33-28	uEV-P150	Post-DRE	P1	100	2022-09-30	533.5	0	126	0	42	42	4536936	0.00092573490126376
uEV-P150_Post-DRE_P1	12-33-28	uEV-P150	Post-DRE	P1	100	2022-09-30	534.5	0	114	0	38	38	4536936	0.000837569672571974
uEV-P150_Post-DRE_P1	12-33-28	uEV-P150	Post-DRE	P1	100	2022-09-30	535.5	0	103	0	34	34	4536936	0.000749404443880187
uEV-P150_Post-DRE_P1	12-33-28	uEV-P150	Post-DRE	P1	100	2022-09-30	536.5	0	93	0	31	31	4536936	0.000683280522361347
uEV-P150_Post-DRE_P1	12-33-28	uEV-P150	Post-DRE	P1	100	2022-09-30	537.5	0	84	0	28	28	4536936	0.000617156600842507
uEV-P150_Post-DRE_P1	12-33-28	uEV-P150	Post-DRE	P1	100	2022-09-30	538.5	0	76	0	25	25	4536936	0.000551032679323667
uEV-P150_Post-DRE_P1	12-33-28	uEV-P150	Post-DRE	P1	100	2022-09-30	539.5	0	68	0	23	23	4536936	0.000506950064977774
uEV-P150_Post-DRE_P1	12-33-28	uEV-P150	Post-DRE	P1	100	2022-09-30	540.5	0	62	0	21	21	4536936	0.00046286745063188
uEV-P150_Post-DRE_P1	12-33-28	uEV-P150	Post-DRE	P1	100	2022-09-30	541.5	0	56	0	19	19	4536936	0.000418784836285987
uEV-P150_Post-DRE_P1	12-33-28	uEV-P150	Post-DRE	P1	100	2022-09-30	542.5	0	50	0	17	17	4536936	0.000374702221940094
uEV-P150_Post-DRE_P1	12-33-28	uEV-P150	Post-DRE	P1	100	2022-09-30	543.5	0	45	0	15	15	4536936	0.0003306196075942
uEV-P150_Post-DRE_P1	12-33-28	uEV-P150	Post-DRE	P1	100	2022-09-30	544.5	0	41	0	14	14	4536936	0.000308578300421253
uEV-P150_Post-DRE_P1	12-33-28	uEV-P150	Post-DRE	P1	100	2022-09-30	545.5	0	36	0	12	12	4536936	0.00026449568607536
uEV-P150_Post-DRE_P1	12-33-28	uEV-P150	Post-DRE	P1	100	2022-09-30	546.5	0	33	0	11	11	4536936	0.000242454378902413
uEV-P150_Post-DRE_P1	12-33-28	uEV-P150	Post-DRE	P1	100	2022-09-30	547.5	0	29	0	10	10	4536936	0.000220413071729467
uEV-P150_Post-DRE_P1	12-33-28	uEV-P150	Post-DRE	P1	100	2022-09-30	548.5	0	26	0	9	9	4536936	0.00019837176455652
uEV-P150_Post-DRE_P1	12-33-28	uEV-P150	Post-DRE	P1	100	2022-09-30	549.5	0	24	0	8	8	4536936	0.000176330457383573
uEV-P150_Post-DRE_P1	12-33-28	uEV-P150	Post-DRE	P1	100	2022-09-30	550.5	0	21	0	7	7	4536936	0.000154289150210627
uEV-P150_Post-DRE_P1	12-33-28	uEV-P150	Post-DRE	P1	100	2022-09-30	551.5	0	19	0	6	6	4536936	0.00013224784303768
uEV-P150_Post-DRE_P1	12-33-28	uEV-P150	Post-DRE	P1	100	2022-09-30	552.5	0	17	0	6	6	4536936	0.00013224784303768
uEV-P150_Post-DRE_P1	12-33-28	uEV-P150	Post-DRE	P1	100	2022-09-30	553.5	0	15	0	5	5	4536936	0.000110206535864733
uEV-P150_Post-DRE_P1	12-33-28	uEV-P150	Post-DRE	P1	100	2022-09-30	554.5	0	14	0	5	5	4536936	0.000110206535864733
uEV-P150_Post-DRE_P1	12-33-28	uEV-P150	Post-DRE	P1	100	2022-09-30	555.5	0	12	0	4	4	4536936	8.81652286917867e-05
uEV-P150_Post-DRE_P1	12-33-28	uEV-P150	Post-DRE	P1	100	2022-09-30	556.5	0	11	0	4	4	4536936	8.81652286917867e-05
uEV-P150_Post-DRE_P1	12-33-28	uEV-P150	Post-DRE	P1	100	2022-09-30	557.5	0	10	0	3	3	4536936	6.612392151884e-05
uEV-P150_Post-DRE_P1	12-33-28	uEV-P150	Post-DRE	P1	100	2022-09-30	558.5	0	9	0	3	3	4536936	6.612392151884e-05
uEV-P150_Post-DRE_P1	12-33-28	uEV-P150	Post-DRE	P1	100	2022-09-30	559.5	0	8	0	3	3	4536936	6.612392151884e-05
uEV-P150_Post-DRE_P1	12-33-28	uEV-P150	Post-DRE	P1	100	2022-09-30	560.5	0	7	0	2	2	4536936	4.40826143458934e-05
uEV-P150_Post-DRE_P1	12-33-28	uEV-P150	Post-DRE	P1	100	2022-09-30	561.5	0	6	0	2	2	4536936	4.40826143458934e-05
uEV-P150_Post-DRE_P1	12-33-28	uEV-P150	Post-DRE	P1	100	2022-09-30	562.5	0	5	0	2	2	4536936	4.40826143458934e-05
uEV-P150_Post-DRE_P1	12-33-28	uEV-P150	Post-DRE	P1	100	2022-09-30	563.5	0	5	0	2	2	4536936	4.40826143458934e-05
uEV-P150_Post-DRE_P1	12-33-28	uEV-P150	Post-DRE	P1	100	2022-09-30	564.5	0	4	0	1	1	4536936	2.20413071729467e-05
uEV-P150_Post-DRE_P1	12-33-28	uEV-P150	Post-DRE	P1	100	2022-09-30	565.5	0	4	0	1	1	4536936	2.20413071729467e-05
uEV-P150_Post-DRE_P1	12-33-28	uEV-P150	Post-DRE	P1	100	2022-09-30	566.5	0	3	0	1	1	4536936	2.20413071729467e-05
uEV-P150_Post-DRE_P1	12-33-28	uEV-P150	Post-DRE	P1	100	2022-09-30	567.5	0	3	0	1	1	4536936	2.20413071729467e-05
uEV-P150_Post-DRE_P1	12-33-28	uEV-P150	Post-DRE	P1	100	2022-09-30	568.5	0	3	0	0	0	4536936	0
uEV-P150_Post-DRE_P1	12-33-28	uEV-P150	Post-DRE	P1	100	2022-09-30	569.5	0	2	0	0	0	4536936	0
uEV-P150_Post-DRE_P1	12-33-28	uEV-P150	Post-DRE	P1	100	2022-09-30	570.5	0	2	0	0	0	4536936	0
uEV-P150_Post-DRE_P1	12-33-28	uEV-P150	Post-DRE	P1	100	2022-09-30	571.5	0	2	0	0	0	4536936	0
uEV-P150_Post-DRE_P1	12-33-28	uEV-P150	Post-DRE	P1	100	2022-09-30	572.5	0	2	0	0	0	4536936	0
uEV-P150_Post-DRE_P1	12-33-28	uEV-P150	Post-DRE	P1	100	2022-09-30	573.5	0	1	0	0	0	4536936	0
uEV-P150_Post-DRE_P1	12-33-28	uEV-P150	Post-DRE	P1	100	2022-09-30	574.5	0	1	0	0	0	4536936	0
uEV-P150_Post-DRE_P1	12-33-28	uEV-P150	Post-DRE	P1	100	2022-09-30	575.5	0	1	0	0	0	4536936	0
uEV-P150_Post-DRE_P1	12-33-28	uEV-P150	Post-DRE	P1	100	2022-09-30	576.5	0	1	0	0	0	4536936	0
uEV-P150_Post-DRE_P1	12-33-28	uEV-P150	Post-DRE	P1	100	2022-09-30	577.5	0	0	0	0	0	4536936	0
uEV-P150_Post-DRE_P1	12-33-28	uEV-P150	Post-DRE	P1	100	2022-09-30	578.5	0	0	0	0	0	4536936	0
uEV-P150_Post-DRE_P1	12-33-28	uEV-P150	Post-DRE	P1	100	2022-09-30	579.5	0	0	0	0	0	4536936	0
uEV-P150_Post-DRE_P1	12-33-28	uEV-P150	Post-DRE	P1	100	2022-09-30	580.5	0	0	0	0	0	4536936	0
uEV-P150_Post-DRE_P1	12-33-28	uEV-P150	Post-DRE	P1	100	2022-09-30	581.5	0	0	0	0	0	4536936	0
uEV-P150_Post-DRE_P1	12-33-28	uEV-P150	Post-DRE	P1	100	2022-09-30	582.5	0	0	0	0	0	4536936	0
uEV-P150_Post-DRE_P1	12-33-28	uEV-P150	Post-DRE	P1	100	2022-09-30	583.5	0	0	0	0	0	4536936	0
uEV-P150_Post-DRE_P1	12-33-28	uEV-P150	Post-DRE	P1	100	2022-09-30	584.5	0	0	0	0	0	4536936	0
uEV-P150_Post-DRE_P1	12-33-28	uEV-P150	Post-DRE	P1	100	2022-09-30	585.5	0	0	0	0	0	4536936	0
uEV-P150_Post-DRE_P1	12-33-28	uEV-P150	Post-DRE	P1	100	2022-09-30	586.5	0	0	0	0	0	4536936	0
uEV-P150_Post-DRE_P1	12-33-28	uEV-P150	Post-DRE	P1	100	2022-09-30	587.5	0	0	0	0	0	4536936	0
uEV-P150_Post-DRE_P1	12-33-28	uEV-P150	Post-DRE	P1	100	2022-09-30	588.5	0	0	0	0	0	4536936	0
uEV-P150_Post-DRE_P1	12-33-28	uEV-P150	Post-DRE	P1	100	2022-09-30	589.5	0	0	0	0	0	4536936	0
uEV-P150_Post-DRE_P1	12-33-28	uEV-P150	Post-DRE	P1	100	2022-09-30	590.5	0	0	0	0	0	4536936	0
uEV-P150_Post-DRE_P1	12-33-28	uEV-P150	Post-DRE	P1	100	2022-09-30	591.5	0	0	0	0	0	4536936	0
uEV-P150_Post-DRE_P1	12-33-28	uEV-P150	Post-DRE	P1	100	2022-09-30	592.5	0	0	0	0	0	4536936	0
uEV-P150_Post-DRE_P1	12-33-28	uEV-P150	Post-DRE	P1	100	2022-09-30	593.5	0	0	0	0	0	4536936	0
uEV-P150_Post-DRE_P1	12-33-28	uEV-P150	Post-DRE	P1	100	2022-09-30	594.5	0	0	0	0	0	4536936	0
uEV-P150_Post-DRE_P1	12-33-28	uEV-P150	Post-DRE	P1	100	2022-09-30	595.5	0	0	0	0	0	4536936	0
uEV-P150_Post-DRE_P1	12-33-28	uEV-P150	Post-DRE	P1	100	2022-09-30	596.5	0	0	0	0	0	4536936	0
uEV-P150_Post-DRE_P1	12-33-28	uEV-P150	Post-DRE	P1	100	2022-09-30	597.5	0	0	0	0	0	4536936	0
uEV-P150_Post-DRE_P1	12-33-28	uEV-P150	Post-DRE	P1	100	2022-09-30	598.5	0	0	0	0	0	4536936	0
uEV-P150_Post-DRE_P1	12-33-28	uEV-P150	Post-DRE	P1	100	2022-09-30	599.5	0	0	0	0	0	4536936	0
uEV-P150_Post-DRE_P1	12-33-28	uEV-P150	Post-DRE	P1	100	2022-09-30	600.5	0	0	0	0	0	4536936	0
uEV-P150_Post-DRE_P1	12-33-28	uEV-P150	Post-DRE	P1	100	2022-09-30	601.5	0	0	0	0	0	4536936	0
uEV-P150_Post-DRE_P1	12-33-28	uEV-P150	Post-DRE	P1	100	2022-09-30	602.5	0	0	0	0	0	4536936	0
uEV-P150_Post-DRE_P1	12-33-28	uEV-P150	Post-DRE	P1	100	2022-09-30	603.5	0	0	0	0	0	4536936	0
uEV-P150_Post-DRE_P1	12-33-28	uEV-P150	Post-DRE	P1	100	2022-09-30	604.5	0	0	0	0	0	4536936	0
uEV-P150_Post-DRE_P1	12-33-28	uEV-P150	Post-DRE	P1	100	2022-09-30	605.5	0	0	0	0	0	4536936	0
uEV-P150_Post-DRE_P1	12-33-28	uEV-P150	Post-DRE	P1	100	2022-09-30	606.5	0	0	0	0	0	4536936	0
uEV-P150_Post-DRE_P1	12-33-28	uEV-P150	Post-DRE	P1	100	2022-09-30	607.5	0	0	0	0	0	4536936	0
uEV-P150_Post-DRE_P1	12-33-28	uEV-P150	Post-DRE	P1	100	2022-09-30	608.5	0	0	0	0	0	4536936	0
uEV-P150_Post-DRE_P1	12-33-28	uEV-P150	Post-DRE	P1	100	2022-09-30	609.5	0	0	0	0	0	4536936	0
uEV-P150_Post-DRE_P1	12-33-28	uEV-P150	Post-DRE	P1	100	2022-09-30	610.5	0	0	0	0	0	4536936	0
uEV-P150_Post-DRE_P1	12-33-28	uEV-P150	Post-DRE	P1	100	2022-09-30	611.5	0	0	0	0	0	4536936	0
uEV-P150_Post-DRE_P1	12-33-28	uEV-P150	Post-DRE	P1	100	2022-09-30	612.5	0	0	0	0	0	4536936	0
uEV-P150_Post-DRE_P1	12-33-28	uEV-P150	Post-DRE	P1	100	2022-09-30	613.5	0	0	0	0	0	4536936	0
uEV-P150_Post-DRE_P1	12-33-28	uEV-P150	Post-DRE	P1	100	2022-09-30	614.5	0	0	0	0	0	4536936	0
uEV-P150_Post-DRE_P1	12-33-28	uEV-P150	Post-DRE	P1	100	2022-09-30	615.5	0	0	0	0	0	4536936	0
uEV-P150_Post-DRE_P1	12-33-28	uEV-P150	Post-DRE	P1	100	2022-09-30	616.5	0	0	0	0	0	4536936	0
uEV-P150_Post-DRE_P1	12-33-28	uEV-P150	Post-DRE	P1	100	2022-09-30	617.5	0	0	0	0	0	4536936	0
uEV-P150_Post-DRE_P1	12-33-28	uEV-P150	Post-DRE	P1	100	2022-09-30	618.5	0	0	0	0	0	4536936	0
uEV-P150_Post-DRE_P1	12-33-28	uEV-P150	Post-DRE	P1	100	2022-09-30	619.5	0	0	0	0	0	4536936	0
uEV-P150_Post-DRE_P1	12-33-28	uEV-P150	Post-DRE	P1	100	2022-09-30	620.5	0	0	0	0	0	4536936	0
uEV-P150_Post-DRE_P1	12-33-28	uEV-P150	Post-DRE	P1	100	2022-09-30	621.5	0	0	0	0	0	4536936	0
uEV-P150_Post-DRE_P1	12-33-28	uEV-P150	Post-DRE	P1	100	2022-09-30	622.5	0	0	0	0	0	4536936	0
uEV-P150_Post-DRE_P1	12-33-28	uEV-P150	Post-DRE	P1	100	2022-09-30	623.5	0	0	0	0	0	4536936	0
uEV-P150_Post-DRE_P1	12-33-28	uEV-P150	Post-DRE	P1	100	2022-09-30	624.5	0	0	0	0	0	4536936	0
uEV-P150_Post-DRE_P1	12-33-28	uEV-P150	Post-DRE	P1	100	2022-09-30	625.5	0	0	0	0	0	4536936	0
uEV-P150_Post-DRE_P1	12-33-28	uEV-P150	Post-DRE	P1	100	2022-09-30	626.5	0	0	0	0	0	4536936	0
uEV-P150_Post-DRE_P1	12-33-28	uEV-P150	Post-DRE	P1	100	2022-09-30	627.5	0	0	0	0	0	4536936	0
uEV-P150_Post-DRE_P1	12-33-28	uEV-P150	Post-DRE	P1	100	2022-09-30	628.5	0	0	0	0	0	4536936	0
uEV-P150_Post-DRE_P1	12-33-28	uEV-P150	Post-DRE	P1	100	2022-09-30	629.5	0	0	0	0	0	4536936	0
uEV-P150_Post-DRE_P1	12-33-28	uEV-P150	Post-DRE	P1	100	2022-09-30	630.5	0	0	0	0	0	4536936	0
uEV-P150_Post-DRE_P1	12-33-28	uEV-P150	Post-DRE	P1	100	2022-09-30	631.5	0	0	0	0	0	4536936	0
uEV-P150_Post-DRE_P1	12-33-28	uEV-P150	Post-DRE	P1	100	2022-09-30	632.5	0	0	0	0	0	4536936	0
uEV-P150_Post-DRE_P1	12-33-28	uEV-P150	Post-DRE	P1	100	2022-09-30	633.5	0	0	0	0	0	4536936	0
uEV-P150_Post-DRE_P1	12-33-28	uEV-P150	Post-DRE	P1	100	2022-09-30	634.5	0	0	0	0	0	4536936	0
uEV-P150_Post-DRE_P1	12-33-28	uEV-P150	Post-DRE	P1	100	2022-09-30	635.5	0	0	0	0	0	4536936	0
uEV-P150_Post-DRE_P1	12-33-28	uEV-P150	Post-DRE	P1	100	2022-09-30	636.5	0	0	0	0	0	4536936	0
uEV-P150_Post-DRE_P1	12-33-28	uEV-P150	Post-DRE	P1	100	2022-09-30	637.5	0	0	0	0	0	4536936	0
uEV-P150_Post-DRE_P1	12-33-28	uEV-P150	Post-DRE	P1	100	2022-09-30	638.5	0	0	0	0	0	4536936	0
uEV-P150_Post-DRE_P1	12-33-28	uEV-P150	Post-DRE	P1	100	2022-09-30	639.5	0	0	0	0	0	4536936	0
uEV-P150_Post-DRE_P1	12-33-28	uEV-P150	Post-DRE	P1	100	2022-09-30	640.5	0	0	0	0	0	4536936	0
uEV-P150_Post-DRE_P1	12-33-28	uEV-P150	Post-DRE	P1	100	2022-09-30	641.5	0	0	0	0	0	4536936	0
uEV-P150_Post-DRE_P1	12-33-28	uEV-P150	Post-DRE	P1	100	2022-09-30	642.5	0	0	0	0	0	4536936	0
uEV-P150_Post-DRE_P1	12-33-28	uEV-P150	Post-DRE	P1	100	2022-09-30	643.5	0	0	0	0	0	4536936	0
uEV-P150_Post-DRE_P1	12-33-28	uEV-P150	Post-DRE	P1	100	2022-09-30	644.5	0	0	0	0	0	4536936	0
uEV-P150_Post-DRE_P1	12-33-28	uEV-P150	Post-DRE	P1	100	2022-09-30	645.5	0	0	0	0	0	4536936	0
uEV-P150_Post-DRE_P1	12-33-28	uEV-P150	Post-DRE	P1	100	2022-09-30	646.5	0	0	0	0	0	4536936	0
uEV-P150_Post-DRE_P1	12-33-28	uEV-P150	Post-DRE	P1	100	2022-09-30	647.5	0	0	0	0	0	4536936	0
uEV-P150_Post-DRE_P1	12-33-28	uEV-P150	Post-DRE	P1	100	2022-09-30	648.5	0	0	0	0	0	4536936	0
uEV-P150_Post-DRE_P1	12-33-28	uEV-P150	Post-DRE	P1	100	2022-09-30	649.5	0	0	0	0	0	4536936	0
uEV-P150_Post-DRE_P1	12-33-28	uEV-P150	Post-DRE	P1	100	2022-09-30	650.5	0	0	0	0	0	4536936	0
uEV-P150_Post-DRE_P1	12-33-28	uEV-P150	Post-DRE	P1	100	2022-09-30	651.5	0	0	0	0	0	4536936	0
uEV-P150_Post-DRE_P1	12-33-28	uEV-P150	Post-DRE	P1	100	2022-09-30	652.5	0	0	0	0	0	4536936	0
uEV-P150_Post-DRE_P1	12-33-28	uEV-P150	Post-DRE	P1	100	2022-09-30	653.5	0	0	0	0	0	4536936	0
uEV-P150_Post-DRE_P1	12-33-28	uEV-P150	Post-DRE	P1	100	2022-09-30	654.5	0	0	0	0	0	4536936	0
uEV-P150_Post-DRE_P1	12-33-28	uEV-P150	Post-DRE	P1	100	2022-09-30	655.5	0	0	0	0	0	4536936	0
uEV-P150_Post-DRE_P1	12-33-28	uEV-P150	Post-DRE	P1	100	2022-09-30	656.5	0	0	0	0	0	4536936	0
uEV-P150_Post-DRE_P1	12-33-28	uEV-P150	Post-DRE	P1	100	2022-09-30	657.5	0	0	0	0	0	4536936	0
uEV-P150_Post-DRE_P1	12-33-28	uEV-P150	Post-DRE	P1	100	2022-09-30	658.5	0	0	0	0	0	4536936	0
uEV-P150_Post-DRE_P1	12-33-28	uEV-P150	Post-DRE	P1	100	2022-09-30	659.5	0	0	0	0	0	4536936	0
uEV-P150_Post-DRE_P1	12-33-28	uEV-P150	Post-DRE	P1	100	2022-09-30	660.5	0	0	0	0	0	4536936	0
uEV-P150_Post-DRE_P1	12-33-28	uEV-P150	Post-DRE	P1	100	2022-09-30	661.5	0	0	0	0	0	4536936	0
uEV-P150_Post-DRE_P1	12-33-28	uEV-P150	Post-DRE	P1	100	2022-09-30	662.5	0	0	0	0	0	4536936	0
uEV-P150_Post-DRE_P1	12-33-28	uEV-P150	Post-DRE	P1	100	2022-09-30	663.5	0	0	0	0	0	4536936	0
uEV-P150_Post-DRE_P1	12-33-28	uEV-P150	Post-DRE	P1	100	2022-09-30	664.5	0	0	0	0	0	4536936	0
uEV-P150_Post-DRE_P1	12-33-28	uEV-P150	Post-DRE	P1	100	2022-09-30	665.5	0	0	0	0	0	4536936	0
uEV-P150_Post-DRE_P1	12-33-28	uEV-P150	Post-DRE	P1	100	2022-09-30	666.5	0	0	0	0	0	4536936	0
uEV-P150_Post-DRE_P1	12-33-28	uEV-P150	Post-DRE	P1	100	2022-09-30	667.5	0	0	0	0	0	4536936	0
uEV-P150_Post-DRE_P1	12-33-28	uEV-P150	Post-DRE	P1	100	2022-09-30	668.5	0	0	0	0	0	4536936	0
uEV-P150_Post-DRE_P1	12-33-28	uEV-P150	Post-DRE	P1	100	2022-09-30	669.5	0	0	0	0	0	4536936	0
uEV-P150_Post-DRE_P1	12-33-28	uEV-P150	Post-DRE	P1	100	2022-09-30	670.5	0	0	0	0	0	4536936	0
uEV-P150_Post-DRE_P1	12-33-28	uEV-P150	Post-DRE	P1	100	2022-09-30	671.5	0	0	0	0	0	4536936	0
uEV-P150_Post-DRE_P1	12-33-28	uEV-P150	Post-DRE	P1	100	2022-09-30	672.5	0	0	0	0	0	4536936	0
uEV-P150_Post-DRE_P1	12-33-28	uEV-P150	Post-DRE	P1	100	2022-09-30	673.5	0	0	0	0	0	4536936	0
uEV-P150_Post-DRE_P1	12-33-28	uEV-P150	Post-DRE	P1	100	2022-09-30	674.5	0	0	0	0	0	4536936	0
uEV-P150_Post-DRE_P1	12-33-28	uEV-P150	Post-DRE	P1	100	2022-09-30	675.5	0	0	0	0	0	4536936	0
uEV-P150_Post-DRE_P1	12-33-28	uEV-P150	Post-DRE	P1	100	2022-09-30	676.5	0	0	0	0	0	4536936	0
uEV-P150_Post-DRE_P1	12-33-28	uEV-P150	Post-DRE	P1	100	2022-09-30	677.5	0	0	0	0	0	4536936	0
uEV-P150_Post-DRE_P1	12-33-28	uEV-P150	Post-DRE	P1	100	2022-09-30	678.5	0	0	0	0	0	4536936	0
uEV-P150_Post-DRE_P1	12-33-28	uEV-P150	Post-DRE	P1	100	2022-09-30	679.5	0	0	0	0	0	4536936	0
uEV-P150_Post-DRE_P1	12-33-28	uEV-P150	Post-DRE	P1	100	2022-09-30	680.5	0	0	0	0	0	4536936	0
uEV-P150_Post-DRE_P1	12-33-28	uEV-P150	Post-DRE	P1	100	2022-09-30	681.5	0	0	0	0	0	4536936	0
uEV-P150_Post-DRE_P1	12-33-28	uEV-P150	Post-DRE	P1	100	2022-09-30	682.5	0	0	0	0	0	4536936	0
uEV-P150_Post-DRE_P1	12-33-28	uEV-P150	Post-DRE	P1	100	2022-09-30	683.5	0	0	0	0	0	4536936	0
uEV-P150_Post-DRE_P1	12-33-28	uEV-P150	Post-DRE	P1	100	2022-09-30	684.5	0	0	0	0	0	4536936	0
uEV-P150_Post-DRE_P1	12-33-28	uEV-P150	Post-DRE	P1	100	2022-09-30	685.5	0	0	0	0	0	4536936	0
uEV-P150_Post-DRE_P1	12-33-28	uEV-P150	Post-DRE	P1	100	2022-09-30	686.5	0	0	0	0	0	4536936	0
uEV-P150_Post-DRE_P1	12-33-28	uEV-P150	Post-DRE	P1	100	2022-09-30	687.5	0	0	0	0	0	4536936	0
uEV-P150_Post-DRE_P1	12-33-28	uEV-P150	Post-DRE	P1	100	2022-09-30	688.5	0	0	0	0	0	4536936	0
uEV-P150_Post-DRE_P1	12-33-28	uEV-P150	Post-DRE	P1	100	2022-09-30	689.5	0	0	0	0	0	4536936	0
uEV-P150_Post-DRE_P1	12-33-28	uEV-P150	Post-DRE	P1	100	2022-09-30	690.5	0	0	0	0	0	4536936	0
uEV-P150_Post-DRE_P1	12-33-28	uEV-P150	Post-DRE	P1	100	2022-09-30	691.5	0	0	0	0	0	4536936	0
uEV-P150_Post-DRE_P1	12-33-28	uEV-P150	Post-DRE	P1	100	2022-09-30	692.5	0	0	0	0	0	4536936	0
uEV-P150_Post-DRE_P1	12-33-28	uEV-P150	Post-DRE	P1	100	2022-09-30	693.5	0	0	0	0	0	4536936	0
uEV-P150_Post-DRE_P1	12-33-28	uEV-P150	Post-DRE	P1	100	2022-09-30	694.5	0	0	0	0	0	4536936	0
uEV-P150_Post-DRE_P1	12-33-28	uEV-P150	Post-DRE	P1	100	2022-09-30	695.5	0	0	0	0	0	4536936	0
uEV-P150_Post-DRE_P1	12-33-28	uEV-P150	Post-DRE	P1	100	2022-09-30	696.5	0	0	0	0	0	4536936	0
uEV-P150_Post-DRE_P1	12-33-28	uEV-P150	Post-DRE	P1	100	2022-09-30	697.5	0	0	0	0	0	4536936	0
uEV-P150_Post-DRE_P1	12-33-28	uEV-P150	Post-DRE	P1	100	2022-09-30	698.5	0	0	0	0	0	4536936	0
uEV-P150_Post-DRE_P1	12-33-28	uEV-P150	Post-DRE	P1	100	2022-09-30	699.5	0	0	0	0	0	4536936	0
uEV-P150_Post-DRE_P1	12-33-28	uEV-P150	Post-DRE	P1	100	2022-09-30	700.5	0	0	0	0	0	4536936	0
uEV-P150_Post-DRE_P1	12-33-28	uEV-P150	Post-DRE	P1	100	2022-09-30	701.5	0	0	0	0	0	4536936	0
uEV-P150_Post-DRE_P1	12-33-28	uEV-P150	Post-DRE	P1	100	2022-09-30	702.5	0	0	0	0	0	4536936	0
uEV-P150_Post-DRE_P1	12-33-28	uEV-P150	Post-DRE	P1	100	2022-09-30	703.5	0	0	0	0	0	4536936	0
uEV-P150_Post-DRE_P1	12-33-28	uEV-P150	Post-DRE	P1	100	2022-09-30	704.5	0	0	0	0	0	4536936	0
uEV-P150_Post-DRE_P1	12-33-28	uEV-P150	Post-DRE	P1	100	2022-09-30	705.5	0	0	0	0	0	4536936	0
uEV-P150_Post-DRE_P1	12-33-28	uEV-P150	Post-DRE	P1	100	2022-09-30	706.5	0	0	0	0	0	4536936	0
uEV-P150_Post-DRE_P1	12-33-28	uEV-P150	Post-DRE	P1	100	2022-09-30	707.5	0	0	0	0	0	4536936	0
uEV-P150_Post-DRE_P1	12-33-28	uEV-P150	Post-DRE	P1	100	2022-09-30	708.5	0	0	0	0	0	4536936	0
uEV-P150_Post-DRE_P1	12-33-28	uEV-P150	Post-DRE	P1	100	2022-09-30	709.5	0	0	0	0	0	4536936	0
uEV-P150_Post-DRE_P1	12-33-28	uEV-P150	Post-DRE	P1	100	2022-09-30	710.5	0	0	0	0	0	4536936	0
uEV-P150_Post-DRE_P1	12-33-28	uEV-P150	Post-DRE	P1	100	2022-09-30	711.5	0	0	0	0	0	4536936	0
uEV-P150_Post-DRE_P1	12-33-28	uEV-P150	Post-DRE	P1	100	2022-09-30	712.5	0	0	0	0	0	4536936	0
uEV-P150_Post-DRE_P1	12-33-28	uEV-P150	Post-DRE	P1	100	2022-09-30	713.5	0	0	0	0	0	4536936	0
uEV-P150_Post-DRE_P1	12-33-28	uEV-P150	Post-DRE	P1	100	2022-09-30	714.5	0	0	0	0	0	4536936	0
uEV-P150_Post-DRE_P1	12-33-28	uEV-P150	Post-DRE	P1	100	2022-09-30	715.5	0	0	0	0	0	4536936	0
uEV-P150_Post-DRE_P1	12-33-28	uEV-P150	Post-DRE	P1	100	2022-09-30	716.5	0	0	0	0	0	4536936	0
uEV-P150_Post-DRE_P1	12-33-28	uEV-P150	Post-DRE	P1	100	2022-09-30	717.5	0	0	0	0	0	4536936	0
uEV-P150_Post-DRE_P1	12-33-28	uEV-P150	Post-DRE	P1	100	2022-09-30	718.5	0	0	0	0	0	4536936	0
uEV-P150_Post-DRE_P1	12-33-28	uEV-P150	Post-DRE	P1	100	2022-09-30	719.5	0	0	0	0	0	4536936	0
uEV-P150_Post-DRE_P1	12-33-28	uEV-P150	Post-DRE	P1	100	2022-09-30	720.5	0	0	0	0	0	4536936	0
uEV-P150_Post-DRE_P1	12-33-28	uEV-P150	Post-DRE	P1	100	2022-09-30	721.5	0	0	0	0	0	4536936	0
uEV-P150_Post-DRE_P1	12-33-28	uEV-P150	Post-DRE	P1	100	2022-09-30	722.5	0	0	0	0	0	4536936	0
uEV-P150_Post-DRE_P1	12-33-28	uEV-P150	Post-DRE	P1	100	2022-09-30	723.5	0	0	0	0	0	4536936	0
uEV-P150_Post-DRE_P1	12-33-28	uEV-P150	Post-DRE	P1	100	2022-09-30	724.5	0	0	0	0	0	4536936	0
uEV-P150_Post-DRE_P1	12-33-28	uEV-P150	Post-DRE	P1	100	2022-09-30	725.5	0	0	0	0	0	4536936	0
uEV-P150_Post-DRE_P1	12-33-28	uEV-P150	Post-DRE	P1	100	2022-09-30	726.5	0	0	0	0	0	4536936	0
uEV-P150_Post-DRE_P1	12-33-28	uEV-P150	Post-DRE	P1	100	2022-09-30	727.5	0	0	0	0	0	4536936	0
uEV-P150_Post-DRE_P1	12-33-28	uEV-P150	Post-DRE	P1	100	2022-09-30	728.5	0	0	0	0	0	4536936	0
uEV-P150_Post-DRE_P1	12-33-28	uEV-P150	Post-DRE	P1	100	2022-09-30	729.5	0	0	0	0	0	4536936	0
uEV-P150_Post-DRE_P1	12-33-28	uEV-P150	Post-DRE	P1	100	2022-09-30	730.5	0	0	0	0	0	4536936	0
uEV-P150_Post-DRE_P1	12-33-28	uEV-P150	Post-DRE	P1	100	2022-09-30	731.5	0	0	0	0	0	4536936	0
uEV-P150_Post-DRE_P1	12-33-28	uEV-P150	Post-DRE	P1	100	2022-09-30	732.5	0	0	0	0	0	4536936	0
uEV-P150_Post-DRE_P1	12-33-28	uEV-P150	Post-DRE	P1	100	2022-09-30	733.5	0	0	0	0	0	4536936	0
uEV-P150_Post-DRE_P1	12-33-28	uEV-P150	Post-DRE	P1	100	2022-09-30	734.5	0	0	0	0	0	4536936	0
uEV-P150_Post-DRE_P1	12-33-28	uEV-P150	Post-DRE	P1	100	2022-09-30	735.5	0	0	0	0	0	4536936	0
uEV-P150_Post-DRE_P1	12-33-28	uEV-P150	Post-DRE	P1	100	2022-09-30	736.5	0	0	0	0	0	4536936	0
uEV-P150_Post-DRE_P1	12-33-28	uEV-P150	Post-DRE	P1	100	2022-09-30	737.5	0	0	0	0	0	4536936	0
uEV-P150_Post-DRE_P1	12-33-28	uEV-P150	Post-DRE	P1	100	2022-09-30	738.5	0	0	0	0	0	4536936	0
uEV-P150_Post-DRE_P1	12-33-28	uEV-P150	Post-DRE	P1	100	2022-09-30	739.5	0	0	0	0	0	4536936	0
uEV-P150_Post-DRE_P1	12-33-28	uEV-P150	Post-DRE	P1	100	2022-09-30	740.5	0	0	0	0	0	4536936	0
uEV-P150_Post-DRE_P1	12-33-28	uEV-P150	Post-DRE	P1	100	2022-09-30	741.5	0	0	0	0	0	4536936	0
uEV-P150_Post-DRE_P1	12-33-28	uEV-P150	Post-DRE	P1	100	2022-09-30	742.5	0	0	0	0	0	4536936	0
uEV-P150_Post-DRE_P1	12-33-28	uEV-P150	Post-DRE	P1	100	2022-09-30	743.5	0	0	0	0	0	4536936	0
uEV-P150_Post-DRE_P1	12-33-28	uEV-P150	Post-DRE	P1	100	2022-09-30	744.5	0	0	0	0	0	4536936	0
uEV-P150_Post-DRE_P1	12-33-28	uEV-P150	Post-DRE	P1	100	2022-09-30	745.5	0	0	0	0	0	4536936	0
uEV-P150_Post-DRE_P1	12-33-28	uEV-P150	Post-DRE	P1	100	2022-09-30	746.5	0	0	0	0	0	4536936	0
uEV-P150_Post-DRE_P1	12-33-28	uEV-P150	Post-DRE	P1	100	2022-09-30	747.5	0	0	0	0	0	4536936	0
uEV-P150_Post-DRE_P1	12-33-28	uEV-P150	Post-DRE	P1	100	2022-09-30	748.5	0	0	0	0	0	4536936	0
uEV-P150_Post-DRE_P1	12-33-28	uEV-P150	Post-DRE	P1	100	2022-09-30	749.5	0	0	0	0	0	4536936	0
uEV-P150_Post-DRE_P1	12-33-28	uEV-P150	Post-DRE	P1	100	2022-09-30	750.5	0	0	0	0	0	4536936	0
uEV-P150_Post-DRE_P1	12-33-28	uEV-P150	Post-DRE	P1	100	2022-09-30	751.5	0	0	0	0	0	4536936	0
uEV-P150_Post-DRE_P1	12-33-28	uEV-P150	Post-DRE	P1	100	2022-09-30	752.5	0	0	0	0	0	4536936	0
uEV-P150_Post-DRE_P1	12-33-28	uEV-P150	Post-DRE	P1	100	2022-09-30	753.5	0	0	0	0	0	4536936	0
uEV-P150_Post-DRE_P1	12-33-28	uEV-P150	Post-DRE	P1	100	2022-09-30	754.5	0	0	0	0	0	4536936	0
uEV-P150_Post-DRE_P1	12-33-28	uEV-P150	Post-DRE	P1	100	2022-09-30	755.5	0	0	0	0	0	4536936	0
uEV-P150_Post-DRE_P1	12-33-28	uEV-P150	Post-DRE	P1	100	2022-09-30	756.5	0	0	0	0	0	4536936	0
uEV-P150_Post-DRE_P1	12-33-28	uEV-P150	Post-DRE	P1	100	2022-09-30	757.5	0	0	0	0	0	4536936	0
uEV-P150_Post-DRE_P1	12-33-28	uEV-P150	Post-DRE	P1	100	2022-09-30	758.5	0	0	0	0	0	4536936	0
uEV-P150_Post-DRE_P1	12-33-28	uEV-P150	Post-DRE	P1	100	2022-09-30	759.5	0	0	0	0	0	4536936	0
uEV-P150_Post-DRE_P1	12-33-28	uEV-P150	Post-DRE	P1	100	2022-09-30	760.5	0	0	0	0	0	4536936	0
uEV-P150_Post-DRE_P1	12-33-28	uEV-P150	Post-DRE	P1	100	2022-09-30	761.5	0	0	0	0	0	4536936	0
uEV-P150_Post-DRE_P1	12-33-28	uEV-P150	Post-DRE	P1	100	2022-09-30	762.5	0	0	0	0	0	4536936	0
uEV-P150_Post-DRE_P1	12-33-28	uEV-P150	Post-DRE	P1	100	2022-09-30	763.5	0	0	0	0	0	4536936	0
uEV-P150_Post-DRE_P1	12-33-28	uEV-P150	Post-DRE	P1	100	2022-09-30	764.5	0	0	0	0	0	4536936	0
uEV-P150_Post-DRE_P1	12-33-28	uEV-P150	Post-DRE	P1	100	2022-09-30	765.5	0	0	0	0	0	4536936	0
uEV-P150_Post-DRE_P1	12-33-28	uEV-P150	Post-DRE	P1	100	2022-09-30	766.5	0	0	0	0	0	4536936	0
uEV-P150_Post-DRE_P1	12-33-28	uEV-P150	Post-DRE	P1	100	2022-09-30	767.5	0	0	0	0	0	4536936	0
uEV-P150_Post-DRE_P1	12-33-28	uEV-P150	Post-DRE	P1	100	2022-09-30	768.5	0	0	0	0	0	4536936	0
uEV-P150_Post-DRE_P1	12-33-28	uEV-P150	Post-DRE	P1	100	2022-09-30	769.5	0	0	0	0	0	4536936	0
uEV-P150_Post-DRE_P1	12-33-28	uEV-P150	Post-DRE	P1	100	2022-09-30	770.5	0	0	0	0	0	4536936	0
uEV-P150_Post-DRE_P1	12-33-28	uEV-P150	Post-DRE	P1	100	2022-09-30	771.5	0	0	0	0	0	4536936	0
uEV-P150_Post-DRE_P1	12-33-28	uEV-P150	Post-DRE	P1	100	2022-09-30	772.5	0	0	0	0	0	4536936	0
uEV-P150_Post-DRE_P1	12-33-28	uEV-P150	Post-DRE	P1	100	2022-09-30	773.5	0	0	0	0	0	4536936	0
uEV-P150_Post-DRE_P1	12-33-28	uEV-P150	Post-DRE	P1	100	2022-09-30	774.5	0	0	0	0	0	4536936	0
uEV-P150_Post-DRE_P1	12-33-28	uEV-P150	Post-DRE	P1	100	2022-09-30	775.5	0	0	0	0	0	4536936	0
uEV-P150_Post-DRE_P1	12-33-28	uEV-P150	Post-DRE	P1	100	2022-09-30	776.5	0	0	0	0	0	4536936	0
uEV-P150_Post-DRE_P1	12-33-28	uEV-P150	Post-DRE	P1	100	2022-09-30	777.5	0	0	0	0	0	4536936	0
uEV-P150_Post-DRE_P1	12-33-28	uEV-P150	Post-DRE	P1	100	2022-09-30	778.5	0	0	0	0	0	4536936	0
uEV-P150_Post-DRE_P1	12-33-28	uEV-P150	Post-DRE	P1	100	2022-09-30	779.5	0	0	0	0	0	4536936	0
uEV-P150_Post-DRE_P1	12-33-28	uEV-P150	Post-DRE	P1	100	2022-09-30	780.5	0	0	0	0	0	4536936	0
uEV-P150_Post-DRE_P1	12-33-28	uEV-P150	Post-DRE	P1	100	2022-09-30	781.5	0	0	0	0	0	4536936	0
uEV-P150_Post-DRE_P1	12-33-28	uEV-P150	Post-DRE	P1	100	2022-09-30	782.5	0	0	0	0	0	4536936	0
uEV-P150_Post-DRE_P1	12-33-28	uEV-P150	Post-DRE	P1	100	2022-09-30	783.5	0	0	0	0	0	4536936	0
uEV-P150_Post-DRE_P1	12-33-28	uEV-P150	Post-DRE	P1	100	2022-09-30	784.5	0	0	0	0	0	4536936	0
uEV-P150_Post-DRE_P1	12-33-28	uEV-P150	Post-DRE	P1	100	2022-09-30	785.5	0	0	0	0	0	4536936	0
uEV-P150_Post-DRE_P1	12-33-28	uEV-P150	Post-DRE	P1	100	2022-09-30	786.5	0	0	0	0	0	4536936	0
uEV-P150_Post-DRE_P1	12-33-28	uEV-P150	Post-DRE	P1	100	2022-09-30	787.5	0	0	0	0	0	4536936	0
uEV-P150_Post-DRE_P1	12-33-28	uEV-P150	Post-DRE	P1	100	2022-09-30	788.5	0	0	0	0	0	4536936	0
uEV-P150_Post-DRE_P1	12-33-28	uEV-P150	Post-DRE	P1	100	2022-09-30	789.5	0	0	0	0	0	4536936	0
uEV-P150_Post-DRE_P1	12-33-28	uEV-P150	Post-DRE	P1	100	2022-09-30	790.5	0	0	0	0	0	4536936	0
uEV-P150_Post-DRE_P1	12-33-28	uEV-P150	Post-DRE	P1	100	2022-09-30	791.5	0	0	0	0	0	4536936	0
uEV-P150_Post-DRE_P1	12-33-28	uEV-P150	Post-DRE	P1	100	2022-09-30	792.5	0	0	0	0	0	4536936	0
uEV-P150_Post-DRE_P1	12-33-28	uEV-P150	Post-DRE	P1	100	2022-09-30	793.5	0	0	0	0	0	4536936	0
uEV-P150_Post-DRE_P1	12-33-28	uEV-P150	Post-DRE	P1	100	2022-09-30	794.5	0	0	0	0	0	4536936	0
uEV-P150_Post-DRE_P1	12-33-28	uEV-P150	Post-DRE	P1	100	2022-09-30	795.5	0	0	0	0	0	4536936	0
uEV-P150_Post-DRE_P1	12-33-28	uEV-P150	Post-DRE	P1	100	2022-09-30	796.5	0	0	0	0	0	4536936	0
uEV-P150_Post-DRE_P1	12-33-28	uEV-P150	Post-DRE	P1	100	2022-09-30	797.5	0	0	0	0	0	4536936	0
uEV-P150_Post-DRE_P1	12-33-28	uEV-P150	Post-DRE	P1	100	2022-09-30	798.5	0	0	0	0	0	4536936	0
uEV-P150_Post-DRE_P1	12-33-28	uEV-P150	Post-DRE	P1	100	2022-09-30	799.5	0	0	0	0	0	4536936	0
uEV-P150_Post-DRE_P1	12-33-28	uEV-P150	Post-DRE	P1	100	2022-09-30	800.5	0	0	0	0	0	4536936	0
uEV-P150_Post-DRE_P1	12-33-28	uEV-P150	Post-DRE	P1	100	2022-09-30	801.5	0	0	0	0	0	4536936	0
uEV-P150_Post-DRE_P1	12-33-28	uEV-P150	Post-DRE	P1	100	2022-09-30	802.5	0	0	0	0	0	4536936	0
uEV-P150_Post-DRE_P1	12-33-28	uEV-P150	Post-DRE	P1	100	2022-09-30	803.5	0	0	0	0	0	4536936	0
uEV-P150_Post-DRE_P1	12-33-28	uEV-P150	Post-DRE	P1	100	2022-09-30	804.5	0	0	0	0	0	4536936	0
uEV-P150_Post-DRE_P1	12-33-28	uEV-P150	Post-DRE	P1	100	2022-09-30	805.5	0	0	0	0	0	4536936	0
uEV-P150_Post-DRE_P1	12-33-28	uEV-P150	Post-DRE	P1	100	2022-09-30	806.5	0	0	0	0	0	4536936	0
uEV-P150_Post-DRE_P1	12-33-28	uEV-P150	Post-DRE	P1	100	2022-09-30	807.5	0	0	0	0	0	4536936	0
uEV-P150_Post-DRE_P1	12-33-28	uEV-P150	Post-DRE	P1	100	2022-09-30	808.5	0	0	0	0	0	4536936	0
uEV-P150_Post-DRE_P1	12-33-28	uEV-P150	Post-DRE	P1	100	2022-09-30	809.5	0	0	0	0	0	4536936	0
uEV-P150_Post-DRE_P1	12-33-28	uEV-P150	Post-DRE	P1	100	2022-09-30	810.5	0	0	0	0	0	4536936	0
uEV-P150_Post-DRE_P1	12-33-28	uEV-P150	Post-DRE	P1	100	2022-09-30	811.5	0	0	0	0	0	4536936	0
uEV-P150_Post-DRE_P1	12-33-28	uEV-P150	Post-DRE	P1	100	2022-09-30	812.5	0	0	0	0	0	4536936	0
uEV-P150_Post-DRE_P1	12-33-28	uEV-P150	Post-DRE	P1	100	2022-09-30	813.5	0	0	0	0	0	4536936	0
uEV-P150_Post-DRE_P1	12-33-28	uEV-P150	Post-DRE	P1	100	2022-09-30	814.5	0	0	0	0	0	4536936	0
uEV-P150_Post-DRE_P1	12-33-28	uEV-P150	Post-DRE	P1	100	2022-09-30	815.5	0	0	0	0	0	4536936	0
uEV-P150_Post-DRE_P1	12-33-28	uEV-P150	Post-DRE	P1	100	2022-09-30	816.5	0	0	0	0	0	4536936	0
uEV-P150_Post-DRE_P1	12-33-28	uEV-P150	Post-DRE	P1	100	2022-09-30	817.5	0	0	0	0	0	4536936	0
uEV-P150_Post-DRE_P1	12-33-28	uEV-P150	Post-DRE	P1	100	2022-09-30	818.5	0	0	0	0	0	4536936	0
uEV-P150_Post-DRE_P1	12-33-28	uEV-P150	Post-DRE	P1	100	2022-09-30	819.5	0	0	0	0	0	4536936	0
uEV-P150_Post-DRE_P1	12-33-28	uEV-P150	Post-DRE	P1	100	2022-09-30	820.5	0	0	0	0	0	4536936	0
uEV-P150_Post-DRE_P1	12-33-28	uEV-P150	Post-DRE	P1	100	2022-09-30	821.5	0	0	0	0	0	4536936	0
uEV-P150_Post-DRE_P1	12-33-28	uEV-P150	Post-DRE	P1	100	2022-09-30	822.5	0	0	0	0	0	4536936	0
uEV-P150_Post-DRE_P1	12-33-28	uEV-P150	Post-DRE	P1	100	2022-09-30	823.5	0	0	0	0	0	4536936	0
uEV-P150_Post-DRE_P1	12-33-28	uEV-P150	Post-DRE	P1	100	2022-09-30	824.5	0	0	0	0	0	4536936	0
uEV-P150_Post-DRE_P1	12-33-28	uEV-P150	Post-DRE	P1	100	2022-09-30	825.5	0	0	0	0	0	4536936	0
uEV-P150_Post-DRE_P1	12-33-28	uEV-P150	Post-DRE	P1	100	2022-09-30	826.5	0	0	0	0	0	4536936	0
uEV-P150_Post-DRE_P1	12-33-28	uEV-P150	Post-DRE	P1	100	2022-09-30	827.5	0	0	0	0	0	4536936	0
uEV-P150_Post-DRE_P1	12-33-28	uEV-P150	Post-DRE	P1	100	2022-09-30	828.5	0	0	0	0	0	4536936	0
uEV-P150_Post-DRE_P1	12-33-28	uEV-P150	Post-DRE	P1	100	2022-09-30	829.5	0	0	0	0	0	4536936	0
uEV-P150_Post-DRE_P1	12-33-28	uEV-P150	Post-DRE	P1	100	2022-09-30	830.5	0	0	0	0	0	4536936	0
uEV-P150_Post-DRE_P1	12-33-28	uEV-P150	Post-DRE	P1	100	2022-09-30	831.5	0	0	0	0	0	4536936	0
uEV-P150_Post-DRE_P1	12-33-28	uEV-P150	Post-DRE	P1	100	2022-09-30	832.5	0	0	0	0	0	4536936	0
uEV-P150_Post-DRE_P1	12-33-28	uEV-P150	Post-DRE	P1	100	2022-09-30	833.5	0	0	0	0	0	4536936	0
uEV-P150_Post-DRE_P1	12-33-28	uEV-P150	Post-DRE	P1	100	2022-09-30	834.5	0	0	0	0	0	4536936	0
uEV-P150_Post-DRE_P1	12-33-28	uEV-P150	Post-DRE	P1	100	2022-09-30	835.5	0	0	0	0	0	4536936	0
uEV-P150_Post-DRE_P1	12-33-28	uEV-P150	Post-DRE	P1	100	2022-09-30	836.5	0	0	0	0	0	4536936	0
uEV-P150_Post-DRE_P1	12-33-28	uEV-P150	Post-DRE	P1	100	2022-09-30	837.5	0	0	0	0	0	4536936	0
uEV-P150_Post-DRE_P1	12-33-28	uEV-P150	Post-DRE	P1	100	2022-09-30	838.5	0	0	0	0	0	4536936	0
uEV-P150_Post-DRE_P1	12-33-28	uEV-P150	Post-DRE	P1	100	2022-09-30	839.5	0	0	0	0	0	4536936	0
uEV-P150_Post-DRE_P1	12-33-28	uEV-P150	Post-DRE	P1	100	2022-09-30	840.5	0	0	0	0	0	4536936	0
uEV-P150_Post-DRE_P1	12-33-28	uEV-P150	Post-DRE	P1	100	2022-09-30	841.5	0	0	0	0	0	4536936	0
uEV-P150_Post-DRE_P1	12-33-28	uEV-P150	Post-DRE	P1	100	2022-09-30	842.5	0	0	0	0	0	4536936	0
uEV-P150_Post-DRE_P1	12-33-28	uEV-P150	Post-DRE	P1	100	2022-09-30	843.5	0	0	0	0	0	4536936	0
uEV-P150_Post-DRE_P1	12-33-28	uEV-P150	Post-DRE	P1	100	2022-09-30	844.5	0	0	0	0	0	4536936	0
uEV-P150_Post-DRE_P1	12-33-28	uEV-P150	Post-DRE	P1	100	2022-09-30	845.5	0	0	0	0	0	4536936	0
uEV-P150_Post-DRE_P1	12-33-28	uEV-P150	Post-DRE	P1	100	2022-09-30	846.5	0	0	0	0	0	4536936	0
uEV-P150_Post-DRE_P1	12-33-28	uEV-P150	Post-DRE	P1	100	2022-09-30	847.5	0	0	0	0	0	4536936	0
uEV-P150_Post-DRE_P1	12-33-28	uEV-P150	Post-DRE	P1	100	2022-09-30	848.5	0	0	0	0	0	4536936	0
uEV-P150_Post-DRE_P1	12-33-28	uEV-P150	Post-DRE	P1	100	2022-09-30	849.5	0	0	0	0	0	4536936	0
uEV-P150_Post-DRE_P1	12-33-28	uEV-P150	Post-DRE	P1	100	2022-09-30	850.5	0	0	0	0	0	4536936	0
uEV-P150_Post-DRE_P1	12-33-28	uEV-P150	Post-DRE	P1	100	2022-09-30	851.5	0	0	0	0	0	4536936	0
uEV-P150_Post-DRE_P1	12-33-28	uEV-P150	Post-DRE	P1	100	2022-09-30	852.5	0	0	0	0	0	4536936	0
uEV-P150_Post-DRE_P1	12-33-28	uEV-P150	Post-DRE	P1	100	2022-09-30	853.5	0	0	0	0	0	4536936	0
uEV-P150_Post-DRE_P1	12-33-28	uEV-P150	Post-DRE	P1	100	2022-09-30	854.5	0	0	0	0	0	4536936	0
uEV-P150_Post-DRE_P1	12-33-28	uEV-P150	Post-DRE	P1	100	2022-09-30	855.5	0	0	0	0	0	4536936	0
uEV-P150_Post-DRE_P1	12-33-28	uEV-P150	Post-DRE	P1	100	2022-09-30	856.5	0	0	0	0	0	4536936	0
uEV-P150_Post-DRE_P1	12-33-28	uEV-P150	Post-DRE	P1	100	2022-09-30	857.5	0	0	0	0	0	4536936	0
uEV-P150_Post-DRE_P1	12-33-28	uEV-P150	Post-DRE	P1	100	2022-09-30	858.5	0	0	0	0	0	4536936	0
uEV-P150_Post-DRE_P1	12-33-28	uEV-P150	Post-DRE	P1	100	2022-09-30	859.5	0	0	0	0	0	4536936	0
uEV-P150_Post-DRE_P1	12-33-28	uEV-P150	Post-DRE	P1	100	2022-09-30	860.5	0	0	0	0	0	4536936	0
uEV-P150_Post-DRE_P1	12-33-28	uEV-P150	Post-DRE	P1	100	2022-09-30	861.5	0	0	0	0	0	4536936	0
uEV-P150_Post-DRE_P1	12-33-28	uEV-P150	Post-DRE	P1	100	2022-09-30	862.5	0	0	0	0	0	4536936	0
uEV-P150_Post-DRE_P1	12-33-28	uEV-P150	Post-DRE	P1	100	2022-09-30	863.5	0	0	0	0	0	4536936	0
uEV-P150_Post-DRE_P1	12-33-28	uEV-P150	Post-DRE	P1	100	2022-09-30	864.5	0	0	0	0	0	4536936	0
uEV-P150_Post-DRE_P1	12-33-28	uEV-P150	Post-DRE	P1	100	2022-09-30	865.5	0	0	0	0	0	4536936	0
uEV-P150_Post-DRE_P1	12-33-28	uEV-P150	Post-DRE	P1	100	2022-09-30	866.5	0	0	0	0	0	4536936	0
uEV-P150_Post-DRE_P1	12-33-28	uEV-P150	Post-DRE	P1	100	2022-09-30	867.5	0	0	0	0	0	4536936	0
uEV-P150_Post-DRE_P1	12-33-28	uEV-P150	Post-DRE	P1	100	2022-09-30	868.5	0	0	0	0	0	4536936	0
uEV-P150_Post-DRE_P1	12-33-28	uEV-P150	Post-DRE	P1	100	2022-09-30	869.5	0	0	0	0	0	4536936	0
uEV-P150_Post-DRE_P1	12-33-28	uEV-P150	Post-DRE	P1	100	2022-09-30	870.5	0	0	0	0	0	4536936	0
uEV-P150_Post-DRE_P1	12-33-28	uEV-P150	Post-DRE	P1	100	2022-09-30	871.5	0	0	0	0	0	4536936	0
uEV-P150_Post-DRE_P1	12-33-28	uEV-P150	Post-DRE	P1	100	2022-09-30	872.5	0	0	0	0	0	4536936	0
uEV-P150_Post-DRE_P1	12-33-28	uEV-P150	Post-DRE	P1	100	2022-09-30	873.5	0	0	0	0	0	4536936	0
uEV-P150_Post-DRE_P1	12-33-28	uEV-P150	Post-DRE	P1	100	2022-09-30	874.5	0	0	0	0	0	4536936	0
uEV-P150_Post-DRE_P1	12-33-28	uEV-P150	Post-DRE	P1	100	2022-09-30	875.5	0	0	0	0	0	4536936	0
uEV-P150_Post-DRE_P1	12-33-28	uEV-P150	Post-DRE	P1	100	2022-09-30	876.5	0	0	0	0	0	4536936	0
uEV-P150_Post-DRE_P1	12-33-28	uEV-P150	Post-DRE	P1	100	2022-09-30	877.5	0	0	0	0	0	4536936	0
uEV-P150_Post-DRE_P1	12-33-28	uEV-P150	Post-DRE	P1	100	2022-09-30	878.5	0	0	0	0	0	4536936	0
uEV-P150_Post-DRE_P1	12-33-28	uEV-P150	Post-DRE	P1	100	2022-09-30	879.5	0	0	0	0	0	4536936	0
uEV-P150_Post-DRE_P1	12-33-28	uEV-P150	Post-DRE	P1	100	2022-09-30	880.5	0	0	0	0	0	4536936	0
uEV-P150_Post-DRE_P1	12-33-28	uEV-P150	Post-DRE	P1	100	2022-09-30	881.5	0	0	0	0	0	4536936	0
uEV-P150_Post-DRE_P1	12-33-28	uEV-P150	Post-DRE	P1	100	2022-09-30	882.5	0	0	0	0	0	4536936	0
uEV-P150_Post-DRE_P1	12-33-28	uEV-P150	Post-DRE	P1	100	2022-09-30	883.5	0	0	0	0	0	4536936	0
uEV-P150_Post-DRE_P1	12-33-28	uEV-P150	Post-DRE	P1	100	2022-09-30	884.5	0	0	0	0	0	4536936	0
uEV-P150_Post-DRE_P1	12-33-28	uEV-P150	Post-DRE	P1	100	2022-09-30	885.5	0	0	0	0	0	4536936	0
uEV-P150_Post-DRE_P1	12-33-28	uEV-P150	Post-DRE	P1	100	2022-09-30	886.5	0	0	0	0	0	4536936	0
uEV-P150_Post-DRE_P1	12-33-28	uEV-P150	Post-DRE	P1	100	2022-09-30	887.5	0	0	0	0	0	4536936	0
uEV-P150_Post-DRE_P1	12-33-28	uEV-P150	Post-DRE	P1	100	2022-09-30	888.5	0	0	0	0	0	4536936	0
uEV-P150_Post-DRE_P1	12-33-28	uEV-P150	Post-DRE	P1	100	2022-09-30	889.5	0	0	0	0	0	4536936	0
uEV-P150_Post-DRE_P1	12-33-28	uEV-P150	Post-DRE	P1	100	2022-09-30	890.5	0	0	0	0	0	4536936	0
uEV-P150_Post-DRE_P1	12-33-28	uEV-P150	Post-DRE	P1	100	2022-09-30	891.5	0	0	0	0	0	4536936	0
uEV-P150_Post-DRE_P1	12-33-28	uEV-P150	Post-DRE	P1	100	2022-09-30	892.5	0	0	0	0	0	4536936	0
uEV-P150_Post-DRE_P1	12-33-28	uEV-P150	Post-DRE	P1	100	2022-09-30	893.5	0	0	0	0	0	4536936	0
uEV-P150_Post-DRE_P1	12-33-28	uEV-P150	Post-DRE	P1	100	2022-09-30	894.5	0	0	0	0	0	4536936	0
uEV-P150_Post-DRE_P1	12-33-28	uEV-P150	Post-DRE	P1	100	2022-09-30	895.5	0	0	0	0	0	4536936	0
uEV-P150_Post-DRE_P1	12-33-28	uEV-P150	Post-DRE	P1	100	2022-09-30	896.5	0	0	0	0	0	4536936	0
uEV-P150_Post-DRE_P1	12-33-28	uEV-P150	Post-DRE	P1	100	2022-09-30	897.5	0	0	0	0	0	4536936	0
uEV-P150_Post-DRE_P1	12-33-28	uEV-P150	Post-DRE	P1	100	2022-09-30	898.5	0	0	0	0	0	4536936	0
uEV-P150_Post-DRE_P1	12-33-28	uEV-P150	Post-DRE	P1	100	2022-09-30	899.5	0	0	0	0	0	4536936	0
uEV-P150_Post-DRE_P1	12-33-28	uEV-P150	Post-DRE	P1	100	2022-09-30	900.5	0	0	0	0	0	4536936	0
uEV-P150_Post-DRE_P1	12-33-28	uEV-P150	Post-DRE	P1	100	2022-09-30	901.5	0	0	0	0	0	4536936	0
uEV-P150_Post-DRE_P1	12-33-28	uEV-P150	Post-DRE	P1	100	2022-09-30	902.5	0	0	0	0	0	4536936	0
uEV-P150_Post-DRE_P1	12-33-28	uEV-P150	Post-DRE	P1	100	2022-09-30	903.5	0	0	0	0	0	4536936	0
uEV-P150_Post-DRE_P1	12-33-28	uEV-P150	Post-DRE	P1	100	2022-09-30	904.5	0	0	0	0	0	4536936	0
uEV-P150_Post-DRE_P1	12-33-28	uEV-P150	Post-DRE	P1	100	2022-09-30	905.5	0	0	0	0	0	4536936	0
uEV-P150_Post-DRE_P1	12-33-28	uEV-P150	Post-DRE	P1	100	2022-09-30	906.5	0	0	0	0	0	4536936	0
uEV-P150_Post-DRE_P1	12-33-28	uEV-P150	Post-DRE	P1	100	2022-09-30	907.5	0	0	0	0	0	4536936	0
uEV-P150_Post-DRE_P1	12-33-28	uEV-P150	Post-DRE	P1	100	2022-09-30	908.5	0	0	0	0	0	4536936	0
uEV-P150_Post-DRE_P1	12-33-28	uEV-P150	Post-DRE	P1	100	2022-09-30	909.5	0	0	0	0	0	4536936	0
uEV-P150_Post-DRE_P1	12-33-28	uEV-P150	Post-DRE	P1	100	2022-09-30	910.5	0	0	0	0	0	4536936	0
uEV-P150_Post-DRE_P1	12-33-28	uEV-P150	Post-DRE	P1	100	2022-09-30	911.5	0	0	0	0	0	4536936	0
uEV-P150_Post-DRE_P1	12-33-28	uEV-P150	Post-DRE	P1	100	2022-09-30	912.5	0	0	0	0	0	4536936	0
uEV-P150_Post-DRE_P1	12-33-28	uEV-P150	Post-DRE	P1	100	2022-09-30	913.5	0	0	0	0	0	4536936	0
uEV-P150_Post-DRE_P1	12-33-28	uEV-P150	Post-DRE	P1	100	2022-09-30	914.5	0	0	0	0	0	4536936	0
uEV-P150_Post-DRE_P1	12-33-28	uEV-P150	Post-DRE	P1	100	2022-09-30	915.5	0	0	0	0	0	4536936	0
uEV-P150_Post-DRE_P1	12-33-28	uEV-P150	Post-DRE	P1	100	2022-09-30	916.5	0	0	0	0	0	4536936	0
uEV-P150_Post-DRE_P1	12-33-28	uEV-P150	Post-DRE	P1	100	2022-09-30	917.5	0	0	0	0	0	4536936	0
uEV-P150_Post-DRE_P1	12-33-28	uEV-P150	Post-DRE	P1	100	2022-09-30	918.5	0	0	0	0	0	4536936	0
uEV-P150_Post-DRE_P1	12-33-28	uEV-P150	Post-DRE	P1	100	2022-09-30	919.5	0	0	0	0	0	4536936	0
uEV-P150_Post-DRE_P1	12-33-28	uEV-P150	Post-DRE	P1	100	2022-09-30	920.5	0	0	0	0	0	4536936	0
uEV-P150_Post-DRE_P1	12-33-28	uEV-P150	Post-DRE	P1	100	2022-09-30	921.5	0	0	0	0	0	4536936	0
uEV-P150_Post-DRE_P1	12-33-28	uEV-P150	Post-DRE	P1	100	2022-09-30	922.5	0	0	0	0	0	4536936	0
uEV-P150_Post-DRE_P1	12-33-28	uEV-P150	Post-DRE	P1	100	2022-09-30	923.5	0	0	0	0	0	4536936	0
uEV-P150_Post-DRE_P1	12-33-28	uEV-P150	Post-DRE	P1	100	2022-09-30	924.5	0	0	0	0	0	4536936	0
uEV-P150_Post-DRE_P1	12-33-28	uEV-P150	Post-DRE	P1	100	2022-09-30	925.5	0	0	0	0	0	4536936	0
uEV-P150_Post-DRE_P1	12-33-28	uEV-P150	Post-DRE	P1	100	2022-09-30	926.5	0	0	0	0	0	4536936	0
uEV-P150_Post-DRE_P1	12-33-28	uEV-P150	Post-DRE	P1	100	2022-09-30	927.5	0	0	0	0	0	4536936	0
uEV-P150_Post-DRE_P1	12-33-28	uEV-P150	Post-DRE	P1	100	2022-09-30	928.5	0	0	0	0	0	4536936	0
uEV-P150_Post-DRE_P1	12-33-28	uEV-P150	Post-DRE	P1	100	2022-09-30	929.5	0	0	0	0	0	4536936	0
uEV-P150_Post-DRE_P1	12-33-28	uEV-P150	Post-DRE	P1	100	2022-09-30	930.5	0	0	0	0	0	4536936	0
uEV-P150_Post-DRE_P1	12-33-28	uEV-P150	Post-DRE	P1	100	2022-09-30	931.5	0	0	0	0	0	4536936	0
uEV-P150_Post-DRE_P1	12-33-28	uEV-P150	Post-DRE	P1	100	2022-09-30	932.5	0	0	0	0	0	4536936	0
uEV-P150_Post-DRE_P1	12-33-28	uEV-P150	Post-DRE	P1	100	2022-09-30	933.5	0	0	0	0	0	4536936	0
uEV-P150_Post-DRE_P1	12-33-28	uEV-P150	Post-DRE	P1	100	2022-09-30	934.5	0	0	0	0	0	4536936	0
uEV-P150_Post-DRE_P1	12-33-28	uEV-P150	Post-DRE	P1	100	2022-09-30	935.5	0	0	0	0	0	4536936	0
uEV-P150_Post-DRE_P1	12-33-28	uEV-P150	Post-DRE	P1	100	2022-09-30	936.5	0	0	0	0	0	4536936	0
uEV-P150_Post-DRE_P1	12-33-28	uEV-P150	Post-DRE	P1	100	2022-09-30	937.5	0	0	0	0	0	4536936	0
uEV-P150_Post-DRE_P1	12-33-28	uEV-P150	Post-DRE	P1	100	2022-09-30	938.5	0	0	0	0	0	4536936	0
uEV-P150_Post-DRE_P1	12-33-28	uEV-P150	Post-DRE	P1	100	2022-09-30	939.5	0	0	0	0	0	4536936	0
uEV-P150_Post-DRE_P1	12-33-28	uEV-P150	Post-DRE	P1	100	2022-09-30	940.5	0	0	0	0	0	4536936	0
uEV-P150_Post-DRE_P1	12-33-28	uEV-P150	Post-DRE	P1	100	2022-09-30	941.5	0	0	0	0	0	4536936	0
uEV-P150_Post-DRE_P1	12-33-28	uEV-P150	Post-DRE	P1	100	2022-09-30	942.5	0	0	0	0	0	4536936	0
uEV-P150_Post-DRE_P1	12-33-28	uEV-P150	Post-DRE	P1	100	2022-09-30	943.5	0	0	0	0	0	4536936	0
uEV-P150_Post-DRE_P1	12-33-28	uEV-P150	Post-DRE	P1	100	2022-09-30	944.5	0	0	0	0	0	4536936	0
uEV-P150_Post-DRE_P1	12-33-28	uEV-P150	Post-DRE	P1	100	2022-09-30	945.5	0	0	0	0	0	4536936	0
uEV-P150_Post-DRE_P1	12-33-28	uEV-P150	Post-DRE	P1	100	2022-09-30	946.5	0	0	0	0	0	4536936	0
uEV-P150_Post-DRE_P1	12-33-28	uEV-P150	Post-DRE	P1	100	2022-09-30	947.5	0	0	0	0	0	4536936	0
uEV-P150_Post-DRE_P1	12-33-28	uEV-P150	Post-DRE	P1	100	2022-09-30	948.5	0	0	0	0	0	4536936	0
uEV-P150_Post-DRE_P1	12-33-28	uEV-P150	Post-DRE	P1	100	2022-09-30	949.5	0	0	0	0	0	4536936	0
uEV-P150_Post-DRE_P1	12-33-28	uEV-P150	Post-DRE	P1	100	2022-09-30	950.5	0	0	0	0	0	4536936	0
uEV-P150_Post-DRE_P1	12-33-28	uEV-P150	Post-DRE	P1	100	2022-09-30	951.5	0	0	0	0	0	4536936	0
uEV-P150_Post-DRE_P1	12-33-28	uEV-P150	Post-DRE	P1	100	2022-09-30	952.5	0	0	0	0	0	4536936	0
uEV-P150_Post-DRE_P1	12-33-28	uEV-P150	Post-DRE	P1	100	2022-09-30	953.5	0	0	0	0	0	4536936	0
uEV-P150_Post-DRE_P1	12-33-28	uEV-P150	Post-DRE	P1	100	2022-09-30	954.5	0	0	0	0	0	4536936	0
uEV-P150_Post-DRE_P1	12-33-28	uEV-P150	Post-DRE	P1	100	2022-09-30	955.5	0	0	0	0	0	4536936	0
uEV-P150_Post-DRE_P1	12-33-28	uEV-P150	Post-DRE	P1	100	2022-09-30	956.5	0	0	0	0	0	4536936	0
uEV-P150_Post-DRE_P1	12-33-28	uEV-P150	Post-DRE	P1	100	2022-09-30	957.5	0	0	0	0	0	4536936	0
uEV-P150_Post-DRE_P1	12-33-28	uEV-P150	Post-DRE	P1	100	2022-09-30	958.5	0	0	0	0	0	4536936	0
uEV-P150_Post-DRE_P1	12-33-28	uEV-P150	Post-DRE	P1	100	2022-09-30	959.5	0	0	0	0	0	4536936	0
uEV-P150_Post-DRE_P1	12-33-28	uEV-P150	Post-DRE	P1	100	2022-09-30	960.5	0	0	0	0	0	4536936	0
uEV-P150_Post-DRE_P1	12-33-28	uEV-P150	Post-DRE	P1	100	2022-09-30	961.5	0	0	0	0	0	4536936	0
uEV-P150_Post-DRE_P1	12-33-28	uEV-P150	Post-DRE	P1	100	2022-09-30	962.5	0	0	0	0	0	4536936	0
uEV-P150_Post-DRE_P1	12-33-28	uEV-P150	Post-DRE	P1	100	2022-09-30	963.5	0	0	0	0	0	4536936	0
uEV-P150_Post-DRE_P1	12-33-28	uEV-P150	Post-DRE	P1	100	2022-09-30	964.5	0	0	0	0	0	4536936	0
uEV-P150_Post-DRE_P1	12-33-28	uEV-P150	Post-DRE	P1	100	2022-09-30	965.5	0	0	0	0	0	4536936	0
uEV-P150_Post-DRE_P1	12-33-28	uEV-P150	Post-DRE	P1	100	2022-09-30	966.5	0	0	0	0	0	4536936	0
uEV-P150_Post-DRE_P1	12-33-28	uEV-P150	Post-DRE	P1	100	2022-09-30	967.5	0	0	0	0	0	4536936	0
uEV-P150_Post-DRE_P1	12-33-28	uEV-P150	Post-DRE	P1	100	2022-09-30	968.5	0	0	0	0	0	4536936	0
uEV-P150_Post-DRE_P1	12-33-28	uEV-P150	Post-DRE	P1	100	2022-09-30	969.5	0	0	0	0	0	4536936	0
uEV-P150_Post-DRE_P1	12-33-28	uEV-P150	Post-DRE	P1	100	2022-09-30	970.5	0	0	0	0	0	4536936	0
uEV-P150_Post-DRE_P1	12-33-28	uEV-P150	Post-DRE	P1	100	2022-09-30	971.5	0	0	0	0	0	4536936	0
uEV-P150_Post-DRE_P1	12-33-28	uEV-P150	Post-DRE	P1	100	2022-09-30	972.5	0	0	0	0	0	4536936	0
uEV-P150_Post-DRE_P1	12-33-28	uEV-P150	Post-DRE	P1	100	2022-09-30	973.5	0	0	0	0	0	4536936	0
uEV-P150_Post-DRE_P1	12-33-28	uEV-P150	Post-DRE	P1	100	2022-09-30	974.5	0	0	0	0	0	4536936	0
uEV-P150_Post-DRE_P1	12-33-28	uEV-P150	Post-DRE	P1	100	2022-09-30	975.5	0	0	0	0	0	4536936	0
uEV-P150_Post-DRE_P1	12-33-28	uEV-P150	Post-DRE	P1	100	2022-09-30	976.5	0	0	0	0	0	4536936	0
uEV-P150_Post-DRE_P1	12-33-28	uEV-P150	Post-DRE	P1	100	2022-09-30	977.5	0	0	0	0	0	4536936	0
uEV-P150_Post-DRE_P1	12-33-28	uEV-P150	Post-DRE	P1	100	2022-09-30	978.5	0	0	0	0	0	4536936	0
uEV-P150_Post-DRE_P1	12-33-28	uEV-P150	Post-DRE	P1	100	2022-09-30	979.5	0	0	0	0	0	4536936	0
uEV-P150_Post-DRE_P1	12-33-28	uEV-P150	Post-DRE	P1	100	2022-09-30	980.5	0	0	0	0	0	4536936	0
uEV-P150_Post-DRE_P1	12-33-28	uEV-P150	Post-DRE	P1	100	2022-09-30	981.5	0	0	0	0	0	4536936	0
uEV-P150_Post-DRE_P1	12-33-28	uEV-P150	Post-DRE	P1	100	2022-09-30	982.5	0	0	0	0	0	4536936	0
uEV-P150_Post-DRE_P1	12-33-28	uEV-P150	Post-DRE	P1	100	2022-09-30	983.5	0	0	0	0	0	4536936	0
uEV-P150_Post-DRE_P1	12-33-28	uEV-P150	Post-DRE	P1	100	2022-09-30	984.5	0	0	0	0	0	4536936	0
uEV-P150_Post-DRE_P1	12-33-28	uEV-P150	Post-DRE	P1	100	2022-09-30	985.5	0	0	0	0	0	4536936	0
uEV-P150_Post-DRE_P1	12-33-28	uEV-P150	Post-DRE	P1	100	2022-09-30	986.5	0	0	0	0	0	4536936	0
uEV-P150_Post-DRE_P1	12-33-28	uEV-P150	Post-DRE	P1	100	2022-09-30	987.5	0	0	0	0	0	4536936	0
uEV-P150_Post-DRE_P1	12-33-28	uEV-P150	Post-DRE	P1	100	2022-09-30	988.5	0	0	0	0	0	4536936	0
uEV-P150_Post-DRE_P1	12-33-28	uEV-P150	Post-DRE	P1	100	2022-09-30	989.5	0	0	0	0	0	4536936	0
uEV-P150_Post-DRE_P1	12-33-28	uEV-P150	Post-DRE	P1	100	2022-09-30	990.5	0	0	0	0	0	4536936	0
uEV-P150_Post-DRE_P1	12-33-28	uEV-P150	Post-DRE	P1	100	2022-09-30	991.5	0	0	0	0	0	4536936	0
uEV-P150_Post-DRE_P1	12-33-28	uEV-P150	Post-DRE	P1	100	2022-09-30	992.5	0	0	0	0	0	4536936	0
uEV-P150_Post-DRE_P1	12-33-28	uEV-P150	Post-DRE	P1	100	2022-09-30	993.5	0	0	0	0	0	4536936	0
uEV-P150_Post-DRE_P1	12-33-28	uEV-P150	Post-DRE	P1	100	2022-09-30	994.5	0	0	0	0	0	4536936	0
uEV-P150_Post-DRE_P1	12-33-28	uEV-P150	Post-DRE	P1	100	2022-09-30	995.5	0	0	0	0	0	4536936	0
uEV-P150_Post-DRE_P1	12-33-28	uEV-P150	Post-DRE	P1	100	2022-09-30	996.5	0	0	0	0	0	4536936	0
uEV-P150_Post-DRE_P1	12-33-28	uEV-P150	Post-DRE	P1	100	2022-09-30	997.5	0	0	0	0	0	4536936	0
uEV-P150_Post-DRE_P1	12-33-28	uEV-P150	Post-DRE	P1	100	2022-09-30	998.5	0	0	0	0	0	4536936	0
uEV-P150_Post-DRE_P1	12-33-28	uEV-P150	Post-DRE	P1	100	2022-09-30	999.5	0	0	0	0	0	4536936	0
uEV-P150_Post-DRE_P2	14-43-51	uEV-P150	Post-DRE	P2	100	2022-09-30	0.5	0	0	0	0	0	5229170	0
uEV-P150_Post-DRE_P2	14-43-51	uEV-P150	Post-DRE	P2	100	2022-09-30	1.5	0	0	0	0	0	5229170	0
uEV-P150_Post-DRE_P2	14-43-51	uEV-P150	Post-DRE	P2	100	2022-09-30	2.5	0	0	0	0	0	5229170	0
uEV-P150_Post-DRE_P2	14-43-51	uEV-P150	Post-DRE	P2	100	2022-09-30	3.5	0	0	0	0	0	5229170	0
uEV-P150_Post-DRE_P2	14-43-51	uEV-P150	Post-DRE	P2	100	2022-09-30	4.5	0	0	0	0	0	5229170	0
uEV-P150_Post-DRE_P2	14-43-51	uEV-P150	Post-DRE	P2	100	2022-09-30	5.5	0	0	0	0	0	5229170	0
uEV-P150_Post-DRE_P2	14-43-51	uEV-P150	Post-DRE	P2	100	2022-09-30	6.5	0	0	0	0	0	5229170	0
uEV-P150_Post-DRE_P2	14-43-51	uEV-P150	Post-DRE	P2	100	2022-09-30	7.5	0	0	0	0	0	5229170	0
uEV-P150_Post-DRE_P2	14-43-51	uEV-P150	Post-DRE	P2	100	2022-09-30	8.5	0	0	0	0	0	5229170	0
uEV-P150_Post-DRE_P2	14-43-51	uEV-P150	Post-DRE	P2	100	2022-09-30	9.5	0	0	0	0	0	5229170	0
uEV-P150_Post-DRE_P2	14-43-51	uEV-P150	Post-DRE	P2	100	2022-09-30	10.5	0	119	0	40	40	5229170	0.000764939751432828
uEV-P150_Post-DRE_P2	14-43-51	uEV-P150	Post-DRE	P2	100	2022-09-30	11.5	0	4558	0	1519	1519	5229170	0.0290485870606616
uEV-P150_Post-DRE_P2	14-43-51	uEV-P150	Post-DRE	P2	100	2022-09-30	12.5	0	33966	0	11322	11322	5229170	0.216516196643062
uEV-P150_Post-DRE_P2	14-43-51	uEV-P150	Post-DRE	P2	100	2022-09-30	13.5	0	79803	0	26601	26601	5229170	0.508704058196616
uEV-P150_Post-DRE_P2	14-43-51	uEV-P150	Post-DRE	P2	100	2022-09-30	14.5	0	86722	0	28907	28907	5229170	0.552802834866719
uEV-P150_Post-DRE_P2	14-43-51	uEV-P150	Post-DRE	P2	100	2022-09-30	15.5	0	58966	0	19655	19655	5229170	0.375872270360306
uEV-P150_Post-DRE_P2	14-43-51	uEV-P150	Post-DRE	P2	100	2022-09-30	16.5	0	31679	0	10560	10560	5229170	0.201944094378267
uEV-P150_Post-DRE_P2	14-43-51	uEV-P150	Post-DRE	P2	100	2022-09-30	17.5	0	15991	0	5330	5330	5229170	0.101928221878424
uEV-P150_Post-DRE_P2	14-43-51	uEV-P150	Post-DRE	P2	100	2022-09-30	18.5	0	8556	0	2852	2852	5229170	0.0545402042771606
uEV-P150_Post-DRE_P2	14-43-51	uEV-P150	Post-DRE	P2	100	2022-09-30	19.5	0	5232	6	1746	1743	5229170	0.0333896201500429
uEV-P150_Post-DRE_P2	14-43-51	uEV-P150	Post-DRE	P2	100	2022-09-30	20.5	0	3800	29	1276	1262	5229170	0.0244015780707072
uEV-P150_Post-DRE_P2	14-43-51	uEV-P150	Post-DRE	P2	100	2022-09-30	21.5	0	3307	122	1143	1083	5229170	0.0218581533971931
uEV-P150_Post-DRE_P2	14-43-51	uEV-P150	Post-DRE	P2	100	2022-09-30	22.5	0	3414	433	1282	1073	5229170	0.0245163190334221
uEV-P150_Post-DRE_P2	14-43-51	uEV-P150	Post-DRE	P2	100	2022-09-30	23.5	0	4080	1334	1805	1201	5229170	0.0345179062834063
uEV-P150_Post-DRE_P2	14-43-51	uEV-P150	Post-DRE	P2	100	2022-09-30	24.5	0	5481	3610	3030	1608	5229170	0.0579441861710367
uEV-P150_Post-DRE_P2	14-43-51	uEV-P150	Post-DRE	P2	100	2022-09-30	25.5	0	8019	8687	5569	2791	5229170	0.106498736893235
uEV-P150_Post-DRE_P2	14-43-51	uEV-P150	Post-DRE	P2	100	2022-09-30	26.5	0	12412	18789	10401	5517	5229170	0.198903458866321
uEV-P150_Post-DRE_P2	14-43-51	uEV-P150	Post-DRE	P2	100	2022-09-30	27.5	0	19812	36892	18901	10659	5229170	0.361453156045797
uEV-P150_Post-DRE_P2	14-43-51	uEV-P150	Post-DRE	P2	100	2022-09-30	28.5	0	31949	66332	32760	19153	5229170	0.626485656423486
uEV-P150_Post-DRE_P2	14-43-51	uEV-P150	Post-DRE	P2	100	2022-09-30	29.5	0	51247	110101	53782	31809	5229170	1.02849974278901
uEV-P150_Post-DRE_P2	14-43-51	uEV-P150	Post-DRE	P2	100	2022-09-30	30.5	0	80863	169957	83606	49081	5229170	1.59883882145733
uEV-P150_Post-DRE_P2	14-43-51	uEV-P150	Post-DRE	P2	100	2022-09-30	31.5	0	124605	245667	123424	70920	5229170	2.36029809702113
uEV-P150_Post-DRE_P2	14-43-51	uEV-P150	Post-DRE	P2	100	2022-09-30	32.5	0	186709	334656	173789	96823	5229170	3.32345286154399
uEV-P150_Post-DRE_P2	14-43-51	uEV-P150	Post-DRE	P2	100	2022-09-30	33.5	0	271476	432219	234565	126128	5229170	4.48570231987103
uEV-P150_Post-DRE_P2	14-43-51	uEV-P150	Post-DRE	P2	100	2022-09-30	34.5	0	382803	532250	305017	158493	5229170	5.83299070406967
uEV-P150_Post-DRE_P2	14-43-51	uEV-P150	Post-DRE	P2	100	2022-09-30	35.5	0	523647	628269	383972	194347	5229170	7.34288615592914
uEV-P150_Post-DRE_P2	14-43-51	uEV-P150	Post-DRE	P2	100	2022-09-30	36.5	0	695467	714445	469971	235049	5229170	8.98748749801594
uEV-P150_Post-DRE_P2	14-43-51	uEV-P150	Post-DRE	P2	100	2022-09-30	37.5	3	897669	786375	561349	282506	5229170	10.7349541131767
uEV-P150_Post-DRE_P2	14-43-51	uEV-P150	Post-DRE	P2	100	2022-09-30	38.5	17	1127148	841478	656214	338304	5229170	12.5491043511685
uEV-P150_Post-DRE_P2	14-43-51	uEV-P150	Post-DRE	P2	100	2022-09-30	39.5	73	1377975	879016	752355	402776	5229170	14.3876561672311
uEV-P150_Post-DRE_P2	14-43-51	uEV-P150	Post-DRE	P2	100	2022-09-30	40.5	293	1641362	899811	847155	474467	5229170	16.2005633781269
uEV-P150_Post-DRE_P2	14-43-51	uEV-P150	Post-DRE	P2	100	2022-09-30	41.5	1054	1905985	905819	937619	550136	5229170	17.9305511199674
uEV-P150_Post-DRE_P2	14-43-51	uEV-P150	Post-DRE	P2	100	2022-09-30	42.5	3394	2158728	899651	1020591	625123	5229170	19.5172656463645
uEV-P150_Post-DRE_P2	14-43-51	uEV-P150	Post-DRE	P2	100	2022-09-30	43.5	9791	2385820	884162	1093257	693823	5229170	20.906893445805
uEV-P150_Post-DRE_P2	14-43-51	uEV-P150	Post-DRE	P2	100	2022-09-30	44.5	25298	2574236	862130	1153888	750136	5229170	22.0663699975331
uEV-P150_Post-DRE_P2	14-43-51	uEV-P150	Post-DRE	P2	100	2022-09-30	45.5	58630	2713161	836053	1202615	787911	5229170	22.9982004792348
uEV-P150_Post-DRE_P2	14-43-51	uEV-P150	Post-DRE	P2	100	2022-09-30	46.5	122166	2795239	808039	1241815	801551	5229170	23.7478414356389
uEV-P150_Post-DRE_P2	14-43-51	uEV-P150	Post-DRE	P2	100	2022-09-30	47.5	229668	2817378	779779	1275608	787072	5229170	24.3940816611432
uEV-P150_Post-DRE_P2	14-43-51	uEV-P150	Post-DRE	P2	100	2022-09-30	48.5	391316	2780962	752568	1308282	743688	5229170	25.0189226971011
uEV-P150_Post-DRE_P2	14-43-51	uEV-P150	Post-DRE	P2	100	2022-09-30	49.5	607553	2691457	727351	1342120	675554	5229170	25.6660234798257
uEV-P150_Post-DRE_P2	14-43-51	uEV-P150	Post-DRE	P2	100	2022-09-30	50.5	864870	2557500	704788	1375719	592695	5229170	26.3085537475355
uEV-P150_Post-DRE_P2	14-43-51	uEV-P150	Post-DRE	P2	100	2022-09-30	51.5	1136502	2389697	685317	1403839	509846	5229170	26.8463063927927
uEV-P150_Post-DRE_P2	14-43-51	uEV-P150	Post-DRE	P2	100	2022-09-30	52.5	1388622	2199348	669206	1419059	441976	5229170	27.1373659682129
uEV-P150_Post-DRE_P2	14-43-51	uEV-P150	Post-DRE	P2	100	2022-09-30	53.5	1589519	1997315	656609	1414481	396801	5229170	27.0498186136614
uEV-P150_Post-DRE_P2	14-43-51	uEV-P150	Post-DRE	P2	100	2022-09-30	54.5	1717739	1793163	647596	1386166	369926	5229170	26.5083368871159
uEV-P150_Post-DRE_P2	14-43-51	uEV-P150	Post-DRE	P2	100	2022-09-30	55.5	1766082	1594647	642195	1334308	349577	5229170	25.5166307463708
uEV-P150_Post-DRE_P2	14-43-51	uEV-P150	Post-DRE	P2	100	2022-09-30	56.5	1740746	1407514	640402	1262887	325769	5229170	24.1508116966937
uEV-P150_Post-DRE_P2	14-43-51	uEV-P150	Post-DRE	P2	100	2022-09-30	57.5	1657091	1235569	642206	1178289	294369	5229170	22.5330023694009
uEV-P150_Post-DRE_P2	14-43-51	uEV-P150	Post-DRE	P2	100	2022-09-30	58.5	1534354	1080918	647596	1087623	256007	5229170	20.7991516818157
uEV-P150_Post-DRE_P2	14-43-51	uEV-P150	Post-DRE	P2	100	2022-09-30	59.5	1391181	944295	656569	997348	213717	5229170	19.0727782803007
uEV-P150_Post-DRE_P2	14-43-51	uEV-P150	Post-DRE	P2	100	2022-09-30	60.5	1242884	825420	669134	912479	171252	5229170	17.4497864861919
uEV-P150_Post-DRE_P2	14-43-51	uEV-P150	Post-DRE	P2	100	2022-09-30	61.5	1100404	723329	685310	836348	132484	5229170	15.9938957807836
uEV-P150_Post-DRE_P2	14-43-51	uEV-P150	Post-DRE	P2	100	2022-09-30	62.5	970493	636650	705130	770758	101805	5229170	14.7395858233716
uEV-P150_Post-DRE_P2	14-43-51	uEV-P150	Post-DRE	P2	100	2022-09-30	63.5	856526	563823	728635	716328	84720	5229170	13.6986940566094
uEV-P150_Post-DRE_P2	14-43-51	uEV-P150	Post-DRE	P2	100	2022-09-30	64.5	759497	503257	755873	672876	84816	5229170	12.8677400046279
uEV-P150_Post-DRE_P2	14-43-51	uEV-P150	Post-DRE	P2	100	2022-09-30	65.5	678914	453439	786891	639748	98231	5229170	12.2342169024912
uEV-P150_Post-DRE_P2	14-43-51	uEV-P150	Post-DRE	P2	100	2022-09-30	66.5	613499	412995	821734	616076	118000	5229170	11.7815255575933
uEV-P150_Post-DRE_P2	14-43-51	uEV-P150	Post-DRE	P2	100	2022-09-30	67.5	561666	380730	860433	600943	139864	5229170	11.4921297261324
uEV-P150_Post-DRE_P2	14-43-51	uEV-P150	Post-DRE	P2	100	2022-09-30	68.5	521817	355639	903002	593486	162022	5229170	11.3495258329716
uEV-P150_Post-DRE_P2	14-43-51	uEV-P150	Post-DRE	P2	100	2022-09-30	69.5	492514	336909	949429	592950	183812	5229170	11.3392756403024
uEV-P150_Post-DRE_P2	14-43-51	uEV-P150	Post-DRE	P2	100	2022-09-30	70.5	472551	323913	999668	598711	205019	5229170	11.4494460880025
uEV-P150_Post-DRE_P2	14-43-51	uEV-P150	Post-DRE	P2	100	2022-09-30	71.5	460986	316202	1053631	610273	225585	5229170	11.6705519231542
uEV-P150_Post-DRE_P2	14-43-51	uEV-P150	Post-DRE	P2	100	2022-09-30	72.5	457129	313496	1111184	627269	245484	5229170	11.995574823538
uEV-P150_Post-DRE_P2	14-43-51	uEV-P150	Post-DRE	P2	100	2022-09-30	73.5	460523	315672	1172134	649443	264669	5229170	12.4196191747447
uEV-P150_Post-DRE_P2	14-43-51	uEV-P150	Post-DRE	P2	100	2022-09-30	74.5	470920	322764	1236230	676638	283046	5229170	12.9396825882501
uEV-P150_Post-DRE_P2	14-43-51	uEV-P150	Post-DRE	P2	100	2022-09-30	75.5	488243	334952	1303156	708784	300463	5229170	13.5544264194891
uEV-P150_Post-DRE_P2	14-43-51	uEV-P150	Post-DRE	P2	100	2022-09-30	76.5	512561	352565	1372535	745887	316710	5229170	14.2639654094244
uEV-P150_Post-DRE_P2	14-43-51	uEV-P150	Post-DRE	P2	100	2022-09-30	77.5	544047	376072	1443921	788013	331519	5229170	15.0695617086459
uEV-P150_Post-DRE_P2	14-43-51	uEV-P150	Post-DRE	P2	100	2022-09-30	78.5	582941	406082	1516814	835279	344571	5229170	15.9734527659265
uEV-P150_Post-DRE_P2	14-43-51	uEV-P150	Post-DRE	P2	100	2022-09-30	79.5	629512	443334	1590659	887835	355498	5229170	16.9785071053341
uEV-P150_Post-DRE_P2	14-43-51	uEV-P150	Post-DRE	P2	100	2022-09-30	80.5	684006	488681	1664861	945849	363901	5229170	18.0879374738247
uEV-P150_Post-DRE_P2	14-43-51	uEV-P150	Post-DRE	P2	100	2022-09-30	81.5	746603	543069	1738795	1009489	369356	5229170	19.3049566183543
uEV-P150_Post-DRE_P2	14-43-51	uEV-P150	Post-DRE	P2	100	2022-09-30	82.5	817363	607495	1811822	1078893	371438	5229170	20.6322035810654
uEV-P150_Post-DRE_P2	14-43-51	uEV-P150	Post-DRE	P2	100	2022-09-30	83.5	896175	682966	1883307	1154150	369738	5229170	22.071380352905
uEV-P150_Post-DRE_P2	14-43-51	uEV-P150	Post-DRE	P2	100	2022-09-30	84.5	982722	770426	1952634	1235260	363885	5229170	23.6224869338729
uEV-P150_Post-DRE_P2	14-43-51	uEV-P150	Post-DRE	P2	100	2022-09-30	85.5	1076440	870678	2019224	1322114	353580	5229170	25.2834388631465
uEV-P150_Post-DRE_P2	14-43-51	uEV-P150	Post-DRE	P2	100	2022-09-30	86.5	1176508	984300	2082552	1414453	338626	5229170	27.0492831558354
uEV-P150_Post-DRE_P2	14-43-51	uEV-P150	Post-DRE	P2	100	2022-09-30	87.5	1281849	1111548	2142163	1511853	318966	5229170	28.9119114505744
uEV-P150_Post-DRE_P2	14-43-51	uEV-P150	Post-DRE	P2	100	2022-09-30	88.5	1391155	1252269	2197682	1613702	294730	5229170	30.8596201691664
uEV-P150_Post-DRE_P2	14-43-51	uEV-P150	Post-DRE	P2	100	2022-09-30	89.5	1502936	1405835	2248826	1719199	266293	5229170	32.8770913930892
uEV-P150_Post-DRE_P2	14-43-51	uEV-P150	Post-DRE	P2	100	2022-09-30	90.5	1615583	1571097	2295405	1827361	234374	5229170	34.9455267279511
uEV-P150_Post-DRE_P2	14-43-51	uEV-P150	Post-DRE	P2	100	2022-09-30	91.5	1727447	1746388	2337331	1937055	200213	5229170	37.0432592552929
uEV-P150_Post-DRE_P2	14-43-51	uEV-P150	Post-DRE	P2	100	2022-09-30	92.5	1836929	1929561	2374612	2047034	165958	5229170	39.1464419783637
uEV-P150_Post-DRE_P2	14-43-51	uEV-P150	Post-DRE	P2	100	2022-09-30	93.5	1942558	2118084	2407351	2155998	135507	5229170	41.2302143552418
uEV-P150_Post-DRE_P2	14-43-51	uEV-P150	Post-DRE	P2	100	2022-09-30	94.5	2043071	2309162	2435733	2262656	115712	5229170	43.2698879554499
uEV-P150_Post-DRE_P2	14-43-51	uEV-P150	Post-DRE	P2	100	2022-09-30	95.5	2137467	2499901	2460024	2365797	114744	5229170	45.2423042280132
uEV-P150_Post-DRE_P2	14-43-51	uEV-P150	Post-DRE	P2	100	2022-09-30	96.5	2225046	2687474	2480552	2464357	133737	5229170	47.1271157755437
uEV-P150_Post-DRE_P2	14-43-51	uEV-P150	Post-DRE	P2	100	2022-09-30	97.5	2305423	2869290	2497701	2557471	165495	5229170	48.9077807759166
uEV-P150_Post-DRE_P2	14-43-51	uEV-P150	Post-DRE	P2	100	2022-09-30	98.5	2378527	3043135	2511893	2644518	202993	5229170	50.572423539491
uEV-P150_Post-DRE_P2	14-43-51	uEV-P150	Post-DRE	P2	100	2022-09-30	99.5	2444571	3207279	2523583	2725144	242144	5229170	52.1142743494665
uEV-P150_Post-DRE_P2	14-43-51	uEV-P150	Post-DRE	P2	100	2022-09-30	100.5	2504019	3360541	2533240	2799267	280764	5229170	53.5317650793529
uEV-P150_Post-DRE_P2	14-43-51	uEV-P150	Post-DRE	P2	100	2022-09-30	101.5	2557537	3502309	2541342	2867063	317658	5229170	54.8282614640564
uEV-P150_Post-DRE_P2	14-43-51	uEV-P150	Post-DRE	P2	100	2022-09-30	102.5	2605941	3632513	2548365	2928940	352179	5229170	56.0115658890417
uEV-P150_Post-DRE_P2	14-43-51	uEV-P150	Post-DRE	P2	100	2022-09-30	103.5	2650148	3751568	2554774	2985497	384024	5229170	57.0931333270863
uEV-P150_Post-DRE_P2	14-43-51	uEV-P150	Post-DRE	P2	100	2022-09-30	104.5	2691129	3860290	2561018	3037479	413116	5229170	58.0872107810609
uEV-P150_Post-DRE_P2	14-43-51	uEV-P150	Post-DRE	P2	100	2022-09-30	105.5	2729865	3959800	2567525	3085730	439540	5229170	59.0099384797205
uEV-P150_Post-DRE_P2	14-43-51	uEV-P150	Post-DRE	P2	100	2022-09-30	106.5	2767313	4051422	2574700	3131145	463486	5229170	59.8784319500035
uEV-P150_Post-DRE_P2	14-43-51	uEV-P150	Post-DRE	P2	100	2022-09-30	107.5	2804381	4136585	2582919	3174628	485209	5229170	60.7099788302924
uEV-P150_Post-DRE_P2	14-43-51	uEV-P150	Post-DRE	P2	100	2022-09-30	108.5	2841905	4216737	2592530	3217057	504997	5229170	61.521369548131
uEV-P150_Post-DRE_P2	14-43-51	uEV-P150	Post-DRE	P2	100	2022-09-30	109.5	2880635	4293267	2603854	3259252	523145	5229170	62.3282853684237
uEV-P150_Post-DRE_P2	14-43-51	uEV-P150	Post-DRE	P2	100	2022-09-30	110.5	2921229	4367449	2617182	3301953	539930	5229170	63.144877676572
uEV-P150_Post-DRE_P2	14-43-51	uEV-P150	Post-DRE	P2	100	2022-09-30	111.5	2964245	4440392	2632777	3345805	555596	5229170	63.9834811260678
uEV-P150_Post-DRE_P2	14-43-51	uEV-P150	Post-DRE	P2	100	2022-09-30	112.5	3010140	4513008	2650876	3391341	570342	5229170	64.8542885390989
uEV-P150_Post-DRE_P2	14-43-51	uEV-P150	Post-DRE	P2	100	2022-09-30	113.5	3059271	4585992	2671691	3438985	584316	5229170	65.7654082770306
uEV-P150_Post-DRE_P2	14-43-51	uEV-P150	Post-DRE	P2	100	2022-09-30	114.5	3111899	4659808	2695409	3489039	597604	5229170	66.7226156349861
uEV-P150_Post-DRE_P2	14-43-51	uEV-P150	Post-DRE	P2	100	2022-09-30	115.5	3168186	4734687	2722197	3541690	610234	5229170	67.7294867063033
uEV-P150_Post-DRE_P2	14-43-51	uEV-P150	Post-DRE	P2	100	2022-09-30	116.5	3228204	4810629	2752196	3597010	622173	5229170	68.7873983825349
uEV-P150_Post-DRE_P2	14-43-51	uEV-P150	Post-DRE	P2	100	2022-09-30	117.5	3291937	4887412	2785532	3654960	633328	5229170	69.8956048474232
uEV-P150_Post-DRE_P2	14-43-51	uEV-P150	Post-DRE	P2	100	2022-09-30	118.5	3359284	4964606	2822310	3715400	643551	5229170	71.0514288118382
uEV-P150_Post-DRE_P2	14-43-51	uEV-P150	Post-DRE	P2	100	2022-09-30	119.5	3430064	5041594	2862615	3778091	652643	5229170	72.2502997607651
uEV-P150_Post-DRE_P2	14-43-51	uEV-P150	Post-DRE	P2	100	2022-09-30	120.5	3504018	5117589	2906516	3842708	660364	5229170	73.4860025587235
uEV-P150_Post-DRE_P2	14-43-51	uEV-P150	Post-DRE	P2	100	2022-09-30	121.5	3580819	5191667	2954067	3908851	666438	5229170	74.750887808199
uEV-P150_Post-DRE_P2	14-43-51	uEV-P150	Post-DRE	P2	100	2022-09-30	122.5	3660072	5262795	3005299	3976056	670561	5229170	76.0360822080751
uEV-P150_Post-DRE_P2	14-43-51	uEV-P150	Post-DRE	P2	100	2022-09-30	123.5	3741324	5329865	3060232	4043807	672416	5229170	77.3317180355582
uEV-P150_Post-DRE_P2	14-43-51	uEV-P150	Post-DRE	P2	100	2022-09-30	124.5	3824066	5391731	3118865	4111554	671681	5229170	78.6272773690662
uEV-P150_Post-DRE_P2	14-43-51	uEV-P150	Post-DRE	P2	100	2022-09-30	125.5	3907747	5447250	3181179	4178725	668042	5229170	79.9118215701536
uEV-P150_Post-DRE_P2	14-43-51	uEV-P150	Post-DRE	P2	100	2022-09-30	126.5	3991778	5495316	3247137	4244744	661204	5229170	81.1743355063997
uEV-P150_Post-DRE_P2	14-43-51	uEV-P150	Post-DRE	P2	100	2022-09-30	127.5	4075541	5534903	3316684	4309043	650901	5229170	82.4039570333342
uEV-P150_Post-DRE_P2	14-43-51	uEV-P150	Post-DRE	P2	100	2022-09-30	128.5	4158402	5565097	3389741	4371080	636911	5229170	83.5903212173251
uEV-P150_Post-DRE_P2	14-43-51	uEV-P150	Post-DRE	P2	100	2022-09-30	129.5	4239717	5585129	3466213	4430353	619061	5229170	84.7238280644921
uEV-P150_Post-DRE_P2	14-43-51	uEV-P150	Post-DRE	P2	100	2022-09-30	130.5	4318847	5594404	3545980	4486410	597235	5229170	85.7958337556438
uEV-P150_Post-DRE_P2	14-43-51	uEV-P150	Post-DRE	P2	100	2022-09-30	131.5	4395167	5592516	3628899	4538861	571383	5229170	86.7988801282039
uEV-P150_Post-DRE_P2	14-43-51	uEV-P150	Post-DRE	P2	100	2022-09-30	132.5	4468075	5579266	3714805	4587382	541519	5229170	87.7267711701857
uEV-P150_Post-DRE_P2	14-43-51	uEV-P150	Post-DRE	P2	100	2022-09-30	133.5	4537002	5554665	3803508	4631725	507729	5229170	88.5747642551304
uEV-P150_Post-DRE_P2	14-43-51	uEV-P150	Post-DRE	P2	100	2022-09-30	134.5	4601425	5518930	3894794	4671716	470163	5229170	89.3395318951191
uEV-P150_Post-DRE_P2	14-43-51	uEV-P150	Post-DRE	P2	100	2022-09-30	135.5	4660871	5472479	3988425	4707258	429037	5229170	90.0192191112547
uEV-P150_Post-DRE_P2	14-43-51	uEV-P150	Post-DRE	P2	100	2022-09-30	136.5	4714926	5415911	4084135	4738324	384629	5229170	90.6133095692051
uEV-P150_Post-DRE_P2	14-43-51	uEV-P150	Post-DRE	P2	100	2022-09-30	137.5	4763240	5349984	4181637	4764954	337274	5229170	91.1225682087215
uEV-P150_Post-DRE_P2	14-43-51	uEV-P150	Post-DRE	P2	100	2022-09-30	138.5	4805534	5275593	4280618	4787248	287370	5229170	91.5489073791825
uEV-P150_Post-DRE_P2	14-43-51	uEV-P150	Post-DRE	P2	100	2022-09-30	139.5	4841597	5193739	4380741	4805359	235391	5229170	91.8952529751375
uEV-P150_Post-DRE_P2	14-43-51	uEV-P150	Post-DRE	P2	100	2022-09-30	140.5	4871294	5105497	4481649	4819480	181943	5229170	92.1652958308871
uEV-P150_Post-DRE_P2	14-43-51	uEV-P150	Post-DRE	P2	100	2022-09-30	141.5	4894559	5011993	4582964	4829839	128008	5229170	92.3633961030144
uEV-P150_Post-DRE_P2	14-43-51	uEV-P150	Post-DRE	P2	100	2022-09-30	142.5	4911400	4914370	4684289	4836686	76203	5229170	92.4943346649659
uEV-P150_Post-DRE_P2	14-43-51	uEV-P150	Post-DRE	P2	100	2022-09-30	143.5	4921890	4813766	4785212	4840289	41625	5229170	92.5632366130763
uEV-P150_Post-DRE_P2	14-43-51	uEV-P150	Post-DRE	P2	100	2022-09-30	144.5	4926166	4711288	4885308	4840921	65881	5229170	92.5753226611489
uEV-P150_Post-DRE_P2	14-43-51	uEV-P150	Post-DRE	P2	100	2022-09-30	145.5	4924424	4607996	4984140	4838853	116709	5229170	92.5357752759998
uEV-P150_Post-DRE_P2	14-43-51	uEV-P150	Post-DRE	P2	100	2022-09-30	146.5	4916909	4504887	5081268	4834355	171431	5229170	92.4497578009512
uEV-P150_Post-DRE_P2	14-43-51	uEV-P150	Post-DRE	P2	100	2022-09-30	147.5	4903916	4402881	5176248	4827681	226482	5229170	92.3221276034246
uEV-P150_Post-DRE_P2	14-43-51	uEV-P150	Post-DRE	P2	100	2022-09-30	148.5	4885775	4302817	5268635	4819076	280795	5229170	92.1575699393976
uEV-P150_Post-DRE_P2	14-43-51	uEV-P150	Post-DRE	P2	100	2022-09-30	149.5	4862851	4205446	5357994	4808764	333809	5229170	91.9603684714783
uEV-P150_Post-DRE_P2	14-43-51	uEV-P150	Post-DRE	P2	100	2022-09-30	150.5	4835532	4111433	5443898	4796954	385133	5229170	91.7345200098677
uEV-P150_Post-DRE_P2	14-43-51	uEV-P150	Post-DRE	P2	100	2022-09-30	151.5	4804225	4021354	5525933	4783837	434454	5229170	91.4836771418791
uEV-P150_Post-DRE_P2	14-43-51	uEV-P150	Post-DRE	P2	100	2022-09-30	152.5	4769349	3935701	5603707	4769586	481512	5229170	91.2111482319374
uEV-P150_Post-DRE_P2	14-43-51	uEV-P150	Post-DRE	P2	100	2022-09-30	153.5	4731329	3854891	5676848	4754356	526080	5229170	90.9198974215793
uEV-P150_Post-DRE_P2	14-43-51	uEV-P150	Post-DRE	P2	100	2022-09-30	154.5	4690589	3779264	5745014	4738289	567964	5229170	90.6126402469226
uEV-P150_Post-DRE_P2	14-43-51	uEV-P150	Post-DRE	P2	100	2022-09-30	155.5	4647549	3709099	5807892	4721513	606997	5229170	90.2918245151716
uEV-P150_Post-DRE_P2	14-43-51	uEV-P150	Post-DRE	P2	100	2022-09-30	156.5	4602623	3644611	5865206	4704147	643037	5229170	89.9597259220871
uEV-P150_Post-DRE_P2	14-43-51	uEV-P150	Post-DRE	P2	100	2022-09-30	157.5	4556208	3585970	5916716	4686298	675965	5229170	89.6183906815039
uEV-P150_Post-DRE_P2	14-43-51	uEV-P150	Post-DRE	P2	100	2022-09-30	158.5	4508690	3533296	5962222	4668069	705684	5229170	89.2697885132822
uEV-P150_Post-DRE_P2	14-43-51	uEV-P150	Post-DRE	P2	100	2022-09-30	159.5	4460433	3486678	6001568	4649559	732119	5229170	88.9158126433067
uEV-P150_Post-DRE_P2	14-43-51	uEV-P150	Post-DRE	P2	100	2022-09-30	160.5	4411785	3446167	6034640	4630864	755214	5229170	88.5582989269808
uEV-P150_Post-DRE_P2	14-43-51	uEV-P150	Post-DRE	P2	100	2022-09-30	161.5	4363071	3411796	6061371	4612079	774934	5229170	88.1990640962141
uEV-P150_Post-DRE_P2	14-43-51	uEV-P150	Post-DRE	P2	100	2022-09-30	162.5	4314595	3383571	6081739	4593302	791262	5229170	87.8399822533978
uEV-P150_Post-DRE_P2	14-43-51	uEV-P150	Post-DRE	P2	100	2022-09-30	163.5	4266637	3361489	6095764	4574630	804199	5229170	87.4829083774289
uEV-P150_Post-DRE_P2	14-43-51	uEV-P150	Post-DRE	P2	100	2022-09-30	164.5	4219458	3345529	6103514	4556167	813767	5229170	87.1298313116613
uEV-P150_Post-DRE_P2	14-43-51	uEV-P150	Post-DRE	P2	100	2022-09-30	165.5	4173295	3335665	6105097	4538019	820001	5229170	86.7827781464362
uEV-P150_Post-DRE_P2	14-43-51	uEV-P150	Post-DRE	P2	100	2022-09-30	166.5	4128363	3331865	6100662	4520297	822956	5229170	86.4438715895639
uEV-P150_Post-DRE_P2	14-43-51	uEV-P150	Post-DRE	P2	100	2022-09-30	167.5	4084859	3334090	6090396	4503115	822701	5229170	86.115291719336
uEV-P150_Post-DRE_P2	14-43-51	uEV-P150	Post-DRE	P2	100	2022-09-30	168.5	4042958	3342300	6074523	4486593	819323	5229170	85.7993333550066
uEV-P150_Post-DRE_P2	14-43-51	uEV-P150	Post-DRE	P2	100	2022-09-30	169.5	4002818	3356452	6053294	4470855	812923	5229170	85.4983678098054
uEV-P150_Post-DRE_P2	14-43-51	uEV-P150	Post-DRE	P2	100	2022-09-30	170.5	3964579	3376502	6026995	4456025	803620	5229170	85.2147663969617
uEV-P150_Post-DRE_P2	14-43-51	uEV-P150	Post-DRE	P2	100	2022-09-30	171.5	3928366	3402404	5995930	4442233	791547	5229170	84.9510151706676
uEV-P150_Post-DRE_P2	14-43-51	uEV-P150	Post-DRE	P2	100	2022-09-30	172.5	3894287	3434107	5960428	4429608	776853	5229170	84.7095810616216
uEV-P150_Post-DRE_P2	14-43-51	uEV-P150	Post-DRE	P2	100	2022-09-30	173.5	3862440	3471560	5920833	4418278	759704	5229170	84.4929118770283
uEV-P150_Post-DRE_P2	14-43-51	uEV-P150	Post-DRE	P2	100	2022-09-30	174.5	3832908	3514706	5877502	4408372	740286	5229170	84.3034745475859
uEV-P150_Post-DRE_P2	14-43-51	uEV-P150	Post-DRE	P2	100	2022-09-30	175.5	3805764	3563479	5830800	4400015	718803	5229170	84.1436595100178
uEV-P150_Post-DRE_P2	14-43-51	uEV-P150	Post-DRE	P2	100	2022-09-30	176.5	3781071	3617810	5781097	4393326	695484	5229170	84.0157424600845
uEV-P150_Post-DRE_P2	14-43-51	uEV-P150	Post-DRE	P2	100	2022-09-30	177.5	3758884	3677614	5728766	4388421	670583	5229170	83.921941723065
uEV-P150_Post-DRE_P2	14-43-51	uEV-P150	Post-DRE	P2	100	2022-09-30	178.5	3739247	3742798	5674176	4385407	644385	5229170	83.8643035127946
uEV-P150_Post-DRE_P2	14-43-51	uEV-P150	Post-DRE	P2	100	2022-09-30	179.5	3722202	3813252	5617693	4384382	617215	5229170	83.8447019316641
uEV-P150_Post-DRE_P2	14-43-51	uEV-P150	Post-DRE	P2	100	2022-09-30	180.5	3707781	3888847	5559673	4385434	589442	5229170	83.8648198471268
uEV-P150_Post-DRE_P2	14-43-51	uEV-P150	Post-DRE	P2	100	2022-09-30	181.5	3696013	3969435	5500463	4388637	561488	5229170	83.9260723977228
uEV-P150_Post-DRE_P2	14-43-51	uEV-P150	Post-DRE	P2	100	2022-09-30	182.5	3686922	4054846	5440397	4394055	533843	5229170	84.0296834870544
uEV-P150_Post-DRE_P2	14-43-51	uEV-P150	Post-DRE	P2	100	2022-09-30	183.5	3680526	4144880	5379795	4401734	507070	5229170	84.1765327958357
uEV-P150_Post-DRE_P2	14-43-51	uEV-P150	Post-DRE	P2	100	2022-09-30	184.5	3676841	4239312	5318963	4411705	481813	5229170	84.3672131523741
uEV-P150_Post-DRE_P2	14-43-51	uEV-P150	Post-DRE	P2	100	2022-09-30	185.5	3675880	4337886	5258185	4423984	458796	5229170	84.6020305325702
uEV-P150_Post-DRE_P2	14-43-51	uEV-P150	Post-DRE	P2	100	2022-09-30	186.5	3677652	4440309	5197733	4438565	438811	5229170	84.8808701954612
uEV-P150_Post-DRE_P2	14-43-51	uEV-P150	Post-DRE	P2	100	2022-09-30	187.5	3682163	4546256	5137857	4455425	422670	5229170	85.2032923006902
uEV-P150_Post-DRE_P2	14-43-51	uEV-P150	Post-DRE	P2	100	2022-09-30	188.5	3689417	4655363	5078788	4474523	411143	5229170	85.5685127850118
uEV-P150_Post-DRE_P2	14-43-51	uEV-P150	Post-DRE	P2	100	2022-09-30	189.5	3699415	4767228	5020740	4495794	404859	5229170	85.97528862133
uEV-P150_Post-DRE_P2	14-43-51	uEV-P150	Post-DRE	P2	100	2022-09-30	190.5	3712153	4881409	4963907	4519156	404204	5229170	86.4220516831543
uEV-P150_Post-DRE_P2	14-43-51	uEV-P150	Post-DRE	P2	100	2022-09-30	191.5	3727628	4997425	4908463	4544505	409245	5229170	86.9068131271311
uEV-P150_Post-DRE_P2	14-43-51	uEV-P150	Post-DRE	P2	100	2022-09-30	192.5	3745828	5114756	4854567	4571717	419720	5229170	87.4272016400308
uEV-P150_Post-DRE_P2	14-43-51	uEV-P150	Post-DRE	P2	100	2022-09-30	193.5	3766742	5232841	4802358	4600647	435077	5229170	87.9804443152546
uEV-P150_Post-DRE_P2	14-43-51	uEV-P150	Post-DRE	P2	100	2022-09-30	194.5	3790352	5351087	4751959	4631132	454578	5229170	88.5634240233154
uEV-P150_Post-DRE_P2	14-43-51	uEV-P150	Post-DRE	P2	100	2022-09-30	195.5	3816634	5468863	4703474	4662990	477387	5229170	89.172660288344
uEV-P150_Post-DRE_P2	14-43-51	uEV-P150	Post-DRE	P2	100	2022-09-30	196.5	3845562	5585509	4656996	4696022	502658	5229170	89.8043475350773
uEV-P150_Post-DRE_P2	14-43-51	uEV-P150	Post-DRE	P2	100	2022-09-30	197.5	3877099	5700339	4612601	4730013	529588	5229170	90.4543742123511
uEV-P150_Post-DRE_P2	14-43-51	uEV-P150	Post-DRE	P2	100	2022-09-30	198.5	3911204	5812645	4570350	4764733	557437	5229170	91.1183419165948
uEV-P150_Post-DRE_P2	14-43-51	uEV-P150	Post-DRE	P2	100	2022-09-30	199.5	3947827	5921702	4530293	4799941	585542	5229170	91.791641885806
uEV-P150_Post-DRE_P2	14-43-51	uEV-P150	Post-DRE	P2	100	2022-09-30	200.5	3986907	6026776	4492468	4835384	613313	5229170	92.4694358760568
uEV-P150_Post-DRE_P2	14-43-51	uEV-P150	Post-DRE	P2	100	2022-09-30	201.5	4028375	6127131	4456901	4870803	640229	5229170	93.1467709024568
uEV-P150_Post-DRE_P2	14-43-51	uEV-P150	Post-DRE	P2	100	2022-09-30	202.5	4072150	6222036	4423608	4905931	665828	5229170	93.8185409921651
uEV-P150_Post-DRE_P2	14-43-51	uEV-P150	Post-DRE	P2	100	2022-09-30	203.5	4118136	6310772	4392595	4940501	689701	5229170	94.4796401723409
uEV-P150_Post-DRE_P2	14-43-51	uEV-P150	Post-DRE	P2	100	2022-09-30	204.5	4166227	6392641	4363860	4974243	711490	5229170	95.1249050996621
uEV-P150_Post-DRE_P2	14-43-51	uEV-P150	Post-DRE	P2	100	2022-09-30	205.5	4216300	6466976	4337392	5006889	730880	5229170	95.749210677794
uEV-P150_Post-DRE_P2	14-43-51	uEV-P150	Post-DRE	P2	100	2022-09-30	206.5	4268215	6533146	4313174	5038178	747597	5229170	96.3475656748585
uEV-P150_Post-DRE_P2	14-43-51	uEV-P150	Post-DRE	P2	100	2022-09-30	207.5	4321815	6590569	4291181	5067855	761408	5229170	96.9150935999403
uEV-P150_Post-DRE_P2	14-43-51	uEV-P150	Post-DRE	P2	100	2022-09-30	208.5	4376926	6638713	4271381	5095674	772121	5229170	97.4470900735681
uEV-P150_Post-DRE_P2	14-43-51	uEV-P150	Post-DRE	P2	100	2022-09-30	209.5	4433351	6677111	4253740	5121401	779581	5229170	97.9390801981959
uEV-P150_Post-DRE_P2	14-43-51	uEV-P150	Post-DRE	P2	100	2022-09-30	210.5	4490874	6705362	4238215	5144817	783674	5229170	98.3868759286847
uEV-P150_Post-DRE_P2	14-43-51	uEV-P150	Post-DRE	P2	100	2022-09-30	211.5	4549257	6723137	4224760	5165718	784324	5229170	98.7865760723021
uEV-P150_Post-DRE_P2	14-43-51	uEV-P150	Post-DRE	P2	100	2022-09-30	212.5	4608240	6730189	4213324	5183918	781496	5229170	99.1346236592041
uEV-P150_Post-DRE_P2	14-43-51	uEV-P150	Post-DRE	P2	100	2022-09-30	213.5	4667538	6726350	4203853	5199247	775195	5229170	99.4277676954469
uEV-P150_Post-DRE_P2	14-43-51	uEV-P150	Post-DRE	P2	100	2022-09-30	214.5	4726844	6711538	4196288	5211557	765469	5229170	99.6631779039503
uEV-P150_Post-DRE_P2	14-43-51	uEV-P150	Post-DRE	P2	100	2022-09-30	215.5	4785827	6685756	4190569	5220717	752404	5229170	99.8383491070285
uEV-P150_Post-DRE_P2	14-43-51	uEV-P150	Post-DRE	P2	100	2022-09-30	216.5	4844133	6649093	4186630	5226619	736128	5229170	99.9512159673524
uEV-P150_Post-DRE_P2	14-43-51	uEV-P150	Post-DRE	P2	100	2022-09-30	217.5	4901385	6601721	4184405	5229170	716807	5229170	100
uEV-P150_Post-DRE_P2	14-43-51	uEV-P150	Post-DRE	P2	100	2022-09-30	218.5	4957184	6543896	4183822	5228301	694650	5229170	99.9833816839001
uEV-P150_Post-DRE_P2	14-43-51	uEV-P150	Post-DRE	P2	100	2022-09-30	219.5	5011111	6475949	4184810	5223957	669902	5229170	99.9003092268945
uEV-P150_Post-DRE_P2	14-43-51	uEV-P150	Post-DRE	P2	100	2022-09-30	220.5	5062728	6398288	4187293	5216103	642850	5229170	99.7501133067007
uEV-P150_Post-DRE_P2	14-43-51	uEV-P150	Post-DRE	P2	100	2022-09-30	221.5	5111581	6311383	4191195	5204720	613815	5229170	99.5324305769367
uEV-P150_Post-DRE_P2	14-43-51	uEV-P150	Post-DRE	P2	100	2022-09-30	222.5	5157204	6215768	4196436	5189803	583159	5229170	99.2471654201336
uEV-P150_Post-DRE_P2	14-43-51	uEV-P150	Post-DRE	P2	100	2022-09-30	223.5	5199119	6112028	4202935	5171361	551283	5229170	98.8944899477355
uEV-P150_Post-DRE_P2	14-43-51	uEV-P150	Post-DRE	P2	100	2022-09-30	224.5	5236842	6000795	4210609	5149415	518628	5229170	98.4748057531119
uEV-P150_Post-DRE_P2	14-43-51	uEV-P150	Post-DRE	P2	100	2022-09-30	225.5	5269890	5882734	4219374	5123999	485680	5229170	97.9887630350514
uEV-P150_Post-DRE_P2	14-43-51	uEV-P150	Post-DRE	P2	100	2022-09-30	226.5	5297779	5758541	4229143	5095154	452974	5229170	97.4371458567995
uEV-P150_Post-DRE_P2	14-43-51	uEV-P150	Post-DRE	P2	100	2022-09-30	227.5	5320036	5628930	4239829	5062932	421101	5229170	96.8209486400327
uEV-P150_Post-DRE_P2	14-43-51	uEV-P150	Post-DRE	P2	100	2022-09-30	228.5	5336201	5494625	4251342	5027390	390709	5229170	96.1412614238971
uEV-P150_Post-DRE_P2	14-43-51	uEV-P150	Post-DRE	P2	100	2022-09-30	229.5	5345834	5356355	4263592	4988594	362514	5229170	95.3993463589824
uEV-P150_Post-DRE_P2	14-43-51	uEV-P150	Post-DRE	P2	100	2022-09-30	230.5	5348519	5214842	4276485	4946615	337280	5229170	94.5965612133474
uEV-P150_Post-DRE_P2	14-43-51	uEV-P150	Post-DRE	P2	100	2022-09-30	231.5	5343875	5070796	4289930	4901534	315799	5229170	93.7344549899888
uEV-P150_Post-DRE_P2	14-43-51	uEV-P150	Post-DRE	P2	100	2022-09-30	232.5	5331557	4924907	4303832	4853432	298823	5229170	92.8145766919033
uEV-P150_Post-DRE_P2	14-43-51	uEV-P150	Post-DRE	P2	100	2022-09-30	233.5	5311263	4777843	4318095	4802401	286966	5229170	91.8386856805191
uEV-P150_Post-DRE_P2	14-43-51	uEV-P150	Post-DRE	P2	100	2022-09-30	234.5	5282746	4630239	4332624	4748536	280582	5229170	90.8085986877459
uEV-P150_Post-DRE_P2	14-43-51	uEV-P150	Post-DRE	P2	100	2022-09-30	235.5	5245808	4482697	4347320	4691942	279677	5229170	89.7263236804311
uEV-P150_Post-DRE_P2	14-43-51	uEV-P150	Post-DRE	P2	100	2022-09-30	236.5	5200315	4335781	4362087	4632728	283895	5229170	88.5939451193975
uEV-P150_Post-DRE_P2	14-43-51	uEV-P150	Post-DRE	P2	100	2022-09-30	237.5	5146198	4190014	4376826	4571013	292605	5229170	87.4137387004056
uEV-P150_Post-DRE_P2	14-43-51	uEV-P150	Post-DRE	P2	100	2022-09-30	238.5	5083454	4045876	4391439	4506923	305038	5229170	86.1881139836724
uEV-P150_Post-DRE_P2	14-43-51	uEV-P150	Post-DRE	P2	100	2022-09-30	239.5	5012150	3903804	4405825	4440593	320424	5229170	84.9196526408589
uEV-P150_Post-DRE_P2	14-43-51	uEV-P150	Post-DRE	P2	100	2022-09-30	240.5	4932426	3764188	4419886	4372167	338084	5229170	83.6111084550703
uEV-P150_Post-DRE_P2	14-43-51	uEV-P150	Post-DRE	P2	100	2022-09-30	241.5	4844494	3627377	4433523	4301798	357471	5229170	82.2654073208559
uEV-P150_Post-DRE_P2	14-43-51	uEV-P150	Post-DRE	P2	100	2022-09-30	242.5	4748637	3493673	4446637	4229649	378174	5229170	80.8856663677027
uEV-P150_Post-DRE_P2	14-43-51	uEV-P150	Post-DRE	P2	100	2022-09-30	243.5	4645209	3363336	4459129	4155892	399902	5229170	79.4751748365419
uEV-P150_Post-DRE_P2	14-43-51	uEV-P150	Post-DRE	P2	100	2022-09-30	244.5	4534629	3236586	4470901	4080705	422460	5229170	78.0373367092674
uEV-P150_Post-DRE_P2	14-43-51	uEV-P150	Post-DRE	P2	100	2022-09-30	245.5	4417377	3113602	4481855	4004278	445727	5229170	76.5757854496985
uEV-P150_Post-DRE_P2	14-43-51	uEV-P150	Post-DRE	P2	100	2022-09-30	246.5	4293994	2994526	4491896	3926805	469628	5229170	75.0942310156296
uEV-P150_Post-DRE_P2	14-43-51	uEV-P150	Post-DRE	P2	100	2022-09-30	247.5	4165068	2879465	4500928	3848487	494116	5229170	73.5965172293117
uEV-P150_Post-DRE_P2	14-43-51	uEV-P150	Post-DRE	P2	100	2022-09-30	248.5	4031233	2768496	4508857	3769529	519160	5229170	72.0865644069709
uEV-P150_Post-DRE_P2	14-43-51	uEV-P150	Post-DRE	P2	100	2022-09-30	249.5	3893157	2661662	4515591	3690137	544725	5229170	70.568311988327
uEV-P150_Post-DRE_P2	14-43-51	uEV-P150	Post-DRE	P2	100	2022-09-30	250.5	3751538	2558982	4521039	3610520	570769	5229170	69.0457567835813
uEV-P150_Post-DRE_P2	14-43-51	uEV-P150	Post-DRE	P2	100	2022-09-30	251.5	3607090	2460449	4525114	3530885	597234	5229170	67.5228573559475
uEV-P150_Post-DRE_P2	14-43-51	uEV-P150	Post-DRE	P2	100	2022-09-30	252.5	3460539	2366037	4527730	3451435	624043	5229170	66.003495774664
uEV-P150_Post-DRE_P2	14-43-51	uEV-P150	Post-DRE	P2	100	2022-09-30	253.5	3312610	2275698	4528802	3372370	651101	5229170	64.4914967384881
uEV-P150_Post-DRE_P2	14-43-51	uEV-P150	Post-DRE	P2	100	2022-09-30	254.5	3164021	2189367	4528252	3293880	678293	5229170	62.9904937112391
uEV-P150_Post-DRE_P2	14-43-51	uEV-P150	Post-DRE	P2	100	2022-09-30	255.5	3015474	2106966	4526001	3216147	705487	5229170	61.5039671687859
uEV-P150_Post-DRE_P2	14-43-51	uEV-P150	Post-DRE	P2	100	2022-09-30	256.5	2867648	2028404	4521977	3139343	732539	5229170	60.0352063520597
uEV-P150_Post-DRE_P2	14-43-51	uEV-P150	Post-DRE	P2	100	2022-09-30	257.5	2721186	1953580	4516108	3063625	759295	5229170	58.5872136495849
uEV-P150_Post-DRE_P2	14-43-51	uEV-P150	Post-DRE	P2	100	2022-09-30	258.5	2576699	1882385	4508329	2989138	785594	5229170	57.1627619679605
uEV-P150_Post-DRE_P2	14-43-51	uEV-P150	Post-DRE	P2	100	2022-09-30	259.5	2434751	1814703	4498579	2916011	811276	5229170	55.7643182378848
uEV-P150_Post-DRE_P2	14-43-51	uEV-P150	Post-DRE	P2	100	2022-09-30	260.5	2295858	1750411	4486799	2844356	836180	5229170	54.3940242906618
uEV-P150_Post-DRE_P2	14-43-51	uEV-P150	Post-DRE	P2	100	2022-09-30	261.5	2160487	1689385	4472938	2774270	860153	5229170	53.0537351051888
uEV-P150_Post-DRE_P2	14-43-51	uEV-P150	Post-DRE	P2	100	2022-09-30	262.5	2029049	1631497	4456947	2705831	883047	5229170	51.744942313981
uEV-P150_Post-DRE_P2	14-43-51	uEV-P150	Post-DRE	P2	100	2022-09-30	263.5	1901900	1576616	4438786	2639101	904729	5229170	50.4688315736532
uEV-P150_Post-DRE_P2	14-43-51	uEV-P150	Post-DRE	P2	100	2022-09-30	264.5	1779339	1524615	4418417	2574124	925074	5229170	49.2262443179319
uEV-P150_Post-DRE_P2	14-43-51	uEV-P150	Post-DRE	P2	100	2022-09-30	265.5	1661612	1475361	4395809	2510928	943973	5229170	48.0177160046432
uEV-P150_Post-DRE_P2	14-43-51	uEV-P150	Post-DRE	P2	100	2022-09-30	266.5	1548908	1428727	4370938	2449524	961333	5229170	46.8434569922186
uEV-P150_Post-DRE_P2	14-43-51	uEV-P150	Post-DRE	P2	100	2022-09-30	267.5	1441364	1384585	4343786	2389912	977075	5229170	45.7034672806583
uEV-P150_Post-DRE_P2	14-43-51	uEV-P150	Post-DRE	P2	100	2022-09-30	268.5	1339068	1342808	4314339	2332072	991134	5229170	44.5973644000864
uEV-P150_Post-DRE_P2	14-43-51	uEV-P150	Post-DRE	P2	100	2022-09-30	269.5	1242060	1303275	4282592	2275976	1003464	5229170	43.524612892677
uEV-P150_Post-DRE_P2	14-43-51	uEV-P150	Post-DRE	P2	100	2022-09-30	270.5	1150338	1265862	4248546	2221582	1014031	5229170	42.4844095716911
uEV-P150_Post-DRE_P2	14-43-51	uEV-P150	Post-DRE	P2	100	2022-09-30	271.5	1063860	1230453	4212209	2168841	1022816	5229170	41.4758173859331
uEV-P150_Post-DRE_P2	14-43-51	uEV-P150	Post-DRE	P2	100	2022-09-30	272.5	982549	1196931	4173595	2117692	1029813	5229170	40.4976698022822
uEV-P150_Post-DRE_P2	14-43-51	uEV-P150	Post-DRE	P2	100	2022-09-30	273.5	906297	1165184	4132726	2068069	1035030	5229170	39.5487046701484
uEV-P150_Post-DRE_P2	14-43-51	uEV-P150	Post-DRE	P2	100	2022-09-30	274.5	834971	1135102	4089630	2019901	1038485	5229170	38.627564221473
uEV-P150_Post-DRE_P2	14-43-51	uEV-P150	Post-DRE	P2	100	2022-09-30	275.5	768412	1106579	4044341	1973111	1040206	5229170	37.7327759472345
uEV-P150_Post-DRE_P2	14-43-51	uEV-P150	Post-DRE	P2	100	2022-09-30	276.5	706447	1079509	3996903	1927620	1040231	5229170	36.8628290914237
uEV-P150_Post-DRE_P2	14-43-51	uEV-P150	Post-DRE	P2	100	2022-09-30	277.5	648884	1053794	3947364	1883347	1038607	5229170	36.016174651044
uEV-P150_Post-DRE_P2	14-43-51	uEV-P150	Post-DRE	P2	100	2022-09-30	278.5	595524	1029333	3895779	1840212	1035385	5229170	35.1912827465927
uEV-P150_Post-DRE_P2	14-43-51	uEV-P150	Post-DRE	P2	100	2022-09-30	279.5	546158	1006031	3842211	1798133	1030625	5229170	34.3865852515791
uEV-P150_Post-DRE_P2	14-43-51	uEV-P150	Post-DRE	P2	100	2022-09-30	280.5	500572	983795	3786728	1757032	1024390	5229170	33.6005905334881
uEV-P150_Post-DRE_P2	14-43-51	uEV-P150	Post-DRE	P2	100	2022-09-30	281.5	458552	962535	3729405	1716831	1016750	5229170	32.8318069598043
uEV-P150_Post-DRE_P2	14-43-51	uEV-P150	Post-DRE	P2	100	2022-09-30	282.5	419883	942162	3670321	1677456	1007775	5229170	32.0788193919876
uEV-P150_Post-DRE_P2	14-43-51	uEV-P150	Post-DRE	P2	100	2022-09-30	283.5	384355	922590	3609563	1638836	997538	5229170	31.3402700619792
uEV-P150_Post-DRE_P2	14-43-51	uEV-P150	Post-DRE	P2	100	2022-09-30	284.5	351758	903736	3547222	1600905	986117	5229170	30.6148968191893
uEV-P150_Post-DRE_P2	14-43-51	uEV-P150	Post-DRE	P2	100	2022-09-30	285.5	321892	885516	3483394	1563601	973588	5229170	29.901514007003
uEV-P150_Post-DRE_P2	14-43-51	uEV-P150	Post-DRE	P2	100	2022-09-30	286.5	294562	867853	3418179	1526865	960029	5229170	29.1989933392871
uEV-P150_Post-DRE_P2	14-43-51	uEV-P150	Post-DRE	P2	100	2022-09-30	287.5	269581	850669	3351683	1490644	945518	5229170	28.5063212708709
uEV-P150_Post-DRE_P2	14-43-51	uEV-P150	Post-DRE	P2	100	2022-09-30	288.5	246772	833888	3284013	1454891	930133	5229170	27.8225989975465
uEV-P150_Post-DRE_P2	14-43-51	uEV-P150	Post-DRE	P2	100	2022-09-30	289.5	225965	817437	3215281	1419561	913951	5229170	27.1469659620934
uEV-P150_Post-DRE_P2	14-43-51	uEV-P150	Post-DRE	P2	100	2022-09-30	290.5	207000	801247	3145601	1384616	897048	5229170	26.4786954717479
uEV-P150_Post-DRE_P2	14-43-51	uEV-P150	Post-DRE	P2	100	2022-09-30	291.5	189727	785249	3075090	1350022	879499	5229170	25.8171373277212
uEV-P150_Post-DRE_P2	14-43-51	uEV-P150	Post-DRE	P2	100	2022-09-30	292.5	174007	769377	3003866	1315750	861378	5229170	25.1617369486936
uEV-P150_Post-DRE_P2	14-43-51	uEV-P150	Post-DRE	P2	100	2022-09-30	293.5	159707	753570	2932048	1281775	842757	5229170	24.5120162473203
uEV-P150_Post-DRE_P2	14-43-51	uEV-P150	Post-DRE	P2	100	2022-09-30	294.5	146705	737767	2859756	1248076	823705	5229170	23.8675736302319
uEV-P150_Post-DRE_P2	14-43-51	uEV-P150	Post-DRE	P2	100	2022-09-30	295.5	134890	721913	2787110	1214638	804291	5229170	23.2281222450217
uEV-P150_Post-DRE_P2	14-43-51	uEV-P150	Post-DRE	P2	100	2022-09-30	296.5	124155	705956	2714231	1181447	784579	5229170	22.5933943627765
uEV-P150_Post-DRE_P2	14-43-51	uEV-P150	Post-DRE	P2	100	2022-09-30	297.5	114405	689848	2641237	1148497	764633	5229170	21.9632752425337
uEV-P150_Post-DRE_P2	14-43-51	uEV-P150	Post-DRE	P2	100	2022-09-30	298.5	105551	673546	2568245	1115781	744512	5229170	21.3376310198368
uEV-P150_Post-DRE_P2	14-43-51	uEV-P150	Post-DRE	P2	100	2022-09-30	299.5	97512	657010	2495372	1083298	724275	5229170	20.716442571192
uEV-P150_Post-DRE_P2	14-43-51	uEV-P150	Post-DRE	P2	100	2022-09-30	300.5	90214	640208	2422731	1051051	703977	5229170	20.0997672670806
uEV-P150_Post-DRE_P2	14-43-51	uEV-P150	Post-DRE	P2	100	2022-09-30	301.5	83588	623111	2350431	1019043	683671	5229170	19.4876624779841
uEV-P150_Post-DRE_P2	14-43-51	uEV-P150	Post-DRE	P2	100	2022-09-30	302.5	77572	605699	2278581	987284	663404	5229170	18.8803194388402
uEV-P150_Post-DRE_P2	14-43-51	uEV-P150	Post-DRE	P2	100	2022-09-30	303.5	72110	587956	2207284	955783	643225	5229170	18.2779102610931
uEV-P150_Post-DRE_P2	14-43-51	uEV-P150	Post-DRE	P2	100	2022-09-30	304.5	67152	569873	2136640	924555	623176	5229170	17.6807217971495
uEV-P150_Post-DRE_P2	14-43-51	uEV-P150	Post-DRE	P2	100	2022-09-30	305.5	62649	551450	2066744	893614	603298	5229170	17.0890217759224
uEV-P150_Post-DRE_P2	14-43-51	uEV-P150	Post-DRE	P2	100	2022-09-30	306.5	58560	532693	1997687	862980	583630	5229170	16.5031926672875
uEV-P150_Post-DRE_P2	14-43-51	uEV-P150	Post-DRE	P2	100	2022-09-30	307.5	54846	513614	1929554	832671	564205	5229170	15.9235786941331
uEV-P150_Post-DRE_P2	14-43-51	uEV-P150	Post-DRE	P2	100	2022-09-30	308.5	51474	494234	1862427	802712	545055	5229170	15.3506579438037
uEV-P150_Post-DRE_P2	14-43-51	uEV-P150	Post-DRE	P2	100	2022-09-30	309.5	48411	474582	1796380	773124	526211	5229170	14.7848320096688
uEV-P150_Post-DRE_P2	14-43-51	uEV-P150	Post-DRE	P2	100	2022-09-30	310.5	45630	454693	1731483	743935	507698	5229170	14.2266363495545
uEV-P150_Post-DRE_P2	14-43-51	uEV-P150	Post-DRE	P2	100	2022-09-30	311.5	43104	434610	1667801	715172	489539	5229170	13.676587297793
uEV-P150_Post-DRE_P2	14-43-51	uEV-P150	Post-DRE	P2	100	2022-09-30	312.5	40811	414382	1605392	686861	471756	5229170	13.1351820652226
uEV-P150_Post-DRE_P2	14-43-51	uEV-P150	Post-DRE	P2	100	2022-09-30	313.5	38730	394063	1544309	659034	454367	5229170	12.6030326036446
uEV-P150_Post-DRE_P2	14-43-51	uEV-P150	Post-DRE	P2	100	2022-09-30	314.5	36842	373714	1484599	631718	437388	5229170	12.0806552473911
uEV-P150_Post-DRE_P2	14-43-51	uEV-P150	Post-DRE	P2	100	2022-09-30	315.5	35132	353400	1426303	604945	420831	5229170	11.5686619482633
uEV-P150_Post-DRE_P2	14-43-51	uEV-P150	Post-DRE	P2	100	2022-09-30	316.5	33582	333191	1369457	578743	404707	5229170	11.0675881640872
uEV-P150_Post-DRE_P2	14-43-51	uEV-P150	Post-DRE	P2	100	2022-09-30	317.5	32181	313157	1314090	553143	389024	5229170	10.5780267231702
uEV-P150_Post-DRE_P2	14-43-51	uEV-P150	Post-DRE	P2	100	2022-09-30	318.5	30915	293371	1260229	528172	373787	5229170	10.1004939598445
uEV-P150_Post-DRE_P2	14-43-51	uEV-P150	Post-DRE	P2	100	2022-09-30	319.5	29775	273909	1207891	503858	359002	5229170	9.63552533193604
uEV-P150_Post-DRE_P2	14-43-51	uEV-P150	Post-DRE	P2	100	2022-09-30	320.5	28749	254842	1157091	480228	344668	5229170	9.1836371737771
uEV-P150_Post-DRE_P2	14-43-51	uEV-P150	Post-DRE	P2	100	2022-09-30	321.5	27831	236243	1107838	457304	330785	5229170	8.74525020223095
uEV-P150_Post-DRE_P2	14-43-51	uEV-P150	Post-DRE	P2	100	2022-09-30	322.5	27010	218179	1060137	435109	317349	5229170	8.32080425765466
uEV-P150_Post-DRE_P2	14-43-51	uEV-P150	Post-DRE	P2	100	2022-09-30	323.5	26282	200715	1013988	413662	304358	5229170	7.91066268643016
uEV-P150_Post-DRE_P2	14-43-51	uEV-P150	Post-DRE	P2	100	2022-09-30	324.5	25639	183910	969386	392978	291803	5229170	7.51511234096424
uEV-P150_Post-DRE_P2	14-43-51	uEV-P150	Post-DRE	P2	100	2022-09-30	325.5	25076	167817	926323	373072	279677	5229170	7.1344400736637
uEV-P150_Post-DRE_P2	14-43-51	uEV-P150	Post-DRE	P2	100	2022-09-30	326.5	24589	152481	884786	353952	267972	5229170	6.76879887247881
uEV-P150_Post-DRE_P2	14-43-51	uEV-P150	Post-DRE	P2	100	2022-09-30	327.5	24173	137941	844761	335625	256678	5229170	6.41832260186607
uEV-P150_Post-DRE_P2	14-43-51	uEV-P150	Post-DRE	P2	100	2022-09-30	328.5	23824	124227	806227	318093	245782	5229170	6.08304950881306
uEV-P150_Post-DRE_P2	14-43-51	uEV-P150	Post-DRE	P2	100	2022-09-30	329.5	23540	111360	769164	301355	235275	5229170	5.76296046982599
uEV-P150_Post-DRE_P2	14-43-51	uEV-P150	Post-DRE	P2	100	2022-09-30	330.5	23317	99354	733547	285406	225143	5229170	5.45795986743594
uEV-P150_Post-DRE_P2	14-43-51	uEV-P150	Post-DRE	P2	100	2022-09-30	331.5	23153	88213	699348	270238	215375	5229170	5.16789471369261
uEV-P150_Post-DRE_P2	14-43-51	uEV-P150	Post-DRE	P2	100	2022-09-30	332.5	23047	77932	666539	255839	205960	5229170	4.89253552667058
uEV-P150_Post-DRE_P2	14-43-51	uEV-P150	Post-DRE	P2	100	2022-09-30	333.5	22996	68500	635089	242195	196886	5229170	4.63161457745684
uEV-P150_Post-DRE_P2	14-43-51	uEV-P150	Post-DRE	P2	100	2022-09-30	334.5	23000	59897	604965	229287	188140	5229170	4.38476851966947
uEV-P150_Post-DRE_P2	14-43-51	uEV-P150	Post-DRE	P2	100	2022-09-30	335.5	23057	52097	576132	217095	179714	5229170	4.15161488343274
uEV-P150_Post-DRE_P2	14-43-51	uEV-P150	Post-DRE	P2	100	2022-09-30	336.5	23167	45067	548556	205597	171596	5229170	3.93173295188338
uEV-P150_Post-DRE_P2	14-43-51	uEV-P150	Post-DRE	P2	100	2022-09-30	337.5	23330	38771	522200	194767	163777	5229170	3.72462551418294
uEV-P150_Post-DRE_P2	14-43-51	uEV-P150	Post-DRE	P2	100	2022-09-30	338.5	23545	33167	497028	184580	156249	5229170	3.52981448298678
uEV-P150_Post-DRE_P2	14-43-51	uEV-P150	Post-DRE	P2	100	2022-09-30	339.5	23813	28210	473001	175008	149002	5229170	3.34676440046891
uEV-P150_Post-DRE_P2	14-43-51	uEV-P150	Post-DRE	P2	100	2022-09-30	340.5	24134	23854	450083	166024	142030	5229170	3.17495893229709
uEV-P150_Post-DRE_P2	14-43-51	uEV-P150	Post-DRE	P2	100	2022-09-30	341.5	24508	20051	428234	157598	135324	5229170	3.01382437365777
uEV-P150_Post-DRE_P2	14-43-51	uEV-P150	Post-DRE	P2	100	2022-09-30	342.5	24937	16753	407417	149702	128879	5229170	2.86282526672493
uEV-P150_Post-DRE_P2	14-43-51	uEV-P150	Post-DRE	P2	100	2022-09-30	343.5	25421	13911	387594	142309	122688	5229170	2.72144527716636
uEV-P150_Post-DRE_P2	14-43-51	uEV-P150	Post-DRE	P2	100	2022-09-30	344.5	25963	11479	368728	135390	116744	5229170	2.58912982366226
uEV-P150_Post-DRE_P2	14-43-51	uEV-P150	Post-DRE	P2	100	2022-09-30	345.5	26562	9413	350779	128918	111041	5229170	2.46536257188043
uEV-P150_Post-DRE_P2	14-43-51	uEV-P150	Post-DRE	P2	100	2022-09-30	346.5	27221	7669	333713	122868	105574	5229170	2.34966543447622
uEV-P150_Post-DRE_P2	14-43-51	uEV-P150	Post-DRE	P2	100	2022-09-30	347.5	27941	6207	317493	117214	100336	5229170	2.24154120061119
uEV-P150_Post-DRE_P2	14-43-51	uEV-P150	Post-DRE	P2	100	2022-09-30	348.5	28725	4991	302082	111933	95321	5229170	2.14055002992827
uEV-P150_Post-DRE_P2	14-43-51	uEV-P150	Post-DRE	P2	100	2022-09-30	349.5	29575	3987	287447	107003	90524	5229170	2.04627120556417
uEV-P150_Post-DRE_P2	14-43-51	uEV-P150	Post-DRE	P2	100	2022-09-30	350.5	30491	3163	273553	102402	85938	5229170	1.95828401065561
uEV-P150_Post-DRE_P2	14-43-51	uEV-P150	Post-DRE	P2	100	2022-09-30	351.5	31478	2492	260367	98112	81558	5229170	1.87624422231444
uEV-P150_Post-DRE_P2	14-43-51	uEV-P150	Post-DRE	P2	100	2022-09-30	352.5	32538	1950	247856	94115	77376	5229170	1.79980761765251
uEV-P150_Post-DRE_P2	14-43-51	uEV-P150	Post-DRE	P2	100	2022-09-30	353.5	33672	1515	235990	90392	73388	5229170	1.7286108502879
uEV-P150_Post-DRE_P2	14-43-51	uEV-P150	Post-DRE	P2	100	2022-09-30	354.5	34883	1169	224738	86930	69588	5229170	1.66240531480139
uEV-P150_Post-DRE_P2	14-43-51	uEV-P150	Post-DRE	P2	100	2022-09-30	355.5	36175	895	214071	83714	65970	5229170	1.60090415878619
uEV-P150_Post-DRE_P2	14-43-51	uEV-P150	Post-DRE	P2	100	2022-09-30	356.5	37549	681	203960	80730	62528	5229170	1.5438396533293
uEV-P150_Post-DRE_P2	14-43-51	uEV-P150	Post-DRE	P2	100	2022-09-30	357.5	39008	514	194378	77967	59257	5229170	1.49100143999908
uEV-P150_Post-DRE_P2	14-43-51	uEV-P150	Post-DRE	P2	100	2022-09-30	358.5	40556	385	185299	75413	56153	5229170	1.4421600368701
uEV-P150_Post-DRE_P2	14-43-51	uEV-P150	Post-DRE	P2	100	2022-09-30	359.5	42194	286	176698	73059	53213	5229170	1.39714333249827
uEV-P150_Post-DRE_P2	14-43-51	uEV-P150	Post-DRE	P2	100	2022-09-30	360.5	43925	211	168549	70895	50431	5229170	1.35576009194576
uEV-P150_Post-DRE_P2	14-43-51	uEV-P150	Post-DRE	P2	100	2022-09-30	361.5	45751	155	160831	68912	47807	5229170	1.31783820376848
uEV-P150_Post-DRE_P2	14-43-51	uEV-P150	Post-DRE	P2	100	2022-09-30	362.5	47676	113	153520	67103	45338	5229170	1.28324380350993
uEV-P150_Post-DRE_P2	14-43-51	uEV-P150	Post-DRE	P2	100	2022-09-30	363.5	49700	81	146596	65459	43023	5229170	1.25180477972604
uEV-P150_Post-DRE_P2	14-43-51	uEV-P150	Post-DRE	P2	100	2022-09-30	364.5	51825	58	140038	63974	40863	5229170	1.22340639145409
uEV-P150_Post-DRE_P2	14-43-51	uEV-P150	Post-DRE	P2	100	2022-09-30	365.5	54054	41	133826	62641	38858	5229170	1.19791477423759
uEV-P150_Post-DRE_P2	14-43-51	uEV-P150	Post-DRE	P2	100	2022-09-30	366.5	56387	29	127943	61453	37012	5229170	1.17519606362004
uEV-P150_Post-DRE_P2	14-43-51	uEV-P150	Post-DRE	P2	100	2022-09-30	367.5	58826	20	122370	60406	35328	5229170	1.15517376562628
uEV-P150_Post-DRE_P2	14-43-51	uEV-P150	Post-DRE	P2	100	2022-09-30	368.5	61370	14	117091	59492	33810	5229170	1.13769489230604
uEV-P150_Post-DRE_P2	14-43-51	uEV-P150	Post-DRE	P2	100	2022-09-30	369.5	64020	10	112089	58706	32463	5229170	1.12266382619039
uEV-P150_Post-DRE_P2	14-43-51	uEV-P150	Post-DRE	P2	100	2022-09-30	370.5	66776	7	107350	58044	31293	5229170	1.11000407330418
uEV-P150_Post-DRE_P2	14-43-51	uEV-P150	Post-DRE	P2	100	2022-09-30	371.5	69636	4	102859	57500	30305	5229170	1.09960089268469
uEV-P150_Post-DRE_P2	14-43-51	uEV-P150	Post-DRE	P2	100	2022-09-30	372.5	72598	3	98602	57068	29503	5229170	1.09133954336922
uEV-P150_Post-DRE_P2	14-43-51	uEV-P150	Post-DRE	P2	100	2022-09-30	373.5	75661	2	94567	56743	28891	5229170	1.08512440788882
uEV-P150_Post-DRE_P2	14-43-51	uEV-P150	Post-DRE	P2	100	2022-09-30	374.5	78821	1	90741	56521	28469	5229170	1.08087899226837
uEV-P150_Post-DRE_P2	14-43-51	uEV-P150	Post-DRE	P2	100	2022-09-30	375.5	82075	0	87112	56396	28235	5229170	1.07848855554514
uEV-P150_Post-DRE_P2	14-43-51	uEV-P150	Post-DRE	P2	100	2022-09-30	376.5	85419	0	83669	56363	28186	5229170	1.07785748025021
uEV-P150_Post-DRE_P2	14-43-51	uEV-P150	Post-DRE	P2	100	2022-09-30	377.5	88846	0	80402	56416	28313	5229170	1.07887102542086
uEV-P150_Post-DRE_P2	14-43-51	uEV-P150	Post-DRE	P2	100	2022-09-30	378.5	92352	0	77301	56551	28607	5229170	1.08145269708195
uEV-P150_Post-DRE_P2	14-43-51	uEV-P150	Post-DRE	P2	100	2022-09-30	379.5	95928	0	74357	56762	29056	5229170	1.08548775427075
uEV-P150_Post-DRE_P2	14-43-51	uEV-P150	Post-DRE	P2	100	2022-09-30	380.5	99568	0	71560	57043	29645	5229170	1.09086145602457
uEV-P150_Post-DRE_P2	14-43-51	uEV-P150	Post-DRE	P2	100	2022-09-30	381.5	103263	0	68903	57388	30360	5229170	1.09745906138068
uEV-P150_Post-DRE_P2	14-43-51	uEV-P150	Post-DRE	P2	100	2022-09-30	382.5	107003	0	66376	57793	31186	5229170	1.10520407636394
uEV-P150_Post-DRE_P2	14-43-51	uEV-P150	Post-DRE	P2	100	2022-09-30	383.5	110778	0	63974	58251	32107	5229170	1.11396263651784
uEV-P150_Post-DRE_P2	14-43-51	uEV-P150	Post-DRE	P2	100	2022-09-30	384.5	114577	0	61689	58755	33108	5229170	1.12360087738589
uEV-P150_Post-DRE_P2	14-43-51	uEV-P150	Post-DRE	P2	100	2022-09-30	385.5	118388	0	59513	59301	34176	5229170	1.13404230499295
uEV-P150_Post-DRE_P2	14-43-51	uEV-P150	Post-DRE	P2	100	2022-09-30	386.5	122199	0	57441	59880	35297	5229170	1.14511480789494
uEV-P150_Post-DRE_P2	14-43-51	uEV-P150	Post-DRE	P2	100	2022-09-30	387.5	125996	0	55467	60488	36459	5229170	1.15674189211672
uEV-P150_Post-DRE_P2	14-43-51	uEV-P150	Post-DRE	P2	100	2022-09-30	388.5	129766	0	53586	61117	37649	5229170	1.168770569708
uEV-P150_Post-DRE_P2	14-43-51	uEV-P150	Post-DRE	P2	100	2022-09-30	389.5	133493	0	51791	61761	38857	5229170	1.18108609970607
uEV-P150_Post-DRE_P2	14-43-51	uEV-P150	Post-DRE	P2	100	2022-09-30	390.5	137163	0	50078	62414	40073	5229170	1.19357374114821
uEV-P150_Post-DRE_P2	14-43-51	uEV-P150	Post-DRE	P2	100	2022-09-30	391.5	140761	0	48441	63067	41287	5229170	1.20606138259035
uEV-P150_Post-DRE_P2	14-43-51	uEV-P150	Post-DRE	P2	100	2022-09-30	392.5	144271	0	46878	63716	42490	5229170	1.21847253005735
uEV-P150_Post-DRE_P2	14-43-51	uEV-P150	Post-DRE	P2	100	2022-09-30	393.5	147677	0	45382	64353	43673	5229170	1.23065419559892
uEV-P150_Post-DRE_P2	14-43-51	uEV-P150	Post-DRE	P2	100	2022-09-30	394.5	150965	0	43951	64972	44829	5229170	1.24249163825234
uEV-P150_Post-DRE_P2	14-43-51	uEV-P150	Post-DRE	P2	100	2022-09-30	395.5	154117	0	42581	65566	45950	5229170	1.25385099356112
uEV-P150_Post-DRE_P2	14-43-51	uEV-P150	Post-DRE	P2	100	2022-09-30	396.5	157119	0	41267	66129	47029	5229170	1.26461752056254
uEV-P150_Post-DRE_P2	14-43-51	uEV-P150	Post-DRE	P2	100	2022-09-30	397.5	159954	0	40007	66654	48059	5229170	1.27465735480009
uEV-P150_Post-DRE_P2	14-43-51	uEV-P150	Post-DRE	P2	100	2022-09-30	398.5	162610	0	38798	67136	49033	5229170	1.28387487880486
uEV-P150_Post-DRE_P2	14-43-51	uEV-P150	Post-DRE	P2	100	2022-09-30	399.5	165071	0	37636	67569	49947	5229170	1.29215535161412
uEV-P150_Post-DRE_P2	14-43-51	uEV-P150	Post-DRE	P2	100	2022-09-30	400.5	167324	0	36518	67947	50794	5229170	1.29938403226516
uEV-P150_Post-DRE_P2	14-43-51	uEV-P150	Post-DRE	P2	100	2022-09-30	401.5	169355	0	35442	68266	51570	5229170	1.30548442678284
uEV-P150_Post-DRE_P2	14-43-51	uEV-P150	Post-DRE	P2	100	2022-09-30	402.5	171155	0	34406	68520	52270	5229170	1.31034179420443
uEV-P150_Post-DRE_P2	14-43-51	uEV-P150	Post-DRE	P2	100	2022-09-30	403.5	172711	0	33407	68706	52889	5229170	1.3138987640486
uEV-P150_Post-DRE_P2	14-43-51	uEV-P150	Post-DRE	P2	100	2022-09-30	404.5	174013	0	32442	68819	53425	5229170	1.31605971884639
uEV-P150_Post-DRE_P2	14-43-51	uEV-P150	Post-DRE	P2	100	2022-09-30	405.5	175055	0	31510	68855	53873	5229170	1.31674816462268
uEV-P150_Post-DRE_P2	14-43-51	uEV-P150	Post-DRE	P2	100	2022-09-30	406.5	175827	0	30609	68812	54232	5229170	1.31592585438989
uEV-P150_Post-DRE_P2	14-43-51	uEV-P150	Post-DRE	P2	100	2022-09-30	407.5	176325	0	29736	68687	54499	5229170	1.31353541766667
uEV-P150_Post-DRE_P2	14-43-51	uEV-P150	Post-DRE	P2	100	2022-09-30	408.5	176545	0	28891	68479	54673	5229170	1.30955773095922
uEV-P150_Post-DRE_P2	14-43-51	uEV-P150	Post-DRE	P2	100	2022-09-30	409.5	176482	0	28071	68184	54752	5229170	1.3039163002924
uEV-P150_Post-DRE_P2	14-43-51	uEV-P150	Post-DRE	P2	100	2022-09-30	410.5	176136	0	27274	67803	54735	5229170	1.29663024916
uEV-P150_Post-DRE_P2	14-43-51	uEV-P150	Post-DRE	P2	100	2022-09-30	411.5	175506	0	26500	67336	54624	5229170	1.28769957756202
uEV-P150_Post-DRE_P2	14-43-51	uEV-P150	Post-DRE	P2	100	2022-09-30	412.5	174595	0	25747	66781	54417	5229170	1.27708603851089
uEV-P150_Post-DRE_P2	14-43-51	uEV-P150	Post-DRE	P2	100	2022-09-30	413.5	173404	0	25014	66139	54116	5229170	1.2648087555004
uEV-P150_Post-DRE_P2	14-43-51	uEV-P150	Post-DRE	P2	100	2022-09-30	414.5	171939	0	24299	65413	53723	5229170	1.25092509901189
uEV-P150_Post-DRE_P2	14-43-51	uEV-P150	Post-DRE	P2	100	2022-09-30	415.5	170205	0	23602	64602	53239	5229170	1.23541594555159
uEV-P150_Post-DRE_P2	14-43-51	uEV-P150	Post-DRE	P2	100	2022-09-30	416.5	168209	0	22920	63710	52667	5229170	1.21835778909464
uEV-P150_Post-DRE_P2	14-43-51	uEV-P150	Post-DRE	P2	100	2022-09-30	417.5	165959	0	22255	62738	52009	5229170	1.19976975313482
uEV-P150_Post-DRE_P2	14-43-51	uEV-P150	Post-DRE	P2	100	2022-09-30	418.5	163466	0	21603	61690	51269	5229170	1.17972833164728
uEV-P150_Post-DRE_P2	14-43-51	uEV-P150	Post-DRE	P2	100	2022-09-30	419.5	160740	0	20966	60568	50450	5229170	1.15827177161959
uEV-P150_Post-DRE_P2	14-43-51	uEV-P150	Post-DRE	P2	100	2022-09-30	420.5	157792	0	20341	59378	49556	5229170	1.13551481401446
uEV-P150_Post-DRE_P2	14-43-51	uEV-P150	Post-DRE	P2	100	2022-09-30	421.5	154636	0	19729	58122	48592	5229170	1.11149570581947
uEV-P150_Post-DRE_P2	14-43-51	uEV-P150	Post-DRE	P2	100	2022-09-30	422.5	151286	0	19128	56805	47562	5229170	1.08631006450354
uEV-P150_Post-DRE_P2	14-43-51	uEV-P150	Post-DRE	P2	100	2022-09-30	423.5	147755	0	18539	55431	46471	5229170	1.06003438404183
uEV-P150_Post-DRE_P2	14-43-51	uEV-P150	Post-DRE	P2	100	2022-09-30	424.5	144058	0	17960	54006	45324	5229170	1.03278340539703
uEV-P150_Post-DRE_P2	14-43-51	uEV-P150	Post-DRE	P2	100	2022-09-30	425.5	140211	0	17391	52534	44125	5229170	1.0046336225443
uEV-P150_Post-DRE_P2	14-43-51	uEV-P150	Post-DRE	P2	100	2022-09-30	426.5	136230	0	16832	51021	42881	5229170	0.975699776446358
uEV-P150_Post-DRE_P2	14-43-51	uEV-P150	Post-DRE	P2	100	2022-09-30	427.5	132132	0	16282	49471	41597	5229170	0.946058361078336
uEV-P150_Post-DRE_P2	14-43-51	uEV-P150	Post-DRE	P2	100	2022-09-30	428.5	127931	0	15742	47891	40277	5229170	0.915843240896739
uEV-P150_Post-DRE_P2	14-43-51	uEV-P150	Post-DRE	P2	100	2022-09-30	429.5	123646	0	15211	46286	38929	5229170	0.885150033370497
uEV-P150_Post-DRE_P2	14-43-51	uEV-P150	Post-DRE	P2	100	2022-09-30	430.5	119292	0	14688	44660	37556	5229170	0.854055232474752
uEV-P150_Post-DRE_P2	14-43-51	uEV-P150	Post-DRE	P2	100	2022-09-30	431.5	114885	0	14174	43020	36165	5229170	0.822692702666006
uEV-P150_Post-DRE_P2	14-43-51	uEV-P150	Post-DRE	P2	100	2022-09-30	432.5	110442	0	13669	41370	34761	5229170	0.791138937919402
uEV-P150_Post-DRE_P2	14-43-51	uEV-P150	Post-DRE	P2	100	2022-09-30	433.5	105979	0	13172	39717	33348	5229170	0.75952780269144
uEV-P150_Post-DRE_P2	14-43-51	uEV-P150	Post-DRE	P2	100	2022-09-30	434.5	101509	0	12683	38064	31933	5229170	0.727916667463479
uEV-P150_Post-DRE_P2	14-43-51	uEV-P150	Post-DRE	P2	100	2022-09-30	435.5	97049	0	12203	36417	30520	5229170	0.696420273198232
uEV-P150_Post-DRE_P2	14-43-51	uEV-P150	Post-DRE	P2	100	2022-09-30	436.5	92613	0	11731	34781	29113	5229170	0.66513423736463
uEV-P150_Post-DRE_P2	14-43-51	uEV-P150	Post-DRE	P2	100	2022-09-30	437.5	88213	0	11268	33160	27718	5229170	0.634135053937814
uEV-P150_Post-DRE_P2	14-43-51	uEV-P150	Post-DRE	P2	100	2022-09-30	438.5	83863	0	10814	31559	26338	5229170	0.603518340386715
uEV-P150_Post-DRE_P2	14-43-51	uEV-P150	Post-DRE	P2	100	2022-09-30	439.5	79575	0	10368	29981	24977	5229170	0.57334146719269
uEV-P150_Post-DRE_P2	14-43-51	uEV-P150	Post-DRE	P2	100	2022-09-30	440.5	75360	0	9931	28430	23639	5229170	0.543680928330882
uEV-P150_Post-DRE_P2	14-43-51	uEV-P150	Post-DRE	P2	100	2022-09-30	441.5	71229	0	9503	26910	22328	5229170	0.514613217776435
uEV-P150_Post-DRE_P2	14-43-51	uEV-P150	Post-DRE	P2	100	2022-09-30	442.5	67191	0	9084	25425	21047	5229170	0.486214829504491
uEV-P150_Post-DRE_P2	14-43-51	uEV-P150	Post-DRE	P2	100	2022-09-30	443.5	63255	0	8674	23976	19798	5229170	0.458504887008837
uEV-P150_Post-DRE_P2	14-43-51	uEV-P150	Post-DRE	P2	100	2022-09-30	444.5	59429	0	8274	22568	18585	5229170	0.431579007758401
uEV-P150_Post-DRE_P2	14-43-51	uEV-P150	Post-DRE	P2	100	2022-09-30	445.5	55720	0	7883	21201	17409	5229170	0.405437191753185
uEV-P150_Post-DRE_P2	14-43-51	uEV-P150	Post-DRE	P2	100	2022-09-30	446.5	52134	0	7502	19879	16272	5229170	0.38015593296833
uEV-P150_Post-DRE_P2	14-43-51	uEV-P150	Post-DRE	P2	100	2022-09-30	447.5	48676	0	7131	18602	15177	5229170	0.355735231403837
uEV-P150_Post-DRE_P2	14-43-51	uEV-P150	Post-DRE	P2	100	2022-09-30	448.5	45349	0	6770	17373	14124	5229170	0.332232457541063
uEV-P150_Post-DRE_P2	14-43-51	uEV-P150	Post-DRE	P2	100	2022-09-30	449.5	42159	0	6419	16193	13115	5229170	0.309666734873795
uEV-P150_Post-DRE_P2	14-43-51	uEV-P150	Post-DRE	P2	100	2022-09-30	450.5	39107	0	6079	15062	12150	5229170	0.288038063402031
uEV-P150_Post-DRE_P2	14-43-51	uEV-P150	Post-DRE	P2	100	2022-09-30	451.5	36195	0	5749	13981	11230	5229170	0.267365566619559
uEV-P150_Post-DRE_P2	14-43-51	uEV-P150	Post-DRE	P2	100	2022-09-30	452.5	33423	0	5430	12951	10355	5229170	0.247668368020164
uEV-P150_Post-DRE_P2	14-43-51	uEV-P150	Post-DRE	P2	100	2022-09-30	453.5	30793	0	5121	11971	9526	5229170	0.22892734411006
uEV-P150_Post-DRE_P2	14-43-51	uEV-P150	Post-DRE	P2	100	2022-09-30	454.5	28303	0	4823	11042	8742	5229170	0.211161618383032
uEV-P150_Post-DRE_P2	14-43-51	uEV-P150	Post-DRE	P2	100	2022-09-30	455.5	25953	0	4536	10163	8003	5229170	0.194352067345296
uEV-P150_Post-DRE_P2	14-43-51	uEV-P150	Post-DRE	P2	100	2022-09-30	456.5	23740	0	4260	9333	7308	5229170	0.178479567503065
uEV-P150_Post-DRE_P2	14-43-51	uEV-P150	Post-DRE	P2	100	2022-09-30	457.5	21662	0	3995	8552	6656	5229170	0.163544118856339
uEV-P150_Post-DRE_P2	14-43-51	uEV-P150	Post-DRE	P2	100	2022-09-30	458.5	19717	0	3740	7819	6046	5229170	0.149526597911332
uEV-P150_Post-DRE_P2	14-43-51	uEV-P150	Post-DRE	P2	100	2022-09-30	459.5	17901	0	3496	7132	5478	5229170	0.136388757680473
uEV-P150_Post-DRE_P2	14-43-51	uEV-P150	Post-DRE	P2	100	2022-09-30	460.5	16210	0	3264	6491	4950	5229170	0.124130598163762
uEV-P150_Post-DRE_P2	14-43-51	uEV-P150	Post-DRE	P2	100	2022-09-30	461.5	14640	0	3041	5894	4460	5229170	0.112713872373627
uEV-P150_Post-DRE_P2	14-43-51	uEV-P150	Post-DRE	P2	100	2022-09-30	462.5	13186	0	2830	5339	4008	5229170	0.102100333322497
uEV-P150_Post-DRE_P2	14-43-51	uEV-P150	Post-DRE	P2	100	2022-09-30	463.5	11845	0	2628	4824	3591	5229170	0.092251734022799
uEV-P150_Post-DRE_P2	14-43-51	uEV-P150	Post-DRE	P2	100	2022-09-30	464.5	10610	0	2437	4349	3209	5229170	0.0831680744745342
uEV-P150_Post-DRE_P2	14-43-51	uEV-P150	Post-DRE	P2	100	2022-09-30	465.5	9477	0	2256	3911	2858	5229170	0.0747919841963447
uEV-P150_Post-DRE_P2	14-43-51	uEV-P150	Post-DRE	P2	100	2022-09-30	466.5	8441	0	2085	3509	2539	5229170	0.0671043396944448
uEV-P150_Post-DRE_P2	14-43-51	uEV-P150	Post-DRE	P2	100	2022-09-30	467.5	7496	0	1923	3140	2248	5229170	0.060047770487477
uEV-P150_Post-DRE_P2	14-43-51	uEV-P150	Post-DRE	P2	100	2022-09-30	468.5	6637	0	1771	2803	1984	5229170	0.0536031530816554
uEV-P150_Post-DRE_P2	14-43-51	uEV-P150	Post-DRE	P2	100	2022-09-30	469.5	5858	0	1628	2495	1746	5229170	0.0477131169956226
uEV-P150_Post-DRE_P2	14-43-51	uEV-P150	Post-DRE	P2	100	2022-09-30	470.5	5155	0	1494	2216	1531	5229170	0.0423776622293787
uEV-P150_Post-DRE_P2	14-43-51	uEV-P150	Post-DRE	P2	100	2022-09-30	471.5	4522	0	1368	1963	1339	5229170	0.037539418301566
uEV-P150_Post-DRE_P2	14-43-51	uEV-P150	Post-DRE	P2	100	2022-09-30	472.5	3954	0	1251	1735	1167	5229170	0.0331792617183989
uEV-P150_Post-DRE_P2	14-43-51	uEV-P150	Post-DRE	P2	100	2022-09-30	473.5	3446	0	1141	1529	1013	5229170	0.0292398219985198
uEV-P150_Post-DRE_P2	14-43-51	uEV-P150	Post-DRE	P2	100	2022-09-30	474.5	2993	0	1039	1344	877	5229170	0.025701975648143
uEV-P150_Post-DRE_P2	14-43-51	uEV-P150	Post-DRE	P2	100	2022-09-30	475.5	2591	0	944	1179	757	5229170	0.0225465991734826
uEV-P150_Post-DRE_P2	14-43-51	uEV-P150	Post-DRE	P2	100	2022-09-30	476.5	2235	0	857	1031	651	5229170	0.0197163220931811
uEV-P150_Post-DRE_P2	14-43-51	uEV-P150	Post-DRE	P2	100	2022-09-30	477.5	1922	0	776	899	558	5229170	0.0171920209134528
uEV-P150_Post-DRE_P2	14-43-51	uEV-P150	Post-DRE	P2	100	2022-09-30	478.5	1646	0	701	782	477	5229170	0.0149545721405118
uEV-P150_Post-DRE_P2	14-43-51	uEV-P150	Post-DRE	P2	100	2022-09-30	479.5	1405	0	632	679	406	5229170	0.0129848522805723
uEV-P150_Post-DRE_P2	14-43-51	uEV-P150	Post-DRE	P2	100	2022-09-30	480.5	1195	0	569	588	345	5229170	0.0112446143460626
uEV-P150_Post-DRE_P2	14-43-51	uEV-P150	Post-DRE	P2	100	2022-09-30	481.5	1012	0	511	508	292	5229170	0.00971473484319691
uEV-P150_Post-DRE_P2	14-43-51	uEV-P150	Post-DRE	P2	100	2022-09-30	482.5	854	0	458	437	247	5229170	0.00835696678440364
uEV-P150_Post-DRE_P2	14-43-51	uEV-P150	Post-DRE	P2	100	2022-09-30	483.5	718	0	409	376	208	5229170	0.00719043366346858
uEV-P150_Post-DRE_P2	14-43-51	uEV-P150	Post-DRE	P2	100	2022-09-30	484.5	601	0	365	322	175	5229170	0.00615776499903426
uEV-P150_Post-DRE_P2	14-43-51	uEV-P150	Post-DRE	P2	100	2022-09-30	485.5	502	0	325	276	147	5229170	0.00527808428488651
uEV-P150_Post-DRE_P2	14-43-51	uEV-P150	Post-DRE	P2	100	2022-09-30	486.5	417	0	289	235	123	5229170	0.00449402103966786
uEV-P150_Post-DRE_P2	14-43-51	uEV-P150	Post-DRE	P2	100	2022-09-30	487.5	345	0	256	200	103	5229170	0.00382469875716414
uEV-P150_Post-DRE_P2	14-43-51	uEV-P150	Post-DRE	P2	100	2022-09-30	488.5	284	0	227	170	87	5229170	0.00325099394358952
uEV-P150_Post-DRE_P2	14-43-51	uEV-P150	Post-DRE	P2	100	2022-09-30	489.5	233	0	200	144	73	5229170	0.00275378310515818
uEV-P150_Post-DRE_P2	14-43-51	uEV-P150	Post-DRE	P2	100	2022-09-30	490.5	190	0	177	122	61	5229170	0.00233306624187012
uEV-P150_Post-DRE_P2	14-43-51	uEV-P150	Post-DRE	P2	100	2022-09-30	491.5	155	0	155	103	52	5229170	0.00196971985993953
uEV-P150_Post-DRE_P2	14-43-51	uEV-P150	Post-DRE	P2	100	2022-09-30	492.5	125	0	136	87	44	5229170	0.0016637439593664
uEV-P150_Post-DRE_P2	14-43-51	uEV-P150	Post-DRE	P2	100	2022-09-30	493.5	101	0	119	73	37	5229170	0.00139601504636491
uEV-P150_Post-DRE_P2	14-43-51	uEV-P150	Post-DRE	P2	100	2022-09-30	494.5	81	0	104	62	32	5229170	0.00118565661472088
uEV-P150_Post-DRE_P2	14-43-51	uEV-P150	Post-DRE	P2	100	2022-09-30	495.5	65	0	91	52	27	5229170	0.000994421676862676
uEV-P150_Post-DRE_P2	14-43-51	uEV-P150	Post-DRE	P2	100	2022-09-30	496.5	51	0	79	43	23	5229170	0.00082231023279029
uEV-P150_Post-DRE_P2	14-43-51	uEV-P150	Post-DRE	P2	100	2022-09-30	497.5	41	0	68	36	20	5229170	0.000688445776289545
uEV-P150_Post-DRE_P2	14-43-51	uEV-P150	Post-DRE	P2	100	2022-09-30	498.5	32	0	59	30	17	5229170	0.000573704813574621
uEV-P150_Post-DRE_P2	14-43-51	uEV-P150	Post-DRE	P2	100	2022-09-30	499.5	25	0	51	25	15	5229170	0.000478087344645517
uEV-P150_Post-DRE_P2	14-43-51	uEV-P150	Post-DRE	P2	100	2022-09-30	500.5	19	0	44	21	13	5229170	0.000401593369502235
uEV-P150_Post-DRE_P2	14-43-51	uEV-P150	Post-DRE	P2	100	2022-09-30	501.5	15	0	38	18	11	5229170	0.000344222888144773
uEV-P150_Post-DRE_P2	14-43-51	uEV-P150	Post-DRE	P2	100	2022-09-30	502.5	12	0	32	15	9	5229170	0.00028685240678731
uEV-P150_Post-DRE_P2	14-43-51	uEV-P150	Post-DRE	P2	100	2022-09-30	503.5	9	0	28	12	8	5229170	0.000229481925429848
uEV-P150_Post-DRE_P2	14-43-51	uEV-P150	Post-DRE	P2	100	2022-09-30	504.5	7	0	24	10	7	5229170	0.000191234937858207
uEV-P150_Post-DRE_P2	14-43-51	uEV-P150	Post-DRE	P2	100	2022-09-30	505.5	5	0	20	8	6	5229170	0.000152987950286566
uEV-P150_Post-DRE_P2	14-43-51	uEV-P150	Post-DRE	P2	100	2022-09-30	506.5	4	0	17	7	5	5229170	0.000133864456500745
uEV-P150_Post-DRE_P2	14-43-51	uEV-P150	Post-DRE	P2	100	2022-09-30	507.5	3	0	14	6	4	5229170	0.000114740962714924
uEV-P150_Post-DRE_P2	14-43-51	uEV-P150	Post-DRE	P2	100	2022-09-30	508.5	2	0	12	5	4	5229170	9.56174689291035e-05
uEV-P150_Post-DRE_P2	14-43-51	uEV-P150	Post-DRE	P2	100	2022-09-30	509.5	2	0	10	4	3	5229170	7.64939751432828e-05
uEV-P150_Post-DRE_P2	14-43-51	uEV-P150	Post-DRE	P2	100	2022-09-30	510.5	1	0	9	3	3	5229170	5.73704813574621e-05
uEV-P150_Post-DRE_P2	14-43-51	uEV-P150	Post-DRE	P2	100	2022-09-30	511.5	0	0	7	3	2	5229170	5.73704813574621e-05
uEV-P150_Post-DRE_P2	14-43-51	uEV-P150	Post-DRE	P2	100	2022-09-30	512.5	0	0	6	2	2	5229170	3.82469875716414e-05
uEV-P150_Post-DRE_P2	14-43-51	uEV-P150	Post-DRE	P2	100	2022-09-30	513.5	0	0	5	2	2	5229170	3.82469875716414e-05
uEV-P150_Post-DRE_P2	14-43-51	uEV-P150	Post-DRE	P2	100	2022-09-30	514.5	0	0	4	2	1	5229170	3.82469875716414e-05
uEV-P150_Post-DRE_P2	14-43-51	uEV-P150	Post-DRE	P2	100	2022-09-30	515.5	0	0	4	1	1	5229170	1.91234937858207e-05
uEV-P150_Post-DRE_P2	14-43-51	uEV-P150	Post-DRE	P2	100	2022-09-30	516.5	0	0	3	1	0	5229170	1.91234937858207e-05
uEV-P150_Post-DRE_P2	14-43-51	uEV-P150	Post-DRE	P2	100	2022-09-30	517.5	0	0	2	0	0	5229170	0
uEV-P150_Post-DRE_P2	14-43-51	uEV-P150	Post-DRE	P2	100	2022-09-30	518.5	0	0	2	0	0	5229170	0
uEV-P150_Post-DRE_P2	14-43-51	uEV-P150	Post-DRE	P2	100	2022-09-30	519.5	0	0	2	0	0	5229170	0
uEV-P150_Post-DRE_P2	14-43-51	uEV-P150	Post-DRE	P2	100	2022-09-30	520.5	0	0	1	0	0	5229170	0
uEV-P150_Post-DRE_P2	14-43-51	uEV-P150	Post-DRE	P2	100	2022-09-30	521.5	0	0	1	0	0	5229170	0
uEV-P150_Post-DRE_P2	14-43-51	uEV-P150	Post-DRE	P2	100	2022-09-30	522.5	0	0	0	0	0	5229170	0
uEV-P150_Post-DRE_P2	14-43-51	uEV-P150	Post-DRE	P2	100	2022-09-30	523.5	0	0	0	0	0	5229170	0
uEV-P150_Post-DRE_P2	14-43-51	uEV-P150	Post-DRE	P2	100	2022-09-30	524.5	0	0	0	0	0	5229170	0
uEV-P150_Post-DRE_P2	14-43-51	uEV-P150	Post-DRE	P2	100	2022-09-30	525.5	0	0	0	0	0	5229170	0
uEV-P150_Post-DRE_P2	14-43-51	uEV-P150	Post-DRE	P2	100	2022-09-30	526.5	0	0	0	0	0	5229170	0
uEV-P150_Post-DRE_P2	14-43-51	uEV-P150	Post-DRE	P2	100	2022-09-30	527.5	0	0	0	0	0	5229170	0
uEV-P150_Post-DRE_P2	14-43-51	uEV-P150	Post-DRE	P2	100	2022-09-30	528.5	0	0	0	0	0	5229170	0
uEV-P150_Post-DRE_P2	14-43-51	uEV-P150	Post-DRE	P2	100	2022-09-30	529.5	0	0	0	0	0	5229170	0
uEV-P150_Post-DRE_P2	14-43-51	uEV-P150	Post-DRE	P2	100	2022-09-30	530.5	0	0	0	0	0	5229170	0
uEV-P150_Post-DRE_P2	14-43-51	uEV-P150	Post-DRE	P2	100	2022-09-30	531.5	0	0	0	0	0	5229170	0
uEV-P150_Post-DRE_P2	14-43-51	uEV-P150	Post-DRE	P2	100	2022-09-30	532.5	0	0	0	0	0	5229170	0
uEV-P150_Post-DRE_P2	14-43-51	uEV-P150	Post-DRE	P2	100	2022-09-30	533.5	0	0	0	0	0	5229170	0
uEV-P150_Post-DRE_P2	14-43-51	uEV-P150	Post-DRE	P2	100	2022-09-30	534.5	0	0	0	0	0	5229170	0
uEV-P150_Post-DRE_P2	14-43-51	uEV-P150	Post-DRE	P2	100	2022-09-30	535.5	0	0	0	0	0	5229170	0
uEV-P150_Post-DRE_P2	14-43-51	uEV-P150	Post-DRE	P2	100	2022-09-30	536.5	0	0	0	0	0	5229170	0
uEV-P150_Post-DRE_P2	14-43-51	uEV-P150	Post-DRE	P2	100	2022-09-30	537.5	0	0	0	0	0	5229170	0
uEV-P150_Post-DRE_P2	14-43-51	uEV-P150	Post-DRE	P2	100	2022-09-30	538.5	0	0	0	0	0	5229170	0
uEV-P150_Post-DRE_P2	14-43-51	uEV-P150	Post-DRE	P2	100	2022-09-30	539.5	0	0	0	0	0	5229170	0
uEV-P150_Post-DRE_P2	14-43-51	uEV-P150	Post-DRE	P2	100	2022-09-30	540.5	0	0	0	0	0	5229170	0
uEV-P150_Post-DRE_P2	14-43-51	uEV-P150	Post-DRE	P2	100	2022-09-30	541.5	0	0	0	0	0	5229170	0
uEV-P150_Post-DRE_P2	14-43-51	uEV-P150	Post-DRE	P2	100	2022-09-30	542.5	0	0	0	0	0	5229170	0
uEV-P150_Post-DRE_P2	14-43-51	uEV-P150	Post-DRE	P2	100	2022-09-30	543.5	0	0	0	0	0	5229170	0
uEV-P150_Post-DRE_P2	14-43-51	uEV-P150	Post-DRE	P2	100	2022-09-30	544.5	0	0	0	0	0	5229170	0
uEV-P150_Post-DRE_P2	14-43-51	uEV-P150	Post-DRE	P2	100	2022-09-30	545.5	0	0	0	0	0	5229170	0
uEV-P150_Post-DRE_P2	14-43-51	uEV-P150	Post-DRE	P2	100	2022-09-30	546.5	0	0	0	0	0	5229170	0
uEV-P150_Post-DRE_P2	14-43-51	uEV-P150	Post-DRE	P2	100	2022-09-30	547.5	0	0	0	0	0	5229170	0
uEV-P150_Post-DRE_P2	14-43-51	uEV-P150	Post-DRE	P2	100	2022-09-30	548.5	0	0	0	0	0	5229170	0
uEV-P150_Post-DRE_P2	14-43-51	uEV-P150	Post-DRE	P2	100	2022-09-30	549.5	0	0	0	0	0	5229170	0
uEV-P150_Post-DRE_P2	14-43-51	uEV-P150	Post-DRE	P2	100	2022-09-30	550.5	0	0	0	0	0	5229170	0
uEV-P150_Post-DRE_P2	14-43-51	uEV-P150	Post-DRE	P2	100	2022-09-30	551.5	0	0	0	0	0	5229170	0
uEV-P150_Post-DRE_P2	14-43-51	uEV-P150	Post-DRE	P2	100	2022-09-30	552.5	0	0	0	0	0	5229170	0
uEV-P150_Post-DRE_P2	14-43-51	uEV-P150	Post-DRE	P2	100	2022-09-30	553.5	0	0	0	0	0	5229170	0
uEV-P150_Post-DRE_P2	14-43-51	uEV-P150	Post-DRE	P2	100	2022-09-30	554.5	0	0	0	0	0	5229170	0
uEV-P150_Post-DRE_P2	14-43-51	uEV-P150	Post-DRE	P2	100	2022-09-30	555.5	0	0	0	0	0	5229170	0
uEV-P150_Post-DRE_P2	14-43-51	uEV-P150	Post-DRE	P2	100	2022-09-30	556.5	0	0	0	0	0	5229170	0
uEV-P150_Post-DRE_P2	14-43-51	uEV-P150	Post-DRE	P2	100	2022-09-30	557.5	0	0	0	0	0	5229170	0
uEV-P150_Post-DRE_P2	14-43-51	uEV-P150	Post-DRE	P2	100	2022-09-30	558.5	0	0	0	0	0	5229170	0
uEV-P150_Post-DRE_P2	14-43-51	uEV-P150	Post-DRE	P2	100	2022-09-30	559.5	0	0	0	0	0	5229170	0
uEV-P150_Post-DRE_P2	14-43-51	uEV-P150	Post-DRE	P2	100	2022-09-30	560.5	0	0	0	0	0	5229170	0
uEV-P150_Post-DRE_P2	14-43-51	uEV-P150	Post-DRE	P2	100	2022-09-30	561.5	0	0	0	0	0	5229170	0
uEV-P150_Post-DRE_P2	14-43-51	uEV-P150	Post-DRE	P2	100	2022-09-30	562.5	0	0	0	0	0	5229170	0
uEV-P150_Post-DRE_P2	14-43-51	uEV-P150	Post-DRE	P2	100	2022-09-30	563.5	0	0	0	0	0	5229170	0
uEV-P150_Post-DRE_P2	14-43-51	uEV-P150	Post-DRE	P2	100	2022-09-30	564.5	0	0	0	0	0	5229170	0
uEV-P150_Post-DRE_P2	14-43-51	uEV-P150	Post-DRE	P2	100	2022-09-30	565.5	0	0	0	0	0	5229170	0
uEV-P150_Post-DRE_P2	14-43-51	uEV-P150	Post-DRE	P2	100	2022-09-30	566.5	0	0	0	0	0	5229170	0
uEV-P150_Post-DRE_P2	14-43-51	uEV-P150	Post-DRE	P2	100	2022-09-30	567.5	0	0	0	0	0	5229170	0
uEV-P150_Post-DRE_P2	14-43-51	uEV-P150	Post-DRE	P2	100	2022-09-30	568.5	0	0	0	0	0	5229170	0
uEV-P150_Post-DRE_P2	14-43-51	uEV-P150	Post-DRE	P2	100	2022-09-30	569.5	0	0	0	0	0	5229170	0
uEV-P150_Post-DRE_P2	14-43-51	uEV-P150	Post-DRE	P2	100	2022-09-30	570.5	0	0	0	0	0	5229170	0
uEV-P150_Post-DRE_P2	14-43-51	uEV-P150	Post-DRE	P2	100	2022-09-30	571.5	0	0	0	0	0	5229170	0
uEV-P150_Post-DRE_P2	14-43-51	uEV-P150	Post-DRE	P2	100	2022-09-30	572.5	0	0	0	0	0	5229170	0
uEV-P150_Post-DRE_P2	14-43-51	uEV-P150	Post-DRE	P2	100	2022-09-30	573.5	0	0	0	0	0	5229170	0
uEV-P150_Post-DRE_P2	14-43-51	uEV-P150	Post-DRE	P2	100	2022-09-30	574.5	0	0	0	0	0	5229170	0
uEV-P150_Post-DRE_P2	14-43-51	uEV-P150	Post-DRE	P2	100	2022-09-30	575.5	0	0	0	0	0	5229170	0
uEV-P150_Post-DRE_P2	14-43-51	uEV-P150	Post-DRE	P2	100	2022-09-30	576.5	0	0	0	0	0	5229170	0
uEV-P150_Post-DRE_P2	14-43-51	uEV-P150	Post-DRE	P2	100	2022-09-30	577.5	0	0	0	0	0	5229170	0
uEV-P150_Post-DRE_P2	14-43-51	uEV-P150	Post-DRE	P2	100	2022-09-30	578.5	0	0	0	0	0	5229170	0
uEV-P150_Post-DRE_P2	14-43-51	uEV-P150	Post-DRE	P2	100	2022-09-30	579.5	0	0	0	0	0	5229170	0
uEV-P150_Post-DRE_P2	14-43-51	uEV-P150	Post-DRE	P2	100	2022-09-30	580.5	0	0	0	0	0	5229170	0
uEV-P150_Post-DRE_P2	14-43-51	uEV-P150	Post-DRE	P2	100	2022-09-30	581.5	0	0	0	0	0	5229170	0
uEV-P150_Post-DRE_P2	14-43-51	uEV-P150	Post-DRE	P2	100	2022-09-30	582.5	0	0	0	0	0	5229170	0
uEV-P150_Post-DRE_P2	14-43-51	uEV-P150	Post-DRE	P2	100	2022-09-30	583.5	0	0	0	0	0	5229170	0
uEV-P150_Post-DRE_P2	14-43-51	uEV-P150	Post-DRE	P2	100	2022-09-30	584.5	0	0	0	0	0	5229170	0
uEV-P150_Post-DRE_P2	14-43-51	uEV-P150	Post-DRE	P2	100	2022-09-30	585.5	0	0	0	0	0	5229170	0
uEV-P150_Post-DRE_P2	14-43-51	uEV-P150	Post-DRE	P2	100	2022-09-30	586.5	0	0	0	0	0	5229170	0
uEV-P150_Post-DRE_P2	14-43-51	uEV-P150	Post-DRE	P2	100	2022-09-30	587.5	0	0	0	0	0	5229170	0
uEV-P150_Post-DRE_P2	14-43-51	uEV-P150	Post-DRE	P2	100	2022-09-30	588.5	0	0	0	0	0	5229170	0
uEV-P150_Post-DRE_P2	14-43-51	uEV-P150	Post-DRE	P2	100	2022-09-30	589.5	0	0	0	0	0	5229170	0
uEV-P150_Post-DRE_P2	14-43-51	uEV-P150	Post-DRE	P2	100	2022-09-30	590.5	0	0	0	0	0	5229170	0
uEV-P150_Post-DRE_P2	14-43-51	uEV-P150	Post-DRE	P2	100	2022-09-30	591.5	0	0	0	0	0	5229170	0
uEV-P150_Post-DRE_P2	14-43-51	uEV-P150	Post-DRE	P2	100	2022-09-30	592.5	0	0	0	0	0	5229170	0
uEV-P150_Post-DRE_P2	14-43-51	uEV-P150	Post-DRE	P2	100	2022-09-30	593.5	0	0	0	0	0	5229170	0
uEV-P150_Post-DRE_P2	14-43-51	uEV-P150	Post-DRE	P2	100	2022-09-30	594.5	0	0	0	0	0	5229170	0
uEV-P150_Post-DRE_P2	14-43-51	uEV-P150	Post-DRE	P2	100	2022-09-30	595.5	0	0	0	0	0	5229170	0
uEV-P150_Post-DRE_P2	14-43-51	uEV-P150	Post-DRE	P2	100	2022-09-30	596.5	0	0	0	0	0	5229170	0
uEV-P150_Post-DRE_P2	14-43-51	uEV-P150	Post-DRE	P2	100	2022-09-30	597.5	0	0	0	0	0	5229170	0
uEV-P150_Post-DRE_P2	14-43-51	uEV-P150	Post-DRE	P2	100	2022-09-30	598.5	0	0	0	0	0	5229170	0
uEV-P150_Post-DRE_P2	14-43-51	uEV-P150	Post-DRE	P2	100	2022-09-30	599.5	0	0	0	0	0	5229170	0
uEV-P150_Post-DRE_P2	14-43-51	uEV-P150	Post-DRE	P2	100	2022-09-30	600.5	0	0	0	0	0	5229170	0
uEV-P150_Post-DRE_P2	14-43-51	uEV-P150	Post-DRE	P2	100	2022-09-30	601.5	0	0	0	0	0	5229170	0
uEV-P150_Post-DRE_P2	14-43-51	uEV-P150	Post-DRE	P2	100	2022-09-30	602.5	0	0	0	0	0	5229170	0
uEV-P150_Post-DRE_P2	14-43-51	uEV-P150	Post-DRE	P2	100	2022-09-30	603.5	0	0	0	0	0	5229170	0
uEV-P150_Post-DRE_P2	14-43-51	uEV-P150	Post-DRE	P2	100	2022-09-30	604.5	0	0	0	0	0	5229170	0
uEV-P150_Post-DRE_P2	14-43-51	uEV-P150	Post-DRE	P2	100	2022-09-30	605.5	0	0	0	0	0	5229170	0
uEV-P150_Post-DRE_P2	14-43-51	uEV-P150	Post-DRE	P2	100	2022-09-30	606.5	0	0	0	0	0	5229170	0
uEV-P150_Post-DRE_P2	14-43-51	uEV-P150	Post-DRE	P2	100	2022-09-30	607.5	0	0	0	0	0	5229170	0
uEV-P150_Post-DRE_P2	14-43-51	uEV-P150	Post-DRE	P2	100	2022-09-30	608.5	0	0	0	0	0	5229170	0
uEV-P150_Post-DRE_P2	14-43-51	uEV-P150	Post-DRE	P2	100	2022-09-30	609.5	0	0	0	0	0	5229170	0
uEV-P150_Post-DRE_P2	14-43-51	uEV-P150	Post-DRE	P2	100	2022-09-30	610.5	0	0	0	0	0	5229170	0
uEV-P150_Post-DRE_P2	14-43-51	uEV-P150	Post-DRE	P2	100	2022-09-30	611.5	0	0	0	0	0	5229170	0
uEV-P150_Post-DRE_P2	14-43-51	uEV-P150	Post-DRE	P2	100	2022-09-30	612.5	0	0	0	0	0	5229170	0
uEV-P150_Post-DRE_P2	14-43-51	uEV-P150	Post-DRE	P2	100	2022-09-30	613.5	0	0	0	0	0	5229170	0
uEV-P150_Post-DRE_P2	14-43-51	uEV-P150	Post-DRE	P2	100	2022-09-30	614.5	0	0	0	0	0	5229170	0
uEV-P150_Post-DRE_P2	14-43-51	uEV-P150	Post-DRE	P2	100	2022-09-30	615.5	0	0	0	0	0	5229170	0
uEV-P150_Post-DRE_P2	14-43-51	uEV-P150	Post-DRE	P2	100	2022-09-30	616.5	0	0	0	0	0	5229170	0
uEV-P150_Post-DRE_P2	14-43-51	uEV-P150	Post-DRE	P2	100	2022-09-30	617.5	0	0	0	0	0	5229170	0
uEV-P150_Post-DRE_P2	14-43-51	uEV-P150	Post-DRE	P2	100	2022-09-30	618.5	0	0	0	0	0	5229170	0
uEV-P150_Post-DRE_P2	14-43-51	uEV-P150	Post-DRE	P2	100	2022-09-30	619.5	0	0	0	0	0	5229170	0
uEV-P150_Post-DRE_P2	14-43-51	uEV-P150	Post-DRE	P2	100	2022-09-30	620.5	0	0	0	0	0	5229170	0
uEV-P150_Post-DRE_P2	14-43-51	uEV-P150	Post-DRE	P2	100	2022-09-30	621.5	0	0	0	0	0	5229170	0
uEV-P150_Post-DRE_P2	14-43-51	uEV-P150	Post-DRE	P2	100	2022-09-30	622.5	0	0	0	0	0	5229170	0
uEV-P150_Post-DRE_P2	14-43-51	uEV-P150	Post-DRE	P2	100	2022-09-30	623.5	0	0	0	0	0	5229170	0
uEV-P150_Post-DRE_P2	14-43-51	uEV-P150	Post-DRE	P2	100	2022-09-30	624.5	0	0	0	0	0	5229170	0
uEV-P150_Post-DRE_P2	14-43-51	uEV-P150	Post-DRE	P2	100	2022-09-30	625.5	0	0	0	0	0	5229170	0
uEV-P150_Post-DRE_P2	14-43-51	uEV-P150	Post-DRE	P2	100	2022-09-30	626.5	0	0	0	0	0	5229170	0
uEV-P150_Post-DRE_P2	14-43-51	uEV-P150	Post-DRE	P2	100	2022-09-30	627.5	0	0	0	0	0	5229170	0
uEV-P150_Post-DRE_P2	14-43-51	uEV-P150	Post-DRE	P2	100	2022-09-30	628.5	0	0	0	0	0	5229170	0
uEV-P150_Post-DRE_P2	14-43-51	uEV-P150	Post-DRE	P2	100	2022-09-30	629.5	0	0	0	0	0	5229170	0
uEV-P150_Post-DRE_P2	14-43-51	uEV-P150	Post-DRE	P2	100	2022-09-30	630.5	0	0	0	0	0	5229170	0
uEV-P150_Post-DRE_P2	14-43-51	uEV-P150	Post-DRE	P2	100	2022-09-30	631.5	0	0	0	0	0	5229170	0
uEV-P150_Post-DRE_P2	14-43-51	uEV-P150	Post-DRE	P2	100	2022-09-30	632.5	0	0	0	0	0	5229170	0
uEV-P150_Post-DRE_P2	14-43-51	uEV-P150	Post-DRE	P2	100	2022-09-30	633.5	0	0	0	0	0	5229170	0
uEV-P150_Post-DRE_P2	14-43-51	uEV-P150	Post-DRE	P2	100	2022-09-30	634.5	0	0	0	0	0	5229170	0
uEV-P150_Post-DRE_P2	14-43-51	uEV-P150	Post-DRE	P2	100	2022-09-30	635.5	0	0	0	0	0	5229170	0
uEV-P150_Post-DRE_P2	14-43-51	uEV-P150	Post-DRE	P2	100	2022-09-30	636.5	0	0	0	0	0	5229170	0
uEV-P150_Post-DRE_P2	14-43-51	uEV-P150	Post-DRE	P2	100	2022-09-30	637.5	0	0	0	0	0	5229170	0
uEV-P150_Post-DRE_P2	14-43-51	uEV-P150	Post-DRE	P2	100	2022-09-30	638.5	0	0	0	0	0	5229170	0
uEV-P150_Post-DRE_P2	14-43-51	uEV-P150	Post-DRE	P2	100	2022-09-30	639.5	0	0	0	0	0	5229170	0
uEV-P150_Post-DRE_P2	14-43-51	uEV-P150	Post-DRE	P2	100	2022-09-30	640.5	0	0	0	0	0	5229170	0
uEV-P150_Post-DRE_P2	14-43-51	uEV-P150	Post-DRE	P2	100	2022-09-30	641.5	0	0	0	0	0	5229170	0
uEV-P150_Post-DRE_P2	14-43-51	uEV-P150	Post-DRE	P2	100	2022-09-30	642.5	0	0	0	0	0	5229170	0
uEV-P150_Post-DRE_P2	14-43-51	uEV-P150	Post-DRE	P2	100	2022-09-30	643.5	0	0	0	0	0	5229170	0
uEV-P150_Post-DRE_P2	14-43-51	uEV-P150	Post-DRE	P2	100	2022-09-30	644.5	0	0	0	0	0	5229170	0
uEV-P150_Post-DRE_P2	14-43-51	uEV-P150	Post-DRE	P2	100	2022-09-30	645.5	0	0	0	0	0	5229170	0
uEV-P150_Post-DRE_P2	14-43-51	uEV-P150	Post-DRE	P2	100	2022-09-30	646.5	0	0	0	0	0	5229170	0
uEV-P150_Post-DRE_P2	14-43-51	uEV-P150	Post-DRE	P2	100	2022-09-30	647.5	0	0	0	0	0	5229170	0
uEV-P150_Post-DRE_P2	14-43-51	uEV-P150	Post-DRE	P2	100	2022-09-30	648.5	0	0	0	0	0	5229170	0
uEV-P150_Post-DRE_P2	14-43-51	uEV-P150	Post-DRE	P2	100	2022-09-30	649.5	0	0	0	0	0	5229170	0
uEV-P150_Post-DRE_P2	14-43-51	uEV-P150	Post-DRE	P2	100	2022-09-30	650.5	0	0	0	0	0	5229170	0
uEV-P150_Post-DRE_P2	14-43-51	uEV-P150	Post-DRE	P2	100	2022-09-30	651.5	0	0	0	0	0	5229170	0
uEV-P150_Post-DRE_P2	14-43-51	uEV-P150	Post-DRE	P2	100	2022-09-30	652.5	0	0	0	0	0	5229170	0
uEV-P150_Post-DRE_P2	14-43-51	uEV-P150	Post-DRE	P2	100	2022-09-30	653.5	0	0	0	0	0	5229170	0
uEV-P150_Post-DRE_P2	14-43-51	uEV-P150	Post-DRE	P2	100	2022-09-30	654.5	0	0	0	0	0	5229170	0
uEV-P150_Post-DRE_P2	14-43-51	uEV-P150	Post-DRE	P2	100	2022-09-30	655.5	0	0	0	0	0	5229170	0
uEV-P150_Post-DRE_P2	14-43-51	uEV-P150	Post-DRE	P2	100	2022-09-30	656.5	0	0	0	0	0	5229170	0
uEV-P150_Post-DRE_P2	14-43-51	uEV-P150	Post-DRE	P2	100	2022-09-30	657.5	0	0	0	0	0	5229170	0
uEV-P150_Post-DRE_P2	14-43-51	uEV-P150	Post-DRE	P2	100	2022-09-30	658.5	0	0	0	0	0	5229170	0
uEV-P150_Post-DRE_P2	14-43-51	uEV-P150	Post-DRE	P2	100	2022-09-30	659.5	0	0	0	0	0	5229170	0
uEV-P150_Post-DRE_P2	14-43-51	uEV-P150	Post-DRE	P2	100	2022-09-30	660.5	0	0	0	0	0	5229170	0
uEV-P150_Post-DRE_P2	14-43-51	uEV-P150	Post-DRE	P2	100	2022-09-30	661.5	0	0	0	0	0	5229170	0
uEV-P150_Post-DRE_P2	14-43-51	uEV-P150	Post-DRE	P2	100	2022-09-30	662.5	0	0	0	0	0	5229170	0
uEV-P150_Post-DRE_P2	14-43-51	uEV-P150	Post-DRE	P2	100	2022-09-30	663.5	0	0	0	0	0	5229170	0
uEV-P150_Post-DRE_P2	14-43-51	uEV-P150	Post-DRE	P2	100	2022-09-30	664.5	0	0	0	0	0	5229170	0
uEV-P150_Post-DRE_P2	14-43-51	uEV-P150	Post-DRE	P2	100	2022-09-30	665.5	0	0	0	0	0	5229170	0
uEV-P150_Post-DRE_P2	14-43-51	uEV-P150	Post-DRE	P2	100	2022-09-30	666.5	0	0	0	0	0	5229170	0
uEV-P150_Post-DRE_P2	14-43-51	uEV-P150	Post-DRE	P2	100	2022-09-30	667.5	0	0	0	0	0	5229170	0
uEV-P150_Post-DRE_P2	14-43-51	uEV-P150	Post-DRE	P2	100	2022-09-30	668.5	0	0	0	0	0	5229170	0
uEV-P150_Post-DRE_P2	14-43-51	uEV-P150	Post-DRE	P2	100	2022-09-30	669.5	0	0	0	0	0	5229170	0
uEV-P150_Post-DRE_P2	14-43-51	uEV-P150	Post-DRE	P2	100	2022-09-30	670.5	0	0	0	0	0	5229170	0
uEV-P150_Post-DRE_P2	14-43-51	uEV-P150	Post-DRE	P2	100	2022-09-30	671.5	0	0	0	0	0	5229170	0
uEV-P150_Post-DRE_P2	14-43-51	uEV-P150	Post-DRE	P2	100	2022-09-30	672.5	0	0	0	0	0	5229170	0
uEV-P150_Post-DRE_P2	14-43-51	uEV-P150	Post-DRE	P2	100	2022-09-30	673.5	0	0	0	0	0	5229170	0
uEV-P150_Post-DRE_P2	14-43-51	uEV-P150	Post-DRE	P2	100	2022-09-30	674.5	0	0	0	0	0	5229170	0
uEV-P150_Post-DRE_P2	14-43-51	uEV-P150	Post-DRE	P2	100	2022-09-30	675.5	0	0	0	0	0	5229170	0
uEV-P150_Post-DRE_P2	14-43-51	uEV-P150	Post-DRE	P2	100	2022-09-30	676.5	0	0	0	0	0	5229170	0
uEV-P150_Post-DRE_P2	14-43-51	uEV-P150	Post-DRE	P2	100	2022-09-30	677.5	0	0	0	0	0	5229170	0
uEV-P150_Post-DRE_P2	14-43-51	uEV-P150	Post-DRE	P2	100	2022-09-30	678.5	0	0	0	0	0	5229170	0
uEV-P150_Post-DRE_P2	14-43-51	uEV-P150	Post-DRE	P2	100	2022-09-30	679.5	0	0	0	0	0	5229170	0
uEV-P150_Post-DRE_P2	14-43-51	uEV-P150	Post-DRE	P2	100	2022-09-30	680.5	0	0	0	0	0	5229170	0
uEV-P150_Post-DRE_P2	14-43-51	uEV-P150	Post-DRE	P2	100	2022-09-30	681.5	0	0	0	0	0	5229170	0
uEV-P150_Post-DRE_P2	14-43-51	uEV-P150	Post-DRE	P2	100	2022-09-30	682.5	0	0	0	0	0	5229170	0
uEV-P150_Post-DRE_P2	14-43-51	uEV-P150	Post-DRE	P2	100	2022-09-30	683.5	0	0	0	0	0	5229170	0
uEV-P150_Post-DRE_P2	14-43-51	uEV-P150	Post-DRE	P2	100	2022-09-30	684.5	0	0	0	0	0	5229170	0
uEV-P150_Post-DRE_P2	14-43-51	uEV-P150	Post-DRE	P2	100	2022-09-30	685.5	0	0	0	0	0	5229170	0
uEV-P150_Post-DRE_P2	14-43-51	uEV-P150	Post-DRE	P2	100	2022-09-30	686.5	0	0	0	0	0	5229170	0
uEV-P150_Post-DRE_P2	14-43-51	uEV-P150	Post-DRE	P2	100	2022-09-30	687.5	0	0	0	0	0	5229170	0
uEV-P150_Post-DRE_P2	14-43-51	uEV-P150	Post-DRE	P2	100	2022-09-30	688.5	0	0	0	0	0	5229170	0
uEV-P150_Post-DRE_P2	14-43-51	uEV-P150	Post-DRE	P2	100	2022-09-30	689.5	0	0	0	0	0	5229170	0
uEV-P150_Post-DRE_P2	14-43-51	uEV-P150	Post-DRE	P2	100	2022-09-30	690.5	0	0	0	0	0	5229170	0
uEV-P150_Post-DRE_P2	14-43-51	uEV-P150	Post-DRE	P2	100	2022-09-30	691.5	0	0	0	0	0	5229170	0
uEV-P150_Post-DRE_P2	14-43-51	uEV-P150	Post-DRE	P2	100	2022-09-30	692.5	0	0	0	0	0	5229170	0
uEV-P150_Post-DRE_P2	14-43-51	uEV-P150	Post-DRE	P2	100	2022-09-30	693.5	0	0	0	0	0	5229170	0
uEV-P150_Post-DRE_P2	14-43-51	uEV-P150	Post-DRE	P2	100	2022-09-30	694.5	0	0	0	0	0	5229170	0
uEV-P150_Post-DRE_P2	14-43-51	uEV-P150	Post-DRE	P2	100	2022-09-30	695.5	0	0	0	0	0	5229170	0
uEV-P150_Post-DRE_P2	14-43-51	uEV-P150	Post-DRE	P2	100	2022-09-30	696.5	0	0	0	0	0	5229170	0
uEV-P150_Post-DRE_P2	14-43-51	uEV-P150	Post-DRE	P2	100	2022-09-30	697.5	0	0	0	0	0	5229170	0
uEV-P150_Post-DRE_P2	14-43-51	uEV-P150	Post-DRE	P2	100	2022-09-30	698.5	0	0	0	0	0	5229170	0
uEV-P150_Post-DRE_P2	14-43-51	uEV-P150	Post-DRE	P2	100	2022-09-30	699.5	0	0	0	0	0	5229170	0
uEV-P150_Post-DRE_P2	14-43-51	uEV-P150	Post-DRE	P2	100	2022-09-30	700.5	0	0	0	0	0	5229170	0
uEV-P150_Post-DRE_P2	14-43-51	uEV-P150	Post-DRE	P2	100	2022-09-30	701.5	0	0	0	0	0	5229170	0
uEV-P150_Post-DRE_P2	14-43-51	uEV-P150	Post-DRE	P2	100	2022-09-30	702.5	0	0	0	0	0	5229170	0
uEV-P150_Post-DRE_P2	14-43-51	uEV-P150	Post-DRE	P2	100	2022-09-30	703.5	0	0	0	0	0	5229170	0
uEV-P150_Post-DRE_P2	14-43-51	uEV-P150	Post-DRE	P2	100	2022-09-30	704.5	0	0	0	0	0	5229170	0
uEV-P150_Post-DRE_P2	14-43-51	uEV-P150	Post-DRE	P2	100	2022-09-30	705.5	0	0	0	0	0	5229170	0
uEV-P150_Post-DRE_P2	14-43-51	uEV-P150	Post-DRE	P2	100	2022-09-30	706.5	0	0	0	0	0	5229170	0
uEV-P150_Post-DRE_P2	14-43-51	uEV-P150	Post-DRE	P2	100	2022-09-30	707.5	0	0	0	0	0	5229170	0
uEV-P150_Post-DRE_P2	14-43-51	uEV-P150	Post-DRE	P2	100	2022-09-30	708.5	0	0	0	0	0	5229170	0
uEV-P150_Post-DRE_P2	14-43-51	uEV-P150	Post-DRE	P2	100	2022-09-30	709.5	0	0	0	0	0	5229170	0
uEV-P150_Post-DRE_P2	14-43-51	uEV-P150	Post-DRE	P2	100	2022-09-30	710.5	0	0	0	0	0	5229170	0
uEV-P150_Post-DRE_P2	14-43-51	uEV-P150	Post-DRE	P2	100	2022-09-30	711.5	0	0	0	0	0	5229170	0
uEV-P150_Post-DRE_P2	14-43-51	uEV-P150	Post-DRE	P2	100	2022-09-30	712.5	0	0	0	0	0	5229170	0
uEV-P150_Post-DRE_P2	14-43-51	uEV-P150	Post-DRE	P2	100	2022-09-30	713.5	0	0	0	0	0	5229170	0
uEV-P150_Post-DRE_P2	14-43-51	uEV-P150	Post-DRE	P2	100	2022-09-30	714.5	0	0	0	0	0	5229170	0
uEV-P150_Post-DRE_P2	14-43-51	uEV-P150	Post-DRE	P2	100	2022-09-30	715.5	0	0	0	0	0	5229170	0
uEV-P150_Post-DRE_P2	14-43-51	uEV-P150	Post-DRE	P2	100	2022-09-30	716.5	0	0	0	0	0	5229170	0
uEV-P150_Post-DRE_P2	14-43-51	uEV-P150	Post-DRE	P2	100	2022-09-30	717.5	0	0	0	0	0	5229170	0
uEV-P150_Post-DRE_P2	14-43-51	uEV-P150	Post-DRE	P2	100	2022-09-30	718.5	0	0	0	0	0	5229170	0
uEV-P150_Post-DRE_P2	14-43-51	uEV-P150	Post-DRE	P2	100	2022-09-30	719.5	0	0	0	0	0	5229170	0
uEV-P150_Post-DRE_P2	14-43-51	uEV-P150	Post-DRE	P2	100	2022-09-30	720.5	0	0	0	0	0	5229170	0
uEV-P150_Post-DRE_P2	14-43-51	uEV-P150	Post-DRE	P2	100	2022-09-30	721.5	0	0	0	0	0	5229170	0
uEV-P150_Post-DRE_P2	14-43-51	uEV-P150	Post-DRE	P2	100	2022-09-30	722.5	0	0	0	0	0	5229170	0
uEV-P150_Post-DRE_P2	14-43-51	uEV-P150	Post-DRE	P2	100	2022-09-30	723.5	0	0	0	0	0	5229170	0
uEV-P150_Post-DRE_P2	14-43-51	uEV-P150	Post-DRE	P2	100	2022-09-30	724.5	0	0	0	0	0	5229170	0
uEV-P150_Post-DRE_P2	14-43-51	uEV-P150	Post-DRE	P2	100	2022-09-30	725.5	0	0	0	0	0	5229170	0
uEV-P150_Post-DRE_P2	14-43-51	uEV-P150	Post-DRE	P2	100	2022-09-30	726.5	0	0	0	0	0	5229170	0
uEV-P150_Post-DRE_P2	14-43-51	uEV-P150	Post-DRE	P2	100	2022-09-30	727.5	0	0	0	0	0	5229170	0
uEV-P150_Post-DRE_P2	14-43-51	uEV-P150	Post-DRE	P2	100	2022-09-30	728.5	0	0	0	0	0	5229170	0
uEV-P150_Post-DRE_P2	14-43-51	uEV-P150	Post-DRE	P2	100	2022-09-30	729.5	0	0	0	0	0	5229170	0
uEV-P150_Post-DRE_P2	14-43-51	uEV-P150	Post-DRE	P2	100	2022-09-30	730.5	0	0	0	0	0	5229170	0
uEV-P150_Post-DRE_P2	14-43-51	uEV-P150	Post-DRE	P2	100	2022-09-30	731.5	0	0	0	0	0	5229170	0
uEV-P150_Post-DRE_P2	14-43-51	uEV-P150	Post-DRE	P2	100	2022-09-30	732.5	0	0	0	0	0	5229170	0
uEV-P150_Post-DRE_P2	14-43-51	uEV-P150	Post-DRE	P2	100	2022-09-30	733.5	0	0	0	0	0	5229170	0
uEV-P150_Post-DRE_P2	14-43-51	uEV-P150	Post-DRE	P2	100	2022-09-30	734.5	0	0	0	0	0	5229170	0
uEV-P150_Post-DRE_P2	14-43-51	uEV-P150	Post-DRE	P2	100	2022-09-30	735.5	0	0	0	0	0	5229170	0
uEV-P150_Post-DRE_P2	14-43-51	uEV-P150	Post-DRE	P2	100	2022-09-30	736.5	0	0	0	0	0	5229170	0
uEV-P150_Post-DRE_P2	14-43-51	uEV-P150	Post-DRE	P2	100	2022-09-30	737.5	0	0	0	0	0	5229170	0
uEV-P150_Post-DRE_P2	14-43-51	uEV-P150	Post-DRE	P2	100	2022-09-30	738.5	0	0	0	0	0	5229170	0
uEV-P150_Post-DRE_P2	14-43-51	uEV-P150	Post-DRE	P2	100	2022-09-30	739.5	0	0	0	0	0	5229170	0
uEV-P150_Post-DRE_P2	14-43-51	uEV-P150	Post-DRE	P2	100	2022-09-30	740.5	0	0	0	0	0	5229170	0
uEV-P150_Post-DRE_P2	14-43-51	uEV-P150	Post-DRE	P2	100	2022-09-30	741.5	0	0	0	0	0	5229170	0
uEV-P150_Post-DRE_P2	14-43-51	uEV-P150	Post-DRE	P2	100	2022-09-30	742.5	0	0	0	0	0	5229170	0
uEV-P150_Post-DRE_P2	14-43-51	uEV-P150	Post-DRE	P2	100	2022-09-30	743.5	0	0	0	0	0	5229170	0
uEV-P150_Post-DRE_P2	14-43-51	uEV-P150	Post-DRE	P2	100	2022-09-30	744.5	0	0	0	0	0	5229170	0
uEV-P150_Post-DRE_P2	14-43-51	uEV-P150	Post-DRE	P2	100	2022-09-30	745.5	0	0	0	0	0	5229170	0
uEV-P150_Post-DRE_P2	14-43-51	uEV-P150	Post-DRE	P2	100	2022-09-30	746.5	0	0	0	0	0	5229170	0
uEV-P150_Post-DRE_P2	14-43-51	uEV-P150	Post-DRE	P2	100	2022-09-30	747.5	0	0	0	0	0	5229170	0
uEV-P150_Post-DRE_P2	14-43-51	uEV-P150	Post-DRE	P2	100	2022-09-30	748.5	0	0	0	0	0	5229170	0
uEV-P150_Post-DRE_P2	14-43-51	uEV-P150	Post-DRE	P2	100	2022-09-30	749.5	0	0	0	0	0	5229170	0
uEV-P150_Post-DRE_P2	14-43-51	uEV-P150	Post-DRE	P2	100	2022-09-30	750.5	0	0	0	0	0	5229170	0
uEV-P150_Post-DRE_P2	14-43-51	uEV-P150	Post-DRE	P2	100	2022-09-30	751.5	0	0	0	0	0	5229170	0
uEV-P150_Post-DRE_P2	14-43-51	uEV-P150	Post-DRE	P2	100	2022-09-30	752.5	0	0	0	0	0	5229170	0
uEV-P150_Post-DRE_P2	14-43-51	uEV-P150	Post-DRE	P2	100	2022-09-30	753.5	0	0	0	0	0	5229170	0
uEV-P150_Post-DRE_P2	14-43-51	uEV-P150	Post-DRE	P2	100	2022-09-30	754.5	0	0	0	0	0	5229170	0
uEV-P150_Post-DRE_P2	14-43-51	uEV-P150	Post-DRE	P2	100	2022-09-30	755.5	0	0	0	0	0	5229170	0
uEV-P150_Post-DRE_P2	14-43-51	uEV-P150	Post-DRE	P2	100	2022-09-30	756.5	0	0	0	0	0	5229170	0
uEV-P150_Post-DRE_P2	14-43-51	uEV-P150	Post-DRE	P2	100	2022-09-30	757.5	0	0	0	0	0	5229170	0
uEV-P150_Post-DRE_P2	14-43-51	uEV-P150	Post-DRE	P2	100	2022-09-30	758.5	0	0	0	0	0	5229170	0
uEV-P150_Post-DRE_P2	14-43-51	uEV-P150	Post-DRE	P2	100	2022-09-30	759.5	0	0	0	0	0	5229170	0
uEV-P150_Post-DRE_P2	14-43-51	uEV-P150	Post-DRE	P2	100	2022-09-30	760.5	0	0	0	0	0	5229170	0
uEV-P150_Post-DRE_P2	14-43-51	uEV-P150	Post-DRE	P2	100	2022-09-30	761.5	0	0	0	0	0	5229170	0
uEV-P150_Post-DRE_P2	14-43-51	uEV-P150	Post-DRE	P2	100	2022-09-30	762.5	0	0	0	0	0	5229170	0
uEV-P150_Post-DRE_P2	14-43-51	uEV-P150	Post-DRE	P2	100	2022-09-30	763.5	0	0	0	0	0	5229170	0
uEV-P150_Post-DRE_P2	14-43-51	uEV-P150	Post-DRE	P2	100	2022-09-30	764.5	0	0	0	0	0	5229170	0
uEV-P150_Post-DRE_P2	14-43-51	uEV-P150	Post-DRE	P2	100	2022-09-30	765.5	0	0	0	0	0	5229170	0
uEV-P150_Post-DRE_P2	14-43-51	uEV-P150	Post-DRE	P2	100	2022-09-30	766.5	0	0	0	0	0	5229170	0
uEV-P150_Post-DRE_P2	14-43-51	uEV-P150	Post-DRE	P2	100	2022-09-30	767.5	0	0	0	0	0	5229170	0
uEV-P150_Post-DRE_P2	14-43-51	uEV-P150	Post-DRE	P2	100	2022-09-30	768.5	0	0	0	0	0	5229170	0
uEV-P150_Post-DRE_P2	14-43-51	uEV-P150	Post-DRE	P2	100	2022-09-30	769.5	0	0	0	0	0	5229170	0
uEV-P150_Post-DRE_P2	14-43-51	uEV-P150	Post-DRE	P2	100	2022-09-30	770.5	0	0	0	0	0	5229170	0
uEV-P150_Post-DRE_P2	14-43-51	uEV-P150	Post-DRE	P2	100	2022-09-30	771.5	0	0	0	0	0	5229170	0
uEV-P150_Post-DRE_P2	14-43-51	uEV-P150	Post-DRE	P2	100	2022-09-30	772.5	0	0	0	0	0	5229170	0
uEV-P150_Post-DRE_P2	14-43-51	uEV-P150	Post-DRE	P2	100	2022-09-30	773.5	0	0	0	0	0	5229170	0
uEV-P150_Post-DRE_P2	14-43-51	uEV-P150	Post-DRE	P2	100	2022-09-30	774.5	0	0	0	0	0	5229170	0
uEV-P150_Post-DRE_P2	14-43-51	uEV-P150	Post-DRE	P2	100	2022-09-30	775.5	0	0	0	0	0	5229170	0
uEV-P150_Post-DRE_P2	14-43-51	uEV-P150	Post-DRE	P2	100	2022-09-30	776.5	0	0	0	0	0	5229170	0
uEV-P150_Post-DRE_P2	14-43-51	uEV-P150	Post-DRE	P2	100	2022-09-30	777.5	0	0	0	0	0	5229170	0
uEV-P150_Post-DRE_P2	14-43-51	uEV-P150	Post-DRE	P2	100	2022-09-30	778.5	0	0	0	0	0	5229170	0
uEV-P150_Post-DRE_P2	14-43-51	uEV-P150	Post-DRE	P2	100	2022-09-30	779.5	0	0	0	0	0	5229170	0
uEV-P150_Post-DRE_P2	14-43-51	uEV-P150	Post-DRE	P2	100	2022-09-30	780.5	0	0	0	0	0	5229170	0
uEV-P150_Post-DRE_P2	14-43-51	uEV-P150	Post-DRE	P2	100	2022-09-30	781.5	0	0	0	0	0	5229170	0
uEV-P150_Post-DRE_P2	14-43-51	uEV-P150	Post-DRE	P2	100	2022-09-30	782.5	0	0	0	0	0	5229170	0
uEV-P150_Post-DRE_P2	14-43-51	uEV-P150	Post-DRE	P2	100	2022-09-30	783.5	0	0	0	0	0	5229170	0
uEV-P150_Post-DRE_P2	14-43-51	uEV-P150	Post-DRE	P2	100	2022-09-30	784.5	0	0	0	0	0	5229170	0
uEV-P150_Post-DRE_P2	14-43-51	uEV-P150	Post-DRE	P2	100	2022-09-30	785.5	0	0	0	0	0	5229170	0
uEV-P150_Post-DRE_P2	14-43-51	uEV-P150	Post-DRE	P2	100	2022-09-30	786.5	0	0	0	0	0	5229170	0
uEV-P150_Post-DRE_P2	14-43-51	uEV-P150	Post-DRE	P2	100	2022-09-30	787.5	0	0	0	0	0	5229170	0
uEV-P150_Post-DRE_P2	14-43-51	uEV-P150	Post-DRE	P2	100	2022-09-30	788.5	0	0	0	0	0	5229170	0
uEV-P150_Post-DRE_P2	14-43-51	uEV-P150	Post-DRE	P2	100	2022-09-30	789.5	0	0	0	0	0	5229170	0
uEV-P150_Post-DRE_P2	14-43-51	uEV-P150	Post-DRE	P2	100	2022-09-30	790.5	0	0	0	0	0	5229170	0
uEV-P150_Post-DRE_P2	14-43-51	uEV-P150	Post-DRE	P2	100	2022-09-30	791.5	0	0	0	0	0	5229170	0
uEV-P150_Post-DRE_P2	14-43-51	uEV-P150	Post-DRE	P2	100	2022-09-30	792.5	0	0	0	0	0	5229170	0
uEV-P150_Post-DRE_P2	14-43-51	uEV-P150	Post-DRE	P2	100	2022-09-30	793.5	0	0	0	0	0	5229170	0
uEV-P150_Post-DRE_P2	14-43-51	uEV-P150	Post-DRE	P2	100	2022-09-30	794.5	0	0	0	0	0	5229170	0
uEV-P150_Post-DRE_P2	14-43-51	uEV-P150	Post-DRE	P2	100	2022-09-30	795.5	0	0	0	0	0	5229170	0
uEV-P150_Post-DRE_P2	14-43-51	uEV-P150	Post-DRE	P2	100	2022-09-30	796.5	0	0	0	0	0	5229170	0
uEV-P150_Post-DRE_P2	14-43-51	uEV-P150	Post-DRE	P2	100	2022-09-30	797.5	0	0	0	0	0	5229170	0
uEV-P150_Post-DRE_P2	14-43-51	uEV-P150	Post-DRE	P2	100	2022-09-30	798.5	0	0	0	0	0	5229170	0
uEV-P150_Post-DRE_P2	14-43-51	uEV-P150	Post-DRE	P2	100	2022-09-30	799.5	0	0	0	0	0	5229170	0
uEV-P150_Post-DRE_P2	14-43-51	uEV-P150	Post-DRE	P2	100	2022-09-30	800.5	0	0	0	0	0	5229170	0
uEV-P150_Post-DRE_P2	14-43-51	uEV-P150	Post-DRE	P2	100	2022-09-30	801.5	0	0	0	0	0	5229170	0
uEV-P150_Post-DRE_P2	14-43-51	uEV-P150	Post-DRE	P2	100	2022-09-30	802.5	0	0	0	0	0	5229170	0
uEV-P150_Post-DRE_P2	14-43-51	uEV-P150	Post-DRE	P2	100	2022-09-30	803.5	0	0	0	0	0	5229170	0
uEV-P150_Post-DRE_P2	14-43-51	uEV-P150	Post-DRE	P2	100	2022-09-30	804.5	0	0	0	0	0	5229170	0
uEV-P150_Post-DRE_P2	14-43-51	uEV-P150	Post-DRE	P2	100	2022-09-30	805.5	0	0	0	0	0	5229170	0
uEV-P150_Post-DRE_P2	14-43-51	uEV-P150	Post-DRE	P2	100	2022-09-30	806.5	0	0	0	0	0	5229170	0
uEV-P150_Post-DRE_P2	14-43-51	uEV-P150	Post-DRE	P2	100	2022-09-30	807.5	0	0	0	0	0	5229170	0
uEV-P150_Post-DRE_P2	14-43-51	uEV-P150	Post-DRE	P2	100	2022-09-30	808.5	0	0	0	0	0	5229170	0
uEV-P150_Post-DRE_P2	14-43-51	uEV-P150	Post-DRE	P2	100	2022-09-30	809.5	0	0	0	0	0	5229170	0
uEV-P150_Post-DRE_P2	14-43-51	uEV-P150	Post-DRE	P2	100	2022-09-30	810.5	0	0	0	0	0	5229170	0
uEV-P150_Post-DRE_P2	14-43-51	uEV-P150	Post-DRE	P2	100	2022-09-30	811.5	0	0	0	0	0	5229170	0
uEV-P150_Post-DRE_P2	14-43-51	uEV-P150	Post-DRE	P2	100	2022-09-30	812.5	0	0	0	0	0	5229170	0
uEV-P150_Post-DRE_P2	14-43-51	uEV-P150	Post-DRE	P2	100	2022-09-30	813.5	0	0	0	0	0	5229170	0
uEV-P150_Post-DRE_P2	14-43-51	uEV-P150	Post-DRE	P2	100	2022-09-30	814.5	0	0	0	0	0	5229170	0
uEV-P150_Post-DRE_P2	14-43-51	uEV-P150	Post-DRE	P2	100	2022-09-30	815.5	0	0	0	0	0	5229170	0
uEV-P150_Post-DRE_P2	14-43-51	uEV-P150	Post-DRE	P2	100	2022-09-30	816.5	0	0	0	0	0	5229170	0
uEV-P150_Post-DRE_P2	14-43-51	uEV-P150	Post-DRE	P2	100	2022-09-30	817.5	0	0	0	0	0	5229170	0
uEV-P150_Post-DRE_P2	14-43-51	uEV-P150	Post-DRE	P2	100	2022-09-30	818.5	0	0	0	0	0	5229170	0
uEV-P150_Post-DRE_P2	14-43-51	uEV-P150	Post-DRE	P2	100	2022-09-30	819.5	0	0	0	0	0	5229170	0
uEV-P150_Post-DRE_P2	14-43-51	uEV-P150	Post-DRE	P2	100	2022-09-30	820.5	0	0	0	0	0	5229170	0
uEV-P150_Post-DRE_P2	14-43-51	uEV-P150	Post-DRE	P2	100	2022-09-30	821.5	0	0	0	0	0	5229170	0
uEV-P150_Post-DRE_P2	14-43-51	uEV-P150	Post-DRE	P2	100	2022-09-30	822.5	0	0	0	0	0	5229170	0
uEV-P150_Post-DRE_P2	14-43-51	uEV-P150	Post-DRE	P2	100	2022-09-30	823.5	0	0	0	0	0	5229170	0
uEV-P150_Post-DRE_P2	14-43-51	uEV-P150	Post-DRE	P2	100	2022-09-30	824.5	0	0	0	0	0	5229170	0
uEV-P150_Post-DRE_P2	14-43-51	uEV-P150	Post-DRE	P2	100	2022-09-30	825.5	0	0	0	0	0	5229170	0
uEV-P150_Post-DRE_P2	14-43-51	uEV-P150	Post-DRE	P2	100	2022-09-30	826.5	0	0	0	0	0	5229170	0
uEV-P150_Post-DRE_P2	14-43-51	uEV-P150	Post-DRE	P2	100	2022-09-30	827.5	0	0	0	0	0	5229170	0
uEV-P150_Post-DRE_P2	14-43-51	uEV-P150	Post-DRE	P2	100	2022-09-30	828.5	0	0	0	0	0	5229170	0
uEV-P150_Post-DRE_P2	14-43-51	uEV-P150	Post-DRE	P2	100	2022-09-30	829.5	0	0	0	0	0	5229170	0
uEV-P150_Post-DRE_P2	14-43-51	uEV-P150	Post-DRE	P2	100	2022-09-30	830.5	0	0	0	0	0	5229170	0
uEV-P150_Post-DRE_P2	14-43-51	uEV-P150	Post-DRE	P2	100	2022-09-30	831.5	0	0	0	0	0	5229170	0
uEV-P150_Post-DRE_P2	14-43-51	uEV-P150	Post-DRE	P2	100	2022-09-30	832.5	0	0	0	0	0	5229170	0
uEV-P150_Post-DRE_P2	14-43-51	uEV-P150	Post-DRE	P2	100	2022-09-30	833.5	0	0	0	0	0	5229170	0
uEV-P150_Post-DRE_P2	14-43-51	uEV-P150	Post-DRE	P2	100	2022-09-30	834.5	0	0	0	0	0	5229170	0
uEV-P150_Post-DRE_P2	14-43-51	uEV-P150	Post-DRE	P2	100	2022-09-30	835.5	0	0	0	0	0	5229170	0
uEV-P150_Post-DRE_P2	14-43-51	uEV-P150	Post-DRE	P2	100	2022-09-30	836.5	0	0	0	0	0	5229170	0
uEV-P150_Post-DRE_P2	14-43-51	uEV-P150	Post-DRE	P2	100	2022-09-30	837.5	0	0	0	0	0	5229170	0
uEV-P150_Post-DRE_P2	14-43-51	uEV-P150	Post-DRE	P2	100	2022-09-30	838.5	0	0	0	0	0	5229170	0
uEV-P150_Post-DRE_P2	14-43-51	uEV-P150	Post-DRE	P2	100	2022-09-30	839.5	0	0	0	0	0	5229170	0
uEV-P150_Post-DRE_P2	14-43-51	uEV-P150	Post-DRE	P2	100	2022-09-30	840.5	0	0	0	0	0	5229170	0
uEV-P150_Post-DRE_P2	14-43-51	uEV-P150	Post-DRE	P2	100	2022-09-30	841.5	0	0	0	0	0	5229170	0
uEV-P150_Post-DRE_P2	14-43-51	uEV-P150	Post-DRE	P2	100	2022-09-30	842.5	0	0	0	0	0	5229170	0
uEV-P150_Post-DRE_P2	14-43-51	uEV-P150	Post-DRE	P2	100	2022-09-30	843.5	0	0	0	0	0	5229170	0
uEV-P150_Post-DRE_P2	14-43-51	uEV-P150	Post-DRE	P2	100	2022-09-30	844.5	0	0	0	0	0	5229170	0
uEV-P150_Post-DRE_P2	14-43-51	uEV-P150	Post-DRE	P2	100	2022-09-30	845.5	0	0	0	0	0	5229170	0
uEV-P150_Post-DRE_P2	14-43-51	uEV-P150	Post-DRE	P2	100	2022-09-30	846.5	0	0	0	0	0	5229170	0
uEV-P150_Post-DRE_P2	14-43-51	uEV-P150	Post-DRE	P2	100	2022-09-30	847.5	0	0	0	0	0	5229170	0
uEV-P150_Post-DRE_P2	14-43-51	uEV-P150	Post-DRE	P2	100	2022-09-30	848.5	0	0	0	0	0	5229170	0
uEV-P150_Post-DRE_P2	14-43-51	uEV-P150	Post-DRE	P2	100	2022-09-30	849.5	0	0	0	0	0	5229170	0
uEV-P150_Post-DRE_P2	14-43-51	uEV-P150	Post-DRE	P2	100	2022-09-30	850.5	0	0	0	0	0	5229170	0
uEV-P150_Post-DRE_P2	14-43-51	uEV-P150	Post-DRE	P2	100	2022-09-30	851.5	0	0	0	0	0	5229170	0
uEV-P150_Post-DRE_P2	14-43-51	uEV-P150	Post-DRE	P2	100	2022-09-30	852.5	0	0	0	0	0	5229170	0
uEV-P150_Post-DRE_P2	14-43-51	uEV-P150	Post-DRE	P2	100	2022-09-30	853.5	0	0	0	0	0	5229170	0
uEV-P150_Post-DRE_P2	14-43-51	uEV-P150	Post-DRE	P2	100	2022-09-30	854.5	0	0	0	0	0	5229170	0
uEV-P150_Post-DRE_P2	14-43-51	uEV-P150	Post-DRE	P2	100	2022-09-30	855.5	0	0	0	0	0	5229170	0
uEV-P150_Post-DRE_P2	14-43-51	uEV-P150	Post-DRE	P2	100	2022-09-30	856.5	0	0	0	0	0	5229170	0
uEV-P150_Post-DRE_P2	14-43-51	uEV-P150	Post-DRE	P2	100	2022-09-30	857.5	0	0	0	0	0	5229170	0
uEV-P150_Post-DRE_P2	14-43-51	uEV-P150	Post-DRE	P2	100	2022-09-30	858.5	0	0	0	0	0	5229170	0
uEV-P150_Post-DRE_P2	14-43-51	uEV-P150	Post-DRE	P2	100	2022-09-30	859.5	0	0	0	0	0	5229170	0
uEV-P150_Post-DRE_P2	14-43-51	uEV-P150	Post-DRE	P2	100	2022-09-30	860.5	0	0	0	0	0	5229170	0
uEV-P150_Post-DRE_P2	14-43-51	uEV-P150	Post-DRE	P2	100	2022-09-30	861.5	0	0	0	0	0	5229170	0
uEV-P150_Post-DRE_P2	14-43-51	uEV-P150	Post-DRE	P2	100	2022-09-30	862.5	0	0	0	0	0	5229170	0
uEV-P150_Post-DRE_P2	14-43-51	uEV-P150	Post-DRE	P2	100	2022-09-30	863.5	0	0	0	0	0	5229170	0
uEV-P150_Post-DRE_P2	14-43-51	uEV-P150	Post-DRE	P2	100	2022-09-30	864.5	0	0	0	0	0	5229170	0
uEV-P150_Post-DRE_P2	14-43-51	uEV-P150	Post-DRE	P2	100	2022-09-30	865.5	0	0	0	0	0	5229170	0
uEV-P150_Post-DRE_P2	14-43-51	uEV-P150	Post-DRE	P2	100	2022-09-30	866.5	0	0	0	0	0	5229170	0
uEV-P150_Post-DRE_P2	14-43-51	uEV-P150	Post-DRE	P2	100	2022-09-30	867.5	0	0	0	0	0	5229170	0
uEV-P150_Post-DRE_P2	14-43-51	uEV-P150	Post-DRE	P2	100	2022-09-30	868.5	0	0	0	0	0	5229170	0
uEV-P150_Post-DRE_P2	14-43-51	uEV-P150	Post-DRE	P2	100	2022-09-30	869.5	0	0	0	0	0	5229170	0
uEV-P150_Post-DRE_P2	14-43-51	uEV-P150	Post-DRE	P2	100	2022-09-30	870.5	0	0	0	0	0	5229170	0
uEV-P150_Post-DRE_P2	14-43-51	uEV-P150	Post-DRE	P2	100	2022-09-30	871.5	0	0	0	0	0	5229170	0
uEV-P150_Post-DRE_P2	14-43-51	uEV-P150	Post-DRE	P2	100	2022-09-30	872.5	0	0	0	0	0	5229170	0
uEV-P150_Post-DRE_P2	14-43-51	uEV-P150	Post-DRE	P2	100	2022-09-30	873.5	0	0	0	0	0	5229170	0
uEV-P150_Post-DRE_P2	14-43-51	uEV-P150	Post-DRE	P2	100	2022-09-30	874.5	0	0	0	0	0	5229170	0
uEV-P150_Post-DRE_P2	14-43-51	uEV-P150	Post-DRE	P2	100	2022-09-30	875.5	0	0	0	0	0	5229170	0
uEV-P150_Post-DRE_P2	14-43-51	uEV-P150	Post-DRE	P2	100	2022-09-30	876.5	0	0	0	0	0	5229170	0
uEV-P150_Post-DRE_P2	14-43-51	uEV-P150	Post-DRE	P2	100	2022-09-30	877.5	0	0	0	0	0	5229170	0
uEV-P150_Post-DRE_P2	14-43-51	uEV-P150	Post-DRE	P2	100	2022-09-30	878.5	0	0	0	0	0	5229170	0
uEV-P150_Post-DRE_P2	14-43-51	uEV-P150	Post-DRE	P2	100	2022-09-30	879.5	0	0	0	0	0	5229170	0
uEV-P150_Post-DRE_P2	14-43-51	uEV-P150	Post-DRE	P2	100	2022-09-30	880.5	0	0	0	0	0	5229170	0
uEV-P150_Post-DRE_P2	14-43-51	uEV-P150	Post-DRE	P2	100	2022-09-30	881.5	0	0	0	0	0	5229170	0
uEV-P150_Post-DRE_P2	14-43-51	uEV-P150	Post-DRE	P2	100	2022-09-30	882.5	0	0	0	0	0	5229170	0
uEV-P150_Post-DRE_P2	14-43-51	uEV-P150	Post-DRE	P2	100	2022-09-30	883.5	0	0	0	0	0	5229170	0
uEV-P150_Post-DRE_P2	14-43-51	uEV-P150	Post-DRE	P2	100	2022-09-30	884.5	0	0	0	0	0	5229170	0
uEV-P150_Post-DRE_P2	14-43-51	uEV-P150	Post-DRE	P2	100	2022-09-30	885.5	0	0	0	0	0	5229170	0
uEV-P150_Post-DRE_P2	14-43-51	uEV-P150	Post-DRE	P2	100	2022-09-30	886.5	0	0	0	0	0	5229170	0
uEV-P150_Post-DRE_P2	14-43-51	uEV-P150	Post-DRE	P2	100	2022-09-30	887.5	0	0	0	0	0	5229170	0
uEV-P150_Post-DRE_P2	14-43-51	uEV-P150	Post-DRE	P2	100	2022-09-30	888.5	0	0	0	0	0	5229170	0
uEV-P150_Post-DRE_P2	14-43-51	uEV-P150	Post-DRE	P2	100	2022-09-30	889.5	0	0	0	0	0	5229170	0
uEV-P150_Post-DRE_P2	14-43-51	uEV-P150	Post-DRE	P2	100	2022-09-30	890.5	0	0	0	0	0	5229170	0
uEV-P150_Post-DRE_P2	14-43-51	uEV-P150	Post-DRE	P2	100	2022-09-30	891.5	0	0	0	0	0	5229170	0
uEV-P150_Post-DRE_P2	14-43-51	uEV-P150	Post-DRE	P2	100	2022-09-30	892.5	0	0	0	0	0	5229170	0
uEV-P150_Post-DRE_P2	14-43-51	uEV-P150	Post-DRE	P2	100	2022-09-30	893.5	0	0	0	0	0	5229170	0
uEV-P150_Post-DRE_P2	14-43-51	uEV-P150	Post-DRE	P2	100	2022-09-30	894.5	0	0	0	0	0	5229170	0
uEV-P150_Post-DRE_P2	14-43-51	uEV-P150	Post-DRE	P2	100	2022-09-30	895.5	0	0	0	0	0	5229170	0
uEV-P150_Post-DRE_P2	14-43-51	uEV-P150	Post-DRE	P2	100	2022-09-30	896.5	0	0	0	0	0	5229170	0
uEV-P150_Post-DRE_P2	14-43-51	uEV-P150	Post-DRE	P2	100	2022-09-30	897.5	0	0	0	0	0	5229170	0
uEV-P150_Post-DRE_P2	14-43-51	uEV-P150	Post-DRE	P2	100	2022-09-30	898.5	0	0	0	0	0	5229170	0
uEV-P150_Post-DRE_P2	14-43-51	uEV-P150	Post-DRE	P2	100	2022-09-30	899.5	0	0	0	0	0	5229170	0
uEV-P150_Post-DRE_P2	14-43-51	uEV-P150	Post-DRE	P2	100	2022-09-30	900.5	0	0	0	0	0	5229170	0
uEV-P150_Post-DRE_P2	14-43-51	uEV-P150	Post-DRE	P2	100	2022-09-30	901.5	0	0	0	0	0	5229170	0
uEV-P150_Post-DRE_P2	14-43-51	uEV-P150	Post-DRE	P2	100	2022-09-30	902.5	0	0	0	0	0	5229170	0
uEV-P150_Post-DRE_P2	14-43-51	uEV-P150	Post-DRE	P2	100	2022-09-30	903.5	0	0	0	0	0	5229170	0
uEV-P150_Post-DRE_P2	14-43-51	uEV-P150	Post-DRE	P2	100	2022-09-30	904.5	0	0	0	0	0	5229170	0
uEV-P150_Post-DRE_P2	14-43-51	uEV-P150	Post-DRE	P2	100	2022-09-30	905.5	0	0	0	0	0	5229170	0
uEV-P150_Post-DRE_P2	14-43-51	uEV-P150	Post-DRE	P2	100	2022-09-30	906.5	0	0	0	0	0	5229170	0
uEV-P150_Post-DRE_P2	14-43-51	uEV-P150	Post-DRE	P2	100	2022-09-30	907.5	0	0	0	0	0	5229170	0
uEV-P150_Post-DRE_P2	14-43-51	uEV-P150	Post-DRE	P2	100	2022-09-30	908.5	0	0	0	0	0	5229170	0
uEV-P150_Post-DRE_P2	14-43-51	uEV-P150	Post-DRE	P2	100	2022-09-30	909.5	0	0	0	0	0	5229170	0
uEV-P150_Post-DRE_P2	14-43-51	uEV-P150	Post-DRE	P2	100	2022-09-30	910.5	0	0	0	0	0	5229170	0
uEV-P150_Post-DRE_P2	14-43-51	uEV-P150	Post-DRE	P2	100	2022-09-30	911.5	0	0	0	0	0	5229170	0
uEV-P150_Post-DRE_P2	14-43-51	uEV-P150	Post-DRE	P2	100	2022-09-30	912.5	0	0	0	0	0	5229170	0
uEV-P150_Post-DRE_P2	14-43-51	uEV-P150	Post-DRE	P2	100	2022-09-30	913.5	0	0	0	0	0	5229170	0
uEV-P150_Post-DRE_P2	14-43-51	uEV-P150	Post-DRE	P2	100	2022-09-30	914.5	0	0	0	0	0	5229170	0
uEV-P150_Post-DRE_P2	14-43-51	uEV-P150	Post-DRE	P2	100	2022-09-30	915.5	0	0	0	0	0	5229170	0
uEV-P150_Post-DRE_P2	14-43-51	uEV-P150	Post-DRE	P2	100	2022-09-30	916.5	0	0	0	0	0	5229170	0
uEV-P150_Post-DRE_P2	14-43-51	uEV-P150	Post-DRE	P2	100	2022-09-30	917.5	0	0	0	0	0	5229170	0
uEV-P150_Post-DRE_P2	14-43-51	uEV-P150	Post-DRE	P2	100	2022-09-30	918.5	0	0	0	0	0	5229170	0
uEV-P150_Post-DRE_P2	14-43-51	uEV-P150	Post-DRE	P2	100	2022-09-30	919.5	0	0	0	0	0	5229170	0
uEV-P150_Post-DRE_P2	14-43-51	uEV-P150	Post-DRE	P2	100	2022-09-30	920.5	0	0	0	0	0	5229170	0
uEV-P150_Post-DRE_P2	14-43-51	uEV-P150	Post-DRE	P2	100	2022-09-30	921.5	0	0	0	0	0	5229170	0
uEV-P150_Post-DRE_P2	14-43-51	uEV-P150	Post-DRE	P2	100	2022-09-30	922.5	0	0	0	0	0	5229170	0
uEV-P150_Post-DRE_P2	14-43-51	uEV-P150	Post-DRE	P2	100	2022-09-30	923.5	0	0	0	0	0	5229170	0
uEV-P150_Post-DRE_P2	14-43-51	uEV-P150	Post-DRE	P2	100	2022-09-30	924.5	0	0	0	0	0	5229170	0
uEV-P150_Post-DRE_P2	14-43-51	uEV-P150	Post-DRE	P2	100	2022-09-30	925.5	0	0	0	0	0	5229170	0
uEV-P150_Post-DRE_P2	14-43-51	uEV-P150	Post-DRE	P2	100	2022-09-30	926.5	0	0	0	0	0	5229170	0
uEV-P150_Post-DRE_P2	14-43-51	uEV-P150	Post-DRE	P2	100	2022-09-30	927.5	0	0	0	0	0	5229170	0
uEV-P150_Post-DRE_P2	14-43-51	uEV-P150	Post-DRE	P2	100	2022-09-30	928.5	0	0	0	0	0	5229170	0
uEV-P150_Post-DRE_P2	14-43-51	uEV-P150	Post-DRE	P2	100	2022-09-30	929.5	0	0	0	0	0	5229170	0
uEV-P150_Post-DRE_P2	14-43-51	uEV-P150	Post-DRE	P2	100	2022-09-30	930.5	0	0	0	0	0	5229170	0
uEV-P150_Post-DRE_P2	14-43-51	uEV-P150	Post-DRE	P2	100	2022-09-30	931.5	0	0	0	0	0	5229170	0
uEV-P150_Post-DRE_P2	14-43-51	uEV-P150	Post-DRE	P2	100	2022-09-30	932.5	0	0	0	0	0	5229170	0
uEV-P150_Post-DRE_P2	14-43-51	uEV-P150	Post-DRE	P2	100	2022-09-30	933.5	0	0	0	0	0	5229170	0
uEV-P150_Post-DRE_P2	14-43-51	uEV-P150	Post-DRE	P2	100	2022-09-30	934.5	0	0	0	0	0	5229170	0
uEV-P150_Post-DRE_P2	14-43-51	uEV-P150	Post-DRE	P2	100	2022-09-30	935.5	0	0	0	0	0	5229170	0
uEV-P150_Post-DRE_P2	14-43-51	uEV-P150	Post-DRE	P2	100	2022-09-30	936.5	0	0	0	0	0	5229170	0
uEV-P150_Post-DRE_P2	14-43-51	uEV-P150	Post-DRE	P2	100	2022-09-30	937.5	0	0	0	0	0	5229170	0
uEV-P150_Post-DRE_P2	14-43-51	uEV-P150	Post-DRE	P2	100	2022-09-30	938.5	0	0	0	0	0	5229170	0
uEV-P150_Post-DRE_P2	14-43-51	uEV-P150	Post-DRE	P2	100	2022-09-30	939.5	0	0	0	0	0	5229170	0
uEV-P150_Post-DRE_P2	14-43-51	uEV-P150	Post-DRE	P2	100	2022-09-30	940.5	0	0	0	0	0	5229170	0
uEV-P150_Post-DRE_P2	14-43-51	uEV-P150	Post-DRE	P2	100	2022-09-30	941.5	0	0	0	0	0	5229170	0
uEV-P150_Post-DRE_P2	14-43-51	uEV-P150	Post-DRE	P2	100	2022-09-30	942.5	0	0	0	0	0	5229170	0
uEV-P150_Post-DRE_P2	14-43-51	uEV-P150	Post-DRE	P2	100	2022-09-30	943.5	0	0	0	0	0	5229170	0
uEV-P150_Post-DRE_P2	14-43-51	uEV-P150	Post-DRE	P2	100	2022-09-30	944.5	0	0	0	0	0	5229170	0
uEV-P150_Post-DRE_P2	14-43-51	uEV-P150	Post-DRE	P2	100	2022-09-30	945.5	0	0	0	0	0	5229170	0
uEV-P150_Post-DRE_P2	14-43-51	uEV-P150	Post-DRE	P2	100	2022-09-30	946.5	0	0	0	0	0	5229170	0
uEV-P150_Post-DRE_P2	14-43-51	uEV-P150	Post-DRE	P2	100	2022-09-30	947.5	0	0	0	0	0	5229170	0
uEV-P150_Post-DRE_P2	14-43-51	uEV-P150	Post-DRE	P2	100	2022-09-30	948.5	0	0	0	0	0	5229170	0
uEV-P150_Post-DRE_P2	14-43-51	uEV-P150	Post-DRE	P2	100	2022-09-30	949.5	0	0	0	0	0	5229170	0
uEV-P150_Post-DRE_P2	14-43-51	uEV-P150	Post-DRE	P2	100	2022-09-30	950.5	0	0	0	0	0	5229170	0
uEV-P150_Post-DRE_P2	14-43-51	uEV-P150	Post-DRE	P2	100	2022-09-30	951.5	0	0	0	0	0	5229170	0
uEV-P150_Post-DRE_P2	14-43-51	uEV-P150	Post-DRE	P2	100	2022-09-30	952.5	0	0	0	0	0	5229170	0
uEV-P150_Post-DRE_P2	14-43-51	uEV-P150	Post-DRE	P2	100	2022-09-30	953.5	0	0	0	0	0	5229170	0
uEV-P150_Post-DRE_P2	14-43-51	uEV-P150	Post-DRE	P2	100	2022-09-30	954.5	0	0	0	0	0	5229170	0
uEV-P150_Post-DRE_P2	14-43-51	uEV-P150	Post-DRE	P2	100	2022-09-30	955.5	0	0	0	0	0	5229170	0
uEV-P150_Post-DRE_P2	14-43-51	uEV-P150	Post-DRE	P2	100	2022-09-30	956.5	0	0	0	0	0	5229170	0
uEV-P150_Post-DRE_P2	14-43-51	uEV-P150	Post-DRE	P2	100	2022-09-30	957.5	0	0	0	0	0	5229170	0
uEV-P150_Post-DRE_P2	14-43-51	uEV-P150	Post-DRE	P2	100	2022-09-30	958.5	0	0	0	0	0	5229170	0
uEV-P150_Post-DRE_P2	14-43-51	uEV-P150	Post-DRE	P2	100	2022-09-30	959.5	0	0	0	0	0	5229170	0
uEV-P150_Post-DRE_P2	14-43-51	uEV-P150	Post-DRE	P2	100	2022-09-30	960.5	0	0	0	0	0	5229170	0
uEV-P150_Post-DRE_P2	14-43-51	uEV-P150	Post-DRE	P2	100	2022-09-30	961.5	0	0	0	0	0	5229170	0
uEV-P150_Post-DRE_P2	14-43-51	uEV-P150	Post-DRE	P2	100	2022-09-30	962.5	0	0	0	0	0	5229170	0
uEV-P150_Post-DRE_P2	14-43-51	uEV-P150	Post-DRE	P2	100	2022-09-30	963.5	0	0	0	0	0	5229170	0
uEV-P150_Post-DRE_P2	14-43-51	uEV-P150	Post-DRE	P2	100	2022-09-30	964.5	0	0	0	0	0	5229170	0
uEV-P150_Post-DRE_P2	14-43-51	uEV-P150	Post-DRE	P2	100	2022-09-30	965.5	0	0	0	0	0	5229170	0
uEV-P150_Post-DRE_P2	14-43-51	uEV-P150	Post-DRE	P2	100	2022-09-30	966.5	0	0	0	0	0	5229170	0
uEV-P150_Post-DRE_P2	14-43-51	uEV-P150	Post-DRE	P2	100	2022-09-30	967.5	0	0	0	0	0	5229170	0
uEV-P150_Post-DRE_P2	14-43-51	uEV-P150	Post-DRE	P2	100	2022-09-30	968.5	0	0	0	0	0	5229170	0
uEV-P150_Post-DRE_P2	14-43-51	uEV-P150	Post-DRE	P2	100	2022-09-30	969.5	0	0	0	0	0	5229170	0
uEV-P150_Post-DRE_P2	14-43-51	uEV-P150	Post-DRE	P2	100	2022-09-30	970.5	0	0	0	0	0	5229170	0
uEV-P150_Post-DRE_P2	14-43-51	uEV-P150	Post-DRE	P2	100	2022-09-30	971.5	0	0	0	0	0	5229170	0
uEV-P150_Post-DRE_P2	14-43-51	uEV-P150	Post-DRE	P2	100	2022-09-30	972.5	0	0	0	0	0	5229170	0
uEV-P150_Post-DRE_P2	14-43-51	uEV-P150	Post-DRE	P2	100	2022-09-30	973.5	0	0	0	0	0	5229170	0
uEV-P150_Post-DRE_P2	14-43-51	uEV-P150	Post-DRE	P2	100	2022-09-30	974.5	0	0	0	0	0	5229170	0
uEV-P150_Post-DRE_P2	14-43-51	uEV-P150	Post-DRE	P2	100	2022-09-30	975.5	0	0	0	0	0	5229170	0
uEV-P150_Post-DRE_P2	14-43-51	uEV-P150	Post-DRE	P2	100	2022-09-30	976.5	0	0	0	0	0	5229170	0
uEV-P150_Post-DRE_P2	14-43-51	uEV-P150	Post-DRE	P2	100	2022-09-30	977.5	0	0	0	0	0	5229170	0
uEV-P150_Post-DRE_P2	14-43-51	uEV-P150	Post-DRE	P2	100	2022-09-30	978.5	0	0	0	0	0	5229170	0
uEV-P150_Post-DRE_P2	14-43-51	uEV-P150	Post-DRE	P2	100	2022-09-30	979.5	0	0	0	0	0	5229170	0
uEV-P150_Post-DRE_P2	14-43-51	uEV-P150	Post-DRE	P2	100	2022-09-30	980.5	0	0	0	0	0	5229170	0
uEV-P150_Post-DRE_P2	14-43-51	uEV-P150	Post-DRE	P2	100	2022-09-30	981.5	0	0	0	0	0	5229170	0
uEV-P150_Post-DRE_P2	14-43-51	uEV-P150	Post-DRE	P2	100	2022-09-30	982.5	0	0	0	0	0	5229170	0
uEV-P150_Post-DRE_P2	14-43-51	uEV-P150	Post-DRE	P2	100	2022-09-30	983.5	0	0	0	0	0	5229170	0
uEV-P150_Post-DRE_P2	14-43-51	uEV-P150	Post-DRE	P2	100	2022-09-30	984.5	0	0	0	0	0	5229170	0
uEV-P150_Post-DRE_P2	14-43-51	uEV-P150	Post-DRE	P2	100	2022-09-30	985.5	0	0	0	0	0	5229170	0
uEV-P150_Post-DRE_P2	14-43-51	uEV-P150	Post-DRE	P2	100	2022-09-30	986.5	0	0	0	0	0	5229170	0
uEV-P150_Post-DRE_P2	14-43-51	uEV-P150	Post-DRE	P2	100	2022-09-30	987.5	0	0	0	0	0	5229170	0
uEV-P150_Post-DRE_P2	14-43-51	uEV-P150	Post-DRE	P2	100	2022-09-30	988.5	0	0	0	0	0	5229170	0
uEV-P150_Post-DRE_P2	14-43-51	uEV-P150	Post-DRE	P2	100	2022-09-30	989.5	0	0	0	0	0	5229170	0
uEV-P150_Post-DRE_P2	14-43-51	uEV-P150	Post-DRE	P2	100	2022-09-30	990.5	0	0	0	0	0	5229170	0
uEV-P150_Post-DRE_P2	14-43-51	uEV-P150	Post-DRE	P2	100	2022-09-30	991.5	0	0	0	0	0	5229170	0
uEV-P150_Post-DRE_P2	14-43-51	uEV-P150	Post-DRE	P2	100	2022-09-30	992.5	0	0	0	0	0	5229170	0
uEV-P150_Post-DRE_P2	14-43-51	uEV-P150	Post-DRE	P2	100	2022-09-30	993.5	0	0	0	0	0	5229170	0
uEV-P150_Post-DRE_P2	14-43-51	uEV-P150	Post-DRE	P2	100	2022-09-30	994.5	0	0	0	0	0	5229170	0
uEV-P150_Post-DRE_P2	14-43-51	uEV-P150	Post-DRE	P2	100	2022-09-30	995.5	0	0	0	0	0	5229170	0
uEV-P150_Post-DRE_P2	14-43-51	uEV-P150	Post-DRE	P2	100	2022-09-30	996.5	0	0	0	0	0	5229170	0
uEV-P150_Post-DRE_P2	14-43-51	uEV-P150	Post-DRE	P2	100	2022-09-30	997.5	0	0	0	0	0	5229170	0
uEV-P150_Post-DRE_P2	14-43-51	uEV-P150	Post-DRE	P2	100	2022-09-30	998.5	0	0	0	0	0	5229170	0
[truncated: 6,001 more rows]
