# Supplementary material for: Prostate cancer reshapes the secreted and extracellular vesicle urinary proteomes
Source: Nat Commun. 2024 Jun 13;15:5069. doi: 10.1038/s41467-024-49424-5 (PMC11176296; doi:10.1038/s41467-024-49424-5)
Supplement: Supplementary file 10 — Source Data [file 41467_2024_49424_MOESM10_ESM.zip › SourceData_S1E_prepost_boxplot_prostate_markers.txt]

gene	pkey	dre	fluid	intensity	pvalue
FOLH1	435	PostDRE	uEV-P150	25.39618	0.0140320772776344
FOLH1	544	PreDRE	uEV-P150	NA	0.0140320772776344
FOLH1	516	PreDRE	uEV-P150	NA	0.0140320772776344
FOLH1	435	PreDRE	uEV-P150	21.73896	0.0140320772776344
FOLH1	535	PreDRE	uEV-P150	NA	0.0140320772776344
FOLH1	535	PostDRE	uEV-P150	18.67515	0.0140320772776344
FOLH1	436	PostDRE	uEV-P150	25.43045	0.0140320772776344
FOLH1	544	PostDRE	uEV-P150	22.78203	0.0140320772776344
FOLH1	516	PostDRE	uEV-P150	24.50875	0.0140320772776344
FOLH1	436	PreDRE	uEV-P150	22.3736	0.0140320772776344
FOLH1	435	PostDRE	uEV-P20	24.67196	0.0666633567703353
FOLH1	544	PreDRE	uEV-P20	19.75756	0.0666633567703353
FOLH1	516	PreDRE	uEV-P20	NA	0.0666633567703353
FOLH1	435	PreDRE	uEV-P20	22.42844	0.0666633567703353
FOLH1	535	PreDRE	uEV-P20	19.01469	0.0666633567703353
FOLH1	535	PostDRE	uEV-P20	21.19036	0.0666633567703353
FOLH1	436	PostDRE	uEV-P20	24.7131	0.0666633567703353
FOLH1	544	PostDRE	uEV-P20	21.14162	0.0666633567703353
FOLH1	516	PostDRE	uEV-P20	24.44525	0.0666633567703353
FOLH1	436	PreDRE	uEV-P20	20.67027	0.0666633567703353
FOLH1	435	PostDRE	uSP	22.24039	8.3987573239057e-06
FOLH1	544	PostDRE	uSP	19.96675	8.3987573239057e-06
FOLH1	532	PostDRE	uSP	22.85233	8.3987573239057e-06
FOLH1	435	PreDRE	uSP	16.75375	8.3987573239057e-06
FOLH1	544	PreDRE	uSP	17.20237	8.3987573239057e-06
FOLH1	532	PreDRE	uSP	20.04854	8.3987573239057e-06
FOLH1	436	PostDRE	uSP	23.65038	8.3987573239057e-06
FOLH1	516	PreDRE	uSP	15.08494	8.3987573239057e-06
FOLH1	535	PostDRE	uSP	19.07571	8.3987573239057e-06
FOLH1	436	PreDRE	uSP	17.2082	8.3987573239057e-06
FOLH1	528	PostDRE	uSP	22.86789	8.3987573239057e-06
FOLH1	535	PreDRE	uSP	15.35299	8.3987573239057e-06
FOLH1	500	PostDRE	uSP	20.37011	8.3987573239057e-06
FOLH1	528	PreDRE	uSP	14.90434	8.3987573239057e-06
FOLH1	502	PreDRE	uSP	17.54609	8.3987573239057e-06
FOLH1	500	PreDRE	uSP	15.51866	8.3987573239057e-06
FOLH1	502	PostDRE	uSP	21.41452	8.3987573239057e-06
FOLH1	516	PostDRE	uSP	21.57279	8.3987573239057e-06
FOLH1	501	PostDRE	uSP	22.3174	8.3987573239057e-06
FOLH1	501	PreDRE	uSP	17.94761	8.3987573239057e-06
KLK3	436	PreDRE	uEV-P150	25.15991	0.0190762611240754
KLK3	436	PostDRE	uEV-P150	27.49654	0.0190762611240754
KLK3	435	PreDRE	uEV-P150	22.6884	0.0190762611240754
KLK3	516	PostDRE	uEV-P150	25.34771	0.0190762611240754
KLK3	435	PostDRE	uEV-P150	30.77275	0.0190762611240754
KLK3	544	PreDRE	uEV-P150	17.09328	0.0190762611240754
KLK3	516	PreDRE	uEV-P150	NA	0.0190762611240754
KLK3	544	PostDRE	uEV-P150	24.01367	0.0190762611240754
KLK3	535	PreDRE	uEV-P150	21.3139	0.0190762611240754
KLK3	535	PostDRE	uEV-P150	24.63964	0.0190762611240754
KLK3	436	PreDRE	uEV-P20	24.98551	0.00609524150731255
KLK3	436	PostDRE	uEV-P20	27.97907	0.00609524150731255
KLK3	435	PreDRE	uEV-P20	25.15122	0.00609524150731255
KLK3	516	PostDRE	uEV-P20	29.69193	0.00609524150731255
KLK3	435	PostDRE	uEV-P20	31.41436	0.00609524150731255
KLK3	544	PreDRE	uEV-P20	23.41485	0.00609524150731255
KLK3	516	PreDRE	uEV-P20	22.93445	0.00609524150731255
KLK3	544	PostDRE	uEV-P20	27.31101	0.00609524150731255
KLK3	535	PreDRE	uEV-P20	24.74025	0.00609524150731255
KLK3	535	PostDRE	uEV-P20	27.34162	0.00609524150731255
KLK3	501	PostDRE	uSP	31.42039	0.00037521529003704
KLK3	500	PreDRE	uSP	29.40112	0.00037521529003704
KLK3	501	PreDRE	uSP	29.96531	0.00037521529003704
KLK3	436	PreDRE	uSP	28.58554	0.00037521529003704
KLK3	436	PostDRE	uSP	31.56277	0.00037521529003704
KLK3	502	PostDRE	uSP	31.0329	0.00037521529003704
KLK3	500	PostDRE	uSP	30.69831	0.00037521529003704
KLK3	435	PostDRE	uSP	31.9684	0.00037521529003704
KLK3	502	PreDRE	uSP	28.8089	0.00037521529003704
KLK3	544	PostDRE	uSP	31.67683	0.00037521529003704
KLK3	435	PreDRE	uSP	26.01839	0.00037521529003704
KLK3	516	PostDRE	uSP	30.74697	0.00037521529003704
KLK3	544	PreDRE	uSP	27.26772	0.00037521529003704
KLK3	532	PreDRE	uSP	29.15983	0.00037521529003704
KLK3	516	PreDRE	uSP	28.19036	0.00037521529003704
KLK3	535	PreDRE	uSP	30.47365	0.00037521529003704
KLK3	535	PostDRE	uSP	31.35913	0.00037521529003704
KLK3	528	PostDRE	uSP	31.02009	0.00037521529003704
KLK3	532	PostDRE	uSP	31.22022	0.00037521529003704
KLK3	528	PreDRE	uSP	28.20095	0.00037521529003704
TGM4	535	PostDRE	uEV-P150	23.15736	0.068559299602008
TGM4	516	PreDRE	uEV-P150	NA	0.068559299602008
TGM4	435	PreDRE	uEV-P150	24.58427	0.068559299602008
TGM4	535	PreDRE	uEV-P150	16.44381	0.068559299602008
TGM4	436	PreDRE	uEV-P150	19.81233	0.068559299602008
TGM4	436	PostDRE	uEV-P150	24.88391	0.068559299602008
TGM4	544	PostDRE	uEV-P150	24.6585	0.068559299602008
TGM4	516	PostDRE	uEV-P150	16.28296	0.068559299602008
TGM4	435	PostDRE	uEV-P150	23.95347	0.068559299602008
TGM4	544	PreDRE	uEV-P150	NA	0.068559299602008
TGM4	535	PostDRE	uEV-P20	25.16405	0.530249368892306
TGM4	516	PreDRE	uEV-P20	21.87757	0.530249368892306
TGM4	435	PreDRE	uEV-P20	23.15978	0.530249368892306
TGM4	535	PreDRE	uEV-P20	21.41104	0.530249368892306
TGM4	436	PreDRE	uEV-P20	20.31544	0.530249368892306
TGM4	436	PostDRE	uEV-P20	25.39329	0.530249368892306
TGM4	544	PostDRE	uEV-P20	25.48426	0.530249368892306
TGM4	516	PostDRE	uEV-P20	15.15531	0.530249368892306
TGM4	435	PostDRE	uEV-P20	24.84168	0.530249368892306
TGM4	544	PreDRE	uEV-P20	22.0218	0.530249368892306
TGM4	528	PostDRE	uSP	20.10928	0.000374942631811373
TGM4	528	PreDRE	uSP	17.69771	0.000374942631811373
TGM4	502	PreDRE	uSP	20.4509	0.000374942631811373
TGM4	516	PreDRE	uSP	17.43395	0.000374942631811373
TGM4	532	PostDRE	uSP	23.45574	0.000374942631811373
TGM4	516	PostDRE	uSP	17.83663	0.000374942631811373
TGM4	501	PostDRE	uSP	24.15264	0.000374942631811373
TGM4	532	PreDRE	uSP	22.25651	0.000374942631811373
TGM4	436	PostDRE	uSP	23.3781	0.000374942631811373
TGM4	501	PreDRE	uSP	20.27706	0.000374942631811373
TGM4	535	PostDRE	uSP	22.51177	0.000374942631811373
TGM4	436	PreDRE	uSP	16.92768	0.000374942631811373
TGM4	502	PostDRE	uSP	23.52149	0.000374942631811373
TGM4	535	PreDRE	uSP	18.18506	0.000374942631811373
TGM4	500	PostDRE	uSP	20.06683	0.000374942631811373
TGM4	435	PostDRE	uSP	21.90461	0.000374942631811373
TGM4	544	PostDRE	uSP	23.74743	0.000374942631811373
TGM4	500	PreDRE	uSP	17.68783	0.000374942631811373
TGM4	435	PreDRE	uSP	19.80531	0.000374942631811373
TGM4	544	PreDRE	uSP	19.50422	0.000374942631811373
