# Supplementary material for: Prostate cancer reshapes the secreted and extracellular vesicle urinary proteomes
Source: Nat Commun. 2024 Jun 13;15:5069. doi: 10.1038/s41467-024-49424-5 (PMC11176296; doi:10.1038/s41467-024-49424-5)
Supplement: Supplementary file 10 — Source Data [file 41467_2024_49424_MOESM10_ESM.zip › SourceData_S1E_prepost_boxplot_prostate_markers_stats.txt]

gene	pvalue.usp	pvalue.p20	pvalue.p150
FOLH1	8.3987573239057e-06	0.0666633567703353	0.0140320772776344
KLK3	0.00037521529003704	0.00609524150731255	0.0190762611240754
TGM4	0.000374942631811373	0.530249368892306	0.068559299602008
