# Supplementary material for: Prostate cancer reshapes the secreted and extracellular vesicle urinary proteomes
Source: Nat Commun. 2024 Jun 13;15:5069. doi: 10.1038/s41467-024-49424-5 (PMC11176296; doi:10.1038/s41467-024-49424-5)
Supplement: Supplementary file 10 — Source Data [file 41467_2024_49424_MOESM10_ESM.zip › SourceData_S2B-D_cisup_NTA_data_sizeDistribution.txt]

group	size.nm	fraction	cisup	mean	max	scaled
1	uEV-P150_1	0	uEV-P150	1	0.833333333333333	5970094.03333333	1.39584624409685e-05
2	uEV-P150_1	329.5	uEV-P150	1	1794685.26666667	5970094.03333333	30.0612562657514
3	uEV-P150_1	657.5	uEV-P150	1	25699.7666666667	5970094.03333333	0.430475073309984
4	uEV-P150_1	985.5	uEV-P150	1	92.8	5970094.03333333	0.00155441437742625
5	uEV-P150_1	220.5	uEV-P150	1	4642796.1	5970094.03333333	77.7675539795099
6	uEV-P150_1	548.5	uEV-P150	1	143443.533333333	5970094.03333333	2.40270140691977
7	uEV-P150_1	876.5	uEV-P150	1	5161.13333333333	5970094.03333333	0.0864497829433965
8	uEV-P150_1	111.5	uEV-P150	1	2127582.5	5970094.03333333	35.6373364995742
9	uEV-P150_1	439.5	uEV-P150	1	218854.966666667	5970094.03333333	3.66585459868329
10	uEV-P150_1	767.5	uEV-P150	1	7914.56666666667	5970094.03333333	0.132570217863849
11	uEV-P150_1	1	uEV-P150	1	110.593333333333	5970094.03333333	0.00185245546746581
12	uEV-P150_1	330.5	uEV-P150	1	1786116.13333333	5970094.03333333	29.9177219548094
13	uEV-P150_1	658.5	uEV-P150	1	25058.6333333333	5970094.03333333	0.419735990646401
14	uEV-P150_1	986.5	uEV-P150	1	90.9333333333333	5970094.03333333	0.00152314742155848
15	uEV-P150_1	221.5	uEV-P150	1	4635078.23333333	5970094.03333333	77.6382785171206
16	uEV-P150_1	549.5	uEV-P150	1	139495.4	5970094.03333333	2.33656956190545
17	uEV-P150_1	877.5	uEV-P150	1	4910.6	5970094.03333333	0.0822533107951438
18	uEV-P150_1	112.5	uEV-P150	1	2241329.8	5970094.03333333	37.5426213973481
19	uEV-P150_1	440.5	uEV-P150	1	216655.833333333	5970094.03333333	3.62901877464007
20	uEV-P150_1	768.5	uEV-P150	1	7765	5970094.03333333	0.130064953024944
21	uEV-P150_1	2	uEV-P150	1	116.893333333333	5970094.03333333	0.00195798144351953
22	uEV-P150_1	331.5	uEV-P150	1	1778095.4	5970094.03333333	29.7833734288306
23	uEV-P150_1	659.5	uEV-P150	1	24447.7666666667	5970094.03333333	0.409503879338673
24	uEV-P150_1	987.5	uEV-P150	1	89.1	5970094.03333333	0.00149243880418835
25	uEV-P150_1	222.5	uEV-P150	1	4625955.36666667	5970094.03333333	77.4854690870559
26	uEV-P150_1	550.5	uEV-P150	1	135689.166666667	5970094.03333333	2.27281456387557
27	uEV-P150_1	878.5	uEV-P150	1	4663.33333333333	5970094.03333333	0.0781115558196596
28	uEV-P150_1	113.5	uEV-P150	1	2350899.66666667	5970094.03333333	39.3779336395824
29	uEV-P150_1	441.5	uEV-P150	1	214693.166666667	5970094.03333333	3.5961438038991
30	uEV-P150_1	769.5	uEV-P150	1	7615.96666666667	5970094.03333333	0.127568621602001
31	uEV-P150_1	3	uEV-P150	1	121.93	5970094.03333333	0.00204234639051274
32	uEV-P150_1	332.5	uEV-P150	1	1770608.66666667	5970094.03333333	29.6579694855839
33	uEV-P150_1	660.5	uEV-P150	1	23867.9666666667	5970094.03333333	0.399792139510745
34	uEV-P150_1	988.5	uEV-P150	1	87.3	5970094.03333333	0.00146228852531586
35	uEV-P150_1	223.5	uEV-P150	1	4615614.33333333	5970094.03333333	77.3122551765949
36	uEV-P150_1	551.5	uEV-P150	1	132021.466666667	5970094.03333333	2.21138002064189
37	uEV-P150_1	879.5	uEV-P150	1	4420.33333333333	5970094.03333333	0.0740412681718732
38	uEV-P150_1	114.5	uEV-P150	1	2457678.56666667	5970094.03333333	41.1664967577479
39	uEV-P150_1	442.5	uEV-P150	1	212962.9	5970094.03333333	3.56716156916367
40	uEV-P150_1	770.5	uEV-P150	1	7467.56666666667	5970094.03333333	0.125082898610514
41	uEV-P150_1	4	uEV-P150	1	125.786666666667	5970094.03333333	0.00210694615468955
42	uEV-P150_1	333.5	uEV-P150	1	1763642.46666667	5970094.03333333	29.5412845563164
43	uEV-P150_1	661.5	uEV-P150	1	23320.1	5970094.03333333	0.390615287963555
44	uEV-P150_1	989.5	uEV-P150	1	85.5	5970094.03333333	0.00143213824644337
45	uEV-P150_1	224.5	uEV-P150	1	4604265.23333333	5970094.03333333	77.1221559932884
46	uEV-P150_1	552.5	uEV-P150	1	128489.233333333	5970094.03333333	2.1522145650626
47	uEV-P150_1	880.5	uEV-P150	1	4182.43333333333	5970094.03333333	0.0700564063142255
48	uEV-P150_1	115.5	uEV-P150	1	2563070.23333333	5970094.03333333	42.9318235026572
49	uEV-P150_1	443.5	uEV-P150	1	211459.833333333	5970094.03333333	3.54198496962814
50	uEV-P150_1	771.5	uEV-P150	1	7319.5	5970094.03333333	0.122602759004003
51	uEV-P150_1	5	uEV-P150	1	128.696666666667	5970094.03333333	0.00215568910553341
52	uEV-P150_1	334.5	uEV-P150	1	1757183.6	5970094.03333333	29.4330975389829
53	uEV-P150_1	662.5	uEV-P150	1	22804.5333333333	5970094.03333333	0.381979466420576
54	uEV-P150_1	990.5	uEV-P150	1	83.7333333333333	5970094.03333333	0.00140254630606851
55	uEV-P150_1	225.5	uEV-P150	1	4592134.1	5970094.03333333	76.9189576304887
56	uEV-P150_1	553.5	uEV-P150	1	125088.533333333	5970094.03333333	2.095252313195
57	uEV-P150_1	881.5	uEV-P150	1	3950.53333333333	5970094.03333333	0.0661720453861528
58	uEV-P150_1	116.5	uEV-P150	1	2668305.46666667	5970094.03333333	44.694529964997
59	uEV-P150_1	444.5	uEV-P150	1	210177.7	5970094.03333333	3.52050903765497
60	uEV-P150_1	772.5	uEV-P150	1	7171.96666666667	5970094.03333333	0.120131552813453
61	uEV-P150_1	6	uEV-P150	1	131.94	5970094.03333333	0.00221001544135366
62	uEV-P150_1	335.5	uEV-P150	1	1751217.33333333	5970094.03333333	29.3331616479676
63	uEV-P150_1	663.5	uEV-P150	1	22322	5970094.03333333	0.373896958328758
64	uEV-P150_1	991.5	uEV-P150	1	81.9666666666667	5970094.03333333	0.00137295436569366
65	uEV-P150_1	226.5	uEV-P150	1	4579456.26666667	5970094.03333333	76.7066019579893
66	uEV-P150_1	554.5	uEV-P150	1	121815.9	5970094.03333333	2.04043519783533
67	uEV-P150_1	882.5	uEV-P150	1	3725.4	5970094.03333333	0.0624010271731008
68	uEV-P150_1	117.5	uEV-P150	1	2774314.6	5970094.03333333	46.4701993722366
69	uEV-P150_1	445.5	uEV-P150	1	209109.866666667	5970094.03333333	3.50262266388311
70	uEV-P150_1	773.5	uEV-P150	1	7024.73333333333	5970094.03333333	0.117665371669383
71	uEV-P150_1	7	uEV-P150	1	134.283333333333	5970094.03333333	0.00224926663773766
72	uEV-P150_1	336.5	uEV-P150	1	1745726.93333333	5970094.03333333	29.2411965973445
73	uEV-P150_1	664.5	uEV-P150	1	21872.7666666667	5970094.03333333	0.366372230396081
74	uEV-P150_1	992.5	uEV-P150	1	80.2	5970094.03333333	0.00134336242531881
75	uEV-P150_1	227.5	uEV-P150	1	4566469.5	5970094.03333333	76.4890716042937
76	uEV-P150_1	555.5	uEV-P150	1	118667.5	5970094.03333333	1.98769901005635
77	uEV-P150_1	883.5	uEV-P150	1	3507.56666666667	5970094.03333333	0.0587522850910316
78	uEV-P150_1	118.5	uEV-P150	1	2881665.2	5970094.03333333	48.2683385539751
79	uEV-P150_1	446.5	uEV-P150	1	208248.733333333	5970094.03333333	3.48819854713511
80	uEV-P150_1	774.5	uEV-P150	1	6877.76666666667	5970094.03333333	0.115203657233294
81	uEV-P150_1	8	uEV-P150	1	136.463333333333	5970094.03333333	0.00228578197548323
82	uEV-P150_1	337.5	uEV-P150	1	1740691.83333333	5970094.03333333	29.1568578922607
83	uEV-P150_1	665.5	uEV-P150	1	21456.8666666667	5970094.03333333	0.359405840961042
84	uEV-P150_1	993.5	uEV-P150	1	78.5	5970094.03333333	0.00131488716193923
85	uEV-P150_1	228.5	uEV-P150	1	4553407.7	5970094.03333333	76.27028443064
86	uEV-P150_1	556.5	uEV-P150	1	115639.4	5970094.03333333	1.93697786591536
87	uEV-P150_1	884.5	uEV-P150	1	3297.6	5970094.03333333	0.0552353108944052
88	uEV-P150_1	119.5	uEV-P150	1	2990563.73333333	5970094.03333333	50.092405858867
89	uEV-P150_1	447.5	uEV-P150	1	207587	5970094.03333333	3.47711441127999
90	uEV-P150_1	775.5	uEV-P150	1	6731.1	5970094.03333333	0.112746967843683
91	uEV-P150_1	9	uEV-P150	1	138.536666666667	5970094.03333333	0.00232051063003636
92	uEV-P150_1	338.5	uEV-P150	1	1736085.33333333	5970094.03333333	29.0796983035795
93	uEV-P150_1	666.5	uEV-P150	1	21074.4666666667	5970094.03333333	0.353000581716131
94	uEV-P150_1	994.5	uEV-P150	1	76.7666666666667	5970094.03333333	0.00128585356006202
95	uEV-P150_1	229.5	uEV-P150	1	4540493.93333333	5970094.03333333	76.0539768382543
96	uEV-P150_1	557.5	uEV-P150	1	112728.1	5970094.03333333	1.88821313987009
97	uEV-P150_1	885.5	uEV-P150	1	3095.73333333333	5970094.03333333	0.051854012952705
98	uEV-P150_1	120.5	uEV-P150	1	3100905.16666667	5970094.03333333	51.9406419623061
99	uEV-P150_1	448.5	uEV-P150	1	207117.133333333	5970094.03333333	3.46924407181727
100	uEV-P150_1	776.5	uEV-P150	1	6584.73333333333	5970094.03333333	0.110295303500552
101	uEV-P150_1	10	uEV-P150	1	140.593333333333	5970094.03333333	0.00235496011534067
102	uEV-P150_1	339.5	uEV-P150	1	1731872.43333333	5970094.03333333	29.0091315758784
103	uEV-P150_1	667.5	uEV-P150	1	20725.5	5970094.03333333	0.347155335984351
104	uEV-P150_1	995.5	uEV-P150	1	75.1	5970094.03333333	0.00125793663518008
105	uEV-P150_1	230.5	uEV-P150	1	4527934.93333333	5970094.03333333	75.8436116424989
106	uEV-P150_1	558.5	uEV-P150	1	109929.433333333	5970094.03333333	1.84133503960834
107	uEV-P150_1	886.5	uEV-P150	1	2902.33333333333	5970094.03333333	0.048614532989405
108	uEV-P150_1	121.5	uEV-P150	1	3212354.4	5970094.03333333	53.8074338873758
109	uEV-P150_1	449.5	uEV-P150	1	206831.733333333	5970094.03333333	3.46446357760049
110	uEV-P150_1	777.5	uEV-P150	1	6438.43333333333	5970094.03333333	0.107844755834415
111	uEV-P150_1	11	uEV-P150	1	142.62	5970094.03333333	0.00238890709599711
112	uEV-P150_1	340.5	uEV-P150	1	1728007.96666667	5970094.03333333	28.9444011604932
113	uEV-P150_1	668.5	uEV-P150	1	20409.6	5970094.03333333	0.341863962042228
114	uEV-P150_1	996.5	uEV-P150	1	73.4333333333333	5970094.03333333	0.00123001971029814
115	uEV-P150_1	231.5	uEV-P150	1	4515914.66666667	5970094.03333333	75.6422703135424
116	uEV-P150_1	559.5	uEV-P150	1	107239.933333333	5970094.03333333	1.79628549792636
117	uEV-P150_1	887.5	uEV-P150	1	2717.53333333333	5970094.03333333	0.0455191043584958
118	uEV-P150_1	122.5	uEV-P150	1	3324445.4	5970094.03333333	55.6849755035405
119	uEV-P150_1	450.5	uEV-P150	1	206723.533333333	5970094.03333333	3.46265121083715
120	uEV-P150_1	778.5	uEV-P150	1	6292.4	5970094.03333333	0.10539867487626
121	uEV-P150_1	12	uEV-P150	1	144.623333333333	5970094.03333333	0.0024224632397052
122	uEV-P150_1	341.5	uEV-P150	1	1724432.66666667	5970094.03333333	28.8845143315749
123	uEV-P150_1	669.5	uEV-P150	1	20126.3333333333	5970094.03333333	0.337119201489294
124	uEV-P150_1	997.5	uEV-P150	1	71.7666666666667	5970094.03333333	0.00120210278541621
125	uEV-P150_1	232.5	uEV-P150	1	4504589.2	5970094.03333333	75.4525669922307
126	uEV-P150_1	560.5	uEV-P150	1	104656	5970094.03333333	1.7530042142664
127	uEV-P150_1	888.5	uEV-P150	1	2541.5	5970094.03333333	0.0425705187524657
128	uEV-P150_1	123.5	uEV-P150	1	3436682.83333333	5970094.03333333	57.5649699007254
129	uEV-P150_1	451.5	uEV-P150	1	206785.933333333	5970094.03333333	3.46369642050473
130	uEV-P150_1	779.5	uEV-P150	1	6146.63333333333	5970094.03333333	0.102957060626086
131	uEV-P150_1	13	uEV-P150	1	146.593333333333	5970094.03333333	0.00245546104491565
132	uEV-P150_1	342.5	uEV-P150	1	1721072.3	5970094.03333333	28.8282276692895
133	uEV-P150_1	670.5	uEV-P150	1	19875.2	5970094.03333333	0.332912679248084
134	uEV-P150_1	998.5	uEV-P150	1	70.1333333333333	5970094.03333333	0.00117474419903191
135	uEV-P150_1	233.5	uEV-P150	1	4494081.63333333	5970094.03333333	75.2765636226355
136	uEV-P150_1	561.5	uEV-P150	1	102174.2	5970094.03333333	1.7114336797632
137	uEV-P150_1	889.5	uEV-P150	1	2374.2	5970094.03333333	0.0397682178328168
138	uEV-P150_1	124.5	uEV-P150	1	3548636	5970094.03333333	59.4402027872023
139	uEV-P150_1	452.5	uEV-P150	1	207012.5	5970094.03333333	3.46749144727318
140	uEV-P150_1	780.5	uEV-P150	1	6001.23333333333	5970094.03333333	0.100521588099386
141	uEV-P150_1	14	uEV-P150	1	148.533333333333	5970094.03333333	0.00248795634547822
142	uEV-P150_1	343.5	uEV-P150	1	1717834.33333333	5970094.03333333	28.7739912259673
143	uEV-P150_1	671.5	uEV-P150	1	19655.3666666667	5970094.03333333	0.329230436856156
144	uEV-P150_1	999.5	uEV-P150	1	68.5333333333333	5970094.03333333	0.00114794395114525
145	uEV-P150_1	234.5	uEV-P150	1	4484476.26666667	5970094.03333333	75.1156722428174
146	uEV-P150_1	562.5	uEV-P150	1	99790.9666666667	5970094.03333333	1.67151415219752
147	uEV-P150_1	890.5	uEV-P150	1	2215.66666666667	5970094.03333333	0.037112759938047
148	uEV-P150_1	125.5	uEV-P150	1	3660015	5970094.03333333	61.3058182930575
149	uEV-P150_1	453.5	uEV-P150	1	207397.8	5970094.03333333	3.47394528196739
150	uEV-P150_1	781.5	uEV-P150	1	5856.23333333333	5970094.03333333	0.0980928156346571
151	uEV-P150_1	15	uEV-P150	1	150.446666666667	5970094.03333333	0.00252000497524268
152	uEV-P150_1	344.5	uEV-P150	1	1714608.23333333	5970094.03333333	28.7199535511504
153	uEV-P150_1	672.5	uEV-P150	1	19465.9666666667	5970094.03333333	0.326057957512573
154	uEV-P150_1	162.5	uEV-P150	1	5942547.46666667	5970094.03333333	99.5385907405668
155	uEV-P150_1	235.5	uEV-P150	1	4475815.16666667	5970094.03333333	74.9705974759605
156	uEV-P150_1	563.5	uEV-P150	1	97503	5970094.03333333	1.6331903560581
157	uEV-P150_1	891.5	uEV-P150	1	2065.76666666667	5970094.03333333	0.0346019117141656
158	uEV-P150_1	126.5	uEV-P150	1	3770720.36666667	5970094.03333333	63.1601503362139
159	uEV-P150_1	454.5	uEV-P150	1	207936.7	5970094.03333333	3.48297194045872
160	uEV-P150_1	782.5	uEV-P150	1	5711.73333333333	5970094.03333333	0.0956724182473932
161	uEV-P150_1	16	uEV-P150	1	147.5	5970094.03333333	0.00247064785205142
162	uEV-P150_1	345.5	uEV-P150	1	1711262.66666667	5970094.03333333	28.6639147911579
163	uEV-P150_1	673.5	uEV-P150	1	19305.8666666667	5970094.03333333	0.323376257708414
164	uEV-P150_1	163.5	uEV-P150	1	5956430.4	5970094.03333333	99.7711320247714
165	uEV-P150_1	236.5	uEV-P150	1	4468093.73333333	5970094.03333333	74.8412622713519
166	uEV-P150_1	564.5	uEV-P150	1	95307.2666666667	5970094.03333333	1.59641148254164
167	uEV-P150_1	892.5	uEV-P150	1	1924.3	5970094.03333333	0.0322323231301868
168	uEV-P150_1	127.5	uEV-P150	1	3880860.73333333	5970094.03333333	65.0050185418353
169	uEV-P150_1	455.5	uEV-P150	1	208624.766666667	5970094.03333333	3.49449716372697
170	uEV-P150_1	783.5	uEV-P150	1	5567.8	5970094.03333333	0.0932615126145891
171	uEV-P150_1	18.5	uEV-P150	1	1731.86666666667	5970094.03333333	0.0290090349833183
172	uEV-P150_1	346.5	uEV-P150	1	1707647.73333333	5970094.03333333	28.6033640977659
173	uEV-P150_1	674.5	uEV-P150	1	19173.9666666667	5970094.03333333	0.321166912273258
174	uEV-P150_1	164.5	uEV-P150	1	5966238.73333333	5970094.03333333	99.9354231277016
175	uEV-P150_1	237.5	uEV-P150	1	4461257.4	5970094.03333333	74.7267526288712
176	uEV-P150_1	565.5	uEV-P150	1	93200.8	5970094.03333333	1.56112783952186
177	uEV-P150_1	893.5	uEV-P150	1	1791.13333333333	5970094.03333333	0.03000176083212
178	uEV-P150_1	128.5	uEV-P150	1	3990734.86666667	5970094.03333333	66.845427297876
179	uEV-P150_1	456.5	uEV-P150	1	209458.666666667	5970094.03333333	3.5084651179224
180	uEV-P150_1	784.5	uEV-P150	1	5424.63333333333	5970094.03333333	0.0908634487672308
181	uEV-P150_1	19.5	uEV-P150	1	1629.5	5970094.03333333	0.0272943774570698
182	uEV-P150_1	347.5	uEV-P150	1	1703595.36666667	5970094.03333333	28.5354863282695
183	uEV-P150_1	675.5	uEV-P150	1	19068.8	5970094.03333333	0.319405354313208
184	uEV-P150_1	165.5	uEV-P150	1	5970094.03333333	5970094.03333333	100
185	uEV-P150_1	238.5	uEV-P150	1	4455199.2	5970094.03333333	74.6252768402794
186	uEV-P150_1	566.5	uEV-P150	1	91180.4	5970094.03333333	1.52728582650298
187	uEV-P150_1	894.5	uEV-P150	1	1666.03333333333	5970094.03333333	0.0279063164504818
188	uEV-P150_1	129.5	uEV-P150	1	4100779.13333333	5970094.03333333	68.6886858136087
189	uEV-P150_1	457.5	uEV-P150	1	210435.566666667	5970094.03333333	3.5248283442727
190	uEV-P150_1	785.5	uEV-P150	1	5282.46666666667	5970094.03333333	0.0884821350748015
191	uEV-P150_1	20.5	uEV-P150	1	1455.56666666667	5970094.03333333	0.0243809671763908
192	uEV-P150_1	348.5	uEV-P150	1	1698922.26666667	5970094.03333333	28.45721117927
193	uEV-P150_1	676.5	uEV-P150	1	18988.6	5970094.03333333	0.318061991887889
194	uEV-P150_1	166.5	uEV-P150	1	5966306.83333333	5970094.03333333	99.9365638132523
195	uEV-P150_1	239.5	uEV-P150	1	4449758.96666667	5970094.03333333	74.5341520890952
196	uEV-P150_1	567.5	uEV-P150	1	89243.6666666667	5970094.03333333	1.49484524311317
197	uEV-P150_1	895.5	uEV-P150	1	1548.73333333333	5970094.03333333	0.0259415232772911
198	uEV-P150_1	130.5	uEV-P150	1	4211486.23333333	5970094.03333333	70.543046890367
199	uEV-P150_1	458.5	uEV-P150	1	211553	5970094.03333333	3.54354552572905
200	uEV-P150_1	786.5	uEV-P150	1	5141.43333333333	5970094.03333333	0.086119804891292
201	uEV-P150_1	21.5	uEV-P150	1	1270.86666666667	5970094.03333333	0.0212872135609746
202	uEV-P150_1	349.5	uEV-P150	1	1693434.2	5970094.03333333	28.3652852123418
203	uEV-P150_1	677.5	uEV-P150	1	18931.8	5970094.03333333	0.317110583087912
204	uEV-P150_1	167.5	uEV-P150	1	5953519.33333333	5970094.03333333	99.7223712070956
205	uEV-P150_1	240.5	uEV-P150	1	4444723.56666667	5970094.03333333	74.4498083589649
206	uEV-P150_1	568.5	uEV-P150	1	87387.5	5970094.03333333	1.46375416387216
207	uEV-P150_1	896.5	uEV-P150	1	1439	5970094.03333333	0.0241034729430644
208	uEV-P150_1	131.5	uEV-P150	1	4323305.76666667	5970094.03333333	72.4160413978069
209	uEV-P150_1	459.5	uEV-P150	1	212809.9	5970094.03333333	3.56459879545951
210	uEV-P150_1	787.5	uEV-P150	1	5001.76666666667	5970094.03333333	0.0837803665861857
211	uEV-P150_1	22.5	uEV-P150	1	1109.13333333333	5970094.03333333	0.0185781551704314
212	uEV-P150_1	350.5	uEV-P150	1	1686930.26666667	5970094.03333333	28.2563433213595
213	uEV-P150_1	678.5	uEV-P150	1	18896.5666666667	5970094.03333333	0.316520419295908
214	uEV-P150_1	168.5	uEV-P150	1	5930814.33333333	5970094.03333333	99.342058939429
215	uEV-P150_1	241.5	uEV-P150	1	4439829.46666667	5970094.03333333	74.3678314257261
216	uEV-P150_1	569.5	uEV-P150	1	85609.8666666667	5970094.03333333	1.43397853013158
217	uEV-P150_1	897.5	uEV-P150	1	1336.43333333333	5970094.03333333	0.02238546538583
218	uEV-P150_1	132.5	uEV-P150	1	4436540.93333333	5970094.03333333	74.3127479829031
219	uEV-P150_1	460.5	uEV-P150	1	214205.3	5970094.03333333	3.58797196164766
220	uEV-P150_1	788.5	uEV-P150	1	4863.63333333333	5970094.03333333	0.0814666118519708
221	uEV-P150_1	23.5	uEV-P150	1	983.466666666667	5970094.03333333	0.0164732190343334
222	uEV-P150_1	351.5	uEV-P150	1	1679209.1	5970094.03333333	28.127012583459
223	uEV-P150_1	679.5	uEV-P150	1	18880.6666666667	5970094.03333333	0.316254091832535
224	uEV-P150_1	169.5	uEV-P150	1	5897784.03333333	5970094.03333333	98.7887962970723
225	uEV-P150_1	242.5	uEV-P150	1	4434767.23333333	5970094.03333333	74.2830382331052
226	uEV-P150_1	570.5	uEV-P150	1	83908.0333333333	5970094.03333333	1.40547255813464
227	uEV-P150_1	898.5	uEV-P150	1	1240.86666666667	5970094.03333333	0.0207847089130997
228	uEV-P150_1	133.5	uEV-P150	1	4551254.73333333	5970094.03333333	76.234221905416
229	uEV-P150_1	461.5	uEV-P150	1	215739.066666667	5970094.03333333	3.61366279093951
230	uEV-P150_1	789.5	uEV-P150	1	4727.43333333333	5970094.03333333	0.0791852407506189
231	uEV-P150_1	24.5	uEV-P150	1	896.733333333333	5970094.03333333	0.0150204222634774
232	uEV-P150_1	352.5	uEV-P150	1	1670075.9	5970094.03333333	27.9740300684599
233	uEV-P150_1	680.5	uEV-P150	1	18882.1333333333	5970094.03333333	0.316278658726431
234	uEV-P150_1	170.5	uEV-P150	1	5854551.03333333	5970094.03333333	98.0646368490198
235	uEV-P150_1	243.5	uEV-P150	1	4429188.36666667	5970094.03333333	74.1895913521094
236	uEV-P150_1	571.5	uEV-P150	1	82279.6	5970094.03333333	1.37819604750949
237	uEV-P150_1	899.5	uEV-P150	1	1151.9	5970094.03333333	0.0192945034629019
238	uEV-P150_1	134.5	uEV-P150	1	4667201.7	5970094.03333333	78.1763515606491
239	uEV-P150_1	462.5	uEV-P150	1	217411.6	5970094.03333333	3.64167798339703
240	uEV-P150_1	790.5	uEV-P150	1	4593.36666666667	5970094.03333333	0.0769396033131159
241	uEV-P150_1	25.5	uEV-P150	1	857.9	5970094.03333333	0.0143699579137282
242	uEV-P150_1	353.5	uEV-P150	1	1659348.23333333	5970094.03333333	27.7943399897649
243	uEV-P150_1	681.5	uEV-P150	1	18898.6333333333	5970094.03333333	0.316555036282762
244	uEV-P150_1	171.5	uEV-P150	1	5801742.03333333	5970094.03333333	97.1800779173657
245	uEV-P150_1	244.5	uEV-P150	1	4422713.63333333	5970094.03333333	74.0811385656511
246	uEV-P150_1	572.5	uEV-P150	1	80722.6	5970094.03333333	1.35211605628479
247	uEV-P150_1	900.5	uEV-P150	1	1069.2	5970094.03333333	0.0179092656502602
248	uEV-P150_1	135.5	uEV-P150	1	4783794.4	5970094.03333333	80.1292973492584
249	uEV-P150_1	463.5	uEV-P150	1	219224.2	5970094.03333333	3.67203931422163
250	uEV-P150_1	791.5	uEV-P150	1	4461.66666666667	5970094.03333333	0.0747336079089452
251	uEV-P150_1	26.5	uEV-P150	1	958.3	5970094.03333333	0.0160516734686161
252	uEV-P150_1	354.5	uEV-P150	1	1646863.86666667	5970094.03333333	27.5852249139057
253	uEV-P150_1	682.5	uEV-P150	1	18927.7	5970094.03333333	0.317041907452703
254	uEV-P150_1	172.5	uEV-P150	1	5740423.83333333	5970094.03333333	96.1529885673883
255	uEV-P150_1	245.5	uEV-P150	1	4414945.3	5970094.03333333	73.9510177787764
256	uEV-P150_1	573.5	uEV-P150	1	79234.9	5970094.03333333	1.32719685079667
257	uEV-P150_1	901.5	uEV-P150	1	992.566666666667	5970094.03333333	0.0166256454441887
258	uEV-P150_1	136.5	uEV-P150	1	4900107.46666667	5970094.03333333	82.077559236211
259	uEV-P150_1	464.5	uEV-P150	1	221178.033333333	5970094.03333333	3.70476632526073
260	uEV-P150_1	792.5	uEV-P150	1	4332.8	5970094.03333333	0.0725750712770739
261	uEV-P150_1	27.5	uEV-P150	1	1836.13333333333	5970094.03333333	0.0307555178039323
262	uEV-P150_1	355.5	uEV-P150	1	1632486.23333333	5970094.03333333	27.3443973280577
263	uEV-P150_1	683.5	uEV-P150	1	18966.9666666667	5970094.03333333	0.317699630202921
264	uEV-P150_1	173.5	uEV-P150	1	5672005.66666667	5970094.03333333	95.0069736757524
265	uEV-P150_1	246.5	uEV-P150	1	4405478.33333333	5970094.03333333	73.7924446204005
266	uEV-P150_1	574.5	uEV-P150	1	77814.4333333333	5970094.03333333	1.30340381405829
267	uEV-P150_1	902.5	uEV-P150	1	921.566666666667	5970094.03333333	0.0154363844442182
268	uEV-P150_1	137.5	uEV-P150	1	5014925.03333333	5970094.03333333	84.0007712664671
269	uEV-P150_1	465.5	uEV-P150	1	223275.466666667	5970094.03333333	3.73989865854765
270	uEV-P150_1	793.5	uEV-P150	1	4207.03333333333	5970094.03333333	0.0704684601254829
271	uEV-P150_1	28.5	uEV-P150	1	6652.36666666667	5970094.03333333	0.111428172312261
272	uEV-P150_1	356.5	uEV-P150	1	1616110.86666667	5970094.03333333	27.0701073993692
273	uEV-P150_1	684.5	uEV-P150	1	19013.8666666667	5970094.03333333	0.318485212469099
274	uEV-P150_1	174.5	uEV-P150	1	5598126.06666667	5970094.03333333	93.7694789296479
275	uEV-P150_1	247.5	uEV-P150	1	4393916.06666667	5970094.03333333	73.5987748624015
276	uEV-P150_1	575.5	uEV-P150	1	76459.1666666667	5970094.03333333	1.2807028874213
277	uEV-P150_1	903.5	uEV-P150	1	855.966666666667	5970094.03333333	0.0143375742808652
278	uEV-P150_1	138.5	uEV-P150	1	5126817.73333333	5970094.03333333	85.8749913269094
279	uEV-P150_1	466.5	uEV-P150	1	225518.6	5970094.03333333	3.77747148940775
280	uEV-P150_1	794.5	uEV-P150	1	4084.63333333333	5970094.03333333	0.0684182411621534
281	uEV-P150_1	29.5	uEV-P150	1	24548.2	5970094.03333333	0.411186153232059
282	uEV-P150_1	357.5	uEV-P150	1	1597668.63333333	5970094.03333333	26.7611971337961
283	uEV-P150_1	685.5	uEV-P150	1	19065.9	5970094.03333333	0.319356778863913
284	uEV-P150_1	175.5	uEV-P150	1	5520533.66666667	5970094.03333333	92.4697942083224
285	uEV-P150_1	248.5	uEV-P150	1	4379882.83333333	5970094.03333333	73.3637160299111
286	uEV-P150_1	576.5	uEV-P150	1	75167.6333333333	5970094.03333333	1.25906950399179
287	uEV-P150_1	904.5	uEV-P150	1	795.4	5970094.03333333	0.0133230732306556
288	uEV-P150_1	139.5	uEV-P150	1	5234245.46666667	5970094.03333333	87.6744225039314
289	uEV-P150_1	467.5	uEV-P150	1	227910.033333333	5970094.03333333	3.81752836824385
290	uEV-P150_1	795.5	uEV-P150	1	3965.9	5970094.03333333	0.0664294394335643
291	uEV-P150_1	30.5	uEV-P150	1	63962.3333333333	5970094.03333333	1.07137899296405
292	uEV-P150_1	358.5	uEV-P150	1	1577129.3	5970094.03333333	26.4171601183211
293	uEV-P150_1	686.5	uEV-P150	1	19120.4333333333	5970094.03333333	0.32027022064605
294	uEV-P150_1	176.5	uEV-P150	1	5440974.56666667	5970094.03333333	91.1371669572977
295	uEV-P150_1	249.5	uEV-P150	1	4363040.3	5970094.03333333	73.0816009871782
296	uEV-P150_1	577.5	uEV-P150	1	73937.9	5970094.03333333	1.2384712801369
297	uEV-P150_1	905.5	uEV-P150	1	739.633333333333	5970094.03333333	0.012388972924106
298	uEV-P150_1	140.5	uEV-P150	1	5335668.1	5970094.03333333	89.3732673255883
299	uEV-P150_1	468.5	uEV-P150	1	230452.666666667	5970094.03333333	3.86011787050523
300	uEV-P150_1	796.5	uEV-P150	1	3851.43333333333	5970094.03333333	0.0645121050326728
301	uEV-P150_1	31.5	uEV-P150	1	105809.166666667	5970094.03333333	1.77231993459221
302	uEV-P150_1	359.5	uEV-P150	1	1554502.36666667	5970094.03333333	26.0381554794159
303	uEV-P150_1	687.5	uEV-P150	1	19175.0333333333	5970094.03333333	0.321184779105182
304	uEV-P150_1	177.5	uEV-P150	1	5361094.46666667	5970094.03333333	89.7991629065407
305	uEV-P150_1	250.5	uEV-P150	1	4343099.63333333	5970094.03333333	72.7475917311207
306	uEV-P150_1	578.5	uEV-P150	1	72768.5	5970094.03333333	1.21888364896274
307	uEV-P150_1	906.5	uEV-P150	1	688.233333333333	5970094.03333333	0.011528014960747
308	uEV-P150_1	141.5	uEV-P150	1	5429656.16666667	5970094.03333333	90.9475820037475
309	uEV-P150_1	469.5	uEV-P150	1	233149.766666667	5970094.03333333	3.90529471336468
310	uEV-P150_1	797.5	uEV-P150	1	3741.26666666667	5970094.03333333	0.0626667962979768
311	uEV-P150_1	32.5	uEV-P150	1	109974.666666667	5970094.03333333	1.84209270494963
312	uEV-P150_1	360.5	uEV-P150	1	1529837.16666667	5970094.03333333	25.6250095580572
313	uEV-P150_1	688.5	uEV-P150	1	19227.2666666667	5970094.03333333	0.322059695530982
314	uEV-P150_1	178.5	uEV-P150	1	5282363.9	5970094.03333333	88.4804137172133
315	uEV-P150_1	251.5	uEV-P150	1	4319833.13333333	5970094.03333333	72.3578742514614
316	uEV-P150_1	579.5	uEV-P150	1	71657.6	5970094.03333333	1.20027590185193
317	uEV-P150_1	907.5	uEV-P150	1	641.033333333333	5970094.03333333	0.0107374076480906
318	uEV-P150_1	142.5	uEV-P150	1	5514987.53333333	5970094.03333333	92.3768956157313
319	uEV-P150_1	470.5	uEV-P150	1	236003.933333333	5970094.03333333	3.95310244722499
320	uEV-P150_1	798.5	uEV-P150	1	3635.93333333333	5970094.03333333	0.0609024466454384
321	uEV-P150_1	33.5	uEV-P150	1	75067.4666666667	5970094.03333333	1.25739169680638
322	uEV-P150_1	361.5	uEV-P150	1	1503220.16666667	5970094.03333333	25.1791706843076
323	uEV-P150_1	689.5	uEV-P150	1	19274.7333333333	5970094.03333333	0.32285476955162
324	uEV-P150_1	179.5	uEV-P150	1	5206026.73333333	5970094.03333333	87.2017543486934
325	uEV-P150_1	252.5	uEV-P150	1	4293084.5	5970094.03333333	71.9098304989847
326	uEV-P150_1	580.5	uEV-P150	1	70603.7666666667	5970094.03333333	1.18262403024908
327	uEV-P150_1	908.5	uEV-P150	1	597.833333333333	5970094.03333333	0.0100138009551508
328	uEV-P150_1	143.5	uEV-P150	1	5590723.76666667	5970094.03333333	93.6454892578158
329	uEV-P150_1	471.5	uEV-P150	1	239017.966666667	5970094.03333333	4.00358797251999
330	uEV-P150_1	799.5	uEV-P150	1	3535.7	5970094.03333333	0.0592235227830387
331	uEV-P150_1	34.5	uEV-P150	1	36748.1	5970094.03333333	0.615536368352344
332	uEV-P150_1	362.5	uEV-P150	1	1474772.26666667	5970094.03333333	24.7026639518983
333	uEV-P150_1	690.5	uEV-P150	1	19315.2333333333	5970094.03333333	0.323533150826251
334	uEV-P150_1	180.5	uEV-P150	1	5133074.33333333	5970094.03333333	85.9797903462392
335	uEV-P150_1	253.5	uEV-P150	1	4262774.63333333	5970094.03333333	71.4021355364358
336	uEV-P150_1	581.5	uEV-P150	1	69605.6333333333	5970094.03333333	1.16590514227579
337	uEV-P150_1	909.5	uEV-P150	1	558.2	5970094.03333333	0.00934993648145833
338	uEV-P150_1	144.5	uEV-P150	1	5656262.73333333	5970094.03333333	94.7432771033796
339	uEV-P150_1	472.5	uEV-P150	1	242194.533333333	5970094.03333333	4.05679595632946
340	uEV-P150_1	800.5	uEV-P150	1	3441	5970094.03333333	0.057637283111247
341	uEV-P150_1	35.5	uEV-P150	1	14738.4666666667	5970094.03333333	0.246871600084959
342	uEV-P150_1	363.5	uEV-P150	1	1444643.76666667	5970094.03333333	24.1980069091151
343	uEV-P150_1	691.5	uEV-P150	1	19346.6333333333	5970094.03333333	0.324059105691026
344	uEV-P150_1	181.5	uEV-P150	1	5064240.7	5970094.03333333	84.8268163235687
345	uEV-P150_1	254.5	uEV-P150	1	4228904.63333333	5970094.03333333	70.8348077889851
346	uEV-P150_1	582.5	uEV-P150	1	68661.4333333333	5970094.03333333	1.15008964599167
347	uEV-P150_1	910.5	uEV-P150	1	521.966666666667	5970094.03333333	0.00874302253452502
348	uEV-P150_1	145.5	uEV-P150	1	5711367.4	5970094.03333333	95.6662888073661
349	uEV-P150_1	473.5	uEV-P150	1	245535.966666667	5970094.03333333	4.11276548234826
350	uEV-P150_1	801.5	uEV-P150	1	3352.03333333333	5970094.03333333	0.0561470776610492
351	uEV-P150_1	36.5	uEV-P150	1	5892.26666666667	5970094.03333333	0.0986963795506046
352	uEV-P150_1	364.5	uEV-P150	1	1413009.1	5970094.03333333	23.668121341316
353	uEV-P150_1	692.5	uEV-P150	1	19367.1	5970094.03333333	0.324401925528577
354	uEV-P150_1	182.5	uEV-P150	1	5000017.43333333	5970094.03333333	83.7510666568451
355	uEV-P150_1	255.5	uEV-P150	1	4191556	5970094.03333333	70.2092123942593
356	uEV-P150_1	583.5	uEV-P150	1	67770.1666666667	5970094.03333333	1.13516079124181
357	uEV-P150_1	911.5	uEV-P150	1	488.9	5970094.03333333	0.00818915074486739
358	uEV-P150_1	146.5	uEV-P150	1	5756171	5970094.03333333	96.4167560487503
359	uEV-P150_1	474.5	uEV-P150	1	249043.5	5970094.03333333	4.1715172091008
360	uEV-P150_1	802.5	uEV-P150	1	3269.13333333333	5970094.03333333	0.0547584898174217
361	uEV-P150_1	37.5	uEV-P150	1	2997.26666666667	5970094.03333333	0.0502046810306801
362	uEV-P150_1	365.5	uEV-P150	1	1380061.13333333	5970094.03333333	23.1162377950485
363	uEV-P150_1	693.5	uEV-P150	1	19375.1	5970094.03333333	0.32453592676801
364	uEV-P150_1	183.5	uEV-P150	1	4940680.1	5970094.03333333	82.7571571304284
365	uEV-P150_1	256.5	uEV-P150	1	4150887.06666667	5970094.03333333	69.5280014601222
366	uEV-P150_1	584.5	uEV-P150	1	66930	5970094.03333333	1.12108786940882
367	uEV-P150_1	912.5	uEV-P150	1	458.766666666667	5970094.03333333	0.00768441274300196
368	uEV-P150_1	147.5	uEV-P150	1	5791163.9	5970094.03333333	97.002892545171
369	uEV-P150_1	475.5	uEV-P150	1	252717.966666667	5970094.03333333	4.23306509504951
370	uEV-P150_1	803.5	uEV-P150	1	3192.8	5970094.03333333	0.053479894657829
371	uEV-P150_1	38.5	uEV-P150	1	2177.96666666667	5970094.03333333	0.0364812790972176
372	uEV-P150_1	366.5	uEV-P150	1	1346004.86666667	5970094.03333333	22.5457900520729
373	uEV-P150_1	694.5	uEV-P150	1	19369.1333333333	5970094.03333333	0.324435984176933
374	uEV-P150_1	184.5	uEV-P150	1	4886324.43333333	5970094.03333333	81.8466912924839
375	uEV-P150_1	257.5	uEV-P150	1	4107125.63333333	5970094.03333333	68.7949906718666
376	uEV-P150_1	585.5	uEV-P150	1	66139.7666666667	5970094.03333333	1.1078513386453
377	uEV-P150_1	913.5	uEV-P150	1	431.333333333333	5970094.03333333	0.00722490015944528
378	uEV-P150_1	148.5	uEV-P150	1	5817165.1	5970094.03333333	97.4384166735151
379	uEV-P150_1	476.5	uEV-P150	1	256558.866666667	5970094.03333333	4.29740076511693
380	uEV-P150_1	804.5	uEV-P150	1	3123.1	5970094.03333333	0.0523124088592664
381	uEV-P150_1	39.5	uEV-P150	1	2035.26666666667	5970094.03333333	0.0340910319888261
382	uEV-P150_1	367.5	uEV-P150	1	1311051.23333333	5970094.03333333	21.9603112784025
383	uEV-P150_1	695.5	uEV-P150	1	19347.9666666667	5970094.03333333	0.324081439230932
384	uEV-P150_1	185.5	uEV-P150	1	4836905.2	5970094.03333333	81.0189114776701
385	uEV-P150_1	258.5	uEV-P150	1	4060560.3	5970094.03333333	68.0150141242052
386	uEV-P150_1	586.5	uEV-P150	1	65397.9	5970094.03333333	1.09542495704185
387	uEV-P150_1	914.5	uEV-P150	1	406.366666666667	5970094.03333333	0.00680670462471387
388	uEV-P150_1	149.5	uEV-P150	1	5835278.9	5970094.03333333	97.741825629871
389	uEV-P150_1	477.5	uEV-P150	1	260564.4	5970094.03333333	4.36449406902418
390	uEV-P150_1	805.5	uEV-P150	1	3060.5	5970094.03333333	0.0512638491607008
391	uEV-P150_1	40.5	uEV-P150	1	2147.36666666667	5970094.03333333	0.0359687243563852
392	uEV-P150_1	368.5	uEV-P150	1	1275412.83333333	5970094.03333333	21.363362556975
393	uEV-P150_1	696.5	uEV-P150	1	19311.0333333333	5970094.03333333	0.323462800175548
394	uEV-P150_1	186.5	uEV-P150	1	4792276.3	5970094.03333333	80.271370488352
395	uEV-P150_1	259.5	uEV-P150	1	4011529.5	5970094.03333333	67.1937406279045
396	uEV-P150_1	587.5	uEV-P150	1	64702.8666666667	5970094.03333333	1.08378304102759
397	uEV-P150_1	915.5	uEV-P150	1	383.7	5970094.03333333	0.00642703444631953
398	uEV-P150_1	150.5	uEV-P150	1	5846842.23333333	5970094.03333333	97.9355132547019
399	uEV-P150_1	478.5	uEV-P150	1	264731.3	5970094.03333333	4.43429028959851
400	uEV-P150_1	806.5	uEV-P150	1	3005.13333333333	5970094.03333333	0.0503364489161229
401	uEV-P150_1	41.5	uEV-P150	1	2401.7	5970094.03333333	0.0402288470933688
402	uEV-P150_1	369.5	uEV-P150	1	1239297.6	5970094.03333333	20.7584268033388
403	uEV-P150_1	697.5	uEV-P150	1	19257.5666666667	5970094.03333333	0.322567225225336
404	uEV-P150_1	187.5	uEV-P150	1	4752226.13333333	5970094.03333333	79.6005239917466
405	uEV-P150_1	260.5	uEV-P150	1	3960407.83333333	5970094.03333333	66.3374447910008
406	uEV-P150_1	588.5	uEV-P150	1	64053.1666666667	5970094.03333333	1.07290046537011
407	uEV-P150_1	916.5	uEV-P150	1	363.133333333333	5970094.03333333	0.00608253959327642
408	uEV-P150_1	151.5	uEV-P150	1	5853360.43333333	5970094.03333333	98.0446941145612
409	uEV-P150_1	479.5	uEV-P150	1	269054.1	5970094.03333333	4.50669785932629
410	uEV-P150_1	807.5	uEV-P150	1	2957.4	5970094.03333333	0.0495369081875042
411	uEV-P150_1	42.5	uEV-P150	1	2777.43333333333	5970094.03333333	0.0465224386387527
412	uEV-P150_1	370.5	uEV-P150	1	1202905.6	5970094.03333333	20.1488551651568
413	uEV-P150_1	698.5	uEV-P150	1	19187.3	5970094.03333333	0.321390247672313
414	uEV-P150_1	188.5	uEV-P150	1	4716508.4	5970094.03333333	79.0022464246948
415	uEV-P150_1	261.5	uEV-P150	1	3907594.2	5970094.03333333	65.4528082502955
416	uEV-P150_1	589.5	uEV-P150	1	63447.3333333333	5970094.03333333	1.06275266317553
417	uEV-P150_1	917.5	uEV-P150	1	344.566666666667	5970094.03333333	0.00577154505009165
418	uEV-P150_1	152.5	uEV-P150	1	5856433.63333333	5970094.03333333	98.0961706906895
419	uEV-P150_1	480.5	uEV-P150	1	273525.4	5970094.03333333	4.58159282706105
420	uEV-P150_1	808.5	uEV-P150	1	2917.46666666667	5970094.03333333	0.048868018667333
421	uEV-P150_1	43.5	uEV-P150	1	3281.56666666667	5970094.03333333	0.0549667500770409
422	uEV-P150_1	371.5	uEV-P150	1	1166425.76666667	5970094.03333333	19.5378123050334
423	uEV-P150_1	699.5	uEV-P150	1	19100.3333333333	5970094.03333333	0.319933542531974
424	uEV-P150_1	189.5	uEV-P150	1	4684867.1	5970094.03333333	78.4722497475347
425	uEV-P150_1	262.5	uEV-P150	1	3853497.96666667	5970094.03333333	64.5466879608781
426	uEV-P150_1	590.5	uEV-P150	1	62883.6	5970094.03333333	1.05331004250346
427	uEV-P150_1	918.5	uEV-P150	1	327.733333333333	5970094.03333333	0.00548958410878408
428	uEV-P150_1	153.5	uEV-P150	1	5857672.1	5970094.03333333	98.1169151992307
429	uEV-P150_1	481.5	uEV-P150	1	278135.133333333	5970094.03333333	4.65880657457651
430	uEV-P150_1	809.5	uEV-P150	1	2885.63333333333	5970094.03333333	0.048334805402088
431	uEV-P150_1	44.5	uEV-P150	1	3928.83333333333	5970094.03333333	0.06580856702419
432	uEV-P150_1	372.5	uEV-P150	1	1130033.53333333	5970094.03333333	18.9282367584819
433	uEV-P150_1	700.5	uEV-P150	1	18997.0333333333	5970094.03333333	0.318203251527791
434	uEV-P150_1	190.5	uEV-P150	1	4657054.23333333	5970094.03333333	78.0063799218439
435	uEV-P150_1	263.5	uEV-P150	1	3798527	5970094.03333333	63.6259157526056
436	uEV-P150_1	591.5	uEV-P150	1	62360.3	5970094.03333333	1.04454468642903
437	uEV-P150_1	919.5	uEV-P150	1	312.5	5970094.03333333	0.00523442341536318
438	uEV-P150_1	154.5	uEV-P150	1	5858606.06666667	5970094.03333333	98.1325592855961
439	uEV-P150_1	482.5	uEV-P150	1	282870.166666667	5970094.03333333	4.73811911650459
440	uEV-P150_1	810.5	uEV-P150	1	2862.1	5970094.03333333	0.0479406184227551
441	uEV-P150_1	45.5	uEV-P150	1	4735.76666666667	5970094.03333333	0.0793248253750286
442	uEV-P150_1	373.5	uEV-P150	1	1093889.2	5970094.03333333	18.3228135753373
443	uEV-P150_1	701.5	uEV-P150	1	18877.9333333333	5970094.03333333	0.316208308075728
444	uEV-P150_1	191.5	uEV-P150	1	4632841.13333333	5970094.03333333	77.6008067455286
445	uEV-P150_1	264.5	uEV-P150	1	3743075.5	5970094.03333333	62.6970945365512
446	uEV-P150_1	592.5	uEV-P150	1	61875.5333333333	5970094.03333333	1.03642476965787
447	uEV-P150_1	920.5	uEV-P150	1	298.766666666667	5970094.03333333	0.00500438795433602
448	uEV-P150_1	155.5	uEV-P150	1	5860588.16666667	5970094.03333333	98.1657597676812
449	uEV-P150_1	483.5	uEV-P150	1	287714.833333333	5970094.03333333	4.81926803375141
450	uEV-P150_1	811.5	uEV-P150	1	2847.06666666667	5970094.03333333	0.04768880776032
451	uEV-P150_1	46.5	uEV-P150	1	5719.1	5970094.03333333	0.0957958110553714
452	uEV-P150_1	374.5	uEV-P150	1	1058137.63333333	5970094.03333333	17.7239692947103
453	uEV-P150_1	702.5	uEV-P150	1	18743.7666666667	5970094.03333333	0.313960995622732
454	uEV-P150_1	192.5	uEV-P150	1	4612024.4	5970094.03333333	77.2521232370762
455	uEV-P150_1	265.5	uEV-P150	1	3687516.46666667	5970094.03333333	61.7664721205033
456	uEV-P150_1	593.5	uEV-P150	1	61427.5666666667	5970094.03333333	1.0289212585881
457	uEV-P150_1	921.5	uEV-P150	1	286.333333333333	5970094.03333333	0.00479612769471677
458	uEV-P150_1	156.5	uEV-P150	1	5864698.1	5970094.03333333	98.234601787763
459	uEV-P150_1	484.5	uEV-P150	1	292649.5	5970094.03333333	4.90192446494184
460	uEV-P150_1	812.5	uEV-P150	1	2840.7	5970094.03333333	0.047582165107271
461	uEV-P150_1	47.5	uEV-P150	1	6895.9	5970094.03333333	0.115507393376009
462	uEV-P150_1	375.5	uEV-P150	1	1022907.2	5970094.03333333	17.1338540781555
463	uEV-P150_1	703.5	uEV-P150	1	18595.7333333333	5970094.03333333	0.311481414354719
464	uEV-P150_1	193.5	uEV-P150	1	4594425.83333333	5970094.03333333	76.9573445188783
465	uEV-P150_1	266.5	uEV-P150	1	3632191.46666667	5970094.03333333	60.8397697990475
466	uEV-P150_1	594.5	uEV-P150	1	61014.1666666667	5970094.03333333	1.02199674454039
467	uEV-P150_1	922.5	uEV-P150	1	275.1	5970094.03333333	0.00460796762101251
468	uEV-P150_1	157.5	uEV-P150	1	5871654.53333333	5970094.03333333	98.3511231238507
469	uEV-P150_1	485.5	uEV-P150	1	297651.466666667	5970094.03333333	4.98570818155902
470	uEV-P150_1	813.5	uEV-P150	1	2843.26666666667	5970094.03333333	0.0476251571715892
471	uEV-P150_1	48.5	uEV-P150	1	8285.9	5970094.03333333	0.138790108727545
472	uEV-P150_1	376.5	uEV-P150	1	988311.133333333	5970094.03333333	16.5543646015492
473	uEV-P150_1	704.5	uEV-P150	1	18435	5970094.03333333	0.308789106119105
474	uEV-P150_1	194.5	uEV-P150	1	4579890.13333333	5970094.03333333	76.7138692918745
475	uEV-P150_1	267.5	uEV-P150	1	3577406.46666667	5970094.03333333	59.9221125612533
476	uEV-P150_1	595.5	uEV-P150	1	60633.4333333333	5970094.03333333	1.01561940222036
477	uEV-P150_1	923.5	uEV-P150	1	265	5970094.03333333	0.00443879105622798
478	uEV-P150_1	158.5	uEV-P150	1	5881743.83333333	5970094.03333333	98.5201204619775
479	uEV-P150_1	486.5	uEV-P150	1	302694.3	5970094.03333333	5.07017642117429
480	uEV-P150_1	814.5	uEV-P150	1	2854.96666666667	5970094.03333333	0.0478211339842604
481	uEV-P150_1	49.5	uEV-P150	1	9913.3	5970094.03333333	0.166049310859263
482	uEV-P150_1	377.5	uEV-P150	1	954447.366666667	5970094.03333333	15.9871412633975
483	uEV-P150_1	705.5	uEV-P150	1	18263.0666666667	5970094.03333333	0.305909196148284
484	uEV-P150_1	195.5	uEV-P150	1	4568279.1	5970094.03333333	76.5193826846535
485	uEV-P150_1	268.5	uEV-P150	1	3523427.33333333	5970094.03333333	59.0179537149781
486	uEV-P150_1	596.5	uEV-P150	1	60283.0333333333	5970094.03333333	1.00975014793318
487	uEV-P150_1	924.5	uEV-P150	1	255.8	5970094.03333333	0.00428468963087968
488	uEV-P150_1	159.5	uEV-P150	1	5894774.93333333	5970094.03333333	98.7383934058749
489	uEV-P150_1	487.5	uEV-P150	1	307747.766666667	5970094.03333333	5.15482277077032
490	uEV-P150_1	815.5	uEV-P150	1	2875.9	5970094.03333333	0.0481717705607775
491	uEV-P150_1	50.5	uEV-P150	1	11808	5970094.03333333	0.197785829403547
492	uEV-P150_1	378.5	uEV-P150	1	921400	5970094.03333333	15.43359275173
493	uEV-P150_1	706.5	uEV-P150	1	18081.3333333333	5970094.03333333	0.302865134659158
494	uEV-P150_1	196.5	uEV-P150	1	4559463.3	5970094.03333333	76.371716668829
495	uEV-P150_1	269.5	uEV-P150	1	3470477	5970094.03333333	58.1310274280939
496	uEV-P150_1	597.5	uEV-P150	1	59960.6666666667	5970094.03333333	1.00435045632252
497	uEV-P150_1	925.5	uEV-P150	1	247.633333333333	5970094.03333333	0.00414789669895819
498	uEV-P150_1	160.5	uEV-P150	1	5910071.26666667	5970094.03333333	98.9946093590564
499	uEV-P150_1	488.5	uEV-P150	1	312778.466666667	5970094.03333333	5.23908777517245
500	uEV-P150_1	816.5	uEV-P150	1	2906.3	5970094.03333333	0.048680975270624
501	uEV-P150_1	51.5	uEV-P150	1	14002.9	5970094.03333333	0.234550744457565
502	uEV-P150_1	379.5	uEV-P150	1	889239.533333333	5970094.03333333	14.8948999524692
503	uEV-P150_1	707.5	uEV-P150	1	17891.4	5970094.03333333	0.299683721899612
504	uEV-P150_1	197.5	uEV-P150	1	4553315.36666667	5970094.03333333	76.2687378330015
505	uEV-P150_1	270.5	uEV-P150	1	3418735.66666667	5970094.03333333	57.2643520785192
506	uEV-P150_1	598.5	uEV-P150	1	59663.9666666667	5970094.03333333	0.999380685355034
507	uEV-P150_1	926.5	uEV-P150	1	240.1	5970094.03333333	0.00402171219849184
508	uEV-P150_1	161.5	uEV-P150	1	5926500	5970094.03333333	99.2697931876796
509	uEV-P150_1	489.5	uEV-P150	1	317749.7	5970094.03333333	5.3223567036948
510	uEV-P150_1	817.5	uEV-P150	1	2946.16666666667	5970094.03333333	0.0493487481137999
511	uEV-P150_1	52.5	uEV-P150	1	16527.8333333333	5970094.03333333	0.276843768976704
512	uEV-P150_1	380.5	uEV-P150	1	858025	5970094.03333333	14.3720516830944
513	uEV-P150_1	708.5	uEV-P150	1	17694.9	5970094.03333333	0.296392316456032
514	uEV-P150_1	198.5	uEV-P150	1	4549700.66666667	5970094.03333333	76.2081910479791
515	uEV-P150_1	271.5	uEV-P150	1	3368340.53333333	5970094.03333333	56.4202257875101
516	uEV-P150_1	599.5	uEV-P150	1	59390.4	5970094.03333333	0.994798401304913
517	uEV-P150_1	927.5	uEV-P150	1	233.366666666667	5970094.03333333	0.00390892782196881
518	uEV-P150_1	417.5	uEV-P150	1	317435	5970094.03333333	5.31708542993859
519	uEV-P150_1	490.5	uEV-P150	1	322621.566666667	5970094.03333333	5.40396122515569
520	uEV-P150_1	818.5	uEV-P150	1	2995.76666666667	5970094.03333333	0.0501795557982864
521	uEV-P150_1	53.5	uEV-P150	1	19400.3333333333	5970094.03333333	0.324958589010722
522	uEV-P150_1	381.5	uEV-P150	1	827804	5970094.03333333	13.8658452509802
523	uEV-P150_1	709.5	uEV-P150	1	17493.4666666667	5970094.03333333	0.293018276914801
524	uEV-P150_1	199.5	uEV-P150	1	4548471.36666667	5970094.03333333	76.1876000825247
525	uEV-P150_1	272.5	uEV-P150	1	3319388.56666667	5970094.03333333	55.6002727617562
526	uEV-P150_1	600.5	uEV-P150	1	59137.4	5970094.03333333	0.990560612107835
527	uEV-P150_1	928.5	uEV-P150	1	227.233333333333	5970094.03333333	0.00380619353840328
528	uEV-P150_1	418.5	uEV-P150	1	311577.1	5970094.03333333	5.21896469737905
529	uEV-P150_1	491.5	uEV-P150	1	327352.2	5970094.03333333	5.48320006640208
530	uEV-P150_1	819.5	uEV-P150	1	3055.23333333333	5970094.03333333	0.0511756316780739
531	uEV-P150_1	54.5	uEV-P150	1	22617.2666666667	5970094.03333333	0.378842720740842
532	uEV-P150_1	382.5	uEV-P150	1	798614.266666667	5970094.03333333	13.3769126953059
533	uEV-P150_1	710.5	uEV-P150	1	17288.6333333333	5970094.03333333	0.289587286846811
534	uEV-P150_1	200.5	uEV-P150	1	4549459.9	5970094.03333333	76.2041581690106
535	uEV-P150_1	273.5	uEV-P150	1	3271937.9	5970094.03333333	54.8054667435975
536	uEV-P150_1	601.5	uEV-P150	1	58902.1333333333	5970094.03333333	0.986619858991501
537	uEV-P150_1	929.5	uEV-P150	1	221.7	5970094.03333333	0.00371350934779525
538	uEV-P150_1	419.5	uEV-P150	1	305808.233333333	5970094.03333333	5.12233528694671
539	uEV-P150_1	492.5	uEV-P150	1	331897.866666667	5970094.03333333	5.55934068732508
540	uEV-P150_1	820.5	uEV-P150	1	3124.56666666667	5970094.03333333	0.0523369757531625
541	uEV-P150_1	55.5	uEV-P150	1	26150.9333333333	5970094.03333333	0.438032184875525
542	uEV-P150_1	383.5	uEV-P150	1	770484.133333333	5970094.03333333	12.9057286037946
543	uEV-P150_1	711.5	uEV-P150	1	17081.7666666667	5970094.03333333	0.286122238130465
544	uEV-P150_1	201.5	uEV-P150	1	4552475.23333333	5970094.03333333	76.254665469507
545	uEV-P150_1	274.5	uEV-P150	1	3226012.03333333	5970094.03333333	54.0362013616748
546	uEV-P150_1	602.5	uEV-P150	1	58681.9333333333	5970094.03333333	0.982931474876099
547	uEV-P150_1	930.5	uEV-P150	1	216.633333333333	5970094.03333333	0.00362864189615417
548	uEV-P150_1	420.5	uEV-P150	1	300125.466666667	5970094.03333333	5.02714806485376
549	uEV-P150_1	493.5	uEV-P150	1	336213.766666667	5970094.03333333	5.63163268098385
550	uEV-P150_1	821.5	uEV-P150	1	3203.93333333333	5970094.03333333	0.0536663797160403
551	uEV-P150_1	56.5	uEV-P150	1	29953	5970094.03333333	0.501717390593195
552	uEV-P150_1	384.5	uEV-P150	1	743433.633333333	5970094.03333333	12.4526285378833
553	uEV-P150_1	712.5	uEV-P150	1	16874.5	5970094.03333333	0.282650489352147
554	uEV-P150_1	202.5	uEV-P150	1	4557300.73333333	5970094.03333333	76.3354933421177
555	uEV-P150_1	275.5	uEV-P150	1	3181602.93333333	5970094.03333333	53.2923420564102
556	uEV-P150_1	603.5	uEV-P150	1	58473.8666666667	5970094.03333333	0.979446325973838
557	uEV-P150_1	931.5	uEV-P150	1	212	5970094.03333333	0.00355103284498238
558	uEV-P150_1	421.5	uEV-P150	1	294528.433333333	5970094.03333333	4.93339688937675
559	uEV-P150_1	494.5	uEV-P150	1	340255.6	5970094.03333333	5.69933401551503
560	uEV-P150_1	822.5	uEV-P150	1	3293.3	5970094.03333333	0.0551632852282098
561	uEV-P150_1	57.5	uEV-P150	1	33963.5333333333	5970094.03333333	0.568894445275097
562	uEV-P150_1	385.5	uEV-P150	1	717475.466666667	5970094.03333333	12.0178252245396
563	uEV-P150_1	713.5	uEV-P150	1	16667.9	5970094.03333333	0.279189907343782
564	uEV-P150_1	203.5	uEV-P150	1	4563693.53333333	5970094.03333333	76.4425737325489
565	uEV-P150_1	276.5	uEV-P150	1	3138675	5970094.03333333	52.5732925222881
566	uEV-P150_1	604.5	uEV-P150	1	58275.1333333333	5970094.03333333	0.976117511850916
567	uEV-P150_1	932.5	uEV-P150	1	207.766666666667	5970094.03333333	0.00348012385578226
568	uEV-P150_1	422.5	uEV-P150	1	289020.1	5970094.03333333	4.84113145264194
569	uEV-P150_1	495.5	uEV-P150	1	343979.7	5970094.03333333	5.76171326748673
570	uEV-P150_1	823.5	uEV-P150	1	3392.83333333333	5970094.03333333	0.056830483982159
571	uEV-P150_1	58.5	uEV-P150	1	38124.1666666667	5970094.03333333	0.638585698211867
572	uEV-P150_1	386.5	uEV-P150	1	692614.7	5970094.03333333	11.6014035312152
573	uEV-P150_1	714.5	uEV-P150	1	16463.1333333333	5970094.03333333	0.275760033952787
574	uEV-P150_1	204.5	uEV-P150	1	4571386	5970094.03333333	76.5714237410029
575	uEV-P150_1	277.5	uEV-P150	1	3097169.5	5970094.03333333	51.8780689668757
576	uEV-P150_1	605.5	uEV-P150	1	58082.7333333333	5970094.03333333	0.972894782042545
577	uEV-P150_1	933.5	uEV-P150	1	203.866666666667	5970094.03333333	0.00341479825155853
578	uEV-P150_1	423.5	uEV-P150	1	283606.1	5970094.03333333	4.75044611385546
579	uEV-P150_1	496.5	uEV-P150	1	347344.366666667	5970094.03333333	5.81807195543838
580	uEV-P150_1	824.5	uEV-P150	1	3502.43333333333	5970094.03333333	0.0586663009623952
581	uEV-P150_1	59.5	uEV-P150	1	42388.2666666667	5970094.03333333	0.710010033845307
582	uEV-P150_1	387.5	uEV-P150	1	668850.466666667	5970094.03333333	11.2033489411091
583	uEV-P150_1	715.5	uEV-P150	1	16261.1	5970094.03333333	0.272375944318599
584	uEV-P150_1	205.5	uEV-P150	1	4580089.73333333	5970094.03333333	76.7172126227984
585	uEV-P150_1	278.5	uEV-P150	1	3057008.3	5970094.03333333	51.2053626447347
586	uEV-P150_1	606.5	uEV-P150	1	57893.6333333333	5970094.03333333	0.969727327745441
587	uEV-P150_1	934.5	uEV-P150	1	200.266666666667	5970094.03333333	0.00335449769381354
588	uEV-P150_1	424.5	uEV-P150	1	278294.633333333	5970094.03333333	4.66147822428771
589	uEV-P150_1	497.5	uEV-P150	1	350311.5	5970094.03333333	5.86777189846719
590	uEV-P150_1	825.5	uEV-P150	1	3622.03333333333	5970094.03333333	0.060669619491923
591	uEV-P150_1	60.5	uEV-P150	1	46726.5666666667	5970094.03333333	0.782677230974491
592	uEV-P150_1	388.5	uEV-P150	1	646175.4	5970094.03333333	10.8235380614133
593	uEV-P150_1	716.5	uEV-P150	1	16062.6333333333	5970094.03333333	0.269051596903658
594	uEV-P150_1	206.5	uEV-P150	1	4589499.13333333	5970094.03333333	76.8748215305888
595	uEV-P150_1	279.5	uEV-P150	1	3018098.33333333	5970094.03333333	50.5536146747795
596	uEV-P150_1	607.5	uEV-P150	1	57705	5970094.03333333	0.966567690187303
597	uEV-P150_1	935.5	uEV-P150	1	196.933333333333	5970094.03333333	0.00329866384404967
598	uEV-P150_1	425.5	uEV-P150	1	273095.466666667	5970094.03333333	4.57439137711851
599	uEV-P150_1	498.5	uEV-P150	1	352846.633333333	5970094.03333333	5.91023577456661
600	uEV-P150_1	826.5	uEV-P150	1	3751.66666666667	5970094.03333333	0.0628409979092401
601	uEV-P150_1	61.5	uEV-P150	1	51127.0666666667	5970094.03333333	0.85638628774027
602	uEV-P150_1	389.5	uEV-P150	1	624577.133333333	5970094.03333333	10.4617637485453
603	uEV-P150_1	717.5	uEV-P150	1	15868.1333333333	5970094.03333333	0.265793691769936
604	uEV-P150_1	207.5	uEV-P150	1	4599298.83333333	5970094.03333333	77.0389680238482
605	uEV-P150_1	280.5	uEV-P150	1	2980335.6	5970094.03333333	49.9210830408975
606	uEV-P150_1	608.5	uEV-P150	1	57513.7666666667	5970094.03333333	0.96336450222635
607	uEV-P150_1	936.5	uEV-P150	1	193.833333333333	5970094.03333333	0.00324673836376927
608	uEV-P150_1	426.5	uEV-P150	1	268020.233333333	5970094.03333333	4.48938043248353
609	uEV-P150_1	499.5	uEV-P150	1	354920.5	5970094.03333333	5.9449733625357
610	uEV-P150_1	827.5	uEV-P150	1	3891.1	5970094.03333333	0.0651765278448629
611	uEV-P150_1	62.5	uEV-P150	1	55589.5333333333	5970094.03333333	0.931133295773158
612	uEV-P150_1	390.5	uEV-P150	1	604037.9	5970094.03333333	10.1177284080858
613	uEV-P150_1	718.5	uEV-P150	1	15678.2	5970094.03333333	0.26261227901039
614	uEV-P150_1	208.5	uEV-P150	1	4609169.26666667	5970094.03333333	77.2042993113995
615	uEV-P150_1	281.5	uEV-P150	1	2943609.03333333	5970094.03333333	49.3059073592146
616	uEV-P150_1	609.5	uEV-P150	1	57317.0333333333	5970094.03333333	0.960069188413286
617	uEV-P150_1	937.5	uEV-P150	1	190.9	5970094.03333333	0.00319760457597706
618	uEV-P150_1	427.5	uEV-P150	1	263081.866666667	5970094.03333333	4.40666202571985
619	uEV-P150_1	500.5	uEV-P150	1	356509.633333333	5970094.03333333	5.97159159207213
620	uEV-P150_1	828.5	uEV-P150	1	4040.13333333333	5970094.03333333	0.0676728592678057
621	uEV-P150_1	63.5	uEV-P150	1	60118	5970094.03333333	1.00698581403137
622	uEV-P150_1	391.5	uEV-P150	1	584535.666666667	5970094.03333333	9.79106297828776
623	uEV-P150_1	719.5	uEV-P150	1	15492.9333333333	5970094.03333333	0.259509033640514
624	uEV-P150_1	209.5	uEV-P150	1	4618794.6	5970094.03333333	77.3655251359776
625	uEV-P150_1	282.5	uEV-P150	1	2907804.33333333	5970094.03333333	48.7061730870225
626	uEV-P150_1	610.5	uEV-P150	1	57112	5970094.03333333	0.95663484831431
627	uEV-P150_1	938.5	uEV-P150	1	188.133333333333	5970094.03333333	0.00315126248067304
628	uEV-P150_1	428.5	uEV-P150	1	258293.6	5970094.03333333	4.32645781721104
629	uEV-P150_1	501.5	uEV-P150	1	357597.066666667	5970094.03333333	5.9898062688806
630	uEV-P150_1	829.5	uEV-P150	1	4198.56666666667	5970094.03333333	0.0703266421470827
631	uEV-P150_1	64.5	uEV-P150	1	64712.1666666667	5970094.03333333	1.08393881746843
632	uEV-P150_1	392.5	uEV-P150	1	566044.366666667	5970094.03333333	9.48133083844615
633	uEV-P150_1	720.5	uEV-P150	1	15312.5333333333	5970094.03333333	0.256487305691293
634	uEV-P150_1	210.5	uEV-P150	1	4627870.93333333	5970094.03333333	77.5175551254997
635	uEV-P150_1	283.5	uEV-P150	1	2872807.53333333	5970094.03333333	48.1199712649976
636	uEV-P150_1	611.5	uEV-P150	1	56896	5970094.03333333	0.953016814849611
637	uEV-P150_1	939.5	uEV-P150	1	185.533333333333	5970094.03333333	0.00310771207785722
638	uEV-P150_1	429.5	uEV-P150	1	253669.066666667	5970094.03333333	4.24899616740263
639	uEV-P150_1	502.5	uEV-P150	1	358172.266666667	5970094.03333333	5.99944095799585
640	uEV-P150_1	830.5	uEV-P150	1	4366.1	5970094.03333333	0.073132851436215
641	uEV-P150_1	65.5	uEV-P150	1	69360.6	5970094.03333333	1.16180079597965
642	uEV-P150_1	393.5	uEV-P150	1	548533.5	5970094.03333333	9.18802110883558
643	uEV-P150_1	721.5	uEV-P150	1	15136.8666666667	5970094.03333333	0.253544861808737
644	uEV-P150_1	211.5	uEV-P150	1	4636113.3	5970094.03333333	77.6556160441493
645	uEV-P150_1	284.5	uEV-P150	1	2838508.8	5970094.03333333	47.5454621677902
646	uEV-P150_1	612.5	uEV-P150	1	56666.1	5970094.03333333	0.949165954231397
647	uEV-P150_1	940.5	uEV-P150	1	183.033333333333	5970094.03333333	0.00306583669053432
648	uEV-P150_1	430.5	uEV-P150	1	249221.7	5970094.03333333	4.17450208670918
649	uEV-P150_1	503.5	uEV-P150	1	358231.866666667	5970094.03333333	6.00043926722963
650	uEV-P150_1	831.5	uEV-P150	1	4542.1	5970094.03333333	0.0760808787037475
651	uEV-P150_1	66.5	uEV-P150	1	74037.2	5970094.03333333	1.24013457052137
652	uEV-P150_1	394.5	uEV-P150	1	531970.266666667	5970094.03333333	8.91058438437438
653	uEV-P150_1	722.5	uEV-P150	1	14965.8333333333	5970094.03333333	0.250680026977353
654	uEV-P150_1	212.5	uEV-P150	1	4643262.43333333	5970094.03333333	77.7753651350919
655	uEV-P150_1	285.5	uEV-P150	1	2804804.3	5970094.03333333	46.9809065709803
656	uEV-P150_1	613.5	uEV-P150	1	56419.9333333333	5970094.03333333	0.945042624426335
657	uEV-P150_1	941.5	uEV-P150	1	180.633333333333	5970094.03333333	0.00302563631870433
658	uEV-P150_1	431.5	uEV-P150	1	244964.233333333	5970094.03333333	4.10318886043677
659	uEV-P150_1	504.5	uEV-P150	1	357779.066666667	5970094.03333333	5.99285479707771
660	uEV-P150_1	832.5	uEV-P150	1	4726.2	5970094.03333333	0.0791645822262062
661	uEV-P150_1	67.5	uEV-P150	1	78700.1666666667	5970094.03333333	1.31823998461755
662	uEV-P150_1	395.5	uEV-P150	1	516318.166666667	5970094.03333333	8.64840928440764
663	uEV-P150_1	723.5	uEV-P150	1	14799.0666666667	5970094.03333333	0.247886659473666
664	uEV-P150_1	213.5	uEV-P150	1	4649092.43333333	5970094.03333333	77.8730185383289
665	uEV-P150_1	286.5	uEV-P150	1	2771599.7	5970094.03333333	46.4247243766194
666	uEV-P150_1	614.5	uEV-P150	1	56154.9333333333	5970094.03333333	0.940603833370107
667	uEV-P150_1	942.5	uEV-P150	1	178.333333333333	5970094.03333333	0.00298711096236725
668	uEV-P150_1	432.5	uEV-P150	1	240908.566666667	5970094.03333333	4.03525581542906
669	uEV-P150_1	505.5	uEV-P150	1	356823.366666667	5970094.03333333	5.97684667401191
670	uEV-P150_1	833.5	uEV-P150	1	4917.76666666667	5970094.03333333	0.0823733535721361
671	uEV-P150_1	68.5	uEV-P150	1	83294.3666666667	5970094.03333333	1.39519354639311
672	uEV-P150_1	396.5	uEV-P150	1	501538.666666667	5970094.03333333	8.40085036963209
673	uEV-P150_1	724.5	uEV-P150	1	14636.2666666667	5970094.03333333	0.245159734251199
674	uEV-P150_1	214.5	uEV-P150	1	4653415.46666667	5970094.03333333	77.9454300164262
675	uEV-P150_1	287.5	uEV-P150	1	2738812.03333333	5970094.03333333	45.875525880187
676	uEV-P150_1	615.5	uEV-P150	1	55868.7666666667	5970094.03333333	0.935810497367878
677	uEV-P150_1	943.5	uEV-P150	1	176.1	5970094.03333333	0.00294970228302546
678	uEV-P150_1	433.5	uEV-P150	1	237065.233333333	5970094.03333333	3.97087938665131
679	uEV-P150_1	506.5	uEV-P150	1	355380.033333333	5970094.03333333	5.95267061706415
680	uEV-P150_1	834.5	uEV-P150	1	5116.06666666667	5970094.03333333	0.085694909294589
681	uEV-P150_1	69.5	uEV-P150	1	87755.3	5970094.03333333	1.46991487085511
682	uEV-P150_1	397.5	uEV-P150	1	487591.3	5970094.03333333	8.16722981711159
683	uEV-P150_1	725.5	uEV-P150	1	14476.9	5970094.03333333	0.242490317893988
684	uEV-P150_1	215.5	uEV-P150	1	4656085.96666667	5970094.03333333	77.9901613051645
685	uEV-P150_1	288.5	uEV-P150	1	2706371.06666667	5970094.03333333	45.3321346624686
686	uEV-P150_1	616.5	uEV-P150	1	55559.6333333333	5970094.03333333	0.930632466140776
687	uEV-P150_1	944.5	uEV-P150	1	173.933333333333	5970094.03333333	0.00291341028067894
688	uEV-P150_1	434.5	uEV-P150	1	233443.566666667	5970094.03333333	3.91021590888286
689	uEV-P150_1	507.5	uEV-P150	1	353469.433333333	5970094.03333333	5.92066777105649
690	uEV-P150_1	835.5	uEV-P150	1	5320.2	5970094.03333333	0.0891141742541286
691	uEV-P150_1	70.5	uEV-P150	1	92014	5970094.03333333	1.54124875565193
692	uEV-P150_1	398.5	uEV-P150	1	474433.433333333	5970094.03333333	7.94683351190767
693	uEV-P150_1	726.5	uEV-P150	1	14320.5666666667	5970094.03333333	0.239871710340062
694	uEV-P150_1	216.5	uEV-P150	1	4657004.03333333	5970094.03333333	78.0055390640664
695	uEV-P150_1	289.5	uEV-P150	1	2674220.96666667	5970094.03333333	44.7936155064805
696	uEV-P150_1	617.5	uEV-P150	1	55225.3666666667	5970094.03333333	0.925033447686455
697	uEV-P150_1	945.5	uEV-P150	1	171.8	5970094.03333333	0.00287767661683006
698	uEV-P150_1	435.5	uEV-P150	1	230050.733333333	5970094.03333333	3.85338542490071
699	uEV-P150_1	508.5	uEV-P150	1	351115.366666667	5970094.03333333	5.88123678967625
700	uEV-P150_1	836.5	uEV-P150	1	5529.36666666667	5970094.03333333	0.0926177483268117
701	uEV-P150_1	71.5	uEV-P150	1	96000.9	5970094.03333333	1.60802994833901
702	uEV-P150_1	399.5	uEV-P150	1	462021.566666667	5970094.03333333	7.73893282228089
703	uEV-P150_1	727.5	uEV-P150	1	14166.7666666667	5970094.03333333	0.237295536511957
704	uEV-P150_1	217.5	uEV-P150	1	4656116.93333333	5970094.03333333	77.9906800016288
705	uEV-P150_1	290.5	uEV-P150	1	2642320.3	5970094.03333333	44.2592743974703
706	uEV-P150_1	618.5	uEV-P150	1	54864.5	5970094.03333333	0.918988875111018
707	uEV-P150_1	946.5	uEV-P150	1	169.7	5970094.03333333	0.00284250129147882
708	uEV-P150_1	436.5	uEV-P150	1	226892.466666667	5970094.03333333	3.80048396892643
709	uEV-P150_1	509.5	uEV-P150	1	348345.133333333	5970094.03333333	5.83483495215299
710	uEV-P150_1	837.5	uEV-P150	1	5742.33333333333	5970094.03333333	0.0961849729882256
711	uEV-P150_1	72.5	uEV-P150	1	99648.2666666667	5970094.03333333	1.66912390508913
712	uEV-P150_1	400.5	uEV-P150	1	450311.033333333	5970094.03333333	7.54277957464444
713	uEV-P150_1	728.5	uEV-P150	1	14015	5970094.03333333	0.234753421332208
714	uEV-P150_1	218.5	uEV-P150	1	4653419	5970094.03333333	77.9454892003069
715	uEV-P150_1	291.5	uEV-P150	1	2610642.36666667	5970094.03333333	43.7286641063013
716	uEV-P150_1	619.5	uEV-P150	1	54475.3666666667	5970094.03333333	0.912470831489583
717	uEV-P150_1	947.5	uEV-P150	1	167.633333333333	5970094.03333333	0.00280788430462522
718	uEV-P150_1	437.5	uEV-P150	1	223972.666666667	5970094.03333333	3.75157686656426
719	uEV-P150_1	510.5	uEV-P150	1	345187.6	5970094.03333333	5.78194577962566
720	uEV-P150_1	838.5	uEV-P150	1	5958.03333333333	5970094.03333333	0.0997979814064458
721	uEV-P150_1	73.5	uEV-P150	1	102893	5970094.03333333	1.72347369112628
722	uEV-P150_1	401.5	uEV-P150	1	439256.633333333	5970094.03333333	7.35761666199551
723	uEV-P150_1	729.5	uEV-P150	1	13864.7333333333	5970094.03333333	0.232236431384852
724	uEV-P150_1	219.5	uEV-P150	1	4648950.8	5970094.03333333	77.8706461580524
725	uEV-P150_1	292.5	uEV-P150	1	2579175.1	5970094.03333333	43.2015825144373
726	uEV-P150_1	620.5	uEV-P150	1	54056.7666666667	5970094.03333333	0.905459216636236
727	uEV-P150_1	948.5	uEV-P150	1	165.6	5970094.03333333	0.00277382565626926
728	uEV-P150_1	438.5	uEV-P150	1	221293.466666667	5970094.03333333	3.70669985147805
729	uEV-P150_1	511.5	uEV-P150	1	341672.533333333	5970094.03333333	5.72306786837266
730	uEV-P150_1	839.5	uEV-P150	1	6175.13333333333	5970094.03333333	0.103434440041567
731	uEV-P150_1	74.5	uEV-P150	1	105677.666666667	5970094.03333333	1.77011728921902
732	uEV-P150_1	402.5	uEV-P150	1	428813.1	5970094.03333333	7.18268586065431
733	uEV-P150_1	730.5	uEV-P150	1	13715.3666666667	5970094.03333333	0.229734516576933
734	uEV-P150_1	305.5	uEV-P150	1	2200906.76666667	5970094.03333333	36.865529326308
735	uEV-P150_1	293.5	uEV-P150	1	2547919.4	5970094.03333333	42.6780446970179
736	uEV-P150_1	621.5	uEV-P150	1	53607.9	5970094.03333333	0.897940630427033
737	uEV-P150_1	949.5	uEV-P150	1	163.6	5970094.03333333	0.00274032534641093
738	uEV-P150_1	524.5	uEV-P150	1	274968.766666667	5970094.03333333	4.60576944234731
739	uEV-P150_1	512.5	uEV-P150	1	337829.7	5970094.03333333	5.65869981467238
740	uEV-P150_1	840.5	uEV-P150	1	6392.33333333333	5970094.03333333	0.107072573692181
741	uEV-P150_1	75.5	uEV-P150	1	107955.8	5970094.03333333	1.80827637550165
742	uEV-P150_1	403.5	uEV-P150	1	418934.966666667	5970094.03333333	7.01722559691006
743	uEV-P150_1	731.5	uEV-P150	1	13566.6666666667	5970094.03333333	0.227243768538967
744	uEV-P150_1	306.5	uEV-P150	1	2175576.6	5970094.03333333	36.4412451102599
745	uEV-P150_1	294.5	uEV-P150	1	2516888.53333333	5970094.03333333	42.1582728727651
746	uEV-P150_1	622.5	uEV-P150	1	53127.9333333333	5970094.03333333	0.889901114399533
747	uEV-P150_1	950.5	uEV-P150	1	161.566666666667	5970094.03333333	0.00270626669805497
748	uEV-P150_1	525.5	uEV-P150	1	268900.633333333	5970094.03333333	4.50412726888316
749	uEV-P150_1	513.5	uEV-P150	1	333687.933333333	5970094.03333333	5.58932458132527
750	uEV-P150_1	841.5	uEV-P150	1	6608.13333333333	5970094.03333333	0.110687257125894
751	uEV-P150_1	76.5	uEV-P150	1	109698.733333333	5970094.03333333	1.83747077886618
752	uEV-P150_1	404.5	uEV-P150	1	409577.266666667	5970094.03333333	6.86048267212943
753	uEV-P150_1	732.5	uEV-P150	1	13418.1333333333	5970094.03333333	0.224755812193489
754	uEV-P150_1	307.5	uEV-P150	1	2150957.46666667	5970094.03333333	36.0288708127048
755	uEV-P150_1	295.5	uEV-P150	1	2486106.33333333	5970094.03333333	41.6426662537046
756	uEV-P150_1	623.5	uEV-P150	1	52616.2666666667	5970094.03333333	0.881330618460778
757	uEV-P150_1	951.5	uEV-P150	1	159.566666666667	5970094.03333333	0.00267276638819664
758	uEV-P150_1	526.5	uEV-P150	1	262779.433333333	5970094.03333333	4.40159622053078
759	uEV-P150_1	514.5	uEV-P150	1	329274.766666667	5970094.03333333	5.51540335593039
760	uEV-P150_1	842.5	uEV-P150	1	6820.86666666667	5970094.03333333	0.114250573417825
761	uEV-P150_1	77.5	uEV-P150	1	110906.233333333	5970094.03333333	1.85769659094314
762	uEV-P150_1	405.5	uEV-P150	1	400695.633333333	5970094.03333333	6.71171393777209
763	uEV-P150_1	733.5	uEV-P150	1	13269.4	5970094.03333333	0.222264505817025
764	uEV-P150_1	308.5	uEV-P150	1	2127067.36666667	5970094.03333333	35.6287079364317
765	uEV-P150_1	296.5	uEV-P150	1	2455605.16666667	5970094.03333333	41.1317669865178
766	uEV-P150_1	624.5	uEV-P150	1	52072.7	5970094.03333333	0.872225792579783
767	uEV-P150_1	952.5	uEV-P150	1	157.633333333333	5970094.03333333	0.0026403827553336
768	uEV-P150_1	527.5	uEV-P150	1	256620.966666667	5970094.03333333	4.29844094973803
769	uEV-P150_1	515.5	uEV-P150	1	324616.033333333	5970094.03333333	5.4373688508234
770	uEV-P150_1	843.5	uEV-P150	1	7029.03333333333	5970094.03333333	0.117737397335579
771	uEV-P150_1	78.5	uEV-P150	1	111618.566666667	5970094.03333333	1.86962828463768
772	uEV-P150_1	406.5	uEV-P150	1	392246.966666667	5970094.03333333	6.57019746216058
773	uEV-P150_1	734.5	uEV-P150	1	13120.0666666667	5970094.03333333	0.219763149347603
774	uEV-P150_1	309.5	uEV-P150	1	2103920.13333333	5970094.03333333	35.2409881919169
775	uEV-P150_1	297.5	uEV-P150	1	2425423.93333333	5970094.03333333	40.6262266522312
776	uEV-P150_1	625.5	uEV-P150	1	51497.4333333333	5970094.03333333	0.862589986787534
777	uEV-P150_1	953.5	uEV-P150	1	155.6	5970094.03333333	0.00260632410697763
778	uEV-P150_1	528.5	uEV-P150	1	250441.933333333	5970094.03333333	4.19494118409224
779	uEV-P150_1	516.5	uEV-P150	1	319735.2	5970094.03333333	5.35561413630665
780	uEV-P150_1	844.5	uEV-P150	1	7230.96666666667	5970094.03333333	0.121119811954274
781	uEV-P150_1	79.5	uEV-P150	1	111931.766666667	5970094.03333333	1.8748744331615
782	uEV-P150_1	407.5	uEV-P150	1	384189.333333333	5970094.03333333	6.43523085546486
783	uEV-P150_1	735.5	uEV-P150	1	12970.0333333333	5970094.03333333	0.217250067769731
784	uEV-P150_1	310.5	uEV-P150	1	2081525.5	5970094.03333333	34.8658746140018
785	uEV-P150_1	298.5	uEV-P150	1	2395606.53333333	5970094.03333333	40.1267805826464
786	uEV-P150_1	626.5	uEV-P150	1	50890.7333333333	5970094.03333333	0.852427667792011
787	uEV-P150_1	954.5	uEV-P150	1	153.633333333333	5970094.03333333	0.00257338213561695
788	uEV-P150_1	529.5	uEV-P150	1	244259	5970094.03333333	4.09137609284222
789	uEV-P150_1	517.5	uEV-P150	1	314654.066666667	5970094.03333333	5.27050436575759
790	uEV-P150_1	845.5	uEV-P150	1	7424.9	5970094.03333333	0.124368225333536
791	uEV-P150_1	80.5	uEV-P150	1	112013.366666667	5970094.03333333	1.87624124580372
792	uEV-P150_1	408.5	uEV-P150	1	376482.466666667	5970094.03333333	6.3061396447798
793	uEV-P150_1	736.5	uEV-P150	1	12818.9666666667	5970094.03333333	0.214719677698432
794	uEV-P150_1	311.5	uEV-P150	1	2059889.43333333	5970094.03333333	34.5034671452774
795	uEV-P150_1	299.5	uEV-P150	1	2366199.46666667	5970094.03333333	39.6342076599676
796	uEV-P150_1	627.5	uEV-P150	1	50252.8333333333	5970094.03333333	0.841742743962698
797	uEV-P150_1	955.5	uEV-P150	1	151.666666666667	5970094.03333333	0.00254044016425626
798	uEV-P150_1	530.5	uEV-P150	1	238088.766666667	5970094.03333333	3.98802372855981
799	uEV-P150_1	518.5	uEV-P150	1	309392.2	5970094.03333333	5.18236728387433
800	uEV-P150_1	846.5	uEV-P150	1	7609.23333333333	5970094.03333333	0.127455837225478
801	uEV-P150_1	81.5	uEV-P150	1	112115.8	5970094.03333333	1.87795702000696
802	uEV-P150_1	409.5	uEV-P150	1	369088.066666667	5970094.03333333	6.1822822991716
803	uEV-P150_1	737.5	uEV-P150	1	12666.7	5970094.03333333	0.212169187441218
804	uEV-P150_1	312.5	uEV-P150	1	2039015.06666667	5970094.03333333	34.1538182695626
805	uEV-P150_1	300.5	uEV-P150	1	2337250.06666667	5970094.03333333	39.1493007248613
806	uEV-P150_1	628.5	uEV-P150	1	49584.8666666667	5970094.03333333	0.830554198808516
807	uEV-P150_1	956.5	uEV-P150	1	149.666666666667	5970094.03333333	0.00250693985439794
808	uEV-P150_1	531.5	uEV-P150	1	231947.833333333	5970094.03333333	3.88516214381682
809	uEV-P150_1	519.5	uEV-P150	1	303967.7	5970094.03333333	5.09150606846109
810	uEV-P150_1	847.5	uEV-P150	1	7782.16666666667	5970094.03333333	0.130352497351228
811	uEV-P150_1	82.5	uEV-P150	1	112582.9	5970094.03333333	1.88578101737437
812	uEV-P150_1	410.5	uEV-P150	1	361969.833333333	5970094.03333333	6.06305078801634
813	uEV-P150_1	738.5	uEV-P150	1	12513.2666666667	5970094.03333333	0.209599155336587
814	uEV-P150_1	313.5	uEV-P150	1	2018902.86666667	5970094.03333333	33.8169358035963
815	uEV-P150_1	301.5	uEV-P150	1	2308805.1	5970094.03333333	38.6728431262398
816	uEV-P150_1	629.5	uEV-P150	1	48887.8	5970094.03333333	0.818878224145894
817	uEV-P150_1	957.5	uEV-P150	1	147.733333333333	5970094.03333333	0.00247455622153489
818	uEV-P150_1	532.5	uEV-P150	1	225852.3	5970094.03333333	3.78306101610761
819	uEV-P150_1	520.5	uEV-P150	1	298397.466666667	5970094.03333333	4.99820379713617
820	uEV-P150_1	848.5	uEV-P150	1	7942.06666666667	5970094.03333333	0.133030847124401
821	uEV-P150_1	83.5	uEV-P150	1	113829.3	5970094.03333333	1.90665841047808
822	uEV-P150_1	411.5	uEV-P150	1	355094.4	5970094.03333333	5.94788621447788
823	uEV-P150_1	739.5	uEV-P150	1	12358.5333333333	5970094.03333333	0.207007348030548
824	uEV-P150_1	314.5	uEV-P150	1	1999550.86666667	5970094.03333333	33.4927868054072
825	uEV-P150_1	302.5	uEV-P150	1	2280908.93333333	5970094.03333333	38.2055780126434
826	uEV-P150_1	630.5	uEV-P150	1	48162.7333333333	5970094.03333333	0.806733245145256
827	uEV-P150_1	958.5	uEV-P150	1	145.7	5970094.03333333	0.00244049757317893
828	uEV-P150_1	533.5	uEV-P150	1	219817.566666667	5970094.03333333	3.6819782978181
829	uEV-P150_1	521.5	uEV-P150	1	292697.233333333	5970094.03333333	4.90272400567046
830	uEV-P150_1	849.5	uEV-P150	1	8087.4	5970094.03333333	0.135465202974106
831	uEV-P150_1	84.5	uEV-P150	1	116285	5970094.03333333	1.94779176593762
832	uEV-P150_1	412.5	uEV-P150	1	348430.9	5970094.03333333	5.83627155710741
833	uEV-P150_1	740.5	uEV-P150	1	12202.4333333333	5970094.03333333	0.204392648846106
834	uEV-P150_1	315.5	uEV-P150	1	1980955.33333333	5970094.03333333	33.1813087410834
835	uEV-P150_1	303.5	uEV-P150	1	2253603.16666667	5970094.03333333	37.7482021905171
836	uEV-P150_1	631.5	uEV-P150	1	47411.1666666667	5970094.03333333	0.794144387038996
837	uEV-P150_1	959.5	uEV-P150	1	143.733333333333	5970094.03333333	0.00240755560181824
838	uEV-P150_1	534.5	uEV-P150	1	213858	5970094.03333333	3.58215463284076
839	uEV-P150_1	522.5	uEV-P150	1	286882.366666667	5970094.03333333	4.80532408811138
840	uEV-P150_1	850.5	uEV-P150	1	8216.73333333333	5970094.03333333	0.137631556344944
841	uEV-P150_1	85.5	uEV-P150	1	120302.933333333	5970094.03333333	2.015092771766
842	uEV-P150_1	413.5	uEV-P150	1	341951.6	5970094.03333333	5.72774227827489
843	uEV-P150_1	741.5	uEV-P150	1	12045.1333333333	5970094.03333333	0.201757849475749
844	uEV-P150_1	316.5	uEV-P150	1	1963110.8	5970094.03333333	32.8824100431115
845	uEV-P150_1	304.5	uEV-P150	1	2226924.86666667	5970094.03333333	37.3013365322705
846	uEV-P150_1	632.5	uEV-P150	1	46634.8333333333	5970094.03333333	0.78114068342899
847	uEV-P150_1	960.5	uEV-P150	1	141.733333333333	5970094.03333333	0.00237405529195992
848	uEV-P150_1	535.5	uEV-P150	1	207987.066666667	5970094.03333333	3.48381558992865
849	uEV-P150_1	523.5	uEV-P150	1	280967.833333333	5970094.03333333	4.70625473844435
850	uEV-P150_1	851.5	uEV-P150	1	8328.5	5970094.03333333	0.139503665327527
851	uEV-P150_1	86.5	uEV-P150	1	126070.533333333	5970094.03333333	2.11170096533544
852	uEV-P150_1	414.5	uEV-P150	1	335631.6	5970094.03333333	5.62188129912259
853	uEV-P150_1	742.5	uEV-P150	1	11886.4666666667	5970094.03333333	0.199100158226989
854	uEV-P150_1	317.5	uEV-P150	1	1946010.5	5970094.03333333	32.5959773687763
855	uEV-P150_1	645.5	uEV-P150	1	35256.6333333333	5970094.03333333	0.590554070613997
856	uEV-P150_1	633.5	uEV-P150	1	45835.3	5970094.03333333	0.767748376224627
857	uEV-P150_1	961.5	uEV-P150	1	139.733333333333	5970094.03333333	0.00234055498210159
858	uEV-P150_1	536.5	uEV-P150	1	202216.966666667	5970094.03333333	3.38716552097189
859	uEV-P150_1	864.5	uEV-P150	1	7893.53333333333	5970094.03333333	0.132217906271839
860	uEV-P150_1	852.5	uEV-P150	1	8421.76666666667	5970094.03333333	0.14106589644392
861	uEV-P150_1	87.5	uEV-P150	1	133578.066666667	5970094.03333333	2.23745331180462
862	uEV-P150_1	415.5	uEV-P150	1	329450.1	5970094.03333333	5.51834021642797
863	uEV-P150_1	743.5	uEV-P150	1	11726.8333333333	5970094.03333333	0.196426275161797
864	uEV-P150_1	318.5	uEV-P150	1	1929646.1	5970094.03333333	32.3218711334536
865	uEV-P150_1	646.5	uEV-P150	1	34367.0666666667	5970094.03333333	0.575653691127512
866	uEV-P150_1	634.5	uEV-P150	1	45014.7	5970094.03333333	0.754003199089756
867	uEV-P150_1	962.5	uEV-P150	1	137.766666666667	5970094.03333333	0.00230761301074091
868	uEV-P150_1	537.5	uEV-P150	1	196558.933333333	5970094.03333333	3.29239258604419
869	uEV-P150_1	865.5	uEV-P150	1	7720.23333333333	5970094.03333333	0.129315104422615
870	uEV-P150_1	853.5	uEV-P150	1	8495.16666666667	5970094.03333333	0.142295357815721
871	uEV-P150_1	88.5	uEV-P150	1	142696.066666667	5970094.03333333	2.39018122444872
872	uEV-P150_1	416.5	uEV-P150	1	323389.166666667	5970094.03333333	5.41681864407931
873	uEV-P150_1	744.5	uEV-P150	1	11566.0333333333	5970094.03333333	0.193732850249187
874	uEV-P150_1	319.5	uEV-P150	1	1914008.1	5970094.03333333	32.0599322106713
875	uEV-P150_1	647.5	uEV-P150	1	33487.7666666667	5970094.03333333	0.560925279898299
876	uEV-P150_1	635.5	uEV-P150	1	44175.1	5970094.03333333	0.739939769011232
877	uEV-P150_1	963.5	uEV-P150	1	135.766666666667	5970094.03333333	0.00227411270088258
878	uEV-P150_1	538.5	uEV-P150	1	191021.866666667	5970094.03333333	3.19964586152443
879	uEV-P150_1	866.5	uEV-P150	1	7531.7	5970094.03333333	0.126157141879971
880	uEV-P150_1	854.5	uEV-P150	1	8547.93333333333	5970094.03333333	0.143179207657483
881	uEV-P150_1	89.5	uEV-P150	1	153349.466666667	5970094.03333333	2.56862732497106
882	uEV-P150_1	757.5	uEV-P150	1	9457.96666666667	5970094.03333333	0.158422406981518
883	uEV-P150_1	745.5	uEV-P150	1	11404.6666666667	5970094.03333333	0.191029933582118
884	uEV-P150_1	320.5	uEV-P150	1	1899085.9	5970094.03333333	31.8099830487874
885	uEV-P150_1	648.5	uEV-P150	1	32620.7666666667	5970094.03333333	0.546402895574716
886	uEV-P150_1	636.5	uEV-P150	1	43318.7666666667	5970094.03333333	0.725596053006893
887	uEV-P150_1	964.5	uEV-P150	1	133.766666666667	5970094.03333333	0.00224061239102426
888	uEV-P150_1	539.5	uEV-P150	1	185614.3	5970094.03333333	3.10906828206799
889	uEV-P150_1	867.5	uEV-P150	1	7329.33333333333	5970094.03333333	0.122767468860806
890	uEV-P150_1	855.5	uEV-P150	1	8579.43333333333	5970094.03333333	0.143706837537752
891	uEV-P150_1	90.5	uEV-P150	1	165722.733333333	5970094.03333333	2.77588145861756
892	uEV-P150_1	758.5	uEV-P150	1	9299.3	5970094.03333333	0.155764715732758
893	uEV-P150_1	746.5	uEV-P150	1	11242.3666666667	5970094.03333333	0.188311383437115
894	uEV-P150_1	321.5	uEV-P150	1	1884867.23333333	5970094.03333333	31.5718181792346
895	uEV-P150_1	649.5	uEV-P150	1	31768.2333333333	5970094.03333333	0.532122830159107
896	uEV-P150_1	637.5	uEV-P150	1	42447.8666666667	5970094.03333333	0.711008343079085
897	uEV-P150_1	965.5	uEV-P150	1	131.8	5970094.03333333	0.00220767041966357
898	uEV-P150_1	540.5	uEV-P150	1	180342.6	5970094.03333333	3.02076649032792
899	uEV-P150_1	868.5	uEV-P150	1	7114.8	5970094.03333333	0.119174002290003
900	uEV-P150_1	856.5	uEV-P150	1	8589.03333333333	5970094.03333333	0.143867639025072
901	uEV-P150_1	91.5	uEV-P150	1	180405.8	5970094.03333333	3.02182510011944
902	uEV-P150_1	759.5	uEV-P150	1	9141.56666666667	5970094.03333333	0.153122657961931
903	uEV-P150_1	747.5	uEV-P150	1	11079.6333333333	5970094.03333333	0.185585574891643
904	uEV-P150_1	322.5	uEV-P150	1	1871339.13333333	5970094.03333333	31.3452204083374
905	uEV-P150_1	650.5	uEV-P150	1	30932.4666666667	5970094.03333333	0.518123609007811
906	uEV-P150_1	638.5	uEV-P150	1	41565.0333333333	5970094.03333333	0.696220747969123
907	uEV-P150_1	966.5	uEV-P150	1	129.766666666667	5970094.03333333	0.00217361177130761
908	uEV-P150_1	541.5	uEV-P150	1	175212.133333333	5970094.03333333	2.93483037880235
909	uEV-P150_1	869.5	uEV-P150	1	6889.9	5970094.03333333	0.115406892446434
910	uEV-P150_1	857.5	uEV-P150	1	8576.6	5970094.03333333	0.143659378765452
911	uEV-P150_1	92.5	uEV-P150	1	198434.066666667	5970094.03333333	3.32380135989036
912	uEV-P150_1	760.5	uEV-P150	1	8984.83333333333	5970094.03333333	0.150497350346034
913	uEV-P150_1	748.5	uEV-P150	1	10916.4	5970094.03333333	0.182851391268706
914	uEV-P150_1	323.5	uEV-P150	1	1858487.4	5970094.03333333	31.1299518838958
915	uEV-P150_1	651.5	uEV-P150	1	30115.2	5970094.03333333	0.504434265722705
916	uEV-P150_1	639.5	uEV-P150	1	40672.5	5970094.03333333	0.681270676356348
917	uEV-P150_1	967.5	uEV-P150	1	127.8	5970094.03333333	0.00214066979994693
918	uEV-P150_1	542.5	uEV-P150	1	170226.933333333	5970094.03333333	2.85132750644949
919	uEV-P150_1	870.5	uEV-P150	1	6656.1	5970094.03333333	0.111490706223996
920	uEV-P150_1	858.5	uEV-P150	1	8541.96666666667	5970094.03333333	0.143079265066406
921	uEV-P150_1	93.5	uEV-P150	1	221236.2	5970094.03333333	3.70574062593911
922	uEV-P150_1	761.5	uEV-P150	1	8829.13333333333	5970094.03333333	0.147889351223563
923	uEV-P150_1	749.5	uEV-P150	1	10753.1	5970094.03333333	0.180116090968774
924	uEV-P150_1	324.5	uEV-P150	1	1846296.6	5970094.03333333	30.9257540951854
925	uEV-P150_1	652.5	uEV-P150	1	29318.5666666667	5970094.03333333	0.491090533967636
926	uEV-P150_1	640.5	uEV-P150	1	39772.9666666667	5970094.03333333	0.666203353659069
927	uEV-P150_1	968.5	uEV-P150	1	125.766666666667	5970094.03333333	0.00210661115159096
928	uEV-P150_1	543.5	uEV-P150	1	165389.5	5970094.03333333	2.77029974865667
929	uEV-P150_1	871.5	uEV-P150	1	6415.23333333333	5970094.03333333	0.107456152240059
930	uEV-P150_1	859.5	uEV-P150	1	8485.36666666667	5970094.03333333	0.142131206297415
931	uEV-P150_1	94.5	uEV-P150	1	250551.8	5970094.03333333	4.19678146778045
932	uEV-P150_1	762.5	uEV-P150	1	8674.43333333333	5970094.03333333	0.145298102256022
933	uEV-P150_1	750.5	uEV-P150	1	10589.7666666667	5970094.03333333	0.177380232330344
934	uEV-P150_1	325.5	uEV-P150	1	1834751.03333333	5970094.03333333	30.7323640647737
935	uEV-P150_1	653.5	uEV-P150	1	28544.1333333333	5970094.03333333	0.478118655651996
936	uEV-P150_1	641.5	uEV-P150	1	38868.8	5970094.03333333	0.651058421910619
937	uEV-P150_1	969.5	uEV-P150	1	123.766666666667	5970094.03333333	0.00207311084173264
938	uEV-P150_1	544.5	uEV-P150	1	160701.5	5970094.03333333	2.69177502234875
939	uEV-P150_1	872.5	uEV-P150	1	6168.96666666667	5970094.03333333	0.103331147419504
940	uEV-P150_1	860.5	uEV-P150	1	8407.16666666667	5970094.03333333	0.140821344181955
941	uEV-P150_1	95.5	uEV-P150	1	288344.733333333	5970094.03333333	4.82981895634128
942	uEV-P150_1	763.5	uEV-P150	1	8520.73333333333	5970094.03333333	0.14272360344341
943	uEV-P150_1	751.5	uEV-P150	1	10426.5666666667	5970094.03333333	0.174646607045905
944	uEV-P150_1	326.5	uEV-P150	1	1823833.73333333	5970094.03333333	30.5494975983656
945	uEV-P150_1	654.5	uEV-P150	1	27793.5333333333	5970094.03333333	0.465545989362166
946	uEV-P150_1	642.5	uEV-P150	1	37962.6333333333	5970094.03333333	0.63587998985231
947	uEV-P150_1	970.5	uEV-P150	1	121.8	5970094.03333333	0.00204016887037195
948	uEV-P150_1	545.5	uEV-P150	1	156163.7	5970094.03333333	2.6157661693112
949	uEV-P150_1	873.5	uEV-P150	1	5918.86666666667	5970094.03333333	0.0991419336717203
950	uEV-P150_1	861.5	uEV-P150	1	8308.03333333333	5970094.03333333	0.139160845489977
951	uEV-P150_1	96.5	uEV-P150	1	336690.666666667	5970094.03333333	5.63962082986956
952	uEV-P150_1	764.5	uEV-P150	1	8367.96666666667	5970094.03333333	0.140164738108731
953	uEV-P150_1	752.5	uEV-P150	1	10263.6666666667	5970094.03333333	0.171918006807944
954	uEV-P150_1	327.5	uEV-P150	1	1813528.03333333	5970094.03333333	30.3768755267121
955	uEV-P150_1	655.5	uEV-P150	1	27068.4	5970094.03333333	0.453399893684533
956	uEV-P150_1	643.5	uEV-P150	1	37056.8666666667	5970094.03333333	0.620708257855972
957	uEV-P150_1	971.5	uEV-P150	1	119.8	5970094.03333333	0.00200666856051363
958	uEV-P150_1	546.5	uEV-P150	1	151775.666666667	5970094.03333333	2.54226593114354
959	uEV-P150_1	874.5	uEV-P150	1	5666.53333333333	5970094.03333333	0.0949153112445951
960	uEV-P150_1	862.5	uEV-P150	1	8188.66666666667	5970094.03333333	0.137161435329933
961	uEV-P150_1	97.5	uEV-P150	1	397569.766666667	5970094.03333333	6.65935518681752
962	uEV-P150_1	765.5	uEV-P150	1	8215.96666666667	5970094.03333333	0.137618714559499
963	uEV-P150_1	753.5	uEV-P150	1	10101.1666666667	5970094.03333333	0.169196106631955
964	uEV-P150_1	328.5	uEV-P150	1	1803817.43333333	5970094.03333333	30.214221472257
965	uEV-P150_1	656.5	uEV-P150	1	26370.0666666667	5970094.03333333	0.441702702159002
966	uEV-P150_1	644.5	uEV-P150	1	36154.0666666667	5970094.03333333	0.605586217985924
967	uEV-P150_1	972.5	uEV-P150	1	117.833333333333	5970094.03333333	0.00197372658915294
968	uEV-P150_1	547.5	uEV-P150	1	147536.066666667	5970094.03333333	2.47125197430587
969	uEV-P150_1	875.5	uEV-P150	1	5413.46666666667	5970094.03333333	0.0906764053705218
970	uEV-P150_1	863.5	uEV-P150	1	8050.13333333333	5970094.03333333	0.134840980533746
971	uEV-P150_1	98.5	uEV-P150	1	472531.833333333	5970094.03333333	7.91498141729437
972	uEV-P150_1	766.5	uEV-P150	1	8064.93333333333	5970094.03333333	0.135088882826698
973	uEV-P150_1	754.5	uEV-P150	1	9939.2	5970094.03333333	0.166483139871929
974	uEV-P150_1	974.5	uEV-P150	1	113.866666666667	5970094.03333333	0.00190728430793393
975	uEV-P150_1	101.5	uEV-P150	1	783786.3	5970094.03333333	13.1285419563548
976	uEV-P150_1	105.5	uEV-P150	1	1331796.5	5970094.03333333	22.3077977091159
977	uEV-P150_1	973.5	uEV-P150	1	115.833333333333	5970094.03333333	0.00194022627929462
978	uEV-P150_1	100.5	uEV-P150	1	666548.766666667	5970094.03333333	11.1647951095086
979	uEV-P150_1	104.5	uEV-P150	1	1188511.8	5970094.03333333	19.9077567851374
980	uEV-P150_1	756.5	uEV-P150	1	9617.56666666667	5970094.03333333	0.161095731708212
981	uEV-P150_1	99.5	uEV-P150	1	562310.233333333	5970094.03333333	9.41878352658667
982	uEV-P150_1	103.5	uEV-P150	1	1047574.83333333	5970094.03333333	17.5470407582246
983	uEV-P150_1	755.5	uEV-P150	1	9778.03333333333	5970094.03333333	0.163783573235845
984	uEV-P150_1	975.5	uEV-P150	1	111.9	5970094.03333333	0.00187434233657325
985	uEV-P150_1	102.5	uEV-P150	1	911714.766666667	5970094.03333333	15.2713635928716
986	uEV-P150_1	106.5	uEV-P150	1	1474925.06666667	5970094.03333333	24.7052233755715
987	uEV-P150_1	110.5	uEV-P150	1	2008512.73333333	5970094.03333333	33.6428994605283
988	uEV-P150_1	978.5	uEV-P150	1	106.066666666667	5970094.03333333	0.00177663309948647
989	uEV-P150_1	982.5	uEV-P150	1	98.4	5970094.03333333	0.00164821524502956
990	uEV-P150_1	109.5	uEV-P150	1	1883434.86666667	5970094.03333333	31.5478258156526
991	uEV-P150_1	977.5	uEV-P150	1	108	5970094.03333333	0.00180901673234951
992	uEV-P150_1	981.5	uEV-P150	1	100.3	5970094.03333333	0.00168004053939497
993	uEV-P150_1	108.5	uEV-P150	1	1752285.9	5970094.03333333	29.3510603051864
994	uEV-P150_1	976.5	uEV-P150	1	109.966666666667	5970094.03333333	0.0018419587037102
995	uEV-P150_1	980.5	uEV-P150	1	102.2	5970094.03333333	0.00171186583376037
996	uEV-P150_1	107.5	uEV-P150	1	1615691	5970094.03333333	27.063074567653
997	uEV-P150_1	984.5	uEV-P150	1	94.6333333333333	5970094.03333333	0.00158512299479638
998	uEV-P150_1	979.5	uEV-P150	1	104.133333333333	5970094.03333333	0.00174424946662342
999	uEV-P150_1	983.5	uEV-P150	1	96.5	5970094.03333333	0.00161638995066415
1000	uEV-P150_2	754.5	uEV-P150	2	3128.63636363636	4321899.51515152	0.0723903078419138
1001	uEV-P150_2	755.5	uEV-P150	2	3060.09090909091	4321899.51515152	0.0708043048748122
1002	uEV-P150_2	730.5	uEV-P150	2	6203.24242424242	4321899.51515152	0.143530463919751
1003	uEV-P150_2	695.5	uEV-P150	2	14452.6363636364	4321899.51515152	0.33440472905418
1004	uEV-P150_2	718.5	uEV-P150	2	9045.06060606061	4321899.51515152	0.209284380035928
1005	uEV-P150_2	742.5	uEV-P150	2	4263.60606060606	4321899.51515152	0.0986512075456384
1006	uEV-P150_2	694.5	uEV-P150	2	14606.8787878788	4321899.51515152	0.337973586305528
1007	uEV-P150_2	756.5	uEV-P150	2	2994.81818181818	4321899.51515152	0.0692940261873069
1008	uEV-P150_2	682.5	uEV-P150	2	15730.303030303	4321899.51515152	0.363967347578454
1009	uEV-P150_2	706.5	uEV-P150	2	12187.0909090909	4321899.51515152	0.281984596503597
1010	uEV-P150_2	697.5	uEV-P150	2	14115.8484848485	4321899.51515152	0.326612139763125
1011	uEV-P150_2	743.5	uEV-P150	2	4142.75757575758	4321899.51515152	0.0958550184064689
1012	uEV-P150_2	731.5	uEV-P150	2	6004.66666666667	4321899.51515152	0.138935823140168
1013	uEV-P150_2	696.5	uEV-P150	2	14288.9393939394	4321899.51515152	0.330617112772888
1014	uEV-P150_2	719.5	uEV-P150	2	8783.39393939394	4321899.51515152	0.203229943421903
1015	uEV-P150_2	707.5	uEV-P150	2	11939.4848484848	4321899.51515152	0.276255493831542
1016	uEV-P150_2	672.5	uEV-P150	2	15824.303030303	4321899.51515152	0.366142317164638
1017	uEV-P150_2	757.5	uEV-P150	2	2932.48484848485	4321899.51515152	0.067851759121291
1018	uEV-P150_2	683.5	uEV-P150	2	15684.0606060606	4321899.51515152	0.362897391553787
1019	uEV-P150_2	733.5	uEV-P150	2	5628.09090909091	4321899.51515152	0.130222622931427
1020	uEV-P150_2	698.5	uEV-P150	2	13933.6666666667	4321899.51515152	0.322396821532261
1021	uEV-P150_2	744.5	uEV-P150	2	4027.30303030303	4321899.51515152	0.093183634098486
1022	uEV-P150_2	732.5	uEV-P150	2	5812.9696969697	4321899.51515152	0.134500343577884
1023	uEV-P150_2	674.5	uEV-P150	2	15854.303030303	4321899.51515152	0.366836456394272
1024	uEV-P150_2	720.5	uEV-P150	2	8524.78787878788	4321899.51515152	0.197246323032316
1025	uEV-P150_2	708.5	uEV-P150	2	11686.9696969697	4321899.51515152	0.270412804740093
1026	uEV-P150_2	673.5	uEV-P150	2	15842.2424242424	4321899.51515152	0.366557398400944
1027	uEV-P150_2	758.5	uEV-P150	2	2873.18181818182	4321899.51515152	0.0664796071289753
1028	uEV-P150_2	684.5	uEV-P150	2	15630.2121212121	4321899.51515152	0.361651446694132
1029	uEV-P150_2	734.5	uEV-P150	2	5450.12121212121	4321899.51515152	0.126104764653006
1030	uEV-P150_2	699.5	uEV-P150	2	13742.6363636364	4321899.51515152	0.317976767286191
1031	uEV-P150_2	745.5	uEV-P150	2	3917.18181818182	4321899.51515152	0.0906356523202158
1032	uEV-P150_2	710.5	uEV-P150	2	11170.3939393939	4321899.51515152	0.258460288126396
1033	uEV-P150_2	675.5	uEV-P150	2	15860.5757575758	4321899.51515152	0.366981594596831
1034	uEV-P150_2	721.5	uEV-P150	2	8269.69696969697	4321899.51515152	0.191344036128222
1035	uEV-P150_2	709.5	uEV-P150	2	11430.4545454545	4321899.51515152	0.264477563751359
1036	uEV-P150_2	736.5	uEV-P150	2	5114.63636363636	4321899.51515152	0.118342324843641
1037	uEV-P150_2	759.5	uEV-P150	2	2816.69696969697	4321899.51515152	0.0651726621552011
1038	uEV-P150_2	685.5	uEV-P150	2	15568.2424242424	4321899.51515152	0.36021759343696
1039	uEV-P150_2	735.5	uEV-P150	2	5279	4321899.51515152	0.122145366441148
1040	uEV-P150_2	700.5	uEV-P150	2	13542.8787878788	4321899.51515152	0.313354781627865
1041	uEV-P150_2	746.5	uEV-P150	2	3812.09090909091	4321899.51515152	0.088204061564288
1042	uEV-P150_2	711.5	uEV-P150	2	10907.6666666667	4321899.51515152	0.252381311236577
1043	uEV-P150_2	676.5	uEV-P150	2	15861	4321899.51515152	0.366991410707149
1044	uEV-P150_2	722.5	uEV-P150	2	8018.57575757576	4321899.51515152	0.185533599970675
1045	uEV-P150_2	687.5	uEV-P150	2	15418.9393939394	4321899.51515152	0.356763023755744
1046	uEV-P150_2	737.5	uEV-P150	2	4956.90909090909	4321899.51515152	0.114692835257539
1047	uEV-P150_2	760.5	uEV-P150	2	2762.81818181818	4321899.51515152	0.063926016144809
1048	uEV-P150_2	686.5	uEV-P150	2	15497.8484848485	4321899.51515152	0.358588820274901
1049	uEV-P150_2	713.5	uEV-P150	2	10376.2121212121	4321899.51515152	0.240084529611012
1050	uEV-P150_2	701.5	uEV-P150	2	13334.9696969697	4321899.51515152	0.308544186421285
1051	uEV-P150_2	747.5	uEV-P150	2	3711.87878787879	4321899.51515152	0.0858853560770179
1052	uEV-P150_2	712.5	uEV-P150	2	10642.696969697	4321899.51515152	0.24625044919222
1053	uEV-P150_2	677.5	uEV-P150	2	15855.3333333333	4321899.51515152	0.36686029551933
1054	uEV-P150_2	723.5	uEV-P150	2	7772.0303030303	4321899.51515152	0.179829037574416
1055	uEV-P150_2	688.5	uEV-P150	2	15331.0303030303	4321899.51515152	0.354728985467697
1056	uEV-P150_2	738.5	uEV-P150	2	4805.75757575758	4321899.51515152	0.111195495381366
1057	uEV-P150_2	761.5	uEV-P150	2	2711.54545454545	4321899.51515152	0.0627396690977993
1058	uEV-P150_2	749.5	uEV-P150	2	3525	4321899.51515152	0.081561359481918
1059	uEV-P150_2	714.5	uEV-P150	2	10109.0303030303	4321899.51515152	0.233902483562853
1060	uEV-P150_2	702.5	uEV-P150	2	13119.2727272727	4321899.51515152	0.303553395475295
1061	uEV-P150_2	748.5	uEV-P150	2	3616.18181818182	4321899.51515152	0.0836711220495612
1062	uEV-P150_2	690.5	uEV-P150	2	15127.696969697	4321899.51515152	0.350024264022405
1063	uEV-P150_2	678.5	uEV-P150	2	15843.5454545455	4321899.51515152	0.366587547882636
1064	uEV-P150_2	724.5	uEV-P150	2	7530.39393939394	4321899.51515152	0.174238061597551
1065	uEV-P150_2	689.5	uEV-P150	2	15234.0909090909	4321899.51515152	0.352486004260024
1066	uEV-P150_2	739.5	uEV-P150	2	4661.06060606061	4321899.51515152	0.107847500612175
1067	uEV-P150_2	762.5	uEV-P150	2	2662.72727272727	4321899.51515152	0.0616101152604869
1068	uEV-P150_2	750.5	uEV-P150	2	3438.0303030303	4321899.51515152	0.0795490568667183
1069	uEV-P150_2	715.5	uEV-P150	2	9841.57575757576	4321899.51515152	0.227714127158061
1070	uEV-P150_2	703.5	uEV-P150	2	12896.1212121212	4321899.51515152	0.298390121448002
1071	uEV-P150_2	726.5	uEV-P150	2	7063.51515151515	4321899.51515152	0.16343543219254
1072	uEV-P150_2	691.5	uEV-P150	2	15011.9090909091	4321899.51515152	0.347345167056315
1073	uEV-P150_2	679.5	uEV-P150	2	15825.4545454545	4321899.51515152	0.366168960892645
1074	uEV-P150_2	725.5	uEV-P150	2	7294.12121212121	4321899.51515152	0.168771189301135
1075	uEV-P150_2	752.5	uEV-P150	2	3276	4321899.51515152	0.0758000038759613
1076	uEV-P150_2	740.5	uEV-P150	2	4522.54545454545	4321899.51515152	0.104642540593332
1077	uEV-P150_2	763.5	uEV-P150	2	2616.30303030303	4321899.51515152	0.0605359523313977
1078	uEV-P150_2	751.5	uEV-P150	2	3355.0303030303	4321899.51515152	0.0776286049980661
1079	uEV-P150_2	716.5	uEV-P150	2	9574.69696969697	4321899.51515152	0.221539092617273
1080	uEV-P150_2	704.5	uEV-P150	2	12666.0303030303	4321899.51515152	0.293066283901935
1081	uEV-P150_2	727.5	uEV-P150	2	6838.87878787879	4321899.51515152	0.158237801779134
1082	uEV-P150_2	692.5	uEV-P150	2	14886.5454545455	4321899.51515152	0.344444506457332
1083	uEV-P150_2	680.5	uEV-P150	2	15800.5757575758	4321899.51515152	0.365593316137565
1084	uEV-P150_2	765.5	uEV-P150	2	2530.06060606061	4321899.51515152	0.0585404773338861
1085	uEV-P150_2	753.5	uEV-P150	2	3200.54545454545	4321899.51515152	0.0740541385408229
1086	uEV-P150_2	741.5	uEV-P150	2	4390.09090909091	4321899.51515152	0.10157781072189
1087	uEV-P150_2	764.5	uEV-P150	2	2572.12121212121	4321899.51515152	0.0595136745568468
1088	uEV-P150_2	729.5	uEV-P150	2	6408.54545454545	4321899.51515152	0.148280760162949
1089	uEV-P150_2	717.5	uEV-P150	2	9308.90909090909	4321899.51515152	0.215389299503016
1090	uEV-P150_2	705.5	uEV-P150	2	12429.5151515152	4321899.51515152	0.287593802399624
1091	uEV-P150_2	728.5	uEV-P150	2	6620.48484848485	4321899.51515152	0.15318460841755
1092	uEV-P150_2	693.5	uEV-P150	2	14751.5757575758	4321899.51515152	0.341321581074719
1093	uEV-P150_2	681.5	uEV-P150	2	15769.0303030303	4321899.51515152	0.364863418220344
1094	uEV-P150_2	766.5	uEV-P150	2	2490.15151515152	4321899.51515152	0.0576170618132526
1095	uEV-P150_2	0	uEV-P150	2	1.54545454545455	4321899.51515152	3.57586875871723e-05
1096	uEV-P150_2	329.5	uEV-P150	2	2734977.84848485	4321899.51515152	63.2818472270512
1097	uEV-P150_2	657.5	uEV-P150	2	14804.3939393939	4321899.51515152	0.342543686809316
1098	uEV-P150_2	985.5	uEV-P150	2	3208.90909090909	4321899.51515152	0.0742476561442358
1099	uEV-P150_2	220.5	uEV-P150	2	3385903.81818182	4321899.51515152	78.3429555988443
1100	uEV-P150_2	548.5	uEV-P150	2	32446.1818181818	4321899.51515152	0.750738921727206
1101	uEV-P150_2	876.5	uEV-P150	2	445.212121212121	4321899.51515152	0.0103013066280536
1102	uEV-P150_2	111.5	uEV-P150	2	1372696.57575758	4321899.51515152	31.7614181205565
1103	uEV-P150_2	439.5	uEV-P150	2	413294.454545455	4321899.51515152	9.56279647633051
1104	uEV-P150_2	767.5	uEV-P150	2	2452.21212121212	4321899.51515152	0.0567392210905244
1105	uEV-P150_2	1	uEV-P150	2	111.545454545455	4321899.51515152	0.00258093586290944
1106	uEV-P150_2	330.5	uEV-P150	2	2705501.78787879	4321899.51515152	62.5998308936606
1107	uEV-P150_2	658.5	uEV-P150	2	14917.6666666667	4321899.51515152	0.345164588264234
1108	uEV-P150_2	986.5	uEV-P150	2	3759.57575757576	4321899.51515152	0.0869889673370612
1109	uEV-P150_2	221.5	uEV-P150	2	3388664.96969697	4321899.51515152	78.4068430516986
1110	uEV-P150_2	549.5	uEV-P150	2	31395.4242424242	4321899.51515152	0.726426519921614
1111	uEV-P150_2	877.5	uEV-P150	2	425.878787878788	4321899.51515152	0.00985397245784548
1112	uEV-P150_2	112.5	uEV-P150	2	1424207.54545455	4321899.51515152	32.9532776146605
1113	uEV-P150_2	440.5	uEV-P150	2	402287.060606061	4321899.51515152	9.30810767801846
1114	uEV-P150_2	768.5	uEV-P150	2	2416.18181818182	4321899.51515152	0.0559055528642274
1115	uEV-P150_2	2	uEV-P150	2	119.515151515152	4321899.51515152	0.00276533850674133
1116	uEV-P150_2	331.5	uEV-P150	2	2676424.60606061	4321899.51515152	61.9270438074213
1117	uEV-P150_2	659.5	uEV-P150	2	15025	4321899.51515152	0.3476480641747
1118	uEV-P150_2	987.5	uEV-P150	2	4432.09090909091	4321899.51515152	0.102549605643377
1119	uEV-P150_2	222.5	uEV-P150	2	3392276.21212121	4321899.51515152	78.490399886178
1120	uEV-P150_2	550.5	uEV-P150	2	30361.4848484848	4321899.51515152	0.702503256775058
1121	uEV-P150_2	878.5	uEV-P150	2	407	4321899.51515152	0.00941715554869238
1122	uEV-P150_2	113.5	uEV-P150	2	1476948.03030303	4321899.51515152	34.1735855987677
1123	uEV-P150_2	441.5	uEV-P150	2	391587.787878788	4321899.51515152	9.06054818040025
1124	uEV-P150_2	769.5	uEV-P150	2	2381.93939393939	4321899.51515152	0.0551132525314136
1125	uEV-P150_2	3	uEV-P150	2	125.363636363636	4321899.51515152	0.00290066059898298
1126	uEV-P150_2	332.5	uEV-P150	2	2647694.3030303	4321899.51515152	61.2622827936684
1127	uEV-P150_2	660.5	uEV-P150	2	15125.9696969697	4321899.51515152	0.349984298430396
1128	uEV-P150_2	988.5	uEV-P150	2	5258	4321899.51515152	0.121659468980404
1129	uEV-P150_2	223.5	uEV-P150	2	3396704.15151515	4321899.51515152	78.5928534341704
1130	uEV-P150_2	551.5	uEV-P150	2	29346.0606060606	4321899.51515152	0.679008396728812
1131	uEV-P150_2	879.5	uEV-P150	2	388.636363636364	4321899.51515152	0.00899225820206833
1132	uEV-P150_2	114.5	uEV-P150	2	1529803.54545455	4321899.51515152	35.3965551510726
1133	uEV-P150_2	442.5	uEV-P150	2	381177.696969697	4321899.51515152	8.81967976426527
1134	uEV-P150_2	770.5	uEV-P150	2	2349.51515151515	4321899.51515152	0.05436302124282
1135	uEV-P150_2	4	uEV-P150	2	129.527272727273	4321899.51515152	0.00299699871024724
1136	uEV-P150_2	333.5	uEV-P150	2	2619254.66666667	4321899.51515152	60.6042472177848
1137	uEV-P150_2	661.5	uEV-P150	2	15220.3636363636	4321899.51515152	0.352168382976161
1138	uEV-P150_2	989.5	uEV-P150	2	6277.93939393939	4321899.51515152	0.145258800486464
1139	uEV-P150_2	224.5	uEV-P150	2	3401929.24242424	4321899.51515152	78.7137514534504
1140	uEV-P150_2	552.5	uEV-P150	2	28350.8484848485	4321899.51515152	0.655981204224147
1141	uEV-P150_2	880.5	uEV-P150	2	370.848484848485	4321899.51515152	0.00858068271944735
1142	uEV-P150_2	115.5	uEV-P150	2	1581652.63636364	4321899.51515152	36.5962380851001
1143	uEV-P150_2	443.5	uEV-P150	2	371038.03030303	4321899.51515152	8.5850684173073
1144	uEV-P150_2	771.5	uEV-P150	2	2318.66666666667	4321899.51515152	0.0536492497925505
1145	uEV-P150_2	5	uEV-P150	2	133.175757575758	4321899.51515152	0.00308141725898245
1146	uEV-P150_2	334.5	uEV-P150	2	2591046.21212121	4321899.51515152	59.9515607208738
1147	uEV-P150_2	662.5	uEV-P150	2	15308.0606060606	4321899.51515152	0.354197513209049
1148	uEV-P150_2	990.5	uEV-P150	2	7544.45454545455	4321899.51515152	0.17456339553952
1149	uEV-P150_2	225.5	uEV-P150	2	3407944.27272727	4321899.51515152	78.8529270701426
1150	uEV-P150_2	553.5	uEV-P150	2	27377.2121212121	4321899.51515152	0.633453231044228
1151	uEV-P150_2	881.5	uEV-P150	2	353.545454545455	4321899.51515152	0.00818032564861842
1152	uEV-P150_2	116.5	uEV-P150	2	1631450.27272727	4321899.51515152	37.748454516534
1153	uEV-P150_2	444.5	uEV-P150	2	361150.303030303	4321899.51515152	8.35628643757679
1154	uEV-P150_2	772.5	uEV-P150	2	2289.42424242424	4321899.51515152	0.0529726393313423
1155	uEV-P150_2	6	uEV-P150	2	136.248484848485	4321899.51515152	0.00315251394371459
1156	uEV-P150_2	335.5	uEV-P150	2	2563008.3030303	4321899.51515152	59.3028203003107
1157	uEV-P150_2	663.5	uEV-P150	2	15388.9696969697	4321899.51515152	0.356069585676848
1158	uEV-P150_2	991.5	uEV-P150	2	9125.60606060606	4321899.51515152	0.211148038694882
1159	uEV-P150_2	226.5	uEV-P150	2	3414753.81818182	4321899.51515152	79.0104861580083
1160	uEV-P150_2	554.5	uEV-P150	2	26426.9696969697	4321899.51515152	0.611466546233276
1161	uEV-P150_2	882.5	uEV-P150	2	336.848484848485	4321899.51515152	0.00779399159252956
1162	uEV-P150_2	117.5	uEV-P150	2	1678312.33333333	4321899.51515152	38.8327476714714
1163	uEV-P150_2	445.5	uEV-P150	2	351497.272727273	4321899.51515152	8.13293487030436
1164	uEV-P150_2	773.5	uEV-P150	2	2261.60606060606	4321899.51515152	0.0523289829547732
1165	uEV-P150_2	7	uEV-P150	2	138.945454545455	4321899.51515152	0.00321491635930789
1166	uEV-P150_2	336.5	uEV-P150	2	2535081.90909091	4321899.51515152	58.6566601144598
1167	uEV-P150_2	664.5	uEV-P150	2	15463.1212121212	4321899.51515152	0.357785301530295
1168	uEV-P150_2	992.5	uEV-P150	2	11110.303030303	4321899.51515152	0.257069906214919
1169	uEV-P150_2	227.5	uEV-P150	2	3422371.6969697	4321899.51515152	79.1867484417836
1170	uEV-P150_2	555.5	uEV-P150	2	25502.0606060606	4321899.51515152	0.590066023438459
1171	uEV-P150_2	883.5	uEV-P150	2	320.636363636364	4321899.51515152	0.00741887594823275
1172	uEV-P150_2	118.5	uEV-P150	2	1721592.39393939	4321899.51515152	39.8341606023906
1173	uEV-P150_2	446.5	uEV-P150	2	342061.424242424	4321899.51515152	7.91460845036404
1174	uEV-P150_2	774.5	uEV-P150	2	2235.27272727273	4321899.51515152	0.0517196829643172
1175	uEV-P150_2	8	uEV-P150	2	141.384848484848	4321899.51515152	0.00327135899363666
1176	uEV-P150_2	337.5	uEV-P150	2	2507211.18181818	4321899.51515152	58.0117879425127
1177	uEV-P150_2	665.5	uEV-P150	2	15530.5151515152	4321899.51515152	0.359344660769391
1178	uEV-P150_2	993.5	uEV-P150	2	13614.303030303	4321899.51515152	0.315007393914982
1179	uEV-P150_2	228.5	uEV-P150	2	3430819.81818182	4321899.51515152	79.3822208534513
1180	uEV-P150_2	556.5	uEV-P150	2	24603.8181818182	4321899.51515152	0.569282513292205
1181	uEV-P150_2	884.5	uEV-P150	2	305.060606060606	4321899.51515152	0.00705848446941301
1182	uEV-P150_2	119.5	uEV-P150	2	1760935.66666667	4321899.51515152	40.7444842364627
1183	uEV-P150_2	447.5	uEV-P150	2	332826.575757576	4321899.51515152	7.70093276326226
1184	uEV-P150_2	775.5	uEV-P150	2	2210.21212121212	4321899.51515152	0.0511398313048154
1185	uEV-P150_2	9	uEV-P150	2	143.675757575758	4321899.51515152	0.00332436598935412
1186	uEV-P150_2	338.5	uEV-P150	2	2479346.72727273	4321899.51515152	57.3670609087682
1187	uEV-P150_2	666.5	uEV-P150	2	15591.3939393939	4321899.51515152	0.36075327260003
1188	uEV-P150_2	994.5	uEV-P150	2	16789.303030303	4321899.51515152	0.388470462384511
1189	uEV-P150_2	229.5	uEV-P150	2	3440125	4321899.51515152	79.5975239114137
1190	uEV-P150_2	557.5	uEV-P150	2	23734.1515151515	4321899.51515152	0.549160188290945
1191	uEV-P150_2	885.5	uEV-P150	2	290.060606060606	4321899.51515152	0.00671141485459634
1192	uEV-P150_2	120.5	uEV-P150	2	1796305.75757576	4321899.51515152	41.5628764916526
1193	uEV-P150_2	448.5	uEV-P150	2	323777.363636364	4321899.51515152	7.49155232557536
1194	uEV-P150_2	776.5	uEV-P150	2	2186.36363636364	4321899.51515152	0.0505880256747938
1195	uEV-P150_2	10	uEV-P150	2	145.827272727273	4321899.51515152	0.00337414769168136
1196	uEV-P150_2	339.5	uEV-P150	2	2451448.45454545	4321899.51515152	56.7215513908012
1197	uEV-P150_2	667.5	uEV-P150	2	15645.696969697	4321899.51515152	0.36200973472074
1198	uEV-P150_2	995.5	uEV-P150	2	20834.2121212121	4321899.51515152	0.482061465061196
1199	uEV-P150_2	230.5	uEV-P150	2	3450317.48484848	4321899.51515152	79.8333573641062
1200	uEV-P150_2	558.5	uEV-P150	2	22894.0606060606	4321899.51515152	0.529722186409001
1201	uEV-P150_2	886.5	uEV-P150	2	275.606060606061	4321899.51515152	0.00637696595304573
1202	uEV-P150_2	121.5	uEV-P150	2	1827974.75757576	4321899.51515152	42.2956330004279
1203	uEV-P150_2	449.5	uEV-P150	2	314899.606060606	4321899.51515152	7.28613899875843
1204	uEV-P150_2	777.5	uEV-P150	2	2163.87878787879	4321899.51515152	0.0500677718279373
1205	uEV-P150_2	11	uEV-P150	2	147.893939393939	4321899.51515152	0.00342196617194499
1206	uEV-P150_2	340.5	uEV-P150	2	2423486.57575758	4321899.51515152	56.0745701574372
1207	uEV-P150_2	668.5	uEV-P150	2	15693.6666666667	4321899.51515152	0.363119656337417
1208	uEV-P150_2	996.5	uEV-P150	2	26010.6060606061	4321899.51515152	0.60183273510685
1209	uEV-P150_2	231.5	uEV-P150	2	3461427.03030303	4321899.51515152	80.0904097415527
1210	uEV-P150_2	559.5	uEV-P150	2	22085.0606060606	4321899.51515152	0.511003565183221
1211	uEV-P150_2	887.5	uEV-P150	2	261.69696969697	4321899.51515152	0.00605513776476118
1212	uEV-P150_2	122.5	uEV-P150	2	1856487.09090909	4321899.51515152	42.9553506369295
1213	uEV-P150_2	450.5	uEV-P150	2	306180.03030303	4321899.51515152	7.08438567878865
1214	uEV-P150_2	778.5	uEV-P150	2	2142.24242424242	4321899.51515152	0.0495671502017169
1215	uEV-P150_2	12	uEV-P150	2	149.924242424242	4321899.51515152	0.00346894327132422
1216	uEV-P150_2	341.5	uEV-P150	2	2395445.51515152	4321899.51515152	55.4257568171975
1217	uEV-P150_2	669.5	uEV-P150	2	15735.3333333333	4321899.51515152	0.364083738600796
1218	uEV-P150_2	997.5	uEV-P150	2	32662.9393939394	4321899.51515152	0.755754252948991
1219	uEV-P150_2	232.5	uEV-P150	2	3473480.63636364	4321899.51515152	80.3693057690598
1220	uEV-P150_2	560.5	uEV-P150	2	21308.303030303	4321899.51515152	0.493030968341614
1221	uEV-P150_2	888.5	uEV-P150	2	248.424242424242	4321899.51515152	0.0057480337419537
1222	uEV-P150_2	123.5	uEV-P150	2	1882601.06060606	4321899.51515152	43.5595749972003
1223	uEV-P150_2	451.5	uEV-P150	2	297607.03030303	4321899.51515152	6.88602382493377
1224	uEV-P150_2	779.5	uEV-P150	2	2121.60606060606	4321899.51515152	0.0490896665498176
1225	uEV-P150_2	13	uEV-P150	2	151.984848484848	4321899.51515152	0.00351662152144045
1226	uEV-P150_2	342.5	uEV-P150	2	2367324	4321899.51515152	54.775081921751
1227	uEV-P150_2	670.5	uEV-P150	2	15770.9090909091	4321899.51515152	0.364906889566038
1228	uEV-P150_2	998.5	uEV-P150	2	41245.8484848485	4321899.51515152	0.95434538309488
1229	uEV-P150_2	233.5	uEV-P150	2	3486499.78787879	4321899.51515152	80.6705425625001
1230	uEV-P150_2	561.5	uEV-P150	2	20564.4242424242	4321899.51515152	0.475819120049655
1231	uEV-P150_2	889.5	uEV-P150	2	235.69696969697	4321899.51515152	0.00545355043241228
1232	uEV-P150_2	124.5	uEV-P150	2	1907219.60606061	4321899.51515152	44.1291982697507
1233	uEV-P150_2	452.5	uEV-P150	2	289170.424242424	4321899.51515152	6.69081785054613
1234	uEV-P150_2	780.5	uEV-P150	2	2102.06060606061	4321899.51515152	0.0486374243244504
1235	uEV-P150_2	14	uEV-P150	2	154.709090909091	4321899.51515152	0.00357965497269705
1236	uEV-P150_2	343.5	uEV-P150	2	2339136.45454545	4321899.51515152	54.1228792188485
1237	uEV-P150_2	671.5	uEV-P150	2	15800.5151515152	4321899.51515152	0.365591913836091
1238	uEV-P150_2	999.5	uEV-P150	2	52360.2121212121	4321899.51515152	1.21150924350856
1239	uEV-P150_2	234.5	uEV-P150	2	3500497.45454545	4321899.51515152	80.9944202143889
1240	uEV-P150_2	562.5	uEV-P150	2	19854.2424242424	4321899.51515152	0.459386951377244
1241	uEV-P150_2	890.5	uEV-P150	2	223.575757575758	4321899.51515152	0.00517309013761093
1242	uEV-P150_2	125.5	uEV-P150	2	1931321.18181818	4321899.51515152	44.6868599107278
1243	uEV-P150_2	453.5	uEV-P150	2	280861.060606061	4321899.51515152	6.49855600810317
1244	uEV-P150_2	781.5	uEV-P150	2	2083.24242424242	4321899.51515152	0.0482020097167713
1245	uEV-P150_2	15	uEV-P150	2	156.987878787879	4321899.51515152	0.0036323815081197
1246	uEV-P150_2	344.5	uEV-P150	2	2310913.54545455	4321899.51515152	53.469858273036
1247	uEV-P150_2	927.5	uEV-P150	2	82.3030303030303	4321899.51515152	0.00190432540170118
1248	uEV-P150_2	162.5	uEV-P150	2	3823464.48484848	4321899.51515152	88.4672230681061
1249	uEV-P150_2	235.5	uEV-P150	2	3515476.60606061	4321899.51515152	81.3410074374985
1250	uEV-P150_2	563.5	uEV-P150	2	19178.3939393939	4321899.51515152	0.443749186489857
1251	uEV-P150_2	891.5	uEV-P150	2	211.969696969697	4321899.51515152	0.00490454940533863
1252	uEV-P150_2	126.5	uEV-P150	2	1955900.12121212	4321899.51515152	45.2555667792649
1253	uEV-P150_2	454.5	uEV-P150	2	272672.303030303	4321899.51515152	6.30908474559349
1254	uEV-P150_2	782.5	uEV-P150	2	2065.24242424242	4321899.51515152	0.0477855261789913
1255	uEV-P150_2	16	uEV-P150	2	159.321212121212	4321899.51515152	0.00368637011486896
1256	uEV-P150_2	345.5	uEV-P150	2	2282701.03030303	4321899.51515152	52.8170778219263
1257	uEV-P150_2	928.5	uEV-P150	2	84.0909090909091	4321899.51515152	0.00194569329518438
1258	uEV-P150_2	163.5	uEV-P150	2	3860471.87878788	4321899.51515152	89.323499198767
1259	uEV-P150_2	236.5	uEV-P150	2	3531427.54545455	4321899.51515152	81.7100798635931
1260	uEV-P150_2	564.5	uEV-P150	2	18537.0606060606	4321899.51515152	0.428910032291918
1261	uEV-P150_2	892.5	uEV-P150	2	201	4321899.51515152	0.00465073283854341
1262	uEV-P150_2	127.5	uEV-P150	2	1981919.09090909	4321899.51515152	45.8575930319752
1263	uEV-P150_2	455.5	uEV-P150	2	264598.393939394	4321899.51515152	6.12227084437704
1264	uEV-P150_2	783.5	uEV-P150	2	2047.90909090909	4321899.51515152	0.0473844679574253
1265	uEV-P150_2	18.5	uEV-P150	2	0	4321899.51515152	0
1266	uEV-P150_2	346.5	uEV-P150	2	2254558.66666667	4321899.51515152	52.1659205347727
1267	uEV-P150_2	929.5	uEV-P150	2	86.1212121212121	4321899.51515152	0.0019926703945636
1268	uEV-P150_2	164.5	uEV-P150	2	3900983.03030303	4321899.51515152	90.2608451822432
1269	uEV-P150_2	237.5	uEV-P150	2	3548327.39393939	4321899.51515152	82.1011081238662
1270	uEV-P150_2	565.5	uEV-P150	2	17930.5757575758	4321899.51515152	0.414877201441532
1271	uEV-P150_2	893.5	uEV-P150	2	190.545454545455	4321899.51515152	0.00440883583427725
1272	uEV-P150_2	128.5	uEV-P150	2	2010277.09090909	4321899.51515152	46.5137397077733
1273	uEV-P150_2	456.5	uEV-P150	2	256635.212121212	4321899.51515152	5.93801894795361
1274	uEV-P150_2	784.5	uEV-P150	2	2031.27272727273	4321899.51515152	0.0469995362028105
1275	uEV-P150_2	19.5	uEV-P150	2	0.0606060606060606	4321899.51515152	1.40230147400676e-06
1276	uEV-P150_2	347.5	uEV-P150	2	2226558.36363636	4321899.51515152	51.5180502422742
1277	uEV-P150_2	930.5	uEV-P150	2	88.3636363636364	4321899.51515152	0.00204455554910185
1278	uEV-P150_2	165.5	uEV-P150	2	3944431.81818182	4321899.51515152	91.266162120466
1279	uEV-P150_2	238.5	uEV-P150	2	3566139.45454545	4321899.51515152	82.5132431247753
1280	uEV-P150_2	566.5	uEV-P150	2	17358.6060606061	4321899.51515152	0.401642981280593
1281	uEV-P150_2	894.5	uEV-P150	2	180.636363636364	4321899.51515152	0.00417955954327714
1282	uEV-P150_2	129.5	uEV-P150	2	2041790.6969697	4321899.51515152	47.2429007155692
1283	uEV-P150_2	457.5	uEV-P150	2	248781	4321899.51515152	5.75628838958044
1284	uEV-P150_2	785.5	uEV-P150	2	2015.21212121212	4321899.51515152	0.0466279263121987
1285	uEV-P150_2	20.5	uEV-P150	2	0.272727272727273	4321899.51515152	6.31035663303041e-06
1286	uEV-P150_2	348.5	uEV-P150	2	2198781.15151515	4321899.51515152	50.8753418215015
1287	uEV-P150_2	931.5	uEV-P150	2	90.8181818181818	4321899.51515152	0.00210134875879913
1288	uEV-P150_2	166.5	uEV-P150	2	3989959.87878788	4321899.51515152	92.3195892176591
1289	uEV-P150_2	239.5	uEV-P150	2	3584813.78787879	4321899.51515152	82.9453293699058
1290	uEV-P150_2	567.5	uEV-P150	2	16821.303030303	4321899.51515152	0.389210877562787
1291	uEV-P150_2	895.5	uEV-P150	2	171.30303030303	4321899.51515152	0.0039636051162801
1292	uEV-P150_2	130.5	uEV-P150	2	2077181.96969697	4321899.51515152	48.0617830751243
1293	uEV-P150_2	458.5	uEV-P150	2	241034.575757576	4321899.51515152	5.57705182437879
1294	uEV-P150_2	786.5	uEV-P150	2	1999.51515151515	4321899.51515152	0.0462647302304309
1295	uEV-P150_2	21.5	uEV-P150	2	1.36363636363636	4321899.51515152	3.1551783165152e-05
1296	uEV-P150_2	349.5	uEV-P150	2	2171314.75757576	4321899.51515152	50.2398251038383
1297	uEV-P150_2	932.5	uEV-P150	2	93.4545454545455	4321899.51515152	0.00216234887291842
1298	uEV-P150_2	167.5	uEV-P150	2	4036486.03030303	4321899.51515152	93.3961101166768
1299	uEV-P150_2	240.5	uEV-P150	2	3604287.66666667	4321899.51515152	83.3959154772322
1300	uEV-P150_2	568.5	uEV-P150	2	16318.1818181818	4321899.51515152	0.377569671876319
1301	uEV-P150_2	896.5	uEV-P150	2	162.454545454545	4321899.51515152	0.00375886910107511
1302	uEV-P150_2	131.5	uEV-P150	2	2117071	4321899.51515152	48.9847344339698
1303	uEV-P150_2	459.5	uEV-P150	2	233396.757575758	4321899.51515152	5.40032818341856
1304	uEV-P150_2	787.5	uEV-P150	2	1984.36363636364	4321899.51515152	0.0459141548619293
1305	uEV-P150_2	22.5	uEV-P150	2	6.06060606060606	4321899.51515152	0.000140230147400676
1306	uEV-P150_2	350.5	uEV-P150	2	2144250.03030303	4321899.51515152	49.6136021391941
1307	uEV-P150_2	933.5	uEV-P150	2	96.3333333333333	4321899.51515152	0.00222895819293374
1308	uEV-P150_2	168.5	uEV-P150	2	4082790.24242424	4321899.51515152	94.4674957876967
1309	uEV-P150_2	241.5	uEV-P150	2	3624487.48484848	4321899.51515152	83.8632983516142
1310	uEV-P150_2	569.5	uEV-P150	2	15848.696969697	4321899.51515152	0.366706743507926
1311	uEV-P150_2	897.5	uEV-P150	2	154.151515151515	4321899.51515152	0.00356675379913619
1312	uEV-P150_2	132.5	uEV-P150	2	2161966.51515152	4321899.51515152	50.0235257106787
1313	uEV-P150_2	460.5	uEV-P150	2	225869.666666667	4321899.51515152	5.22616654725135
1314	uEV-P150_2	788.5	uEV-P150	2	1969.54545454545	4321899.51515152	0.0455712921515346
1315	uEV-P150_2	23.5	uEV-P150	2	26	4321899.51515152	0.000601587332348899
1316	uEV-P150_2	351.5	uEV-P150	2	2117677.87878788	4321899.51515152	48.9987763797798
1317	uEV-P150_2	934.5	uEV-P150	2	99.4242424242424	4321899.51515152	0.00230047556810809
1318	uEV-P150_2	169.5	uEV-P150	2	4127603.87878788	4321899.51515152	95.5043925551142
1319	uEV-P150_2	242.5	uEV-P150	2	3645331.15151515	4321899.51515152	84.3455785757054
1320	uEV-P150_2	570.5	uEV-P150	2	15412.3939393939	4321899.51515152	0.356611575196551
1321	uEV-P150_2	898.5	uEV-P150	2	146.363636363636	4321899.51515152	0.00338655805972632
1322	uEV-P150_2	133.5	uEV-P150	2	2212252.33333333	4321899.51515152	51.1870376804857
1323	uEV-P150_2	461.5	uEV-P150	2	218456.757575758	4321899.51515152	5.05464684706116
1324	uEV-P150_2	789.5	uEV-P150	2	1955.09090909091	4321899.51515152	0.045236843249984
1325	uEV-P150_2	24.5	uEV-P150	2	103.030303030303	4321899.51515152	0.00238391250581149
1326	uEV-P150_2	352.5	uEV-P150	2	2091686.42424242	4321899.51515152	48.3973867719387
1327	uEV-P150_2	935.5	uEV-P150	2	102.757575757576	4321899.51515152	0.00237760214917846
1328	uEV-P150_2	170.5	uEV-P150	2	4169698.57575758	4321899.51515152	96.478378572654
1329	uEV-P150_2	243.5	uEV-P150	2	3666730.3030303	4321899.51515152	84.8407115939565
1330	uEV-P150_2	571.5	uEV-P150	2	15008.6060606061	4321899.51515152	0.347268741625981
1331	uEV-P150_2	899.5	uEV-P150	2	139.060606060606	4321899.51515152	0.0032175807321085
1332	uEV-P150_2	134.5	uEV-P150	2	2268168.27272727	4321899.51515152	52.4808192503235
1333	uEV-P150_2	462.5	uEV-P150	2	211162.393939394	4321899.51515152	4.88587004855413
1334	uEV-P150_2	790.5	uEV-P150	2	1940.81818181818	4321899.51515152	0.0449066012528554
1335	uEV-P150_2	25.5	uEV-P150	2	354.393939393939	4321899.51515152	0.00819995786925451
1336	uEV-P150_2	353.5	uEV-P150	2	2066358.63636364	4321899.51515152	47.8113530663888
1337	uEV-P150_2	936.5	uEV-P150	2	106.363636363636	4321899.51515152	0.00246103908688186
1338	uEV-P150_2	171.5	uEV-P150	2	4207965.27272727	4321899.51515152	97.3637924244926
1339	uEV-P150_2	244.5	uEV-P150	2	3688592.75757576	4321899.51515152	85.3465645058257
1340	uEV-P150_2	572.5	uEV-P150	2	14636.3939393939	4321899.51515152	0.338656507123369
1341	uEV-P150_2	900.5	uEV-P150	2	132.212121212121	4321899.51515152	0.00305912066554574
1342	uEV-P150_2	135.5	uEV-P150	2	2329787.66666667	4321899.51515152	53.9065672049756
1343	uEV-P150_2	463.5	uEV-P150	2	203991.727272727	4321899.51515152	4.71995534735554
1344	uEV-P150_2	791.5	uEV-P150	2	1926.84848484848	4321899.51515152	0.0445833707630968
1345	uEV-P150_2	26.5	uEV-P150	2	1025.78787878788	4321899.51515152	0.0237346535983014
1346	uEV-P150_2	354.5	uEV-P150	2	2041769	4321899.51515152	47.2423986916415
1347	uEV-P150_2	937.5	uEV-P150	2	110.151515151515	4321899.51515152	0.00254868292900728
1348	uEV-P150_2	172.5	uEV-P150	2	4241478.15151515	4321899.51515152	98.139212553313
1349	uEV-P150_2	245.5	uEV-P150	2	3710826.21212121	4321899.51515152	85.8610016061681
1350	uEV-P150_2	573.5	uEV-P150	2	14294.8787878788	4321899.51515152	0.330754538317341
1351	uEV-P150_2	901.5	uEV-P150	2	125.848484848485	4321899.51515152	0.00291187901077503
1352	uEV-P150_2	136.5	uEV-P150	2	2396994.60606061	4321899.51515152	55.4615996428731
1353	uEV-P150_2	464.5	uEV-P150	2	196950.939393939	4321899.51515152	4.55704577821576
1354	uEV-P150_2	792.5	uEV-P150	2	1913	4321899.51515152	0.0442629448762863
1355	uEV-P150_2	27.5	uEV-P150	2	2481.27272727273	4321899.51515152	0.0574116246473107
1356	uEV-P150_2	355.5	uEV-P150	2	2017983.45454545	4321899.51515152	46.6920493517006
1357	uEV-P150_2	938.5	uEV-P150	2	114.181818181818	4321899.51515152	0.00264193597702873
1358	uEV-P150_2	173.5	uEV-P150	2	4269538.33333333	4321899.51515152	98.7884683196678
1359	uEV-P150_2	246.5	uEV-P150	2	3733339.6969697	4321899.51515152	86.381918040471
1360	uEV-P150_2	574.5	uEV-P150	2	13983.2121212121	4321899.51515152	0.323543202987261
1361	uEV-P150_2	902.5	uEV-P150	2	119.969696969697	4321899.51515152	0.00277585576779638
1362	uEV-P150_2	137.5	uEV-P150	2	2469463.3030303	4321899.51515152	57.1383784924423
1363	uEV-P150_2	465.5	uEV-P150	2	190046.696969697	4321899.51515152	4.39729559429691
1364	uEV-P150_2	793.5	uEV-P150	2	1899.30303030303	4321899.51515152	0.0439460247431608
1365	uEV-P150_2	28.5	uEV-P150	2	5054.9696969697	4321899.51515152	0.116961759042482
1366	uEV-P150_2	356.5	uEV-P150	2	1995057.42424242	4321899.51515152	46.1615874512641
1367	uEV-P150_2	939.5	uEV-P150	2	118.454545454545	4321899.51515152	0.00274079823094621
1368	uEV-P150_2	174.5	uEV-P150	2	4291696.81818182	4321899.51515152	99.3011707730868
1369	uEV-P150_2	247.5	uEV-P150	2	3756046.57575758	4321899.51515152	86.9073092187776
1370	uEV-P150_2	575.5	uEV-P150	2	13700.3939393939	4321899.51515152	0.316999363158809
1371	uEV-P150_2	903.5	uEV-P150	2	114.454545454545	4321899.51515152	0.00264824633366176
1372	uEV-P150_2	138.5	uEV-P150	2	2546648.93939394	4321899.51515152	58.9242977645828
1373	uEV-P150_2	466.5	uEV-P150	2	183286.060606061	4321899.51515152	4.24086816372072
1374	uEV-P150_2	794.5	uEV-P150	2	1885.75757575758	4321899.51515152	0.0436326103637203
1375	uEV-P150_2	29.5	uEV-P150	2	8844.69696969697	4321899.51515152	0.204648371362861
1376	uEV-P150_2	357.5	uEV-P150	2	1973035.42424242	4321899.51515152	45.6520429807645
1377	uEV-P150_2	940.5	uEV-P150	2	123	4321899.51515152	0.00284597084149671
1378	uEV-P150_2	175.5	uEV-P150	2	4307754.93939394	4321899.51515152	99.6727231693382
1379	uEV-P150_2	248.5	uEV-P150	2	3778866.18181818	4321899.51515152	87.4353086778257
1380	uEV-P150_2	576.5	uEV-P150	2	13445.2424242424	4321899.51515152	0.31109567395324
1381	uEV-P150_2	904.5	uEV-P150	2	109.393939393939	4321899.51515152	0.0025311541605822
1382	uEV-P150_2	139.5	uEV-P150	2	2627789.33333333	4321899.51515152	60.8017221159574
1383	uEV-P150_2	467.5	uEV-P150	2	176676.151515152	4321899.51515152	4.08792825691038
1384	uEV-P150_2	795.5	uEV-P150	2	1872.27272727273	4321899.51515152	0.0433205982857538
1385	uEV-P150_2	30.5	uEV-P150	2	13711.5454545455	4321899.51515152	0.317257386630026
1386	uEV-P150_2	358.5	uEV-P150	2	1951950.60606061	4321899.51515152	45.1641829991083
1387	uEV-P150_2	941.5	uEV-P150	2	127.818181818182	4321899.51515152	0.00295745380868025
1388	uEV-P150_2	176.5	uEV-P150	2	4317745.87878788	4321899.51515152	99.9038932684789
1389	uEV-P150_2	249.5	uEV-P150	2	3801724.81818182	4321899.51515152	87.9642112190232
1390	uEV-P150_2	577.5	uEV-P150	2	13216.8181818182	4321899.51515152	0.305810399697709
1391	uEV-P150_2	905.5	uEV-P150	2	104.757575757576	4321899.51515152	0.00242387809782068
1392	uEV-P150_2	140.5	uEV-P150	2	2711923.45454545	4321899.51515152	62.7484152520927
1393	uEV-P150_2	468.5	uEV-P150	2	170224.121212121	4321899.51515152	3.93864134543983
1394	uEV-P150_2	796.5	uEV-P150	2	1858.78787878788	4321899.51515152	0.0430085862077872
1395	uEV-P150_2	31.5	uEV-P150	2	19541.7272727273	4321899.51515152	0.452155983826528
1396	uEV-P150_2	359.5	uEV-P150	2	1931825.96969697	4321899.51515152	44.6985396797048
1397	uEV-P150_2	942.5	uEV-P150	2	132.878787878788	4321899.51515152	0.00307454598175982
1398	uEV-P150_2	177.5	uEV-P150	2	4321899.51515152	4321899.51515152	100
1399	uEV-P150_2	250.5	uEV-P150	2	3824557.15151515	4321899.51515152	88.4925051613809
1400	uEV-P150_2	578.5	uEV-P150	2	13013.7878787879	4321899.51515152	0.301112689759786
1401	uEV-P150_2	906.5	uEV-P150	2	100.484848484848	4321899.51515152	0.0023250158439032
1402	uEV-P150_2	141.5	uEV-P150	2	2797925.90909091	4321899.51515152	64.738337836918
1403	uEV-P150_2	469.5	uEV-P150	2	163937.454545455	4321899.51515152	3.79318061354111
1404	uEV-P150_2	797.5	uEV-P150	2	1845.36363636364	4321899.51515152	0.0426979764312948
1405	uEV-P150_2	32.5	uEV-P150	2	26398.1515151515	4321899.51515152	0.610799751882386
1406	uEV-P150_2	360.5	uEV-P150	2	1912673.21212121	4321899.51515152	44.2553836667385
1407	uEV-P150_2	943.5	uEV-P150	2	138.272727272727	4321899.51515152	0.00319935081294642
1408	uEV-P150_2	178.5	uEV-P150	2	4320596.48484848	4321899.51515152	99.9698505183088
1409	uEV-P150_2	251.5	uEV-P150	2	3847305.93939394	4321899.51515152	89.0188660311567
1410	uEV-P150_2	579.5	uEV-P150	2	12835.0909090909	4321899.51515152	0.296978003863677
1411	uEV-P150_2	907.5	uEV-P150	2	96.6363636363636	4321899.51515152	0.00223596970030378
1412	uEV-P150_2	142.5	uEV-P150	2	2884556.15151515	4321899.51515152	66.7427861615618
1413	uEV-P150_2	470.5	uEV-P150	2	157822.909090909	4321899.51515152	3.65170241782857
1414	uEV-P150_2	798.5	uEV-P150	2	1831.87878787879	4321899.51515152	0.0423859643533282
1415	uEV-P150_2	33.5	uEV-P150	2	34285.696969697	4321899.51515152	0.793301576066259
1416	uEV-P150_2	361.5	uEV-P150	2	1894494.48484848	4321899.51515152	43.8347647419116
1417	uEV-P150_2	944.5	uEV-P150	2	143.969696969697	4321899.51515152	0.00333116715150305
1418	uEV-P150_2	179.5	uEV-P150	2	4314316.27272727	4321899.51515152	99.8245391315171
1419	uEV-P150_2	252.5	uEV-P150	2	3869921.15151515	4321899.51515152	89.5421362284838
1420	uEV-P150_2	580.5	uEV-P150	2	12679.6363636364	4321899.51515152	0.29338110058285
1421	uEV-P150_2	908.5	uEV-P150	2	93.1515151515151	4321899.51515152	0.00215533736554839
1422	uEV-P150_2	143.5	uEV-P150	2	2970519.12121212	4321899.51515152	68.7317951469768
1423	uEV-P150_2	471.5	uEV-P150	2	151886.909090909	4321899.51515152	3.51435540225845
1424	uEV-P150_2	799.5	uEV-P150	2	1818.54545454545	4321899.51515152	0.0420774580290468
1425	uEV-P150_2	34.5	uEV-P150	2	42981.3333333333	4321899.51515152	0.9945009869538
1426	uEV-P150_2	362.5	uEV-P150	2	1877281.93939394	4321899.51515152	43.4365013071834
1427	uEV-P150_2	945.5	uEV-P150	2	149.969696969697	4321899.51515152	0.00346999499742972
1428	uEV-P150_2	180.5	uEV-P150	2	4303584.54545454	4321899.51515152	99.5762287014596
1429	uEV-P150_2	253.5	uEV-P150	2	3892360.96969697	4321899.51515152	90.0613481653451
1430	uEV-P150_2	581.5	uEV-P150	2	12546.1515151515	4321899.51515152	0.29029253158635
1431	uEV-P150_2	909.5	uEV-P150	2	90.030303030303	4321899.51515152	0.00208311883963704
1432	uEV-P150_2	144.5	uEV-P150	2	3054529.3030303	4321899.51515152	70.6756205765978
1433	uEV-P150_2	472.5	uEV-P150	2	146135.515151515	4321899.51515152	3.38127979697816
1434	uEV-P150_2	800.5	uEV-P150	2	1805.06060606061	4321899.51515152	0.0417654459510803
1435	uEV-P150_2	35.5	uEV-P150	2	52801.6363636364	4321899.51515152	1.22172290629449
1436	uEV-P150_2	363.5	uEV-P150	2	1861018.63636364	4321899.51515152	43.0602014192918
1437	uEV-P150_2	946.5	uEV-P150	2	156.30303030303	4321899.51515152	0.00361653550146343
1438	uEV-P150_2	181.5	uEV-P150	2	4288926.3030303	4321899.51515152	99.2370666646548
1439	uEV-P150_2	254.5	uEV-P150	2	3914588.60606061	4321899.51515152	90.5756506447459
1440	uEV-P150_2	582.5	uEV-P150	2	12433.3939393939	4321899.51515152	0.28768354969396
1441	uEV-P150_2	910.5	uEV-P150	2	87.2121212121212	4321899.51515152	0.00201791182109572
1442	uEV-P150_2	145.5	uEV-P150	2	3135375.57575758	4321899.51515152	72.546239558919
1443	uEV-P150_2	473.5	uEV-P150	2	140574.151515152	4321899.51515152	3.25260110796961
1444	uEV-P150_2	801.5	uEV-P150	2	1791.51515151515	4321899.51515152	0.0414520315716397
1445	uEV-P150_2	36.5	uEV-P150	2	65821.303030303	4321899.51515152	1.52297161929725
1446	uEV-P150_2	364.5	uEV-P150	2	1845678.57575758	4321899.51515152	42.7052634909044
1447	uEV-P150_2	947.5	uEV-P150	2	163.060606060606	4321899.51515152	0.00377289211581518
1448	uEV-P150_2	182.5	uEV-P150	2	4270827.96969697	4321899.51515152	98.8183078927332
1449	uEV-P150_2	255.5	uEV-P150	2	3936572.12121212	4321899.51515152	91.0843046538095
1450	uEV-P150_2	583.5	uEV-P150	2	12340.3636363636	4321899.51515152	0.28553101693136
1451	uEV-P150_2	911.5	uEV-P150	2	84.7575757575758	4321899.51515152	0.00196111861139845
1452	uEV-P150_2	146.5	uEV-P150	2	3211978.36363636	4321899.51515152	74.3186728977839
1453	uEV-P150_2	474.5	uEV-P150	2	135207.515151515	4321899.51515152	3.12842801359705
1454	uEV-P150_2	802.5	uEV-P150	2	1778	4321899.51515152	0.0411393183429362
1455	uEV-P150_2	37.5	uEV-P150	2	84480.7878787879	4321899.51515152	1.95471430056666
1456	uEV-P150_2	365.5	uEV-P150	2	1831226.75757576	4321899.51515152	42.3708776929202
1457	uEV-P150_2	948.5	uEV-P150	2	170.151515151515	4321899.51515152	0.00393696138827397
1458	uEV-P150_2	183.5	uEV-P150	2	4249711.27272727	4321899.51515152	98.3297103005017
1459	uEV-P150_2	256.5	uEV-P150	2	3958282.36363636	4321899.51515152	91.5866356855267
1460	uEV-P150_2	584.5	uEV-P150	2	12265.7272727273	4321899.51515152	0.283804082666121
1461	uEV-P150_2	912.5	uEV-P150	2	82.6060606060606	4321899.51515152	0.00191133690907121
1462	uEV-P150_2	147.5	uEV-P150	2	3283436.87878788	4321899.51515152	75.9720781863844
1463	uEV-P150_2	475.5	uEV-P150	2	130039.696969697	4321899.51515152	3.00885516920997
1464	uEV-P150_2	803.5	uEV-P150	2	1764.42424242424	4321899.51515152	0.0408252028127587
1465	uEV-P150_2	38.5	uEV-P150	2	106903.03030303	4321899.51515152	2.47351957000052
1466	uEV-P150_2	366.5	uEV-P150	2	1817619.90909091	4321899.51515152	42.0560427820865
1467	uEV-P150_2	949.5	uEV-P150	2	177.636363636364	4321899.51515152	0.00411014562031381
1468	uEV-P150_2	184.5	uEV-P150	2	4225920.24242424	4321899.51515152	97.7792340522774
1469	uEV-P150_2	257.5	uEV-P150	2	3979691.24242424	4321899.51515152	92.0819937731644
1470	uEV-P150_2	585.5	uEV-P150	2	12208.1818181818	4321899.51515152	0.282472597416551
1471	uEV-P150_2	913.5	uEV-P150	2	80.7878787878788	4321899.51515152	0.00186926786485101
1472	uEV-P150_2	148.5	uEV-P150	2	3349063.93939394	4321899.51515152	77.4905554294575
1473	uEV-P150_2	476.5	uEV-P150	2	125073.848484848	4321899.51515152	2.89395549448501
1474	uEV-P150_2	804.5	uEV-P150	2	1750.72727272727	4321899.51515152	0.0405082826796332
1475	uEV-P150_2	39.5	uEV-P150	2	125386.696969697	4321899.51515152	2.90119417469384
1476	uEV-P150_2	367.5	uEV-P150	2	1804805.21212121	4321899.51515152	41.7595366526688
1477	uEV-P150_2	950.5	uEV-P150	2	185.606060606061	4321899.51515152	0.00429454826414569
1478	uEV-P150_2	185.5	uEV-P150	2	4199722.42424242	4321899.51515152	97.1730696079173
1479	uEV-P150_2	258.5	uEV-P150	2	4000770.54545455	4321899.51515152	92.5697261453865
1480	uEV-P150_2	586.5	uEV-P150	2	12166.8787878788	4321899.51515152	0.281516928962016
1481	uEV-P150_2	914.5	uEV-P150	2	79.2424242424242	4321899.51515152	0.00183350917726383
1482	uEV-P150_2	149.5	uEV-P150	2	3408411.63636364	4321899.51515152	78.8637409179594
1483	uEV-P150_2	477.5	uEV-P150	2	120312.484848485	4321899.51515152	2.78378718493336
1484	uEV-P150_2	805.5	uEV-P150	2	1737.18181818182	4321899.51515152	0.0401948683001927
1485	uEV-P150_2	40.5	uEV-P150	2	132098.181818182	4321899.51515152	3.05648433877461
1486	uEV-P150_2	368.5	uEV-P150	2	1792721.42424242	4321899.51515152	41.4799422790276
1487	uEV-P150_2	951.5	uEV-P150	2	194.030303030303	4321899.51515152	0.00448946816903263
1488	uEV-P150_2	186.5	uEV-P150	2	4171319.24242424	4321899.51515152	96.5158775163704
1489	uEV-P150_2	259.5	uEV-P150	2	4021489.63636364	4321899.51515152	93.0491239387978
1490	uEV-P150_2	587.5	uEV-P150	2	12140.2121212121	4321899.51515152	0.280899916313453
1491	uEV-P150_2	915.5	uEV-P150	2	77.969696969697	4321899.51515152	0.00180406084630969
1492	uEV-P150_2	150.5	uEV-P150	2	3461285.63636364	4321899.51515152	80.0871381722139
1493	uEV-P150_2	478.5	uEV-P150	2	115757.303030303	4321899.51515152	2.67838950499627
1494	uEV-P150_2	806.5	uEV-P150	2	1723.48484848485	4321899.51515152	0.0398779481670672
1495	uEV-P150_2	41.5	uEV-P150	2	125296.484848485	4321899.51515152	2.89910684894978
1496	uEV-P150_2	369.5	uEV-P150	2	1781298.60606061	4321899.51515152	41.215641405262
1497	uEV-P150_2	952.5	uEV-P150	2	202.939393939394	4321899.51515152	0.00469560648571163
1498	uEV-P150_2	187.5	uEV-P150	2	4140865.54545455	4321899.51515152	95.8112406579026
1499	uEV-P150_2	260.5	uEV-P150	2	4041814.54545455	4321899.51515152	93.5194011634222
1500	uEV-P150_2	588.5	uEV-P150	2	12127.3636363636	4321899.51515152	0.280602628400963
1501	uEV-P150_2	916.5	uEV-P150	2	77	4321899.51515152	0.00178162402272559
1502	uEV-P150_2	151.5	uEV-P150	2	3507752.06060606	4321899.51515152	81.162277103129
1503	uEV-P150_2	479.5	uEV-P150	2	111409.03030303	4321899.51515152	2.57777928229145
1504	uEV-P150_2	807.5	uEV-P150	2	1709.81818181818	4321899.51515152	0.0395617291846786
1505	uEV-P150_2	42.5	uEV-P150	2	109295.939393939	4321899.51515152	2.52888663909873
1506	uEV-P150_2	370.5	uEV-P150	2	1770457.66666667	4321899.51515152	40.9648040279483
1507	uEV-P150_2	953.5	uEV-P150	2	212.454545454545	4321899.51515152	0.00491576781713069
1508	uEV-P150_2	188.5	uEV-P150	2	4108493.36363636	4321899.51515152	95.0622139462752
1509	uEV-P150_2	261.5	uEV-P150	2	4061706.3030303	4321899.51515152	93.9796561394119
1510	uEV-P150_2	589.5	uEV-P150	2	12126.9090909091	4321899.51515152	0.280592111139908
1511	uEV-P150_2	917.5	uEV-P150	2	76.3030303030303	4321899.51515152	0.00176549755577451
1512	uEV-P150_2	152.5	uEV-P150	2	3548139.09090909	4321899.51515152	82.0967511731864
1513	uEV-P150_2	480.5	uEV-P150	2	107268.090909091	4321899.51515152	2.4819663329292
1514	uEV-P150_2	808.5	uEV-P150	2	1696.0303030303	4321899.51515152	0.0392427055993421
1515	uEV-P150_2	43.5	uEV-P150	2	90188.8484848485	4321899.51515152	2.08678726029304
1516	uEV-P150_2	371.5	uEV-P150	2	1760111.93939394	4321899.51515152	40.7254248559787
1517	uEV-P150_2	954.5	uEV-P150	2	222.606060606061	4321899.51515152	0.00515065331402682
1518	uEV-P150_2	189.5	uEV-P150	2	4074335.33333333	4321899.51515152	94.2718663182639
1519	uEV-P150_2	262.5	uEV-P150	2	4081120.33333333	4321899.51515152	94.4288574740327
1520	uEV-P150_2	590.5	uEV-P150	2	12137.8787878788	4321899.51515152	0.280845927706703
1521	uEV-P150_2	918.5	uEV-P150	2	75.8484848484848	4321899.51515152	0.00175498029471946
1522	uEV-P150_2	153.5	uEV-P150	2	3583028.93939394	4321899.51515152	82.9040315914963
1523	uEV-P150_2	481.5	uEV-P150	2	103334.151515152	4321899.51515152	2.39094294425142
1524	uEV-P150_2	809.5	uEV-P150	2	1682.30303030303	4321899.51515152	0.0389250843154796
1525	uEV-P150_2	44.5	uEV-P150	2	72440.8484848485	4321899.51515152	1.67613449204195
1526	uEV-P150_2	372.5	uEV-P150	2	1750166.27272727	4321899.51515152	40.4953022760391
1527	uEV-P150_2	955.5	uEV-P150	2	233.424242424242	4321899.51515152	0.00540096412713703
1528	uEV-P150_2	190.5	uEV-P150	2	4038546.36363636	4321899.51515152	93.4437820564364
1529	uEV-P150_2	263.5	uEV-P150	2	4100005.42424242	4321899.51515152	94.8658202225391
1530	uEV-P150_2	591.5	uEV-P150	2	12159	4321899.51515152	0.281334629770395
1531	uEV-P150_2	919.5	uEV-P150	2	75.6060606060606	4321899.51515152	0.00174937108882343
1532	uEV-P150_2	154.5	uEV-P150	2	3613239.96969697	4321899.51515152	83.6030536348622
1533	uEV-P150_2	482.5	uEV-P150	2	99605.5151515152	4321899.51515152	2.30466985181684
1534	uEV-P150_2	810.5	uEV-P150	2	1668.51515151515	4321899.51515152	0.038606060730143
1535	uEV-P150_2	45.5	uEV-P150	2	58094.8484848485	4321899.51515152	1.34419711243129
1536	uEV-P150_2	373.5	uEV-P150	2	1740518.51515152	4321899.51515152	40.2720727089949
1537	uEV-P150_2	956.5	uEV-P150	2	244.939393939394	4321899.51515152	0.00566740140719831
1538	uEV-P150_2	191.5	uEV-P150	2	4001319.3030303	4321899.51515152	92.5824232840829
1539	uEV-P150_2	264.5	uEV-P150	2	4118303.21212121	4321899.51515152	95.2891939686116
1540	uEV-P150_2	592.5	uEV-P150	2	12189.0606060606	4321899.51515152	0.282030171301502
1541	uEV-P150_2	920.5	uEV-P150	2	75.6666666666667	4321899.51515152	0.00175077339029744
1542	uEV-P150_2	155.5	uEV-P150	2	3639795.81818182	4321899.51515152	84.2175021751799
1543	uEV-P150_2	483.5	uEV-P150	2	96081.0909090909	4321899.51515152	2.22312181419892
1544	uEV-P150_2	811.5	uEV-P150	2	1654.72727272727	4321899.51515152	0.0382870371448065
1545	uEV-P150_2	46.5	uEV-P150	2	47485.696969697	4321899.51515152	1.09872283710493
1546	uEV-P150_2	374.5	uEV-P150	2	1731060.27272727	4321899.51515152	40.0532281386599
1547	uEV-P150_2	957.5	uEV-P150	2	257.333333333333	4321899.51515152	0.00595417205863269
1548	uEV-P150_2	192.5	uEV-P150	2	3962893.93939394	4321899.51515152	91.6933382069854
1549	uEV-P150_2	265.5	uEV-P150	2	4135948	4321899.51515152	95.6974586174525
1550	uEV-P150_2	593.5	uEV-P150	2	12227.0909090909	4321899.51515152	0.282910115476441
1551	uEV-P150_2	921.5	uEV-P150	2	75.9393939393939	4321899.51515152	0.00175708374693047
1552	uEV-P150_2	156.5	uEV-P150	2	3663876.21212121	4321899.51515152	84.7746737117919
1553	uEV-P150_2	484.5	uEV-P150	2	92758.0606060606	4321899.51515152	2.14623362437913
1554	uEV-P150_2	812.5	uEV-P150	2	1640.93939393939	4321899.51515152	0.03796801355947
1555	uEV-P150_2	47.5	uEV-P150	2	40170.2121212121	4321899.51515152	0.929457336534208
1556	uEV-P150_2	375.5	uEV-P150	2	1721677.96969697	4321899.51515152	39.8361406520719
1557	uEV-P150_2	958.5	uEV-P150	2	270.606060606061	4321899.51515152	0.00626127608144017
1558	uEV-P150_2	193.5	uEV-P150	2	3923559.12121212	4321899.51515152	90.7832101939689
1559	uEV-P150_2	266.5	uEV-P150	2	4152866.93939394	4321899.51515152	96.0889286026899
1560	uEV-P150_2	594.5	uEV-P150	2	12271.6363636364	4321899.51515152	0.283940807059836
1561	uEV-P150_2	922.5	uEV-P150	2	76.4545454545455	4321899.51515152	0.00176900330945952
1562	uEV-P150_2	157.5	uEV-P150	2	3686752.45454545	4321899.51515152	85.3039836215675
1563	uEV-P150_2	485.5	uEV-P150	2	89634.4545454545	4321899.51515152	2.07395970755956
1564	uEV-P150_2	813.5	uEV-P150	2	1627.09090909091	4321899.51515152	0.0376475876726594
1565	uEV-P150_2	48.5	uEV-P150	2	35556.696969697	4321899.51515152	0.822709941428391
1566	uEV-P150_2	376.5	uEV-P150	2	1712253.78787879	4321899.51515152	39.6180841751653
1567	uEV-P150_2	959.5	uEV-P150	2	285	4321899.51515152	0.00659432268151678
1568	uEV-P150_2	194.5	uEV-P150	2	3883647.63636364	4321899.51515152	89.8597392824272
1569	uEV-P150_2	267.5	uEV-P150	2	4168980.24242424	4321899.51515152	96.4617577944333
1570	uEV-P150_2	595.5	uEV-P150	2	12321.9393939394	4321899.51515152	0.285104717283262
1571	uEV-P150_2	923.5	uEV-P150	2	77.1818181818182	4321899.51515152	0.00178583092714761
1572	uEV-P150_2	158.5	uEV-P150	2	3709707.09090909	4321899.51515152	85.8351074082998
1573	uEV-P150_2	486.5	uEV-P150	2	86706.6363636364	4321899.51515152	2.00621592565177
1574	uEV-P150_2	814.5	uEV-P150	2	1613.30303030303	4321899.51515152	0.0373285640873229
1575	uEV-P150_2	49.5	uEV-P150	2	33238.2727272727	4321899.51515152	0.769066300841737
1576	uEV-P150_2	377.5	uEV-P150	2	1702667.84848485	4321899.51515152	39.3962849556246
1577	uEV-P150_2	960.5	uEV-P150	2	300.515151515152	4321899.51515152	0.00695331185886251
1578	uEV-P150_2	195.5	uEV-P150	2	3843526.48484848	4321899.51515152	88.9314171089362
1579	uEV-P150_2	268.5	uEV-P150	2	4184201.24242424	4321899.51515152	96.813940901575
1580	uEV-P150_2	596.5	uEV-P150	2	12376.6060606061	4321899.51515152	0.286369593212816
1581	uEV-P150_2	924.5	uEV-P150	2	78.1212121212121	4321899.51515152	0.00180756659999471
1582	uEV-P150_2	159.5	uEV-P150	2	3733945.93939394	4321899.51515152	86.3959452621155
1583	uEV-P150_2	487.5	uEV-P150	2	83971.696969697	4321899.51515152	1.942934968185
1584	uEV-P150_2	815.5	uEV-P150	2	1599.45454545455	4321899.51515152	0.0370081382005123
1585	uEV-P150_2	50.5	uEV-P150	2	33098.4848484848	4321899.51515152	0.76583189249194
1586	uEV-P150_2	378.5	uEV-P150	2	1692799.27272727	4321899.51515152	39.1679461031599
1587	uEV-P150_2	961.5	uEV-P150	2	317.424242424242	4321899.51515152	0.00734455397011039
1588	uEV-P150_2	196.5	uEV-P150	2	3803583.54545455	4321899.51515152	88.0072184029295
1589	uEV-P150_2	269.5	uEV-P150	2	4198438.15151515	4321899.51515152	97.1433541385324
1590	uEV-P150_2	597.5	uEV-P150	2	12434.5454545455	4321899.51515152	0.287710193421966
1591	uEV-P150_2	925.5	uEV-P150	2	79.3333333333333	4321899.51515152	0.00183561262947485
1592	uEV-P150_2	160.5	uEV-P150	2	3760508.6969697	4321899.51515152	87.0105536648013
1593	uEV-P150_2	488.5	uEV-P150	2	81426.0909090909	4321899.51515152	1.88403480052304
1594	uEV-P150_2	816.5	uEV-P150	2	1585.69696969697	4321899.51515152	0.0366898157659128
1595	uEV-P150_2	51.5	uEV-P150	2	35142.5757575758	4321899.51515152	0.813128015456503
1596	uEV-P150_2	379.5	uEV-P150	2	1682528.09090909	4321899.51515152	38.9302917620033
1597	uEV-P150_2	962.5	uEV-P150	2	335.787878787879	4321899.51515152	0.00776945131673444
1598	uEV-P150_2	197.5	uEV-P150	2	3764211	4321899.51515152	87.0962174572454
1599	uEV-P150_2	270.5	uEV-P150	2	4211593.93939394	4321899.51515152	97.4477524206458
1600	uEV-P150_2	598.5	uEV-P150	2	12494.6363636364	4321899.51515152	0.289100575333444
1601	uEV-P150_2	926.5	uEV-P150	2	80.6969696969697	4321899.51515152	0.00186716441264
1602	uEV-P150_2	161.5	uEV-P150	2	3790187.60606061	4321899.51515152	87.6972635012254
1603	uEV-P150_2	489.5	uEV-P150	2	79065.9696969697	4321899.51515152	1.82942637652226
1604	uEV-P150_2	817.5	uEV-P150	2	1571.87878787879	4321899.51515152	0.0363700910298393
1605	uEV-P150_2	52.5	uEV-P150	2	39130.303030303	4321899.51515152	0.905395946692463
1606	uEV-P150_2	380.5	uEV-P150	2	1671737.45454545	4321899.51515152	38.680618294913
1607	uEV-P150_2	963.5	uEV-P150	2	355.969696969697	4321899.51515152	0.00823641770757869
1608	uEV-P150_2	198.5	uEV-P150	2	3725790.87878788	4321899.51515152	86.2072536792254
1609	uEV-P150_2	271.5	uEV-P150	2	4223568.15151515	4321899.51515152	97.7248114332219
1610	uEV-P150_2	599.5	uEV-P150	2	12555.8787878788	4321899.51515152	0.290517600972928
1611	uEV-P150_2	89.5	uEV-P150	2	442185.181818182	4321899.51515152	10.2312693820851
1612	uEV-P150_2	417.5	uEV-P150	2	776072.757575758	4321899.51515152	17.9567515361021
1613	uEV-P150_2	490.5	uEV-P150	2	76887.7272727273	4321899.51515152	1.77902625924499
1614	uEV-P150_2	818.5	uEV-P150	2	1557.93939393939	4321899.51515152	0.0360475616908177
1615	uEV-P150_2	53.5	uEV-P150	2	44416.3636363636	4321899.51515152	1.02770468125533
1616	uEV-P150_2	381.5	uEV-P150	2	1660314.36363636	4321899.51515152	38.4163111107908
1617	uEV-P150_2	964.5	uEV-P150	2	378.121212121212	4321899.51515152	0.00874895889632816
1618	uEV-P150_2	199.5	uEV-P150	2	3688680.03030303	4321899.51515152	85.3485838199483
1619	uEV-P150_2	272.5	uEV-P150	2	4234257.96969697	4321899.51515152	97.9721521718102
1620	uEV-P150_2	600.5	uEV-P150	2	12617.0909090909	4321899.51515152	0.291933925461675
1621	uEV-P150_2	90.5	uEV-P150	2	468633.787878788	4321899.51515152	10.8432365499446
1622	uEV-P150_2	418.5	uEV-P150	2	752924.818181818	4321899.51515152	17.4211551088184
1623	uEV-P150_2	491.5	uEV-P150	2	74887.4545454545	4321899.51515152	1.73274400024613
1624	uEV-P150_2	819.5	uEV-P150	2	1544.09090909091	4321899.51515152	0.0357271358040072
1625	uEV-P150_2	54.5	uEV-P150	2	50289.4848484848	4321899.51515152	1.16359680904617
1626	uEV-P150_2	382.5	uEV-P150	2	1648153.54545455	4321899.51515152	38.1349344119761
1627	uEV-P150_2	965.5	uEV-P150	2	402.545454545455	4321899.51515152	0.00931408639035288
1628	uEV-P150_2	200.5	uEV-P150	2	3653197.72727273	4321899.51515152	84.5275952035792
1629	uEV-P150_2	273.5	uEV-P150	2	4243559.75757576	4321899.51515152	98.18737670089
1630	uEV-P150_2	601.5	uEV-P150	2	12677.2424242424	4321899.51515152	0.293325709674627
1631	uEV-P150_2	91.5	uEV-P150	2	497862.909090909	4321899.51515152	11.5195392059793
1632	uEV-P150_2	419.5	uEV-P150	2	730523.818181818	4321899.51515152	16.9028413460512
1633	uEV-P150_2	492.5	uEV-P150	2	73061.696969697	4321899.51515152	1.69049966834168
1634	uEV-P150_2	820.5	uEV-P150	2	1530.27272727273	4321899.51515152	0.0354074110679336
1635	uEV-P150_2	55.5	uEV-P150	2	56479.0909090909	4321899.51515152	1.30681175513427
1636	uEV-P150_2	383.5	uEV-P150	2	1635157	4321899.51515152	37.8342206769857
1637	uEV-P150_2	966.5	uEV-P150	2	429.69696969697	4321899.51515152	0.00994231745070791
1638	uEV-P150_2	201.5	uEV-P150	2	3619617.60606061	4321899.51515152	83.7506192212734
1639	uEV-P150_2	274.5	uEV-P150	2	4251370.36363636	4321899.51515152	98.3680983033526
1640	uEV-P150_2	602.5	uEV-P150	2	12735.5454545455	4321899.51515152	0.294674723692621
1641	uEV-P150_2	92.5	uEV-P150	2	530234.636363636	4321899.51515152	12.2685554003457
1642	uEV-P150_2	420.5	uEV-P150	2	708865.060606061	4321899.51515152	16.4017015694362
1643	uEV-P150_2	493.5	uEV-P150	2	71406.2424242424	4321899.51515152	1.65219580357918
1644	uEV-P150_2	821.5	uEV-P150	2	1516.33333333333	4321899.51515152	0.0350848817289121
1645	uEV-P150_2	56.5	uEV-P150	2	63287.7575757576	4321899.51515152	1.46435050962861
1646	uEV-P150_2	384.5	uEV-P150	2	1621237.39393939	4321899.51515152	37.5121491893954
1647	uEV-P150_2	967.5	uEV-P150	2	459.969696969697	4321899.51515152	0.0106427670369743
1648	uEV-P150_2	202.5	uEV-P150	2	3588160.63636364	4321899.51515152	83.0227686642049
1649	uEV-P150_2	275.5	uEV-P150	2	4257588.57575758	4321899.51515152	98.5119751357365
1650	uEV-P150_2	603.5	uEV-P150	2	12790.7575757576	4321899.51515152	0.295952220335441
1651	uEV-P150_2	93.5	uEV-P150	2	566162.96969697	4321899.51515152	13.0998642544127
1652	uEV-P150_2	421.5	uEV-P150	2	687939	4321899.51515152	15.9175149164911
1653	uEV-P150_2	494.5	uEV-P150	2	69917.6363636364	4321899.51515152	1.61775247477463
1654	uEV-P150_2	822.5	uEV-P150	2	1502.39393939394	4321899.51515152	0.0347623523898905
1655	uEV-P150_2	57.5	uEV-P150	2	71284.3333333333	4321899.51515152	1.64937507416422
1656	uEV-P150_2	385.5	uEV-P150	2	1606318.90909091	4321899.51515152	37.1669656700613
1657	uEV-P150_2	968.5	uEV-P150	2	493.818181818182	4321899.51515152	0.0114259524102071
1658	uEV-P150_2	203.5	uEV-P150	2	3558992.90909091	4321899.51515152	82.3478865395634
1659	uEV-P150_2	276.5	uEV-P150	2	4262117.15151515	4321899.51515152	98.6167572053265
1660	uEV-P150_2	604.5	uEV-P150	2	12842.2121212121	4321899.51515152	0.297142774286873
1661	uEV-P150_2	94.5	uEV-P150	2	606113.484848485	4321899.51515152	14.0242382481036
1662	uEV-P150_2	422.5	uEV-P150	2	667732	4321899.51515152	15.4499658693844
1663	uEV-P150_2	495.5	uEV-P150	2	68591.8484848485	4321899.51515152	1.58707642887999
1664	uEV-P150_2	823.5	uEV-P150	2	1488.39393939394	4321899.51515152	0.0344384207493949
1665	uEV-P150_2	58.5	uEV-P150	2	80921.6060606061	4321899.51515152	1.8723620430534
1666	uEV-P150_2	386.5	uEV-P150	2	1590338.3030303	4321899.51515152	36.7972068173952
1667	uEV-P150_2	969.5	uEV-P150	2	531.909090909091	4321899.51515152	0.0123072988866203
1668	uEV-P150_2	204.5	uEV-P150	2	3532225.66666667	4321899.51515152	81.7285467717043
1669	uEV-P150_2	277.5	uEV-P150	2	4264864.06060606	4321899.51515152	98.6803151173343
1670	uEV-P150_2	605.5	uEV-P150	2	12888.8181818182	4321899.51515152	0.298221144120384
1671	uEV-P150_2	95.5	uEV-P150	2	650534.727272727	4321899.51515152	15.0520558146276
1672	uEV-P150_2	423.5	uEV-P150	2	648227.090909091	4321899.51515152	14.9986617837034
1673	uEV-P150_2	496.5	uEV-P150	2	67424.9696969697	4321899.51515152	1.56007721745021
1674	uEV-P150_2	824.5	uEV-P150	2	1474.27272727273	4321899.51515152	0.0341116845059514
1675	uEV-P150_2	59.5	uEV-P150	2	92366.7575757576	4321899.51515152	2.13717966491221
1676	uEV-P150_2	387.5	uEV-P150	2	1573247.18181818	4321899.51515152	36.4017528936701
1677	uEV-P150_2	970.5	uEV-P150	2	574.909090909091	4321899.51515152	0.0133022317824281
1678	uEV-P150_2	205.5	uEV-P150	2	3507917.39393939	4321899.51515152	81.1661025815501
1679	uEV-P150_2	278.5	uEV-P150	2	4265744.45454545	4321899.51515152	98.7006856496965
1680	uEV-P150_2	606.5	uEV-P150	2	12930.0909090909	4321899.51515152	0.299176111424183
1681	uEV-P150_2	96.5	uEV-P150	2	699671.636363636	4321899.51515152	16.1889843553919
1682	uEV-P150_2	424.5	uEV-P150	2	629404.848484849	4321899.51515152	14.5631532218255
1683	uEV-P150_2	497.5	uEV-P150	2	66413.1212121212	4321899.51515152	1.53666509319093
1684	uEV-P150_2	825.5	uEV-P150	2	1460.21212121212	4321899.51515152	0.0337863505639818
1685	uEV-P150_2	60.5	uEV-P150	2	105579.484848485	4321899.51515152	2.44289540926042
1686	uEV-P150_2	388.5	uEV-P150	2	1555011.15151515	4321899.51515152	35.9798080927996
1687	uEV-P150_2	971.5	uEV-P150	2	623.787878787879	4321899.51515152	0.0144331879212146
1688	uEV-P150_2	206.5	uEV-P150	2	3486078.90909091	4321899.51515152	80.6608042799138
1689	uEV-P150_2	279.5	uEV-P150	2	4264681.60606061	4321899.51515152	98.6760934887469
1690	uEV-P150_2	607.5	uEV-P150	2	12965.1515151515	4321899.51515152	0.299987342826896
1691	uEV-P150_2	97.5	uEV-P150	2	753250.393939394	4321899.51515152	17.4286882723368
1692	uEV-P150_2	425.5	uEV-P150	2	611243.515151515	4321899.51515152	14.1429367575217
1693	uEV-P150_2	498.5	uEV-P150	2	65551.7878787879	4321899.51515152	1.51673558464234
1694	uEV-P150_2	826.5	uEV-P150	2	1445.87878787879	4321899.51515152	0.0334547062653792
1695	uEV-P150_2	61.5	uEV-P150	2	120526.757575758	4321899.51515152	2.78874502179471
1696	uEV-P150_2	389.5	uEV-P150	2	1535612.15151515	4321899.51515152	35.5309545289444
1697	uEV-P150_2	972.5	uEV-P150	2	679.454545454545	4321899.51515152	0.0157212018250898
1698	uEV-P150_2	207.5	uEV-P150	2	3466678.93939394	4321899.51515152	80.211928279235
1699	uEV-P150_2	280.5	uEV-P150	2	4261608.42424242	4321899.51515152	98.6049862867537
1700	uEV-P150_2	608.5	uEV-P150	2	12993.4848484848	4321899.51515152	0.300642918765994
1701	uEV-P150_2	98.5	uEV-P150	2	810139.636363636	4321899.51515152	18.7449901026964
1702	uEV-P150_2	426.5	uEV-P150	2	593720.484848485	4321899.51515152	13.7374893323421
1703	uEV-P150_2	499.5	uEV-P150	2	64836.1818181818	4321899.51515152	1.50017790998801
1704	uEV-P150_2	827.5	uEV-P150	2	1431.57575757576	4321899.51515152	0.0331237631175136
1705	uEV-P150_2	62.5	uEV-P150	2	137355.090909091	4321899.51515152	3.17811856632848
1706	uEV-P150_2	390.5	uEV-P150	2	1515047.24242424	4321899.51515152	35.0551241904829
1707	uEV-P150_2	973.5	uEV-P150	2	743.181818181818	4321899.51515152	0.0171957218250079
1708	uEV-P150_2	208.5	uEV-P150	2	3449650.96969697	4321899.51515152	79.8179355536459
1709	uEV-P150_2	281.5	uEV-P150	2	4256469.18181818	4321899.51515152	98.4860746275116
1710	uEV-P150_2	609.5	uEV-P150	2	13014.6666666667	4321899.51515152	0.301133023131159
1711	uEV-P150_2	99.5	uEV-P150	2	868208.454545455	4321899.51515152	20.0885849266446
1712	uEV-P150_2	427.5	uEV-P150	2	576811.666666667	4321899.51515152	13.3462535314509
1713	uEV-P150_2	500.5	uEV-P150	2	64260.9393939394	4321899.51515152	1.48686796554747
1714	uEV-P150_2	828.5	uEV-P150	2	1417.06060606061	4321899.51515152	0.032787911914489
1715	uEV-P150_2	63.5	uEV-P150	2	156288.393939394	4321899.51515152	3.61619684565746
1716	uEV-P150_2	391.5	uEV-P150	2	1493329.51515152	4321899.51515152	34.5526199745336
1717	uEV-P150_2	974.5	uEV-P150	2	816.424242424242	4321899.51515152	0.018890403156345
1718	uEV-P150_2	209.5	uEV-P150	2	3434900	4321899.51515152	79.4766279955859
1719	uEV-P150_2	282.5	uEV-P150	2	4249220.18181818	4321899.51515152	98.3183474516578
1720	uEV-P150_2	610.5	uEV-P150	2	13028.3939393939	4321899.51515152	0.301450644415022
1721	uEV-P150_2	100.5	uEV-P150	2	924624.272727273	4321899.51515152	21.39393267904
1722	uEV-P150_2	428.5	uEV-P150	2	560493.303030303	4321899.51515152	12.9686796526701
1723	uEV-P150_2	501.5	uEV-P150	2	63819.9696969697	4321899.51515152	1.4766648200226
1724	uEV-P150_2	829.5	uEV-P150	2	1402.36363636364	4321899.51515152	0.0324478538070424
1725	uEV-P150_2	64.5	uEV-P150	2	177142.484848485	4321899.51515152	4.09871826560213
1726	uEV-P150_2	392.5	uEV-P150	2	1470486.72727273	4321899.51515152	34.0240841351716
1727	uEV-P150_2	975.5	uEV-P150	2	901.060606060606	4321899.51515152	0.0208487171647955
1728	uEV-P150_2	210.5	uEV-P150	2	3422309.81818182	4321899.51515152	79.1853166919787
1729	uEV-P150_2	283.5	uEV-P150	2	4239830.84848485	4321899.51515152	98.1010972980988
1730	uEV-P150_2	611.5	uEV-P150	2	13034.303030303	4321899.51515152	0.301587368808737
1731	uEV-P150_2	101.5	uEV-P150	2	976619.03030303	4321899.51515152	22.5969860446603
1732	uEV-P150_2	429.5	uEV-P150	2	544740.848484849	4321899.51515152	12.6041997639029
1733	uEV-P150_2	502.5	uEV-P150	2	63505.7575757576	4321899.51515152	1.46939458803061
1734	uEV-P150_2	830.5	uEV-P150	2	1387.60606060606	4321899.51515152	0.0321063933981217
1735	uEV-P150_2	65.5	uEV-P150	2	198747.787878788	4321899.51515152	4.59862121231711
1736	uEV-P150_2	393.5	uEV-P150	2	1446561.87878788	4321899.51515152	33.4705116052927
1737	uEV-P150_2	976.5	uEV-P150	2	999.151515151515	4321899.51515152	0.0231183421004754
1738	uEV-P150_2	211.5	uEV-P150	2	3411750.12121212	4321899.51515152	78.9409866946551
1739	uEV-P150_2	284.5	uEV-P150	2	4228284.51515152	4321899.51515152	97.8339385339291
1740	uEV-P150_2	612.5	uEV-P150	2	13032.2424242424	4321899.51515152	0.301539690558621
1741	uEV-P150_2	102.5	uEV-P150	2	1022434.57575758	4321899.51515152	23.6570649588953
1742	uEV-P150_2	430.5	uEV-P150	2	529530.363636364	4321899.51515152	12.252259956067
1743	uEV-P150_2	503.5	uEV-P150	2	63310.4848484848	4321899.51515152	1.46487637268136
1744	uEV-P150_2	831.5	uEV-P150	2	1372.51515151515	4321899.51515152	0.031757220331094
1745	uEV-P150_2	66.5	uEV-P150	2	218870.666666667	4321899.51515152	5.06422386497789
1746	uEV-P150_2	394.5	uEV-P150	2	1421611.27272727	4321899.51515152	32.8932051229663
1747	uEV-P150_2	977.5	uEV-P150	2	1113.33333333333	4321899.51515152	0.0257602780775041
1748	uEV-P150_2	212.5	uEV-P150	2	3403081.72727273	4321899.51515152	78.7404176182801
1749	uEV-P150_2	285.5	uEV-P150	2	4214578.60606061	4321899.51515152	97.5168115613362
1750	uEV-P150_2	613.5	uEV-P150	2	13022.6363636364	4321899.51515152	0.301317425774991
1751	uEV-P150_2	103.5	uEV-P150	2	1061951.09090909	4321899.51515152	24.5713970717309
1752	uEV-P150_2	431.5	uEV-P150	2	514838.242424242	4321899.51515152	11.9123140327383
1753	uEV-P150_2	504.5	uEV-P150	2	63224.0303030303	4321899.51515152	1.46287598962869
1754	uEV-P150_2	832.5	uEV-P150	2	1357.21212121212	4321899.51515152	0.0314031392089073
1755	uEV-P150_2	67.5	uEV-P150	2	234936.96969697	4321899.51515152	5.43596557192823
1756	uEV-P150_2	395.5	uEV-P150	2	1395703.36363636	4321899.51515152	32.2937485877071
1757	uEV-P150_2	978.5	uEV-P150	2	1246.84848484848	4321899.51515152	0.028849548224741
1758	uEV-P150_2	213.5	uEV-P150	2	3396162.51515152	4321899.51515152	78.5803210658972
1759	uEV-P150_2	286.5	uEV-P150	2	4198725.57575758	4321899.51515152	97.1500045532729
1760	uEV-P150_2	614.5	uEV-P150	2	13005.303030303	4321899.51515152	0.300916367553425
1761	uEV-P150_2	104.5	uEV-P150	2	1096657.33333333	4321899.51515152	25.3744292177253
1762	uEV-P150_2	432.5	uEV-P150	2	500641.333333333	4321899.51515152	11.5838263147537
1763	uEV-P150_2	505.5	uEV-P150	2	63235.4545454545	4321899.51515152	1.46314032345654
1764	uEV-P150_2	833.5	uEV-P150	2	1341.81818181818	4321899.51515152	0.0310469546345096
1765	uEV-P150_2	68.5	uEV-P150	2	245160.121212121	4321899.51515152	5.67250858916664
1766	uEV-P150_2	396.5	uEV-P150	2	1368917.51515152	4321899.51515152	31.6739783132955
1767	uEV-P150_2	979.5	uEV-P150	2	1403.66666666667	4321899.51515152	0.0324780032887335
1768	uEV-P150_2	214.5	uEV-P150	2	3390852.3030303	4321899.51515152	78.4574535141969
1769	uEV-P150_2	287.5	uEV-P150	2	4180751.90909091	4321899.51515152	96.7341303154833
1770	uEV-P150_2	615.5	uEV-P150	2	12980.7272727273	4321899.51515152	0.300347734305715
1771	uEV-P150_2	105.5	uEV-P150	2	1129019.21212121	4321899.51515152	26.1232175381021
1772	uEV-P150_2	433.5	uEV-P150	2	486916.939393939	4321899.51515152	11.2662716402112
1773	uEV-P150_2	506.5	uEV-P150	2	63332	4321899.51515152	1.46537418970463
1774	uEV-P150_2	834.5	uEV-P150	2	1326.09090909091	4321899.51515152	0.0306830574020049
1775	uEV-P150_2	69.5	uEV-P150	2	249301.696969697	4321899.51515152	5.76833626269437
1776	uEV-P150_2	397.5	uEV-P150	2	1341342.93939394	4321899.51515152	31.0359584875012
1777	uEV-P150_2	980.5	uEV-P150	2	1588.60606060606	4321899.51515152	0.0367571262366651
1778	uEV-P150_2	215.5	uEV-P150	2	3387016.06060606	4321899.51515152	78.3686906354953
1779	uEV-P150_2	288.5	uEV-P150	2	4160699.42424242	4321899.51515152	96.2701564359846
1780	uEV-P150_2	616.5	uEV-P150	2	12949.303030303	4321899.51515152	0.299620640991443
1781	uEV-P150_2	106.5	uEV-P150	2	1161628.39393939	4321899.51515152	26.8777279496437
1782	uEV-P150_2	434.5	uEV-P150	2	473642.96969697	4321899.51515152	10.9591388702235
1783	uEV-P150_2	507.5	uEV-P150	2	63499.0303030303	4321899.51515152	1.469238932567
1784	uEV-P150_2	835.5	uEV-P150	2	1309.9696969697	4321899.51515152	0.0303100452099191
1785	uEV-P150_2	70.5	uEV-P150	2	248628.181818182	4321899.51515152	5.75275248641373
1786	uEV-P150_2	398.5	uEV-P150	2	1313075.96969697	4321899.51515152	30.3819180685171
1787	uEV-P150_2	981.5	uEV-P150	2	1807.69696969697	4321899.51515152	0.0418264460651996
1788	uEV-P150_2	216.5	uEV-P150	2	3384526.78787879	4321899.51515152	78.3110939070534
1789	uEV-P150_2	289.5	uEV-P150	2	4138623.45454545	4321899.51515152	95.7593632160225
1790	uEV-P150_2	617.5	uEV-P150	2	12911.6060606061	4321899.51515152	0.298748409474611
1791	uEV-P150_2	107.5	uEV-P150	2	1196536.48484848	4321899.51515152	27.6854304606973
1792	uEV-P150_2	435.5	uEV-P150	2	460798.151515151	4321899.51515152	10.6619357969732
1793	uEV-P150_2	508.5	uEV-P150	2	63720.8787878788	4321899.51515152	1.4743720571126
1794	uEV-P150_2	836.5	uEV-P150	2	1293.63636363636	4321899.51515152	0.0299321249626742
1795	uEV-P150_2	71.5	uEV-P150	2	245243.787878788	4321899.51515152	5.67444446635151
1796	uEV-P150_2	399.5	uEV-P150	2	1284219.24242424	4321899.51515152	29.7142318538894
1797	uEV-P150_2	982.5	uEV-P150	2	2068.54545454545	4321899.51515152	0.0478619516093246
1798	uEV-P150_2	217.5	uEV-P150	2	3383267.93939394	4321899.51515152	78.2819667031368
1799	uEV-P150_2	290.5	uEV-P150	2	4114592.81818182	4321899.51515152	95.2033429689207
1800	uEV-P150_2	618.5	uEV-P150	2	12868.6060606061	4321899.51515152	0.297753476578803
1801	uEV-P150_2	108.5	uEV-P150	2	1234964.96969697	4321899.51515152	28.5745877563207
1802	uEV-P150_2	436.5	uEV-P150	2	448361.212121212	4321899.51515152	10.374170212643
1803	uEV-P150_2	509.5	uEV-P150	2	63980.1212121212	4321899.51515152	1.48037040166766
1804	uEV-P150_2	837.5	uEV-P150	2	1277.0303030303	4321899.51515152	0.0295478943587964
1805	uEV-P150_2	72.5	uEV-P150	2	241299.303030303	4321899.51515152	5.58317707721725
1806	uEV-P150_2	400.5	uEV-P150	2	1254879.36363636	4321899.51515152	29.0353664919109
1807	uEV-P150_2	983.5	uEV-P150	2	2380.60606060606	4321899.51515152	0.0550824018989854
1808	uEV-P150_2	218.5	uEV-P150	2	3383136.06060606	4321899.51515152	78.2789152951293
1809	uEV-P150_2	291.5	uEV-P150	2	4088689.54545455	4321899.51515152	94.6039937097243
1810	uEV-P150_2	619.5	uEV-P150	2	12820.9696969697	4321899.51515152	0.296651267620233
1811	uEV-P150_2	109.5	uEV-P150	2	1277333.90909091	4321899.51515152	29.5549191880304
1812	uEV-P150_2	437.5	uEV-P150	2	436311.878787879	4321899.51515152	10.0953730473899
1813	uEV-P150_2	510.5	uEV-P150	2	64258.3636363636	4321899.51515152	1.48680836773483
1814	uEV-P150_2	838.5	uEV-P150	2	1260	4321899.51515152	0.0291538476446005
1815	uEV-P150_2	73.5	uEV-P150	2	238462.393939394	4321899.51515152	5.51753674752047
1816	uEV-P150_2	401.5	uEV-P150	2	1225165.36363636	4321899.51515152	28.3478447229334
1817	uEV-P150_2	984.5	uEV-P150	2	2755.66666666667	4321899.51515152	0.0637605445708763
1818	uEV-P150_2	219.5	uEV-P150	2	3384040.09090909	4321899.51515152	78.2998327250664
1819	uEV-P150_2	292.5	uEV-P150	2	4061006.51515152	4321899.51515152	93.9634644654422
1820	uEV-P150_2	620.5	uEV-P150	2	12769.7272727273	4321899.51515152	0.295465621723961
1821	uEV-P150_2	110.5	uEV-P150	2	1323447.78787879	4321899.51515152	30.6219009312712
1822	uEV-P150_2	438.5	uEV-P150	2	424629.424242424	4321899.51515152	9.82506471410957
1823	uEV-P150_2	511.5	uEV-P150	2	64536.0303030303	4321899.51515152	1.49323301193799
1824	uEV-P150_2	839.5	uEV-P150	2	1242.63636363636	4321899.51515152	0.0287520882722975
1825	uEV-P150_2	74.5	uEV-P150	2	237744.848484848	4321899.51515152	5.50093419921897
1826	uEV-P150_2	402.5	uEV-P150	2	1195186.93939394	4321899.51515152	27.6542047126248
1827	uEV-P150_2	317.5	uEV-P150	2	3130003.87878788	4321899.51515152	72.4219493723733
1828	uEV-P150_2	305.5	uEV-P150	2	3593724	4321899.51515152	83.1514936291621
1829	uEV-P150_2	293.5	uEV-P150	2	4031647.45454545	4321899.51515152	93.2841552750473
1830	uEV-P150_2	621.5	uEV-P150	2	12716.0303030303	4321899.51515152	0.294223182617991
1831	uEV-P150_2	536.5	uEV-P150	2	46250.4242424242	4321899.51515152	1.07014112846172
1832	uEV-P150_2	524.5	uEV-P150	2	61049.1515151515	4321899.51515152	1.41255370008322
1833	uEV-P150_2	512.5	uEV-P150	2	64793.7878787879	4321899.51515152	1.49919700010694
1834	uEV-P150_2	840.5	uEV-P150	2	1224.9696969697	4321899.51515152	0.0283433173926246
1835	uEV-P150_2	75.5	uEV-P150	2	239579.484848485	4321899.51515152	5.54338396828936
1836	uEV-P150_2	403.5	uEV-P150	2	1165053.09090909	4321899.51515152	26.9569685001861
1837	uEV-P150_2	318.5	uEV-P150	2	3093988.27272727	4321899.51515152	71.5886212041837
1838	uEV-P150_2	306.5	uEV-P150	2	3553893.09090909	4321899.51515152	82.2298870774301
1839	uEV-P150_2	294.5	uEV-P150	2	4000724.78787879	4321899.51515152	92.5686674077736
1840	uEV-P150_2	622.5	uEV-P150	2	12660.8484848485	4321899.51515152	0.292946387125908
1841	uEV-P150_2	537.5	uEV-P150	2	45005.7575757576	4321899.51515152	1.04134206309005
1842	uEV-P150_2	525.5	uEV-P150	2	60027.9696969697	4321899.51515152	1.38892562139694
1843	uEV-P150_2	513.5	uEV-P150	2	65012.0606060606	4321899.51515152	1.50424738886557
1844	uEV-P150_2	841.5	uEV-P150	2	1206.90909090909	4321899.51515152	0.0279254315533706
1845	uEV-P150_2	76.5	uEV-P150	2	243995.151515152	4321899.51515152	5.64555355023329
1846	uEV-P150_2	404.5	uEV-P150	2	1134870.51515152	4321899.51515152	26.2586048373623
1847	uEV-P150_2	319.5	uEV-P150	2	3058516.81818182	4321899.51515152	70.7678835997786
1848	uEV-P150_2	307.5	uEV-P150	2	3514060.45454545	4321899.51515152	81.3082405601061
1849	uEV-P150_2	295.5	uEV-P150	2	3968358.48484848	4321899.51515152	91.8197767193892
1850	uEV-P150_2	623.5	uEV-P150	2	12605.4848484848	4321899.51515152	0.291665384729403
1851	uEV-P150_2	538.5	uEV-P150	2	43780.4242424242	4321899.51515152	1.01299033188858
1852	uEV-P150_2	526.5	uEV-P150	2	58926.8787878788	4321899.51515152	1.36344860821719
1853	uEV-P150_2	514.5	uEV-P150	2	65172.1212121212	4321899.51515152	1.50795086705843
1854	uEV-P150_2	842.5	uEV-P150	2	1188.45454545455	4321899.51515152	0.0274984307545355
1855	uEV-P150_2	77.5	uEV-P150	2	250786.424242424	4321899.51515152	5.80268984420459
1856	uEV-P150_2	405.5	uEV-P150	2	1104741.90909091	4321899.51515152	25.5614899240012
1857	uEV-P150_2	320.5	uEV-P150	2	3023604.6969697	4321899.51515152	69.960087835677
1858	uEV-P150_2	308.5	uEV-P150	2	3474308.72727273	4321899.51515152	80.3884661152499
1859	uEV-P150_2	296.5	uEV-P150	2	3934674.45454545	4321899.51515152	91.0403964912061
1860	uEV-P150_2	624.5	uEV-P150	2	12551.303030303	4321899.51515152	0.29041172721164
1861	uEV-P150_2	539.5	uEV-P150	2	42574.2727272727	4321899.51515152	0.985082429103634
1862	uEV-P150_2	527.5	uEV-P150	2	57759.5757575758	4321899.51515152	1.33643958067708
1863	uEV-P150_2	515.5	uEV-P150	2	65256.7878787879	4321899.51515152	1.50990988221761
1864	uEV-P150_2	843.5	uEV-P150	2	1169.69696969697	4321899.51515152	0.0270644184483304
1865	uEV-P150_2	78.5	uEV-P150	2	259638.848484848	4321899.51515152	6.00751700900538
1866	uEV-P150_2	406.5	uEV-P150	2	1074765.54545455	4321899.51515152	24.8678975919427
1867	uEV-P150_2	321.5	uEV-P150	2	2989263.21212121	4321899.51515152	69.1654954411039
1868	uEV-P150_2	309.5	uEV-P150	2	3434712.06060606	4321899.51515152	79.472279458715
1869	uEV-P150_2	297.5	uEV-P150	2	3899802.51515152	4321899.51515152	90.2335304529818
1870	uEV-P150_2	625.5	uEV-P150	2	12499.3333333333	4321899.51515152	0.28920925369768
1871	uEV-P150_2	540.5	uEV-P150	2	41386.5454545455	4321899.51515152	0.957600825966787
1872	uEV-P150_2	528.5	uEV-P150	2	56539.8484848485	4321899.51515152	1.30821756236196
1873	uEV-P150_2	516.5	uEV-P150	2	65250.5454545455	4321899.51515152	1.50976544516579
1874	uEV-P150_2	844.5	uEV-P150	2	1150.54545454545	4321899.51515152	0.0266212911825443
1875	uEV-P150_2	79.5	uEV-P150	2	270212.272727273	4321899.51515152	6.25216462761281
1876	uEV-P150_2	407.5	uEV-P150	2	1045033.54545455	4321899.51515152	24.1799593394274
1877	uEV-P150_2	322.5	uEV-P150	2	2955500.06060606	4321899.51515152	68.3842845083465
1878	uEV-P150_2	310.5	uEV-P150	2	3395336.75757576	4321899.51515152	78.5612147083139
1879	uEV-P150_2	298.5	uEV-P150	2	3863875.39393939	4321899.51515152	89.4022496449443
1880	uEV-P150_2	626.5	uEV-P150	2	12451	4321899.51515152	0.288090918272159
1881	uEV-P150_2	541.5	uEV-P150	2	40216.2424242424	4321899.51515152	0.930522384503716
1882	uEV-P150_2	529.5	uEV-P150	2	55280.9090909091	4321899.51515152	1.27908825499315
1883	uEV-P150_2	517.5	uEV-P150	2	65140.4848484848	4321899.51515152	1.507218865689
1884	uEV-P150_2	845.5	uEV-P150	2	1130.9696969697	4321899.51515152	0.0261683478064401
1885	uEV-P150_2	80.5	uEV-P150	2	282194.939393939	4321899.51515152	6.52941926124458
1886	uEV-P150_2	408.5	uEV-P150	2	1015631.54545455	4321899.51515152	23.4996566184381
1887	uEV-P150_2	323.5	uEV-P150	2	2922318.75757576	4321899.51515152	67.6165363708903
1888	uEV-P150_2	311.5	uEV-P150	2	3356241.03030303	4321899.51515152	77.6566187746123
1889	uEV-P150_2	299.5	uEV-P150	2	3827026.15151515	4321899.51515152	88.5496328199797
1890	uEV-P150_2	627.5	uEV-P150	2	12407.4545454545	4321899.51515152	0.287083364663085
1891	uEV-P150_2	542.5	uEV-P150	2	39062.3939393939	4321899.51515152	0.903824667890838
1892	uEV-P150_2	530.5	uEV-P150	2	53995.8181818182	4321899.51515152	1.24935385453831
1893	uEV-P150_2	518.5	uEV-P150	2	64916.696969697	4321899.51515152	1.50204086749622
1894	uEV-P150_2	846.5	uEV-P150	2	1111.06060606061	4321899.51515152	0.0257076917722289
1895	uEV-P150_2	81.5	uEV-P150	2	295339.484848485	4321899.51515152	6.83355741643454
1896	uEV-P150_2	409.5	uEV-P150	2	986637.727272727	4321899.51515152	22.8287983978762
1897	uEV-P150_2	324.5	uEV-P150	2	2889718	4321899.51515152	66.8622208792537
1898	uEV-P150_2	312.5	uEV-P150	2	3317476.66666667	4321899.51515152	76.7596899242199
1899	uEV-P150_2	300.5	uEV-P150	2	3789386.96969697	4321899.51515152	87.678738397603
1900	uEV-P150_2	628.5	uEV-P150	2	12369.8484848485	4321899.51515152	0.286213236598464
1901	uEV-P150_2	543.5	uEV-P150	2	37923.8484848485	4321899.51515152	0.877481032400147
1902	uEV-P150_2	531.5	uEV-P150	2	52695.5757575758	4321899.51515152	1.21926887871497
1903	uEV-P150_2	519.5	uEV-P150	2	64572.6060606061	4321899.51515152	1.49407930087755
1904	uEV-P150_2	847.5	uEV-P150	2	1090.75757575758	4321899.51515152	0.0252379207784366
1905	uEV-P150_2	82.5	uEV-P150	2	309486.757575758	4321899.51515152	7.16089664951194
1906	uEV-P150_2	410.5	uEV-P150	2	958122.303030303	4321899.51515152	22.1690092439994
1907	uEV-P150_2	325.5	uEV-P150	2	2857691.45454545	4321899.51515152	66.1211914929325
1908	uEV-P150_2	313.5	uEV-P150	2	3279088.15151515	4321899.51515152	75.8714574464185
1909	uEV-P150_2	301.5	uEV-P150	2	3751087.96969697	4321899.51515152	86.7925771190788
1910	uEV-P150_2	629.5	uEV-P150	2	12339.3636363636	4321899.51515152	0.285507878957039
1911	uEV-P150_2	544.5	uEV-P150	2	36799.9393939394	4321899.51515152	0.851476052715429
1912	uEV-P150_2	532.5	uEV-P150	2	51390.0606060606	4321899.51515152	1.18906190266339
1913	uEV-P150_2	520.5	uEV-P150	2	64104.6666666667	4321899.51515152	1.48325213119675
1914	uEV-P150_2	848.5	uEV-P150	2	1070.06060606061	4321899.51515152	0.0247590348250633
1915	uEV-P150_2	83.5	uEV-P150	2	324576.151515152	4321899.51515152	7.51003465900277
1916	uEV-P150_2	411.5	uEV-P150	2	930147.515151515	4321899.51515152	21.5217293204214
1917	uEV-P150_2	326.5	uEV-P150	2	2826226.3030303	4321899.51515152	65.393151625165
1918	uEV-P150_2	314.5	uEV-P150	2	3241114.78787879	4321899.51515152	74.9928307337141
1919	uEV-P150_2	302.5	uEV-P150	2	3712254.72727273	4321899.51515152	85.8940545530611
1920	uEV-P150_2	630.5	uEV-P150	2	12317.0303030303	4321899.51515152	0.284991130863867
1921	uEV-P150_2	545.5	uEV-P150	2	35690.1818181818	4321899.51515152	0.825798510424892
1922	uEV-P150_2	533.5	uEV-P150	2	50087.2121212121	4321899.51515152	1.15891662787667
1923	uEV-P150_2	521.5	uEV-P150	2	63513.2727272727	4321899.51515152	1.46956847341339
1924	uEV-P150_2	849.5	uEV-P150	2	1049.0303030303	4321899.51515152	0.024272436213583
1925	uEV-P150_2	84.5	uEV-P150	2	340645.363636364	4321899.51515152	7.88184367642387
1926	uEV-P150_2	412.5	uEV-P150	2	902766.939393939	4321899.51515152	20.8881982616454
1927	uEV-P150_2	327.5	uEV-P150	2	2795303.90909091	4321899.51515152	64.677670068248
1928	uEV-P150_2	315.5	uEV-P150	2	3203590.81818182	4321899.51515152	74.1246020864395
1929	uEV-P150_2	303.5	uEV-P150	2	3673007.90909091	4321899.51515152	84.9859626817849
1930	uEV-P150_2	631.5	uEV-P150	2	12303.6060606061	4321899.51515152	0.284680521087375
1931	uEV-P150_2	546.5	uEV-P150	2	34594.4848484848	4321899.51515152	0.800446302076323
1932	uEV-P150_2	534.5	uEV-P150	2	48793.5151515152	4321899.51515152	1.12898310061252
1933	uEV-P150_2	522.5	uEV-P150	2	62802.0606060606	4321899.51515152	1.45311246561592
1934	uEV-P150_2	850.5	uEV-P150	2	1027.69696969697	4321899.51515152	0.0237788260947326
1935	uEV-P150_2	85.5	uEV-P150	2	357819.848484849	4321899.51515152	8.27922646582643
1936	uEV-P150_2	413.5	uEV-P150	2	876025.818181818	4321899.51515152	20.2694628857216
1937	uEV-P150_2	328.5	uEV-P150	2	2764898.72727273	4321899.51515152	63.9741557521102
1938	uEV-P150_2	316.5	uEV-P150	2	3166545.27272727	4321899.51515152	73.2674432070007
1939	uEV-P150_2	304.5	uEV-P150	2	3633461.96969697	4321899.51515152	84.0709497515837
1940	uEV-P150_2	632.5	uEV-P150	2	12299.9696969697	4321899.51515152	0.284596382998934
1941	uEV-P150_2	547.5	uEV-P150	2	33512.9393939394	4321899.51515152	0.775421531121936
1942	uEV-P150_2	535.5	uEV-P150	2	47513.5454545455	4321899.51515152	1.09936719463224
1943	uEV-P150_2	523.5	uEV-P150	2	61977.6060606061	4321899.51515152	1.43403625751427
1944	uEV-P150_2	851.5	uEV-P150	2	1006.06060606061	4321899.51515152	0.0232782044685122
1945	uEV-P150_2	86.5	uEV-P150	2	376296.606060606	4321899.51515152	8.70674120815171
1946	uEV-P150_2	414.5	uEV-P150	2	849960.939393939	4321899.51515152	19.6663743896448
1947	uEV-P150_2	634.5	uEV-P150	2	12324.1515151515	4321899.51515152	0.285155901287063
1948	uEV-P150_2	854.5	uEV-P150	2	939.272727272727	4321899.51515152	0.0217328682441567
1949	uEV-P150_2	645.5	uEV-P150	2	13212.2121212121	4321899.51515152	0.305703824785684
1950	uEV-P150_2	633.5	uEV-P150	2	12306.6363636364	4321899.51515152	0.284750636161075
1951	uEV-P150_2	853.5	uEV-P150	2	961.818181818182	4321899.51515152	0.0222545243924872
1952	uEV-P150_2	88.5	uEV-P150	2	418186.878787879	4321899.51515152	9.67599726281971
1953	uEV-P150_2	864.5	uEV-P150	2	706.909090909091	4321899.51515152	0.0163564443928148
1954	uEV-P150_2	852.5	uEV-P150	2	984.060606060606	4321899.51515152	0.0227691690334477
1955	uEV-P150_2	87.5	uEV-P150	2	396324.696969697	4321899.51515152	9.17015066130714
1956	uEV-P150_2	415.5	uEV-P150	2	824601.060606061	4321899.51515152	19.0795981654643
1957	uEV-P150_2	635.5	uEV-P150	2	12352.9696969697	4321899.51515152	0.285822695637953
1958	uEV-P150_2	855.5	uEV-P150	2	916.575757575758	4321899.51515152	0.0212077063421412
1959	uEV-P150_2	646.5	uEV-P150	2	13341.5151515152	4321899.51515152	0.308695634980478
1960	uEV-P150_2	866.5	uEV-P150	2	660.606060606061	4321899.51515152	0.0152850860666737
1961	uEV-P150_2	638.5	uEV-P150	2	12506.8484848485	4321899.51515152	0.289383139080456
1962	uEV-P150_2	858.5	uEV-P150	2	847.30303030303	4321899.51515152	0.0196048757573515
1963	uEV-P150_2	865.5	uEV-P150	2	683.727272727273	4321899.51515152	0.0158200640790072
1964	uEV-P150_2	637.5	uEV-P150	2	12444.303030303	4321899.51515152	0.287935963959282
1965	uEV-P150_2	857.5	uEV-P150	2	870.575757575758	4321899.51515152	0.0201433595233701
1966	uEV-P150_2	416.5	uEV-P150	2	799967.151515151	4321899.51515152	18.5096194094903
1967	uEV-P150_2	636.5	uEV-P150	2	12393	4321899.51515152	0.286748915761535
1968	uEV-P150_2	856.5	uEV-P150	2	893.636363636364	4321899.51515152	0.0206769352342296
1969	uEV-P150_2	647.5	uEV-P150	2	13474.9393939394	4321899.51515152	0.311782801675503
1970	uEV-P150_2	867.5	uEV-P150	2	637.727272727273	4321899.51515152	0.0147557172602361
1971	uEV-P150_2	639.5	uEV-P150	2	12580.2424242424	4321899.51515152	0.291081326165479
1972	uEV-P150_2	859.5	uEV-P150	2	823.969696969697	4321899.51515152	0.0190649896898589
1973	uEV-P150_2	650.5	uEV-P150	2	13888.6363636364	4321899.51515152	0.321354911537074
1974	uEV-P150_2	870.5	uEV-P150	2	570.454545454545	4321899.51515152	0.0131991626240886
1975	uEV-P150_2	642.5	uEV-P150	2	12859.696969697	4321899.51515152	0.297547338262124
1976	uEV-P150_2	649.5	uEV-P150	2	13749.5151515152	4321899.51515152	0.318135928503491
1977	uEV-P150_2	869.5	uEV-P150	2	592.636363636364	4321899.51515152	0.0137124049635751
1978	uEV-P150_2	641.5	uEV-P150	2	12757.2424242424	4321899.51515152	0.295176747620315
1979	uEV-P150_2	648.5	uEV-P150	2	13611.2727272727	4321899.51515152	0.314937278841282
1980	uEV-P150_2	868.5	uEV-P150	2	615.030303030303	4321899.51515152	0.0142305553582206
1981	uEV-P150_2	640.5	uEV-P150	2	12663.9393939394	4321899.51515152	0.293017904501082
1982	uEV-P150_2	860.5	uEV-P150	2	800.575757575758	4321899.51515152	0.0185237013208923
1983	uEV-P150_2	651.5	uEV-P150	2	14027.5151515152	4321899.51515152	0.32456828536476
1984	uEV-P150_2	871.5	uEV-P150	2	548.666666666667	4321899.51515152	0.0126950352441832
1985	uEV-P150_2	643.5	uEV-P150	2	12970.303030303	4321899.51515152	0.300106538452186
1986	uEV-P150_2	863.5	uEV-P150	2	730.242424242424	4321899.51515152	0.0168963304603074
1987	uEV-P150_2	654.5	uEV-P150	2	14432.9696969697	4321899.51515152	0.333949682225865
1988	uEV-P150_2	874.5	uEV-P150	2	485.333333333333	4321899.51515152	0.0112296302038461
1989	uEV-P150_2	862.5	uEV-P150	2	753.666666666667	4321899.51515152	0.017438319980011
1990	uEV-P150_2	653.5	uEV-P150	2	14300.5151515152	4321899.51515152	0.330884952354424
1991	uEV-P150_2	873.5	uEV-P150	2	506.060606060606	4321899.51515152	0.0117092173079564
1992	uEV-P150_2	861.5	uEV-P150	2	777.090909090909	4321899.51515152	0.0179803094997146
1993	uEV-P150_2	652.5	uEV-P150	2	14165.0606060606	4321899.51515152	0.327750808560018
1994	uEV-P150_2	872.5	uEV-P150	2	527.151515151515	4321899.51515152	0.0121972182209108
1995	uEV-P150_2	644.5	uEV-P150	2	13088.1212121212	4321899.51515152	0.302832612517655
1996	uEV-P150_2	655.5	uEV-P150	2	14561.3939393939	4321899.51515152	0.336921159049286
1997	uEV-P150_2	875.5	uEV-P150	2	465.060606060606	4321899.51515152	0.0107605603607909
1998	uEV-P150_2	656.5	uEV-P150	2	14685.5151515152	4321899.51515152	0.339793072468051
1999	uEV-P150_3	415.5	uEV-P150	3	1127040.28571429	11119105.5238095	10.1360696982409
[truncated: 7,991 more rows]
