# Supplementary material for: Prostate cancer reshapes the secreted and extracellular vesicle urinary proteomes
Source: Nat Commun. 2024 Jun 13;15:5069. doi: 10.1038/s41467-024-49424-5 (PMC11176296; doi:10.1038/s41467-024-49424-5)
Supplement: Supplementary file 10 — Source Data [file 41467_2024_49424_MOESM10_ESM.zip › SourceData_S2E-G_proteinCounts_clinicalAssociations.txt]

sample.id	sample.type	count	cisup	age	psa
UL037102	uEV-P20	3225	Non-cancer	60	6.4
UL037202	uEV-P20	3137	Non-cancer	55	6
UL037302	uEV-P20	3031	Non-cancer	65	9.3
UL037402	uEV-P20	2380	Non-cancer	59	9
UL037502	uEV-P20	3114	Non-cancer	67	6.2
UL037602	uEV-P20	4364	Non-cancer	69	4.7
UL037702	uEV-P20	3430	Non-cancer	60	6.6
UL037802	uEV-P20	3825	Non-cancer	72	8
UL037902	uEV-P20	3741	Non-cancer	66	4.5
UL038002	uEV-P20	3791	Non-cancer	66	4.3
UL038102	uEV-P20	4171	Non-cancer	68	5.6
UL038302	uEV-P20	4073	Non-cancer	58	5.2
UL038402	uEV-P20	3923	Non-cancer	65	5.5
UL038602	uEV-P20	4047	Non-cancer	62	4.1
UL038702	uEV-P20	1573	Non-cancer	59	6.3
UL038802	uEV-P20	3596	Non-cancer	71	6.7
UL038902	uEV-P20	4225	Non-cancer	60	8.8
UL039002	uEV-P20	3538	Non-cancer	71	7
UL039102	uEV-P20	3896	Non-cancer	65	4.2
UL039302	uEV-P20	3929	Non-cancer	64	4.3
UL039402	uEV-P20	3835	Non-cancer	62	5.2
UL039502	uEV-P20	4285	Non-cancer	68	5.9
UL043503	uEV-P20	3389	1	57	10.3
UL043603	uEV-P20	4131	1	51	9.9
UL043702	uEV-P20	2735	3	69	11.5
UL043802	uEV-P20	3302	5	61	37
UL043902	uEV-P20	3181	5	58	97
UL044002	uEV-P20	4127	3	67	5
UL044102	uEV-P20	3807	2	52	15
UL044202	uEV-P20	3243	1	71	6.5
UL044302	uEV-P20	4081	3	74	11.7
UL044402	uEV-P20	4116	2	72	6.6
UL044502	uEV-P20	2669	2	66	6.7
UL044602	uEV-P20	4111	2	56	8.7
UL044702	uEV-P20	2962	2	76	6.5
UL044802	uEV-P20	4182	3	69	8.8
UL044902	uEV-P20	2284	2	63	6.4
UL045002	uEV-P20	4103	2	63	5.5
UL045202	uEV-P20	3458	2	68	4.8
UL045302	uEV-P20	2914	3	74	5.6
UL045402	uEV-P20	3133	2	72	9.4
UL045502	uEV-P20	3291	5	58	11.4
UL045602	uEV-P20	3370	3	69	4.5
UL045702	uEV-P20	3215	2	78	4.2
UL045802	uEV-P20	3201	2	77	7.7
UL045902	uEV-P20	3417	2	63	4.2
UL046002	uEV-P20	3811	2	65	5.8
UL046102	uEV-P20	2438	5	78	3.5
UL046202	uEV-P20	3137	5	64	5
UL046302	uEV-P20	3553	5	79	65.5
UL046402	uEV-P20	3804	3	46	5.9
UL046502	uEV-P20	3792	5	63	29.4
UL046602	uEV-P20	1972	5	76	16.2
UL046702	uEV-P20	2980	3	67	7.3
UL046802	uEV-P20	3748	3	72	15.7
UL046902	uEV-P20	2745	5	83	28.8
UL047002	uEV-P20	2511	5	79	75
UL047102	uEV-P20	2620	2	68	4.3
UL047202	uEV-P20	3566	4	68	71.1
UL047302	uEV-P20	3847	3	72	6
UL047402	uEV-P20	3549	5	69	6.2
UL047502	uEV-P20	3558	4	66	5
UL047602	uEV-P20	4179	3	69	6.8
UL047702	uEV-P20	2527	3	60	4.7
UL047802	uEV-P20	3943	2	77	6.7
UL047902	uEV-P20	3836	3	75	13.3
UL048002	uEV-P20	2744	4	78	8.5
UL048102	uEV-P20	3482	3	78	31
UL048202	uEV-P20	4311	3	58	30.3
UL048302	uEV-P20	3583	2	67	5.7
UL048402	uEV-P20	4170	2	69	6.6
UL048502	uEV-P20	2899	5	68	37
UL048602	uEV-P20	3763	2	70	9.6
UL048702	uEV-P20	3838	3	68	2.7
UL049102	uEV-P20	2531	4	72	6.2
UL049202	uEV-P20	2679	4	83	9.9
UL049302	uEV-P20	3813	4	64	6.7
UL049402	uEV-P20	2593	4	74	6.1
UL049502	uEV-P20	3743	4	82	5.5
UL049602	uEV-P20	3544	5	62	11.7
UL049702	uEV-P20	3385	3	62	7.9
UL049802	uEV-P20	3573	3	76	8.2
UL049902	uEV-P20	3053	1	76	1.1
UL050302	uEV-P20	3208	1	66	5.2
UL050402	uEV-P20	4540	1	66	4.6
UL050502	uEV-P20	3746	1	69	6.3
UL050602	uEV-P20	4312	1	68	1.7
UL050702	uEV-P20	3884	1	69	9.3
UL050802	uEV-P20	2408	1	66	2.5
UL050902	uEV-P20	3486	1	69	2.1
UL051002	uEV-P20	4055	1	64	2.7
UL051102	uEV-P20	2824	1	88	4.5
UL051202	uEV-P20	3489	1	55	3.1
UL051302	uEV-P20	3913	2	56	5.9
UL051402	uEV-P20	4121	1	57	55.3
UL051502	uEV-P20	3159	1	71	1.2
UL051603	uEV-P20	3247	1	60	4.5
UL051702	uEV-P20	4165	1	66	5
UL051802	uEV-P20	2222	1	63	3.5
UL051902	uEV-P20	3537	1	69	2
UL052002	uEV-P20	3913	1	57	3.9
UL052102	uEV-P20	3744	1	63	2.1
UL052204	uEV-P20	2336	1	67	8
UL052205	uEV-P20	2108	1	67	8
UL052206	uEV-P20	1798	1	67	8
UL052304	uEV-P20	3407	1	82	4.5
UL052305	uEV-P20	3298	1	82	4.5
UL052306	uEV-P20	3153	1	82	4.5
UL052404	uEV-P20	4138	1	76	5.7
UL052405	uEV-P20	3529	1	76	5.7
UL052406	uEV-P20	4037	1	76	5.7
UL052502	uEV-P20	3584	1	89	4.1
UL052602	uEV-P20	3620	1	80	5
UL052704	uEV-P20	3835	1	80	7.1
UL052705	uEV-P20	3240	1	80	7.1
UL052706	uEV-P20	3744	1	80	7.1
UL052802	uEV-P20	3966	1	73	4.1
UL052902	uEV-P20	3731	1	84	5.3
UL053002	uEV-P20	2641	2	76	9.2
UL053102	uEV-P20	3826	1	75	4.9
UL053202	uEV-P20	3518	1	67	2.9
UL053302	uEV-P20	4271	1	58	5.3
UL053402	uEV-P20	3686	1	61	4.6
UL053503	uEV-P20	3913	1	67	5.7
UL053602	uEV-P20	3942	1	63	6.2
UL053702	uEV-P20	4221	1	81	8.7
UL053802	uEV-P20	3260	1	65	3.4
UL053902	uEV-P20	3648	1	63	4.7
UL054002	uEV-P20	3470	1	86	8.4
UL054102	uEV-P20	3359	1	79	6.3
UL054202	uEV-P20	2791	1	67	3.2
UL054302	uEV-P20	3864	1	58	5.1
UL054403	uEV-P20	2631	1	72	7.1
UL054502	uEV-P20	3917	1	73	5.9
UL054602	uEV-P20	3482	1	61	5.3
UL054704	uEV-P20	3531	1	68	1.1
UL054705	uEV-P20	2440	1	68	1.1
UL054706	uEV-P20	3893	1	68	1.1
UL054802	uEV-P20	1598	1	56	5.7
UL054902	uEV-P20	2385	1	70	7.7
UL055001	uEV-P20	3563	1	46	4.2
UL055102	uEV-P20	3512	1	80	15.9
UL055502	uEV-P20	3805	3	66	4.6
UL055701	uEV-P20	3965	3	62	12.2
UL055802	uEV-P20	4181	3	77	10.7
UL055902	uEV-P20	3350	3	58	10.1
UP039601	uSP	1715	Non-cancer	72	7.1
UP039701	uSP	2005	Non-cancer	67	4.9
UP039801	uSP	1733	Non-cancer	60	6.2
UP039901	uSP	2523	Non-cancer	69	4.7
UP040001	uSP	2183	Non-cancer	60	5.8
UP040101	uSP	2047	Non-cancer	63	9.7
UP040201	uSP	2055	Non-cancer	76	1.7
UP040301	uSP	1755	Non-cancer	66	8.1
UP040401	uSP	2009	Non-cancer	64	7.5
UP040501	uSP	1956	Non-cancer	72	8.2
UP040601	uSP	2035	Non-cancer	69	10.2
UP040701	uSP	2131	Non-cancer	62	5.1
UP040801	uSP	2440	Non-cancer	60	11
UP040901	uSP	2363	Non-cancer	59	6.3
UP041001	uSP	1954	Non-cancer	68	11.9
UP041101	uSP	1939	Non-cancer	60	8.8
UP041201	uSP	1840	Non-cancer	70	7.3
UP041301	uSP	1737	Non-cancer	45	0.5
UP041401	uSP	1737	Non-cancer	65	9.3
UP041501	uSP	1593	Non-cancer	51	3.4
UP041601	uSP	1695	Non-cancer	48	5.1
UP041701	uSP	2044	Non-cancer	39	2
UP041801	uSP	1912	Non-cancer	62	12.3
UP041901	uSP	1904	Non-cancer	46	2.1
UP042001	uSP	2037	Non-cancer	65	8.8
UP042101	uSP	2049	Non-cancer	68	9.2
UP042201	uSP	1982	Non-cancer	61	3.6
UP042301	uSP	1934	Non-cancer	68	4.1
UP042401	uSP	2108	Non-cancer	57	3.4
UP042501	uSP	1784	Non-cancer	71	6.7
UP042601	uSP	1851	Non-cancer	71	7
UP042701	uSP	1969	Non-cancer	53	0.7
UP042801	uSP	2289	Non-cancer	47	6
UP042901	uSP	2180	Non-cancer	57	31.5
UP043001	uSP	2497	Non-cancer	65	9.6
UP043101	uSP	2162	Non-cancer	55	5.3
UP043201	uSP	1878	Non-cancer	55	3.2
UP043301	uSP	1946	Non-cancer	72	11
UP043401	uSP	2094	Non-cancer	60	6.6
UP043505	uSP	2024	1	57	10.3
UP043506	uSP	1772	1	57	10.3
UP043605	uSP	2532	1	51	9.9
UP043606	uSP	2067	1	51	9.9
UP043803	uSP	2041	5	61	37
UP043903	uSP	2322	5	58	97
UP044003	uSP	2141	3	67	5
UP044103	uSP	2147	2	52	15
UP044203	uSP	2405	1	71	6.5
UP044303	uSP	2591	3	74	11.7
UP044403	uSP	2203	2	72	6.6
UP044503	uSP	2181	2	66	6.7
UP044603	uSP	2316	2	56	8.7
UP044703	uSP	2454	2	76	6.5
UP044803	uSP	2508	3	69	8.8
UP044903	uSP	2105	2	63	6.4
UP045003	uSP	2418	2	63	5.5
UP045101	uSP	2024	3	77	11.9
UP045203	uSP	2195	2	68	4.8
UP045303	uSP	2166	3	74	5.6
UP045403	uSP	2198	2	72	9.4
UP045503	uSP	2313	5	58	11.4
UP045603	uSP	2238	3	69	4.5
UP045703	uSP	2236	2	78	4.2
UP045803	uSP	2406	2	77	7.7
UP045903	uSP	2448	2	63	4.2
UP046003	uSP	2219	2	65	5.8
UP046103	uSP	2264	5	78	3.5
UP046203	uSP	2311	5	64	5
UP046303	uSP	2125	5	79	65.5
UP046403	uSP	2235	3	46	5.9
UP046503	uSP	2203	5	63	29.4
UP046603	uSP	2208	5	76	16.2
UP046703	uSP	2111	3	67	7.3
UP046803	uSP	2007	3	72	15.7
UP046903	uSP	2193	5	83	28.8
UP047003	uSP	2214	5	79	75
UP047103	uSP	2684	2	68	4.3
UP047203	uSP	2252	4	68	71.1
UP047303	uSP	2635	3	72	6
UP047403	uSP	2462	5	69	6.2
UP047503	uSP	2277	4	66	5
UP047603	uSP	2269	3	69	6.8
UP047703	uSP	2564	3	60	4.7
UP047803	uSP	2351	2	77	6.7
UP047903	uSP	2038	3	75	13.3
UP048003	uSP	2092	4	78	8.5
UP048303	uSP	2352	2	67	5.7
UP048403	uSP	2479	2	69	6.6
UP048503	uSP	2381	5	68	37
UP048603	uSP	2149	2	70	9.6
UP048703	uSP	2362	3	68	2.7
UP048801	uSP	2445	4	61	6.3
UP048901	uSP	2107	5	79	8.9
UP049001	uSP	2421	4	74	7.5
UP049903	uSP	2475	1	76	1.1
UP050001	uSP	2411	1	79	6.4
UP050002	uSP	2030	1	79	6.4
UP050101	uSP	2449	1	67	7.1
UP050102	uSP	2077	1	67	7.1
UP050201	uSP	2599	1	65	4.5
UP050202	uSP	2099	1	65	4.5
UP050303	uSP	2146	1	66	5.2
UP050403	uSP	2226	1	66	4.6
UP050503	uSP	2341	1	69	6.3
UP050603	uSP	2415	1	68	1.7
UP050703	uSP	2121	1	69	9.3
UP050803	uSP	2203	1	66	2.5
UP050903	uSP	2061	1	69	2.1
UP051003	uSP	2251	1	64	2.7
UP051103	uSP	2154	1	88	4.5
UP051203	uSP	2605	1	55	3.1
UP051303	uSP	2346	2	56	5.9
UP051403	uSP	2441	1	57	55.3
UP051503	uSP	2641	1	71	1.2
UP051605	uSP	2293	1	60	4.5
UP051606	uSP	1950	1	60	4.5
UP051703	uSP	2521	1	66	5
UP051803	uSP	2026	1	63	3.5
UP051903	uSP	2099	1	69	2
UP052003	uSP	2777	1	57	3.9
UP052103	uSP	2237	1	63	2.1
UP052207	uSP	2217	1	67	8
UP052208	uSP	1637	1	67	8
UP052209	uSP	1504	1	67	8
UP052210	uSP	1565	1	67	8
UP052307	uSP	1791	1	82	4.5
UP052308	uSP	1446	1	82	4.5
UP052309	uSP	1652	1	82	4.5
UP052310	uSP	1540	1	82	4.5
UP052407	uSP	2376	1	76	5.7
UP052408	uSP	1711	1	76	5.7
UP052409	uSP	1463	1	76	5.7
UP052410	uSP	1707	1	76	5.7
UP052503	uSP	2608	1	89	4.1
UP052603	uSP	2165	1	80	5
UP052707	uSP	2035	1	80	7.1
UP052708	uSP	1559	1	80	7.1
UP052709	uSP	1419	1	80	7.1
UP052710	uSP	1542	1	80	7.1
UP052803	uSP	2237	1	73	4.1
UP052804	uSP	2063	1	73	4.1
UP052903	uSP	2299	1	84	5.3
UP053003	uSP	2258	2	76	9.2
UP053103	uSP	2174	1	75	4.9
UP053203	uSP	2278	1	67	2.9
UP053204	uSP	2057	1	67	2.9
UP053303	uSP	2356	1	58	5.3
UP053403	uSP	2645	1	61	4.6
UP053505	uSP	2292	1	67	5.7
UP053506	uSP	1955	1	67	5.7
UP053603	uSP	2592	1	63	6.2
UP053703	uSP	2684	1	81	8.7
UP053803	uSP	2574	1	65	3.4
UP053903	uSP	2461	1	63	4.7
UP054003	uSP	2075	1	86	8.4
UP054103	uSP	1932	1	79	6.3
UP054203	uSP	2260	1	67	3.2
UP054303	uSP	2168	1	58	5.1
UP054405	uSP	1865	1	72	7.1
UP054406	uSP	1651	1	72	7.1
UP054503	uSP	2299	1	73	5.9
UP054603	uSP	2358	1	61	5.3
UP054707	uSP	2229	1	68	1.1
UP054708	uSP	1710	1	68	1.1
UP054709	uSP	1664	1	68	1.1
UP054710	uSP	1599	1	68	1.1
UP055202	uSP	2254	3	64	5.9
UP055301	uSP	2425	5	88	21.4
UP055401	uSP	2170	4	72	9.4
UP055503	uSP	2410	3	66	4.6
UP055601	uSP	2210	3	78	7.8
UP055702	uSP	2415	3	62	12.2
UP055803	uSP	2454	3	77	10.7
UP055903	uSP	2452	3	58	10.1
UP056001	uSP	2358	3	74	17.8
US037101	uEV-P150	1677	Non-cancer	60	6.4
US037201	uEV-P150	1885	Non-cancer	55	6
US037301	uEV-P150	1547	Non-cancer	65	9.3
US037401	uEV-P150	2077	Non-cancer	59	9
US037501	uEV-P150	1761	Non-cancer	67	6.2
US037601	uEV-P150	3046	Non-cancer	69	4.7
US037701	uEV-P150	1016	Non-cancer	60	6.6
US037801	uEV-P150	1423	Non-cancer	72	8
US037901	uEV-P150	2863	Non-cancer	66	4.5
US038001	uEV-P150	1827	Non-cancer	66	4.3
US038101	uEV-P150	2077	Non-cancer	68	5.6
US038201	uEV-P150	3002	Non-cancer	63	6.3
US038301	uEV-P150	2812	Non-cancer	58	5.2
US038401	uEV-P150	1716	Non-cancer	65	5.5
US038501	uEV-P150	2201	Non-cancer	59	4.5
US038601	uEV-P150	1776	Non-cancer	62	4.1
US038701	uEV-P150	1578	Non-cancer	59	6.3
US038801	uEV-P150	2108	Non-cancer	71	6.7
US038901	uEV-P150	3154	Non-cancer	60	8.8
US039001	uEV-P150	2980	Non-cancer	71	7
US039101	uEV-P150	2080	Non-cancer	65	4.2
US039201	uEV-P150	1957	Non-cancer	67	5.7
US039301	uEV-P150	3152	Non-cancer	64	4.3
US039401	uEV-P150	1340	Non-cancer	62	5.2
US039501	uEV-P150	2129	Non-cancer	68	5.9
US043501	uEV-P150	2461	1	57	10.3
US043601	uEV-P150	3108	1	51	9.9
US043701	uEV-P150	2297	3	69	11.5
US043801	uEV-P150	1933	5	61	37
US043901	uEV-P150	3063	5	58	97
US044001	uEV-P150	2674	3	67	5
US044101	uEV-P150	2745	2	52	15
US044201	uEV-P150	1883	1	71	6.5
US044301	uEV-P150	2618	3	74	11.7
US044401	uEV-P150	2810	2	72	6.6
US044501	uEV-P150	2799	2	66	6.7
US044601	uEV-P150	2203	2	56	8.7
US044701	uEV-P150	3116	2	76	6.5
US044801	uEV-P150	3118	3	69	8.8
US044901	uEV-P150	1543	2	63	6.4
US045001	uEV-P150	2402	2	63	5.5
US045201	uEV-P150	1968	2	68	4.8
US045301	uEV-P150	1571	3	74	5.6
US045401	uEV-P150	3191	2	72	9.4
US045501	uEV-P150	2297	5	58	11.4
US045601	uEV-P150	1514	3	69	4.5
US045701	uEV-P150	2447	2	78	4.2
US045801	uEV-P150	1975	2	77	7.7
US045901	uEV-P150	2542	2	63	4.2
US046001	uEV-P150	2127	2	65	5.8
US046101	uEV-P150	2054	5	78	3.5
US046201	uEV-P150	2492	5	64	5
US046301	uEV-P150	1893	5	79	65.5
US046401	uEV-P150	2182	3	46	5.9
US046501	uEV-P150	2249	5	63	29.4
US046601	uEV-P150	2474	5	76	16.2
US046701	uEV-P150	2762	3	67	7.3
US046801	uEV-P150	2621	3	72	15.7
US046901	uEV-P150	2413	5	83	28.8
US047001	uEV-P150	1951	5	79	75
US047101	uEV-P150	1965	2	68	4.3
US047201	uEV-P150	2878	4	68	71.1
US047301	uEV-P150	2813	3	72	6
US047401	uEV-P150	2768	5	69	6.2
US047501	uEV-P150	2476	4	66	5
US047601	uEV-P150	3228	3	69	6.8
US047701	uEV-P150	3115	3	60	4.7
US047801	uEV-P150	2872	2	77	6.7
US047901	uEV-P150	2417	3	75	13.3
US048001	uEV-P150	1551	4	78	8.5
US048101	uEV-P150	2472	3	78	31
US048201	uEV-P150	2845	3	58	30.3
US048301	uEV-P150	1405	2	67	5.7
US048401	uEV-P150	2824	2	69	6.6
US048501	uEV-P150	1914	5	68	37
US048601	uEV-P150	2776	2	70	9.6
US048701	uEV-P150	2303	3	68	2.7
US049101	uEV-P150	2632	4	72	6.2
US049201	uEV-P150	1753	4	83	9.9
US049301	uEV-P150	2514	4	64	6.7
US049401	uEV-P150	2379	4	74	6.1
US049501	uEV-P150	2904	4	82	5.5
US049601	uEV-P150	1628	5	62	11.7
US049701	uEV-P150	2420	3	62	7.9
US049801	uEV-P150	2238	3	76	8.2
US049901	uEV-P150	2080	1	76	1.1
US050301	uEV-P150	2032	1	66	5.2
US050401	uEV-P150	2852	1	66	4.6
US050501	uEV-P150	2429	1	69	6.3
US050601	uEV-P150	2394	1	68	1.7
US050701	uEV-P150	2951	1	69	9.3
US050801	uEV-P150	2167	1	66	2.5
US050901	uEV-P150	2236	1	69	2.1
US051001	uEV-P150	2399	1	64	2.7
US051101	uEV-P150	2281	1	88	4.5
US051201	uEV-P150	1485	1	55	3.1
US051301	uEV-P150	2512	2	56	5.9
US051401	uEV-P150	2708	1	57	55.3
US051501	uEV-P150	3282	1	71	1.2
US051601	uEV-P150	1708	1	60	4.5
US051701	uEV-P150	2450	1	66	5
US051801	uEV-P150	2452	1	63	3.5
US051901	uEV-P150	1972	1	69	2
US052001	uEV-P150	2841	1	57	3.9
US052101	uEV-P150	2058	1	63	2.1
US052201	uEV-P150	1017	1	67	8
US052202	uEV-P150	1320	1	67	8
US052203	uEV-P150	2706	1	67	8
US052301	uEV-P150	1511	1	82	4.5
US052302	uEV-P150	1414	1	82	4.5
US052303	uEV-P150	2021	1	82	4.5
US052401	uEV-P150	3084	1	76	5.7
US052402	uEV-P150	2044	1	76	5.7
US052403	uEV-P150	3097	1	76	5.7
US052501	uEV-P150	2178	1	89	4.1
US052601	uEV-P150	2440	1	80	5
US052701	uEV-P150	2244	1	80	7.1
US052702	uEV-P150	1724	1	80	7.1
US052703	uEV-P150	2888	1	80	7.1
US052801	uEV-P150	3024	1	73	4.1
US052901	uEV-P150	2468	1	84	5.3
US053001	uEV-P150	2417	2	76	9.2
US053101	uEV-P150	3020	1	75	4.9
US053201	uEV-P150	2327	1	67	2.9
US053301	uEV-P150	2699	1	58	5.3
US053401	uEV-P150	3051	1	61	4.6
US053501	uEV-P150	2207	1	67	5.7
US053601	uEV-P150	2219	1	63	6.2
US053701	uEV-P150	3183	1	81	8.7
US053801	uEV-P150	2314	1	65	3.4
US053901	uEV-P150	2467	1	63	4.7
US054001	uEV-P150	2262	1	86	8.4
US054101	uEV-P150	1824	1	79	6.3
US054201	uEV-P150	1868	1	67	3.2
US054301	uEV-P150	2408	1	58	5.1
US054401	uEV-P150	2037	1	72	7.1
US054501	uEV-P150	2405	1	73	5.9
US054601	uEV-P150	2585	1	61	5.3
US054701	uEV-P150	2406	1	68	1.1
US054702	uEV-P150	2444	1	68	1.1
US054703	uEV-P150	2232	1	68	1.1
US054801	uEV-P150	1314	1	56	5.7
US054901	uEV-P150	1418	1	70	7.7
US055101	uEV-P150	2279	1	80	15.9
US055201	uEV-P150	3049	3	64	5.9
US055501	uEV-P150	2777	3	66	4.6
US055801	uEV-P150	3001	3	77	10.7
US055901	uEV-P150	3059	3	58	10.1
