# Supplementary material for: Prostate cancer reshapes the secreted and extracellular vesicle urinary proteomes
Source: Nat Commun. 2024 Jun 13;15:5069. doi: 10.1038/s41467-024-49424-5 (PMC11176296; doi:10.1038/s41467-024-49424-5)
Supplement: Supplementary file 10 — Source Data [file 41467_2024_49424_MOESM10_ESM.zip › SourceData_S3B_EV_reproducibility_spearman.txt]

uEVP20_AK_NORM_Batch3_S05_1	uEVP20_AK_NORM_Batch3_S05_2	uEVP20_AK_BPH_Batch3_S04_1	uEVP20_AK_BPH_Batch3_S04_2	uEVP20_AK_BPH_Batch3_S04_3	uEVP20_AK_GG1_Batch1_S01_1	uEVP20_AK_GG1_Batch1_S01_2	uEVP20_AK_GG1_Batch1_S01_3	uEVP20_AK_GG1_Batch2_S02_1	uEVP20_AK_GG1_Batch2_S02_2	uEVP20_AK_GG1_Batch2_S02_3	uEVP20_MG_GG1_Batch2_S03_1	uEVP20_MG_GG1_Batch2_S03_2	uEVP20_MG_GG1_Batch2_S03_3	uEVP150_AK_BPH_Batch3_S04_1	uEVP150_AK_BPH_Batch3_S04_2	uEVP150_AK_BPH_Batch3_S04_3	uEVP150_AK_GG1_Batch1_S01_1	uEVP150_AK_GG1_Batch1_S01_2	uEVP150_AK_GG1_Batch1_S01_3	uEVP150_AK_GG1_Batch2_S02_1	uEVP150_AK_GG1_Batch2_S02_2	uEVP150_AK_GG1_Batch2_S02_3	uEVP150_AK_NORM_Batch3_S05_1	uEVP150_AK_NORM_Batch3_S05_2	uEVP150_MG_GG1_Batch2_S03_1	uEVP150_MG_GG1_Batch2_S03_2	uEVP150_MG_GG1_Batch2_S03_3
uEVP20_AK_NORM_Batch3_S05_1	1	0.941557894147566	0.918355745383036	0.921953297515263	0.9221760004048	0.649749391485757	0.660900641365799	0.675389858552674	0.563575172486759	0.58358650444079	0.59022875810588	0.717326281727604	0.709187006033051	0.681068658976026	0.658779457663006	0.589815931859436	0.595487981017665	0.436757332282299	0.41491432414853	0.462328210163888	0.54395655226693	0.482911571415589	0.47278102220115	0.614995092992143	0.573365202057172	0.439950735754994	0.412733233840918	0.38634089261733
uEVP20_AK_NORM_Batch3_S05_2	0.941557894147566	1	0.892924518328813	0.917281671254646	0.909059457174493	0.668837236261938	0.675782011518727	0.694824422776586	0.561584952835053	0.585746757060814	0.591980607388149	0.726123305932018	0.718612026830036	0.690477091023866	0.661806698679502	0.600189378339509	0.608257545635917	0.461467007981589	0.441337519324959	0.490680500065067	0.56807026116926	0.509431920356724	0.503990194057411	0.614427873007066	0.589890933800861	0.47591854489207	0.451136476624669	0.429686134481374
uEVP20_AK_BPH_Batch3_S04_1	0.918355745383036	0.892924518328813	1	0.890394889149916	0.901394336831826	0.673132264113983	0.683832675813641	0.698146188403465	0.571726130234714	0.603921105473579	0.605785011778644	0.739603495144053	0.730748445440703	0.706590023406424	0.616440814886492	0.552549129675595	0.560717947259791	0.425302914868813	0.404232579652547	0.449470214921804	0.519115361655205	0.478269909456737	0.466685687848573	0.57247808429795	0.528160657629132	0.439800512106608	0.40908318872143	0.37948690356406
uEVP20_AK_BPH_Batch3_S04_2	0.921953297515263	0.917281671254646	0.890394889149916	1	0.917515676415037	0.682804488025251	0.693465434444702	0.699858673264917	0.583122582829807	0.602783743968757	0.610170036177199	0.727381791895848	0.717531561255806	0.689659591550002	0.631322722378848	0.5780655568678	0.587122046471853	0.436444660079065	0.403337753292405	0.465583708721432	0.534683890542219	0.487675916655061	0.472037645987433	0.587229372662874	0.562446633015647	0.439889533254495	0.408970093033491	0.376287388812312
uEVP20_AK_BPH_Batch3_S04_3	0.9221760004048	0.909059457174493	0.901394336831826	0.917515676415037	1	0.687668378922381	0.698553200398242	0.701824487730441	0.56444352986436	0.593350606254127	0.5953944725083	0.735513473820062	0.729421042346715	0.705944333266486	0.626839165443948	0.578629425542598	0.591997572817522	0.450347452981188	0.425932788205805	0.478252719042849	0.534824566608297	0.492047388416755	0.476420345703394	0.590543590230935	0.557585555670364	0.450791013017938	0.420891513035929	0.399565727729345
uEVP20_AK_GG1_Batch1_S01_1	0.649749391485757	0.668837236261938	0.673132264113983	0.682804488025251	0.687668378922381	1	0.945651603042659	0.941084542424361	0.655909300689786	0.653425618769354	0.653805702437116	0.767599995070377	0.770174823022329	0.768938315405831	0.518470356181223	0.48567557025387	0.512443288682324	0.499657362890417	0.492569885153217	0.515630398932236	0.527928928871224	0.499009693227674	0.487705655583476	0.49235473317112	0.448449903043835	0.466334393874208	0.445906510384312	0.432723671902499
uEVP20_AK_GG1_Batch1_S01_2	0.660900641365799	0.675782011518727	0.683832675813641	0.693465434444702	0.698553200398242	0.945651603042659	1	0.952439754731063	0.667667552865415	0.667682554187356	0.660199525678433	0.771893622797	0.770882947548037	0.773724591152998	0.527783046654301	0.494964472039963	0.517411805366631	0.496109836255825	0.487730682216222	0.518206947384457	0.525929296173531	0.508329911134637	0.498885484959106	0.500697333709688	0.460557682797218	0.470404900316127	0.443358638549268	0.443010553293314
uEVP20_AK_GG1_Batch1_S01_3	0.675389858552674	0.694824422776586	0.698146188403465	0.699858673264917	0.701824487730441	0.941084542424361	0.952439754731063	1	0.677532605661564	0.671963947267623	0.675475647371172	0.774907390256577	0.774651363353139	0.772975610433701	0.542178855104971	0.509313256828679	0.526217966477422	0.514761419831086	0.508109362892586	0.534186228959509	0.546663907772588	0.521996426745358	0.505161302465126	0.515465296563362	0.473447801383293	0.489044844767432	0.465426836934373	0.460300349320104
uEVP20_AK_GG1_Batch2_S02_1	0.563575172486759	0.561584952835053	0.571726130234714	0.583122582829807	0.56444352986436	0.655909300689786	0.667667552865415	0.677532605661564	1	0.923625857131701	0.911315537629431	0.685178660669059	0.687559743656609	0.684846031651138	0.42990857042937	0.409868013087729	0.425229180740339	0.39832001449351	0.39574780644959	0.409311370759349	0.469391047322892	0.454532941708317	0.448886921706058	0.421175491690958	0.388669162221187	0.40985461553348	0.401989135244438	0.367601364427559
uEVP20_AK_GG1_Batch2_S02_2	0.58358650444079	0.585746757060814	0.603921105473579	0.602783743968757	0.593350606254127	0.653425618769354	0.667682554187356	0.671963947267623	0.923625857131701	1	0.933373388184492	0.692060633230282	0.69419023006602	0.694058673713859	0.435926436978417	0.41963566353985	0.43143887412717	0.399377917286913	0.38697429145891	0.41915258734213	0.47862907790571	0.46300100567878	0.450108986726504	0.426399822283159	0.388752641100587	0.4096249385814	0.407989485097839	0.384651038596557
uEVP20_AK_GG1_Batch2_S02_3	0.59022875810588	0.591980607388149	0.605785011778644	0.610170036177199	0.5953944725083	0.653805702437116	0.660199525678433	0.675475647371172	0.911315537629431	0.933373388184492	1	0.689192500483242	0.68155950113334	0.687713445765724	0.441300296037271	0.411304399440187	0.428444329611712	0.383425548335728	0.37447844212684	0.400368377783657	0.457434530208665	0.440561453909137	0.438415769253968	0.424922229167941	0.393744300213664	0.399118519138971	0.382000908348944	0.363429692556469
uEVP20_MG_GG1_Batch2_S03_1	0.717326281727604	0.726123305932018	0.739603495144053	0.727381791895848	0.735513473820062	0.767599995070377	0.771893622797	0.774907390256577	0.685178660669059	0.692060633230282	0.689192500483242	1	0.974619240613727	0.96951530936094	0.538279259263946	0.510974323434521	0.533740344063545	0.473389775004561	0.462626587790909	0.487336714336886	0.567503374815524	0.522201769557199	0.515532365648352	0.512610511191725	0.48687572053778	0.510123727486962	0.488745821348979	0.459086388902975
uEVP20_MG_GG1_Batch2_S03_2	0.709187006033051	0.718612026830036	0.730748445440703	0.717531561255806	0.729421042346715	0.770174823022329	0.770882947548037	0.774651363353139	0.687559743656609	0.69419023006602	0.68155950113334	0.974619240613727	1	0.973588806003537	0.517313441557075	0.496055158724582	0.516929501930063	0.464431545648677	0.452154185097732	0.472848168453665	0.551121140499491	0.513749202388674	0.499913335166704	0.492984973312838	0.467717766865821	0.492917746053327	0.467601778519397	0.439545316475042
uEVP20_MG_GG1_Batch2_S03_3	0.681068658976026	0.690477091023866	0.706590023406424	0.689659591550002	0.705944333266486	0.768938315405831	0.773724591152998	0.772975610433701	0.684846031651138	0.694058673713859	0.687713445765724	0.96951530936094	0.973588806003537	1	0.501465213666045	0.478538161282446	0.499930875205503	0.462094718696767	0.451082266410891	0.464041040817044	0.542428795776294	0.509109482935611	0.499595787106584	0.476638540643978	0.446369438037426	0.492580254565491	0.466959302972557	0.448362865316821
uEVP150_AK_BPH_Batch3_S04_1	0.658779457663006	0.661806698679502	0.616440814886492	0.631322722378848	0.626839165443948	0.518470356181223	0.527783046654301	0.542178855104971	0.42990857042937	0.435926436978417	0.441300296037271	0.538279259263946	0.517313441557075	0.501465213666045	1	0.943434954448164	0.937939185262697	0.747810462828735	0.720448964316425	0.767471114214119	0.838501378597491	0.810098223265818	0.798595803805627	0.958028302899497	0.94103324302943	0.77723213266569	0.755295748340823	0.717901782350606
uEVP150_AK_BPH_Batch3_S04_2	0.589815931859436	0.600189378339509	0.552549129675595	0.5780655568678	0.578629425542598	0.48567557025387	0.494964472039963	0.509313256828679	0.409868013087729	0.41963566353985	0.411304399440187	0.510974323434521	0.496055158724582	0.478538161282446	0.943434954448164	1	0.958989576799718	0.811740132788943	0.784200423829878	0.825923916008498	0.8765376420247	0.859226624694486	0.850952500302787	0.95700582141908	0.957572341288698	0.833885806249439	0.820749794559231	0.772736594446548
uEVP150_AK_BPH_Batch3_S04_3	0.595487981017665	0.608257545635917	0.560717947259791	0.587122046471853	0.591997572817522	0.512443288682324	0.517411805366631	0.526217966477422	0.425229180740339	0.43143887412717	0.428444329611712	0.533740344063545	0.516929501930063	0.499930875205503	0.937939185262697	0.958989576799718	1	0.825968425186861	0.799078171021538	0.831293087434613	0.875425538057845	0.860670824365409	0.854341765642364	0.946651963676525	0.940172945116897	0.847437059902026	0.834095932412635	0.787620222097226
uEVP150_AK_GG1_Batch1_S01_1	0.436757332282299	0.461467007981589	0.425302914868813	0.436444660079065	0.450347452981188	0.499657362890417	0.496109836255825	0.514761419831086	0.39832001449351	0.399377917286913	0.383425548335728	0.473389775004561	0.464431545648677	0.462094718696767	0.747810462828735	0.811740132788943	0.825968425186861	1	0.971704565293841	0.950335802240024	0.832108225519542	0.852256453089418	0.856984391958873	0.783383574875972	0.769250031208536	0.874770874558896	0.864176277441578	0.84014295216753
uEVP150_AK_GG1_Batch1_S01_2	0.41491432414853	0.441337519324959	0.404232579652547	0.403337753292405	0.425932788205805	0.492569885153217	0.487730682216222	0.508109362892586	0.39574780644959	0.38697429145891	0.37447844212684	0.462626587790909	0.452154185097732	0.451082266410891	0.720448964316425	0.784200423829878	0.799078171021538	0.971704565293841	1	0.941960846245318	0.810526389196075	0.840919989836307	0.845013266322511	0.755591809370264	0.739258328274518	0.856790711834881	0.858166444830669	0.832321808252863
uEVP150_AK_GG1_Batch1_S01_3	0.462328210163888	0.490680500065067	0.449470214921804	0.465583708721432	0.478252719042849	0.515630398932236	0.518206947384457	0.534186228959509	0.409311370759349	0.41915258734213	0.400368377783657	0.487336714336886	0.472848168453665	0.464041040817044	0.767471114214119	0.825923916008498	0.831293087434613	0.950335802240024	0.941960846245318	1	0.837392808029244	0.849818074367639	0.858445104508603	0.797869206524905	0.783266882849162	0.859089993017655	0.853395591612701	0.822191677193945
uEVP150_AK_GG1_Batch2_S02_1	0.54395655226693	0.56807026116926	0.519115361655205	0.534683890542219	0.534824566608297	0.527928928871224	0.525929296173531	0.546663907772588	0.469391047322892	0.47862907790571	0.457434530208665	0.567503374815524	0.551121140499491	0.542428795776294	0.838501378597491	0.8765376420247	0.875425538057845	0.832108225519542	0.810526389196075	0.837392808029244	1	0.961799623679848	0.942044716269099	0.865946721146956	0.857283286572887	0.898447682412255	0.884527164197872	0.847640808267914
uEVP150_AK_GG1_Batch2_S02_2	0.482911571415589	0.509431920356724	0.478269909456737	0.487675916655061	0.492047388416755	0.499009693227674	0.508329911134637	0.521996426745358	0.454532941708317	0.46300100567878	0.440561453909137	0.522201769557199	0.513749202388674	0.509109482935611	0.810098223265818	0.859226624694486	0.860670824365409	0.852256453089418	0.840919989836307	0.849818074367639	0.961799623679848	1	0.94812342337375	0.843131149594667	0.830775850767505	0.909845850325131	0.910511980634851	0.879222515525357
uEVP150_AK_GG1_Batch2_S02_3	0.47278102220115	0.503990194057411	0.466685687848573	0.472037645987433	0.476420345703394	0.487705655583476	0.498885484959106	0.505161302465126	0.448886921706058	0.450108986726504	0.438415769253968	0.515532365648352	0.499913335166704	0.499595787106584	0.798595803805627	0.850952500302787	0.854341765642364	0.856984391958873	0.845013266322511	0.858445104508603	0.942044716269099	0.94812342337375	1	0.828853645302733	0.824548565329563	0.906418438038516	0.905221391614396	0.864098157343011
uEVP150_AK_NORM_Batch3_S05_1	0.614995092992143	0.614427873007066	0.57247808429795	0.587229372662874	0.590543590230935	0.49235473317112	0.500697333709688	0.515465296563362	0.421175491690958	0.426399822283159	0.424922229167941	0.512610511191725	0.492984973312838	0.476638540643978	0.958028302899497	0.95700582141908	0.946651963676525	0.783383574875972	0.755591809370264	0.797869206524905	0.865946721146956	0.843131149594667	0.828853645302733	1	0.951478789239938	0.815842252587022	0.802119018446534	0.762184485688203
uEVP150_AK_NORM_Batch3_S05_2	0.573365202057172	0.589890933800861	0.528160657629132	0.562446633015647	0.557585555670364	0.448449903043835	0.460557682797218	0.473447801383293	0.388669162221187	0.388752641100587	0.393744300213664	0.48687572053778	0.467717766865821	0.446369438037426	0.94103324302943	0.957572341288698	0.940172945116897	0.769250031208536	0.739258328274518	0.783266882849162	0.857283286572887	0.830775850767505	0.824548565329563	0.951478789239938	1	0.809480398019248	0.801857019693918	0.746832084828369
uEVP150_MG_GG1_Batch2_S03_1	0.439950735754994	0.47591854489207	0.439800512106608	0.439889533254495	0.450791013017938	0.466334393874208	0.470404900316127	0.489044844767432	0.40985461553348	0.4096249385814	0.399118519138971	0.510123727486962	0.492917746053327	0.492580254565491	0.77723213266569	0.833885806249439	0.847437059902026	0.874770874558896	0.856790711834881	0.859089993017655	0.898447682412255	0.909845850325131	0.906418438038516	0.815842252587022	0.809480398019248	1	0.967383998761926	0.924730155538219
uEVP150_MG_GG1_Batch2_S03_2	0.412733233840918	0.451136476624669	0.40908318872143	0.408970093033491	0.420891513035929	0.445906510384312	0.443358638549268	0.465426836934373	0.401989135244438	0.407989485097839	0.382000908348944	0.488745821348979	0.467601778519397	0.466959302972557	0.755295748340823	0.820749794559231	0.834095932412635	0.864176277441578	0.858166444830669	0.853395591612701	0.884527164197872	0.910511980634851	0.905221391614396	0.802119018446534	0.801857019693918	0.967383998761926	1	0.945960696687374
uEVP150_MG_GG1_Batch2_S03_3	0.38634089261733	0.429686134481374	0.37948690356406	0.376287388812312	0.399565727729345	0.432723671902499	0.443010553293314	0.460300349320104	0.367601364427559	0.384651038596557	0.363429692556469	0.459086388902975	0.439545316475042	0.448362865316821	0.717901782350606	0.772736594446548	0.787620222097226	0.84014295216753	0.832321808252863	0.822191677193945	0.847640808267914	0.879222515525357	0.864098157343011	0.762184485688203	0.746832084828369	0.924730155538219	0.945960696687374	1
