# Supplementary material for: Prostate cancer reshapes the secreted and extracellular vesicle urinary proteomes
Source: Nat Commun. 2024 Jun 13;15:5069. doi: 10.1038/s41467-024-49424-5 (PMC11176296; doi:10.1038/s41467-024-49424-5)
Supplement: Supplementary file 10 — Source Data [file 41467_2024_49424_MOESM10_ESM.zip › SourceData_S3B_EV_reproducibility_spearman_covariates.txt]

sample.type	Analyst	Group	Batch	Sample	Run	id
1	uEV-P20	AK	NORM	3	S05	1	uEVP20_AK_NORM_Batch3_S05_1
2	uEV-P20	AK	NORM	3	S05	2	uEVP20_AK_NORM_Batch3_S05_2
3	uEV-P20	AK	BPH	3	S04	1	uEVP20_AK_BPH_Batch3_S04_1
4	uEV-P20	AK	BPH	3	S04	2	uEVP20_AK_BPH_Batch3_S04_2
5	uEV-P20	AK	BPH	3	S04	3	uEVP20_AK_BPH_Batch3_S04_3
6	uEV-P20	AK	GG1	1	S01	1	uEVP20_AK_GG1_Batch1_S01_1
7	uEV-P20	AK	GG1	1	S01	2	uEVP20_AK_GG1_Batch1_S01_2
8	uEV-P20	AK	GG1	1	S01	3	uEVP20_AK_GG1_Batch1_S01_3
9	uEV-P20	AK	GG1	2	S02	1	uEVP20_AK_GG1_Batch2_S02_1
10	uEV-P20	AK	GG1	2	S02	2	uEVP20_AK_GG1_Batch2_S02_2
11	uEV-P20	AK	GG1	2	S02	3	uEVP20_AK_GG1_Batch2_S02_3
12	uEV-P20	MG	GG1	2	S03	1	uEVP20_MG_GG1_Batch2_S03_1
13	uEV-P20	MG	GG1	2	S03	2	uEVP20_MG_GG1_Batch2_S03_2
14	uEV-P20	MG	GG1	2	S03	3	uEVP20_MG_GG1_Batch2_S03_3
15	uEV-P150	AK	BPH	3	S04	1	uEVP150_AK_BPH_Batch3_S04_1
16	uEV-P150	AK	BPH	3	S04	2	uEVP150_AK_BPH_Batch3_S04_2
17	uEV-P150	AK	BPH	3	S04	3	uEVP150_AK_BPH_Batch3_S04_3
18	uEV-P150	AK	GG1	1	S01	1	uEVP150_AK_GG1_Batch1_S01_1
19	uEV-P150	AK	GG1	1	S01	2	uEVP150_AK_GG1_Batch1_S01_2
20	uEV-P150	AK	GG1	1	S01	3	uEVP150_AK_GG1_Batch1_S01_3
21	uEV-P150	AK	GG1	2	S02	1	uEVP150_AK_GG1_Batch2_S02_1
22	uEV-P150	AK	GG1	2	S02	2	uEVP150_AK_GG1_Batch2_S02_2
23	uEV-P150	AK	GG1	2	S02	3	uEVP150_AK_GG1_Batch2_S02_3
24	uEV-P150	AK	NORM	3	S05	1	uEVP150_AK_NORM_Batch3_S05_1
25	uEV-P150	AK	NORM	3	S05	2	uEVP150_AK_NORM_Batch3_S05_2
26	uEV-P150	MG	GG1	2	S03	1	uEVP150_MG_GG1_Batch2_S03_1
27	uEV-P150	MG	GG1	2	S03	2	uEVP150_MG_GG1_Batch2_S03_2
28	uEV-P150	MG	GG1	2	S03	3	uEVP150_MG_GG1_Batch2_S03_3
