# Supplementary material for: Prostate cancer reshapes the secreted and extracellular vesicle urinary proteomes
Source: Nat Commun. 2024 Jun 13;15:5069. doi: 10.1038/s41467-024-49424-5 (PMC11176296; doi:10.1038/s41467-024-49424-5)
Supplement: Supplementary file 10 — Source Data [file 41467_2024_49424_MOESM10_ESM.zip › SourceData_S3C_proteins_detected_in_EV_databases.txt]

gene	uev.p150	uev.p20	exocarta	evpedia
A1BG	1	1	1	1
A1CF	0	0	0	1
A2M	1	1	1	1
A2ML1	1	1	1	1
AAAS	0	0	1	0
AACS	1	1	1	0
AADAC	0	0	0	1
AAK1	1	1	0	0
AAMDC	1	1	0	0
AAMP	1	1	0	0
AAR2	0	0	1	0
AARD	0	0	0	1
AARS	1	1	0	0
AARS2	0	1	0	0
AARSD1	1	1	1	0
AASDHPPT	1	1	1	1
AASS	0	1	0	0
ABAT	0	1	0	0
ABCA1	0	0	0	1
ABCA12	1	0	0	0
ABCA13	0	0	0	1
ABCA4	0	0	0	1
ABCA5	1	0	0	1
ABCA7	0	0	1	1
ABCA8	0	0	0	1
ABCA9	0	0	0	1
ABCB1	1	1	1	1
ABCB10	0	1	0	0
ABCB11	1	1	1	1
ABCB4	0	0	1	0
ABCB5	0	0	0	1
ABCB6	1	1	1	1
ABCB7	0	1	0	0
ABCC1	0	0	1	1
ABCC11	0	0	1	1
ABCC2	1	1	1	1
ABCC4	1	1	1	0
ABCC5	0	0	1	0
ABCC6	0	0	0	1
ABCC9	0	0	1	1
ABCD1	0	1	0	0
ABCD2	0	0	1	1
ABCD3	0	1	0	0
ABCD4	1	1	0	1
ABCE1	1	1	1	0
ABCF1	1	1	1	0
ABCF2	0	0	1	0
ABCF3	1	1	1	0
ABCG2	0	0	1	1
ABHD10	0	1	0	0
ABHD11	0	1	1	0
ABHD12	0	1	0	0
ABHD14A	0	1	0	0
ABHD14B	1	1	1	1
ABHD16A	0	1	1	0
ABHD17A	1	1	0	0
ABHD17B	1	1	1	0
ABHD17C	1	1	0	0
ABHD6	0	1	0	0
ABI1	1	1	1	1
ABI2	1	1	1	0
ABI3	0	0	1	1
ABI3BP	1	1	0	0
ABL1	1	0	0	0
ABLIM1	0	1	0	0
ABO	0	0	0	1
ABR	1	1	0	0
ABRACL	1	1	0	0
ABT1	0	0	1	1
ACAA1	0	1	1	0
ACAA2	0	1	1	1
ACACA	1	1	1	0
ACACB	0	0	1	0
ACAD10	0	1	0	0
ACAD11	0	1	0	0
ACAD8	0	1	1	0
ACAD9	0	1	0	0
ACADL	0	0	0	1
ACADM	0	1	1	0
ACADS	0	1	0	0
ACADSB	0	1	0	0
ACADVL	0	1	0	0
ACAN	0	1	0	0
ACAP1	0	1	1	0
ACAP2	1	1	0	0
ACAP3	0	0	0	1
ACAT1	0	1	1	1
ACAT2	1	1	1	1
ACBD3	0	1	1	0
ACBD5	0	1	0	0
ACE	1	1	1	1
ACE2	1	1	1	1
ACHE	1	0	0	0
ACIN1	0	1	0	0
ACLY	1	1	1	1
ACMSD	0	1	0	1
ACO1	1	1	1	1
ACO2	0	1	1	0
ACOT1	1	1	1	0
ACOT11	0	1	1	1
ACOT13	0	1	0	0
ACOT2	1	1	0	0
ACOT7	0	1	1	1
ACOT9	0	1	0	0
ACOX1	0	1	0	0
ACOX2	0	1	0	0
ACOX3	0	1	0	0
ACOXL	0	0	0	1
ACP1	1	1	1	1
ACP2	1	1	1	1
ACP3	1	1	0	0
ACP5	0	1	0	0
ACR	0	1	0	1
ACRBP	0	1	0	0
ACRV1	0	0	0	1
ACSBG2	0	1	0	0
ACSF2	0	1	0	0
ACSF3	0	1	0	0
ACSL1	1	1	1	0
ACSL3	1	1	1	1
ACSL4	1	1	1	1
ACSL5	0	1	1	0
ACSL6	0	1	1	0
ACSM1	0	0	1	1
ACSM2A	0	1	0	1
ACSM2B	0	1	0	0
ACSM3	0	1	0	0
ACSS1	0	1	0	0
ACSS2	1	1	1	0
ACSS3	0	1	0	0
ACTA1	1	1	1	1
ACTA2	1	1	1	1
ACTB	1	1	1	1
ACTBL2	1	1	1	1
ACTC1	0	0	1	1
ACTG1	1	1	1	1
ACTG2	1	1	1	1
ACTL6A	0	0	1	1
ACTL7A	0	1	0	0
ACTN1	1	1	1	1
ACTN2	1	1	1	1
ACTN3	1	1	1	0
ACTN4	1	1	1	1
ACTR10	1	1	1	0
ACTR1A	1	1	1	1
ACTR1B	1	1	1	1
ACTR2	1	1	1	1
ACTR3	1	1	1	1
ACTR3B	1	1	1	0
ACTR5	0	0	1	0
ACTR8	0	0	1	0
ACTRT2	0	1	0	0
ACTRT3	0	1	0	0
ACVR1	1	0	1	0
ACVR1B	1	1	1	0
ACVR2A	0	0	0	1
ACVRL1	0	0	0	1
ACY1	1	1	1	1
ACY3	1	1	1	1
ACYP1	1	0	0	0
ACYP2	1	0	0	0
ADA	0	0	1	0
ADAM10	1	1	1	1
ADAM11	0	0	0	1
ADAM12	0	0	0	1
ADAM15	1	1	1	0
ADAM17	0	0	1	0
ADAM2	0	0	0	1
ADAM29	0	0	0	1
ADAM30	0	0	1	1
ADAM32	0	0	0	1
ADAM33	0	1	0	0
ADAM7	1	1	0	1
ADAM8	1	1	0	1
ADAM9	1	1	1	0
ADAMDEC1	0	1	0	0
ADAMTS1	1	1	0	0
ADAMTS10	0	0	0	1
ADAMTS13	0	0	1	0
ADAMTS18	0	0	0	1
ADAMTS2	0	0	1	0
ADAMTS20	0	0	0	1
ADAMTS3	0	0	1	1
ADAMTS5	0	1	0	0
ADAMTS6	0	0	0	1
ADAMTS9	0	0	0	1
ADAMTSL1	0	1	0	1
ADAMTSL2	0	1	0	0
ADAMTSL4	0	1	0	0
ADAR	0	1	1	0
ADARB2	0	0	0	1
ADCK3	0	1	0	0
ADCY1	0	0	1	1
ADCY2	1	0	0	1
ADCY3	1	0	0	0
ADCY5	1	0	0	1
ADCY6	0	0	1	0
ADCY8	0	0	0	1
ADCY9	0	0	1	0
ADCYAP1	0	0	0	1
ADD1	1	1	1	0
ADD2	0	1	1	1
ADD3	1	1	0	0
ADGB	0	0	0	1
ADGRE5	0	0	1	0
ADGRG1	0	0	1	0
ADGRG2	0	0	1	0
ADGRG4	0	0	1	0
ADGRG6	0	0	1	0
ADGRL2	0	0	1	0
ADGRL3	0	0	1	0
ADGRV1	0	0	1	0
ADH1A	0	0	1	0
ADH1B	1	1	1	0
ADH1C	1	1	1	1
ADH4	0	0	0	1
ADH5	1	1	1	1
ADH6	1	1	1	1
ADH7	0	0	0	1
ADHFE1	0	0	0	1
ADI1	1	1	0	0
ADIPOQ	0	1	0	0
ADIRF	1	1	1	0
ADK	1	1	1	1
ADO	1	0	0	0
ADORA1	0	0	0	1
ADORA2A	0	0	0	1
ADORA3	0	0	0	1
ADPGK	0	1	0	0
ADPRH	1	0	0	0
ADPRHL2	1	1	0	0
ADRA2A	0	0	0	1
ADRB1	0	0	0	1
ADRB2	0	0	0	1
ADRB3	0	0	0	1
ADRBK1	1	1	0	0
ADRBK2	1	1	0	0
ADRM1	0	1	1	0
ADSL	1	1	1	1
ADSS	1	1	0	0
AEBP1	1	1	1	1
AFAP1L2	1	1	0	0
AFG3L2	0	1	0	0
AFM	1	1	1	0
AFMID	1	1	0	0
AFP	0	0	1	1
AFTPH	0	1	0	0
AGA	1	0	0	0
AGAP1	0	1	0	0
AGAP2	0	0	0	1
AGAP5	0	0	0	1
AGBL3	0	0	1	0
AGER	0	0	0	1
AGFG1	0	1	0	0
AGK	0	1	1	0
AGL	1	1	1	0
AGMAT	0	1	0	0
AGO1	0	1	0	0
AGO2	0	1	1	0
AGO3	0	1	0	0
AGPAT3	0	1	0	0
AGPAT9	0	1	0	0
AGPS	0	1	0	0
AGR2	0	1	1	1
AGR3	0	1	1	1
AGRN	1	1	1	1
AGRP	0	1	0	0
AGT	1	1	1	1
AGTPBP1	0	1	0	0
AGTRAP	1	1	1	0
AGXT2	0	1	0	0
AHCTF1	0	0	1	1
AHCY	1	1	1	1
AHCYL1	1	1	1	1
AHCYL2	1	1	1	0
AHNAK	1	1	1	1
AHNAK2	0	0	1	0
AHSA1	1	1	1	1
AHSG	1	1	1	1
AIDA	1	1	1	0
AIF1L	1	1	1	1
AIFM1	0	1	0	0
AIFM2	0	0	1	0
AIFM3	0	0	0	1
AIG1	0	1	0	0
AIM1	0	1	0	0
AIMP1	1	1	1	0
AIMP2	1	1	1	0
AIP	1	1	0	0
AJAP1	0	0	0	1
AK1	1	1	1	1
AK2	0	1	1	1
AK3	0	1	0	0
AK4	0	1	1	0
AKAP1	0	1	0	0
AKAP10	1	1	0	0
AKAP12	1	1	1	0
AKAP13	0	1	0	0
AKAP2	0	1	0	0
AKAP3	0	1	0	1
AKAP4	0	1	0	1
AKAP7	1	1	0	0
AKAP9	0	0	1	1
AKR1A1	1	1	1	1
AKR1B1	1	1	1	1
AKR1B10	0	1	1	1
AKR1B15	0	0	0	1
AKR1C1	1	1	1	0
AKR1C2	1	1	0	0
AKR1C3	1	1	1	1
AKR1C4	1	1	0	1
AKR1D1	1	1	0	1
AKR1E2	0	0	1	1
AKR7A2	1	1	1	1
AKR7A3	1	1	1	1
AKR7L	1	1	1	0
AKT1	1	1	1	0
AKT2	1	1	1	0
AKT3	1	1	0	0
AKTIP	1	1	0	0
ALAD	1	1	1	1
ALB	1	1	1	1
ALCAM	1	1	1	1
ALDH16A1	1	1	1	1
ALDH18A1	0	1	1	0
ALDH1A1	1	1	1	1
ALDH1A2	1	1	0	0
ALDH1A3	1	1	1	0
ALDH1B1	1	1	0	0
ALDH1L1	1	1	1	1
ALDH1L2	1	1	0	1
ALDH2	1	1	1	1
ALDH3A1	1	1	1	0
ALDH3A2	0	1	0	0
ALDH3B1	1	1	1	1
ALDH4A1	0	1	0	0
ALDH5A1	0	1	1	0
ALDH6A1	0	1	0	0
ALDH7A1	1	1	1	0
ALDH8A1	1	1	1	1
ALDH9A1	1	1	1	1
ALDOA	1	1	1	0
ALDOB	1	1	1	1
ALDOC	1	1	1	1
ALG13	1	1	0	0
ALG2	0	1	0	0
ALG5	0	1	0	0
ALK	0	0	1	1
ALKBH5	0	0	1	0
ALMS1	0	1	0	0
ALOX12	0	1	1	1
ALOX12B	0	1	0	0
ALOX15	0	1	0	0
ALOX15B	1	1	0	1
ALOX5	1	1	0	0
ALOX5AP	1	1	0	0
ALOXE3	0	1	0	0
ALPI	1	1	0	1
ALPK2	0	0	0	1
ALPL	1	1	1	1
ALPP	1	1	1	0
ALPPL2	1	1	0	0
ALX1	0	0	0	1
ALYREF	1	0	1	1
AMACR	0	1	0	0
AMBP	1	1	1	1
AMD1	1	1	0	0
AMDHD2	1	1	0	0
AMICA1	0	1	0	0
AMIGO1	0	0	0	1
AMIGO2	1	1	0	1
AMN	1	1	1	1
AMN1	0	0	1	0
AMOTL1	1	0	0	0
AMOTL2	0	0	0	1
AMPD1	0	1	0	0
AMPD2	0	1	1	0
AMPD3	0	1	0	0
AMPH	1	1	0	0
AMT	0	1	0	0
AMY1A	1	1	1	1
AMY1B	0	0	1	1
AMY1C	0	0	1	1
AMY2A	1	1	1	1
AMY2B	1	1	1	1
AMZ1	0	0	0	1
ANAPC1	0	0	1	0
ANAPC2	0	0	1	0
ANAPC5	0	0	1	0
ANAPC7	0	0	1	0
ANG	1	1	0	0
ANGPT1	0	1	1	1
ANGPTL1	0	1	1	1
ANGPTL2	1	1	1	1
ANGPTL3	0	1	1	1
ANGPTL4	0	1	1	1
ANGPTL6	1	1	0	1
ANGPTL7	0	1	1	1
ANK1	1	1	1	1
ANK2	0	1	0	0
ANK3	0	1	0	0
ANKAR	0	0	0	1
ANKDD1B	0	0	0	1
ANKFY1	1	1	1	1
ANKH	1	1	1	0
ANKHD1	0	1	0	0
ANKIB1	1	1	0	0
ANKLE1	0	0	0	1
ANKLE2	0	0	0	1
ANKMY2	0	1	0	0
ANKRD13A	1	1	1	0
ANKRD18B	0	0	1	0
ANKRD2	0	1	0	0
ANKRD20A1	0	0	0	1
ANKRD22	0	1	0	0
ANKRD23	0	0	1	0
ANKRD24	0	0	1	1
ANKRD26	0	0	1	0
ANKRD28	0	1	1	0
ANKRD29	0	0	0	1
ANKRD30A	0	0	0	1
ANKRD31	0	0	0	1
ANKRD34B	0	0	0	1
ANKRD34C	0	0	0	1
ANKRD35	0	1	0	0
ANKRD36	0	0	1	1
ANKRD44	0	1	1	1
ANKRD52	0	0	0	1
ANKRD62	0	0	0	1
ANKRD7	0	0	0	1
ANKS1A	1	1	1	0
ANKS1B	0	0	1	0
ANKS4B	0	1	0	0
ANLN	0	0	1	0
ANO1	1	0	1	1
ANO10	0	1	0	0
ANO3	0	0	0	1
ANO6	1	1	1	1
ANO7	1	1	0	0
ANP32A	0	1	1	0
ANP32B	0	1	1	1
ANP32D	0	0	0	1
ANP32E	0	1	1	1
ANPEP	1	1	1	1
ANTXR1	1	1	1	0
ANTXR2	1	1	1	0
ANXA1	1	1	1	1
ANXA10	0	0	0	1
ANXA11	1	1	1	1
ANXA13	1	1	1	1
ANXA2	1	1	1	0
ANXA2P2	1	1	1	1
ANXA3	1	1	1	1
ANXA4	1	1	1	1
ANXA5	1	1	1	1
ANXA6	1	1	1	1
ANXA7	1	1	1	1
ANXA8	1	1	1	1
ANXA8L1	0	0	0	1
ANXA8L2	1	1	0	0
ANXA9	1	1	0	1
AOC1	1	1	1	0
AOC3	1	0	0	0
AOX1	1	1	1	1
AP1B1	1	1	1	0
AP1G1	1	1	1	0
AP1G2	1	1	0	0
AP1M1	1	1	1	1
AP1M2	1	1	1	1
AP1S1	1	1	0	0
AP2A1	1	1	1	1
AP2A2	1	1	1	1
AP2B1	1	1	1	0
AP2M1	1	1	1	1
AP2S1	0	0	1	0
AP3B1	1	1	1	0
AP3D1	1	1	1	0
AP3M1	1	1	1	0
AP3M2	1	1	0	0
AP3S1	0	1	0	1
AP3S2	0	0	1	0
AP4M1	0	0	1	1
AP5B1	0	0	1	0
AP5M1	0	0	1	0
AP5Z1	0	1	1	0
APAF1	0	1	1	1
APBB1IP	0	1	1	1
APC	0	0	0	1
APCS	1	1	1	1
APEH	1	1	1	1
APEX1	0	1	1	0
APH1A	0	0	1	0
APH1B	1	0	0	0
API5	0	0	1	0
APLP1	0	0	0	1
APLP2	1	1	1	1
APMAP	1	1	1	0
APOA1	1	1	1	1
APOA1BP	1	1	0	0
APOA2	1	1	1	1
APOA4	1	1	1	1
APOA5	0	1	1	1
APOB	1	1	1	1
APOBEC2	0	0	0	1
APOBEC3A	1	1	1	1
APOBEC3A_B	0	0	1	1
APOBEC3B	0	1	1	0
APOBEC3C	0	1	1	0
APOBEC4	0	0	0	1
APOBR	0	1	0	0
APOC1	1	1	0	0
APOC2	0	1	1	1
APOC3	1	1	1	1
APOC4	0	0	0	1
APOD	1	1	1	1
APOE	1	1	1	1
APOF	1	1	0	0
APOH	1	1	1	0
APOL1	0	1	1	1
APOL2	0	1	1	0
APOL4	0	0	0	1
APOM	0	1	1	0
APOO	0	1	0	0
APOOL	0	1	0	0
APP	1	1	1	1
APPBP2	0	0	0	1
APPL1	1	1	1	1
APPL2	1	1	1	1
APRT	1	1	1	1
AQP1	1	1	1	1
AQP2	1	1	1	1
AQP5	1	1	1	0
AQP6	0	0	0	1
AQP7	1	1	0	1
AQR	0	1	1	0
AR	0	0	1	0
ARAF	1	1	1	0
ARAP1	1	1	1	0
ARAP3	0	1	1	0
ARCN1	1	1	1	0
AREG	0	0	1	1
ARF1	1	1	1	1
ARF3	1	1	1	1
ARF4	1	1	1	1
ARF5	1	1	1	1
ARF6	1	1	1	1
ARFGAP1	1	1	0	0
ARFGAP2	1	1	0	0
ARFGAP3	1	1	1	0
ARFGEF1	1	1	0	0
ARFGEF2	1	1	1	0
ARFGEF3	1	1	0	0
ARFIP1	1	1	1	1
ARFIP2	1	1	0	0
ARG1	1	1	1	0
ARG2	0	1	0	0
ARHGAP1	1	1	1	1
ARHGAP12	1	1	0	0
ARHGAP15	0	1	1	1
ARHGAP17	1	1	0	0
ARHGAP18	1	1	1	0
ARHGAP20	0	0	0	1
ARHGAP23	0	0	1	1
ARHGAP24	0	0	0	1
ARHGAP25	0	1	0	1
ARHGAP26	0	0	1	1
ARHGAP27	1	1	0	0
ARHGAP28	1	0	0	0
ARHGAP29	1	1	0	1
ARHGAP30	0	1	0	0
ARHGAP33	0	0	1	0
ARHGAP35	1	1	1	0
ARHGAP36	0	0	0	1
ARHGAP39	1	0	0	0
ARHGAP4	0	1	1	0
ARHGAP44	1	0	0	0
ARHGAP5	1	1	0	0
ARHGAP6	1	1	1	1
ARHGAP8	0	0	1	0
ARHGAP9	0	1	1	0
ARHGDIA	1	1	1	1
ARHGDIB	1	1	1	1
ARHGEF1	1	1	1	0
ARHGEF10	0	1	0	0
ARHGEF10L	1	1	0	0
ARHGEF12	1	1	1	1
ARHGEF16	1	1	1	0
ARHGEF17	0	0	1	0
ARHGEF18	0	1	1	0
ARHGEF2	0	1	1	0
ARHGEF26	0	0	0	1
ARHGEF28	0	1	0	0
ARHGEF33	0	0	0	1
ARHGEF35	1	0	0	0
ARHGEF37	1	1	0	0
ARHGEF38	0	1	0	0
ARHGEF39	0	0	1	0
ARHGEF40	1	0	0	0
ARHGEF5	1	1	0	0
ARHGEF6	0	1	1	1
ARHGEF7	1	1	1	0
ARID1A	0	0	1	0
ARID2	0	1	0	0
ARID5B	0	0	1	0
ARIH1	1	1	0	0
ARIH2	0	1	0	0
ARL1	1	1	1	0
ARL11	0	0	0	1
ARL13B	1	1	0	0
ARL15	1	1	1	1
ARL2	1	1	1	0
ARL3	1	1	1	1
ARL6	1	1	1	1
ARL6IP1	0	1	1	0
ARL6IP5	1	1	1	0
ARL8A	1	1	1	1
ARL8B	1	1	1	1
ARMC1	0	1	0	0
ARMC10	0	1	0	0
ARMC12	0	1	0	0
ARMC3	0	0	1	1
ARMC5	0	0	1	0
ARMC6	1	1	1	0
ARMC8	0	1	1	0
ARMC9	1	1	1	1
ARMCX1	0	1	0	1
ARMCX3	0	1	0	0
ARMT1	0	0	1	0
ARPC1A	1	1	1	1
ARPC1B	1	1	1	1
ARPC2	1	1	1	1
ARPC3	1	1	1	1
ARPC4	1	1	1	1
ARPC4-TTLL3	0	0	1	1
ARPC5	1	1	1	1
ARPC5L	1	1	1	1
ARPIN	1	1	0	0
ARPP19	1	0	1	0
ARR3	0	0	1	1
ARRB1	1	1	0	0
ARRB2	1	1	0	0
ARRDC1	1	1	1	1
ARRDC3	0	0	1	0
ARSA	1	1	0	0
ARSB	0	1	1	0
ARSE	0	1	0	0
ARSF	1	1	1	1
ARSI	0	0	0	1
ARSJ	0	0	0	1
ARSK	0	0	0	1
ART3	1	1	0	1
ART4	0	1	0	1
ARVCF	0	0	1	1
ARX	0	0	0	1
AS3MT	0	1	0	0
ASAH1	1	1	1	1
ASAH2	0	0	0	1
ASAP1	0	1	1	0
ASAP2	1	1	1	0
ASAP3	1	1	0	0
ASB15	0	0	1	0
ASB18	0	0	0	1
ASB9	0	1	0	0
ASCC2	0	1	0	0
ASCC3	1	1	1	0
ASGR2	1	0	0	0
ASH1L	0	0	1	0
ASIC2	0	0	0	1
ASL	1	1	1	1
ASMTL	1	1	1	0
ASNA1	1	1	0	0
ASNS	0	0	1	1
ASPA	1	1	0	1
ASPDH	0	1	0	1
ASPG	0	0	0	1
ASPH	0	1	1	0
ASPN	0	0	1	1
ASPRV1	0	1	0	0
ASPSCR1	1	1	0	0
ASRGL1	1	1	0	0
ASS1	1	1	1	1
ASTL	0	0	0	1
ASTN1	0	0	0	1
ASZ1	0	0	0	1
ATAD1	0	1	0	0
ATAD2	0	1	1	1
ATAD2B	0	0	1	1
ATAD3A	0	1	1	0
ATAD3B	0	1	1	0
ATAD3C	0	0	1	0
ATE1	1	1	0	0
ATF6	0	1	0	0
ATF6B	0	1	0	0
ATG13	0	1	0	0
ATG16L1	1	1	0	0
ATG2B	1	1	0	0
ATG3	1	1	1	0
ATG4B	1	1	0	1
ATG4C	1	0	0	0
ATG5	1	1	0	0
ATG7	1	1	1	0
ATG9A	0	1	1	0
ATIC	1	1	1	1
ATL2	0	0	1	0
ATL3	0	1	1	0
ATOH1	0	0	0	1
ATOH8	0	0	0	1
ATOX1	1	1	0	0
ATP10A	0	0	1	0
ATP10D	0	0	1	1
ATP11A	1	1	1	1
ATP11B	1	1	0	0
ATP11C	0	0	1	0
ATP12A	1	1	1	1
ATP13A1	0	1	0	0
ATP13A3	1	0	1	1
ATP13A4	0	0	0	1
ATP1A1	1	1	1	0
ATP1A2	1	1	1	1
ATP1A3	1	1	1	1
ATP1A4	1	1	1	0
ATP1B1	1	1	1	1
ATP1B2	0	0	0	1
ATP1B3	1	1	1	1
ATP2A1	0	1	0	0
ATP2A2	0	1	1	0
ATP2A3	0	1	1	0
ATP2B1	1	1	1	1
ATP2B2	1	1	1	1
ATP2B3	1	1	1	0
ATP2B4	1	1	1	1
ATP2C1	1	1	1	0
ATP2C2	0	0	0	1
ATP4A	1	1	1	1
ATP5A1	1	1	0	0
ATP5B	1	1	0	0
ATP5C1	0	1	0	0
ATP5D	0	1	0	0
ATP5F1	0	1	0	0
ATP5H	0	1	0	0
ATP5I	0	1	0	0
ATP5J	0	1	0	0
ATP5J2	0	1	0	0
ATP5L	0	1	0	0
ATP5O	0	1	0	0
ATP5S	0	1	0	0
ATP6AP1	1	1	1	1
ATP6AP2	1	1	1	1
ATP6V0A1	1	1	1	1
ATP6V0A2	0	1	1	0
ATP6V0A4	1	1	1	1
ATP6V0C	0	1	1	1
ATP6V0D1	1	1	1	1
ATP6V0D2	1	1	1	1
ATP6V1A	1	1	1	1
ATP6V1B1	1	1	1	1
ATP6V1B2	1	1	1	1
ATP6V1C1	1	1	1	1
ATP6V1C2	1	1	1	1
ATP6V1D	1	1	1	1
ATP6V1E1	1	1	1	1
ATP6V1F	1	1	1	1
ATP6V1G1	1	1	1	1
ATP6V1G2	1	1	0	0
ATP6V1G3	1	1	0	1
ATP6V1H	1	1	1	1
ATP7A	0	0	1	1
ATP7B	0	0	1	0
ATP8A1	1	1	1	1
ATP8A2	1	0	1	0
ATP8B1	1	1	1	0
ATP9A	1	1	1	0
ATP9B	1	1	1	0
ATPAF1	0	1	0	0
ATRN	1	1	1	1
ATRNL1	0	0	0	1
ATXN10	1	1	1	0
ATXN2L	0	0	1	0
ATXN3	1	1	0	1
AUH	0	1	0	0
AURKC	0	0	0	1
AVL9	1	1	0	0
AWAT2	0	0	0	1
AXDND1	0	0	0	1
AXL	1	1	1	0
AZGP1	1	1	1	1
AZGP1P1	0	0	1	1
AZU1	1	1	1	1
B2M	1	1	1	1
B3GAT3	0	1	1	1
B3GNT1	1	1	0	0
B3GNT2	0	1	1	0
B3GNT3	0	1	0	0
B3GNT4	0	0	0	1
B3GNT7	0	0	0	1
B3GNT8	0	1	0	0
B4GALNT3	0	0	0	1
B4GALT1	0	1	1	1
B4GALT3	0	1	1	1
B4GALT4	0	1	1	0
B4GALT5	0	0	1	0
B4GALT7	0	0	1	0
BABAM1	0	1	1	0
BACE2	1	1	1	0
BACH2	0	0	1	1
BAG1	0	0	1	0
BAG2	1	1	1	0
BAG3	1	1	0	0
BAG5	1	1	1	0
BAG6	1	1	1	0
BAHCC1	0	0	0	1
BAIAP2	1	1	1	1
BAIAP2L1	1	1	1	1
BAIAP2L2	1	0	1	1
BAIAP3	0	0	0	1
BAMBI	1	0	0	0
BANF1	1	1	1	0
BANF2	0	1	0	0
BARHL2	0	0	0	1
BASP1	1	1	1	1
BATF2	0	0	0	1
BAX	1	1	1	1
BAZ1B	0	0	1	1
BBOX1	1	1	1	1
BBS1	1	1	0	0
BBS2	1	1	0	0
BBS4	0	0	1	0
BBS5	1	0	0	0
BBS7	1	1	0	0
BCAM	1	1	1	1
BCAP29	0	1	0	0
BCAP31	0	1	1	0
BCAR1	0	1	0	0
BCAS1	1	1	0	1
BCAS2	0	0	1	0
BCAT1	0	0	1	1
BCAT2	0	1	0	0
BCCIP	0	0	1	0
BCKDHA	0	1	0	0
BCKDHB	0	1	0	0
BCKDK	0	1	0	0
BCL10	1	1	0	0
BCL11A	0	0	1	0
BCL2L12	0	0	1	1
BCL2L13	0	1	0	0
BCL2L2	0	1	0	0
BCLAF1	0	1	0	0
BCR	1	1	1	1
BCS1L	0	1	0	0
BDH1	0	1	0	0
BDH2	1	1	1	1
BDKRB2	1	0	0	0
BDP1	0	0	0	1
BECN1	1	1	0	0
BEND5	0	0	0	1
BEND7	0	0	1	1
BGN	1	1	1	1
BHLHA9	0	0	0	1
BHLHB9	0	0	1	1
BHLHE41	0	0	0	1
BHMT	1	1	1	1
BHMT2	1	1	1	1
BICC1	0	0	1	1
BICD2	0	1	0	0
BID	1	1	0	0
BIN1	1	1	1	0
BIN2	1	1	1	1
BIN3	1	1	0	0
BIRC6	0	1	0	0
BLK	0	0	1	1
BLM	0	0	1	0
BLMH	1	1	1	1
BLNK	1	0	0	1
BLOC1S1	0	1	0	0
BLOC1S3	0	1	0	1
BLOC1S4	0	1	0	0
BLOC1S5	0	0	1	0
BLVRA	1	1	1	1
BLVRB	1	1	1	1
BMP15	0	0	1	1
BMP2K	0	1	0	0
BMP3	0	0	1	1
BMP4	0	0	1	0
BMP6	0	1	0	0
BMP7	0	0	1	0
BMP8A;BMP8B	0	1	0	0
BMP8B	0	0	0	1
BMPR1A	1	0	0	0
BMPR1B	0	0	0	1
BMPR2	1	0	1	0
BMX	0	1	0	0
BNC1	0	0	0	1
BNIP2	0	1	0	0
BNIPL	1	0	0	1
BOD1L1	0	0	0	1
BOLA2	1	1	1	0
BOLA2B	0	0	1	0
BOP1	0	0	1	0
BPGM	1	1	0	0
BPHL	0	1	0	0
BPI	1	1	1	1
BPIFA2	0	0	1	1
BPIFB1	1	1	1	1
BPIFB2	1	1	0	1
BPNT1	1	1	1	0
BRAF	1	1	0	0
BRAP	0	0	0	1
BRAT1	0	0	1	0
BRCA2	0	0	1	1
BRCC3	1	1	0	0
BRD4	0	0	1	0
BRE	1	1	0	0
BRI3	1	1	0	0
BRI3BP	0	1	1	1
BRIP1	0	0	0	1
BRIX1	0	0	1	0
BRK1	1	1	1	1
BROX	1	1	1	1
BRPF1	0	0	0	1
BSG	1	1	1	0
BSPH1	0	1	0	1
BSPRY	1	1	0	0
BST1	1	1	1	0
BST2	1	1	1	1
BTAF1	0	0	1	0
BTBD17	0	0	0	1
BTBD18	0	0	0	1
BTBD8	0	0	0	1
BTD	1	1	0	0
BTF3	0	0	1	0
BTG1	0	0	1	1
BTG2	0	0	1	1
BTK	0	1	1	0
BTN1A1	0	0	1	1
BTN2A1	1	1	1	0
BTN2A2	1	1	0	0
BTN3A1	0	0	1	0
BTN3A2	0	0	1	0
BTN3A3	0	0	1	0
BUB3	0	1	1	1
BYSL	0	1	0	0
BZW1	1	1	1	0
BZW2	1	1	1	0
C10orf54	1	1	0	0
C10orf76	1	1	0	0
C10orf82	0	1	0	0
C10orf90	0	0	1	0
C10orf95	0	0	0	1
C11orf52	1	1	1	1
C11orf54	1	1	1	1
C11orf68	1	1	0	0
C12orf10	1	1	0	0
C12orf29	1	0	0	0
C12orf4	1	0	0	0
C12orf56	0	0	0	1
C12orf57	1	1	1	0
C14orf105	1	0	0	0
C14orf159	0	1	0	0
C14orf166	1	1	0	0
C15orf27	1	0	0	0
C16orf13	1	1	0	0
C16orf54	1	1	1	0
C16orf62	1	1	0	0
C16orf70	1	0	0	0
C16orf82	0	0	0	1
C16orf87	0	0	1	0
C16orf89	1	1	1	1
C16orf90	0	0	0	1
C17orf107	0	0	0	1
C17orf50	0	0	0	1
C17orf62	0	1	0	0
C17orf75	1	1	1	1
C17orf80	0	0	1	1
C18orf63	0	0	0	1
C18orf8	1	0	0	0
C19orf10	0	1	0	0
C19orf18	0	0	1	1
C19orf35	0	1	0	0
C19orf38	0	0	0	1
C19orf71	0	1	0	0
C19orf80	0	1	0	0
C1GALT1C1	0	1	1	1
C1orf116	0	0	1	1
C1orf123	1	1	0	0
C1orf167	0	0	0	1
C1orf168	1	1	0	0
C1orf198	0	0	1	0
C1orf21	1	0	0	0
C1orf226	0	0	0	1
C1orf50	1	0	0	0
C1orf85	1	1	0	0
C1orf87	0	0	0	1
C1orf95	1	0	0	0
C1QA	1	1	1	1
C1QB	1	1	1	1
C1QBP	0	1	1	0
C1QC	1	1	1	1
C1QTNF1	0	1	1	1
C1QTNF3	0	0	1	1
C1QTNF4	0	0	0	1
C1QTNF5	0	1	0	1
C1R	0	1	1	1
C1RL	1	1	1	0
C1S	0	1	1	0
C2	0	1	0	0
C20orf27	0	1	0	0
C20orf96	0	0	0	1
C21orf2	0	1	0	0
C21orf33	0	1	0	0
C22orf42	0	0	0	1
C2CD5	0	1	1	0
C2orf16	0	0	1	1
C2orf47	0	1	0	0
C2orf54	0	1	0	0
C2orf72	1	0	0	0
C2orf73	0	0	0	1
C2orf74	0	0	1	1
C2orf83	0	0	0	1
C2orf88	0	0	1	1
C3	1	1	1	1
C3orf58	0	1	0	0
C4A	1	1	1	1
C4B	1	1	1	1
C4BPA	1	1	1	1
C4BPB	1	1	1	1
C4orf19	1	1	0	1
C5	1	1	1	1
C5AR1	1	1	0	1
C5orf15	0	0	1	0
C5orf46	0	0	1	1
C5orf51	1	1	0	0
C6	1	1	1	0
C6orf118	0	0	0	1
C6orf120	0	1	0	0
C6orf132	1	1	0	1
C6orf163	0	0	1	1
C6orf211	1	1	0	0
C6orf58	0	0	0	1
C7	1	1	1	0
C7orf31	0	1	0	0
C7orf50	0	0	1	0
C7orf55	0	1	0	0
C7orf61	0	1	0	0
C8A	1	1	1	1
C8B	1	1	0	0
C8G	0	1	1	0
C8orf33	0	0	1	0
C8orf4	1	0	0	0
C8orf82	0	1	0	0
C9	1	1	1	1
C9orf131	0	0	0	1
C9orf142	1	1	0	0
C9orf152	1	1	0	0
C9orf64	1	1	1	0
C9orf72	1	0	0	0
C9orf9	0	1	0	0
CA1	1	1	1	0
CA12	1	1	1	0
CA14	0	1	1	0
CA2	1	1	1	1
CA3	0	1	0	1
CA4	1	1	1	1
CA6	0	0	1	1
CA9	0	0	1	0
CAB39	1	1	1	1
CAB39L	1	1	1	1
CABP1	0	0	1	1
CABS1	0	1	0	0
CABYR	0	1	0	0
CACHD1	0	1	0	0
CACNA1D	0	0	0	1
CACNA1E	0	0	1	0
CACNA1F	0	0	0	1
CACNA1G	0	0	0	1
CACNA1S	0	0	1	1
CACNA2D1	1	1	1	1
CACNA2D2	1	0	1	1
CACNB1	0	0	0	1
CACNG8	0	0	0	1
CACYBP	1	1	1	1
CAD	1	1	1	1
CADM1	0	0	1	0
CADM2	0	0	0	1
CADM3	0	1	0	0
CADM4	1	1	1	0
CADPS	1	1	0	1
CADPS2	1	1	0	0
CALB1	1	1	1	1
CALCOCO1	0	1	0	0
CALCOCO2	0	1	0	0
CALD1	1	1	0	0
CALM1	1	1	1	1
CALM2	0	0	1	1
CALM3	0	0	1	1
CALML3	1	1	1	1
CALML4	0	1	0	0
CALML5	1	1	1	0
CALR	1	1	1	1
CALR3	0	0	0	1
CALU	0	1	1	0
CAMK1	1	1	0	0
CAMK1D	1	1	0	0
CAMK1G	0	0	0	1
CAMK2B	1	1	0	0
CAMK2D	1	1	1	0
CAMK2G	1	1	1	0
CAMK4	0	0	1	1
CAMKK2	1	1	1	0
CAMKV	0	0	1	0
CAMP	1	1	1	1
CAMTA1	0	0	1	0
CAND1	1	1	1	1
CAND2	1	1	1	1
CANT1	0	1	1	0
CANX	1	1	1	1
CAP1	1	1	1	1
CAPG	1	1	1	1
CAPN1	1	1	1	1
CAPN2	1	1	1	1
CAPN5	1	1	1	1
CAPN6	1	0	0	0
CAPN7	1	1	1	1
CAPNS1	1	1	1	1
CAPNS2	1	0	1	1
CAPRIN1	1	1	1	0
CAPS	1	1	1	1
CAPS2	0	0	1	1
CAPSL	0	0	0	1
CAPZA1	1	1	1	1
CAPZA2	1	1	1	1
CAPZA3	0	1	0	0
CAPZB	1	1	1	1
CARD14	0	0	0	1
CARD16	0	0	0	1
CARD9	0	0	1	0
CARHSP1	1	1	1	0
CARKD	1	1	0	0
CARM1	1	1	0	0
CARS	1	1	0	0
CARS2	0	1	0	0
CASC4	0	1	0	0
CASK	1	0	1	0
CASP1	1	1	0	0
CASP10	0	1	0	0
CASP14	1	1	1	0
CASP3	1	1	1	0
CASP4	0	1	0	0
CASP6	1	1	1	0
CASP7	1	1	0	0
CASP8	0	1	0	0
CASP9	0	0	1	1
CASQ1	0	0	0	1
CASQ2	0	0	0	1
CASS4	0	0	0	1
CAST	1	1	0	0
CAT	1	1	1	0
CATSPER4	0	0	0	1
CAV1	0	0	1	0
CAV3	0	0	0	1
CBL	0	1	1	0
CBLC	1	0	0	0
CBLN1	0	0	0	1
CBR1	1	1	1	1
CBR3	1	1	1	1
CBR4	0	1	0	0
CBS	0	0	1	0
CBWD1	1	1	0	0
CBX1	0	0	1	0
CBX3	0	1	1	0
CBX5	0	0	1	0
CBX8	0	0	1	0
CC2D1A	1	1	1	1
CC2D1B	1	1	1	0
CC2D2A	1	0	0	0
CCAR1	0	0	1	0
CCAR2	0	1	1	0
CCBL1	1	1	0	0
CCBL2	0	1	0	0
CCDC105	0	0	1	1
CCDC110	0	0	0	1
CCDC115	0	0	1	0
CCDC116	0	1	0	0
CCDC122	0	0	0	1
CCDC124	1	0	0	0
CCDC125	1	1	0	0
CCDC132	1	1	0	0
CCDC136	0	1	0	0
CCDC142	1	0	0	1
CCDC146	0	0	0	1
CCDC152	0	0	0	1
CCDC154	0	0	0	1
CCDC157	0	0	0	1
CCDC158	0	0	1	1
CCDC170	0	0	0	1
CCDC171	0	0	1	1
CCDC175	0	0	1	0
CCDC22	1	1	1	0
CCDC25	0	1	1	0
CCDC27	0	1	0	0
CCDC33	0	0	1	0
CCDC40	0	0	0	1
CCDC47	0	1	1	0
CCDC50	1	0	1	0
CCDC51	0	1	0	0
CCDC53	1	0	0	0
CCDC6	1	1	0	0
CCDC60	0	0	0	1
CCDC63	0	0	0	1
CCDC64B	1	1	0	0
CCDC65	0	0	0	1
CCDC73	0	0	0	1
CCDC78	0	0	0	1
CCDC8	1	1	0	0
CCDC81	0	0	0	1
CCDC82	0	0	0	1
CCDC85A	0	0	0	1
CCDC88A	0	1	0	0
CCDC88B	0	1	1	1
CCDC88C	0	1	0	0
CCDC89	0	0	0	1
CCDC92	0	1	0	0
CCDC93	1	1	1	0
CCIN	0	1	0	0
CCL11	0	0	0	1
CCL15	0	0	0	1
CCL18	0	1	0	0
CCL20	0	0	1	0
CCL22	0	0	1	0
CCL23	0	0	0	1
CCL28	0	0	1	1
CCL3L3	0	0	0	1
CCL5	0	0	0	1
CCM2	1	1	1	0
CCNA1	0	0	0	1
CCNB3	0	0	0	1
CCNDBP1	0	0	1	0
CCNY	1	1	1	0
CCNYL1	1	1	1	0
CCPG1	0	0	1	1
CCR1	0	0	0	1
CCS	1	1	1	0
CCT2	1	1	1	1
CCT3	1	1	1	1
CCT4	1	1	1	1
CCT5	1	1	1	0
CCT6A	1	1	1	1
CCT6B	1	1	1	0
CCT7	1	1	1	1
CCT8	1	1	1	1
CCZ1;CCZ1B	1	1	0	0
CD101	0	1	1	1
CD109	0	1	1	0
CD14	1	1	1	1
CD151	1	0	1	0
CD163	0	1	1	1
CD163L1	0	0	1	1
CD164L2	1	0	0	0
CD177	1	1	0	1
CD180	0	1	0	0
CD19	0	0	1	1
CD1A	0	0	1	1
CD1B	0	0	1	1
CD1C	0	0	1	0
CD2	0	0	1	0
CD200	0	0	1	1
CD200R1	1	1	0	0
CD209	0	1	1	1
CD22	0	0	1	1
CD226	0	0	1	1
CD247	0	0	1	0
CD248	1	1	0	0
CD27	1	0	0	0
CD274	0	0	1	0
CD276	1	1	1	0
CD28	0	0	0	1
CD2AP	1	1	1	1
CD2BP2	0	0	1	0
CD300A	1	1	1	1
CD300LF	0	1	0	0
CD300LG	1	1	0	1
CD320	1	1	1	0
CD33	0	1	1	0
CD36	1	1	1	1
CD37	1	1	1	0
CD38	1	1	1	0
CD3D	0	0	1	0
CD3E	0	0	1	0
CD3G	0	0	1	1
CD4	0	0	1	0
CD40	0	0	1	0
CD40LG	0	0	1	0
CD44	1	1	1	1
CD46	1	1	1	1
CD47	1	1	1	0
CD48	0	1	1	1
CD5	0	0	1	0
CD53	0	0	1	0
CD55	1	1	1	1
CD58	1	0	1	1
CD59	1	1	1	1
CD5L	1	1	1	1
CD6	0	0	1	0
CD63	1	1	1	0
CD68	0	1	1	0
CD69	0	0	0	1
CD70	0	0	1	1
CD74	1	1	1	1
CD79B	0	0	1	1
CD81	1	1	1	0
CD82	1	1	1	0
CD84	1	1	1	1
CD8A	0	0	1	0
CD8B	0	0	1	0
CD9	1	1	1	1
CD93	0	1	0	0
CD96	0	0	0	1
CD97	0	1	0	0
CD99	1	0	1	0
CD99L2	0	0	1	0
CDA	1	1	0	0
CDADC1	0	0	0	1
CDAN1	0	1	0	0
CDC16	0	0	1	0
CDC20B	0	0	0	1
CDC23	0	0	1	0
CDC25B	0	0	1	0
CDC27	0	0	1	0
CDC37	1	1	1	0
CDC37L1	0	1	0	0
CDC42	1	1	1	0
CDC42BPA	1	1	1	1
CDC42BPB	1	1	1	1
CDC42BPG	0	1	1	1
CDC42EP4	1	0	0	0
CDC42P6	0	0	1	0
CDC42SE2	1	0	1	0
CDC5L	0	0	1	0
CDCA3	0	0	1	0
CDCA8	0	0	1	0
CDCP1	0	0	1	0
CDH1	1	1	1	1
CDH11	1	1	1	1
CDH13	1	1	1	0
CDH15	1	1	0	1
CDH16	1	1	0	1
CDH17	0	0	1	1
CDH19	0	1	0	1
CDH2	1	1	1	0
CDH20	0	0	0	1
CDH23	0	0	1	0
CDH3	0	1	1	0
CDH5	0	1	0	0
CDH6	0	1	1	1
CDH7	0	0	0	1
CDH9	0	0	1	0
CDHR2	1	1	1	1
CDHR4	0	0	0	1
CDHR5	1	1	1	1
CDIP1	1	0	0	0
CDIPT	0	1	0	0
CDK1	0	0	1	1
CDK11B	0	0	1	0
CDK12	0	0	1	0
CDK13	0	0	1	0
CDK14	0	0	1	1
CDK15	0	0	0	1
CDK16	1	1	1	0
CDK17	1	1	1	0
CDK18	1	1	1	0
CDK2	0	0	1	0
CDK3	0	0	1	1
CDK4	0	0	1	0
CDK5	1	1	1	0
CDK5RAP2	0	0	1	1
CDK5RAP3	0	1	0	0
CDK6	0	0	1	0
CDK9	0	1	1	0
CDKL1	0	0	0	1
CDKL5	0	0	0	1
CDS2	0	1	1	0
CDSN	1	1	1	0
CDV3	1	0	1	0
CDY1	0	0	0	1
CDY1B	0	0	0	1
CEACAM1	1	1	1	1
CEACAM20	1	0	0	0
CEACAM21	0	1	0	0
CEACAM5	1	1	1	1
CEACAM6	1	1	0	0
CEACAM7	1	1	0	1
CEACAM8	1	1	0	0
CEBPE	0	0	0	1
CEBPZ	0	1	0	0
CECR5	0	1	0	0
CEL	1	1	1	1
CELA2B	0	0	0	1
CELF1	0	0	1	0
CELF2	0	0	1	1
CELSR2	0	1	0	0
CEMIP	0	0	1	0
CENPE	0	0	1	0
CENPF	1	1	0	0
CENPV	0	0	1	0
CEP104	1	1	0	1
CEP131	0	0	1	0
CEP135	0	1	0	0
CEP250	0	1	1	1
CEP350	0	0	1	0
CEP55	0	0	1	0
CEP97	0	0	1	0
CER1	0	0	0	1
CERS2	0	1	0	0
CES1	0	1	0	1
CES2	0	1	1	0
CES3	0	0	1	1
CES5A	0	1	0	0
CETN2	1	0	0	0
CETP	1	1	1	1
CFAP20	1	1	1	0
CFAP43	0	0	1	0
CFAP58	0	0	1	0
CFAP70	0	0	1	0
CFB	1	1	1	0
CFD	1	1	1	1
CFH	1	1	1	1
CFHR1	1	1	0	1
CFHR2	0	1	0	1
CFHR3	0	0	1	1
CFI	1	1	1	1
CFL1	1	1	1	1
CFL2	1	1	1	1
CFP	1	1	0	1
CGB2	0	0	0	1
CGN	1	1	0	0
CGNL1	0	1	0	0
CHAD	0	1	0	0
CHADL	0	0	0	1
CHAT	0	0	0	1
CHCHD3	0	1	1	1
CHCHD6	0	1	0	0
CHD1L	0	0	1	0
CHD2	0	0	0	1
CHD4	0	1	1	0
CHD5	0	0	0	1
CHD6	0	0	1	0
CHD9	0	0	1	0
CHDH	0	1	0	0
CHGA	0	1	0	0
CHGB	1	1	0	0
CHI3L1	1	1	0	0
CHI3L2	0	1	0	0
CHIC1	0	0	0	1
CHID1	0	1	1	1
CHIT1	1	1	0	1
CHKB	1	1	0	0
CHL1	0	1	0	1
CHM	1	1	0	0
CHML	0	0	0	1
CHMP1A	1	1	1	1
CHMP1B	1	1	1	1
CHMP2A	1	1	1	1
CHMP2B	1	1	1	0
CHMP3	1	1	1	1
CHMP4A	1	1	1	0
CHMP4B	1	1	1	1
CHMP4C	1	1	1	0
CHMP5	1	1	1	1
CHMP6	1	1	1	1
CHORDC1	1	1	1	0
CHP1	1	1	1	1
CHRDL2	0	0	1	1
CHRM1	0	0	0	1
CHRM2	0	0	0	1
CHRNA1	0	0	0	1
CHRNA3	0	0	1	0
CHRND	0	0	0	1
CHRNG	0	0	0	1
CHST12	0	1	0	0
CHST14	0	1	1	1
CHST3	0	1	0	1
CHTF18	0	0	1	0
CHTF8	1	0	0	0
CHUK	1	1	1	0
CIAO1	1	1	1	0
CIAPIN1	1	1	0	0
CIB1	1	1	1	1
CILP	1	1	0	1
CILP2	1	1	0	1
CIRBP	1	1	1	0
CISD1	0	1	0	0
CISD2	0	1	1	0
CIT	0	1	1	0
CKAP4	1	1	1	1
CKAP5	1	1	1	0
CKB	1	1	1	1
CKM	1	1	0	1
CKMT1A	0	1	1	0
CKMT1B	0	0	1	0
CKMT2	0	1	0	0
CLASP1	1	0	1	1
CLASP2	1	1	0	0
CLC	0	0	1	1
CLCA4	1	1	1	1
CLCN1	0	0	0	1
CLCN3	0	0	1	0
CLCN4	0	0	1	1
CLCN5	1	0	1	0
CLCN7	1	1	1	0
CLCNKA	0	0	0	1
CLCNKB	0	1	0	0
CLDN1	0	0	1	0
CLDN10	1	0	0	1
CLDN12	0	0	1	0
CLDN14	1	0	0	0
CLDN18	0	0	1	0
CLDN19	0	0	0	1
CLDN2	1	1	1	1
CLDN20	0	0	0	1
CLDN23	1	0	0	0
CLDN3	1	1	1	1
CLDN4	0	0	1	1
CLDN5	1	0	1	0
CLDN6	0	0	1	1
CLDN7	0	0	1	1
CLDND1	0	0	1	0
CLEC11A	0	0	1	0
CLEC12A	1	1	0	0
CLEC14A	0	1	0	1
CLEC16A	1	0	0	0
CLEC18A	0	0	0	1
CLEC18A;CLEC18B;CLEC18C	0	1	0	0
CLEC1B	0	0	1	1
CLEC2B	0	0	0	1
CLEC3B	1	1	1	1
CLEC4D	0	1	0	1
CLEC4G	0	1	0	0
CLEC5A	0	1	0	0
CLEC9A	0	0	0	1
CLGN	0	1	0	0
CLIC1	1	1	1	1
CLIC2	1	1	1	1
CLIC3	1	1	1	1
CLIC4	1	1	1	1
CLIC5	1	1	1	1
CLIC6	1	1	1	1
CLINT1	1	1	1	0
CLIP1	1	1	0	0
CLIP2	1	1	1	1
CLMP	0	1	0	0
CLN3	1	1	1	0
CLN5	1	1	0	0
CLNK	1	0	0	1
CLNS1A	0	1	1	0
CLPB	0	1	0	0
CLPP	0	1	0	0
CLPSL1	0	0	0	1
CLPTM1	0	1	0	0
CLPTM1L	0	1	0	0
CLPX	0	1	1	0
CLRN3	1	1	1	1
CLSPN	0	0	0	1
CLSTN1	0	1	1	1
CLSTN2	0	1	0	0
CLSTN3	0	1	0	0
CLTA	1	1	1	0
CLTB	1	1	1	0
CLTC	1	1	1	0
CLTCL1	1	1	1	1
CLU	1	1	1	1
CLUAP1	0	1	0	0
CLUH	0	1	1	0
CLUL1	0	1	0	0
CLVS2	0	0	1	1
CLYBL	0	1	0	0
CMAS	0	1	0	0
CMBL	1	1	1	1
CMIP	1	0	1	0
CMPK1	1	1	1	1
CMPK2	0	1	1	1
CMTM2	0	0	0	1
CMTM5	0	0	0	1
CMTM6	0	1	0	0
CMTR1	0	0	1	0
CMYA5	0	0	1	1
CNBP	1	1	0	0
CNDP1	0	1	0	0
CNDP2	1	1	1	1
CNFN	1	1	0	0
CNGA1	0	0	0	1
CNGB1	0	0	1	0
CNGB3	0	0	0	1
CNKSR1	1	0	0	0
CNKSR2	0	0	1	1
CNKSR3	0	0	1	0
CNN1	0	0	1	0
CNN2	1	1	1	0
CNN3	1	1	1	0
CNNM2	0	0	1	1
CNNM3	1	1	1	0
CNNM4	0	0	1	0
CNOT1	0	1	1	0
CNOT11	0	0	1	0
CNOT6L	0	0	0	1
CNOT7	0	0	1	0
CNP	1	1	1	1
CNPY2	0	1	1	0
CNPY3	0	1	0	0
CNR1	0	0	0	1
CNRIP1	0	1	0	1
CNTFR	1	1	1	1
CNTLN	0	0	1	1
CNTN1	1	1	1	0
CNTN2	0	0	0	1
CNTN5	0	0	1	1
CNTN6	0	0	0	1
CNTNAP2	1	1	0	0
CNTNAP4	0	0	1	0
CNTNAP5	0	0	0	1
COA3	0	1	0	0
COASY	1	1	1	1
COBL	1	1	0	0
COBLL1	1	1	1	1
COCH	0	1	1	0
COG1	0	0	1	0
COG2	1	1	1	0
COG3	1	1	1	0
COG4	1	1	1	0
COG5	1	1	1	0
COG6	0	1	1	0
COG7	1	1	1	0
COL11A1	0	0	1	0
COL11A2	0	0	0	1
COL12A1	1	1	1	1
COL14A1	0	1	1	0
COL15A1	1	1	1	1
COL16A1	0	1	1	0
COL17A1	0	0	0	1
COL18A1	1	1	1	1
COL19A1	0	0	0	1
COL1A1	1	0	1	0
COL1A2	1	1	0	0
COL21A1	0	0	1	1
COL23A1	0	0	0	1
COL24A1	0	0	1	0
COL25A1	0	0	0	1
COL28A1	0	0	0	1
COL2A1	0	1	0	0
COL3A1	1	0	0	0
COL4A1	0	1	0	0
COL4A2	1	1	1	0
COL4A3BP	1	1	0	0
COL4A4	0	0	0	1
COL4A5	0	1	0	0
COL4A6	1	1	0	1
COL5A1	0	1	0	0
COL5A2	0	0	1	0
COL5A3	0	1	0	0
COL6A1	1	1	1	1
COL6A2	1	1	1	1
COL6A3	1	1	1	1
COL6A6	0	0	0	1
COL7A1	0	0	1	0
COL8A1	0	1	0	0
COL9A2	0	0	0	1
COLEC10	0	1	1	1
COLEC12	1	1	1	1
COLGALT1	0	1	1	0
COMMD2	1	1	0	0
COMMD3	1	1	1	0
COMMD3-BMI1	0	0	0	1
COMMD4	1	1	0	0
COMMD5	1	0	0	0
COMMD6	1	0	0	0
COMMD8	1	1	0	0
COMMD9	1	1	0	0
COMP	1	1	1	0
COMT	1	1	1	1
COMTD1	0	1	0	0
COPA	1	1	1	1
COPB1	1	1	1	1
COPB2	1	1	1	1
COPE	1	1	1	0
COPG1	1	1	1	0
COPG2	1	1	1	0
COPS2	1	1	1	0
COPS3	1	1	1	0
COPS4	1	1	1	0
COPS5	1	1	1	0
COPS6	1	1	1	0
COPS7A	1	1	0	0
COPS7B	1	1	0	0
COPS8	1	1	1	1
COPZ1	1	1	1	0
COQ5	0	1	0	0
COQ6	0	1	1	0
COQ9	0	1	0	0
CORIN	0	0	0	1
CORO1A	1	1	1	1
CORO1B	1	1	1	1
CORO1C	1	1	1	1
CORO2A	1	1	0	0
CORO7	1	1	1	0
CORO7-PAM16	0	0	1	1
COTL1	1	1	1	1
COX18	0	0	0	1
COX20	0	1	0	0
COX4I1	0	1	1	1
COX5A	0	1	0	0
COX5B	0	1	1	1
COX6A1	0	1	0	0
COX6B1	0	1	0	0
COX7A1	0	1	0	0
COX7A2	0	1	0	0
COX7A2L	0	1	0	0
COX7B2	0	0	0	1
COX7C	0	1	0	0
CP	1	1	1	1
CPA1	0	1	1	1
CPA3	0	0	0	1
CPA4	0	1	0	0
CPA5	0	0	0	1
CPAMD8	0	1	0	0
CPB1	0	1	1	1
CPB2	0	1	0	0
CPD	1	1	1	1
CPE	1	1	0	1
CPEB1	0	0	0	1
CPLX1	0	0	0	1
CPM	1	1	1	0
CPN1	0	1	0	1
CPN2	1	1	1	1
CPNE1	1	1	1	1
CPNE2	1	1	1	0
CPNE3	1	1	1	1
CPNE4	1	1	0	1
CPNE5	1	1	1	1
CPNE6	1	1	1	0
CPNE8	1	1	1	1
CPO	0	0	0	1
CPOX	1	0	1	0
CPPED1	1	1	0	0
CPQ	1	1	0	1
CPS1	0	1	0	0
CPSF1	0	0	1	0
CPSF3	0	0	1	0
CPSF6	0	1	1	0
CPSF7	0	0	1	1
CPT1A	0	1	0	0
CPT1B	0	1	0	0
CPT2	0	1	0	0
CPTP	1	1	0	0
CPVL	1	1	1	1
CPXM2	1	1	0	1
CPZ	1	1	0	0
CR1	1	1	1	1
CR1L	1	1	0	0
CR2	0	0	1	1
CRABP1	1	1	0	0
CRABP2	1	1	1	1
CRACR2A	1	1	0	0
CRADD	0	1	0	0
CRAT	0	1	0	0
CRB1	0	0	0	1
CRB2	1	1	1	1
CRB3	1	1	1	1
CRBN	1	1	0	0
CRCT1	1	0	0	0
CREB5	0	0	1	1
CREG1	0	1	0	0
CRHBP	0	1	0	0
CRHR2	0	0	0	1
CRIM1	1	1	0	0
CRIP1	1	0	0	0
CRIP2	1	1	1	0
CRISP1	1	1	0	1
CRISP3	1	1	0	1
CRISPLD1	1	1	1	1
CRISPLD2	1	1	0	0
CRK	1	1	1	1
CRKL	1	1	1	0
CRLF1	0	1	0	0
CRLF3	0	1	1	0
CRMP1	1	1	1	0
CRNKL1	0	0	1	0
CRNN	1	1	1	1
CROCC	1	1	1	1
CROCC2	0	0	1	0
CROT	0	1	0	0
CRTAC1	1	1	0	1
CRTAP	0	1	0	0
CRTC2	0	0	1	1
CRYAA	1	1	1	1
CRYAB	1	1	1	1
CRYBA1	0	0	0	1
CRYBA4	0	0	0	1
CRYBG3	1	1	0	1
CRYGD	0	0	0	1
CRYL1	1	1	1	1
CRYM	1	1	1	1
CRYZ	1	1	1	1
CRYZL1	1	1	1	0
CS	1	1	1	1
CSAD	1	1	0	0
CSDE1	1	1	1	0
CSE1L	1	1	1	1
CSF1	1	1	0	0
CSF3R	0	0	0	1
CSGALNACT1	0	1	0	1
CSK	1	1	1	1
CSMD1	0	0	0	1
CSMD2	0	0	1	1
CSMD3	0	0	0	1
CSN1S1	0	0	1	1
CSN2	0	0	1	1
CSN3	0	0	1	1
CSNK1A1	1	1	1	0
CSNK1D	0	0	1	0
CSNK1G1	1	1	1	0
CSNK1G2	1	1	0	0
CSNK1G3	1	1	1	0
CSNK2A1	1	1	1	0
CSNK2A2	1	1	1	0
CSNK2B	1	1	1	1
CSPG4	1	1	1	0
CSPG5	0	0	1	0
CSPP1	1	1	0	0
CSRP1	1	1	1	1
CSRP2	1	1	1	0
CST1	1	1	0	0
CST2	1	1	0	0
CST3	1	1	1	1
CST4	1	1	1	1
CST5	0	0	1	1
CST6	1	1	0	0
CSTA	1	1	1	0
CSTB	1	1	1	1
CSTF1	0	0	1	0
CSTF3	0	0	1	0
CTAGE5	0	1	0	0
CTBP1	1	1	1	0
CTBP2	1	1	1	0
CTBS	1	1	0	0
CTCF	0	1	0	0
CTDSP1	1	1	1	0
CTDSP2	1	0	0	0
CTDSPL	1	0	1	1
CTH	1	1	1	1
CTNNA1	1	1	1	1
CTNNA2	1	1	1	0
CTNNB1	1	1	1	0
CTNND1	1	1	1	1
CTNND2	0	0	1	0
CTNS	0	0	1	1
CTPS1	1	1	1	0
CTPS2	1	1	1	0
CTR9	0	0	1	0
CTSA	1	1	1	1
CTSB	1	1	1	1
CTSC	1	1	1	1
CTSD	1	1	1	1
CTSF	0	1	0	0
CTSG	1	1	1	1
CTSH	1	1	1	0
CTSL	1	1	1	0
CTSO	0	1	0	1
CTSS	1	1	0	1
CTSV	0	1	1	0
CTSZ	1	1	1	0
CTTN	1	1	1	1
CTTNBP2	0	0	0	1
CUBN	1	1	1	1
CUL1	1	1	1	0
CUL2	1	1	1	0
CUL3	1	1	1	1
CUL4A	1	1	1	0
CUL4B	1	1	1	1
CUL5	1	1	1	0
CUL7	0	1	0	0
CUTA	1	1	1	1
CUX2	0	0	1	1
CWC25	0	0	1	0
CWF19L1	0	0	1	0
CXADR	1	1	1	0
CXCL12	1	1	0	1
CXCL14	0	1	0	0
CXCL8	1	1	0	0
CXCR1	0	1	0	0
CXCR2	0	1	0	0
CXCR4	0	0	1	0
CXorf38	0	1	0	0
CXXC4	0	0	0	1
CYB561	1	1	0	0
CYB5A	0	1	1	0
CYB5B	1	1	1	0
CYB5R1	0	1	1	1
CYB5R2	1	1	0	0
CYB5R3	1	1	1	0
CYBA	1	1	0	0
CYBB	1	1	1	0
CYBRD1	1	1	1	1
CYC1	0	1	1	0
CYCS	1	1	0	0
CYFIP1	1	1	1	1
CYFIP2	1	1	1	1
CYLC2	0	0	0	1
CYP17A1	0	1	0	0
CYP1A1	0	1	0	1
CYP20A1	0	1	0	0
CYP26C1	0	0	0	1
CYP27A1	0	1	0	0
CYP2C9	0	0	0	1
CYP2D6	0	0	1	1
CYP2E1	0	0	0	1
CYP2F1	0	0	0	1
CYP46A1	0	0	0	1
CYP4A11	0	1	0	1
CYP4F11	0	1	0	0
CYP4F2	0	1	0	0
CYP4F22	0	1	0	0
CYP4F3	0	1	0	1
CYP4F8	0	1	0	0
CYP4Z1	0	0	0	1
CYP51A1	0	1	0	0
CYP7B1	0	0	0	1
CYS1	1	1	0	1
CYSRT1	1	1	1	0
CYSTM1	1	1	1	1
CYTH2	1	0	1	0
CYTH3	0	0	1	0
CYTH4	0	1	0	1
CYTIP	0	0	0	1
CYTL1	0	1	0	0
CYYR1-AS1	0	0	0	1
D2HGDH	0	1	0	0
DAAM1	1	1	1	0
DAB2	1	1	1	0
DACT1	0	0	1	0
DAD1	0	1	1	0
DAG1	1	1	1	1
DAGLB	0	1	0	0
DAK	1	1	0	0
DAO	0	1	0	0
DAP3	0	1	0	0
DAPK1	0	1	0	0
DAPL1	0	0	0	1
DAPP1	0	0	1	1
DARS	1	1	0	0
DARS2	0	1	0	0
DAZAP1	0	1	0	0
DAZAP2	1	0	0	0
DBH	0	0	1	0
DBI	1	1	1	1
DBN1	1	1	1	0
DBNL	1	1	1	1
DBT	0	1	0	0
DCAF11	1	1	0	0
DCAF7	1	1	1	0
DCAF8	1	1	0	0
DCAKD	0	1	0	0
DCBLD2	1	1	1	0
DCD	1	1	1	1
DCDC1	0	0	0	1
DCDC2	0	1	0	0
DCHS1	0	1	0	1
DCK	0	0	1	0
DCLK1	0	0	1	0
DCLK3	0	0	0	1
DCN	0	1	0	0
DCPS	0	1	0	0
DCST1	0	0	0	1
DCSTAMP	0	0	0	1
DCT	0	0	1	0
DCTD	1	1	0	0
DCTN1	1	1	1	0
DCTN2	1	1	1	1
DCTN3	1	1	1	0
DCTN4	1	1	0	0
DCTN6	0	1	0	0
DCTPP1	1	1	1	0
DCUN1D1	1	1	0	0
DCUN1D3	1	0	1	0
DCX	0	0	0	1
DCXR	1	1	1	1
DDAH1	1	1	1	1
DDAH2	1	1	1	1
DDB1	1	1	1	1
DDC	1	1	1	1
DDHD2	1	0	0	0
DDI2	1	1	0	1
DDN	0	0	1	0
DDOST	0	1	1	0
DDR1	1	1	1	1
DDR2	0	1	1	1
DDRGK1	0	1	1	0
DDT	1	1	1	1
DDTL	0	0	0	1
DDX1	1	1	1	0
DDX17	1	1	1	0
DDX18	0	1	1	0
[truncated: 6,819 more rows]
