# Supplementary material for: Prostate cancer reshapes the secreted and extracellular vesicle urinary proteomes
Source: Nat Commun. 2024 Jun 13;15:5069. doi: 10.1038/s41467-024-49424-5 (PMC11176296; doi:10.1038/s41467-024-49424-5)
Supplement: Supplementary file 10 — Source Data [file 41467_2024_49424_MOESM10_ESM.zip › SourceData_S3D_proteins_detected_in_other_uEV_datasets.txt]

gene	principe	correll	dhondt	p150	p20
A1BG	1	1	1	1	1
A2M	1	1	1	1	1
A2ML1	0	0	0	1	1
AACS	0	1	1	1	1
AAK1	0	1	1	1	1
AAMDC	0	0	1	1	1
AAMP	0	0	0	1	1
AARS	0	0	1	1	1
AARS2	0	0	0	0	1
AARSD1	0	0	1	1	1
AASDHPPT	0	0	1	1	1
AASS	0	0	0	0	1
ABAT	0	0	0	0	1
ABCA12	0	0	0	1	0
ABCA5	0	0	0	1	0
ABCB1	1	1	1	1	1
ABCB10	0	0	0	0	1
ABCB11	0	0	1	1	1
ABCB6	0	0	0	1	1
ABCB7	0	0	0	0	1
ABCC2	0	0	1	1	1
ABCC4	0	0	1	1	1
ABCD1	0	0	0	0	1
ABCD3	0	0	0	0	1
ABCD4	0	0	1	1	1
ABCE1	0	1	1	1	1
ABCF1	0	0	1	1	1
ABCF3	0	1	1	1	1
ABHD10	0	0	0	0	1
ABHD11	0	0	0	0	1
ABHD12	0	0	0	0	1
ABHD14A	0	0	0	0	1
ABHD14B	1	1	1	1	1
ABHD16A	0	0	0	0	1
ABHD17A	0	0	1	1	1
ABHD17B	0	1	1	1	1
ABHD17C	0	1	1	1	1
ABHD6	0	0	0	0	1
ABI1	0	1	1	1	1
ABI2	0	1	1	1	1
ABI3BP	0	0	0	1	1
ABL1	0	0	0	1	0
ABLIM1	0	0	0	0	1
ABR	0	1	1	1	1
ABRACL	0	0	1	1	1
ACAA1	0	0	0	0	1
ACAA2	0	0	0	0	1
ACACA	0	0	1	1	1
ACAD10	0	0	0	0	1
ACAD11	0	0	0	0	1
ACAD8	0	0	0	0	1
ACAD9	0	0	0	0	1
ACADM	0	0	0	0	1
ACADS	0	0	0	0	1
ACADSB	0	0	0	0	1
ACADVL	0	0	0	0	1
ACAN	0	0	0	0	1
ACAP1	0	0	0	0	1
ACAP2	0	0	1	1	1
ACAT1	1	0	0	0	1
ACAT2	1	1	1	1	1
ACBD3	0	0	0	0	1
ACBD5	0	0	0	0	1
ACE	1	1	1	1	1
ACE2	1	1	1	1	1
ACHE	0	0	0	1	0
ACIN1	0	0	0	0	1
ACLY	1	1	1	1	1
ACMSD	0	0	0	0	1
ACO1	1	1	1	1	1
ACO2	0	0	0	0	1
ACOT1	0	1	1	1	1
ACOT11	0	0	1	0	1
ACOT13	0	0	0	0	1
ACOT2	0	0	0	1	1
ACOT7	0	0	0	0	1
ACOT9	0	0	0	0	1
ACOX1	0	0	0	0	1
ACOX2	0	0	0	0	1
ACOX3	0	0	0	0	1
ACP1	1	1	1	1	1
ACP2	1	1	1	1	1
ACP3	0	0	0	1	1
ACP5	0	0	0	0	1
ACR	0	0	0	0	1
ACRBP	0	0	0	0	1
ACSBG2	0	0	0	0	1
ACSF2	0	0	0	0	1
ACSF3	0	0	0	0	1
ACSL1	0	0	0	1	1
ACSL3	0	0	0	1	1
ACSL4	0	1	1	1	1
ACSL5	0	0	0	0	1
ACSL6	0	0	0	0	1
ACSM2A	0	0	0	0	1
ACSM2B	0	0	0	0	1
ACSM3	0	0	0	0	1
ACSS1	0	0	0	0	1
ACSS2	0	0	1	1	1
ACSS3	0	0	0	0	1
ACTA1	0	0	0	1	1
ACTA2	0	0	0	1	1
ACTB	1	0	1	1	1
ACTBL2	0	0	1	1	1
ACTG1	0	0	1	1	1
ACTG2	0	0	0	1	1
ACTL7A	0	0	0	0	1
ACTN1	1	1	1	1	1
ACTN2	0	0	0	1	1
ACTN3	0	0	0	1	1
ACTN4	1	1	1	1	1
ACTR10	0	0	1	1	1
ACTR1A	1	1	1	1	1
ACTR1B	0	1	1	1	1
ACTR2	1	1	1	1	1
ACTR3	1	1	1	1	1
ACTR3B	0	0	0	1	1
ACTRT2	0	0	0	0	1
ACTRT3	0	0	0	0	1
ACVR1	0	0	0	1	0
ACVR1B	0	0	0	1	1
ACY1	1	1	1	1	1
ACY3	0	0	1	1	1
ACYP1	0	0	0	1	0
ACYP2	0	0	1	1	0
ADAM10	0	1	0	1	1
ADAM15	0	0	0	1	1
ADAM33	0	0	0	0	1
ADAM7	0	0	0	1	1
ADAM8	0	0	0	1	1
ADAM9	1	1	1	1	1
ADAMDEC1	0	0	0	0	1
ADAMTS1	0	1	0	1	1
ADAMTS5	0	0	0	0	1
ADAMTSL1	0	0	0	0	1
ADAMTSL2	0	0	0	0	1
ADAMTSL4	0	0	0	0	1
ADAR	0	0	0	0	1
ADCK3	0	0	0	0	1
ADCY2	0	0	0	1	0
ADCY3	0	0	1	1	0
ADCY5	0	0	0	1	0
ADD1	0	1	1	1	1
ADD2	0	0	0	0	1
ADD3	0	0	1	1	1
ADH1B	0	0	0	1	1
ADH1C	0	1	1	1	1
ADH5	1	1	1	1	1
ADH6	0	0	1	1	1
ADI1	0	0	1	1	1
ADIPOQ	0	0	0	0	1
ADIRF	0	0	1	1	1
ADK	0	1	1	1	1
ADO	0	0	0	1	0
ADPGK	0	0	0	0	1
ADPRH	0	0	0	1	0
ADPRHL2	0	0	1	1	1
ADRBK1	0	0	1	1	1
ADRBK2	0	0	0	1	1
ADRM1	0	0	1	0	1
ADSL	0	1	1	1	1
ADSS	1	0	1	1	1
AEBP1	0	0	0	1	1
AFAP1L2	0	0	0	1	1
AFG3L2	0	0	0	0	1
AFM	1	1	0	1	1
AFMID	0	0	1	1	1
AFTPH	0	0	0	0	1
AGA	0	0	1	1	0
AGAP1	0	0	0	0	1
AGFG1	0	0	0	0	1
AGK	0	0	0	0	1
AGL	0	1	1	1	1
AGMAT	0	0	0	0	1
AGO1	0	0	0	0	1
AGO2	0	0	0	0	1
AGO3	0	0	0	0	1
AGPAT3	0	0	0	0	1
AGPAT9	0	0	0	0	1
AGPS	0	0	0	0	1
AGR2	0	0	0	0	1
AGR3	0	0	0	0	1
AGRN	1	1	1	1	1
AGRP	0	0	0	0	1
AGT	1	1	0	1	1
AGTPBP1	0	0	0	0	1
AGTRAP	0	1	1	1	1
AGXT2	0	0	0	0	1
AHCY	1	1	1	1	1
AHCYL1	0	1	1	1	1
AHCYL2	0	0	1	1	1
AHNAK	0	1	1	1	1
AHSA1	0	1	1	1	1
AHSG	1	1	1	1	1
AIDA	0	1	1	1	1
AIF1L	0	0	1	1	1
AIFM1	0	0	0	0	1
AIG1	0	0	0	0	1
AIM1	0	0	0	0	1
AIMP1	0	0	1	1	1
AIMP2	0	0	1	1	1
AIP	0	1	1	1	1
AK1	0	1	1	1	1
AK2	0	0	0	0	1
AK3	0	0	0	0	1
AK4	0	0	0	0	1
AKAP1	0	0	0	0	1
AKAP10	0	0	1	1	1
AKAP12	0	1	1	1	1
AKAP13	0	0	0	0	1
AKAP2	0	0	0	0	1
AKAP3	0	0	0	0	1
AKAP4	0	0	0	0	1
AKAP7	0	1	1	1	1
AKR1A1	1	1	1	1	1
AKR1B1	1	1	1	1	1
AKR1B10	0	0	0	0	1
AKR1C1	0	1	1	1	1
AKR1C2	0	0	0	1	1
AKR1C3	1	1	1	1	1
AKR1C4	0	0	0	1	1
AKR1D1	0	0	0	1	1
AKR7A2	1	1	1	1	1
AKR7A3	1	0	1	1	1
AKR7L	0	0	0	1	1
AKT1	0	1	1	1	1
AKT2	0	0	1	1	1
AKT3	0	0	0	1	1
AKTIP	0	0	1	1	1
ALAD	1	1	1	1	1
ALB	1	0	1	1	1
ALCAM	0	0	1	1	1
ALDH16A1	0	1	1	1	1
ALDH18A1	0	0	0	0	1
ALDH1A1	1	1	1	1	1
ALDH1A2	0	0	0	1	1
ALDH1A3	1	1	1	1	1
ALDH1B1	0	0	0	1	1
ALDH1L1	1	1	1	1	1
ALDH1L2	0	0	0	1	1
ALDH2	0	0	0	1	1
ALDH3A1	0	0	0	1	1
ALDH3A2	0	0	0	0	1
ALDH3B1	0	1	1	1	1
ALDH4A1	0	0	0	0	1
ALDH5A1	0	0	0	0	1
ALDH6A1	0	0	0	0	1
ALDH7A1	1	1	1	1	1
ALDH8A1	0	0	1	1	1
ALDH9A1	1	1	1	1	1
ALDOA	1	1	1	1	1
ALDOB	1	1	1	1	1
ALDOC	1	1	1	1	1
ALG13	0	0	1	1	1
ALG2	0	0	0	0	1
ALG5	0	0	0	0	1
ALMS1	0	0	0	0	1
ALOX12	0	0	0	0	1
ALOX12B	0	0	0	0	1
ALOX15	0	0	0	0	1
ALOX15B	1	1	1	1	1
ALOX5	0	0	0	1	1
ALOX5AP	0	0	1	1	1
ALOXE3	0	0	0	0	1
ALPI	0	0	1	1	1
ALPL	1	1	1	1	1
ALPP	0	0	0	1	1
ALPPL2	0	0	0	1	1
ALYREF	0	0	0	1	0
AMACR	0	0	0	0	1
AMBP	1	1	1	1	1
AMD1	0	0	1	1	1
AMDHD2	0	0	0	1	1
AMICA1	0	0	0	0	1
AMIGO2	0	0	1	1	1
AMN	0	0	0	1	1
AMOTL1	0	0	1	1	0
AMPD1	0	0	0	0	1
AMPD2	0	0	0	0	1
AMPD3	0	0	1	0	1
AMPH	0	0	0	1	1
AMT	0	0	0	0	1
AMY1A	1	1	1	1	1
AMY2A	1	0	0	1	1
AMY2B	1	0	0	1	1
ANG	0	0	0	1	1
ANGPT1	0	0	0	0	1
ANGPTL1	0	0	0	0	1
ANGPTL2	1	1	1	1	1
ANGPTL3	0	0	0	0	1
ANGPTL4	0	0	0	0	1
ANGPTL6	0	0	0	1	1
ANGPTL7	0	0	0	0	1
ANK1	0	0	0	1	1
ANK2	0	0	1	0	1
ANK3	0	0	0	0	1
ANKFY1	0	1	1	1	1
ANKH	0	0	1	1	1
ANKHD1	0	0	0	0	1
ANKIB1	0	1	1	1	1
ANKMY2	0	0	0	0	1
ANKRD13A	0	0	1	1	1
ANKRD2	0	0	0	0	1
ANKRD22	0	0	0	0	1
ANKRD28	0	0	0	0	1
ANKRD35	0	0	0	0	1
ANKRD44	0	0	0	0	1
ANKS1A	0	0	1	1	1
ANKS4B	0	0	0	0	1
ANO1	0	0	0	1	0
ANO10	0	0	0	0	1
ANO6	1	1	1	1	1
ANO7	0	1	1	1	1
ANP32A	0	0	0	0	1
ANP32B	0	0	0	0	1
ANP32E	0	0	0	0	1
ANPEP	1	1	1	1	1
ANTXR1	0	1	0	1	1
ANTXR2	0	1	1	1	1
ANXA1	1	1	1	1	1
ANXA11	1	1	1	1	1
ANXA13	0	0	1	1	1
ANXA2	1	1	1	1	1
ANXA2P2	0	0	0	1	1
ANXA3	1	1	1	1	1
ANXA4	1	1	1	1	1
ANXA5	1	1	1	1	1
ANXA6	1	1	1	1	1
ANXA7	1	1	1	1	1
ANXA8	0	0	0	1	1
ANXA8L2	0	0	0	1	1
ANXA9	0	1	1	1	1
AOC1	0	1	1	1	1
AOC3	0	0	1	1	0
AOX1	0	1	1	1	1
AP1B1	0	1	1	1	1
AP1G1	0	1	1	1	1
AP1G2	0	1	1	1	1
AP1M1	0	1	1	1	1
AP1M2	0	1	1	1	1
AP1S1	0	1	1	1	1
AP2A1	0	1	1	1	1
AP2A2	0	1	1	1	1
AP2B1	0	1	1	1	1
AP2M1	0	1	1	1	1
AP3B1	0	1	1	1	1
AP3D1	0	1	1	1	1
AP3M1	0	1	1	1	1
AP3M2	0	0	0	1	1
AP3S1	0	0	1	0	1
AP5Z1	0	0	0	0	1
APAF1	0	0	0	0	1
APBB1IP	0	0	0	0	1
APCS	1	1	0	1	1
APEH	1	1	1	1	1
APEX1	0	0	0	0	1
APH1B	0	1	1	1	0
APLP2	0	0	1	1	1
APMAP	0	0	1	1	1
APOA1	1	1	1	1	1
APOA1BP	1	0	1	1	1
APOA2	1	0	1	1	1
APOA4	1	1	1	1	1
APOA5	0	0	0	0	1
APOB	1	0	1	1	1
APOBEC3A	0	0	0	1	1
APOBEC3B	0	0	0	0	1
APOBEC3C	0	0	1	0	1
APOBR	0	0	0	0	1
APOC1	0	0	1	1	1
APOC2	0	0	0	0	1
APOC3	1	0	0	1	1
APOD	1	1	1	1	1
APOE	1	1	1	1	1
APOF	0	0	0	1	1
APOH	1	0	1	1	1
APOL1	0	0	0	0	1
APOL2	0	0	0	0	1
APOM	0	0	0	0	1
APOO	0	0	0	0	1
APOOL	0	0	0	0	1
APP	0	0	1	1	1
APPL1	0	1	1	1	1
APPL2	0	1	1	1	1
APRT	1	1	1	1	1
AQP1	1	1	1	1	1
AQP2	1	1	1	1	1
AQP5	0	0	0	1	1
AQP7	0	0	1	1	1
AQR	0	0	0	0	1
ARAF	0	1	1	1	1
ARAP1	0	0	1	1	1
ARAP3	0	0	0	0	1
ARCN1	0	1	1	1	1
ARF1	0	1	1	1	1
ARF3	1	0	0	1	1
ARF4	0	1	1	1	1
ARF5	0	1	1	1	1
ARF6	1	1	1	1	1
ARFGAP1	0	0	0	1	1
ARFGAP2	0	0	1	1	1
ARFGAP3	0	1	1	1	1
ARFGEF1	0	1	1	1	1
ARFGEF2	0	1	1	1	1
ARFGEF3	0	1	1	1	1
ARFIP1	0	0	1	1	1
ARFIP2	0	0	1	1	1
ARG1	0	0	0	1	1
ARG2	0	0	0	0	1
ARHGAP1	1	1	1	1	1
ARHGAP12	0	0	1	1	1
ARHGAP15	0	0	0	0	1
ARHGAP17	0	0	0	1	1
ARHGAP18	0	1	1	1	1
ARHGAP25	0	0	0	0	1
ARHGAP27	0	1	1	1	1
ARHGAP28	0	0	1	1	0
ARHGAP29	0	1	1	1	1
ARHGAP30	0	0	0	0	1
ARHGAP35	0	0	1	1	1
ARHGAP39	0	0	0	1	0
ARHGAP4	0	0	0	0	1
ARHGAP44	0	0	0	1	0
ARHGAP5	0	0	0	1	1
ARHGAP6	0	1	1	1	1
ARHGAP9	0	0	0	0	1
ARHGDIA	1	1	1	1	1
ARHGDIB	0	1	1	1	1
ARHGEF1	0	0	1	1	1
ARHGEF10	0	0	0	0	1
ARHGEF10L	0	0	1	1	1
ARHGEF12	0	0	1	1	1
ARHGEF16	0	0	1	1	1
ARHGEF18	0	0	0	0	1
ARHGEF2	0	0	0	0	1
ARHGEF28	0	0	0	0	1
ARHGEF35	0	0	0	1	0
ARHGEF37	0	1	1	1	1
ARHGEF38	0	0	0	0	1
ARHGEF40	0	0	0	1	0
ARHGEF5	0	0	1	1	1
ARHGEF6	0	0	0	0	1
ARHGEF7	0	0	1	1	1
ARID2	0	0	0	0	1
ARIH1	0	0	1	1	1
ARIH2	0	0	0	0	1
ARL1	0	1	1	1	1
ARL13B	0	1	1	1	1
ARL15	1	1	1	1	1
ARL2	0	0	1	1	1
ARL3	0	1	1	1	1
ARL6	0	1	1	1	1
ARL6IP1	0	0	0	0	1
ARL6IP5	0	0	1	1	1
ARL8A	0	0	1	1	1
ARL8B	0	1	1	1	1
ARMC1	0	0	0	0	1
ARMC10	0	0	0	0	1
ARMC12	0	0	0	0	1
ARMC6	0	0	1	1	1
ARMC8	0	0	0	0	1
ARMC9	0	1	1	1	1
ARMCX1	0	0	0	0	1
ARMCX3	0	0	0	0	1
ARPC1A	0	1	1	1	1
ARPC1B	0	1	1	1	1
ARPC2	1	1	1	1	1
ARPC3	1	1	1	1	1
ARPC4	0	1	1	1	1
ARPC5	0	1	1	1	1
ARPC5L	0	1	1	1	1
ARPIN	0	0	1	1	1
ARPP19	0	0	0	1	0
ARRB1	0	1	1	1	1
ARRB2	0	0	0	1	1
ARRDC1	1	1	1	1	1
ARSA	1	1	0	1	1
ARSB	1	1	0	0	1
ARSE	0	0	0	0	1
ARSF	0	0	0	1	1
ART3	1	0	0	1	1
ART4	0	0	0	0	1
AS3MT	0	0	0	0	1
ASAH1	1	1	1	1	1
ASAP1	0	0	0	0	1
ASAP2	0	0	0	1	1
ASAP3	0	0	0	1	1
ASB9	0	0	0	0	1
ASCC2	0	0	0	0	1
ASCC3	0	0	0	1	1
ASGR2	0	0	0	1	0
ASL	0	1	1	1	1
ASMTL	0	1	1	1	1
ASNA1	0	0	1	1	1
ASPA	0	0	0	1	1
ASPDH	0	0	1	0	1
ASPH	0	0	0	0	1
ASPRV1	0	0	0	0	1
ASPSCR1	0	1	1	1	1
ASRGL1	0	0	1	1	1
ASS1	1	1	1	1	1
ATAD1	0	0	0	0	1
ATAD2	0	0	0	0	1
ATAD3A	0	0	0	0	1
ATAD3B	0	0	0	0	1
ATE1	0	0	1	1	1
ATF6	0	0	0	0	1
ATF6B	0	0	0	0	1
ATG13	0	0	0	0	1
ATG16L1	0	0	1	1	1
ATG2B	0	0	0	1	1
ATG3	0	1	1	1	1
ATG4B	0	1	1	1	1
ATG4C	0	0	1	1	0
ATG5	0	1	1	1	1
ATG7	0	0	1	1	1
ATG9A	0	0	0	0	1
ATIC	1	1	1	1	1
ATL3	0	0	0	0	1
ATOX1	0	0	1	1	1
ATP11A	0	0	1	1	1
ATP11B	0	1	1	1	1
ATP12A	0	1	1	1	1
ATP13A1	0	0	0	0	1
ATP13A3	0	0	1	1	0
ATP1A1	0	1	1	1	1
ATP1A2	0	0	0	1	1
ATP1A3	0	0	0	1	1
ATP1A4	0	0	1	1	1
ATP1B1	1	1	1	1	1
ATP1B3	0	0	1	1	1
ATP2A1	0	0	0	0	1
ATP2A2	0	0	0	0	1
ATP2A3	0	0	0	0	1
ATP2B1	0	0	1	1	1
ATP2B2	0	0	0	1	1
ATP2B3	0	0	0	1	1
ATP2B4	0	0	1	1	1
ATP2C1	0	0	0	1	1
ATP4A	0	0	0	1	1
ATP5A1	1	0	0	1	1
ATP5B	1	0	0	1	1
ATP5C1	0	0	0	0	1
ATP5D	0	0	0	0	1
ATP5F1	0	0	0	0	1
ATP5H	0	0	0	0	1
ATP5I	0	0	0	0	1
ATP5J	0	0	0	0	1
ATP5J2	0	0	0	0	1
ATP5L	0	0	0	0	1
ATP5O	0	0	0	0	1
ATP5S	0	0	0	0	1
ATP6AP1	0	1	1	1	1
ATP6AP2	1	1	1	1	1
ATP6V0A1	1	1	1	1	1
ATP6V0A2	0	0	0	0	1
ATP6V0A4	0	1	1	1	1
ATP6V0C	0	0	1	0	1
ATP6V0D1	1	1	1	1	1
ATP6V0D2	0	0	1	1	1
ATP6V1A	1	1	1	1	1
ATP6V1B1	0	1	1	1	1
ATP6V1B2	1	1	1	1	1
ATP6V1C1	0	1	1	1	1
ATP6V1C2	0	0	1	1	1
ATP6V1D	0	1	1	1	1
ATP6V1E1	0	1	1	1	1
ATP6V1F	0	0	1	1	1
ATP6V1G1	0	1	1	1	1
ATP6V1G2	0	0	0	1	1
ATP6V1G3	0	0	1	1	1
ATP6V1H	0	1	1	1	1
ATP8A1	1	1	1	1	1
ATP8A2	0	0	0	1	0
ATP8B1	0	1	1	1	1
ATP9A	0	1	1	1	1
ATP9B	0	0	0	1	1
ATPAF1	0	0	0	0	1
ATRN	1	1	1	1	1
ATXN10	0	1	1	1	1
ATXN3	0	0	1	1	1
AUH	0	0	0	0	1
AVL9	0	0	0	1	1
AXL	1	1	1	1	1
AZGP1	1	1	1	1	1
AZU1	1	1	1	1	1
B2M	1	1	1	1	1
B3GAT3	0	0	0	0	1
B3GNT1	1	0	0	1	1
B3GNT2	0	0	0	0	1
B3GNT3	0	0	0	0	1
B3GNT8	1	0	0	0	1
B4GALT1	1	0	0	0	1
B4GALT3	0	0	0	0	1
B4GALT4	0	0	0	0	1
BABAM1	0	0	1	0	1
BACE2	0	1	1	1	1
BAG2	0	1	1	1	1
BAG3	0	0	1	1	1
BAG5	0	1	1	1	1
BAG6	0	0	1	1	1
BAIAP2	1	1	1	1	1
BAIAP2L1	1	1	1	1	1
BAIAP2L2	0	0	0	1	0
BAMBI	0	0	0	1	0
BANF1	0	0	1	1	1
BANF2	0	0	0	0	1
BASP1	1	1	1	1	1
BAX	0	1	1	1	1
BBOX1	0	1	1	1	1
BBS1	0	0	1	1	1
BBS2	0	0	1	1	1
BBS5	0	0	0	1	0
BBS7	0	0	0	1	1
BCAM	0	1	1	1	1
BCAP29	0	0	0	0	1
BCAP31	0	0	0	0	1
BCAR1	0	0	0	0	1
BCAS1	1	1	1	1	1
BCAT2	0	0	0	0	1
BCKDHA	0	0	0	0	1
BCKDHB	0	0	0	0	1
BCKDK	0	0	0	0	1
BCL10	0	0	0	1	1
BCL2L13	0	0	0	0	1
BCL2L2	0	0	0	0	1
BCLAF1	0	0	0	0	1
BCR	0	1	1	1	1
BCS1L	0	0	0	0	1
BDH1	0	0	0	0	1
BDH2	1	1	1	1	1
BDKRB2	0	0	1	1	0
BECN1	0	0	0	1	1
BGN	1	1	0	1	1
BHMT	1	1	1	1	1
BHMT2	0	0	1	1	1
BICD2	0	0	0	0	1
BID	0	0	1	1	1
BIN1	0	0	1	1	1
BIN2	0	0	0	1	1
BIN3	0	1	1	1	1
BIRC6	0	0	1	0	1
BLMH	0	1	1	1	1
BLNK	0	0	1	1	0
BLOC1S1	0	0	1	0	1
BLOC1S3	0	0	0	0	1
BLOC1S4	0	0	0	0	1
BLVRA	0	1	1	1	1
BLVRB	0	1	1	1	1
BMP2K	0	0	0	0	1
BMP6	0	0	0	0	1
BMP8A;BMP8B	0	0	0	0	1
BMPR1A	0	0	0	1	0
BMPR2	0	0	0	1	0
BMX	0	0	0	0	1
BNIP2	0	1	1	0	1
BNIPL	0	1	1	1	0
BOLA2	0	0	1	1	1
BPGM	1	0	0	1	1
BPHL	0	0	0	0	1
BPI	0	0	0	1	1
BPIFB1	0	1	1	1	1
BPIFB2	1	1	1	1	1
BPNT1	0	1	1	1	1
BRAF	0	0	1	1	1
BRCC3	0	0	1	1	1
BRE	0	0	1	1	1
BRI3	0	0	1	1	1
BRI3BP	0	0	0	0	1
BRK1	0	0	1	1	1
BROX	1	1	1	1	1
BSG	0	0	1	1	1
BSPH1	0	0	0	0	1
BSPRY	0	1	1	1	1
BST1	1	1	1	1	1
BST2	0	0	1	1	1
BTD	1	1	1	1	1
BTK	0	0	0	0	1
BTN2A1	0	0	0	1	1
BTN2A2	0	0	0	1	1
BUB3	0	0	0	0	1
BYSL	0	0	0	0	1
BZW1	0	1	1	1	1
BZW2	0	0	1	1	1
C10orf54	0	0	0	1	1
C10orf76	0	0	1	1	1
C10orf82	0	0	0	0	1
C11orf52	1	1	1	1	1
C11orf54	1	1	1	1	1
C11orf68	0	0	1	1	1
C12orf10	0	0	1	1	1
C12orf29	0	0	0	1	0
C12orf4	0	0	0	1	0
C12orf57	0	0	1	1	1
C14orf105	0	0	0	1	0
C14orf159	0	0	0	0	1
C14orf166	0	0	1	1	1
C15orf27	0	0	0	1	0
C16orf13	0	0	1	1	1
C16orf54	0	0	0	1	1
C16orf62	0	0	1	1	1
C16orf70	0	0	0	1	0
C16orf89	1	0	0	1	1
C17orf62	0	0	0	0	1
C17orf75	0	0	1	1	1
C18orf8	0	0	1	1	0
C19orf10	0	0	0	0	1
C19orf35	0	0	0	0	1
C19orf71	0	0	0	0	1
C19orf80	0	0	0	0	1
C1GALT1C1	0	0	0	0	1
C1orf123	0	0	1	1	1
C1orf168	0	0	0	1	1
C1orf21	0	0	1	1	0
C1orf50	0	0	0	1	0
C1orf85	0	0	0	1	1
C1orf95	0	0	1	1	0
C1QA	0	0	0	1	1
C1QB	0	0	0	1	1
C1QBP	0	0	0	0	1
C1QC	0	0	0	1	1
C1QTNF1	0	0	0	0	1
C1QTNF5	0	0	0	0	1
C1R	1	0	0	0	1
C1RL	1	1	0	1	1
C1S	0	0	0	0	1
C2	1	0	0	0	1
C20orf27	0	0	0	0	1
C21orf2	0	0	0	0	1
C21orf33	0	0	0	0	1
C2CD5	0	0	0	0	1
C2orf47	0	0	0	0	1
C2orf54	0	0	0	0	1
C2orf72	0	0	1	1	0
C3	1	1	1	1	1
C3orf58	0	0	0	0	1
C4A	1	1	0	1	1
C4B	1	1	1	1	1
C4BPA	0	0	0	1	1
C4BPB	0	0	0	1	1
C4orf19	0	0	1	1	1
C5	1	0	0	1	1
C5AR1	0	0	0	1	1
C5orf51	0	0	1	1	1
C6	1	0	0	1	1
C6orf120	0	0	0	0	1
C6orf132	0	1	1	1	1
C6orf211	0	0	0	1	1
C7	1	0	0	1	1
C7orf31	0	0	0	0	1
C7orf55	0	0	0	0	1
C7orf61	0	0	0	0	1
C8A	1	0	0	1	1
C8B	1	0	0	1	1
C8G	1	0	0	0	1
C8orf4	0	0	0	1	0
C8orf82	0	0	0	0	1
C9	1	1	0	1	1
C9orf142	0	0	1	1	1
C9orf152	0	0	1	1	1
C9orf64	0	1	1	1	1
C9orf72	0	0	1	1	0
C9orf9	0	0	0	0	1
CA1	1	1	1	1	1
CA12	0	1	1	1	1
CA14	0	0	0	0	1
CA2	0	1	1	1	1
CA3	0	0	0	0	1
CA4	1	1	1	1	1
CAB39	1	1	1	1	1
CAB39L	0	1	1	1	1
CABS1	0	0	0	0	1
CABYR	0	0	0	0	1
CACHD1	0	0	0	0	1
CACNA2D1	1	1	1	1	1
CACNA2D2	0	0	1	1	0
CACYBP	0	1	1	1	1
CAD	0	1	1	1	1
CADM3	0	0	0	0	1
CADM4	0	0	0	1	1
CADPS	0	0	0	1	1
CADPS2	0	1	1	1	1
CALB1	0	1	1	1	1
CALCOCO1	0	0	0	0	1
CALCOCO2	0	0	0	0	1
CALD1	0	0	1	1	1
CALM1	0	0	1	1	1
CALML3	0	0	1	1	1
CALML4	0	0	1	0	1
CALML5	0	0	1	1	1
CALR	0	0	1	1	1
CALU	0	0	0	0	1
CAMK1	0	1	1	1	1
CAMK1D	0	0	0	1	1
CAMK2B	0	0	1	1	1
CAMK2D	0	1	1	1	1
CAMK2G	0	0	0	1	1
CAMKK2	0	0	1	1	1
CAMP	1	1	1	1	1
CAND1	1	1	1	1	1
CAND2	0	0	0	1	1
CANT1	1	0	0	0	1
CANX	1	0	1	1	1
CAP1	1	1	1	1	1
CAPG	1	1	1	1	1
CAPN1	1	1	1	1	1
CAPN2	0	1	1	1	1
CAPN5	1	1	1	1	1
CAPN6	0	1	1	1	0
CAPN7	1	1	1	1	1
CAPNS1	0	1	1	1	1
CAPNS2	0	0	0	1	0
CAPRIN1	0	0	0	1	1
CAPS	0	1	1	1	1
CAPZA1	1	1	1	1	1
CAPZA2	1	1	1	1	1
CAPZA3	0	0	0	0	1
CAPZB	1	1	1	1	1
CARHSP1	0	0	1	1	1
CARKD	0	0	1	1	1
CARM1	0	0	1	1	1
CARS	0	0	1	1	1
CARS2	0	0	0	0	1
CASC4	0	0	0	0	1
CASK	0	0	0	1	0
CASP1	0	0	0	1	1
CASP10	0	0	0	0	1
CASP14	0	0	1	1	1
CASP3	0	1	1	1	1
CASP4	0	0	0	0	1
CASP6	0	0	1	1	1
CASP7	0	1	1	1	1
CASP8	0	0	0	0	1
CAST	0	0	1	1	1
CAT	1	1	1	1	1
CBL	0	0	0	0	1
CBLC	0	0	1	1	0
CBR1	1	1	1	1	1
CBR3	0	1	1	1	1
CBR4	0	0	0	0	1
CBWD1	0	0	0	1	1
CBX3	0	0	0	0	1
CC2D1A	1	1	1	1	1
CC2D1B	0	1	1	1	1
CC2D2A	0	0	0	1	0
CCAR2	0	0	0	0	1
CCBL1	0	0	1	1	1
CCBL2	0	0	0	0	1
CCDC116	0	0	0	0	1
CCDC124	0	0	0	1	0
CCDC125	0	1	1	1	1
CCDC132	0	0	1	1	1
CCDC136	0	0	0	0	1
CCDC142	0	0	0	1	0
CCDC22	0	1	1	1	1
CCDC25	0	0	0	0	1
CCDC27	0	0	0	0	1
CCDC47	0	0	0	0	1
CCDC50	0	0	1	1	0
CCDC51	0	0	0	0	1
CCDC53	0	0	1	1	0
CCDC6	0	1	1	1	1
CCDC64B	0	0	1	1	1
CCDC8	0	0	0	1	1
CCDC88A	0	0	0	0	1
CCDC88B	0	0	0	0	1
CCDC88C	0	0	0	0	1
CCDC92	0	0	0	0	1
CCDC93	0	0	1	1	1
CCIN	0	0	0	0	1
CCL18	0	0	0	0	1
CCM2	0	1	1	1	1
CCNY	0	1	1	1	1
CCNYL1	0	0	1	1	1
CCS	0	1	1	1	1
CCT2	1	1	1	1	1
CCT3	1	1	1	1	1
CCT4	1	1	1	1	1
CCT5	0	1	1	1	1
CCT6A	1	1	1	1	1
CCT6B	0	0	0	1	1
CCT7	0	1	1	1	1
CCT8	0	1	1	1	1
CCZ1;CCZ1B	0	0	0	1	1
CD101	0	0	0	0	1
CD109	0	0	0	0	1
CD14	1	1	1	1	1
CD151	0	1	1	1	0
CD163	0	0	0	0	1
CD164L2	0	0	0	1	0
CD177	1	1	1	1	1
CD180	0	0	0	0	1
CD200R1	0	0	0	1	1
CD209	0	0	0	0	1
CD248	1	1	0	1	1
CD27	0	0	0	1	0
CD276	0	0	0	1	1
CD2AP	1	1	1	1	1
CD300A	0	0	0	1	1
CD300LF	0	0	0	0	1
CD300LG	0	0	0	1	1
CD320	0	0	1	1	1
CD33	0	0	0	0	1
CD36	0	0	1	1	1
CD37	0	0	0	1	1
CD38	1	1	1	1	1
CD44	1	1	1	1	1
CD46	0	1	1	1	1
CD47	0	1	1	1	1
CD48	0	0	0	0	1
CD55	1	1	1	1	1
CD58	0	0	1	1	0
CD59	1	1	1	1	1
CD5L	0	0	0	1	1
CD63	1	1	1	1	1
CD68	0	0	0	0	1
CD74	0	0	0	1	1
CD81	1	1	1	1	1
CD82	0	1	1	1	1
CD84	0	0	0	1	1
CD9	1	1	1	1	1
CD93	0	0	0	0	1
CD97	0	0	0	0	1
CD99	0	0	1	1	0
CDA	0	0	0	1	1
CDAN1	0	0	1	0	1
CDC37	0	1	1	1	1
CDC37L1	0	0	0	0	1
CDC42	1	1	1	1	1
CDC42BPA	0	0	1	1	1
CDC42BPB	0	1	1	1	1
CDC42BPG	0	0	0	0	1
CDC42EP4	0	0	0	1	0
CDC42SE2	0	0	1	1	0
CDH1	1	1	1	1	1
CDH11	1	1	0	1	1
CDH13	1	0	0	1	1
CDH15	1	0	0	1	1
CDH16	1	0	0	1	1
CDH19	0	0	0	0	1
CDH2	0	0	0	1	1
CDH3	0	0	0	0	1
CDH5	0	0	0	0	1
CDH6	0	0	0	0	1
CDHR2	1	0	1	1	1
CDHR5	1	1	1	1	1
CDIP1	0	0	0	1	0
CDIPT	0	0	0	0	1
CDK16	0	1	1	1	1
CDK17	0	0	0	1	1
CDK18	0	0	1	1	1
CDK5	0	0	1	1	1
CDK5RAP3	0	0	0	0	1
CDK9	0	0	0	0	1
CDS2	0	0	0	0	1
CDSN	0	0	0	1	1
CDV3	0	0	1	1	0
CEACAM1	1	1	1	1	1
CEACAM20	0	0	0	1	0
CEACAM21	0	0	0	0	1
CEACAM5	0	1	1	1	1
CEACAM6	0	1	1	1	1
CEACAM7	0	1	1	1	1
CEACAM8	0	0	1	1	1
CEBPZ	0	0	0	0	1
CECR5	0	0	0	0	1
CEL	1	1	0	1	1
CELSR2	0	0	0	0	1
CENPF	0	0	1	1	1
CEP104	0	0	1	1	1
CEP135	0	0	0	0	1
CEP250	0	0	0	0	1
CERS2	0	0	0	0	1
CES1	0	0	0	0	1
CES2	0	0	0	0	1
CES5A	0	0	0	0	1
CETN2	0	0	1	1	0
CETP	1	1	0	1	1
CFAP20	0	0	1	1	1
CFB	1	1	1	1	1
CFD	1	0	0	1	1
CFH	1	1	0	1	1
CFHR1	0	1	0	1	1
CFHR2	0	0	0	0	1
CFI	1	1	0	1	1
CFL1	1	1	1	1	1
CFL2	0	1	1	1	1
CFP	0	0	0	1	1
CGN	0	0	1	1	1
CGNL1	0	0	0	0	1
CHAD	0	0	0	0	1
CHCHD3	0	0	0	0	1
CHCHD6	0	0	0	0	1
CHD4	0	0	0	0	1
CHDH	0	0	0	0	1
CHGA	0	0	0	0	1
CHGB	0	0	0	1	1
CHI3L1	1	0	0	1	1
CHI3L2	0	0	0	0	1
CHID1	0	0	0	0	1
CHIT1	0	0	0	1	1
CHKB	0	1	1	1	1
CHL1	1	0	0	0	1
CHM	0	1	1	1	1
CHMP1A	0	1	1	1	1
CHMP1B	1	1	1	1	1
CHMP2A	1	1	1	1	1
CHMP2B	1	1	1	1	1
CHMP3	0	1	1	1	1
CHMP4A	0	1	1	1	1
CHMP4B	1	1	1	1	1
CHMP4C	0	1	1	1	1
CHMP5	1	1	1	1	1
CHMP6	0	1	1	1	1
CHORDC1	0	0	1	1	1
CHP1	0	0	1	1	1
CHST12	0	0	0	0	1
CHST14	0	0	0	0	1
CHST3	0	0	0	0	1
CHTF8	1	0	1	1	0
CHUK	0	0	1	1	1
CIAO1	0	0	1	1	1
CIAPIN1	0	1	1	1	1
CIB1	1	1	1	1	1
CILP	1	0	0	1	1
CILP2	1	1	0	1	1
CIRBP	0	0	0	1	1
CISD1	0	0	0	0	1
CISD2	0	0	0	0	1
CIT	0	0	0	0	1
CKAP4	0	0	0	1	1
CKAP5	0	1	1	1	1
CKB	1	1	1	1	1
CKM	0	0	0	1	1
CKMT1A	0	0	0	0	1
CKMT2	0	0	1	0	1
CLASP1	0	0	0	1	0
CLASP2	0	0	1	1	1
CLCA4	0	0	1	1	1
CLCN5	0	0	1	1	0
CLCN7	0	0	0	1	1
CLCNKB	0	0	0	0	1
CLDN10	0	0	1	1	0
CLDN14	0	0	1	1	0
CLDN2	0	0	1	1	1
CLDN23	0	0	1	1	0
CLDN3	0	1	1	1	1
CLDN5	0	1	1	1	0
CLEC12A	0	0	0	1	1
CLEC14A	0	1	0	0	1
CLEC16A	0	0	0	1	0
CLEC18A;CLEC18B;CLEC18C	0	0	0	0	1
CLEC3B	1	0	0	1	1
CLEC4D	0	0	0	0	1
CLEC4G	0	0	0	0	1
CLEC5A	0	0	0	0	1
CLGN	0	0	0	0	1
CLIC1	1	1	1	1	1
CLIC2	0	0	0	1	1
CLIC3	0	1	1	1	1
CLIC4	0	1	1	1	1
CLIC5	0	0	1	1	1
CLIC6	0	1	1	1	1
CLINT1	0	0	1	1	1
CLIP1	0	1	1	1	1
CLIP2	0	0	0	1	1
CLMP	0	0	0	0	1
CLN3	0	0	1	1	1
CLN5	1	0	1	1	1
CLNK	0	0	0	1	0
CLNS1A	0	0	0	0	1
CLPB	0	0	0	0	1
CLPP	0	0	0	0	1
CLPTM1	0	0	0	0	1
CLPTM1L	0	0	0	0	1
CLPX	0	0	0	0	1
CLRN3	0	0	1	1	1
CLSTN1	0	0	0	0	1
CLSTN2	0	0	1	0	1
CLSTN3	0	0	0	0	1
CLTA	0	0	1	1	1
CLTB	0	0	0	1	1
CLTC	1	1	1	1	1
CLTCL1	0	0	0	1	1
CLU	1	1	1	1	1
CLUAP1	0	0	0	0	1
CLUH	0	0	0	0	1
CLUL1	0	0	0	0	1
CLYBL	0	0	0	0	1
CMAS	0	0	0	0	1
CMBL	0	1	1	1	1
CMIP	0	0	1	1	0
CMPK1	1	1	1	1	1
CMPK2	0	0	0	0	1
CMTM6	0	0	0	0	1
CNBP	0	0	1	1	1
CNDP1	0	0	0	0	1
CNDP2	1	1	1	1	1
CNFN	0	0	1	1	1
CNKSR1	0	0	0	1	0
CNN2	0	0	1	1	1
CNN3	0	0	1	1	1
CNNM3	0	0	1	1	1
CNOT1	0	0	1	0	1
CNP	1	1	1	1	1
CNPY2	0	0	0	0	1
CNPY3	0	0	0	0	1
CNRIP1	0	0	0	0	1
CNTFR	0	0	0	1	1
CNTN1	1	0	0	1	1
CNTNAP2	0	1	0	1	1
COA3	0	0	0	0	1
COASY	0	1	1	1	1
COBL	0	0	1	1	1
COBLL1	0	1	1	1	1
COCH	0	0	0	0	1
COG2	0	0	0	1	1
COG3	0	0	0	1	1
COG4	0	0	0	1	1
COG5	0	1	0	1	1
COG6	0	0	0	0	1
COG7	0	1	0	1	1
COL12A1	0	0	0	1	1
COL14A1	0	0	0	0	1
COL15A1	1	1	1	1	1
COL16A1	0	0	0	0	1
COL18A1	1	1	0	1	1
COL1A1	0	0	0	1	0
COL1A2	0	0	0	1	1
COL2A1	0	0	0	0	1
COL3A1	0	0	0	1	0
COL4A1	0	0	0	0	1
COL4A2	1	1	0	1	1
COL4A3BP	0	0	1	1	1
COL4A5	0	0	0	0	1
COL4A6	0	0	0	1	1
COL5A1	0	0	0	0	1
COL5A3	0	0	0	0	1
COL6A1	1	1	0	1	1
COL6A2	0	0	0	1	1
COL6A3	1	0	0	1	1
COL8A1	0	0	0	0	1
COLEC10	0	0	0	0	1
COLEC12	0	1	1	1	1
COLGALT1	0	0	0	0	1
COMMD2	0	0	1	1	1
COMMD3	0	0	1	1	1
COMMD4	0	0	1	1	1
COMMD5	0	0	1	1	0
COMMD6	0	0	0	1	0
COMMD8	0	0	1	1	1
COMMD9	0	0	1	1	1
COMP	1	0	0	1	1
COMT	1	1	1	1	1
COMTD1	0	0	0	0	1
COPA	0	1	1	1	1
COPB1	0	1	1	1	1
COPB2	0	1	1	1	1
COPE	0	0	1	1	1
COPG1	0	1	1	1	1
COPG2	0	0	0	1	1
COPS2	0	1	1	1	1
COPS3	0	1	1	1	1
COPS4	0	1	1	1	1
COPS5	0	1	1	1	1
COPS6	0	1	1	1	1
COPS7A	0	1	1	1	1
COPS7B	0	0	0	1	1
COPS8	0	0	1	1	1
COPZ1	0	1	1	1	1
COQ5	0	0	0	0	1
COQ6	0	0	0	0	1
COQ9	0	0	0	0	1
CORO1A	1	0	1	1	1
CORO1B	1	1	1	1	1
CORO1C	0	0	1	1	1
CORO2A	0	0	0	1	1
CORO7	0	0	1	1	1
COTL1	1	1	1	1	1
COX20	0	0	0	0	1
COX4I1	0	0	0	0	1
COX5A	0	0	0	0	1
COX5B	0	0	0	0	1
COX6A1	0	0	0	0	1
COX6B1	0	0	0	0	1
COX7A1	0	0	0	0	1
COX7A2	0	0	0	0	1
COX7A2L	0	0	0	0	1
COX7C	0	0	0	0	1
CP	1	1	1	1	1
CPA1	0	0	0	0	1
CPA4	0	0	0	0	1
CPAMD8	0	0	0	0	1
CPB1	0	1	0	0	1
CPB2	1	0	0	0	1
CPD	0	0	0	1	1
CPE	1	1	1	1	1
CPM	1	1	1	1	1
CPN1	0	0	0	0	1
CPN2	1	1	0	1	1
CPNE1	1	1	1	1	1
CPNE2	0	0	1	1	1
CPNE3	1	1	1	1	1
CPNE4	1	1	1	1	1
CPNE5	0	1	1	1	1
CPNE6	0	0	1	1	1
CPNE8	1	1	1	1	1
CPOX	0	0	0	1	0
CPPED1	0	1	1	1	1
CPQ	1	1	1	1	1
CPS1	0	0	0	0	1
CPSF6	0	0	0	0	1
CPT1A	0	0	0	0	1
CPT1B	0	0	0	0	1
CPT2	0	0	0	0	1
CPTP	0	0	1	1	1
CPVL	1	1	1	1	1
CPXM2	0	0	0	1	1
CPZ	0	1	0	1	1
CR1	1	1	1	1	1
CR1L	0	0	0	1	1
CRABP1	0	0	0	1	1
CRABP2	0	1	1	1	1
CRACR2A	0	1	1	1	1
CRADD	0	0	1	0	1
CRAT	0	0	0	0	1
CRB2	1	1	1	1	1
CRB3	0	1	1	1	1
CRBN	0	0	1	1	1
CRCT1	0	0	0	1	0
CREG1	1	0	0	0	1
CRHBP	0	0	0	0	1
CRIM1	0	1	1	1	1
CRIP1	0	0	0	1	0
CRIP2	0	1	1	1	1
CRISP1	0	1	0	1	1
CRISP3	0	0	0	1	1
CRISPLD1	1	1	0	1	1
CRISPLD2	1	1	1	1	1
CRK	0	1	1	1	1
CRKL	0	1	1	1	1
CRLF1	0	0	0	0	1
CRLF3	0	0	0	0	1
CRMP1	0	0	0	1	1
CRNN	0	0	1	1	1
CROCC	0	0	1	1	1
CROT	0	0	0	0	1
CRTAC1	1	1	0	1	1
CRTAP	0	0	0	0	1
CRYAA	0	0	0	1	1
CRYAB	1	1	1	1	1
CRYBG3	0	0	1	1	1
CRYL1	1	1	1	1	1
CRYM	1	1	1	1	1
CRYZ	1	1	1	1	1
CRYZL1	0	0	0	1	1
CS	0	0	0	1	1
CSAD	0	0	0	1	1
CSDE1	0	0	1	1	1
CSE1L	0	1	1	1	1
CSF1	0	0	0	1	1
CSGALNACT1	0	0	0	0	1
CSK	0	1	1	1	1
CSNK1A1	0	1	0	1	1
CSNK1G1	0	1	1	1	1
CSNK1G2	0	1	0	1	1
CSNK1G3	0	0	1	1	1
CSNK2A1	0	1	1	1	1
CSNK2A2	0	1	1	1	1
CSNK2B	0	0	1	1	1
CSPG4	1	1	0	1	1
CSPP1	0	0	1	1	1
CSRP1	0	1	1	1	1
CSRP2	0	0	0	1	1
CST1	0	0	0	1	1
CST2	0	0	0	1	1
CST3	1	1	0	1	1
CST4	0	0	1	1	1
CST6	1	0	0	1	1
CSTA	0	0	1	1	1
CSTB	1	1	1	1	1
CTAGE5	0	0	0	0	1
CTBP1	0	0	0	1	1
CTBP2	0	0	0	1	1
CTBS	0	0	0	1	1
CTCF	0	0	0	0	1
CTDSP1	1	1	1	1	1
CTDSP2	0	0	1	1	0
CTDSPL	0	1	1	1	0
CTH	0	1	1	1	1
CTNNA1	0	1	1	1	1
CTNNA2	0	0	1	1	1
CTNNB1	0	1	1	1	1
CTNND1	0	0	1	1	1
CTPS1	0	0	0	1	1
CTPS2	0	1	1	1	1
CTSA	1	1	0	1	1
CTSB	1	1	1	1	1
CTSC	1	1	0	1	1
CTSD	1	1	1	1	1
CTSF	0	0	0	0	1
CTSG	1	1	1	1	1
CTSH	1	1	1	1	1
CTSL	0	0	0	1	1
CTSO	0	0	0	0	1
CTSS	0	1	0	1	1
CTSV	0	0	0	0	1
CTSZ	1	1	0	1	1
CTTN	0	1	1	1	1
CUBN	1	1	1	1	1
CUL1	0	1	1	1	1
CUL2	0	1	1	1	1
CUL3	0	1	1	1	1
CUL4A	0	1	1	1	1
CUL4B	0	0	0	1	1
CUL5	0	1	1	1	1
CUL7	0	0	0	0	1
CUTA	1	0	1	1	1
CXADR	0	1	1	1	1
CXCL12	1	0	0	1	1
CXCL14	0	0	0	0	1
CXCL8	0	0	0	1	1
CXCR1	0	0	0	0	1
CXCR2	0	0	0	0	1
CXorf38	0	0	0	0	1
CYB561	0	1	1	1	1
CYB5A	0	0	0	0	1
CYB5B	0	0	0	1	1
CYB5R1	0	0	0	0	1
CYB5R2	0	0	1	1	1
CYB5R3	0	1	1	1	1
CYBA	0	0	0	1	1
CYBB	0	0	1	1	1
CYBRD1	0	1	1	1	1
CYC1	0	0	0	0	1
CYCS	0	0	0	1	1
CYFIP1	1	1	1	1	1
CYFIP2	0	1	1	1	1
CYP17A1	0	0	0	0	1
CYP1A1	0	0	0	0	1
CYP20A1	0	0	0	0	1
CYP27A1	0	0	0	0	1
CYP4A11	0	0	0	0	1
CYP4F11	0	0	0	0	1
CYP4F2	0	0	0	0	1
CYP4F22	0	0	0	0	1
CYP4F3	0	0	0	0	1
CYP4F8	0	0	0	0	1
CYP51A1	0	0	0	0	1
CYS1	0	0	1	1	1
CYSRT1	0	0	1	1	1
CYSTM1	0	1	1	1	1
CYTH2	0	0	1	1	0
CYTH4	0	0	0	0	1
CYTL1	0	0	0	0	1
D2HGDH	0	0	0	0	1
DAAM1	0	0	1	1	1
DAB2	0	1	1	1	1
DAD1	0	0	0	0	1
DAG1	1	1	1	1	1
DAGLB	0	0	1	0	1
DAK	1	0	1	1	1
DAO	0	0	0	0	1
DAP3	0	0	0	0	1
DAPK1	0	0	0	0	1
DARS	0	0	1	1	1
DARS2	0	0	0	0	1
DAZAP1	0	0	0	0	1
DAZAP2	0	0	1	1	0
DBI	1	1	1	1	1
DBN1	0	0	1	1	1
DBNL	0	1	1	1	1
DBT	0	0	0	0	1
DCAF11	0	1	0	1	1
DCAF7	0	0	0	1	1
DCAF8	0	0	1	1	1
DCAKD	0	0	0	0	1
DCBLD2	0	0	0	1	1
DCD	0	1	1	1	1
DCDC2	0	0	1	0	1
DCHS1	0	0	0	0	1
DCN	0	0	0	0	1
DCPS	0	0	0	0	1
DCTD	0	0	1	1	1
DCTN1	0	1	1	1	1
DCTN2	0	1	1	1	1
DCTN3	0	1	1	1	1
DCTN4	0	0	1	1	1
DCTN6	0	0	1	0	1
DCTPP1	0	0	1	1	1
DCUN1D1	0	0	1	1	1
DCUN1D3	0	0	0	1	0
DCXR	1	1	1	1	1
DDAH1	1	1	1	1	1
DDAH2	1	1	1	1	1
DDB1	0	1	1	1	1
DDC	0	1	1	1	1
DDHD2	0	0	0	1	0
DDI2	0	1	1	1	1
DDOST	0	0	0	0	1
DDR1	0	1	0	1	1
DDR2	0	0	0	0	1
DDRGK1	0	0	0	0	1
DDT	1	1	1	1	1
DDX1	0	1	1	1	1
DDX17	0	0	0	1	1
DDX18	0	0	0	0	1
DDX19A	0	1	1	1	1
DDX19B	0	0	0	1	1
DDX21	0	0	0	0	1
DDX39A	0	0	0	1	1
DDX39B	0	0	0	1	1
DDX3X	0	1	1	1	1
DDX3Y	0	0	0	1	1
DDX41	0	0	0	1	0
DDX46	0	0	0	0	1
DDX5	0	0	0	1	1
DDX58	0	0	1	1	1
DDX6	0	1	1	1	1
DDX60	0	0	0	0	1
DECR1	0	0	0	0	1
DECR2	0	0	0	0	1
DEF6	0	0	0	0	1
DEFA3	0	1	1	1	1
DEFA4	0	0	0	0	1
DEFB1	1	0	1	1	1
DEFB129	0	0	0	0	1
DEGS1	0	0	0	0	1
DEK	0	0	0	0	1
DENND2D	0	1	1	1	1
DENND3	0	0	0	0	1
DENND4C	0	0	0	1	1
DENR	0	1	1	1	1
DEPTOR	0	1	1	1	1
DERA	0	0	0	1	1
DERL1	0	0	0	0	1
DES	0	0	0	1	1
DFFA	0	0	1	1	1
DFNA5	0	0	0	1	1
DGKA	0	0	1	1	1
DGKQ	0	0	1	1	1
DHCR7	0	0	0	0	1
DHODH	0	0	0	0	1
DHPS	0	0	1	1	0
DHRS1	0	0	0	1	1
DHRS11	0	0	1	1	1
DHRS2	0	0	0	1	1
DHRS4	0	0	0	0	1
DHRS7	0	0	1	1	1
DHRS7B	0	0	0	0	1
DHRS9	0	0	0	0	1
DHTKD1	0	0	0	0	1
DHX15	0	0	0	0	1
DHX29	0	0	1	1	1
DHX30	0	0	0	1	1
DHX32	0	1	1	1	1
DHX36	0	0	1	1	1
DHX9	0	0	0	0	1
DIAPH1	0	1	1	1	1
DIAPH2	0	0	1	1	1
DIP2A	0	1	1	1	1
DIP2B	0	1	1	1	1
DIP2C	0	1	1	1	1
DIRC2	0	0	1	1	0
DIS3	0	0	0	0	1
DIS3L2	0	0	1	0	1
DKC1	0	0	0	0	1
DKK3	0	0	0	0	1
DLAT	0	0	0	0	1
DLD	0	0	0	0	1
DLG1	0	0	0	1	1
DLGAP4	0	1	1	1	1
DLL1	0	0	0	0	1
DLST	0	0	0	0	1
DMBT1	0	0	1	1	1
DMGDH	0	0	0	0	1
DMKN	0	0	0	1	1
DMTN	0	0	0	0	1
DMXL1	0	1	1	1	1
DNAH12	0	0	0	0	1
DNAH17	0	0	0	0	1
DNAH5	0	0	0	0	1
DNAH6	0	0	0	1	1
DNAH8	0	0	0	0	1
DNAJA1	0	1	1	1	1
DNAJA2	0	1	1	1	1
DNAJA3	0	0	0	0	1
DNAJA4	0	1	1	1	1
DNAJB1	0	1	1	1	1
DNAJB11	0	0	0	0	1
DNAJB12	0	0	0	0	1
DNAJB13	0	0	0	0	1
DNAJB2	0	1	1	1	1
DNAJB6	0	0	1	1	1
DNAJB8	0	0	0	0	1
DNAJB9	0	0	0	0	1
DNAJC10	0	0	0	0	1
DNAJC11	0	0	0	0	1
DNAJC13	0	0	1	1	1
DNAJC25	0	0	0	1	1
DNAJC3	0	0	0	0	1
DNAJC5	0	1	1	1	1
DNAJC7	0	0	1	1	1
DNAJC9	0	0	0	0	1
DNASE1	1	1	0	1	1
DNASE1L1	0	0	0	1	1
DNASE2	1	1	0	1	1
DNM1	0	0	0	1	1
DNM1L	0	1	1	1	1
DNM2	1	1	1	1	1
DNPEP	0	1	1	1	1
DNPH1	0	1	1	1	1
DOCK1	0	0	1	1	1
DOCK10	0	0	1	1	0
DOCK11	0	0	0	1	1
DOCK2	0	0	0	0	1
DOCK5	0	1	1	1	1
DOCK6	0	0	0	0	1
DOCK7	0	0	1	1	1
DOCK8	0	0	0	0	1
DOCK9	0	1	1	1	0
DOHH	0	0	0	1	1
DOK3	0	0	0	0	1
DOK5	0	0	0	1	0
DOPEY1	0	0	1	1	0
DOPEY2	1	0	1	1	1
DPCD	0	0	0	0	1
DPEP1	1	1	1	1	1
DPEP3	0	0	0	1	1
DPH5	0	0	1	1	0
DPM1	0	0	0	0	1
DPM3	0	0	0	0	1
DPP3	0	1	1	1	1
DPP4	1	1	1	1	1
DPP6	0	1	1	1	1
DPP7	1	1	1	1	1
DPP9	0	0	0	1	1
DPT	0	1	0	1	1
DPY19L2	0	0	0	0	1
DPY30	0	0	1	1	1
DPYS	0	1	1	1	1
DPYSL2	0	0	1	1	1
DPYSL3	0	1	1	1	1
DRG1	0	0	1	1	1
DRG2	0	1	1	1	1
DSC1	1	0	0	1	1
DSC2	1	1	0	1	1
DSC3	0	0	0	0	1
DSCR3	0	0	1	1	1
DSG1	0	0	1	1	1
DSG2	0	0	1	1	1
DSG3	0	0	0	0	1
DSP	0	0	1	1	1
DSTN	0	1	1	1	1
DTD1	0	0	0	1	1
DTWD2	0	0	0	1	1
DTX2	0	0	0	1	0
DTX3L	0	0	1	1	1
DTX4	0	0	1	1	0
DTYMK	0	0	1	1	1
DUOX1	0	0	0	1	1
DUOX2	0	1	1	1	1
DUOXA2	0	1	0	1	1
DUSP23	0	0	0	1	1
DUSP3	0	1	1	1	1
DYNC1H1	1	1	1	1	1
DYNC1I2	0	1	1	1	1
DYNC1LI1	0	1	1	1	1
DYNC1LI2	0	1	1	1	1
DYNC2H1	0	0	1	0	1
DYNLL1	0	0	1	1	1
DYNLL2	0	0	1	1	1
DYNLRB1	0	0	1	1	1
DYNLT1	0	0	1	0	1
DYNLT3	0	0	0	1	0
DYRK2	0	1	1	1	0
DYRK3	0	0	0	1	0
DYSF	0	0	0	1	1
EARS2	0	0	0	0	1
EBP	0	0	1	0	1
ECH1	0	0	0	0	1
ECHDC1	0	1	1	1	1
ECHDC3	0	0	0	0	1
ECHS1	0	0	0	0	1
ECI1	0	0	0	0	1
ECI2	0	0	0	0	1
ECM1	0	1	0	1	1
ECM29	0	0	1	1	1
EDC3	0	0	0	0	1
EDC4	0	0	0	0	1
EDDM3A	0	0	0	0	1
EDDM3B	0	0	0	0	1
EDF1	0	0	1	1	1
EDIL3	0	1	1	1	1
EEA1	0	1	1	1	1
EEF1A1	0	0	1	1	1
EEF1A2	0	0	1	1	1
EEF1B2	0	0	1	1	1
EEF1D	0	1	0	1	1
EEF1E1	0	0	1	0	1
EEF1G	1	1	1	1	1
EEF2	1	1	1	1	1
EEF2K	0	0	0	1	0
EEFSEC	0	0	0	1	1
EFEMP1	1	1	1	1	1
EFEMP2	1	0	0	0	1
EFHC1	0	0	0	0	1
EFHC2	0	0	0	0	1
EFHD1	0	0	1	1	1
EFHD2	0	1	1	1	1
EFNA1	0	0	0	1	1
EFNA2	0	0	0	0	1
EFNB1	0	1	1	1	1
EFNB2	0	0	1	1	0
EFR3A	0	1	1	1	1
EFS	0	0	1	1	0
EFTUD1	0	0	1	1	1
EFTUD2	0	0	0	0	1
EGF	1	1	1	1	1
EGFR	0	0	1	1	1
EGLN1	0	0	0	1	1
EHBP1	0	0	0	1	0
EHD1	1	1	1	1	1
EHD2	0	0	1	1	1
EHD3	0	1	1	1	1
EHD4	1	1	1	1	1
EHHADH	0	0	0	0	1
EIF1	0	0	1	1	1
EIF1AX	0	0	1	0	1
EIF1AY	0	0	0	0	1
EIF1B	0	0	0	1	1
EIF2A	0	0	1	1	1
EIF2AK2	0	0	1	0	1
EIF2AK4	0	0	0	0	1
EIF2B1	0	0	1	0	1
EIF2B2	0	0	1	1	1
EIF2B3	0	0	0	1	1
EIF2B4	0	0	1	1	1
EIF2B5	0	0	1	0	1
EIF2D	0	0	0	0	1
EIF2S1	0	1	1	1	1
EIF2S2	0	0	1	1	1
EIF2S3	0	1	1	1	1
EIF3A	0	1	1	1	1
EIF3B	0	1	1	1	1
EIF3C	0	0	1	1	1
EIF3D	0	0	1	1	1
EIF3E	0	0	1	1	1
EIF3F	0	1	1	1	1
EIF3G	0	0	1	1	1
EIF3H	0	0	1	0	1
EIF3I	0	0	1	1	1
EIF3J	0	0	1	1	1
EIF3K	0	0	1	1	1
EIF3L	0	0	1	1	1
EIF3M	0	0	1	1	1
EIF4A1	0	1	1	1	1
EIF4A2	0	1	1	1	1
EIF4A3	0	0	0	1	1
EIF4B	0	0	1	1	1
EIF4E	0	0	1	1	1
EIF4E2	0	0	0	0	1
EIF4G1	0	1	1	1	1
EIF4G2	0	1	1	1	1
EIF4G3	0	0	0	1	1
EIF4H	0	1	1	1	1
EIF5	0	1	1	1	1
EIF5A	0	1	1	1	1
EIF5AL1	0	0	0	1	1
EIF5B	0	0	1	1	1
EIF6	1	1	1	1	1
ELANE	1	0	1	1	1
ELAVL1	0	0	0	0	1
ELFN2	0	0	0	1	0
ELMO1	0	0	0	1	1
ELMO2	0	0	1	1	1
ELMO3	0	1	1	1	1
ELMOD2	0	0	0	0	1
ELOVL1	0	0	0	0	1
ELP2	0	1	1	1	1
ELP3	0	0	1	0	1
ELP4	0	0	0	0	1
ELP5	0	0	0	0	1
ELSPBP1	0	0	0	1	1
EMB	0	0	0	0	1
EMC1	0	0	0	0	1
EMC7	0	0	0	0	1
EMD	0	0	0	0	1
EMILIN1	0	0	0	0	1
EML1	0	0	0	0	1
EML2	0	1	1	1	1
EML3	0	0	0	0	1
EML4	0	0	0	0	1
EMR2	0	0	0	0	1
EMR3	0	0	0	0	1
ENAH	0	0	1	1	1
ENDOD1	1	1	1	1	1
ENDOU	0	0	0	0	1
ENO1	1	1	1	1	1
ENO2	0	0	0	1	1
ENO3	0	0	0	1	1
ENOPH1	0	1	1	1	1
ENOSF1	0	1	1	1	1
ENPEP	1	1	1	1	1
ENPP1	0	0	0	0	1
ENPP2	0	0	0	1	1
ENPP3	0	0	1	1	1
ENPP4	0	0	1	1	1
ENPP5	0	0	0	0	1
ENPP6	0	0	1	1	1
ENPP7	0	0	0	0	1
ENSA	0	0	1	1	0
ENTPD1	0	0	0	0	1
ENTPD2	1	1	1	1	1
ENTPD3	0	1	1	1	1
ENTPD5	0	0	0	0	1
ENTPD6	0	0	0	0	1
ENY2	0	0	0	1	1
EPB41	0	0	0	0	1
EPB41L1	0	0	1	1	1
EPB41L3	0	0	1	1	1
EPB41L4A	0	0	1	1	0
EPB41L5	0	0	1	0	1
EPB42	0	0	0	1	1
EPCAM	0	0	1	1	1
EPDR1	0	0	1	1	1
EPG5	0	0	0	0	1
EPHA1	0	0	0	0	1
EPHA10	0	0	0	0	1
EPHA2	0	0	1	1	1
EPHA4	0	0	0	1	1
EPHA5	0	0	0	1	1
EPHA7	0	0	0	1	1
EPHB2	0	0	0	1	1
EPHB3	0	0	0	1	1
EPHB4	1	1	0	1	1
EPHB6	0	0	0	0	1
EPHX1	0	0	0	1	1
EPHX2	1	1	1	1	1
EPM2AIP1	0	0	0	0	1
EPN1	0	1	1	1	1
EPN3	0	0	1	1	1
EPPK1	0	0	1	1	1
EPRS	0	0	1	1	1
EPS15	0	1	1	1	1
EPS15L1	0	0	1	1	1
EPS8	1	1	1	1	1
EPS8L1	1	1	1	1	1
EPS8L2	1	1	1	1	1
EPS8L3	0	0	0	1	0
EPT1	0	0	0	0	1
EPX	1	0	0	1	1
ERAP1	0	0	0	0	1
ERAP2	0	0	0	0	1
ERBB2	0	0	0	0	1
ERBB2IP	0	0	0	1	1
ERBB3	0	0	0	1	0
ERGIC1	0	1	1	1	1
ERGIC3	0	0	0	0	1
ERH	0	0	0	1	0
ERI3	0	0	1	1	1
ERICH5	0	0	0	1	0
ERLEC1	0	0	0	0	1
ERLIN1	0	0	0	0	1
ERLIN2	0	0	0	0	1
ERMP1	0	0	0	0	1
ERO1L	0	0	0	0	1
ERP29	0	0	0	0	1
ERP44	0	0	1	1	1
ESAM	0	0	0	1	1
ESD	1	1	1	1	1
ESPN	0	0	1	1	1
ESRP1	0	0	0	0	1
ESYT1	0	0	0	0	1
ESYT2	0	0	0	0	1
ETF1	0	1	1	1	1
ETFA	0	0	0	0	1
ETFB	0	0	0	1	1
ETFDH	0	0	0	0	1
ETHE1	0	0	0	0	1
EVA1B	0	0	1	1	0
EVI2B	0	0	0	1	1
EVPL	0	1	1	1	1
EWSR1	0	0	0	1	1
EXOC1	0	1	1	1	1
EXOC2	0	1	1	1	1
EXOC3	0	1	1	1	1
EXOC3L4	0	0	0	0	1
EXOC4	0	1	1	1	1
EXOC5	0	1	1	1	1
EXOC6	0	1	1	1	1
EXOC6B	0	1	1	1	1
EXOC7	0	1	1	1	1
EXOC8	0	1	1	1	1
EXPH5	0	0	1	1	1
EXTL2	0	0	0	0	1
EZR	1	1	1	1	1
F10	0	0	0	0	1
F11	0	0	0	1	1
F11R	0	1	1	1	1
F12	1	0	0	1	1
F13B	0	0	0	0	1
F2	1	1	1	1	1
F2R	0	0	1	1	0
F3	0	1	1	1	1
F5	0	0	0	0	1
F7	0	0	0	0	1
F8A1	0	0	0	1	1
F9	1	0	0	0	1
FAAH	0	0	0	0	1
FABP1	1	0	1	1	1
FABP3	1	1	1	1	1
FABP4	1	0	0	1	1
FABP5	1	1	1	1	1
FABP6	0	0	0	0	1
FADD	0	0	0	1	1
FAF2	0	0	0	0	1
FAH	1	1	1	1	1
FAHD1	0	0	0	0	1
FAHD2A	0	0	0	0	1
FAIM	0	0	1	1	0
FAM102A	0	0	1	1	0
FAM105A	0	0	0	0	1
FAM107B	0	0	1	1	0
FAM114A1	0	1	1	1	1
FAM114A2	0	0	1	1	1
FAM115A	0	0	0	1	1
FAM115C	0	0	0	0	1
FAM120A	0	0	1	1	1
FAM120C	0	0	0	0	1
FAM126A	0	0	1	1	0
FAM126B	0	0	0	1	0
FAM129A	1	0	1	1	1
FAM129B	1	0	1	1	1
FAM134C	0	0	0	0	1
FAM135A	0	1	1	1	1
FAM151A	1	1	1	1	1
FAM154A	0	0	0	0	1
FAM160A1	0	0	1	1	0
FAM160A2	0	0	0	0	1
FAM160B1	0	0	0	0	1
FAM160B2	0	0	1	0	1
FAM162A	0	0	0	0	1
FAM166A	0	0	0	0	1
FAM168A	0	1	1	1	0
FAM168B	1	0	1	1	0
FAM175B	0	0	1	1	1
FAM177A1	0	1	1	1	1
FAM179B	0	0	1	1	1
FAM186A	0	0	0	0	1
FAM188A	0	0	1	1	0
FAM189A2	0	0	0	1	0
FAM198B	0	0	0	0	1
FAM205A	0	0	0	0	1
FAM209B	0	0	0	0	1
FAM20C	0	0	0	0	1
FAM213A	0	0	0	0	1
FAM213B	0	0	1	1	1
FAM21A	0	0	0	1	1
FAM21C	0	0	1	1	1
FAM26E	0	0	1	1	1
FAM3B	0	0	0	0	1
FAM3C	1	0	0	1	1
FAM3D	0	0	0	0	1
FAM45A	0	0	0	1	1
FAM49A	0	0	1	1	1
FAM49B	0	0	1	1	1
FAM63A	0	0	1	1	1
FAM63B	0	0	1	1	1
FAM65A	0	0	1	1	1
FAM71A	0	0	0	0	1
FAM71B	0	0	0	0	1
FAM83F	0	0	1	1	0
FAM83H	0	0	0	0	1
FAM84A	0	0	1	1	1
FAM84B	0	0	1	1	1
FAM91A1	0	0	1	1	1
FAM96A	0	0	0	1	1
FAM96B	0	0	1	1	1
FAM98A	0	0	0	0	1
FAM98B	0	0	0	0	1
FAM98C	0	0	0	1	1
FARP1	0	0	0	1	1
FARP2	0	0	0	0	1
FARSA	0	1	1	1	1
FARSB	0	0	1	1	1
FASN	1	1	1	1	1
FAT1	0	0	1	1	1
FAT2	0	0	0	0	1
FAT4	1	0	0	0	1
FAU	0	0	0	0	1
FBL	0	0	0	0	1
FBLN1	1	0	0	1	1
FBLN2	0	1	0	1	1
FBLN5	1	0	0	0	1
FBLN7	0	0	0	0	1
FBN1	0	0	0	1	1
FBP1	1	1	1	1	1
FBP2	0	0	1	1	1
FBXL20	0	1	1	1	1
FBXL8	0	1	1	1	1
FBXO17	0	1	1	1	1
FBXO2	0	0	1	1	1
FBXO44	0	0	0	0	1
FBXO6	0	0	0	1	1
FBXO7	0	0	1	0	1
FCAMR	0	0	0	0	1
FCAR	0	0	0	1	1
FCER1G	0	0	0	1	1
FCGBP	1	1	1	1	1
FCGR2A	0	0	0	1	1
FCGR3A	1	0	0	1	1
FCGR3B	0	0	0	1	1
FCGRT	0	0	0	1	1
FCHO2	0	0	1	1	1
FCN1	0	0	0	0	1
FCN2	0	0	0	1	1
FDFT1	0	0	0	0	1
FDPS	0	1	1	1	1
FDX1	0	0	0	0	1
FDXR	0	0	0	0	1
FECH	0	0	0	0	1
FEN1	0	0	0	0	1
FER	0	0	0	1	1
FER1L6	0	0	0	1	0
FERMT1	0	0	1	1	1
FERMT2	0	1	1	1	1
FERMT3	0	0	0	1	1
FES	0	0	0	0	1
FETUB	1	0	0	0	1
FGA	1	1	0	1	1
FGB	1	1	0	1	1
FGD3	0	0	0	1	1
FGD4	0	0	0	1	1
FGD5	0	0	0	0	1
FGF1	0	0	1	1	1
FGF9	0	0	0	0	1
FGFR1	0	0	0	0	1
FGFR3	0	0	0	0	1
FGFR4	0	0	0	0	1
FGG	1	1	0	1	1
FGGY	0	0	1	1	1
FGL1	0	0	0	0	1
FGL2	1	0	0	1	1
FGR	0	0	0	1	1
FH	0	1	1	1	1
FHIT	0	0	1	1	1
FHL1	0	0	1	1	1
FHL2	0	0	1	1	1
FIBP	0	0	1	0	1
FIS1	0	0	1	1	1
FKBP15	0	1	1	1	1
FKBP1A	0	1	1	1	1
FKBP2	0	0	0	0	1
FKBP3	0	1	1	1	1
FKBP4	0	1	1	1	1
FKBP5	0	1	1	1	1
FKBP8	0	0	0	0	1
FLAD1	0	0	0	0	1
FLG	0	0	0	1	1
FLG2	0	0	0	1	1
FLII	0	1	1	1	1
FLNA	1	0	0	1	1
FLNB	1	1	0	1	1
FLNC	0	0	0	1	1
FLOT1	1	1	1	1	1
FLOT2	1	1	1	1	1
FLRT2	1	0	0	0	1
FLRT3	0	0	1	1	1
FLT4	0	0	0	1	0
FLVCR2	0	0	1	1	1
FMNL1	0	0	0	1	1
FMNL2	0	0	1	0	1
FMNL3	0	0	0	0	1
FMO1	0	0	0	0	1
FMO5	0	0	0	0	1
FMOD	0	0	0	0	1
FMR1NB	0	0	0	0	1
FN1	1	1	0	1	1
FN3K	0	1	1	1	1
FN3KRP	0	1	1	1	1
FNBP1	0	0	0	1	1
FNBP1L	0	1	1	1	1
FNDC8	0	0	0	0	1
FNTA	0	1	1	1	1
FNTB	0	1	1	1	1
FOLH1	1	1	1	1	1
FOLR1	1	1	1	1	1
FPGT	0	0	1	1	1
FPR1	0	0	0	0	1
FPR2	0	0	0	0	1
FREM1	0	0	0	0	1
FREM2	1	0	0	1	1
FRK	1	1	1	1	1
FRMPD1	0	0	0	1	0
FRY	0	0	1	1	0
FSCN1	0	0	0	1	1
FSCN3	0	0	0	0	1
FSIP2	0	0	0	0	1
[truncated: 4,159 more rows]
