# Supplementary material for: Prostate cancer reshapes the secreted and extracellular vesicle urinary proteomes
Source: Nat Commun. 2024 Jun 13;15:5069. doi: 10.1038/s41467-024-49424-5 (PMC11176296; doi:10.1038/s41467-024-49424-5)
Supplement: Supplementary file 10 — Source Data [file 41467_2024_49424_MOESM10_ESM.zip › SourceData_S4B_NTA_cEV_size_distribution.txt]

group	fraction	cell.line	bio.rep	bin	bin.median	bin.conc.1	bin.conc.2	bin.conc.3	bin.conc.avg	max.conc	scaled
cEV-P150_22Rv1_1	cEV-P150	22Rv1	1	(0,1.5]	0.75	0	0	0	0	53518185	0
cEV-P150_22Rv1_1	cEV-P150	22Rv1	1	(1.5,4.5]	3	0	0	0	0	53518185	0
cEV-P150_22Rv1_1	cEV-P150	22Rv1	1	(4.5,7.5]	6	0	0	0	0	53518185	0
cEV-P150_22Rv1_1	cEV-P150	22Rv1	1	(7.5,10.5]	9	0	0	0	0	53518185	0
cEV-P150_22Rv1_1	cEV-P150	22Rv1	1	(10.5,13.5]	12	0	0	0	0	53518185	0
cEV-P150_22Rv1_1	cEV-P150	22Rv1	1	(13.5,16.5]	15	0	0	0	0	53518185	0
cEV-P150_22Rv1_1	cEV-P150	22Rv1	1	(16.5,19.5]	18	0	0	0	0	53518185	0
cEV-P150_22Rv1_1	cEV-P150	22Rv1	1	(19.5,22.5]	21	0	0	0	0	53518185	0
cEV-P150_22Rv1_1	cEV-P150	22Rv1	1	(22.5,25.5]	24	0	0	0	0	53518185	0
cEV-P150_22Rv1_1	cEV-P150	22Rv1	1	(25.5,28.5]	27	0	0	0	0	53518185	0
cEV-P150_22Rv1_1	cEV-P150	22Rv1	1	(28.5,31.5]	30	0	0	0	0	53518185	0
cEV-P150_22Rv1_1	cEV-P150	22Rv1	1	(31.5,34.5]	33	0	0	0	0	53518185	0
cEV-P150_22Rv1_1	cEV-P150	22Rv1	1	(34.5,37.5]	36	0	0	0	0	53518185	0
cEV-P150_22Rv1_1	cEV-P150	22Rv1	1	(37.5,40.5]	39	0	0	0	0	53518185	0
cEV-P150_22Rv1_1	cEV-P150	22Rv1	1	(40.5,43.5]	42	0	0	0	0	53518185	0
cEV-P150_22Rv1_1	cEV-P150	22Rv1	1	(43.5,46.5]	45	0	0	0	0	53518185	0
cEV-P150_22Rv1_1	cEV-P150	22Rv1	1	(46.5,49.5]	48	0	0	0	0	53518185	0
cEV-P150_22Rv1_1	cEV-P150	22Rv1	1	(49.5,52.5]	51	0	0	0	0	53518185	0
cEV-P150_22Rv1_1	cEV-P150	22Rv1	1	(52.5,55.5]	54	0	0	0	0	53518185	0
cEV-P150_22Rv1_1	cEV-P150	22Rv1	1	(55.5,58.5]	57	0	0	0	0	53518185	0
cEV-P150_22Rv1_1	cEV-P150	22Rv1	1	(58.5,61.5]	60	0	0	2	0.666666666666667	53518185	1.24568250337089e-06
cEV-P150_22Rv1_1	cEV-P150	22Rv1	1	(61.5,64.5]	63	0	0	7	2.33333333333333	53518185	4.35988876179813e-06
cEV-P150_22Rv1_1	cEV-P150	22Rv1	1	(64.5,67.5]	66	0	0	12	4	53518185	7.47409502022537e-06
cEV-P150_22Rv1_1	cEV-P150	22Rv1	1	(67.5,70.5]	69	0	0	28	9.33333333333333	53518185	1.74395550471925e-05
cEV-P150_22Rv1_1	cEV-P150	22Rv1	1	(70.5,73.5]	72	0	0	62	20.6666666666667	53518185	3.86161576044977e-05
cEV-P150_22Rv1_1	cEV-P150	22Rv1	1	(73.5,76.5]	75	0	0	153	51	53518185	9.52947115078735e-05
cEV-P150_22Rv1_1	cEV-P150	22Rv1	1	(76.5,79.5]	78	0	0	416	138.666666666667	53518185	0.000259101960701146
cEV-P150_22Rv1_1	cEV-P150	22Rv1	1	(79.5,82.5]	81	0	0	1219	406.333333333333	53518185	0.00075924348580456
cEV-P150_22Rv1_1	cEV-P150	22Rv1	1	(82.5,85.5]	84	0	0	3780	1260	53518185	0.00235433993137099
cEV-P150_22Rv1_1	cEV-P150	22Rv1	1	(85.5,88.5]	87	6	0	12073	4026.33333333333	53518185	0.00752329947910852
cEV-P150_22Rv1_1	cEV-P150	22Rv1	1	(88.5,91.5]	90	86	5	38441	12844	53518185	0.0239993191099437
cEV-P150_22Rv1_1	cEV-P150	22Rv1	1	(91.5,94.5]	93	959	140	118026	39708.3333333333	53518185	0.0741959641070289
cEV-P150_22Rv1_1	cEV-P150	22Rv1	1	(94.5,97.5]	96	8697	2360	338765	116607.333333333	53518185	0.217883572347107
cEV-P150_22Rv1_1	cEV-P150	22Rv1	1	(97.5,100]	98.75	61381	26504	886524	324803	53518185	0.606902121213565
cEV-P150_22Rv1_1	cEV-P150	22Rv1	1	(100,104]	102	328642	200299	2079896	869612.333333333	53518185	1.62489130252331
cEV-P150_22Rv1_1	cEV-P150	22Rv1	1	(104,106]	105	1323446	1036803	4338946	2233065	53518185	4.17253499908489
cEV-P150_22Rv1_1	cEV-P150	22Rv1	1	(106,110]	108	4044648	3780453	8043203	5289434.66666667	53518185	9.88343432548519
cEV-P150_22Rv1_1	cEV-P150	22Rv1	1	(110,112]	111	9603103	10085018	13312306	11000142.3333333	53518185	20.5540272588342
cEV-P150_22Rv1_1	cEV-P150	22Rv1	1	(112,116]	114	18304503	20595550	19827862	19575971.6666667	53518185	36.5781680874766
cEV-P150_22Rv1_1	cEV-P150	22Rv1	1	(116,118]	117	29062393	33791790	26817838	29890673.6666667	53518185	55.8514338008037
cEV-P150_22Rv1_1	cEV-P150	22Rv1	1	(118,122]	120	39853875	46643009	33242275	39913053	53518185	74.5784876673228
cEV-P150_22Rv1_1	cEV-P150	22Rv1	1	(122,124]	123	48755167	56342949	38117503	47738539.6666667	53518185	89.2005953988661
cEV-P150_22Rv1_1	cEV-P150	22Rv1	1	(124,128]	126	54650835	61431445	40843216	52308498.6666667	53518185	97.7396723499997
cEV-P150_22Rv1_1	cEV-P150	22Rv1	1	(128,130]	129	57311251	61862732	41380572	53518185	53518185	100
cEV-P150_22Rv1_1	cEV-P150	22Rv1	1	(130,134]	132	57106266	58558546	40199814	51954875.3333333	53518185	97.0789187513241
cEV-P150_22Rv1_1	cEV-P150	22Rv1	1	(134,136]	135	54682454	52894652	38047966	48541690.6666667	53518185	90.7013021212634
cEV-P150_22Rv1_1	cEV-P150	22Rv1	1	(136,140]	138	50747204	46262515	35681582	44230433.6666667	53518185	82.6456160026104
cEV-P150_22Rv1_1	cEV-P150	22Rv1	1	(140,142]	141	45959463	39761461	33691414	39804112.6666667	53518185	74.3749300666057
cEV-P150_22Rv1_1	cEV-P150	22Rv1	1	(142,146]	144	40882061	34068091	32452371	35800841	53518185	66.894721859495
cEV-P150_22Rv1_1	cEV-P150	22Rv1	1	(146,148]	147	35960482	29470134	32153605	32528073.6666667	53518185	60.7794783523893
cEV-P150_22Rv1_1	cEV-P150	22Rv1	1	(148,152]	150	31514511	25988726	32843861	30115699.3333333	53518185	56.2718996044678
cEV-P150_22Rv1_1	cEV-P150	22Rv1	1	(152,154]	153	27742571	23507881	34448461	28566304.3333333	53518185	53.3768182410023
cEV-P150_22Rv1_1	cEV-P150	22Rv1	1	(154,158]	156	24739914	21867828	36746499	27784747	53518185	51.9164597977304
cEV-P150_22Rv1_1	cEV-P150	22Rv1	1	(158,160]	159	22527074	20916452	39328678	27590734.6666667	53518185	51.5539431441232
cEV-P150_22Rv1_1	cEV-P150	22Rv1	1	(160,164]	162	21080834	20530330	41586054	27732406	53518185	51.818659395867
cEV-P150_22Rv1_1	cEV-P150	22Rv1	1	(164,166]	165	20359789	20618114	42792170	27923357.6666667	53518185	52.1754571211013
cEV-P150_22Rv1_1	cEV-P150	22Rv1	1	(166,170]	168	20319219	21114250	42305022	27912830.3333333	53518185	52.1557865486906
cEV-P150_22Rv1_1	cEV-P150	22Rv1	1	(170,172]	171	20912937	21966627	39823632	27567732	53518185	51.5109621150269
cEV-P150_22Rv1_1	cEV-P150	22Rv1	1	(172,176]	174	22081889	23119393	35550230	26917170.6666667	53518185	50.2953728095724
cEV-P150_22Rv1_1	cEV-P150	22Rv1	1	(176,178]	177	23731453	24492327	30133151	26118977	53518185	48.8039289822702
cEV-P150_22Rv1_1	cEV-P150	22Rv1	1	(178,182]	180	25703541	25960294	24410122	25357985.6666667	53518185	47.3819985985449
cEV-P150_22Rv1_1	cEV-P150	22Rv1	1	(182,184]	183	27756129	27340096	19109812	24735345.6666667	53518185	46.2185809676966
cEV-P150_22Rv1_1	cEV-P150	22Rv1	1	(184,188]	186	29568525	28395346	14672657	24212176	53518185	45.241026017605
cEV-P150_22Rv1_1	cEV-P150	22Rv1	1	(188,190]	189	30787709	28868967	11238282	23631652.6666667	53518185	44.1563043789072
cEV-P150_22Rv1_1	cEV-P150	22Rv1	1	(190,194]	192	31113209	28543126	8739208	22798514.3333333	53518185	42.5995656118258
cEV-P150_22Rv1_1	cEV-P150	22Rv1	1	(194,196]	195	30390468	27309142	7014604	21571404.6666667	53518185	40.3066820495999
cEV-P150_22Rv1_1	cEV-P150	22Rv1	1	(196,200]	198	28666101	25215717	5892754	19924857.3333333	53518185	37.2300692434419
cEV-P150_22Rv1_1	cEV-P150	22Rv1	1	(200,202]	201	26172284	22467077	5232717	17957359.3333333	53518185	33.5537524924161
cEV-P150_22Rv1_1	cEV-P150	22Rv1	1	(202,206]	204	23247076	19366890	4936934	15850300	53518185	29.6166620747695
cEV-P150_22Rv1_1	cEV-P150	22Rv1	1	(206,208]	207	20232384	16233635	4949073	13805030.6666667	53518185	25.795027739948
cEV-P150_22Rv1_1	cEV-P150	22Rv1	1	(208,212]	210	17395491	13325811	5246162	11989154.6666667	53518185	22.4020202977113
cEV-P150_22Rv1_1	cEV-P150	22Rv1	1	(212,214]	213	14896437	10803454	5828303	10509398	53518185	19.6370598143416
cEV-P150_22Rv1_1	cEV-P150	22Rv1	1	(214,218]	216	12795450	8728767	6705511	9409909.33333333	53518185	17.5826391222597
cEV-P150_22Rv1_1	cEV-P150	22Rv1	1	(218,220]	219	11080822	7091258	7879862	8683980.66666667	53518185	16.2262241641167
cEV-P150_22Rv1_1	cEV-P150	22Rv1	1	(220,224]	222	9699348	5839296	9322526	8287056.66666667	53518185	15.4845622411647
cEV-P150_22Rv1_1	cEV-P150	22Rv1	1	(224,226]	225	8580070	4906152	10949562	8145261.33333333	53518185	15.2196142924752
cEV-P150_22Rv1_1	cEV-P150	22Rv1	1	(226,230]	228	7649744	4226433	12606477	8160884.66666667	53518185	15.2488068619417
cEV-P150_22Rv1_1	cEV-P150	22Rv1	1	(230,232]	231	6842257	3743978	14075105	8220446.66666667	53518185	15.3600998738404
cEV-P150_22Rv1_1	cEV-P150	22Rv1	1	(232,236]	234	6104717	3414079	15111810	8210202	53518185	15.3409574708111
cEV-P150_22Rv1_1	cEV-P150	22Rv1	1	(236,238]	237	5401615	3202710	15511167	8038497.33333333	53518185	15.0201232222904
cEV-P150_22Rv1_1	cEV-P150	22Rv1	1	(238,242]	240	4716809	3084572	15171249	7657543.33333333	53518185	14.3083016237067
cEV-P150_22Rv1_1	cEV-P150	22Rv1	1	(242,244]	243	4052213	3040930	14129481	7074208	53518185	13.2183256962096
cEV-P150_22Rv1_1	cEV-P150	22Rv1	1	(244,248]	246	3422708	3057688	12550248	6343548	53518185	11.8530701293401
cEV-P150_22Rv1_1	cEV-P150	22Rv1	1	(248,250]	249	2848467	3123849	10670744	5547686.66666667	53518185	10.365984322276
cEV-P150_22Rv1_1	cEV-P150	22Rv1	1	(250,254]	252	2347315	3230344	8732000	4769886.33333333	53518185	8.91264592275193
cEV-P150_22Rv1_1	cEV-P150	22Rv1	1	(254,256]	255	1929728	3369169	6924342	4074413	53518185	7.61313747841038
cEV-P150_22Rv1_1	cEV-P150	22Rv1	1	(256,260]	258	1597557	3532740	5362868	3497721.66666667	53518185	6.53557602274193
cEV-P150_22Rv1_1	cEV-P150	22Rv1	1	(260,262]	261	1345801	3713336	4091064	3050067	53518185	5.69912264401343
cEV-P150_22Rv1_1	cEV-P150	22Rv1	1	(262,266]	264	1165796	3902583	3100550	2722976.33333333	53518185	5.08794596328955
cEV-P150_22Rv1_1	cEV-P150	22Rv1	1	(266,268]	267	1048348	4090884	2354195	2497809	53518185	4.66721545209353
cEV-P150_22Rv1_1	cEV-P150	22Rv1	1	(268,272]	270	986056	4266850	1804733	2352546.33333333	53518185	4.39578870870403
cEV-P150_22Rv1_1	cEV-P150	22Rv1	1	(272,274]	273	974714	4416800	1406349	2265954.33333333	53518185	4.23398949970619
cEV-P150_22Rv1_1	cEV-P150	22Rv1	1	(274,278]	276	1014038	4524586	1120173	2219599	53518185	4.1473734581993
cEV-P150_22Rv1_1	cEV-P150	22Rv1	1	(278,280]	279	1107907	4572054	915721	2198560.66666667	53518185	4.10806283259917
cEV-P150_22Rv1_1	cEV-P150	22Rv1	1	(280,284]	282	1264079	4540465	770249	2191597.66666667	53518185	4.09505230169272
cEV-P150_22Rv1_1	cEV-P150	22Rv1	1	(284,286]	285	1493010	4413123	667291	2191141.33333333	53518185	4.09419963201916
cEV-P150_22Rv1_1	cEV-P150	22Rv1	1	(286,290]	288	1804993	4179097	595120	2193070	53518185	4.09780339150141
cEV-P150_22Rv1_1	cEV-P150	22Rv1	1	(290,292]	291	2204811	3837337	545403	2195850.33333333	53518185	4.10299851038172
cEV-P150_22Rv1_1	cEV-P150	22Rv1	1	(292,296]	294	2683705	3399965	512146	2198605.33333333	53518185	4.1081462933269
cEV-P150_22Rv1_1	cEV-P150	22Rv1	1	(296,298]	297	3210345	2893098	490921	2198121.33333333	53518185	4.10724192782945
cEV-P150_22Rv1_1	cEV-P150	22Rv1	1	(298,302]	300	3725253	2354044	478295	2185864	53518185	4.08433880932248
cEV-P150_22Rv1_1	cEV-P150	22Rv1	1	(302,304]	303	4145032	1824886	471455	2147124.33333333	53518185	4.01195282189285
cEV-P150_22Rv1_1	cEV-P150	22Rv1	1	(304,308]	306	4380580	1344116	467957	2064217.66666667	53518185	3.85703974577364
cEV-P150_22Rv1_1	cEV-P150	22Rv1	1	(308,310]	309	4366027	939169	465594	1923596.66666667	53518185	3.59428606681386
cEV-P150_22Rv1_1	cEV-P150	22Rv1	1	(310,314]	312	4085740	622431	462370	1723513.66666667	53518185	3.22042622833092
cEV-P150_22Rv1_1	cEV-P150	22Rv1	1	(314,316]	315	3583986	391837	456538	1477453.66666667	53518185	2.76065727316176
cEV-P150_22Rv1_1	cEV-P150	22Rv1	1	(316,320]	318	2950161	235047	446680	1210629.33333333	53518185	2.26208966790136
cEV-P150_22Rv1_1	cEV-P150	22Rv1	1	(320,322]	321	2287238	135014	431822	951358	53518185	1.77763502256289
cEV-P150_22Rv1_1	cEV-P150	22Rv1	1	(322,326]	324	1680331	74764	411505	722200	53518185	1.34944785590169
cEV-P150_22Rv1_1	cEV-P150	22Rv1	1	(326,328]	327	1179286	40248	385827	535120.333333333	53518185	0.999885054647002
cEV-P150_22Rv1_1	cEV-P150	22Rv1	1	(328,332]	330	798437	21274	355408	391706.333333333	53518185	0.731912588839351
cEV-P150_22Rv1_1	cEV-P150	22Rv1	1	(332,334]	333	527303	11166	321299	286589.333333333	53518185	0.535498977279094
cEV-P150_22Rv1_1	cEV-P150	22Rv1	1	(334,338]	336	343744	5891	284835	211490	53518185	0.395174088956866
cEV-P150_22Rv1_1	cEV-P150	22Rv1	1	(338,340]	339	223907	3166	247478	158183.666666667	53518185	0.295569938828581
cEV-P150_22Rv1_1	cEV-P150	22Rv1	1	(340,344]	342	147504	1755	210639	119966	53518185	0.224159320799089
cEV-P150_22Rv1_1	cEV-P150	22Rv1	1	(344,346]	345	99415	1017	175574	92002	53518185	0.171907922512694
cEV-P150_22Rv1_1	cEV-P150	22Rv1	1	(346,350]	348	69275	623	143270	71056	53518185	0.132769823939283
cEV-P150_22Rv1_1	cEV-P150	22Rv1	1	(350,352]	351	50370	409	114413	55064	53518185	0.102888392048422
cEV-P150_22Rv1_1	cEV-P150	22Rv1	1	(352,356]	354	38504	290	89381	42725	53518185	0.0798326774347822
cEV-P150_22Rv1_1	cEV-P150	22Rv1	1	(356,358]	357	31120	224	68274	33206	53518185	0.0620461998104009
cEV-P150_22Rv1_1	cEV-P150	22Rv1	1	(358,362]	360	26690	190	50968	25949.3333333333	53518185	0.0484869457612087
cEV-P150_22Rv1_1	cEV-P150	22Rv1	1	(362,364]	363	24331	176	37159	20555.3333333333	53518185	0.0384081286264348
cEV-P150_22Rv1_1	cEV-P150	22Rv1	1	(364,368]	366	23564	181	26443	16729.3333333333	53518185	0.0312591567395892
cEV-P150_22Rv1_1	cEV-P150	22Rv1	1	(368,370]	369	24192	202	18353	14249	53518185	0.0266245949857978
cEV-P150_22Rv1_1	cEV-P150	22Rv1	1	(370,374]	372	26221	250	12416	12962.3333333333	53518185	0.024220427754292
cEV-P150_22Rv1_1	cEV-P150	22Rv1	1	(374,376]	375	29840	335	8182	12785.6666666667	53518185	0.0238903218908987
cEV-P150_22Rv1_1	cEV-P150	22Rv1	1	(376,380]	378	35415	485	5250	13716.6666666667	53518185	0.0256299175068562
cEV-P150_22Rv1_1	cEV-P150	22Rv1	1	(380,382]	381	43502	752	3278	15844	53518185	0.0296048903751127
cEV-P150_22Rv1_1	cEV-P150	22Rv1	1	(382,386]	384	54852	1238	1992	19360.6666666667	53518185	0.0361758655803942
cEV-P150_22Rv1_1	cEV-P150	22Rv1	1	(386,388]	387	70384	2133	1178	24565	53518185	0.045900286042959
cEV-P150_22Rv1_1	cEV-P150	22Rv1	1	(388,392]	390	91114	3807	679	31866.6666666667	53518185	0.0595436236611288
cEV-P150_22Rv1_1	cEV-P150	22Rv1	1	(392,394]	393	117984	6955	380	41773	53518185	0.0780538428199686
cEV-P150_22Rv1_1	cEV-P150	22Rv1	1	(394,398]	396	151571	12844	208	54874.3333333333	53518185	0.102533995376213
cEV-P150_22Rv1_1	cEV-P150	22Rv1	1	(398,400]	399	191693	23698	112	71834.3333333333	53518185	0.134224158261969
cEV-P150_22Rv1_1	cEV-P150	22Rv1	1	(400,404]	402	236973	43152	58	93394.3333333333	53518185	0.174509530420984
cEV-P150_22Rv1_1	cEV-P150	22Rv1	1	(404,406]	405	284509	76672	30	120403.666666667	53518185	0.224977111362552
cEV-P150_22Rv1_1	cEV-P150	22Rv1	1	(406,410]	408	329842	131466	15	153774.333333333	53518185	0.287330994751286
cEV-P150_22Rv1_1	cEV-P150	22Rv1	1	(410,412]	411	367414	215241	7	194220.666666667	53518185	0.362905929389546
cEV-P150_22Rv1_1	cEV-P150	22Rv1	1	(412,416]	414	391543	333111	3	241552.333333333	53518185	0.451346272922621
cEV-P150_22Rv1_1	cEV-P150	22Rv1	1	(416,418]	417	397733	482660	0	293464.333333333	53518185	0.548345078095106
cEV-P150_22Rv1_1	cEV-P150	22Rv1	1	(418,422]	420	383953	648830	0	344261	53518185	0.643259856439451
cEV-P150_22Rv1_1	cEV-P150	22Rv1	1	(422,424]	423	351359	802243	0	384534	53518185	0.718510913626836
cEV-P150_22Rv1_1	cEV-P150	22Rv1	1	(424,428]	426	304178	904910	0	403029.333333333	53518185	0.753069883317854
cEV-P150_22Rv1_1	cEV-P150	22Rv1	1	(428,430]	429	248704	923945	0	390883	53518185	0.730374170947688
cEV-P150_22Rv1_1	cEV-P150	22Rv1	1	(430,434]	432	191788	847636	0	346474.666666667	53518185	0.647396145191894
cEV-P150_22Rv1_1	cEV-P150	22Rv1	1	(434,436]	435	139328	693796	0	277708	53518185	0.518903994969187
cEV-P150_22Rv1_1	cEV-P150	22Rv1	1	(436,440]	438	95256	503264	0	199506.666666667	53518185	0.372782945958774
cEV-P150_22Rv1_1	cEV-P150	22Rv1	1	(440,442]	441	61232	321455	0	127562.333333333	53518185	0.238353250083749
cEV-P150_22Rv1_1	cEV-P150	22Rv1	1	(442,446]	444	36973	179706	0	72226.3333333333	53518185	0.134956619573951
cEV-P150_22Rv1_1	cEV-P150	22Rv1	1	(446,448]	447	20950	87420	0	36123.3333333333	53518185	0.0674973064451519
cEV-P150_22Rv1_1	cEV-P150	22Rv1	1	(448,452]	450	11129	36802	0	15977	53518185	0.0298534040345352
cEV-P150_22Rv1_1	cEV-P150	22Rv1	1	(452,454]	453	5536	13338	0	6291.33333333333	53518185	0.0117555057843111
cEV-P150_22Rv1_1	cEV-P150	22Rv1	1	(454,458]	456	2576	4143	0	2239.66666666667	53518185	0.00418487037007452
cEV-P150_22Rv1_1	cEV-P150	22Rv1	1	(458,460]	459	1120	1097	0	739	53518185	0.00138083905498664
cEV-P150_22Rv1_1	cEV-P150	22Rv1	1	(460,464]	462	454	247	0	233.666666666667	53518185	0.000436611717431499
cEV-P150_22Rv1_1	cEV-P150	22Rv1	1	(464,466]	465	171	47	0	72.6666666666667	53518185	0.000135779392867428
cEV-P150_22Rv1_1	cEV-P150	22Rv1	1	(466,470]	468	60	7	0	22.3333333333333	53518185	4.1730363862925e-05
cEV-P150_22Rv1_1	cEV-P150	22Rv1	1	(470,472]	471	19	0	0	6.33333333333333	53518185	1.18339837820235e-05
cEV-P150_22Rv1_1	cEV-P150	22Rv1	1	(472,476]	474	6	0	0	2	53518185	3.73704751011268e-06
cEV-P150_22Rv1_1	cEV-P150	22Rv1	1	(476,478]	477	0	0	0	0	53518185	0
cEV-P150_22Rv1_1	cEV-P150	22Rv1	1	(478,482]	480	0	0	0	0	53518185	0
cEV-P150_22Rv1_1	cEV-P150	22Rv1	1	(482,484]	483	0	0	0	0	53518185	0
cEV-P150_22Rv1_1	cEV-P150	22Rv1	1	(484,488]	486	0	0	0	0	53518185	0
cEV-P150_22Rv1_1	cEV-P150	22Rv1	1	(488,490]	489	0	0	0	0	53518185	0
cEV-P150_22Rv1_1	cEV-P150	22Rv1	1	(490,494]	492	0	0	0	0	53518185	0
cEV-P150_22Rv1_1	cEV-P150	22Rv1	1	(494,496]	495	0	0	5	1.66666666666667	53518185	3.11420625842724e-06
cEV-P150_22Rv1_1	cEV-P150	22Rv1	1	(496,500]	498	0	0	12	4	53518185	7.47409502022537e-06
cEV-P150_22Rv1_1	cEV-P150	22Rv1	1	(500,502]	501	0	0	28	9.33333333333333	53518185	1.74395550471925e-05
cEV-P150_22Rv1_1	cEV-P150	22Rv1	1	(502,506]	504	0	0	65	21.6666666666667	53518185	4.04846813595541e-05
cEV-P150_22Rv1_1	cEV-P150	22Rv1	1	(506,508]	507	0	0	149	49.6666666666667	53518185	9.28033465011316e-05
cEV-P150_22Rv1_1	cEV-P150	22Rv1	1	(508,512]	510	0	0	338	112.666666666667	53518185	0.000210520343069681
cEV-P150_22Rv1_1	cEV-P150	22Rv1	1	(512,514]	513	0	0	745	248.333333333333	53518185	0.000464016732505658
cEV-P150_22Rv1_1	cEV-P150	22Rv1	1	(514,518]	516	0	0	1592	530.666666666667	53518185	0.000991563272683232
cEV-P150_22Rv1_1	cEV-P150	22Rv1	1	(518,520]	519	0	0	3271	1090.33333333333	53518185	0.0020373137342631
cEV-P150_22Rv1_1	cEV-P150	22Rv1	1	(520,524]	522	0	0	6438	2146	53518185	0.00400985197835091
cEV-P150_22Rv1_1	cEV-P150	22Rv1	1	(524,526]	525	0	0	12091	4030.33333333333	53518185	0.00753077357412874
cEV-P150_22Rv1_1	cEV-P150	22Rv1	1	(526,530]	528	0	0	21582	7194	53518185	0.0134421598938753
cEV-P150_22Rv1_1	cEV-P150	22Rv1	1	(530,532]	531	0	0	36506	12168.6666666667	53518185	0.0227374427340289
cEV-P150_22Rv1_1	cEV-P150	22Rv1	1	(532,536]	534	0	0	58355	19451.6666666667	53518185	0.0363459012421043
cEV-P150_22Rv1_1	cEV-P150	22Rv1	1	(536,538]	537	0	0	87957	29319	53518185	0.0547832479744969
cEV-P150_22Rv1_1	cEV-P150	22Rv1	1	(538,542]	540	0	0	124778	41592.6666666667	53518185	0.0777168857028068
cEV-P150_22Rv1_1	cEV-P150	22Rv1	1	(542,544]	543	0	0	166351	55450.3333333333	53518185	0.103610265059126
cEV-P150_22Rv1_1	cEV-P150	22Rv1	1	(544,548]	546	0	0	208173	69391	53518185	0.129658731887115
cEV-P150_22Rv1_1	cEV-P150	22Rv1	1	(548,550]	549	0	0	244311	81437	53518185	0.152166969040523
cEV-P150_22Rv1_1	cEV-P150	22Rv1	1	(550,554]	552	0	0	268730	89576.6666666667	53518185	0.16737612956543
cEV-P150_22Rv1_1	cEV-P150	22Rv1	1	(554,556]	555	0	0	276933	92311	53518185	0.172485296353006
cEV-P150_22Rv1_1	cEV-P150	22Rv1	1	(556,560]	558	0	0	267329	89109.6666666667	53518185	0.166503528971819
cEV-P150_22Rv1_1	cEV-P150	22Rv1	1	(560,562]	561	0	0	241735	80578.3333333333	53518185	0.150562529976182
cEV-P150_22Rv1_1	cEV-P150	22Rv1	1	(562,566]	564	0	0	204805	68268.3333333333	53518185	0.127561002551438
cEV-P150_22Rv1_1	cEV-P150	22Rv1	1	(566,568]	567	0	0	162630	54210	53518185	0.101292672761604
cEV-P150_22Rv1_1	cEV-P150	22Rv1	1	(568,572]	570	0	0	121099	40366.3333333333	53518185	0.075425452737856
cEV-P150_22Rv1_1	cEV-P150	22Rv1	1	(572,574]	573	0	0	84611	28203.6666666667	53518185	0.0526992211463574
cEV-P150_22Rv1_1	cEV-P150	22Rv1	1	(574,578]	576	0	0	55512	18504	53518185	0.0345751635635626
cEV-P150_22Rv1_1	cEV-P150	22Rv1	1	(578,580]	579	0	0	34227	11409	53518185	0.0213179875214378
cEV-P150_22Rv1_1	cEV-P150	22Rv1	1	(580,584]	582	0	0	19853	6617.66666666667	53518185	0.0123652673697112
cEV-P150_22Rv1_1	cEV-P150	22Rv1	1	(584,586]	585	0	0	10844	3614.66666666667	53518185	0.00675409053327699
cEV-P150_22Rv1_1	cEV-P150	22Rv1	1	(586,590]	588	0	0	5583	1861	53518185	0.00347732270815985
cEV-P150_22Rv1_1	cEV-P150	22Rv1	1	(590,592]	591	0	0	2713	904.333333333333	53518185	0.00168976831582262
cEV-P150_22Rv1_1	cEV-P150	22Rv1	1	(592,596]	594	0	0	1245	415	53518185	0.000775437358348382
cEV-P150_22Rv1_1	cEV-P150	22Rv1	1	(596,1e+03]	798	0	0	898	299.333333333333	53518185	0.000559311444013532
cEV-P150_22Rv1_2	cEV-P150	22Rv1	2	(0,1.5]	0.75	0	0	0	0	20163643.3333333	0
cEV-P150_22Rv1_2	cEV-P150	22Rv1	2	(1.5,4.5]	3	0	0	0	0	20163643.3333333	0
cEV-P150_22Rv1_2	cEV-P150	22Rv1	2	(4.5,7.5]	6	0	0	0	0	20163643.3333333	0
cEV-P150_22Rv1_2	cEV-P150	22Rv1	2	(7.5,10.5]	9	0	0	0	0	20163643.3333333	0
cEV-P150_22Rv1_2	cEV-P150	22Rv1	2	(10.5,13.5]	12	0	0	0	0	20163643.3333333	0
cEV-P150_22Rv1_2	cEV-P150	22Rv1	2	(13.5,16.5]	15	0	0	0	0	20163643.3333333	0
cEV-P150_22Rv1_2	cEV-P150	22Rv1	2	(16.5,19.5]	18	0	0	0	0	20163643.3333333	0
cEV-P150_22Rv1_2	cEV-P150	22Rv1	2	(19.5,22.5]	21	0	7	0	2.33333333333333	20163643.3333333	1.15719827749383e-05
cEV-P150_22Rv1_2	cEV-P150	22Rv1	2	(22.5,25.5]	24	0	2300	0	766.666666666667	20163643.3333333	0.00380222291176545
cEV-P150_22Rv1_2	cEV-P150	22Rv1	2	(25.5,28.5]	27	0	41627	0	13875.6666666667	20163643.3333333	0.0688152752817654
cEV-P150_22Rv1_2	cEV-P150	22Rv1	2	(28.5,31.5]	30	0	107504	0	35834.6666666667	20163643.3333333	0.17771920517671
cEV-P150_22Rv1_2	cEV-P150	22Rv1	2	(31.5,34.5]	33	1	95695	0	31898.6666666667	20163643.3333333	0.158198923375785
cEV-P150_22Rv1_2	cEV-P150	22Rv1	2	(34.5,37.5]	36	17	59634	0	19883.6666666667	20163643.3333333	0.0986114777868352
cEV-P150_22Rv1_2	cEV-P150	22Rv1	2	(37.5,40.5]	39	121	41782	0	13967.6666666667	20163643.3333333	0.0692715420311772
cEV-P150_22Rv1_2	cEV-P150	22Rv1	2	(40.5,43.5]	42	631	40779	47	13819	20163643.3333333	0.068534241414374
cEV-P150_22Rv1_2	cEV-P150	22Rv1	2	(43.5,46.5]	45	2607	55592	1419	19872.6666666667	20163643.3333333	0.0985569241537533
cEV-P150_22Rv1_2	cEV-P150	22Rv1	2	(46.5,49.5]	48	9155	94620	12960	38911.6666666667	20163643.3333333	0.192979344176061
cEV-P150_22Rv1_2	cEV-P150	22Rv1	2	(49.5,52.5]	51	27839	175652	52487	85326	20163643.3333333	0.423167572394738
cEV-P150_22Rv1_2	cEV-P150	22Rv1	2	(52.5,55.5]	54	72406	320128	130305	174279.666666667	20163643.3333333	0.864326271723711
cEV-P150_22Rv1_2	cEV-P150	22Rv1	2	(55.5,58.5]	57	157694	539180	247571	314815	20163643.3333333	1.56130018169666
cEV-P150_22Rv1_2	cEV-P150	22Rv1	2	(58.5,61.5]	60	285047	821005	404894	503648.666666667	20163643.3333333	2.49780586940885
cEV-P150_22Rv1_2	cEV-P150	22Rv1	2	(61.5,64.5]	63	433796	1134937	596860	721864.333333333	20163643.3333333	3.58002927050386
cEV-P150_22Rv1_2	cEV-P150	22Rv1	2	(64.5,67.5]	66	576765	1451486	807004	945085	20163643.3333333	4.68707457465111
cEV-P150_22Rv1_2	cEV-P150	22Rv1	2	(67.5,70.5]	69	704763	1760572	1020302	1161879	20163643.3333333	5.76224733195539
cEV-P150_22Rv1_2	cEV-P150	22Rv1	2	(70.5,73.5]	72	833250	2075521	1243885	1384218.66666667	20163643.3333333	6.8649233860349
cEV-P150_22Rv1_2	cEV-P150	22Rv1	2	(73.5,76.5]	75	993151	2426359	1516493	1645334.33333333	20163643.3333333	8.15990595614913
cEV-P150_22Rv1_2	cEV-P150	22Rv1	2	(76.5,79.5]	78	1222606	2851839	1907155	1993866.66666667	20163643.3333333	9.88842459522444
cEV-P150_22Rv1_2	cEV-P150	22Rv1	2	(79.5,82.5]	81	1565436	3395235	2516922	2492531	20163643.3333333	12.3615110562856
cEV-P150_22Rv1_2	cEV-P150	22Rv1	2	(82.5,85.5]	84	2072037	4103381	3487218	3220878.66666667	20163643.3333333	15.9736939074999
cEV-P150_22Rv1_2	cEV-P150	22Rv1	2	(85.5,88.5]	87	2797239	5025923	5001258	4274806.66666667	20163643.3333333	21.2005667626535
cEV-P150_22Rv1_2	cEV-P150	22Rv1	2	(88.5,91.5]	90	3792047	6211133	7251582	5751587.33333333	20163643.3333333	28.5245440928086
cEV-P150_22Rv1_2	cEV-P150	22Rv1	2	(91.5,94.5]	93	5089059	7694989	10346760	7710269.33333333	20163643.3333333	38.2384731066294
cEV-P150_22Rv1_2	cEV-P150	22Rv1	2	(94.5,97.5]	96	6684863	9482453	14168566	10111960.6666667	20163643.3333333	50.1494719952231
cEV-P150_22Rv1_2	cEV-P150	22Rv1	2	(97.5,100]	98.75	8526224	11525005	18270070	12773766.3333333	20163643.3333333	63.3504874201802
cEV-P150_22Rv1_2	cEV-P150	22Rv1	2	(100,104]	102	10508193	13705335	21944531	15386019.6666667	20163643.3333333	76.3057519532267
cEV-P150_22Rv1_2	cEV-P150	22Rv1	2	(104,106]	105	12488763	15842948	24490266	17607325.6666667	20163643.3333333	87.3221439974555
cEV-P150_22Rv1_2	cEV-P150	22Rv1	2	(106,110]	108	14316224	17726991	25510382	19184532.3333333	20163643.3333333	95.1441761599632
cEV-P150_22Rv1_2	cEV-P150	22Rv1	2	(110,112]	111	15857458	19166323	25038868	20020883	20163643.3333333	99.2919913778809
cEV-P150_22Rv1_2	cEV-P150	22Rv1	2	(112,116]	114	17015058	20034254	23441618	20163643.3333333	20163643.3333333	100
cEV-P150_22Rv1_2	cEV-P150	22Rv1	2	(116,118]	117	17729452	20288444	21210649	19742848.3333333	20163643.3333333	97.9131003606656
cEV-P150_22Rv1_2	cEV-P150	22Rv1	2	(118,122]	120	17972264	19962629	18791401	18908764.6666667	20163643.3333333	93.7765281505839
cEV-P150_22Rv1_2	cEV-P150	22Rv1	2	(122,124]	123	17741034	19141827	16500746	17794535.6666667	20163643.3333333	88.2505972382967
cEV-P150_22Rv1_2	cEV-P150	22Rv1	2	(124,128]	126	17061002	17936218	14519794	16505671.3333333	20163643.3333333	81.8585761534829
cEV-P150_22Rv1_2	cEV-P150	22Rv1	2	(128,130]	129	15991407	16462555	12923126	15125696	20163643.3333333	75.0146972446944
cEV-P150_22Rv1_2	cEV-P150	22Rv1	2	(130,134]	132	14627841	14833774	11715141	13725585.3333333	20163643.3333333	68.0709587371198
cEV-P150_22Rv1_2	cEV-P150	22Rv1	2	(134,136]	135	13093343	13153087	10859269	12368566.3333333	20163643.3333333	61.3409299542923
cEV-P150_22Rv1_2	cEV-P150	22Rv1	2	(136,140]	138	11518200	11509147	10296135	11107827.3333333	20163643.3333333	55.0883942435668
cEV-P150_22Rv1_2	cEV-P150	22Rv1	2	(140,142]	141	10016327	9971439	9952297	9980021	20163643.3333333	49.4951276166526
cEV-P150_22Rv1_2	cEV-P150	22Rv1	2	(142,146]	144	8668125	8587145	9743814	8999694.66666667	20163643.3333333	44.6332764267304
cEV-P150_22Rv1_2	cEV-P150	22Rv1	2	(146,148]	147	7515196	7380973	9580040	8158736.33333333	20163643.3333333	40.4626098491129
cEV-P150_22Rv1_2	cEV-P150	22Rv1	2	(148,152]	150	6565557	6358248	9372258	7432021	20163643.3333333	36.85852242642
cEV-P150_22Rv1_2	cEV-P150	22Rv1	2	(152,154]	153	5804157	5510214	9048233	6787534.66666667	20163643.3333333	33.6622432486986
cEV-P150_22Rv1_2	cEV-P150	22Rv1	2	(154,158]	156	5203662	4819884	8568320	6197288.66666667	20163643.3333333	30.7349647294231
cEV-P150_22Rv1_2	cEV-P150	22Rv1	2	(158,160]	159	4732749	4267102	7934849	5644900	20163643.3333333	27.9954366712497
cEV-P150_22Rv1_2	cEV-P150	22Rv1	2	(160,164]	162	4361419	3832134	7188393	5127315.33333333	20163643.3333333	25.4285163081474
cEV-P150_22Rv1_2	cEV-P150	22Rv1	2	(164,166]	165	4063903	3497735	6391781	4651139.66666667	20163643.3333333	23.066960617071
cEV-P150_22Rv1_2	cEV-P150	22Rv1	2	(166,170]	168	3819987	3250000	5609732	4226573	20163643.3333333	20.9613556941512
cEV-P150_22Rv1_2	cEV-P150	22Rv1	2	(170,172]	171	3615273	3078373	4893080	3862242	20163643.3333333	19.1544848128472
cEV-P150_22Rv1_2	cEV-P150	22Rv1	2	(172,176]	174	3440681	2975157	4272070	3562636	20163643.3333333	17.6686124680179
cEV-P150_22Rv1_2	cEV-P150	22Rv1	2	(176,178]	177	3291362	2934706	3757662	3327910	20163643.3333333	16.5045073699479
cEV-P150_22Rv1_2	cEV-P150	22Rv1	2	(178,182]	180	3165249	2952371	3346986	3154868.66666667	20163643.3333333	15.6463225147968
cEV-P150_22Rv1_2	cEV-P150	22Rv1	2	(182,184]	183	3061519	3023163	3029386	3038022.66666667	20163643.3333333	15.0668339865167
cEV-P150_22Rv1_2	cEV-P150	22Rv1	2	(184,188]	186	2979190	3140094	2791118	2970134	20163643.3333333	14.7301454945394
cEV-P150_22Rv1_2	cEV-P150	22Rv1	2	(188,190]	189	2916023	3292258	2618261	2942180.66666667	20163643.3333333	14.5915131408957
cEV-P150_22Rv1_2	cEV-P150	22Rv1	2	(190,194]	192	2867762	3463002	2498132	2942965.33333333	20163643.3333333	14.5954046333888
cEV-P150_22Rv1_2	cEV-P150	22Rv1	2	(194,196]	195	2827740	3628897	2419746	2958794.33333333	20163643.3333333	14.6739073113936
cEV-P150_22Rv1_2	cEV-P150	22Rv1	2	(196,200]	198	2786909	3760475	2373699	2973694.33333333	20163643.3333333	14.7478026871136
cEV-P150_22Rv1_2	cEV-P150	22Rv1	2	(200,202]	201	2734403	3825611	2351768	2970594	20163643.3333333	14.7324268282865
cEV-P150_22Rv1_2	cEV-P150	22Rv1	2	(202,206]	204	2658752	3795553	2346338	2933547.66666667	20163643.3333333	14.5486984577688
cEV-P150_22Rv1_2	cEV-P150	22Rv1	2	(206,208]	207	2549725	3652232	2349763	2850573.33333333	20163643.3333333	14.1371937908708
cEV-P150_22Rv1_2	cEV-P150	22Rv1	2	(208,212]	210	2400546	3394242	2353734	2716174	20163643.3333333	13.4706508893151
cEV-P150_22Rv1_2	cEV-P150	22Rv1	2	(212,214]	213	2209882	3038725	2348803	2532470	20163643.3333333	12.5595853791635
cEV-P150_22Rv1_2	cEV-P150	22Rv1	2	(214,218]	216	1982875	2617892	2324284	2308350.33333333	20163643.3333333	11.4480815553671
cEV-P150_22Rv1_2	cEV-P150	22Rv1	2	(218,220]	219	1730663	2171307	2268800	2056923.33333333	20163643.3333333	10.2011491640152
cEV-P150_22Rv1_2	cEV-P150	22Rv1	2	(220,224]	222	1468321	1736908	2171700	1792309.66666667	20163643.3333333	8.88881853858091
cEV-P150_22Rv1_2	cEV-P150	22Rv1	2	(224,226]	225	1211823	1343951	2025374	1527049.33333333	20163643.3333333	7.57328082077759
cEV-P150_22Rv1_2	cEV-P150	22Rv1	2	(226,230]	228	975012	1009704	1828014	1270910	20163643.3333333	6.30297798364152
cEV-P150_22Rv1_2	cEV-P150	22Rv1	2	(230,232]	231	767487	739870	1585905	1031087.33333333	20163643.3333333	5.11359636891018
cEV-P150_22Rv1_2	cEV-P150	22Rv1	2	(232,236]	234	593878	531399	1313964	813080.333333333	20163643.3333333	4.03240783370333
cEV-P150_22Rv1_2	cEV-P150	22Rv1	2	(236,238]	237	454378	376083	1033642	621367.666666667	20163643.3333333	3.08162397238727
cEV-P150_22Rv1_2	cEV-P150	22Rv1	2	(238,242]	240	346020	263709	768334	459354.333333333	20163643.3333333	2.2781316141114
cEV-P150_22Rv1_2	cEV-P150	22Rv1	2	(242,244]	243	264147	184235	537791	328724.333333333	20163643.3333333	1.63028242415846
cEV-P150_22Rv1_2	cEV-P150	22Rv1	2	(244,248]	246	203624	128966	353797	228795.666666667	20163643.3333333	1.13469407727737
cEV-P150_22Rv1_2	cEV-P150	22Rv1	2	(248,250]	249	159653	90966	218755	156458	20163643.3333333	0.775941120429129
cEV-P150_22Rv1_2	cEV-P150	22Rv1	2	(250,254]	252	128177	65015	127373	106855	20163643.3333333	0.529938951178301
cEV-P150_22Rv1_2	cEV-P150	22Rv1	2	(254,256]	255	106003	47341	70123	74489	20163643.3333333	0.369422324966735
cEV-P150_22Rv1_2	cEV-P150	22Rv1	2	(256,260]	258	90749	35306	36725	54260	20163643.3333333	0.269098193729209
cEV-P150_22Rv1_2	cEV-P150	22Rv1	2	(260,262]	261	80715	27103	18447	42088.3333333333	20163643.3333333	0.208733772153941
cEV-P150_22Rv1_2	cEV-P150	22Rv1	2	(262,266]	264	74749	21513	8977	35079.6666666667	20163643.3333333	0.173974842178819
cEV-P150_22Rv1_2	cEV-P150	22Rv1	2	(266,268]	267	72119	17730	4282	31377	20163643.3333333	0.155611758655389
cEV-P150_22Rv1_2	cEV-P150	22Rv1	2	(268,272]	270	72420	15222	2028	29890	20163643.3333333	0.14823709934696
cEV-P150_22Rv1_2	cEV-P150	22Rv1	2	(272,274]	273	75493	13651	968	30037.3333333333	20163643.3333333	0.148967787402177
cEV-P150_22Rv1_2	cEV-P150	22Rv1	2	(274,278]	276	81366	12810	472	31549.3333333333	20163643.3333333	0.156466432240338
cEV-P150_22Rv1_2	cEV-P150	22Rv1	2	(278,280]	279	90186	12587	239	34337.3333333333	20163643.3333333	0.170293298515992
cEV-P150_22Rv1_2	cEV-P150	22Rv1	2	(280,284]	282	102138	12949	128	38405	20163643.3333333	0.190466570773503
cEV-P150_22Rv1_2	cEV-P150	22Rv1	2	(284,286]	285	117326	13928	73	43775.6666666667	20163643.3333333	0.217101968840618
cEV-P150_22Rv1_2	cEV-P150	22Rv1	2	(286,290]	288	135611	15627	45	50427.6666666667	20163643.3333333	0.250092038591571
cEV-P150_22Rv1_2	cEV-P150	22Rv1	2	(290,292]	291	156413	18231	30	58224.6666666667	20163643.3333333	0.288760645604225
cEV-P150_22Rv1_2	cEV-P150	22Rv1	2	(292,296]	294	178501	22021	23	66848.3333333333	20163643.3333333	0.331529040800001
cEV-P150_22Rv1_2	cEV-P150	22Rv1	2	(296,298]	297	199875	27403	19	75765.6666666667	20163643.3333333	0.375753852685022
cEV-P150_22Rv1_2	cEV-P150	22Rv1	2	(298,302]	300	217826	34932	17	84258.3333333333	20163643.3333333	0.417872563705005
cEV-P150_22Rv1_2	cEV-P150	22Rv1	2	(302,304]	303	229287	45332	17	91545.3333333333	20163643.3333333	0.454011865911137
cEV-P150_22Rv1_2	cEV-P150	22Rv1	2	(304,308]	306	231479	59492	20	96997	20163643.3333333	0.481048977094583
cEV-P150_22Rv1_2	cEV-P150	22Rv1	2	(308,310]	309	222719	78406	24	100383	20163643.3333333	0.497841577241415
cEV-P150_22Rv1_2	cEV-P150	22Rv1	2	(310,314]	312	203101	103035	33	102056.333333333	20163643.3333333	0.506140342031442
cEV-P150_22Rv1_2	cEV-P150	22Rv1	2	(314,316]	315	174718	134039	49	102935.333333333	20163643.3333333	0.510499673256801
cEV-P150_22Rv1_2	cEV-P150	22Rv1	2	(316,320]	318	141246	171387	78	104237	20163643.3333333	0.51695518650482
cEV-P150_22Rv1_2	cEV-P150	22Rv1	2	(320,322]	321	106995	213878	131	107001.333333333	20163643.3333333	0.530664679812329
cEV-P150_22Rv1_2	cEV-P150	22Rv1	2	(322,326]	324	75792	258720	228	111580	20163643.3333333	0.553372216297551
cEV-P150_22Rv1_2	cEV-P150	22Rv1	2	(326,328]	327	50148	301387	410	117315	20163643.3333333	0.581814496817953
cEV-P150_22Rv1_2	cEV-P150	22Rv1	2	(328,332]	330	30983	336010	749	122580.666666667	20163643.3333333	0.607929155660196
cEV-P150_22Rv1_2	cEV-P150	22Rv1	2	(332,334]	333	17885	356436	1372	125231	20163643.3333333	0.621073274952129
cEV-P150_22Rv1_2	cEV-P150	22Rv1	2	(334,338]	336	9659	357825	2486	123323.333333333	20163643.3333333	0.611612352463419
cEV-P150_22Rv1_2	cEV-P150	22Rv1	2	(338,340]	339	4890	338281	4405	115858.666666667	20163643.3333333	0.574591926425995
cEV-P150_22Rv1_2	cEV-P150	22Rv1	2	(340,344]	342	2327	299833	7549	103236.333333333	20163643.3333333	0.511992459034768
cEV-P150_22Rv1_2	cEV-P150	22Rv1	2	(344,346]	345	1045	248187	12384	87205.3333333333	20163643.3333333	0.432487977949752
cEV-P150_22Rv1_2	cEV-P150	22Rv1	2	(346,350]	348	444	191211	19269	70308	20163643.3333333	0.348686984974442
cEV-P150_22Rv1_2	cEV-P150	22Rv1	2	(350,352]	351	179	136730	28197	55035.3333333333	20163643.3333333	0.272943398291281
cEV-P150_22Rv1_2	cEV-P150	22Rv1	2	(352,356]	354	69	90544	38516	43043	20163643.3333333	0.213468366249287
cEV-P150_22Rv1_2	cEV-P150	22Rv1	2	(356,358]	357	26	55436	48786	34749.3333333333	20163643.3333333	0.172336580045967
cEV-P150_22Rv1_2	cEV-P150	22Rv1	2	(358,362]	360	9	31346	56970	29441.6666666667	20163643.3333333	0.146013625513775
cEV-P150_22Rv1_2	cEV-P150	22Rv1	2	(362,364]	363	3	16362	61020	25795	20163643.3333333	0.127928269576943
cEV-P150_22Rv1_2	cEV-P150	22Rv1	2	(364,368]	366	1	7885	59690	22525.3333333333	20163643.3333333	0.111712615428462
cEV-P150_22Rv1_2	cEV-P150	22Rv1	2	(368,370]	369	0	3511	53124	18878.3333333333	20163643.3333333	0.0936256063512331
cEV-P150_22Rv1_2	cEV-P150	22Rv1	2	(370,374]	372	0	1446	42884	14776.6666666667	20163643.3333333	0.073283713773288
cEV-P150_22Rv1_2	cEV-P150	22Rv1	2	(374,376]	375	0	552	31316	10622.6666666667	20163643.3333333	0.0526822781531049
cEV-P150_22Rv1_2	cEV-P150	22Rv1	2	(376,380]	378	0	196	20643	6946.33333333333	20163643.3333333	0.0344497927209914
cEV-P150_22Rv1_2	cEV-P150	22Rv1	2	(380,382]	381	0	65	12262	4109	20163643.3333333	0.0203782616666664
cEV-P150_22Rv1_2	cEV-P150	22Rv1	2	(382,386]	384	0	20	6555	2191.66666666667	20163643.3333333	0.0108693981064599
cEV-P150_22Rv1_2	cEV-P150	22Rv1	2	(386,388]	387	0	6	3150	1052	20163643.3333333	0.00521731109110077
cEV-P150_22Rv1_2	cEV-P150	22Rv1	2	(388,392]	390	0	2	1360	454	20163643.3333333	0.00225157721992371
cEV-P150_22Rv1_2	cEV-P150	22Rv1	2	(392,394]	393	0	0	527	175.666666666667	20163643.3333333	0.000871204988913214
cEV-P150_22Rv1_2	cEV-P150	22Rv1	2	(394,398]	396	0	0	184	61.3333333333333	20163643.3333333	0.000304177832941236
cEV-P150_22Rv1_2	cEV-P150	22Rv1	2	(398,400]	399	0	0	57	19	20163643.3333333	9.42290025959264e-05
cEV-P150_22Rv1_2	cEV-P150	22Rv1	2	(400,404]	402	0	0	16	5.33333333333333	20163643.3333333	2.64502463427162e-05
cEV-P150_22Rv1_2	cEV-P150	22Rv1	2	(404,406]	405	0	0	4	1.33333333333333	20163643.3333333	6.61256158567904e-06
cEV-P150_22Rv1_2	cEV-P150	22Rv1	2	(406,410]	408	0	0	0	0	20163643.3333333	0
cEV-P150_22Rv1_2	cEV-P150	22Rv1	2	(410,412]	411	0	0	0	0	20163643.3333333	0
cEV-P150_22Rv1_2	cEV-P150	22Rv1	2	(412,416]	414	0	0	0	0	20163643.3333333	0
cEV-P150_22Rv1_2	cEV-P150	22Rv1	2	(416,418]	417	0	0	0	0	20163643.3333333	0
cEV-P150_22Rv1_2	cEV-P150	22Rv1	2	(418,422]	420	0	0	0	0	20163643.3333333	0
cEV-P150_22Rv1_2	cEV-P150	22Rv1	2	(422,424]	423	0	0	0	0	20163643.3333333	0
cEV-P150_22Rv1_2	cEV-P150	22Rv1	2	(424,428]	426	0	0	0	0	20163643.3333333	0
cEV-P150_22Rv1_2	cEV-P150	22Rv1	2	(428,430]	429	0	0	0	0	20163643.3333333	0
cEV-P150_22Rv1_2	cEV-P150	22Rv1	2	(430,434]	432	0	0	0	0	20163643.3333333	0
cEV-P150_22Rv1_2	cEV-P150	22Rv1	2	(434,436]	435	0	0	0	0	20163643.3333333	0
cEV-P150_22Rv1_2	cEV-P150	22Rv1	2	(436,440]	438	0	0	0	0	20163643.3333333	0
cEV-P150_22Rv1_2	cEV-P150	22Rv1	2	(440,442]	441	0	0	0	0	20163643.3333333	0
cEV-P150_22Rv1_2	cEV-P150	22Rv1	2	(442,446]	444	0	0	0	0	20163643.3333333	0
cEV-P150_22Rv1_2	cEV-P150	22Rv1	2	(446,448]	447	0	0	0	0	20163643.3333333	0
cEV-P150_22Rv1_2	cEV-P150	22Rv1	2	(448,452]	450	0	0	0	0	20163643.3333333	0
cEV-P150_22Rv1_2	cEV-P150	22Rv1	2	(452,454]	453	0	0	0	0	20163643.3333333	0
cEV-P150_22Rv1_2	cEV-P150	22Rv1	2	(454,458]	456	0	0	0	0	20163643.3333333	0
cEV-P150_22Rv1_2	cEV-P150	22Rv1	2	(458,460]	459	0	0	0	0	20163643.3333333	0
cEV-P150_22Rv1_2	cEV-P150	22Rv1	2	(460,464]	462	0	0	0	0	20163643.3333333	0
cEV-P150_22Rv1_2	cEV-P150	22Rv1	2	(464,466]	465	0	0	0	0	20163643.3333333	0
cEV-P150_22Rv1_2	cEV-P150	22Rv1	2	(466,470]	468	0	0	0	0	20163643.3333333	0
cEV-P150_22Rv1_2	cEV-P150	22Rv1	2	(470,472]	471	0	0	0	0	20163643.3333333	0
cEV-P150_22Rv1_2	cEV-P150	22Rv1	2	(472,476]	474	0	0	0	0	20163643.3333333	0
cEV-P150_22Rv1_2	cEV-P150	22Rv1	2	(476,478]	477	0	0	0	0	20163643.3333333	0
cEV-P150_22Rv1_2	cEV-P150	22Rv1	2	(478,482]	480	0	0	0	0	20163643.3333333	0
cEV-P150_22Rv1_2	cEV-P150	22Rv1	2	(482,484]	483	0	0	0	0	20163643.3333333	0
cEV-P150_22Rv1_2	cEV-P150	22Rv1	2	(484,488]	486	0	0	0	0	20163643.3333333	0
cEV-P150_22Rv1_2	cEV-P150	22Rv1	2	(488,490]	489	0	0	0	0	20163643.3333333	0
cEV-P150_22Rv1_2	cEV-P150	22Rv1	2	(490,494]	492	0	0	0	0	20163643.3333333	0
cEV-P150_22Rv1_2	cEV-P150	22Rv1	2	(494,496]	495	0	0	0	0	20163643.3333333	0
cEV-P150_22Rv1_2	cEV-P150	22Rv1	2	(496,500]	498	0	0	0	0	20163643.3333333	0
cEV-P150_22Rv1_2	cEV-P150	22Rv1	2	(500,502]	501	0	0	0	0	20163643.3333333	0
cEV-P150_22Rv1_2	cEV-P150	22Rv1	2	(502,506]	504	0	0	0	0	20163643.3333333	0
cEV-P150_22Rv1_2	cEV-P150	22Rv1	2	(506,508]	507	0	0	0	0	20163643.3333333	0
cEV-P150_22Rv1_2	cEV-P150	22Rv1	2	(508,512]	510	0	0	0	0	20163643.3333333	0
cEV-P150_22Rv1_2	cEV-P150	22Rv1	2	(512,514]	513	0	0	0	0	20163643.3333333	0
cEV-P150_22Rv1_2	cEV-P150	22Rv1	2	(514,518]	516	0	0	0	0	20163643.3333333	0
cEV-P150_22Rv1_2	cEV-P150	22Rv1	2	(518,520]	519	0	0	0	0	20163643.3333333	0
cEV-P150_22Rv1_2	cEV-P150	22Rv1	2	(520,524]	522	0	0	0	0	20163643.3333333	0
cEV-P150_22Rv1_2	cEV-P150	22Rv1	2	(524,526]	525	0	0	0	0	20163643.3333333	0
cEV-P150_22Rv1_2	cEV-P150	22Rv1	2	(526,530]	528	0	0	0	0	20163643.3333333	0
cEV-P150_22Rv1_2	cEV-P150	22Rv1	2	(530,532]	531	0	0	0	0	20163643.3333333	0
cEV-P150_22Rv1_2	cEV-P150	22Rv1	2	(532,536]	534	0	0	0	0	20163643.3333333	0
cEV-P150_22Rv1_2	cEV-P150	22Rv1	2	(536,538]	537	0	0	0	0	20163643.3333333	0
cEV-P150_22Rv1_2	cEV-P150	22Rv1	2	(538,542]	540	0	0	0	0	20163643.3333333	0
cEV-P150_22Rv1_2	cEV-P150	22Rv1	2	(542,544]	543	0	0	0	0	20163643.3333333	0
cEV-P150_22Rv1_2	cEV-P150	22Rv1	2	(544,548]	546	0	0	0	0	20163643.3333333	0
cEV-P150_22Rv1_2	cEV-P150	22Rv1	2	(548,550]	549	0	0	0	0	20163643.3333333	0
cEV-P150_22Rv1_2	cEV-P150	22Rv1	2	(550,554]	552	0	0	0	0	20163643.3333333	0
cEV-P150_22Rv1_2	cEV-P150	22Rv1	2	(554,556]	555	0	0	0	0	20163643.3333333	0
cEV-P150_22Rv1_2	cEV-P150	22Rv1	2	(556,560]	558	0	0	0	0	20163643.3333333	0
cEV-P150_22Rv1_2	cEV-P150	22Rv1	2	(560,562]	561	0	0	0	0	20163643.3333333	0
cEV-P150_22Rv1_2	cEV-P150	22Rv1	2	(562,566]	564	0	0	0	0	20163643.3333333	0
cEV-P150_22Rv1_2	cEV-P150	22Rv1	2	(566,568]	567	0	0	0	0	20163643.3333333	0
cEV-P150_22Rv1_2	cEV-P150	22Rv1	2	(568,572]	570	0	0	0	0	20163643.3333333	0
cEV-P150_22Rv1_2	cEV-P150	22Rv1	2	(572,574]	573	0	0	0	0	20163643.3333333	0
cEV-P150_22Rv1_2	cEV-P150	22Rv1	2	(574,578]	576	0	0	0	0	20163643.3333333	0
cEV-P150_22Rv1_2	cEV-P150	22Rv1	2	(578,580]	579	0	0	0	0	20163643.3333333	0
cEV-P150_22Rv1_2	cEV-P150	22Rv1	2	(580,584]	582	0	0	0	0	20163643.3333333	0
cEV-P150_22Rv1_2	cEV-P150	22Rv1	2	(584,586]	585	0	0	0	0	20163643.3333333	0
cEV-P150_22Rv1_2	cEV-P150	22Rv1	2	(586,590]	588	0	0	0	0	20163643.3333333	0
cEV-P150_22Rv1_2	cEV-P150	22Rv1	2	(590,592]	591	0	0	0	0	20163643.3333333	0
cEV-P150_22Rv1_2	cEV-P150	22Rv1	2	(592,596]	594	0	0	0	0	20163643.3333333	0
cEV-P150_22Rv1_3	cEV-P150	22Rv1	3	(0,1.5]	0.75	0	0	0	0	53966312.6666667	0
cEV-P150_22Rv1_3	cEV-P150	22Rv1	3	(1.5,4.5]	3	0	0	0	0	53966312.6666667	0
cEV-P150_22Rv1_3	cEV-P150	22Rv1	3	(4.5,7.5]	6	0	0	0	0	53966312.6666667	0
cEV-P150_22Rv1_3	cEV-P150	22Rv1	3	(7.5,10.5]	9	0	0	0	0	53966312.6666667	0
cEV-P150_22Rv1_3	cEV-P150	22Rv1	3	(10.5,13.5]	12	0	0	0	0	53966312.6666667	0
cEV-P150_22Rv1_3	cEV-P150	22Rv1	3	(13.5,16.5]	15	0	0	0	0	53966312.6666667	0
cEV-P150_22Rv1_3	cEV-P150	22Rv1	3	(16.5,19.5]	18	0	0	0	0	53966312.6666667	0
cEV-P150_22Rv1_3	cEV-P150	22Rv1	3	(19.5,22.5]	21	0	0	0	0	53966312.6666667	0
cEV-P150_22Rv1_3	cEV-P150	22Rv1	3	(22.5,25.5]	24	0	0	0	0	53966312.6666667	0
cEV-P150_22Rv1_3	cEV-P150	22Rv1	3	(25.5,28.5]	27	0	0	0	0	53966312.6666667	0
cEV-P150_22Rv1_3	cEV-P150	22Rv1	3	(28.5,31.5]	30	0	0	0	0	53966312.6666667	0
cEV-P150_22Rv1_3	cEV-P150	22Rv1	3	(31.5,34.5]	33	0	0	0	0	53966312.6666667	0
cEV-P150_22Rv1_3	cEV-P150	22Rv1	3	(34.5,37.5]	36	0	0	0	0	53966312.6666667	0
cEV-P150_22Rv1_3	cEV-P150	22Rv1	3	(37.5,40.5]	39	0	0	0	0	53966312.6666667	0
cEV-P150_22Rv1_3	cEV-P150	22Rv1	3	(40.5,43.5]	42	0	0	1	0.333333333333333	53966312.6666667	6.17669277114097e-07
cEV-P150_22Rv1_3	cEV-P150	22Rv1	3	(43.5,46.5]	45	1	5	36	14	53966312.6666667	2.59421096387921e-05
cEV-P150_22Rv1_3	cEV-P150	22Rv1	3	(46.5,49.5]	48	35	96	604	245	53966312.6666667	0.000453986918678861
cEV-P150_22Rv1_3	cEV-P150	22Rv1	3	(49.5,52.5]	51	469	1109	5526	2368	53966312.6666667	0.00438792254461854
cEV-P150_22Rv1_3	cEV-P150	22Rv1	3	(52.5,55.5]	54	3836	9104	30873	14604.3333333333	53966312.6666667	0.0270619440381999
cEV-P150_22Rv1_3	cEV-P150	22Rv1	3	(55.5,58.5]	57	21323	55330	117861	64838	53966312.6666667	0.120145321768571
cEV-P150_22Rv1_3	cEV-P150	22Rv1	3	(58.5,61.5]	60	87811	252716	338631	226386	53966312.6666667	0.419495030906256
cEV-P150_22Rv1_3	cEV-P150	22Rv1	3	(61.5,64.5]	63	285971	873708	790899	650192.666666667	53966312.6666667	1.20481210321466
cEV-P150_22Rv1_3	cEV-P150	22Rv1	3	(64.5,67.5]	66	770092	2311225	1589804	1557040.33333333	53966312.6666667	2.88520793138248
cEV-P150_22Rv1_3	cEV-P150	22Rv1	3	(67.5,70.5]	69	1765906	4773923	2861796	3133875	53966312.6666667	5.80709491744782
cEV-P150_22Rv1_3	cEV-P150	22Rv1	3	(70.5,73.5]	72	3522076	7946020	4736895	5401663.66666667	53966312.6666667	10.0093250766104
cEV-P150_22Rv1_3	cEV-P150	22Rv1	3	(73.5,76.5]	75	6226501	11109572	7335227	8223766.66666667	53966312.6666667	15.238704036465
cEV-P150_22Rv1_3	cEV-P150	22Rv1	3	(76.5,79.5]	78	9944007	13689513	10747679	11460399.6666667	53966312.6666667	21.2362103326459
cEV-P150_22Rv1_3	cEV-P150	22Rv1	3	(79.5,82.5]	81	14607629	15618230	15014140	15079999.6666667	53966312.6666667	27.9433574789725
cEV-P150_22Rv1_3	cEV-P150	22Rv1	3	(82.5,85.5]	84	20026521	17245159	20104954	19125544.6666667	53966312.6666667	35.4397840460201
cEV-P150_22Rv1_3	cEV-P150	22Rv1	3	(85.5,88.5]	87	25871574	19057422	25909371	23612789	53966312.6666667	43.7546829368331
cEV-P150_22Rv1_3	cEV-P150	22Rv1	3	(88.5,91.5]	90	31674675	21486295	32227445	28462805	53966312.6666667	52.7418005669685
cEV-P150_22Rv1_3	cEV-P150	22Rv1	3	(91.5,94.5]	93	36913194	24827050	38757183	33499142.3333333	53966312.6666667	62.0741730869167
cEV-P150_22Rv1_3	cEV-P150	22Rv1	3	(94.5,97.5]	96	41177272	29189166	45079733	38482057	53966312.6666667	71.3075529871604
cEV-P150_22Rv1_3	cEV-P150	22Rv1	3	(97.5,100]	98.75	44314931	34435146	50670238	43140105	53966312.6666667	79.9389524099287
cEV-P150_22Rv1_3	cEV-P150	22Rv1	3	(100,104]	102	46453124	40145031	54974373	47190842.6666667	53966312.6666667	87.4450010289752
cEV-P150_22Rv1_3	cEV-P150	22Rv1	3	(104,106]	105	47899194	45677355	57559407	50378652	53966312.6666667	93.352036688468
cEV-P150_22Rv1_3	cEV-P150	22Rv1	3	(106,110]	108	49005785	50346135	58280182	52544034	53966312.6666667	97.3645064923156
cEV-P150_22Rv1_3	cEV-P150	22Rv1	3	(110,112]	111	50066708	53635984	57357142	53686611.3333333	53966312.6666667	99.4817112388965
cEV-P150_22Rv1_3	cEV-P150	22Rv1	3	(112,116]	114	51256329	55336576	55306033	53966312.6666667	53966312.6666667	100
cEV-P150_22Rv1_3	cEV-P150	22Rv1	3	(116,118]	117	52596067	55539773	52759864	53631901.3333333	53966312.6666667	99.3803331804437
cEV-P150_22Rv1_3	cEV-P150	22Rv1	3	(118,122]	120	53938310	54537379	50286071	52920586.6666667	53966312.6666667	98.0622615325618
cEV-P150_22Rv1_3	cEV-P150	22Rv1	3	(122,124]	123	54979129	52697119	48276507	51984251.6666667	53966312.6666667	96.3272254448019
cEV-P150_22Rv1_3	cEV-P150	22Rv1	3	(124,128]	126	55322797	50370851	46920436	50871361.3333333	53966312.6666667	94.2650309417101
cEV-P150_22Rv1_3	cEV-P150	22Rv1	3	(128,130]	129	54605555	47848050	46227546	49560383.6666667	53966312.6666667	91.8357790586619
cEV-P150_22Rv1_3	cEV-P150	22Rv1	3	(130,134]	132	52642659	45343075	46067194	48017642.6666667	53966312.6666667	88.9770679039291
cEV-P150_22Rv1_3	cEV-P150	22Rv1	3	(134,136]	135	49524051	43000048	46210483	46244860.6666667	53966312.6666667	85.6920889746664
cEV-P150_22Rv1_3	cEV-P150	22Rv1	3	(136,140]	138	45597476	40903874	46378443	44293264.3333333	53966312.6666667	82.0757656853809
cEV-P150_22Rv1_3	cEV-P150	22Rv1	3	(140,142]	141	41347039	39091634	46301008	42246560.3333333	53966312.6666667	78.2832071449413
cEV-P150_22Rv1_3	cEV-P150	22Rv1	3	(142,146]	144	37240321	37562344	45779567	40194077.3333333	53966312.6666667	74.4799400722443
cEV-P150_22Rv1_3	cEV-P150	22Rv1	3	(146,148]	147	33620815	36284892	44732662	38212789.6666667	53966312.6666667	70.8085985097691
cEV-P150_22Rv1_3	cEV-P150	22Rv1	3	(148,152]	150	30674326	35204835	43204374	36361178.3333333	53966312.6666667	67.3775482085003
cEV-P150_22Rv1_3	cEV-P150	22Rv1	3	(152,154]	153	28450183	34250965	41331500	34677549.3333333	53966312.6666667	64.2577704864253
cEV-P150_22Rv1_3	cEV-P150	22Rv1	3	(154,158]	156	26902326	33342538	39286397	33177087	53966312.6666667	61.4774020321245
cEV-P150_22Rv1_3	cEV-P150	22Rv1	3	(158,160]	159	25925316	32397603	37221129	31848016	53966312.6666667	59.0146230607146
cEV-P150_22Rv1_3	cEV-P150	22Rv1	3	(160,164]	162	25376994	31342165	35231619	30650259.3333333	53966312.6666667	56.7951705773388
cEV-P150_22Rv1_3	cEV-P150	22Rv1	3	(164,166]	165	25091143	30119163	33346862	29519056	53966312.6666667	54.6990419418316
cEV-P150_22Rv1_3	cEV-P150	22Rv1	3	(166,170]	168	24888173	28695695	31538487	28374118.3333333	53966312.6666667	52.5774634790995
cEV-P150_22Rv1_3	cEV-P150	22Rv1	3	(170,172]	171	24590898	27066999	29742842	27133579.6666667	53966312.6666667	50.2787356146833
cEV-P150_22Rv1_3	cEV-P150	22Rv1	3	(172,176]	174	24047542	25256244	27888338	25730708	53966312.6666667	47.6792034299817
cEV-P150_22Rv1_3	cEV-P150	22Rv1	3	(176,178]	177	23157392	23310164	25921482	24129679.3333333	53966312.6666667	44.7124847724449
cEV-P150_22Rv1_3	cEV-P150	22Rv1	3	(178,182]	180	21889656	21291439	23825248	22335447.6666667	53966312.6666667	41.3877594428692
cEV-P150_22Rv1_3	cEV-P150	22Rv1	3	(182,184]	183	20286511	19269415	21624827	20393584.3333333	53966312.6666667	37.7894714788061
cEV-P150_22Rv1_3	cEV-P150	22Rv1	3	(184,188]	186	18447702	17310906	19379749	18379452.3333333	53966312.6666667	34.057269109449
cEV-P150_22Rv1_3	cEV-P150	22Rv1	3	(188,190]	189	16502327	15472656	17166440	16380474.3333333	53966312.6666667	30.3531472207681
cEV-P150_22Rv1_3	cEV-P150	22Rv1	3	(190,194]	192	14578424	13796456	15058645	14477841.6666667	53966312.6666667	26.8275539892671
cEV-P150_22Rv1_3	cEV-P150	22Rv1	3	(194,196]	195	12780011	12307210	13112652	12733291	53966312.6666667	23.5948879417603
cEV-P150_22Rv1_3	cEV-P150	22Rv1	3	(196,200]	198	11176064	11013581	11360703	11183449.3333333	53966312.6666667	20.7230191960864
cEV-P150_22Rv1_3	cEV-P150	22Rv1	3	(200,202]	201	9800434	9910365	9812039	9840946	53966312.6666667	18.2353500058166
cEV-P150_22Rv1_3	cEV-P150	22Rv1	3	(202,206]	204	8658562	8981633	8458640	8699611.66666667	53966312.6666667	16.1204485479701
cEV-P150_22Rv1_3	cEV-P150	22Rv1	3	(206,208]	207	7736518	8203841	7282447	7740935.33333333	53966312.6666667	14.3440137945809
cEV-P150_22Rv1_3	cEV-P150	22Rv1	3	(208,212]	210	7009203	7548437	6261780	6939806.66666667	53966312.6666667	12.8595161013348
cEV-P150_22Rv1_3	cEV-P150	22Rv1	3	(212,214]	213	6446268	6983920	5375838	6268675.33333333	53966312.6666667	11.6159044848089
cEV-P150_22Rv1_3	cEV-P150	22Rv1	3	(214,218]	216	6015570	6477625	4607074	5700089.66666667	53966312.6666667	10.5623107916866
cEV-P150_22Rv1_3	cEV-P150	22Rv1	3	(218,220]	219	5684697	5997679	3941788	5208054.66666667	53966312.6666667	9.6505660833921
cEV-P150_22Rv1_3	cEV-P150	22Rv1	3	(220,224]	222	5421373	5515564	3369497	4768811.33333333	53966312.6666667	8.83664474686054
cEV-P150_22Rv1_3	cEV-P150	22Rv1	3	(224,226]	225	5193614	5009350	2881760	4361574.66666667	53966312.6666667	8.08203201431748
cEV-P150_22Rv1_3	cEV-P150	22Rv1	3	(226,230]	228	4970392	4467146	2470986	3969508	53966312.6666667	7.35552941057587
cEV-P150_22Rv1_3	cEV-P150	22Rv1	3	(230,232]	231	4723321	3889671	2129603	3580865	53966312.6666667	6.63537088797951
cEV-P150_22Rv1_3	cEV-P150	22Rv1	3	(232,236]	234	4429470	3290631	1849691	3189930.66666667	53966312.6666667	5.91096650677227
cEV-P150_22Rv1_3	cEV-P150	22Rv1	3	(236,238]	237	4074760	2694001	1622999	2797253.33333333	53966312.6666667	5.18333233291499
cEV-P150_22Rv1_3	cEV-P150	22Rv1	3	(238,242]	240	3656867	2128481	1441144	2408830.66666667	53966312.6666667	4.4635820897108
cEV-P150_22Rv1_3	cEV-P150	22Rv1	3	(242,244]	243	3186293	1620698	1295847	2034279.33333333	53966312.6666667	3.76953553580444
cEV-P150_22Rv1_3	cEV-P150	22Rv1	3	(244,248]	246	2684698	1189434	1179066	1684399.33333333	53966312.6666667	3.1212051557744
cEV-P150_22Rv1_3	cEV-P150	22Rv1	3	(248,250]	249	2180522	842672	1083036	1368743.33333333	53966312.6666667	2.53629211576422
cEV-P150_22Rv1_3	cEV-P150	22Rv1	3	(250,254]	252	1703074	577984	1000255	1093771	53966312.6666667	2.02676622869509
cEV-P150_22Rv1_3	cEV-P150	22Rv1	3	(254,256]	255	1276852	385371	923558	861927	53966312.6666667	1.59715748104537
cEV-P150_22Rv1_3	cEV-P150	22Rv1	3	(256,260]	258	917704	251032	846394	671710	53966312.6666667	1.24468389039093
cEV-P150_22Rv1_3	cEV-P150	22Rv1	3	(260,262]	261	631614	160675	763419	518569.333333333	53966312.6666667	0.960913035760618
cEV-P150_22Rv1_3	cEV-P150	22Rv1	3	(262,266]	264	415859	101672	671369	396300	53966312.6666667	0.73434700356095
cEV-P150_22Rv1_3	cEV-P150	22Rv1	3	(266,268]	267	261635	64008	569961	298534.666666667	53966312.6666667	0.553187075260494
cEV-P150_22Rv1_3	cEV-P150	22Rv1	3	(268,272]	270	157074	40341	462384	219933	53966312.6666667	0.407537571370604
cEV-P150_22Rv1_3	cEV-P150	22Rv1	3	(272,274]	273	89833	25605	354882	156773.333333333	53966312.6666667	0.290502214412302
cEV-P150_22Rv1_3	cEV-P150	22Rv1	3	(274,278]	276	48842	16458	255230	106843.333333333	53966312.6666667	0.197981533393381
cEV-P150_22Rv1_3	cEV-P150	22Rv1	3	(278,280]	279	25185	10767	170488	68813.3333333333	53966312.6666667	0.127511645567434
cEV-P150_22Rv1_3	cEV-P150	22Rv1	3	(280,284]	282	12284	7199	104933	41472	53966312.6666667	0.0768479407814275
cEV-P150_22Rv1_3	cEV-P150	22Rv1	3	(284,286]	285	5651	4939	59100	23230	53966312.6666667	0.0430453719220814
cEV-P150_22Rv1_3	cEV-P150	22Rv1	3	(286,290]	288	2444	3487	30284	12071.6666666667	53966312.6666667	0.022368892870687
cEV-P150_22Rv1_3	cEV-P150	22Rv1	3	(290,292]	291	992	2540	14054	5862	53966312.6666667	0.0108623319073285
cEV-P150_22Rv1_3	cEV-P150	22Rv1	3	(292,296]	294	376	1912	5887	2725	53966312.6666667	0.00504944634040774
cEV-P150_22Rv1_3	cEV-P150	22Rv1	3	(296,298]	297	133	1491	2221	1281.66666666667	53966312.6666667	0.0023749383705037
cEV-P150_22Rv1_3	cEV-P150	22Rv1	3	(298,302]	300	44	1204	754	667.333333333333	53966312.6666667	0.00123657389278242
cEV-P150_22Rv1_3	cEV-P150	22Rv1	3	(302,304]	303	13	1009	230	417.333333333333	53966312.6666667	0.000773321934946849
cEV-P150_22Rv1_3	cEV-P150	22Rv1	3	(304,308]	306	4	878	63	315	53966312.6666667	0.000583697466872822
cEV-P150_22Rv1_3	cEV-P150	22Rv1	3	(308,310]	309	1	793	16	270	53966312.6666667	0.000500312114462419
cEV-P150_22Rv1_3	cEV-P150	22Rv1	3	(310,314]	312	0	743	4	249	53966312.6666667	0.00046139895000423
cEV-P150_22Rv1_3	cEV-P150	22Rv1	3	(314,316]	315	0	723	0	241	53966312.6666667	0.000446574887353492
cEV-P150_22Rv1_3	cEV-P150	22Rv1	3	(316,320]	318	0	730	0	243.333333333333	53966312.6666667	0.000450898572293291
cEV-P150_22Rv1_3	cEV-P150	22Rv1	3	(320,322]	321	0	765	0	255	53966312.6666667	0.000472516996992284
cEV-P150_22Rv1_3	cEV-P150	22Rv1	3	(322,326]	324	0	830	0	276.666666666667	53966312.6666667	0.000512665500004701
cEV-P150_22Rv1_3	cEV-P150	22Rv1	3	(326,328]	327	0	932	0	310.666666666667	53966312.6666667	0.000575667766270338
cEV-P150_22Rv1_3	cEV-P150	22Rv1	3	(328,332]	330	0	1082	0	360.666666666667	53966312.6666667	0.000668318157837453
cEV-P150_22Rv1_3	cEV-P150	22Rv1	3	(332,334]	333	0	1296	0	432	53966312.6666667	0.00080049938313987
cEV-P150_22Rv1_3	cEV-P150	22Rv1	3	(334,338]	336	0	1598	0	532.666666666667	53966312.6666667	0.000987035504828327
cEV-P150_22Rv1_3	cEV-P150	22Rv1	3	(338,340]	339	0	2022	0	674	53966312.6666667	0.0012489272783247
cEV-P150_22Rv1_3	cEV-P150	22Rv1	3	(340,344]	342	0	2620	0	873.333333333333	53966312.6666667	0.00161829350603893
cEV-P150_22Rv1_3	cEV-P150	22Rv1	3	(344,346]	345	0	3465	0	1155	53966312.6666667	0.00214022404520035
cEV-P150_22Rv1_3	cEV-P150	22Rv1	3	(346,350]	348	0	4661	0	1553.66666666667	53966312.6666667	0.00287895650062881
cEV-P150_22Rv1_3	cEV-P150	22Rv1	3	(350,352]	351	0	6351	0	2117	53966312.6666667	0.00392281757895163
cEV-P150_22Rv1_3	cEV-P150	22Rv1	3	(352,356]	354	0	8732	0	2910.66666666667	53966312.6666667	0.00539348812776029
cEV-P150_22Rv1_3	cEV-P150	22Rv1	3	(356,358]	357	0	12065	0	4021.66666666667	53966312.6666667	0.00745217982838158
cEV-P150_22Rv1_3	cEV-P150	22Rv1	3	(358,362]	360	0	16679	0	5559.66666666667	53966312.6666667	0.010302105872986
cEV-P150_22Rv1_3	cEV-P150	22Rv1	3	(362,364]	363	0	22969	0	7656.33333333333	53966312.6666667	0.0141872456260337
cEV-P150_22Rv1_3	cEV-P150	22Rv1	3	(364,368]	366	0	31371	0	10457	53966312.6666667	0.0193769028923463
cEV-P150_22Rv1_3	cEV-P150	22Rv1	3	(368,370]	369	0	42306	0	14102	53966312.6666667	0.026131116437589
cEV-P150_22Rv1_3	cEV-P150	22Rv1	3	(370,374]	372	0	56093	0	18697.6666666667	53966312.6666667	0.034646922761161
cEV-P150_22Rv1_3	cEV-P150	22Rv1	3	(374,376]	375	0	72814	0	24271.3333333333	53966312.6666667	0.0449749707437859
cEV-P150_22Rv1_3	cEV-P150	22Rv1	3	(376,380]	378	0	92166	0	30722	53966312.6666667	0.0569281065944979
cEV-P150_22Rv1_3	cEV-P150	22Rv1	3	(380,382]	381	0	113319	0	37773	53966312.6666667	0.0699936648132924
cEV-P150_22Rv1_3	cEV-P150	22Rv1	3	(382,386]	384	0	134842	0	44947.3333333333	53966312.6666667	0.0832877606646191
cEV-P150_22Rv1_3	cEV-P150	22Rv1	3	(386,388]	387	0	154764	0	51588	53966312.6666667	0.0955929680032861
cEV-P150_22Rv1_3	cEV-P150	22Rv1	3	(388,392]	390	0	170794	0	56931.3333333333	53966312.6666667	0.105494206515425
cEV-P150_22Rv1_3	cEV-P150	22Rv1	3	(392,394]	393	0	180712	0	60237.3333333333	53966312.6666667	0.111620250405843
cEV-P150_22Rv1_3	cEV-P150	22Rv1	3	(394,398]	396	0	182845	0	60948.3333333333	53966312.6666667	0.112937738973927
cEV-P150_22Rv1_3	cEV-P150	22Rv1	3	(398,400]	399	0	176507	0	58835.6666666667	53966312.6666667	0.109022951095578
cEV-P150_22Rv1_3	cEV-P150	22Rv1	3	(400,404]	402	0	162233	0	54077.6666666667	53966312.6666667	0.100206339834051
cEV-P150_22Rv1_3	cEV-P150	22Rv1	3	(404,406]	405	0	141729	0	47243	53966312.6666667	0.0875416489761039
cEV-P150_22Rv1_3	cEV-P150	22Rv1	3	(406,410]	408	0	117511	0	39170.3333333333	53966312.6666667	0.0725829344229547
cEV-P150_22Rv1_3	cEV-P150	22Rv1	3	(410,412]	411	0	92358	0	30786	53966312.6666667	0.0570466990957038
cEV-P150_22Rv1_3	cEV-P150	22Rv1	3	(412,416]	414	0	68745	0	22915	53966312.6666667	0.0424616744552086
cEV-P150_22Rv1_3	cEV-P150	22Rv1	3	(416,418]	417	0	48426	0	16142	53966312.6666667	0.0299112524135273
cEV-P150_22Rv1_3	cEV-P150	22Rv1	3	(418,422]	420	0	32269	0	10756.3333333333	53966312.6666667	0.0199315699031948
cEV-P150_22Rv1_3	cEV-P150	22Rv1	3	(422,424]	423	0	20337	0	6779	53966312.6666667	0.0125615400886694
cEV-P150_22Rv1_3	cEV-P150	22Rv1	3	(424,428]	426	0	12121	0	4040.33333333333	53966312.6666667	0.00748676930789997
cEV-P150_22Rv1_3	cEV-P150	22Rv1	3	(428,430]	429	0	6834	0	2278	53966312.6666667	0.00422115183979774
cEV-P150_22Rv1_3	cEV-P150	22Rv1	3	(430,434]	432	0	3647	0	1215.66666666667	53966312.6666667	0.00225263985363511
cEV-P150_22Rv1_3	cEV-P150	22Rv1	3	(434,436]	435	0	1842	0	614	53966312.6666667	0.00113774680844417
cEV-P150_22Rv1_3	cEV-P150	22Rv1	3	(436,440]	438	0	882	0	294	53966312.6666667	0.000544784302414633
cEV-P150_22Rv1_3	cEV-P150	22Rv1	3	(440,442]	441	0	401	0	133.666666666667	53966312.6666667	0.000247685380122753
cEV-P150_22Rv1_3	cEV-P150	22Rv1	3	(442,446]	444	0	173	0	57.6666666666667	53966312.6666667	0.000106856784940739
cEV-P150_22Rv1_3	cEV-P150	22Rv1	3	(446,448]	447	0	71	0	23.6666666666667	53966312.6666667	4.38545186751009e-05
cEV-P150_22Rv1_3	cEV-P150	22Rv1	3	(448,452]	450	0	28	0	9.33333333333333	53966312.6666667	1.72947397591947e-05
cEV-P150_22Rv1_3	cEV-P150	22Rv1	3	(452,454]	453	0	10	0	3.33333333333333	53966312.6666667	6.17669277114097e-06
cEV-P150_22Rv1_3	cEV-P150	22Rv1	3	(454,458]	456	0	4	0	1.33333333333333	53966312.6666667	2.47067710845639e-06
cEV-P150_22Rv1_3	cEV-P150	22Rv1	3	(458,460]	459	0	1	0	0.333333333333333	53966312.6666667	6.17669277114097e-07
cEV-P150_22Rv1_3	cEV-P150	22Rv1	3	(460,464]	462	0	0	0	0	53966312.6666667	0
cEV-P150_22Rv1_3	cEV-P150	22Rv1	3	(464,466]	465	0	0	0	0	53966312.6666667	0
cEV-P150_22Rv1_3	cEV-P150	22Rv1	3	(466,470]	468	0	0	0	0	53966312.6666667	0
cEV-P150_22Rv1_3	cEV-P150	22Rv1	3	(470,472]	471	0	0	0	0	53966312.6666667	0
cEV-P150_22Rv1_3	cEV-P150	22Rv1	3	(472,476]	474	0	0	0	0	53966312.6666667	0
cEV-P150_22Rv1_3	cEV-P150	22Rv1	3	(476,478]	477	0	0	0	0	53966312.6666667	0
cEV-P150_22Rv1_3	cEV-P150	22Rv1	3	(478,482]	480	0	0	0	0	53966312.6666667	0
cEV-P150_22Rv1_3	cEV-P150	22Rv1	3	(482,484]	483	0	0	0	0	53966312.6666667	0
cEV-P150_22Rv1_3	cEV-P150	22Rv1	3	(484,488]	486	0	0	0	0	53966312.6666667	0
cEV-P150_22Rv1_3	cEV-P150	22Rv1	3	(488,490]	489	0	0	0	0	53966312.6666667	0
cEV-P150_22Rv1_3	cEV-P150	22Rv1	3	(490,494]	492	0	0	0	0	53966312.6666667	0
cEV-P150_22Rv1_3	cEV-P150	22Rv1	3	(494,496]	495	0	0	0	0	53966312.6666667	0
cEV-P150_22Rv1_3	cEV-P150	22Rv1	3	(496,500]	498	0	0	0	0	53966312.6666667	0
cEV-P150_22Rv1_3	cEV-P150	22Rv1	3	(500,502]	501	0	0	0	0	53966312.6666667	0
cEV-P150_22Rv1_3	cEV-P150	22Rv1	3	(502,506]	504	0	0	0	0	53966312.6666667	0
cEV-P150_22Rv1_3	cEV-P150	22Rv1	3	(506,508]	507	0	0	0	0	53966312.6666667	0
cEV-P150_22Rv1_3	cEV-P150	22Rv1	3	(508,512]	510	0	0	0	0	53966312.6666667	0
cEV-P150_22Rv1_3	cEV-P150	22Rv1	3	(512,514]	513	0	0	0	0	53966312.6666667	0
cEV-P150_22Rv1_3	cEV-P150	22Rv1	3	(514,518]	516	0	0	0	0	53966312.6666667	0
cEV-P150_22Rv1_3	cEV-P150	22Rv1	3	(518,520]	519	0	0	0	0	53966312.6666667	0
cEV-P150_22Rv1_3	cEV-P150	22Rv1	3	(520,524]	522	0	0	0	0	53966312.6666667	0
cEV-P150_22Rv1_3	cEV-P150	22Rv1	3	(524,526]	525	0	0	0	0	53966312.6666667	0
cEV-P150_22Rv1_3	cEV-P150	22Rv1	3	(526,530]	528	0	0	0	0	53966312.6666667	0
cEV-P150_22Rv1_3	cEV-P150	22Rv1	3	(530,532]	531	0	0	0	0	53966312.6666667	0
cEV-P150_22Rv1_3	cEV-P150	22Rv1	3	(532,536]	534	0	0	0	0	53966312.6666667	0
cEV-P150_22Rv1_3	cEV-P150	22Rv1	3	(536,538]	537	0	0	0	0	53966312.6666667	0
cEV-P150_22Rv1_3	cEV-P150	22Rv1	3	(538,542]	540	0	0	0	0	53966312.6666667	0
cEV-P150_22Rv1_3	cEV-P150	22Rv1	3	(542,544]	543	0	0	0	0	53966312.6666667	0
cEV-P150_22Rv1_3	cEV-P150	22Rv1	3	(544,548]	546	0	0	0	0	53966312.6666667	0
cEV-P150_22Rv1_3	cEV-P150	22Rv1	3	(548,550]	549	0	0	0	0	53966312.6666667	0
cEV-P150_22Rv1_3	cEV-P150	22Rv1	3	(550,554]	552	0	0	0	0	53966312.6666667	0
cEV-P150_22Rv1_3	cEV-P150	22Rv1	3	(554,556]	555	0	0	0	0	53966312.6666667	0
cEV-P150_22Rv1_3	cEV-P150	22Rv1	3	(556,560]	558	0	0	0	0	53966312.6666667	0
cEV-P150_22Rv1_3	cEV-P150	22Rv1	3	(560,562]	561	0	0	0	0	53966312.6666667	0
cEV-P150_22Rv1_3	cEV-P150	22Rv1	3	(562,566]	564	0	0	0	0	53966312.6666667	0
cEV-P150_22Rv1_3	cEV-P150	22Rv1	3	(566,568]	567	0	0	0	0	53966312.6666667	0
cEV-P150_22Rv1_3	cEV-P150	22Rv1	3	(568,572]	570	0	0	0	0	53966312.6666667	0
cEV-P150_22Rv1_3	cEV-P150	22Rv1	3	(572,574]	573	0	0	0	0	53966312.6666667	0
cEV-P150_22Rv1_3	cEV-P150	22Rv1	3	(574,578]	576	0	0	0	0	53966312.6666667	0
cEV-P150_22Rv1_3	cEV-P150	22Rv1	3	(578,580]	579	0	0	0	0	53966312.6666667	0
cEV-P150_22Rv1_3	cEV-P150	22Rv1	3	(580,584]	582	0	0	0	0	53966312.6666667	0
cEV-P150_22Rv1_3	cEV-P150	22Rv1	3	(584,586]	585	0	0	0	0	53966312.6666667	0
cEV-P150_22Rv1_3	cEV-P150	22Rv1	3	(586,590]	588	0	0	0	0	53966312.6666667	0
cEV-P150_22Rv1_3	cEV-P150	22Rv1	3	(590,592]	591	0	0	0	0	53966312.6666667	0
cEV-P150_22Rv1_3	cEV-P150	22Rv1	3	(592,596]	594	0	0	0	0	53966312.6666667	0
cEV-P150_DU145_1	cEV-P150	DU145	1	(0,1.5]	0.75	0	0	0	0	36015300	0
cEV-P150_DU145_1	cEV-P150	DU145	1	(1.5,4.5]	3	0	0	0	0	36015300	0
cEV-P150_DU145_1	cEV-P150	DU145	1	(4.5,7.5]	6	0	0	0	0	36015300	0
cEV-P150_DU145_1	cEV-P150	DU145	1	(7.5,10.5]	9	0	0	0	0	36015300	0
cEV-P150_DU145_1	cEV-P150	DU145	1	(10.5,13.5]	12	0	0	0	0	36015300	0
cEV-P150_DU145_1	cEV-P150	DU145	1	(13.5,16.5]	15	0	0	0	0	36015300	0
cEV-P150_DU145_1	cEV-P150	DU145	1	(16.5,19.5]	18	0	0	0	0	36015300	0
cEV-P150_DU145_1	cEV-P150	DU145	1	(19.5,22.5]	21	0	0	0	0	36015300	0
cEV-P150_DU145_1	cEV-P150	DU145	1	(22.5,25.5]	24	0	0	0	0	36015300	0
cEV-P150_DU145_1	cEV-P150	DU145	1	(25.5,28.5]	27	0	0	104	34.6666666666667	36015300	9.62553877564998e-05
cEV-P150_DU145_1	cEV-P150	DU145	1	(28.5,31.5]	30	0	0	3944	1314.66666666667	36015300	0.00365030047415034
cEV-P150_DU145_1	cEV-P150	DU145	1	(31.5,34.5]	33	0	233	28225	9486	36015300	0.0263388060074468
cEV-P150_DU145_1	cEV-P150	DU145	1	(34.5,37.5]	36	3	9911	62524	24146	36015300	0.0670437286375513
cEV-P150_DU145_1	cEV-P150	DU145	1	(37.5,40.5]	39	61	65268	66066	43798.3333333333	36015300	0.121610352637166
cEV-P150_DU145_1	cEV-P150	DU145	1	(40.5,43.5]	42	426	122831	49949	57735.3333333333	36015300	0.160307795113003
cEV-P150_DU145_1	cEV-P150	DU145	1	(43.5,46.5]	45	1750	108527	38074	49450.3333333333	36015300	0.137303682971774
cEV-P150_DU145_1	cEV-P150	DU145	1	(46.5,49.5]	48	5228	77734	36545	39835.6666666667	36015300	0.110607621390539
cEV-P150_DU145_1	cEV-P150	DU145	1	(49.5,52.5]	51	12865	81035	47506	47135.3333333333	36015300	0.130875859241304
cEV-P150_DU145_1	cEV-P150	DU145	1	(52.5,55.5]	54	27862	121347	79637	76282	36015300	0.21180442756273
cEV-P150_DU145_1	cEV-P150	DU145	1	(55.5,58.5]	57	55304	189900	155463	133555.666666667	36015300	0.370830360059937
cEV-P150_DU145_1	cEV-P150	DU145	1	(58.5,61.5]	60	103945	283416	322928	236763	36015300	0.657395606867082
cEV-P150_DU145_1	cEV-P150	DU145	1	(61.5,64.5]	63	190515	408454	671877	423615.333333333	36015300	1.17620937027689
cEV-P150_DU145_1	cEV-P150	DU145	1	(64.5,67.5]	66	350149	584106	1319187	751147.333333333	36015300	2.0856339759306
cEV-P150_DU145_1	cEV-P150	DU145	1	(67.5,70.5]	69	656710	853474	2287070	1265751.33333333	36015300	3.51448227096077
cEV-P150_DU145_1	cEV-P150	DU145	1	(70.5,73.5]	72	1237503	1311264	3384667	1977811.33333333	36015300	5.49158644613077
cEV-P150_DU145_1	cEV-P150	DU145	1	(73.5,76.5]	75	2240994	2120926	4373732	2911884	36015300	8.08513048621003
cEV-P150_DU145_1	cEV-P150	DU145	1	(76.5,79.5]	78	3786265	3451208	5258372	4165281.66666667	36015300	11.5653115944242
cEV-P150_DU145_1	cEV-P150	DU145	1	(79.5,82.5]	81	6014990	5359509	6325592	5900030.33333333	36015300	16.3820107935609
cEV-P150_DU145_1	cEV-P150	DU145	1	(82.5,85.5]	84	9204633	7809371	8027710	8347238	36015300	23.1769220303593
cEV-P150_DU145_1	cEV-P150	DU145	1	(85.5,88.5]	87	13726853	10824481	10897847	11816393.6666667	36015300	32.8093717577437
cEV-P150_DU145_1	cEV-P150	DU145	1	(88.5,91.5]	90	19754699	14531428	15373584	16553237	36015300	45.9616801748146
cEV-P150_DU145_1	cEV-P150	DU145	1	(91.5,94.5]	93	26842285	19005759	21307603	22385215.6666667	36015300	62.1547388656117
cEV-P150_DU145_1	cEV-P150	DU145	1	(94.5,97.5]	96	33722746	24057874	27445090	28408570	36015300	78.8791707968558
cEV-P150_DU145_1	cEV-P150	DU145	1	(97.5,100]	98.75	38709765	29128648	31838417	33225610	36015300	92.2541530960453
cEV-P150_DU145_1	cEV-P150	DU145	1	(100,104]	102	40604195	33406995	33352458	35787882.6666667	36015300	99.3685535499265
cEV-P150_DU145_1	cEV-P150	DU145	1	(104,106]	105	39370864	36131145	32543891	36015300	36015300	100
cEV-P150_DU145_1	cEV-P150	DU145	1	(106,110]	108	36004795	36884060	30850948	34579934.3333333	36015300	96.0145669571913
cEV-P150_DU145_1	cEV-P150	DU145	1	(110,112]	111	31842667	35725054	29336897	32301539.3333333	36015300	89.6883805863989
cEV-P150_DU145_1	cEV-P150	DU145	1	(112,116]	114	27963380	33137490	28260178	29787016	36015300	82.7065608227614
cEV-P150_DU145_1	cEV-P150	DU145	1	(116,118]	117	24978891	29832623	27356832	27389448.6666667	36015300	76.0494808225023
cEV-P150_DU145_1	cEV-P150	DU145	1	(118,122]	120	23109981	26480933	26267233	25286049	36015300	70.2091860959092
cEV-P150_DU145_1	cEV-P150	DU145	1	(122,124]	123	22341028	23509408	24819513	23556649.6666667	36015300	65.4073398435295
cEV-P150_DU145_1	cEV-P150	DU145	1	(124,128]	126	22528115	21079956	23112695	22240255.3333333	36015300	61.7522423340451
cEV-P150_DU145_1	cEV-P150	DU145	1	(128,130]	129	23427302	19210982	21435658	21357980.6666667	36015300	59.3025205028604
cEV-P150_DU145_1	cEV-P150	DU145	1	(130,134]	132	24665301	17904923	20109786	20893336.6666667	36015300	58.0123910301085
cEV-P150_DU145_1	cEV-P150	DU145	1	(134,136]	135	25713136	17201506	19344777	20753139.6666667	36015300	57.6231203590326
cEV-P150_DU145_1	cEV-P150	DU145	1	(136,140]	138	25958067	17172026	19154761	20761618	36015300	57.6466612800671
cEV-P150_DU145_1	cEV-P150	DU145	1	(140,142]	141	24938003	17889994	19350666	20726221	36015300	57.5483780504397
cEV-P150_DU145_1	cEV-P150	DU145	1	(142,146]	144	22629442	19378144	19615979	20541188.3333333	36015300	57.0346167693545
cEV-P150_DU145_1	cEV-P150	DU145	1	(146,148]	147	19517805	21510367	19644996	20224389.3333333	36015300	56.1549933870698
cEV-P150_DU145_1	cEV-P150	DU145	1	(148,152]	150	16331938	23884880	19273412	19830076.6666667	36015300	55.0601457343592
cEV-P150_DU145_1	cEV-P150	DU145	1	(152,154]	153	13672371	25781881	18523792	19326014.6666667	36015300	53.6605683325328
cEV-P150_DU145_1	cEV-P150	DU145	1	(154,158]	156	11828106	26371350	17551842	18583766	36015300	51.5996423742132
cEV-P150_DU145_1	cEV-P150	DU145	1	(158,160]	159	10822364	25165622	16548574	17512186.6666667	36015300	48.6242976364675
cEV-P150_DU145_1	cEV-P150	DU145	1	(160,164]	162	10538698	22378875	15662684	16193419	36015300	44.962610335052
cEV-P150_DU145_1	cEV-P150	DU145	1	(164,166]	165	10806286	18817696	14968425	14864135.6666667	36015300	41.2717252575063
cEV-P150_DU145_1	cEV-P150	DU145	1	(166,170]	168	11424102	15379575	14468326	13757334.3333333	36015300	38.1985831947348
cEV-P150_DU145_1	cEV-P150	DU145	1	(170,172]	171	12162232	12616224	14110774	12963076.6666667	36015300	35.993249165401
cEV-P150_DU145_1	cEV-P150	DU145	1	(172,176]	174	12785750	10647327	13810522	12414533	36015300	34.4701640691595
cEV-P150_DU145_1	cEV-P150	DU145	1	(176,178]	177	13118280	9324756	13470062	11971032.6666667	36015300	33.2387420531459
cEV-P150_DU145_1	cEV-P150	DU145	1	(178,182]	180	13114620	8424441	13003497	11514186	36015300	31.9702626383787
cEV-P150_DU145_1	cEV-P150	DU145	1	(182,184]	183	12881592	7756819	12361397	10999936	36015300	30.5423972589427
cEV-P150_DU145_1	cEV-P150	DU145	1	(184,188]	186	12611564	7201479	11548414	10453819	36015300	29.0260500398442
cEV-P150_DU145_1	cEV-P150	DU145	1	(188,190]	189	12459749	6703186	10623054	9928663	36015300	27.567903085633
cEV-P150_DU145_1	cEV-P150	DU145	1	(190,194]	192	12443646	6255033	9676266	9458315	36015300	26.261935899465
cEV-P150_DU145_1	cEV-P150	DU145	1	(194,196]	195	12430420	5880194	8798671	9036428.33333333	36015300	25.0905263411198
cEV-P150_DU145_1	cEV-P150	DU145	1	(196,200]	198	12218830	5616421	8053199	8629483.33333333	36015300	23.9606037804304
cEV-P150_DU145_1	cEV-P150	DU145	1	(200,202]	201	11659498	5504063	7464292	8209284.33333333	36015300	22.7938801935104
cEV-P150_DU145_1	cEV-P150	DU145	1	(202,206]	204	10734826	5576116	7022843	7777928.33333333	36015300	21.5961781057865
cEV-P150_DU145_1	cEV-P150	DU145	1	(206,208]	207	9555967	5847871	6698792	7367543.33333333	36015300	20.4567040489274
cEV-P150_DU145_1	cEV-P150	DU145	1	(208,212]	210	8296804	6305455	6453768	7018675.66666667	36015300	19.4880388797724
cEV-P150_DU145_1	cEV-P150	DU145	1	(212,214]	213	7119180	6896492	6250515	6755395.66666667	36015300	18.7570162310648
cEV-P150_DU145_1	cEV-P150	DU145	1	(214,218]	216	6129740	7529867	6059214	6572940.33333333	36015300	18.2504111678463
cEV-P150_DU145_1	cEV-P150	DU145	1	(218,220]	219	5374447	8090420	5861775	6442214	36015300	17.8874367282794
cEV-P150_DU145_1	cEV-P150	DU145	1	(220,224]	222	4854818	8467189	5654480	6325495.66666667	36015300	17.5633568696267
cEV-P150_DU145_1	cEV-P150	DU145	1	(224,226]	225	4548133	8584436	5448482	6193683.66666667	36015300	17.1973679704644
cEV-P150_DU145_1	cEV-P150	DU145	1	(226,230]	228	4422168	8421196	5267227	6036863.66666667	36015300	16.7619419154267
cEV-P150_DU145_1	cEV-P150	DU145	1	(230,232]	231	4442636	8011037	5140209	5864627.33333333	36015300	16.2837109043471
cEV-P150_DU145_1	cEV-P150	DU145	1	(232,236]	234	4575268	7424628	5093515	5697803.66666667	36015300	15.8205086912136
cEV-P150_DU145_1	cEV-P150	DU145	1	(236,238]	237	4785194	6745376	5138948	5556506	36015300	15.4281819115765
cEV-P150_DU145_1	cEV-P150	DU145	1	(238,242]	240	5035723	6048777	5264996	5449832	36015300	15.1319911259937
cEV-P150_DU145_1	cEV-P150	DU145	1	(242,244]	243	5287933	5390933	5433716	5370860.66666667	36015300	14.9127195016192
cEV-P150_DU145_1	cEV-P150	DU145	1	(244,248]	246	5501811	4806178	5586758	5298249	36015300	14.7111061132352
cEV-P150_DU145_1	cEV-P150	DU145	1	(248,250]	249	5639172	4310504	5660325	5203333.66666667	36015300	14.4475644147534
cEV-P150_DU145_1	cEV-P150	DU145	1	(250,254]	252	5667990	3907172	5604300	5059820.66666667	36015300	14.0490865456255
cEV-P150_DU145_1	cEV-P150	DU145	1	(254,256]	255	5567277	3592078	5397538	4852297.66666667	36015300	13.4728786562007
cEV-P150_DU145_1	cEV-P150	DU145	1	(256,260]	258	5331158	3357755	5052748	4580553.66666667	36015300	12.7183548843593
cEV-P150_DU145_1	cEV-P150	DU145	1	(260,262]	261	4970725	3195903	4609646	4258758	36015300	11.8248577687816
cEV-P150_DU145_1	cEV-P150	DU145	1	(262,266]	264	4512687	3098724	4120835	3910748.66666667	36015300	10.8585758460062
cEV-P150_DU145_1	cEV-P150	DU145	1	(266,268]	267	3994730	3059431	3637262	3563807.66666667	36015300	9.89526025513231
cEV-P150_DU145_1	cEV-P150	DU145	1	(268,272]	270	3458670	3072255	3198392	3243105.66666667	36015300	9.00479981193178
cEV-P150_DU145_1	cEV-P150	DU145	1	(272,274]	273	2943264	3132118	2828659	2968013.66666667	36015300	8.24097999091127
cEV-P150_DU145_1	cEV-P150	DU145	1	(274,278]	276	2478668	3234122	2538768	2750519.33333333	36015300	7.63708572005046
cEV-P150_DU145_1	cEV-P150	DU145	1	(278,280]	279	2083755	3372840	2329349	2595314.66666667	36015300	7.20614479586916
cEV-P150_DU145_1	cEV-P150	DU145	1	(280,284]	282	1766463	3541442	2194840	2500915	36015300	6.94403489628019
cEV-P150_DU145_1	cEV-P150	DU145	1	(284,286]	285	1526205	3730630	2126517	2461117.33333333	36015300	6.83353278560316
cEV-P150_DU145_1	cEV-P150	DU145	1	(286,290]	288	1357192	3927526	2114333	2466350.33333333	36015300	6.84806272149151
cEV-P150_DU145_1	cEV-P150	DU145	1	(290,292]	291	1251516	4114758	2147805	2504693	36015300	6.9545248824805
cEV-P150_DU145_1	cEV-P150	DU145	1	(292,296]	294	1201383	4270361	2216339	2562694.33333333	36015300	7.11557125258802
cEV-P150_DU145_1	cEV-P150	DU145	1	(296,298]	297	1200374	4369165	2309301	2626280	36015300	7.29212306991751
cEV-P150_DU145_1	cEV-P150	DU145	1	(298,302]	300	1243817	4386254	2416100	2682057	36015300	7.44699336115484
cEV-P150_DU145_1	cEV-P150	DU145	1	(302,304]	303	1328549	4302316	2526413	2719092.66666667	36015300	7.54982650891889
cEV-P150_DU145_1	cEV-P150	DU145	1	(304,308]	306	1452217	4109556	2630568	2730780.33333333	36015300	7.58227845758145
cEV-P150_DU145_1	cEV-P150	DU145	1	(308,310]	309	1612320	3815905	2720013	2716079.33333333	36015300	7.54145969444468
cEV-P150_DU145_1	cEV-P150	DU145	1	(310,314]	312	1805064	3445202	2787811	2679359	36015300	7.43950210049618
cEV-P150_DU145_1	cEV-P150	DU145	1	(314,316]	315	2024254	3032528	2829031	2628604.33333333	36015300	7.29857680856007
cEV-P150_DU145_1	cEV-P150	DU145	1	(316,320]	318	2260360	2616092	2840980	2572477.33333333	36015300	7.14273470811942
cEV-P150_DU145_1	cEV-P150	DU145	1	(320,322]	321	2500088	2228669	2823187	2517314.66666667	36015300	6.98957017341704
cEV-P150_DU145_1	cEV-P150	DU145	1	(322,326]	324	2726675	1891798	2777208	2465227	36015300	6.84494367671517
cEV-P150_DU145_1	cEV-P150	DU145	1	(326,328]	327	2921056	1614145	2706231	2413810.66666667	36015300	6.70218120261852
cEV-P150_DU145_1	cEV-P150	DU145	1	(328,332]	330	3063872	1393572	2614561	2357335	36015300	6.54537099510486
cEV-P150_DU145_1	cEV-P150	DU145	1	(332,334]	333	3138045	1221106	2507080	2288743.66666667	36015300	6.35492045510288
cEV-P150_DU145_1	cEV-P150	DU145	1	(334,338]	336	3131430	1084931	2388716	2201692.33333333	36015300	6.11321392112056
cEV-P150_DU145_1	cEV-P150	DU145	1	(338,340]	339	3039021	973348	2264013	2092127.33333333	36015300	5.80899599151842
cEV-P150_DU145_1	cEV-P150	DU145	1	(340,344]	342	2864202	876479	2136808	1959163	36015300	5.43980752624579
cEV-P150_DU145_1	cEV-P150	DU145	1	(344,346]	345	2618709	786946	2010044	1805233	36015300	5.01240583862969
cEV-P150_DU145_1	cEV-P150	DU145	1	(346,350]	348	2321233	699998	1885705	1635645.33333333	36015300	4.54152910938777
cEV-P150_DU145_1	cEV-P150	DU145	1	(350,352]	351	1994752	613339	1764859	1457650	36015300	4.04730767201717
cEV-P150_DU145_1	cEV-P150	DU145	1	(352,356]	354	1663136	526786	1647789	1279237	36015300	3.55192654233062
cEV-P150_DU145_1	cEV-P150	DU145	1	(356,358]	357	1347735	441793	1534166	1107898	36015300	3.07618706494184
cEV-P150_DU145_1	cEV-P150	DU145	1	(358,362]	360	1064711	360859	1423266	949612	36015300	2.63669051764111
cEV-P150_DU145_1	cEV-P150	DU145	1	(362,364]	363	823709	286822	1314199	808243.333333333	36015300	2.24416659956555
cEV-P150_DU145_1	cEV-P150	DU145	1	(364,368]	366	627971	222246	1206133	685450	36015300	1.90321890974114
cEV-P150_DU145_1	cEV-P150	DU145	1	(368,370]	369	475585	168938	1098504	581009	36015300	1.61322826687547
cEV-P150_DU145_1	cEV-P150	DU145	1	(370,374]	372	361306	127777	991185	493422.666666667	36015300	1.37003625311095
cEV-P150_DU145_1	cEV-P150	DU145	1	(374,376]	375	278375	98848	884617	420613.333333333	36015300	1.16787402391021
cEV-P150_DU145_1	cEV-P150	DU145	1	(376,380]	378	219944	81827	779831	360534	36015300	1.00105788373275
cEV-P150_DU145_1	cEV-P150	DU145	1	(380,382]	381	179984	76515	678383	311627.333333333	36015300	0.865263744390116
cEV-P150_DU145_1	cEV-P150	DU145	1	(382,386]	384	153678	83391	582168	273079	36015300	0.758230529802612
cEV-P150_DU145_1	cEV-P150	DU145	1	(386,388]	387	137496	104062	493139	244899	36015300	0.679986005947472
cEV-P150_DU145_1	cEV-P150	DU145	1	(388,392]	390	129058	141498	412966	227840.666666667	36015300	0.632621876443252
cEV-P150_DU145_1	cEV-P150	DU145	1	(392,394]	393	126927	199824	342745	223165.333333333	36015300	0.619640356552169
cEV-P150_DU145_1	cEV-P150	DU145	1	(394,398]	396	130431	283430	282816	232225.666666667	36015300	0.644797257461875
cEV-P150_DU145_1	cEV-P150	DU145	1	(398,400]	399	139474	395149	232756	255793	36015300	0.710234261549952
cEV-P150_DU145_1	cEV-P150	DU145	1	(400,404]	402	154426	533605	191536	293189	36015300	0.814067910027127
cEV-P150_DU145_1	cEV-P150	DU145	1	(404,406]	405	175962	690373	157805	341380	36015300	0.947874930932132
cEV-P150_DU145_1	cEV-P150	DU145	1	(406,410]	408	204886	848449	130158	394497.666666667	36015300	1.09536132328945
cEV-P150_DU145_1	cEV-P150	DU145	1	(410,412]	411	241810	983689	107357	444285.333333333	36015300	1.2336016452267
cEV-P150_DU145_1	cEV-P150	DU145	1	(412,416]	414	286686	1070102	88429	481739	36015300	1.33759541083928
cEV-P150_DU145_1	cEV-P150	DU145	1	(416,418]	417	338135	1087808	72657	499533.333333333	36015300	1.38700311626818
cEV-P150_DU145_1	cEV-P150	DU145	1	(418,422]	420	392737	1030390	59530	494219	36015300	1.37224735043162
cEV-P150_DU145_1	cEV-P150	DU145	1	(422,424]	423	444534	907915	48661	467036.666666667	36015300	1.29677294557221
cEV-P150_DU145_1	cEV-P150	DU145	1	(424,428]	426	485227	743735	39734	422898.666666667	36015300	1.17421947524154
cEV-P150_DU145_1	cEV-P150	DU145	1	(428,430]	429	505517	566600	32471	368196	36015300	1.02233217549208
cEV-P150_DU145_1	cEV-P150	DU145	1	(430,434]	432	497658	401949	26626	308744.333333333	36015300	0.857258813152558
cEV-P150_DU145_1	cEV-P150	DU145	1	(434,436]	435	458546	266095	21960	248867	36015300	0.691003545715293
cEV-P150_DU145_1	cEV-P150	DU145	1	(436,440]	438	391915	164930	18275	191706.666666667	36015300	0.532292294293444
cEV-P150_DU145_1	cEV-P150	DU145	1	(440,442]	441	308130	96233	15389	139917.333333333	36015300	0.38849414924583
cEV-P150_DU145_1	cEV-P150	DU145	1	(442,446]	444	221153	53456	13154	95921	36015300	0.266334030259362
cEV-P150_DU145_1	cEV-P150	DU145	1	(446,448]	447	143901	29096	11449	61482	36015300	0.170710781251302
cEV-P150_DU145_1	cEV-P150	DU145	1	(448,452]	450	84365	16766	10174	37101.6666666667	36015300	0.103016403213819
cEV-P150_DU145_1	cEV-P150	DU145	1	(452,454]	453	44327	11991	9258	21858.6666666667	36015300	0.0606927241107714
cEV-P150_DU145_1	cEV-P150	DU145	1	(454,458]	456	20778	12159	8647	13861.3333333333	36015300	0.0384873465814066
cEV-P150_DU145_1	cEV-P150	DU145	1	(458,460]	459	8666	16156	8305	11042.3333333333	36015300	0.0306601175981689
cEV-P150_DU145_1	cEV-P150	DU145	1	(460,464]	462	3227	23910	8218	11785	36015300	0.032722204174337
cEV-P150_DU145_1	cEV-P150	DU145	1	(464,466]	465	1115	36001	8383	15166.3333333333	36015300	0.0421108066108941
cEV-P150_DU145_1	cEV-P150	DU145	1	(466,470]	468	441	53279	8825	20848.3333333333	36015300	0.0578874348772142
cEV-P150_DU145_1	cEV-P150	DU145	1	(470,472]	471	343	76449	9581	28791	36015300	0.0799410250643477
cEV-P150_DU145_1	cEV-P150	DU145	1	(472,476]	474	523	105611	10722	38952	36015300	0.108154034535322
cEV-P150_DU145_1	cEV-P150	DU145	1	(476,478]	477	956	139777	12350	51027.6666666667	36015300	0.141683303114695
cEV-P150_DU145_1	cEV-P150	DU145	1	(478,482]	480	1785	176608	14612	64335	36015300	0.178632414557147
cEV-P150_DU145_1	cEV-P150	DU145	1	(482,484]	483	3291	212414	17713	77806	36015300	0.216035962493718
cEV-P150_DU145_1	cEV-P150	DU145	1	(484,488]	486	5934	242690	21930	90184.6666666667	36015300	0.250406540183385
cEV-P150_DU145_1	cEV-P150	DU145	1	(488,490]	489	10384	263024	27630	100346	36015300	0.278620475186934
cEV-P150_DU145_1	cEV-P150	DU145	1	(490,494]	492	17524	270194	35280	107666	36015300	0.298945170524749
cEV-P150_DU145_1	cEV-P150	DU145	1	(494,496]	495	28343	263028	45456	112275.666666667	36015300	0.31174436049864
cEV-P150_DU145_1	cEV-P150	DU145	1	(496,500]	498	43696	242731	58818	115081.666666667	36015300	0.319535493711469
cEV-P150_DU145_1	cEV-P150	DU145	1	(500,502]	501	63892	212533	76062	117495.666666667	36015300	0.32623820061659
cEV-P150_DU145_1	cEV-P150	DU145	1	(502,506]	504	88226	176804	97803	120944.333333333	36015300	0.335813760633212
cEV-P150_DU145_1	cEV-P150	DU145	1	(506,508]	507	114605	139988	124409	126334	36015300	0.350778696831624
cEV-P150_DU145_1	cEV-P150	DU145	1	(508,512]	510	139585	105727	155754	133688.666666667	36015300	0.371199647557196
cEV-P150_DU145_1	cEV-P150	DU145	1	(512,514]	513	158955	76366	190946	142089	36015300	0.39452399396923
cEV-P150_DU145_1	cEV-P150	DU145	1	(514,518]	516	168840	52906	228086	149944	36015300	0.416334169089248
cEV-P150_DU145_1	cEV-P150	DU145	1	(518,520]	519	166955	35269	264182	155468.666666667	36015300	0.431673945980366
cEV-P150_DU145_1	cEV-P150	DU145	1	(520,524]	522	153451	22704	295317	157157.333333333	36015300	0.436362694003197
cEV-P150_DU145_1	cEV-P150	DU145	1	(524,526]	525	130940	14166	317181	154095.666666667	36015300	0.427861677305664
cEV-P150_DU145_1	cEV-P150	DU145	1	(526,530]	528	103644	8602	325919	146055	36015300	0.405535980541603
cEV-P150_DU145_1	cEV-P150	DU145	1	(530,532]	531	76060	5103	319108	133423.666666667	36015300	0.370463849160403
cEV-P150_DU145_1	cEV-P150	DU145	1	(532,536]	534	51739	2971	296578	117096	36015300	0.325128487059666
cEV-P150_DU145_1	cEV-P150	DU145	1	(536,538]	537	32625	1704	260715	98348	36015300	0.273072832934892
cEV-P150_DU145_1	cEV-P150	DU145	1	(538,542]	540	19075	967	216059	78700.3333333333	36015300	0.218519166391321
cEV-P150_DU145_1	cEV-P150	DU145	1	(542,544]	543	10348	546	168272	59722	36015300	0.16582396925751
cEV-P150_DU145_1	cEV-P150	DU145	1	(544,548]	546	5211	308	122812	42777	36015300	0.118774520828648
cEV-P150_DU145_1	cEV-P150	DU145	1	(548,550]	549	2439	173	83773	28795	36015300	0.0799521314552426
cEV-P150_DU145_1	cEV-P150	DU145	1	(550,554]	552	1062	98	53279	18146.3333333333	36015300	0.0503850678276547
cEV-P150_DU145_1	cEV-P150	DU145	1	(554,556]	555	430	56	31521	10669	36015300	0.0296235211146374
cEV-P150_DU145_1	cEV-P150	DU145	1	(556,560]	558	163	33	17314	5836.66666666667	36015300	0.0162060753809261
cEV-P150_DU145_1	cEV-P150	DU145	1	(560,562]	561	57	19	8811	2962.33333333333	36015300	0.00822520799030782
cEV-P150_DU145_1	cEV-P150	DU145	1	(562,566]	564	19	12	4149	1393.33333333333	36015300	0.00386872616175163
cEV-P150_DU145_1	cEV-P150	DU145	1	(566,568]	567	6	7	1804	605.666666666667	36015300	0.001681692688015
cEV-P150_DU145_1	cEV-P150	DU145	1	(568,572]	570	0	4	724	242.666666666667	36015300	0.000673787714295498
cEV-P150_DU145_1	cEV-P150	DU145	1	(572,574]	573	0	1	267	89.3333333333333	36015300	0.000248042729987903
cEV-P150_DU145_1	cEV-P150	DU145	1	(574,578]	576	0	0	91	30.3333333333333	36015300	8.42234642869373e-05
cEV-P150_DU145_1	cEV-P150	DU145	1	(578,580]	579	0	0	28	9.33333333333333	36015300	2.59149120882884e-05
cEV-P150_DU145_1	cEV-P150	DU145	1	(580,584]	582	0	0	9	3	36015300	8.32979317123556e-06
cEV-P150_DU145_1	cEV-P150	DU145	1	(584,586]	585	0	0	1	0.333333333333333	36015300	9.25532574581729e-07
cEV-P150_DU145_1	cEV-P150	DU145	1	(586,590]	588	0	0	0	0	36015300	0
cEV-P150_DU145_1	cEV-P150	DU145	1	(590,592]	591	0	0	0	0	36015300	0
cEV-P150_DU145_1	cEV-P150	DU145	1	(592,596]	594	0	0	0	0	36015300	0
cEV-P150_DU145_1	cEV-P150	DU145	1	(596,1e+03]	798	0	0	0	0	36015300	0
cEV-P150_DU145_2	cEV-P150	DU145	2	(0,1.5]	0.75	0	0	0	0	23767464.3333333	0
cEV-P150_DU145_2	cEV-P150	DU145	2	(1.5,4.5]	3	0	0	0	0	23767464.3333333	0
cEV-P150_DU145_2	cEV-P150	DU145	2	(4.5,7.5]	6	0	0	0	0	23767464.3333333	0
cEV-P150_DU145_2	cEV-P150	DU145	2	(7.5,10.5]	9	0	0	0	0	23767464.3333333	0
cEV-P150_DU145_2	cEV-P150	DU145	2	(10.5,13.5]	12	0	0	0	0	23767464.3333333	0
cEV-P150_DU145_2	cEV-P150	DU145	2	(13.5,16.5]	15	0	0	0	0	23767464.3333333	0
cEV-P150_DU145_2	cEV-P150	DU145	2	(16.5,19.5]	18	0	0	0	0	23767464.3333333	0
cEV-P150_DU145_2	cEV-P150	DU145	2	(19.5,22.5]	21	0	0	0	0	23767464.3333333	0
cEV-P150_DU145_2	cEV-P150	DU145	2	(22.5,25.5]	24	0	32	0	10.6666666666667	23767464.3333333	4.48792791568721e-05
cEV-P150_DU145_2	cEV-P150	DU145	2	(25.5,28.5]	27	0	3371	0	1123.66666666667	23767464.3333333	0.00472775156368174
cEV-P150_DU145_2	cEV-P150	DU145	2	(28.5,31.5]	30	0	30643	0	10214.3333333333	23767464.3333333	0.042976117225126
cEV-P150_DU145_2	cEV-P150	DU145	2	(31.5,34.5]	33	0	48363	0	16121	23767464.3333333	0.0678280180582438
cEV-P150_DU145_2	cEV-P150	DU145	2	(34.5,37.5]	36	0	27312	0	9104	23767464.3333333	0.0383044647603903
cEV-P150_DU145_2	cEV-P150	DU145	2	(37.5,40.5]	39	0	12103	0	4034.33333333333	23767464.3333333	0.0169741848636132
cEV-P150_DU145_2	cEV-P150	DU145	2	(40.5,43.5]	42	3	61584	0	20529	23767464.3333333	0.0863743801698212
cEV-P150_DU145_2	cEV-P150	DU145	2	(43.5,46.5]	45	321	439529	3	146617.666666667	23767464.3333333	0.616883924218364
cEV-P150_DU145_2	cEV-P150	DU145	2	(46.5,49.5]	48	15314	563084	74	192824	23767464.3333333	0.811293949138565
cEV-P150_DU145_2	cEV-P150	DU145	2	(49.5,52.5]	51	211644	376483	1184	196437	23767464.3333333	0.826495402475482
cEV-P150_DU145_2	cEV-P150	DU145	2	(52.5,55.5]	54	848223	378225	10929	412459	23767464.3333333	1.7353933689154
cEV-P150_DU145_2	cEV-P150	DU145	2	(55.5,58.5]	57	1398467	610080	59778	689441.666666667	23767464.3333333	2.90077922069179
cEV-P150_DU145_2	cEV-P150	DU145	2	(58.5,61.5]	60	1679414	1017502	209938	968951.333333333	23767464.3333333	4.07679725419594
cEV-P150_DU145_2	cEV-P150	DU145	2	(61.5,64.5]	63	2339913	1616965	525357	1494078.33333333	23767464.3333333	6.2862336191157
cEV-P150_DU145_2	cEV-P150	DU145	2	(64.5,67.5]	66	3660641	2624044	1044653	2443112.66666667	23767464.3333333	10.2792314417834
cEV-P150_DU145_2	cEV-P150	DU145	2	(67.5,70.5]	69	5373053	4543874	1822099	3913008.66666667	23767464.3333333	16.4637195276181
cEV-P150_DU145_2	cEV-P150	DU145	2	(70.5,73.5]	72	7101252	7995973	3002642	6033289	23767464.3333333	25.3846557436018
cEV-P150_DU145_2	cEV-P150	DU145	2	(73.5,76.5]	75	8699321	12972688	4848218	8840075.66666667	23767464.3333333	37.1940209636442
cEV-P150_DU145_2	cEV-P150	DU145	2	(76.5,79.5]	78	10226124	18195489	7637620	12019744.3333333	23767464.3333333	50.5722619996779
cEV-P150_DU145_2	cEV-P150	DU145	2	(79.5,82.5]	81	11788982	21896380	11402970	15029444	23767464.3333333	63.235369954554
cEV-P150_DU145_2	cEV-P150	DU145	2	(82.5,85.5]	84	13462791	23319001	15677219	17486337	23767464.3333333	73.5725812175757
cEV-P150_DU145_2	cEV-P150	DU145	2	(85.5,88.5]	87	15275161	23004588	19615812	19298520.3333333	23767464.3333333	81.1972201269598
cEV-P150_DU145_2	cEV-P150	DU145	2	(88.5,91.5]	90	17203219	21953749	22510099	20555689	23767464.3333333	86.4866723337041
cEV-P150_DU145_2	cEV-P150	DU145	2	(91.5,94.5]	93	19174014	20929703	24172996	21425571	23767464.3333333	90.1466420629109
cEV-P150_DU145_2	cEV-P150	DU145	2	(94.5,97.5]	96	21081539	20305969	24859261	22082256.3333333	23767464.3333333	92.9096012247443
cEV-P150_DU145_2	cEV-P150	DU145	2	(97.5,100]	98.75	22808979	20173832	24958181	22646997.3333333	23767464.3333333	95.2857108175878
cEV-P150_DU145_2	cEV-P150	DU145	2	(100,104]	102	24223769	20460778	24789782	23158109.6666667	23767464.3333333	97.4361814196054
cEV-P150_DU145_2	cEV-P150	DU145	2	(104,106]	105	25147778	20999049	24559529	23568785.3333333	23767464.3333333	99.1640715340367
cEV-P150_DU145_2	cEV-P150	DU145	2	(106,110]	108	25362049	21568355	24371989	23767464.3333333	23767464.3333333	100
cEV-P150_DU145_2	cEV-P150	DU145	2	(110,112]	111	24692343	21942317	24238027	23624229	23767464.3333333	99.3973470147068
cEV-P150_DU145_2	cEV-P150	DU145	2	(112,116]	114	23129409	21944113	24079088	23050870	23767464.3333333	96.9849777692594
cEV-P150_DU145_2	cEV-P150	DU145	2	(116,118]	117	20878421	21493185	23756578	22042728	23767464.3333333	92.7432884335313
cEV-P150_DU145_2	cEV-P150	DU145	2	(118,122]	120	18288200	20620548	23135930	20681559.3333333	23767464.3333333	87.0162632550074
cEV-P150_DU145_2	cEV-P150	DU145	2	(122,124]	123	15716862	19446315	22159092	19107423	23767464.3333333	80.3931910111348
cEV-P150_DU145_2	cEV-P150	DU145	2	(124,128]	126	13426780	18133231	20880492	17480167.6666667	23767464.3333333	73.5466241644933
cEV-P150_DU145_2	cEV-P150	DU145	2	(128,130]	129	11552554	16838487	19443479	15944840	23767464.3333333	67.0868367629681
cEV-P150_DU145_2	cEV-P150	DU145	2	(130,134]	132	10125057	15680476	18018074	14607869	23767464.3333333	61.4616216316891
cEV-P150_DU145_2	cEV-P150	DU145	2	(134,136]	135	9114131	14725390	16742354	13527291.6666667	23767464.3333333	56.9151655260715
cEV-P150_DU145_2	cEV-P150	DU145	2	(136,140]	138	8464226	13988947	15693944	12715705.6666667	23767464.3333333	53.5004722772769
cEV-P150_DU145_2	cEV-P150	DU145	2	(140,142]	141	8115056	13445569	14890182	12150269	23767464.3333333	51.1214357139458
cEV-P150_DU145_2	cEV-P150	DU145	2	(142,146]	144	8009504	13039607	14301785	11783632	23767464.3333333	49.5788353134235
cEV-P150_DU145_2	cEV-P150	DU145	2	(146,148]	147	8093965	12697273	13867606	11552948	23767464.3333333	48.6082479728275
cEV-P150_DU145_2	cEV-P150	DU145	2	(148,152]	150	8315764	12340252	13506684	11387566.6666667	23767464.3333333	47.9124171891398
cEV-P150_DU145_2	cEV-P150	DU145	2	(152,154]	153	8620997	11901168	13129882	11217349	23767464.3333333	47.1962378597868
cEV-P150_DU145_2	cEV-P150	DU145	2	(154,158]	156	8954744	11338030	12654301	10982358.3333333	23767464.3333333	46.2075305102313
cEV-P150_DU145_2	cEV-P150	DU145	2	(158,160]	159	9264081	10642537	12020287	10642301.6666667	23767464.3333333	44.7767650659354
cEV-P150_DU145_2	cEV-P150	DU145	2	(160,164]	162	9502766	9838423	11205999	10182396	23767464.3333333	42.8417430534204
cEV-P150_DU145_2	cEV-P150	DU145	2	(164,166]	165	9635528	8970699	10232458	9612895	23767464.3333333	40.4456060822531
cEV-P150_DU145_2	cEV-P150	DU145	2	(166,170]	168	9640114	8091094	9155443	8962217	23767464.3333333	37.7079223694498
cEV-P150_DU145_2	cEV-P150	DU145	2	(170,172]	171	9506530	7245813	8047490	8266611	23767464.3333333	34.7812071328377
cEV-P150_DU145_2	cEV-P150	DU145	2	(172,176]	174	9234431	6468880	6978223	7560511.33333333	23767464.3333333	31.8103405028777
cEV-P150_DU145_2	cEV-P150	DU145	2	(176,178]	177	8830257	5780751	6000649	6870552.33333333	23767464.3333333	28.9073846371467
cEV-P150_DU145_2	cEV-P150	DU145	2	(178,182]	180	8305313	5189988	5146295	6213865.33333333	23767464.3333333	26.1444184629259
cEV-P150_DU145_2	cEV-P150	DU145	2	(182,184]	183	7675092	4695922	4427411	5599475	23767464.3333333	23.5594126553368
cEV-P150_DU145_2	cEV-P150	DU145	2	(184,188]	186	6959322	4291128	3842558	5031002.66666667	23767464.3333333	21.1676037296532
cEV-P150_DU145_2	cEV-P150	DU145	2	(188,190]	189	6182057	3963475	3382421	4509317.66666667	23767464.3333333	18.9726493471264
cEV-P150_DU145_2	cEV-P150	DU145	2	(190,194]	192	5371201	3697841	3034305	4034449	23767464.3333333	16.9746715232966
cEV-P150_DU145_2	cEV-P150	DU145	2	(194,196]	195	4557214	3477736	2784948	3606632.66666667	23767464.3333333	15.174663212215
cEV-P150_DU145_2	cEV-P150	DU145	2	(196,200]	198	3770996	3286942	2621920	3226619.33333333	23767464.3333333	13.5757827931525
cEV-P150_DU145_2	cEV-P150	DU145	2	(200,202]	201	3041148	3111183	2533960	2895430.33333333	23767464.3333333	12.1823274570883
cEV-P150_DU145_2	cEV-P150	DU145	2	(202,206]	204	2391074	2939592	2510591	2613752.33333333	23767464.3333333	10.997186307618
cEV-P150_DU145_2	cEV-P150	DU145	2	(206,208]	207	1836485	2765689	2541217	2381130.33333333	23767464.3333333	10.0184449629902
cEV-P150_DU145_2	cEV-P150	DU145	2	(208,212]	210	1383944	2587570	2613916	2195143.33333333	23767464.3333333	9.23591722931375
cEV-P150_DU145_2	cEV-P150	DU145	2	(212,214]	213	1030882	2407228	2714243	2050784.33333333	23767464.3333333	8.62853649245685
cEV-P150_DU145_2	cEV-P150	DU145	2	(214,218]	216	767145	2229201	2824437	1940261	23767464.3333333	8.16351703651798
cEV-P150_DU145_2	cEV-P150	DU145	2	(218,220]	219	577656	2058976	2923545	1853392.33333333	23767464.3333333	7.79802299201936
cEV-P150_DU145_2	cEV-P150	DU145	2	(220,224]	222	445493	1901541	2988908	1778647.33333333	23767464.3333333	7.48353845571494
cEV-P150_DU145_2	cEV-P150	DU145	2	(224,226]	225	354578	1760408	2999109	1704698.33333333	23767464.3333333	7.17240303561761
cEV-P150_DU145_2	cEV-P150	DU145	2	(226,230]	228	291481	1637170	2937904	1622185	23767464.3333333	6.82523376178973
cEV-P150_DU145_2	cEV-P150	DU145	2	(230,232]	231	246153	1531499	2798060	1525237.33333333	23767464.3333333	6.41733300592029
cEV-P150_DU145_2	cEV-P150	DU145	2	(232,236]	234	211803	1441451	2583653	1412302.33333333	23767464.3333333	5.94216662545954
cEV-P150_DU145_2	cEV-P150	DU145	2	(236,238]	237	184264	1363902	2309745	1285970.33333333	23767464.3333333	5.41063327285523
cEV-P150_DU145_2	cEV-P150	DU145	2	(238,242]	240	161209	1295025	1999181	1151805	23767464.3333333	4.8461416996201
cEV-P150_DU145_2	cEV-P150	DU145	2	(242,244]	243	141446	1230779	1677526	1016583.66666667	23767464.3333333	4.27720707774843
cEV-P150_DU145_2	cEV-P150	DU145	2	(244,248]	246	124398	1167362	1367806	886522	23767464.3333333	3.72998140469143
cEV-P150_DU145_2	cEV-P150	DU145	2	(248,250]	249	109768	1101638	1086775	766060.333333333	23767464.3333333	3.22314708287561
cEV-P150_DU145_2	cEV-P150	DU145	2	(250,254]	252	97365	1031484	843584	657477.666666667	23767464.3333333	2.76629285078833
cEV-P150_DU145_2	cEV-P150	DU145	2	(254,256]	255	87015	956037	640680	561244	23767464.3333333	2.36139620166745
cEV-P150_DU145_2	cEV-P150	DU145	2	(256,260]	258	78534	875755	475980	476756.333333333	23767464.3333333	2.00592005376313
cEV-P150_DU145_2	cEV-P150	DU145	2	(260,262]	261	71729	792287	345183	403066.333333333	23767464.3333333	1.69587435866283
cEV-P150_DU145_2	cEV-P150	DU145	2	(262,266]	264	66405	708143	243442	339330	23767464.3333333	1.42770804340326
cEV-P150_DU145_2	cEV-P150	DU145	2	(266,268]	267	62372	626219	166181	284924	23767464.3333333	1.19879847510868
cEV-P150_DU145_2	cEV-P150	DU145	2	(268,272]	270	59448	549282	109264	239331.333333333	23767464.3333333	1.00697041121747
cEV-P150_DU145_2	cEV-P150	DU145	2	(272,274]	273	57461	479526	68887	201958	23767464.3333333	0.849724636871584
cEV-P150_DU145_2	cEV-P150	DU145	2	(274,278]	276	56239	418286	41495	172006.666666667	23767464.3333333	0.723706425954035
cEV-P150_DU145_2	cEV-P150	DU145	2	(278,280]	279	55608	365970	23820	148466	23767464.3333333	0.624660661809766
cEV-P150_DU145_2	cEV-P150	DU145	2	(280,284]	282	55384	322167	13014	130188.333333333	23767464.3333333	0.547758614496992
cEV-P150_DU145_2	cEV-P150	DU145	2	(284,286]	285	55367	285901	6766	116011.333333333	23767464.3333333	0.488109845065088
cEV-P150_DU145_2	cEV-P150	DU145	2	(286,290]	288	55354	255907	3353	104871.333333333	23767464.3333333	0.44123904789563
cEV-P150_DU145_2	cEV-P150	DU145	2	(290,292]	291	55172	230891	1588	95883.6666666667	23767464.3333333	0.403424047773544
cEV-P150_DU145_2	cEV-P150	DU145	2	(292,296]	294	54744	209694	722	88386.6666666667	23767464.3333333	0.371880926913631
cEV-P150_DU145_2	cEV-P150	DU145	2	(296,298]	297	54226	191388	317	81977	23767464.3333333	0.344912687572772
cEV-P150_DU145_2	cEV-P150	DU145	2	(298,302]	300	54213	175275	136	76541.3333333333	23767464.3333333	0.322042487409925
cEV-P150_DU145_2	cEV-P150	DU145	2	(302,304]	303	56026	160871	57	72318	23767464.3333333	0.304273097818751
cEV-P150_DU145_2	cEV-P150	DU145	2	(304,308]	306	61948	147839	25	69937.3333333333	23767464.3333333	0.294256603701926
cEV-P150_DU145_2	cEV-P150	DU145	2	(308,310]	309	75141	135958	10	70369.6666666667	23767464.3333333	0.296075616985253
cEV-P150_DU145_2	cEV-P150	DU145	2	(310,314]	312	98796	125071	4	74623.6666666667	23767464.3333333	0.313974034504003
cEV-P150_DU145_2	cEV-P150	DU145	2	(314,316]	315	134178	115065	2	83081.6666666667	23767464.3333333	0.349560497920456
cEV-P150_DU145_2	cEV-P150	DU145	2	(316,320]	318	178062	105854	0	94638.6666666667	23767464.3333333	0.398185794409453
cEV-P150_DU145_2	cEV-P150	DU145	2	(320,322]	321	221230	97372	0	106200.666666667	23767464.3333333	0.446832128060555
cEV-P150_DU145_2	cEV-P150	DU145	2	(322,326]	324	250309	89565	0	113291.333333333	23767464.3333333	0.476665628880085
cEV-P150_DU145_2	cEV-P150	DU145	2	(326,328]	327	253528	82388	0	111972	23767464.3333333	0.47111462303937
cEV-P150_DU145_2	cEV-P150	DU145	2	(328,332]	330	227392	75802	0	101064.666666667	23767464.3333333	0.425222755146521
cEV-P150_DU145_2	cEV-P150	DU145	2	(332,334]	333	179327	69777	0	83034.6666666667	23767464.3333333	0.349362748596671
cEV-P150_DU145_2	cEV-P150	DU145	2	(334,338]	336	123761	64284	0	62681.6666666667	23767464.3333333	0.263728876532938
cEV-P150_DU145_2	cEV-P150	DU145	2	(338,340]	339	74519	59295	0	44604.6666666667	23767464.3333333	0.187671120659302
cEV-P150_DU145_2	cEV-P150	DU145	2	(340,344]	342	39076	54787	0	31287.6666666667	23767464.3333333	0.131640743109421
cEV-P150_DU145_2	cEV-P150	DU145	2	(344,346]	345	17832	50734	0	22855.3333333333	23767464.3333333	0.0961622704584403
cEV-P150_DU145_2	cEV-P150	DU145	2	(346,350]	348	7082	47109	0	18063.6666666667	23767464.3333333	0.0760016567746892
cEV-P150_DU145_2	cEV-P150	DU145	2	(350,352]	351	2449	43888	0	15445.6666666667	23767464.3333333	0.0649865986966244
cEV-P150_DU145_2	cEV-P150	DU145	2	(352,356]	354	739	41044	0	13927.6666666667	23767464.3333333	0.058599716281612
cEV-P150_DU145_2	cEV-P150	DU145	2	(356,358]	357	195	38549	0	12914.6666666667	23767464.3333333	0.0543375872391828
cEV-P150_DU145_2	cEV-P150	DU145	2	(358,362]	360	45	36377	0	12140.6666666667	23767464.3333333	0.0510810345453623
cEV-P150_DU145_2	cEV-P150	DU145	2	(362,364]	363	9	34500	0	11503	23767464.3333333	0.0483980951382656
cEV-P150_DU145_2	cEV-P150	DU145	2	(364,368]	366	2	32892	0	10964.6666666667	23767464.3333333	0.0461330940183172
cEV-P150_DU145_2	cEV-P150	DU145	2	(368,370]	369	0	31527	0	10509	23767464.3333333	0.0442159073118345
cEV-P150_DU145_2	cEV-P150	DU145	2	(370,374]	372	0	30377	0	10125.6666666667	23767464.3333333	0.0426030582171345
cEV-P150_DU145_2	cEV-P150	DU145	2	(374,376]	375	0	29417	0	9805.66666666667	23767464.3333333	0.0412566798424283
cEV-P150_DU145_2	cEV-P150	DU145	2	(376,380]	378	0	28621	0	9540.33333333333	23767464.3333333	0.0401403077734011
cEV-P150_DU145_2	cEV-P150	DU145	2	(380,382]	381	0	27960	0	9320	23767464.3333333	0.039213270163317
cEV-P150_DU145_2	cEV-P150	DU145	2	(382,386]	384	0	27405	0	9135	23767464.3333333	0.03843489516544
cEV-P150_DU145_2	cEV-P150	DU145	2	(386,388]	387	0	26928	1	8976.33333333333	23767464.3333333	0.0377673158879815
cEV-P150_DU145_2	cEV-P150	DU145	2	(388,392]	390	0	26494	4	8832.66666666667	23767464.3333333	0.0371628480968374
cEV-P150_DU145_2	cEV-P150	DU145	2	(392,394]	393	0	26071	9	8693.33333333333	23767464.3333333	0.0365766125128507
cEV-P150_DU145_2	cEV-P150	DU145	2	(394,398]	396	0	25621	23	8548	23767464.3333333	0.0359651323343383
cEV-P150_DU145_2	cEV-P150	DU145	2	(398,400]	399	0	25109	57	8388.66666666667	23767464.3333333	0.0352947481019326
cEV-P150_DU145_2	cEV-P150	DU145	2	(400,404]	402	0	24497	143	8213.33333333333	23767464.3333333	0.0345570449507915
cEV-P150_DU145_2	cEV-P150	DU145	2	(404,406]	405	0	23753	349	8034	23767464.3333333	0.0338025120699666
cEV-P150_DU145_2	cEV-P150	DU145	2	(406,410]	408	0	22845	825	7890	23767464.3333333	0.0331966418013488
cEV-P150_DU145_2	cEV-P150	DU145	2	(410,412]	411	0	21754	1866	7873.33333333333	23767464.3333333	0.0331265179276662
cEV-P150_DU145_2	cEV-P150	DU145	2	(412,416]	414	0	20469	4013	8160.66666666667	23767464.3333333	0.0343354535099544
cEV-P150_DU145_2	cEV-P150	DU145	2	(416,418]	417	0	18992	8134	9042	23767464.3333333	0.038043603950291
cEV-P150_DU145_2	cEV-P150	DU145	2	(418,422]	420	0	17342	15425	10922.3333333333	23767464.3333333	0.0459549793791633
cEV-P150_DU145_2	cEV-P150	DU145	2	(422,424]	423	0	15552	27191	14247.6666666667	23767464.3333333	0.0599460946563182
cEV-P150_DU145_2	cEV-P150	DU145	2	(424,428]	426	0	13670	44293	19321	23767464.3333333	0.0812918018053055
cEV-P150_DU145_2	cEV-P150	DU145	2	(428,430]	429	0	11753	66334	26029	23767464.3333333	0.109515258485083
cEV-P150_DU145_2	cEV-P150	DU145	2	(430,434]	432	0	9864	90917	33593.6666666667	23767464.3333333	0.141343082272148
cEV-P150_DU145_2	cEV-P150	DU145	2	(434,436]	435	0	8067	113597	40554.6666666667	23767464.3333333	0.170631019354428
cEV-P150_DU145_2	cEV-P150	DU145	2	(436,440]	438	0	6417	128953	45123.3333333333	23767464.3333333	0.189853375608305
cEV-P150_DU145_2	cEV-P150	DU145	2	(440,442]	441	0	4955	132614	45856.3333333333	23767464.3333333	0.192937423572867
cEV-P150_DU145_2	cEV-P150	DU145	2	(442,446]	444	0	3708	123249	42319	23767464.3333333	0.178054332622469
cEV-P150_DU145_2	cEV-P150	DU145	2	(446,448]	447	0	2685	103309	35331.3333333333	23767464.3333333	0.148654197342297
cEV-P150_DU145_2	cEV-P150	DU145	2	(448,452]	450	0	1879	77974	26617.6666666667	23767464.3333333	0.111992033703553
cEV-P150_DU145_2	cEV-P150	DU145	2	(452,454]	453	0	1268	52922	18063.3333333333	23767464.3333333	0.0760002542972155
cEV-P150_DU145_2	cEV-P150	DU145	2	(454,458]	456	0	824	32267	11030.3333333333	23767464.3333333	0.0464093820806267
cEV-P150_DU145_2	cEV-P150	DU145	2	(458,460]	459	0	516	17660	6058.66666666667	23767464.3333333	0.0254914305611033
cEV-P150_DU145_2	cEV-P150	DU145	2	(460,464]	462	0	310	8672	2994	23767464.3333333	0.0125970526683445
cEV-P150_DU145_2	cEV-P150	DU145	2	(464,466]	465	0	179	3819	1332.66666666667	23767464.3333333	0.0056071049396617
cEV-P150_DU145_2	cEV-P150	DU145	2	(466,470]	468	0	99	1509	536	23767464.3333333	0.00225518377763282
cEV-P150_DU145_2	cEV-P150	DU145	2	(470,472]	471	0	52	534	195.333333333333	23767464.3333333	0.00082185179956022
cEV-P150_DU145_2	cEV-P150	DU145	2	(472,476]	474	0	27	170	65.6666666666667	23767464.3333333	0.000276288062309494
cEV-P150_DU145_2	cEV-P150	DU145	2	(476,478]	477	0	13	48	20.3333333333333	23767464.3333333	8.55511258927874e-05
cEV-P150_DU145_2	cEV-P150	DU145	2	(478,482]	480	0	6	12	6	23767464.3333333	2.52445945257405e-05
cEV-P150_DU145_2	cEV-P150	DU145	2	(482,484]	483	0	3	3	2	23767464.3333333	8.41486484191351e-06
cEV-P150_DU145_2	cEV-P150	DU145	2	(484,488]	486	0	1	0	0.333333333333333	23767464.3333333	1.40247747365225e-06
cEV-P150_DU145_2	cEV-P150	DU145	2	(488,490]	489	0	0	0	0	23767464.3333333	0
cEV-P150_DU145_2	cEV-P150	DU145	2	(490,494]	492	0	0	0	0	23767464.3333333	0
cEV-P150_DU145_2	cEV-P150	DU145	2	(494,496]	495	0	0	0	0	23767464.3333333	0
cEV-P150_DU145_2	cEV-P150	DU145	2	(496,500]	498	0	0	0	0	23767464.3333333	0
cEV-P150_DU145_2	cEV-P150	DU145	2	(500,502]	501	0	0	0	0	23767464.3333333	0
cEV-P150_DU145_2	cEV-P150	DU145	2	(502,506]	504	0	0	0	0	23767464.3333333	0
cEV-P150_DU145_2	cEV-P150	DU145	2	(506,508]	507	0	0	0	0	23767464.3333333	0
cEV-P150_DU145_2	cEV-P150	DU145	2	(508,512]	510	0	0	0	0	23767464.3333333	0
cEV-P150_DU145_2	cEV-P150	DU145	2	(512,514]	513	0	0	0	0	23767464.3333333	0
cEV-P150_DU145_2	cEV-P150	DU145	2	(514,518]	516	0	0	0	0	23767464.3333333	0
cEV-P150_DU145_2	cEV-P150	DU145	2	(518,520]	519	0	0	0	0	23767464.3333333	0
cEV-P150_DU145_2	cEV-P150	DU145	2	(520,524]	522	0	0	0	0	23767464.3333333	0
cEV-P150_DU145_2	cEV-P150	DU145	2	(524,526]	525	0	0	0	0	23767464.3333333	0
cEV-P150_DU145_2	cEV-P150	DU145	2	(526,530]	528	0	0	0	0	23767464.3333333	0
cEV-P150_DU145_2	cEV-P150	DU145	2	(530,532]	531	0	0	0	0	23767464.3333333	0
cEV-P150_DU145_2	cEV-P150	DU145	2	(532,536]	534	0	0	0	0	23767464.3333333	0
cEV-P150_DU145_2	cEV-P150	DU145	2	(536,538]	537	0	0	0	0	23767464.3333333	0
cEV-P150_DU145_2	cEV-P150	DU145	2	(538,542]	540	0	0	0	0	23767464.3333333	0
cEV-P150_DU145_2	cEV-P150	DU145	2	(542,544]	543	0	0	0	0	23767464.3333333	0
cEV-P150_DU145_2	cEV-P150	DU145	2	(544,548]	546	0	0	0	0	23767464.3333333	0
cEV-P150_DU145_2	cEV-P150	DU145	2	(548,550]	549	0	0	0	0	23767464.3333333	0
cEV-P150_DU145_2	cEV-P150	DU145	2	(550,554]	552	0	0	0	0	23767464.3333333	0
cEV-P150_DU145_2	cEV-P150	DU145	2	(554,556]	555	0	0	0	0	23767464.3333333	0
cEV-P150_DU145_2	cEV-P150	DU145	2	(556,560]	558	0	0	0	0	23767464.3333333	0
cEV-P150_DU145_2	cEV-P150	DU145	2	(560,562]	561	0	0	0	0	23767464.3333333	0
cEV-P150_DU145_2	cEV-P150	DU145	2	(562,566]	564	0	0	0	0	23767464.3333333	0
cEV-P150_DU145_2	cEV-P150	DU145	2	(566,568]	567	0	0	0	0	23767464.3333333	0
cEV-P150_DU145_2	cEV-P150	DU145	2	(568,572]	570	0	0	0	0	23767464.3333333	0
cEV-P150_DU145_2	cEV-P150	DU145	2	(572,574]	573	0	0	0	0	23767464.3333333	0
cEV-P150_DU145_2	cEV-P150	DU145	2	(574,578]	576	0	0	0	0	23767464.3333333	0
cEV-P150_DU145_2	cEV-P150	DU145	2	(578,580]	579	0	0	0	0	23767464.3333333	0
cEV-P150_DU145_2	cEV-P150	DU145	2	(580,584]	582	0	0	0	0	23767464.3333333	0
cEV-P150_DU145_2	cEV-P150	DU145	2	(584,586]	585	0	0	0	0	23767464.3333333	0
cEV-P150_DU145_2	cEV-P150	DU145	2	(586,590]	588	0	0	0	0	23767464.3333333	0
cEV-P150_DU145_2	cEV-P150	DU145	2	(590,592]	591	0	0	0	0	23767464.3333333	0
cEV-P150_DU145_2	cEV-P150	DU145	2	(592,596]	594	0	0	0	0	23767464.3333333	0
cEV-P150_LNCaP_1	cEV-P150	LNCaP	1	(0,1.5]	0.75	0	0	0	0	6751591.33333333	0
cEV-P150_LNCaP_1	cEV-P150	LNCaP	1	(1.5,4.5]	3	0	0	0	0	6751591.33333333	0
cEV-P150_LNCaP_1	cEV-P150	LNCaP	1	(4.5,7.5]	6	0	0	0	0	6751591.33333333	0
cEV-P150_LNCaP_1	cEV-P150	LNCaP	1	(7.5,10.5]	9	0	0	0	0	6751591.33333333	0
cEV-P150_LNCaP_1	cEV-P150	LNCaP	1	(10.5,13.5]	12	0	0	0	0	6751591.33333333	0
cEV-P150_LNCaP_1	cEV-P150	LNCaP	1	(13.5,16.5]	15	0	0	0	0	6751591.33333333	0
cEV-P150_LNCaP_1	cEV-P150	LNCaP	1	(16.5,19.5]	18	0	0	0	0	6751591.33333333	0
cEV-P150_LNCaP_1	cEV-P150	LNCaP	1	(19.5,22.5]	21	98	660	0	252.666666666667	6751591.33333333	0.00374232761125846
cEV-P150_LNCaP_1	cEV-P150	LNCaP	1	(22.5,25.5]	24	37414	56823	0	31412.3333333333	6751591.33333333	0.465258215174358
cEV-P150_LNCaP_1	cEV-P150	LNCaP	1	(25.5,28.5]	27	631370	456643	1	362671.333333333	6751591.33333333	5.3716422607332
cEV-P150_LNCaP_1	cEV-P150	LNCaP	1	(28.5,31.5]	30	1527517	538548	18	688694.333333333	6751591.33333333	10.2004742190656
cEV-P150_LNCaP_1	cEV-P150	LNCaP	1	(31.5,34.5]	33	1117275	191709	284	436422.666666667	6751591.33333333	6.46399708039201
cEV-P150_LNCaP_1	cEV-P150	LNCaP	1	(34.5,37.5]	36	446095	53288	5819	168400.666666667	6751591.33333333	2.49423666736543
cEV-P150_LNCaP_1	cEV-P150	LNCaP	1	(37.5,40.5]	39	151418	18282	38564	69421.3333333333	6751591.33333333	1.0282217910701
cEV-P150_LNCaP_1	cEV-P150	LNCaP	1	(40.5,43.5]	42	57554	12780	90911	53748.3333333333	6751591.33333333	0.79608392569574
cEV-P150_LNCaP_1	cEV-P150	LNCaP	1	(43.5,46.5]	45	28485	31653	96452	52196.6666666667	6751591.33333333	0.773101689507866
cEV-P150_LNCaP_1	cEV-P150	LNCaP	1	(46.5,49.5]	48	19866	142452	57917	73411.6666666667	6751591.33333333	1.08732390694658
cEV-P150_LNCaP_1	cEV-P150	LNCaP	1	(49.5,52.5]	51	20253	537094	24570	193972.333333333	6751591.33333333	2.87298688200619
cEV-P150_LNCaP_1	cEV-P150	LNCaP	1	(52.5,55.5]	54	39190	1141571	9179	396646.666666667	6751591.33333333	5.8748618967558
cEV-P150_LNCaP_1	cEV-P150	LNCaP	1	(55.5,58.5]	57	214588	1195350	3948	471295.333333333	6751591.33333333	6.98050741025301
cEV-P150_LNCaP_1	cEV-P150	LNCaP	1	(58.5,61.5]	60	638255	655462	3106	432274.333333333	6751591.33333333	6.40255477548157
cEV-P150_LNCaP_1	cEV-P150	LNCaP	1	(61.5,64.5]	63	681415	248230	6821	312155.333333333	6751591.33333333	4.62343346808017
cEV-P150_LNCaP_1	cEV-P150	LNCaP	1	(64.5,67.5]	66	654180	127418	29908	270502	6751591.33333333	4.00649249406584
cEV-P150_LNCaP_1	cEV-P150	LNCaP	1	(67.5,70.5]	69	1027271	137977	149110	438119.333333333	6751591.33333333	6.48912695841484
cEV-P150_LNCaP_1	cEV-P150	LNCaP	1	(70.5,73.5]	72	1710253	202667	570412	827777.333333333	6751591.33333333	12.2604774558334
cEV-P150_LNCaP_1	cEV-P150	LNCaP	1	(73.5,76.5]	75	2576269	330702	1378633	1428534.66666667	6751591.33333333	21.158488364274
cEV-P150_LNCaP_1	cEV-P150	LNCaP	1	(76.5,79.5]	78	3415886	586643	2134485	2045671.33333333	6751591.33333333	30.2990988692345
cEV-P150_LNCaP_1	cEV-P150	LNCaP	1	(79.5,82.5]	81	3924528	1050828	2507094	2494150	6751591.33333333	36.9416612597109
cEV-P150_LNCaP_1	cEV-P150	LNCaP	1	(82.5,85.5]	84	3940975	1679138	2813778	2811297	6751591.33333333	41.6390279150979
cEV-P150_LNCaP_1	cEV-P150	LNCaP	1	(85.5,88.5]	87	3749844	2177968	3578849	3168887	6751591.33333333	46.935408906562
cEV-P150_LNCaP_1	cEV-P150	LNCaP	1	(88.5,91.5]	90	3933273	2315977	5052318	3767189.33333333	6751591.33333333	55.7970580170384
cEV-P150_LNCaP_1	cEV-P150	LNCaP	1	(91.5,94.5]	93	4519870	2331016	6790002	4546962.66666667	6751591.33333333	67.346532723594
cEV-P150_LNCaP_1	cEV-P150	LNCaP	1	(94.5,97.5]	96	4868955	2658358	7924846	5150719.66666667	6751591.33333333	76.2889726639261
cEV-P150_LNCaP_1	cEV-P150	LNCaP	1	(97.5,100]	98.75	4762691	3498597	8176732	5479340	6751591.33333333	81.1562745651963
cEV-P150_LNCaP_1	cEV-P150	LNCaP	1	(100,104]	102	4514306	4746708	8015753	5758922.33333333	6751591.33333333	85.2972588092072
cEV-P150_LNCaP_1	cEV-P150	LNCaP	1	(104,106]	105	4402703	6060620	7948403	6137242	6751591.33333333	90.9006735893474
cEV-P150_LNCaP_1	cEV-P150	LNCaP	1	(106,110]	108	4483073	7007757	8071368	6520732.66666667	6751591.33333333	96.5806777207191
cEV-P150_LNCaP_1	cEV-P150	LNCaP	1	(110,112]	111	4586481	7346917	8045009	6659469	6751591.33333333	98.6355463655136
cEV-P150_LNCaP_1	cEV-P150	LNCaP	1	(112,116]	114	4445024	7236109	7349523	6343552	6751591.33333333	93.9563976374162
cEV-P150_LNCaP_1	cEV-P150	LNCaP	1	(116,118]	117	3967879	7105729	5845653	5639753.66666667	6751591.33333333	83.5322131957631
cEV-P150_LNCaP_1	cEV-P150	LNCaP	1	(118,122]	120	3383591	7298527	4058850	4913656	6751591.33333333	72.777746125432
cEV-P150_LNCaP_1	cEV-P150	LNCaP	1	(122,124]	123	3105991	7796350	2642724	4515021.66666667	6751591.33333333	66.8734442556604
cEV-P150_LNCaP_1	cEV-P150	LNCaP	1	(124,128]	126	3608927	8214260	1817457	4546881.33333333	6751591.33333333	67.3453280693233
cEV-P150_LNCaP_1	cEV-P150	LNCaP	1	(128,130]	129	5388250	8075437	1466995	4976894	6751591.33333333	73.7143845692872
cEV-P150_LNCaP_1	cEV-P150	LNCaP	1	(130,134]	132	8548451	7205307	1441876	5731878	6751591.33333333	84.8966964528955
cEV-P150_LNCaP_1	cEV-P150	LNCaP	1	(134,136]	135	11955646	5886957	1678002	6506868.33333333	6751591.33333333	96.3753286015435
cEV-P150_LNCaP_1	cEV-P150	LNCaP	1	(136,140]	138	13463074	4606673	2185027	6751591.33333333	6751591.33333333	100
cEV-P150_LNCaP_1	cEV-P150	LNCaP	1	(140,142]	141	12021699	3694863	3000734	6239098.66666667	6751591.33333333	92.4093055790205
cEV-P150_LNCaP_1	cEV-P150	LNCaP	1	(142,146]	144	8861287	3210113	4135832	5402410.66666667	6751591.33333333	80.0168493610445
cEV-P150_LNCaP_1	cEV-P150	LNCaP	1	(146,148]	147	5933394	3042159	5517579	4831044	6751591.33333333	71.5541531097804
cEV-P150_LNCaP_1	cEV-P150	LNCaP	1	(148,152]	150	4199368	3042301	6943142	4728270.33333333	6751591.33333333	70.0319391369165
cEV-P150_LNCaP_1	cEV-P150	LNCaP	1	(152,154]	153	3607206	3096797	8070291	4924764.66666667	6751591.33333333	72.942280175528
cEV-P150_LNCaP_1	cEV-P150	LNCaP	1	(154,158]	156	3774088	3154112	8525996	5151398.66666667	6751591.33333333	76.2990295522428
cEV-P150_LNCaP_1	cEV-P150	LNCaP	1	(158,160]	159	4347634	3225048	8141745	5238142.33333333	6751591.33333333	77.5838180174215
cEV-P150_LNCaP_1	cEV-P150	LNCaP	1	(160,164]	162	5011923	3362993	7092714	5155876.66666667	6751591.33333333	76.3653546566355
cEV-P150_LNCaP_1	cEV-P150	LNCaP	1	(164,166]	165	5421401	3629806	5761258	4937488.33333333	6751591.33333333	73.1307345122686
cEV-P150_LNCaP_1	cEV-P150	LNCaP	1	(166,170]	168	5256171	4053432	4486364	4598655.66666667	6751591.33333333	68.1121744434176
cEV-P150_LNCaP_1	cEV-P150	LNCaP	1	(170,172]	171	4413638	4589769	3439280	4147562.33333333	6751591.33333333	61.4308853804046
cEV-P150_LNCaP_1	cEV-P150	LNCaP	1	(172,176]	174	3137690	5116619	2649659	3634656	6751591.33333333	53.834064008811
cEV-P150_LNCaP_1	cEV-P150	LNCaP	1	(176,178]	177	1873079	5482149	2079543	3144923.66666667	6751591.33333333	46.5804802364124
cEV-P150_LNCaP_1	cEV-P150	LNCaP	1	(178,182]	180	952858	5579811	1676618	2736429	6751591.33333333	40.5301337847561
cEV-P150_LNCaP_1	cEV-P150	LNCaP	1	(182,184]	183	442954	5382108	1396581	2407214.33333333	6751591.33333333	35.6540290205164
cEV-P150_LNCaP_1	cEV-P150	LNCaP	1	(184,188]	186	236234	4911124	1206751	2118036.33333333	6751591.33333333	31.370920258108
cEV-P150_LNCaP_1	cEV-P150	LNCaP	1	(188,190]	189	209897	4203964	1082723	1832194.66666667	6751591.33333333	27.1372270063344
cEV-P150_LNCaP_1	cEV-P150	LNCaP	1	(190,194]	192	298218	3327046	1004939	1543401	6751591.33333333	22.8598107290657
cEV-P150_LNCaP_1	cEV-P150	LNCaP	1	(194,196]	195	485310	2405708	957474	1282830.66666667	6751591.33333333	19.0004193579252
cEV-P150_LNCaP_1	cEV-P150	LNCaP	1	(196,200]	198	767062	1596186	928208	1097152	6751591.33333333	16.2502726517709
cEV-P150_LNCaP_1	cEV-P150	LNCaP	1	(200,202]	201	1109851	1005402	908654	1007969	6751591.33333333	14.9293544326883
cEV-P150_LNCaP_1	cEV-P150	LNCaP	1	(202,206]	204	1429038	643751	892797	988528.666666667	6751591.33333333	14.6414173764664
cEV-P150_LNCaP_1	cEV-P150	LNCaP	1	(206,208]	207	1613846	453241	875480	980855.666666667	6751591.33333333	14.5277700950897
cEV-P150_LNCaP_1	cEV-P150	LNCaP	1	(208,212]	210	1592519	364648	851112	936093	6751591.33333333	13.8647757807616
cEV-P150_LNCaP_1	cEV-P150	LNCaP	1	(212,214]	213	1381110	329991	813270	841457	6751591.33333333	12.4630914173617
cEV-P150_LNCaP_1	cEV-P150	LNCaP	1	(214,218]	216	1067298	324644	755639	715860.333333333	6751591.33333333	10.6028386196755
cEV-P150_LNCaP_1	cEV-P150	LNCaP	1	(218,220]	219	749576	338172	674441	587396.333333333	6751591.33333333	8.70011682184161
cEV-P150_LNCaP_1	cEV-P150	LNCaP	1	(220,224]	222	489769	366365	571991	476041.666666667	6751591.33333333	7.05080688631727
cEV-P150_LNCaP_1	cEV-P150	LNCaP	1	(224,226]	225	305692	406700	460371	390921	6751591.33333333	5.79005719836716
cEV-P150_LNCaP_1	cEV-P150	LNCaP	1	(226,230]	228	189146	455757	364217	336373.333333333	6751591.33333333	4.98213408848699
cEV-P150_LNCaP_1	cEV-P150	LNCaP	1	(230,232]	231	126765	507409	322102	318758.666666667	6751591.33333333	4.72123757095488
cEV-P150_LNCaP_1	cEV-P150	LNCaP	1	(232,236]	234	114452	551797	382879	349709.333333333	6751591.33333333	5.17965789201104
cEV-P150_LNCaP_1	cEV-P150	LNCaP	1	(236,238]	237	163740	575887	581578	440401.666666667	6751591.33333333	6.52293133460783
cEV-P150_LNCaP_1	cEV-P150	LNCaP	1	(238,242]	240	291498	566610	879333	579147	6751591.33333333	8.57793328130938
cEV-P150_LNCaP_1	cEV-P150	LNCaP	1	(242,244]	243	481074	516415	1115094	704194.333333333	6751591.33333333	10.430049725561
cEV-P150_LNCaP_1	cEV-P150	LNCaP	1	(244,248]	246	642907	428748	1093950	721868.333333333	6751591.33333333	10.6918250482578
cEV-P150_LNCaP_1	cEV-P150	LNCaP	1	(248,250]	249	657006	319287	795270	590521	6751591.33333333	8.74639726910801
cEV-P150_LNCaP_1	cEV-P150	LNCaP	1	(250,254]	252	498100	210383	416858	375113.666666667	6751591.33333333	5.55592967860318
cEV-P150_LNCaP_1	cEV-P150	LNCaP	1	(254,256]	255	275081	121297	154670	183682.666666667	6751591.33333333	2.7205833054469
cEV-P150_LNCaP_1	cEV-P150	LNCaP	1	(256,260]	258	109499	60775	40133	70135.6666666667	6751591.33333333	1.03880201279955
cEV-P150_LNCaP_1	cEV-P150	LNCaP	1	(260,262]	261	31282	26625	7230	21712.3333333333	6751591.33333333	0.321588382077233
cEV-P150_LNCaP_1	cEV-P150	LNCaP	1	(262,266]	264	6428	10891	902	6073.66666666667	6751591.33333333	0.0899590387925336
cEV-P150_LNCaP_1	cEV-P150	LNCaP	1	(266,268]	267	964	5615	77	2218.66666666667	6751591.33333333	0.0328613886286759
cEV-P150_LNCaP_1	cEV-P150	LNCaP	1	(268,272]	270	109	5680	4	1931	6751591.33333333	0.0286006647124278
cEV-P150_LNCaP_1	cEV-P150	LNCaP	1	(272,274]	273	10	8800	0	2936.66666666667	6751591.33333333	0.0434959185424631
cEV-P150_LNCaP_1	cEV-P150	LNCaP	1	(274,278]	276	0	14334	0	4778	6751591.33333333	0.0707685012925842
cEV-P150_LNCaP_1	cEV-P150	LNCaP	1	(278,280]	279	0	22113	0	7371	6751591.33333333	0.109174261830816
cEV-P150_LNCaP_1	cEV-P150	LNCaP	1	(280,284]	282	0	31726	0	10575.3333333333	6751591.33333333	0.156634677829533
cEV-P150_LNCaP_1	cEV-P150	LNCaP	1	(284,286]	285	0	42188	0	14062.6666666667	6751591.33333333	0.208286698237166
cEV-P150_LNCaP_1	cEV-P150	LNCaP	1	(286,290]	288	0	51986	0	17328.6666666667	6751591.33333333	0.256660479154198
cEV-P150_LNCaP_1	cEV-P150	LNCaP	1	(290,292]	291	0	59458	0	19819.3333333333	6751591.33333333	0.293550547638794
cEV-P150_LNCaP_1	cEV-P150	LNCaP	1	(292,296]	294	0	63295	0	21098.3333333333	6751591.33333333	0.312494229755415
cEV-P150_LNCaP_1	cEV-P150	LNCaP	1	(296,298]	297	0	62953	0	20984.3333333333	6751591.33333333	0.310805738933448
cEV-P150_LNCaP_1	cEV-P150	LNCaP	1	(298,302]	300	0	58765	0	19588.3333333333	6751591.33333333	0.290129132025862
cEV-P150_LNCaP_1	cEV-P150	LNCaP	1	(302,304]	303	0	51748	0	17249.3333333333	6751591.33333333	0.255485447529555
cEV-P150_LNCaP_1	cEV-P150	LNCaP	1	(304,308]	306	0	43223	0	14407.6666666667	6751591.33333333	0.213396604672064
cEV-P150_LNCaP_1	cEV-P150	LNCaP	1	(308,310]	309	0	34440	0	11480	6751591.33333333	0.170033988036598
cEV-P150_LNCaP_1	cEV-P150	LNCaP	1	(310,314]	312	0	26332	0	8777.33333333333	6751591.33333333	0.130003919076066
cEV-P150_LNCaP_1	cEV-P150	LNCaP	1	(314,316]	315	0	19426	0	6475.33333333333	6751591.33333333	0.0959082535307479
cEV-P150_LNCaP_1	cEV-P150	LNCaP	1	(316,320]	318	0	13906	0	4635.33333333333	6751591.33333333	0.0686554192112931
cEV-P150_LNCaP_1	cEV-P150	LNCaP	1	(320,322]	321	0	9708	0	3236	6751591.33333333	0.0479294412270411
cEV-P150_LNCaP_1	cEV-P150	LNCaP	1	(322,326]	324	0	6641	0	2213.66666666667	6751591.33333333	0.0327873320136774
cEV-P150_LNCaP_1	cEV-P150	LNCaP	1	(326,328]	327	0	4471	0	1490.33333333333	6751591.33333333	0.022073808377225
cEV-P150_LNCaP_1	cEV-P150	LNCaP	1	(328,332]	330	0	2973	0	991	6751591.33333333	0.0146780210927063
cEV-P150_LNCaP_1	cEV-P150	LNCaP	1	(332,334]	333	0	1960	0	653.333333333333	6751591.33333333	0.00967673102647307
cEV-P150_LNCaP_1	cEV-P150	LNCaP	1	(334,338]	336	0	1283	0	427.666666666667	6751591.33333333	0.00633430913620661
cEV-P150_LNCaP_1	cEV-P150	LNCaP	1	(338,340]	339	0	834	0	278	6751591.33333333	0.00411754779391762
cEV-P150_LNCaP_1	cEV-P150	LNCaP	1	(340,344]	342	0	541	0	180.333333333333	6751591.33333333	0.00267097524761323
cEV-P150_LNCaP_1	cEV-P150	LNCaP	1	(344,346]	345	0	350	0	116.666666666667	6751591.33333333	0.00172798768329876
cEV-P150_LNCaP_1	cEV-P150	LNCaP	1	(346,350]	348	0	225	0	75	6751591.33333333	0.00111084922497778
cEV-P150_LNCaP_1	cEV-P150	LNCaP	1	(350,352]	351	0	144	0	48	6751591.33333333	0.000710943503985776
cEV-P150_LNCaP_1	cEV-P150	LNCaP	1	(352,356]	354	0	91	0	30.3333333333333	6751591.33333333	0.000449276797657678
cEV-P150_LNCaP_1	cEV-P150	LNCaP	1	(356,358]	357	0	58	0	19.3333333333333	6751591.33333333	0.000286352244660938
cEV-P150_LNCaP_1	cEV-P150	LNCaP	1	(358,362]	360	0	36	0	12	6751591.33333333	0.000177735875996444
cEV-P150_LNCaP_1	cEV-P150	LNCaP	1	(362,364]	363	0	22	0	7.33333333333333	6751591.33333333	0.000108616368664494
cEV-P150_LNCaP_1	cEV-P150	LNCaP	1	(364,368]	366	0	14	0	4.66666666666667	6751591.33333333	6.91195073319505e-05
cEV-P150_LNCaP_1	cEV-P150	LNCaP	1	(368,370]	369	0	8	0	2.66666666666667	6751591.33333333	3.94968613325431e-05
cEV-P150_LNCaP_1	cEV-P150	LNCaP	1	(370,374]	372	0	5	0	1.66666666666667	6751591.33333333	2.46855383328395e-05
cEV-P150_LNCaP_1	cEV-P150	LNCaP	1	(374,376]	375	0	7	0	2.33333333333333	6751591.33333333	3.45597536659752e-05
cEV-P150_LNCaP_1	cEV-P150	LNCaP	1	(376,380]	378	0	19	0	6.33333333333333	6751591.33333333	9.38050456647899e-05
cEV-P150_LNCaP_1	cEV-P150	LNCaP	1	(380,382]	381	0	61	0	20.3333333333333	6751591.33333333	0.000301163567660641
cEV-P150_LNCaP_1	cEV-P150	LNCaP	1	(382,386]	384	0	185	0	61.6666666666667	6751591.33333333	0.00091336491831506
cEV-P150_LNCaP_1	cEV-P150	LNCaP	1	(386,388]	387	0	515	0	171.666666666667	6751591.33333333	0.00254261044828246
cEV-P150_LNCaP_1	cEV-P150	LNCaP	1	(388,392]	390	0	1306	0	435.333333333333	6751591.33333333	0.00644786261253767
cEV-P150_LNCaP_1	cEV-P150	LNCaP	1	(392,394]	393	0	3014	0	1004.66666666667	6751591.33333333	0.0148804425070356
cEV-P150_LNCaP_1	cEV-P150	LNCaP	1	(394,398]	396	0	6318	0	2106	6751591.33333333	0.0311926462373759
cEV-P150_LNCaP_1	cEV-P150	LNCaP	1	(398,400]	399	0	12021	0	4007	6751591.33333333	0.0593489712598126
cEV-P150_LNCaP_1	cEV-P150	LNCaP	1	(400,404]	402	3	20727	0	6910	6751591.33333333	0.102346241927952
cEV-P150_LNCaP_1	cEV-P150	LNCaP	1	(404,406]	405	10	32374	0	10794.6666666667	6751591.33333333	0.159883294674135
cEV-P150_LNCaP_1	cEV-P150	LNCaP	1	(406,410]	408	29	45783	0	15270.6666666667	6751591.33333333	0.226178776420808
cEV-P150_LNCaP_1	cEV-P150	LNCaP	1	(410,412]	411	78	58615	0	19564.3333333333	6751591.33333333	0.289773660273869
cEV-P150_LNCaP_1	cEV-P150	LNCaP	1	(412,416]	414	194	67945	0	22713	6751591.33333333	0.33640957929227
cEV-P150_LNCaP_1	cEV-P150	LNCaP	1	(416,418]	417	448	71329	0	23925.6666666667	6751591.33333333	0.354370776983244
cEV-P150_LNCaP_1	cEV-P150	LNCaP	1	(418,422]	420	962	67846	0	22936	6751591.33333333	0.339712504321203
cEV-P150_LNCaP_1	cEV-P150	LNCaP	1	(422,424]	423	1917	58501	0	20139.3333333333	6751591.33333333	0.298290170998699
cEV-P150_LNCaP_1	cEV-P150	LNCaP	1	(424,428]	426	3537	45760	0	16432.3333333333	6751591.33333333	0.243384596638797
cEV-P150_LNCaP_1	cEV-P150	LNCaP	1	(428,430]	429	6041	32493	0	12844.6666666667	6751591.33333333	0.190246506823527
cEV-P150_LNCaP_1	cEV-P150	LNCaP	1	(430,434]	432	9541	20961	0	10167.3333333333	6751591.33333333	0.150591658045654
cEV-P150_LNCaP_1	cEV-P150	LNCaP	1	(434,436]	435	13923	12297	0	8740	6751591.33333333	0.12945096301741
cEV-P150_LNCaP_1	cEV-P150	LNCaP	1	(436,440]	438	18772	6565	0	8445.66666666667	6751591.33333333	0.125091496947831
cEV-P150_LNCaP_1	cEV-P150	LNCaP	1	(440,442]	441	23376	3194	0	8856.66666666667	6751591.33333333	0.131178950700709
cEV-P150_LNCaP_1	cEV-P150	LNCaP	1	(442,446]	444	26883	1417	0	9433.33333333333	6751591.33333333	0.139720146963871
cEV-P150_LNCaP_1	cEV-P150	LNCaP	1	(446,448]	447	28557	574	0	9710.33333333333	6751591.33333333	0.143822883434789
cEV-P150_LNCaP_1	cEV-P150	LNCaP	1	(448,452]	450	28025	212	0	9412.33333333333	6751591.33333333	0.139409109180878
cEV-P150_LNCaP_1	cEV-P150	LNCaP	1	(452,454]	453	25414	72	0	8495.33333333333	6751591.33333333	0.125827125990149
cEV-P150_LNCaP_1	cEV-P150	LNCaP	1	(454,458]	456	21305	23	0	7109.33333333333	6751591.33333333	0.10529863231256
cEV-P150_LNCaP_1	cEV-P150	LNCaP	1	(458,460]	459	16518	6	0	5508	6751591.33333333	0.0815807670823678
cEV-P150_LNCaP_1	cEV-P150	LNCaP	1	(460,464]	462	11851	0	0	3950.33333333333	6751591.33333333	0.0585096629564961
cEV-P150_LNCaP_1	cEV-P150	LNCaP	1	(464,466]	465	7871	0	0	2623.66666666667	6751591.33333333	0.0388599744435559
cEV-P150_LNCaP_1	cEV-P150	LNCaP	1	(466,470]	468	4844	0	0	1614.66666666667	6751591.33333333	0.0239153495368549
cEV-P150_LNCaP_1	cEV-P150	LNCaP	1	(470,472]	471	2762	0	0	920.666666666667	6751591.33333333	0.0136362913750605
cEV-P150_LNCaP_1	cEV-P150	LNCaP	1	(472,476]	474	1462	0	0	487.333333333333	6751591.33333333	0.00721805140852226
cEV-P150_LNCaP_1	cEV-P150	LNCaP	1	(476,478]	477	718	0	0	239.333333333333	6751591.33333333	0.00354484330459575
cEV-P150_LNCaP_1	cEV-P150	LNCaP	1	(478,482]	480	328	0	0	109.333333333333	6751591.33333333	0.00161937131463427
cEV-P150_LNCaP_1	cEV-P150	LNCaP	1	(482,484]	483	139	0	0	46.3333333333333	6751591.33333333	0.000686257965652937
cEV-P150_LNCaP_1	cEV-P150	LNCaP	1	(484,488]	486	55	0	0	18.3333333333333	6751591.33333333	0.000271540921661234
cEV-P150_LNCaP_1	cEV-P150	LNCaP	1	(488,490]	489	20	0	0	6.66666666666667	6751591.33333333	9.87421533313578e-05
cEV-P150_LNCaP_1	cEV-P150	LNCaP	1	(490,494]	492	7	0	0	2.33333333333333	6751591.33333333	3.45597536659752e-05
cEV-P150_LNCaP_1	cEV-P150	LNCaP	1	(494,496]	495	1	0	0	0.333333333333333	6751591.33333333	4.93710766656789e-06
cEV-P150_LNCaP_1	cEV-P150	LNCaP	1	(496,500]	498	0	0	0	0	6751591.33333333	0
cEV-P150_LNCaP_1	cEV-P150	LNCaP	1	(500,502]	501	0	0	0	0	6751591.33333333	0
cEV-P150_LNCaP_1	cEV-P150	LNCaP	1	(502,506]	504	0	0	0	0	6751591.33333333	0
cEV-P150_LNCaP_1	cEV-P150	LNCaP	1	(506,508]	507	0	0	0	0	6751591.33333333	0
cEV-P150_LNCaP_1	cEV-P150	LNCaP	1	(508,512]	510	0	0	0	0	6751591.33333333	0
cEV-P150_LNCaP_1	cEV-P150	LNCaP	1	(512,514]	513	0	0	0	0	6751591.33333333	0
cEV-P150_LNCaP_1	cEV-P150	LNCaP	1	(514,518]	516	0	0	0	0	6751591.33333333	0
cEV-P150_LNCaP_1	cEV-P150	LNCaP	1	(518,520]	519	0	0	0	0	6751591.33333333	0
cEV-P150_LNCaP_1	cEV-P150	LNCaP	1	(520,524]	522	0	0	0	0	6751591.33333333	0
cEV-P150_LNCaP_1	cEV-P150	LNCaP	1	(524,526]	525	0	0	0	0	6751591.33333333	0
cEV-P150_LNCaP_1	cEV-P150	LNCaP	1	(526,530]	528	0	0	0	0	6751591.33333333	0
cEV-P150_LNCaP_1	cEV-P150	LNCaP	1	(530,532]	531	0	0	0	0	6751591.33333333	0
cEV-P150_LNCaP_1	cEV-P150	LNCaP	1	(532,536]	534	0	0	0	0	6751591.33333333	0
cEV-P150_LNCaP_1	cEV-P150	LNCaP	1	(536,538]	537	0	0	0	0	6751591.33333333	0
cEV-P150_LNCaP_1	cEV-P150	LNCaP	1	(538,542]	540	0	0	0	0	6751591.33333333	0
cEV-P150_LNCaP_1	cEV-P150	LNCaP	1	(542,544]	543	0	0	0	0	6751591.33333333	0
cEV-P150_LNCaP_1	cEV-P150	LNCaP	1	(544,548]	546	0	0	0	0	6751591.33333333	0
cEV-P150_LNCaP_1	cEV-P150	LNCaP	1	(548,550]	549	0	0	0	0	6751591.33333333	0
cEV-P150_LNCaP_1	cEV-P150	LNCaP	1	(550,554]	552	0	0	0	0	6751591.33333333	0
cEV-P150_LNCaP_1	cEV-P150	LNCaP	1	(554,556]	555	0	0	0	0	6751591.33333333	0
cEV-P150_LNCaP_1	cEV-P150	LNCaP	1	(556,560]	558	0	0	0	0	6751591.33333333	0
cEV-P150_LNCaP_1	cEV-P150	LNCaP	1	(560,562]	561	0	0	0	0	6751591.33333333	0
cEV-P150_LNCaP_1	cEV-P150	LNCaP	1	(562,566]	564	0	0	0	0	6751591.33333333	0
cEV-P150_LNCaP_1	cEV-P150	LNCaP	1	(566,568]	567	0	0	0	0	6751591.33333333	0
cEV-P150_LNCaP_1	cEV-P150	LNCaP	1	(568,572]	570	0	0	0	0	6751591.33333333	0
cEV-P150_LNCaP_1	cEV-P150	LNCaP	1	(572,574]	573	0	0	0	0	6751591.33333333	0
cEV-P150_LNCaP_1	cEV-P150	LNCaP	1	(574,578]	576	0	0	0	0	6751591.33333333	0
cEV-P150_LNCaP_1	cEV-P150	LNCaP	1	(578,580]	579	0	0	0	0	6751591.33333333	0
cEV-P150_LNCaP_1	cEV-P150	LNCaP	1	(580,584]	582	0	0	0	0	6751591.33333333	0
cEV-P150_LNCaP_1	cEV-P150	LNCaP	1	(584,586]	585	0	0	0	0	6751591.33333333	0
cEV-P150_LNCaP_1	cEV-P150	LNCaP	1	(586,590]	588	0	0	0	0	6751591.33333333	0
cEV-P150_LNCaP_1	cEV-P150	LNCaP	1	(590,592]	591	0	0	0	0	6751591.33333333	0
cEV-P150_LNCaP_1	cEV-P150	LNCaP	1	(592,596]	594	0	0	0	0	6751591.33333333	0
cEV-P150_LNCaP_1	cEV-P150	LNCaP	1	(596,1e+03]	798	0	0	0	0	6751591.33333333	0
cEV-P150_LNCaP_2	cEV-P150	LNCaP	2	(0,1.5]	0.75	0	0	0	0	12241282.6666667	0
cEV-P150_LNCaP_2	cEV-P150	LNCaP	2	(1.5,4.5]	3	0	0	0	0	12241282.6666667	0
cEV-P150_LNCaP_2	cEV-P150	LNCaP	2	(4.5,7.5]	6	0	0	0	0	12241282.6666667	0
cEV-P150_LNCaP_2	cEV-P150	LNCaP	2	(7.5,10.5]	9	0	0	0	0	12241282.6666667	0
cEV-P150_LNCaP_2	cEV-P150	LNCaP	2	(10.5,13.5]	12	0	0	0	0	12241282.6666667	0
cEV-P150_LNCaP_2	cEV-P150	LNCaP	2	(13.5,16.5]	15	0	0	0	0	12241282.6666667	0
cEV-P150_LNCaP_2	cEV-P150	LNCaP	2	(16.5,19.5]	18	0	0	0	0	12241282.6666667	0
cEV-P150_LNCaP_2	cEV-P150	LNCaP	2	(19.5,22.5]	21	0	0	0	0	12241282.6666667	0
cEV-P150_LNCaP_2	cEV-P150	LNCaP	2	(22.5,25.5]	24	0	0	0	0	12241282.6666667	0
cEV-P150_LNCaP_2	cEV-P150	LNCaP	2	(25.5,28.5]	27	0	0	0	0	12241282.6666667	0
cEV-P150_LNCaP_2	cEV-P150	LNCaP	2	(28.5,31.5]	30	0	0	0	0	12241282.6666667	0
cEV-P150_LNCaP_2	cEV-P150	LNCaP	2	(31.5,34.5]	33	0	0	0	0	12241282.6666667	0
cEV-P150_LNCaP_2	cEV-P150	LNCaP	2	(34.5,37.5]	36	0	0	0	0	12241282.6666667	0
cEV-P150_LNCaP_2	cEV-P150	LNCaP	2	(37.5,40.5]	39	0	0	0	0	12241282.6666667	0
cEV-P150_LNCaP_2	cEV-P150	LNCaP	2	(40.5,43.5]	42	0	0	0	0	12241282.6666667	0
cEV-P150_LNCaP_2	cEV-P150	LNCaP	2	(43.5,46.5]	45	5	0	0	1.66666666666667	12241282.6666667	1.36151309634001e-05
cEV-P150_LNCaP_2	cEV-P150	LNCaP	2	(46.5,49.5]	48	55	0	4	19.6666666666667	12241282.6666667	0.000160658545368122
cEV-P150_LNCaP_2	cEV-P150	LNCaP	2	(49.5,52.5]	51	416	0	59	158.333333333333	12241282.6666667	0.00129343744152301
cEV-P150_LNCaP_2	cEV-P150	LNCaP	2	(52.5,55.5]	54	8232	3	453	2896	12241282.6666667	0.0236576515620041
cEV-P150_LNCaP_2	cEV-P150	LNCaP	2	(55.5,58.5]	57	160225	36	2139	54133.3333333333	12241282.6666667	0.442219453691236
cEV-P150_LNCaP_2	cEV-P150	LNCaP	2	(58.5,61.5]	60	711236	303	6832	239457	12241282.6666667	1.95614304906174
cEV-P150_LNCaP_2	cEV-P150	LNCaP	2	(61.5,64.5]	63	961872	1855	16236	326654.333333333	12241282.6666667	2.6684649168573
cEV-P150_LNCaP_2	cEV-P150	LNCaP	2	(64.5,67.5]	66	653917	8724	31613	231418	12241282.6666667	1.89047182637288
cEV-P150_LNCaP_2	cEV-P150	LNCaP	2	(67.5,70.5]	69	384110	32255	54797	157054	12241282.6666667	1.28298646699551
cEV-P150_LNCaP_2	cEV-P150	LNCaP	2	(70.5,73.5]	72	315490	93306	89235	166010.333333333	12241282.6666667	1.35615145776663
cEV-P150_LNCaP_2	cEV-P150	LNCaP	2	(73.5,76.5]	75	420959	209641	138812	256470.666666667	12241282.6666667	2.09512902896232
cEV-P150_LNCaP_2	cEV-P150	LNCaP	2	(76.5,79.5]	78	742557	369610	203558	438575	12241282.6666667	3.58275363736393
cEV-P150_LNCaP_2	cEV-P150	LNCaP	2	(79.5,82.5]	81	1380406	531166	276114	729228.666666667	12241282.6666667	5.9571262793594
cEV-P150_LNCaP_2	cEV-P150	LNCaP	2	(82.5,85.5]	84	2392718	683935	359304	1145319	12241282.6666667	9.35620090792229
cEV-P150_LNCaP_2	cEV-P150	LNCaP	2	(85.5,88.5]	87	3706444	1041469	565364	1771092.33333333	12241282.6666667	14.4681924399644
cEV-P150_LNCaP_2	cEV-P150	LNCaP	2	(88.5,91.5]	90	5127946	1959043	1245447	2777478.66666667	12241282.6666667	22.68944147683
cEV-P150_LNCaP_2	cEV-P150	LNCaP	2	(91.5,94.5]	93	6431581	2899476	2668047	3999701.33333333	12241282.6666667	32.6738744806917
cEV-P150_LNCaP_2	cEV-P150	LNCaP	2	(94.5,97.5]	96	7495606	3262596	4450572	5069591.33333333	12241282.6666667	41.413889960551
cEV-P150_LNCaP_2	cEV-P150	LNCaP	2	(97.5,100]	98.75	8378294	3429192	5906258	5904581.33333333	12241282.6666667	48.2349888824287
cEV-P150_LNCaP_2	cEV-P150	LNCaP	2	(100,104]	102	9227171	3830353	6827716	6628413.33333333	12241282.6666667	54.1480293677286
cEV-P150_LNCaP_2	cEV-P150	LNCaP	2	(104,106]	105	10127918	4599809	7613856	7447194.33333333	12241282.6666667	60.8367156949348
cEV-P150_LNCaP_2	cEV-P150	LNCaP	2	(106,110]	108	11019319	5716895	8804009	8513407.66666667	12241282.6666667	69.5466961958888
cEV-P150_LNCaP_2	cEV-P150	LNCaP	2	(110,112]	111	11702308	7020703	10492868	9738626.33333333	12241282.6666667	79.5556037591703
cEV-P150_LNCaP_2	cEV-P150	LNCaP	2	(112,116]	114	11943164	8169298	12135742	10749401.3333333	12241282.6666667	87.8127041588888
cEV-P150_LNCaP_2	cEV-P150	LNCaP	2	(116,118]	117	11628249	8819957	13006764	11151656.6666667	12241282.6666667	91.0987595853245
cEV-P150_LNCaP_2	cEV-P150	LNCaP	2	(118,122]	120	10850382	8986002	12827297	10887893.6666667	12241282.6666667	88.9440589123449
cEV-P150_LNCaP_2	cEV-P150	LNCaP	2	(122,124]	123	9839437	9069800	11890515	10266584	12241282.6666667	83.868531424049
cEV-P150_LNCaP_2	cEV-P150	LNCaP	2	(124,128]	126	8812568	9477185	10722919	9670890.66666667	12241282.6666667	79.0022657756344
cEV-P150_LNCaP_2	cEV-P150	LNCaP	2	(128,130]	129	7891490	10302668	9763483	9319213.66666667	12241282.6666667	76.129388728545
cEV-P150_LNCaP_2	cEV-P150	LNCaP	2	(130,134]	132	7123128	11320175	9279360	9240887.66666667	12241282.6666667	75.4895374798414
cEV-P150_LNCaP_2	cEV-P150	LNCaP	2	(134,136]	135	6532399	12154493	9421453	9369448.33333333	12241282.6666667	76.5397596678867
cEV-P150_LNCaP_2	cEV-P150	LNCaP	2	(136,140]	138	6150445	12514557	10271247	9645416.33333333	12241282.6666667	78.7941639449112
cEV-P150_LNCaP_2	cEV-P150	LNCaP	2	(140,142]	141	6017332	12387398	11796702	10067144	12241282.6666667	82.2392903924447
cEV-P150_LNCaP_2	cEV-P150	LNCaP	2	(142,146]	144	6175908	12065524	13720290	10653907.3333333	12241282.6666667	87.0326061691574
cEV-P150_LNCaP_2	cEV-P150	LNCaP	2	(146,148]	147	6661137	11961483	15429010	11350543.3333333	12241282.6666667	92.723480393449
cEV-P150_LNCaP_2	cEV-P150	LNCaP	2	(148,152]	150	7477105	12285789	16146285	11969726.3333333	12241282.6666667	97.7816349746356
cEV-P150_LNCaP_2	cEV-P150	LNCaP	2	(152,154]	153	8556318	12769680	15397850	12241282.6666667	12241282.6666667	100
cEV-P150_LNCaP_2	cEV-P150	LNCaP	2	(154,158]	156	9716095	12739488	13381955	11945846	12241282.6666667	97.5865546551658
cEV-P150_LNCaP_2	cEV-P150	LNCaP	2	(158,160]	159	10655700	11675393	10815669	11048920.6666667	12241282.6666667	90.259501128531
cEV-P150_LNCaP_2	cEV-P150	LNCaP	2	(160,164]	162	11040487	9731887	8411790	9728054.66666667	12241282.6666667	79.4692429834695
cEV-P150_LNCaP_2	cEV-P150	LNCaP	2	(164,166]	165	10658585	7572220	6524976	8251927	12241282.6666667	67.4106400832505
cEV-P150_LNCaP_2	cEV-P150	LNCaP	2	(166,170]	168	9546070	5772629	5176839	6831846	12241282.6666667	55.8098868070688
cEV-P150_LNCaP_2	cEV-P150	LNCaP	2	(170,172]	171	7970848	4511914	4247314	5576692	12241282.6666667	45.5564351535275
cEV-P150_LNCaP_2	cEV-P150	LNCaP	2	(172,176]	174	6283971	3683579	3611835	4526461.66666667	12241282.6666667	36.9770210354863
cEV-P150_LNCaP_2	cEV-P150	LNCaP	2	(176,178]	177	4760602	3111644	3184469	3685571.66666667	12241282.6666667	30.1077245499981
cEV-P150_LNCaP_2	cEV-P150	LNCaP	2	(178,182]	180	3532987	2666636	2913987	3037870	12241282.6666667	24.8165987398706
cEV-P150_LNCaP_2	cEV-P150	LNCaP	2	(182,184]	183	2615449	2284999	2770758	2557068.66666667	12241282.6666667	20.8888948674442
cEV-P150_LNCaP_2	cEV-P150	LNCaP	2	(184,188]	186	1962366	1949014	2736846	2216075.33333333	12241282.6666667	18.1032935328564
cEV-P150_LNCaP_2	cEV-P150	LNCaP	2	(188,190]	189	1513667	1662124	2799420	1991737	12241282.6666667	16.2706560597898
cEV-P150_LNCaP_2	cEV-P150	LNCaP	2	(190,194]	192	1217058	1432068	2945108	1864744.66666667	12241282.6666667	15.2332457099812
cEV-P150_LNCaP_2	cEV-P150	LNCaP	2	(194,196]	195	1034430	1263425	3154034	1817296.33333333	12241282.6666667	14.8456365465841
cEV-P150_LNCaP_2	cEV-P150	LNCaP	2	(196,200]	198	941440	1156792	3394105	1830779	12241282.6666667	14.9557775100256
cEV-P150_LNCaP_2	cEV-P150	LNCaP	2	(200,202]	201	925135	1110868	3618126	1884709.66666667	12241282.6666667	15.3963413637917
cEV-P150_LNCaP_2	cEV-P150	LNCaP	2	(202,206]	204	981113	1124774	3767128	1957671.66666667	12241282.6666667	15.9923736750027
cEV-P150_LNCaP_2	cEV-P150	LNCaP	2	(206,208]	207	1109734	1199209	3782064	2030335.66666667	12241282.6666667	16.5859716007974
cEV-P150_LNCaP_2	cEV-P150	LNCaP	2	(208,212]	210	1310302	1335842	3622188	2089444	12241282.6666667	17.0688322204144
cEV-P150_LNCaP_2	cEV-P150	LNCaP	2	(212,214]	213	1572673	1534420	3283275	2130122.66666667	12241282.6666667	17.4011394448643
cEV-P150_LNCaP_2	cEV-P150	LNCaP	2	(214,218]	216	1868360	1786975	2805487	2153607.33333333	12241282.6666667	17.5929875322434
cEV-P150_LNCaP_2	cEV-P150	LNCaP	2	(218,220]	219	2146766	2069274	2263509	2159849.66666667	12241282.6666667	17.6439816437537
cEV-P150_LNCaP_2	cEV-P150	LNCaP	2	(220,224]	222	2343317	2332561	1741311	2139063	12241282.6666667	17.4741737303781
cEV-P150_LNCaP_2	cEV-P150	LNCaP	2	(224,226]	225	2400576	2503667	1303831	2069358	12241282.6666667	16.9047481080959
cEV-P150_LNCaP_2	cEV-P150	LNCaP	2	(226,230]	228	2292730	2504249	979607	1925528.66666667	12241282.6666667	15.7297949822687
cEV-P150_LNCaP_2	cEV-P150	LNCaP	2	(230,232]	231	2037861	2290464	760444	1696256.33333333	12241282.6666667	13.8568512754981
cEV-P150_LNCaP_2	cEV-P150	LNCaP	2	(232,236]	234	1689477	1890964	614286	1398242.33333333	12241282.6666667	11.4223514921421
cEV-P150_LNCaP_2	cEV-P150	LNCaP	2	(236,238]	237	1313424	1406271	503005	1074233.33333333	12241282.6666667	8.77549651114992
cEV-P150_LNCaP_2	cEV-P150	LNCaP	2	(238,242]	240	964858	957687	398241	773595.333333333	12241282.6666667	6.31956106560511
cEV-P150_LNCaP_2	cEV-P150	LNCaP	2	(242,244]	243	676210	623948	290396	530184.666666667	12241282.6666667	4.33112020287199
cEV-P150_LNCaP_2	cEV-P150	LNCaP	2	(244,248]	246	457389	416958	187378	353908.333333333	12241282.6666667	2.8911049844232
cEV-P150_LNCaP_2	cEV-P150	LNCaP	2	(248,250]	249	302900	304548	103775	237074.333333333	12241282.6666667	1.93667885783647
cEV-P150_LNCaP_2	cEV-P150	LNCaP	2	(250,254]	252	199991	246350	48231	164857.333333333	12241282.6666667	1.34673251016615
cEV-P150_LNCaP_2	cEV-P150	LNCaP	2	(254,256]	255	134613	213570	18515	122232.666666667	12241282.6666667	0.99852825880338
cEV-P150_LNCaP_2	cEV-P150	LNCaP	2	(256,260]	258	94565	190646	5814	97008.3333333333	12241282.6666667	0.792468697724705
cEV-P150_LNCaP_2	cEV-P150	LNCaP	2	(260,262]	261	70564	170054	1488	80702	12241282.6666667	0.659260979404991
cEV-P150_LNCaP_2	cEV-P150	LNCaP	2	(262,266]	264	56165	148003	313	68160.3333333333	12241282.6666667	0.556807118905404
cEV-P150_LNCaP_2	cEV-P150	LNCaP	2	(266,268]	267	47216	122771	56	56681	12241282.6666667	0.46303154288189
cEV-P150_LNCaP_2	cEV-P150	LNCaP	2	(268,272]	270	41220	94617	10	45282.3333333333	12241282.6666667	0.369914939197004
cEV-P150_LNCaP_2	cEV-P150	LNCaP	2	(272,274]	273	36784	65894	1	34226.3333333333	12241282.6666667	0.279597606438192
cEV-P150_LNCaP_2	cEV-P150	LNCaP	2	(274,278]	276	33179	40286	0	24488.3333333333	12241282.6666667	0.200047119245238
cEV-P150_LNCaP_2	cEV-P150	LNCaP	2	(278,280]	279	30056	20999	0	17018.3333333333	12241282.6666667	0.139024102267279
cEV-P150_LNCaP_2	cEV-P150	LNCaP	2	(280,284]	282	27251	9070	0	12107	12241282.6666667	0.0989030343443312
cEV-P150_LNCaP_2	cEV-P150	LNCaP	2	(284,286]	285	24693	3161	0	9284.66666666667	12241282.6666667	0.0758471715709094
cEV-P150_LNCaP_2	cEV-P150	LNCaP	2	(286,290]	288	22345	867	0	7737.33333333333	12241282.6666667	0.0632068839844888
cEV-P150_LNCaP_2	cEV-P150	LNCaP	2	(290,292]	291	20184	183	0	6789	12241282.6666667	0.0554598744663141
cEV-P150_LNCaP_2	cEV-P150	LNCaP	2	(292,296]	294	18193	29	0	6074	12241282.6666667	0.0496189832830154
cEV-P150_LNCaP_2	cEV-P150	LNCaP	2	(296,298]	297	16357	3	0	5453.33333333333	12241282.6666667	0.0445487085122452
cEV-P150_LNCaP_2	cEV-P150	LNCaP	2	(298,302]	300	14663	0	0	4887.66666666667	12241282.6666667	0.0399277330632672
cEV-P150_LNCaP_2	cEV-P150	LNCaP	2	(302,304]	303	13100	0	0	4366.66666666667	12241282.6666667	0.0356716431241084
cEV-P150_LNCaP_2	cEV-P150	LNCaP	2	(304,308]	306	11658	0	0	3886	12241282.6666667	0.0317450393542637
cEV-P150_LNCaP_2	cEV-P150	LNCaP	2	(308,310]	309	10330	0	1	3443.66666666667	12241282.6666667	0.0281315835965774
cEV-P150_LNCaP_2	cEV-P150	LNCaP	2	(310,314]	312	9111	0	3	3038	12241282.6666667	0.0248176607200858
cEV-P150_LNCaP_2	cEV-P150	LNCaP	2	(314,316]	315	7994	0	5	2666.33333333333	12241282.6666667	0.0217814865152475
cEV-P150_LNCaP_2	cEV-P150	LNCaP	2	(316,320]	318	6975	0	10	2328.33333333333	12241282.6666667	0.01902033795587
cEV-P150_LNCaP_2	cEV-P150	LNCaP	2	(320,322]	321	6051	0	20	2023.66666666667	12241282.6666667	0.0165314920157604
cEV-P150_LNCaP_2	cEV-P150	LNCaP	2	(322,326]	324	5217	0	40	1752.33333333333	12241282.6666667	0.0143149486949189
cEV-P150_LNCaP_2	cEV-P150	LNCaP	2	(326,328]	327	4471	0	84	1518.33333333333	12241282.6666667	0.0124033843076575
cEV-P150_LNCaP_2	cEV-P150	LNCaP	2	(328,332]	330	3807	0	174	1327	12241282.6666667	0.0108403672730592
cEV-P150_LNCaP_2	cEV-P150	LNCaP	2	(332,334]	333	3221	0	356	1192.33333333333	12241282.6666667	0.00974026469121645
cEV-P150_LNCaP_2	cEV-P150	LNCaP	2	(334,338]	336	2707	0	716	1141	12241282.6666667	0.00932091865754373
cEV-P150_LNCaP_2	cEV-P150	LNCaP	2	(338,340]	339	2262	0	1405	1222.33333333333	12241282.6666667	0.00998533704855766
cEV-P150_LNCaP_2	cEV-P150	LNCaP	2	(340,344]	342	1878	0	2670	1516	12241282.6666667	0.0123843231243088
cEV-P150_LNCaP_2	cEV-P150	LNCaP	2	(344,346]	345	1550	0	4895	2148.33333333333	12241282.6666667	0.0175499038118228
cEV-P150_LNCaP_2	cEV-P150	LNCaP	2	(346,350]	348	1272	0	8609	3293.66666666667	12241282.6666667	0.0269062218098713
cEV-P150_LNCaP_2	cEV-P150	LNCaP	2	(350,352]	351	1038	0	14459	5165.66666666667	12241282.6666667	0.0421987369079624
cEV-P150_LNCaP_2	cEV-P150	LNCaP	2	(352,356]	354	843	0	23100	7981	12241282.6666667	0.0651974161313379
cEV-P150_LNCaP_2	cEV-P150	LNCaP	2	(356,358]	357	681	0	34973	11884.6666666667	12241282.6666667	0.0970867758738137
cEV-P150_LNCaP_2	cEV-P150	LNCaP	2	(358,362]	360	548	0	50010	16852.6666666667	12241282.6666667	0.137670758249517
cEV-P150_LNCaP_2	cEV-P150	LNCaP	2	(362,364]	363	439	0	67341	22593.3333333333	12241282.6666667	0.184566715339852
cEV-P150_LNCaP_2	cEV-P150	LNCaP	2	(364,368]	366	351	0	85156	28502.3333333333	12241282.6666667	0.232837800657491
cEV-P150_LNCaP_2	cEV-P150	LNCaP	2	(368,370]	369	279	0	100882	33720.3333333333	12241282.6666667	0.275464052677704
cEV-P150_LNCaP_2	cEV-P150	LNCaP	2	(370,374]	372	221	0	111720	37313.6666666667	12241282.6666667	0.304818275034795
cEV-P150_LNCaP_2	cEV-P150	LNCaP	2	(374,376]	375	175	0	115431	38535.3333333333	12241282.6666667	0.314798166030967
cEV-P150_LNCaP_2	cEV-P150	LNCaP	2	(376,380]	378	138	0	111083	37073.6666666667	12241282.6666667	0.302857696176065
cEV-P150_LNCaP_2	cEV-P150	LNCaP	2	(380,382]	381	109	0	99416	33175	12241282.6666667	0.27100918182648
cEV-P150_LNCaP_2	cEV-P150	LNCaP	2	(382,386]	384	86	0	82638	27574.6666666667	12241282.6666667	0.225259618763263
cEV-P150_LNCaP_2	cEV-P150	LNCaP	2	(386,388]	387	68	0	63727	21265	12241282.6666667	0.173715455962022
cEV-P150_LNCaP_2	cEV-P150	LNCaP	2	(388,392]	390	53	0	45548	15200.3333333333	12241282.6666667	0.124172717412402
cEV-P150_LNCaP_2	cEV-P150	LNCaP	2	(392,394]	393	42	0	30149	10063.6666666667	12241282.6666667	0.0822108837832027
cEV-P150_LNCaP_2	cEV-P150	LNCaP	2	(394,398]	396	33	0	18469	6167.33333333333	12241282.6666667	0.0503814306169659
cEV-P150_LNCaP_2	cEV-P150	LNCaP	2	(398,400]	399	26	0	10465	3497	12241282.6666667	0.0285672677874062
cEV-P150_LNCaP_2	cEV-P150	LNCaP	2	(400,404]	402	20	0	5483	1834.33333333333	12241282.6666667	0.0149848131383182
cEV-P150_LNCaP_2	cEV-P150	LNCaP	2	(404,406]	405	16	0	2655	890.333333333333	12241282.6666667	0.00727320296064835
cEV-P150_LNCaP_2	cEV-P150	LNCaP	2	(406,410]	408	12	0	1188	400	12241282.6666667	0.00326763143121603
cEV-P150_LNCaP_2	cEV-P150	LNCaP	2	(410,412]	411	10	0	491	167	12241282.6666667	0.00136423612253269
cEV-P150_LNCaP_2	cEV-P150	LNCaP	2	(412,416]	414	8	0	188	65.3333333333333	12241282.6666667	0.000533713133765285
cEV-P150_LNCaP_2	cEV-P150	LNCaP	2	(416,418]	417	6	0	66	24	12241282.6666667	0.000196057885872962
cEV-P150_LNCaP_2	cEV-P150	LNCaP	2	(418,422]	420	5	0	22	9	12241282.6666667	7.35217072023607e-05
cEV-P150_LNCaP_2	cEV-P150	LNCaP	2	(422,424]	423	4	0	7	3.66666666666667	12241282.6666667	2.99532881194803e-05
cEV-P150_LNCaP_2	cEV-P150	LNCaP	2	(424,428]	426	3	0	2	1.66666666666667	12241282.6666667	1.36151309634001e-05
cEV-P150_LNCaP_2	cEV-P150	LNCaP	2	(428,430]	429	2	0	0	0.666666666666667	12241282.6666667	5.44605238536005e-06
cEV-P150_LNCaP_2	cEV-P150	LNCaP	2	(430,434]	432	2	0	0	0.666666666666667	12241282.6666667	5.44605238536005e-06
cEV-P150_LNCaP_2	cEV-P150	LNCaP	2	(434,436]	435	1	0	0	0.333333333333333	12241282.6666667	2.72302619268003e-06
cEV-P150_LNCaP_2	cEV-P150	LNCaP	2	(436,440]	438	1	0	0	0.333333333333333	12241282.6666667	2.72302619268003e-06
cEV-P150_LNCaP_2	cEV-P150	LNCaP	2	(440,442]	441	0	0	0	0	12241282.6666667	0
cEV-P150_LNCaP_2	cEV-P150	LNCaP	2	(442,446]	444	0	0	0	0	12241282.6666667	0
cEV-P150_LNCaP_2	cEV-P150	LNCaP	2	(446,448]	447	0	0	0	0	12241282.6666667	0
cEV-P150_LNCaP_2	cEV-P150	LNCaP	2	(448,452]	450	0	0	0	0	12241282.6666667	0
cEV-P150_LNCaP_2	cEV-P150	LNCaP	2	(452,454]	453	0	0	0	0	12241282.6666667	0
cEV-P150_LNCaP_2	cEV-P150	LNCaP	2	(454,458]	456	0	0	0	0	12241282.6666667	0
cEV-P150_LNCaP_2	cEV-P150	LNCaP	2	(458,460]	459	0	0	0	0	12241282.6666667	0
cEV-P150_LNCaP_2	cEV-P150	LNCaP	2	(460,464]	462	0	0	0	0	12241282.6666667	0
cEV-P150_LNCaP_2	cEV-P150	LNCaP	2	(464,466]	465	0	0	0	0	12241282.6666667	0
cEV-P150_LNCaP_2	cEV-P150	LNCaP	2	(466,470]	468	0	0	0	0	12241282.6666667	0
cEV-P150_LNCaP_2	cEV-P150	LNCaP	2	(470,472]	471	0	0	0	0	12241282.6666667	0
cEV-P150_LNCaP_2	cEV-P150	LNCaP	2	(472,476]	474	0	0	0	0	12241282.6666667	0
cEV-P150_LNCaP_2	cEV-P150	LNCaP	2	(476,478]	477	0	0	0	0	12241282.6666667	0
cEV-P150_LNCaP_2	cEV-P150	LNCaP	2	(478,482]	480	0	0	0	0	12241282.6666667	0
cEV-P150_LNCaP_2	cEV-P150	LNCaP	2	(482,484]	483	0	0	0	0	12241282.6666667	0
cEV-P150_LNCaP_2	cEV-P150	LNCaP	2	(484,488]	486	0	0	0	0	12241282.6666667	0
cEV-P150_LNCaP_2	cEV-P150	LNCaP	2	(488,490]	489	0	0	0	0	12241282.6666667	0
cEV-P150_LNCaP_2	cEV-P150	LNCaP	2	(490,494]	492	0	0	0	0	12241282.6666667	0
cEV-P150_LNCaP_2	cEV-P150	LNCaP	2	(494,496]	495	0	0	0	0	12241282.6666667	0
cEV-P150_LNCaP_2	cEV-P150	LNCaP	2	(496,500]	498	0	0	0	0	12241282.6666667	0
cEV-P150_LNCaP_2	cEV-P150	LNCaP	2	(500,502]	501	0	0	0	0	12241282.6666667	0
cEV-P150_LNCaP_2	cEV-P150	LNCaP	2	(502,506]	504	0	0	0	0	12241282.6666667	0
cEV-P150_LNCaP_2	cEV-P150	LNCaP	2	(506,508]	507	0	0	0	0	12241282.6666667	0
cEV-P150_LNCaP_2	cEV-P150	LNCaP	2	(508,512]	510	0	0	0	0	12241282.6666667	0
cEV-P150_LNCaP_2	cEV-P150	LNCaP	2	(512,514]	513	0	0	0	0	12241282.6666667	0
cEV-P150_LNCaP_2	cEV-P150	LNCaP	2	(514,518]	516	0	0	0	0	12241282.6666667	0
cEV-P150_LNCaP_2	cEV-P150	LNCaP	2	(518,520]	519	0	0	0	0	12241282.6666667	0
cEV-P150_LNCaP_2	cEV-P150	LNCaP	2	(520,524]	522	0	0	0	0	12241282.6666667	0
cEV-P150_LNCaP_2	cEV-P150	LNCaP	2	(524,526]	525	0	0	0	0	12241282.6666667	0
cEV-P150_LNCaP_2	cEV-P150	LNCaP	2	(526,530]	528	0	0	0	0	12241282.6666667	0
cEV-P150_LNCaP_2	cEV-P150	LNCaP	2	(530,532]	531	0	0	0	0	12241282.6666667	0
cEV-P150_LNCaP_2	cEV-P150	LNCaP	2	(532,536]	534	0	0	0	0	12241282.6666667	0
cEV-P150_LNCaP_2	cEV-P150	LNCaP	2	(536,538]	537	0	0	0	0	12241282.6666667	0
cEV-P150_LNCaP_2	cEV-P150	LNCaP	2	(538,542]	540	0	0	0	0	12241282.6666667	0
cEV-P150_LNCaP_2	cEV-P150	LNCaP	2	(542,544]	543	0	0	0	0	12241282.6666667	0
cEV-P150_LNCaP_2	cEV-P150	LNCaP	2	(544,548]	546	0	0	0	0	12241282.6666667	0
cEV-P150_LNCaP_2	cEV-P150	LNCaP	2	(548,550]	549	0	0	0	0	12241282.6666667	0
cEV-P150_LNCaP_2	cEV-P150	LNCaP	2	(550,554]	552	0	0	0	0	12241282.6666667	0
cEV-P150_LNCaP_2	cEV-P150	LNCaP	2	(554,556]	555	0	0	0	0	12241282.6666667	0
cEV-P150_LNCaP_2	cEV-P150	LNCaP	2	(556,560]	558	0	0	0	0	12241282.6666667	0
cEV-P150_LNCaP_2	cEV-P150	LNCaP	2	(560,562]	561	0	0	0	0	12241282.6666667	0
cEV-P150_LNCaP_2	cEV-P150	LNCaP	2	(562,566]	564	0	0	0	0	12241282.6666667	0
cEV-P150_LNCaP_2	cEV-P150	LNCaP	2	(566,568]	567	0	0	0	0	12241282.6666667	0
cEV-P150_LNCaP_2	cEV-P150	LNCaP	2	(568,572]	570	0	0	0	0	12241282.6666667	0
cEV-P150_LNCaP_2	cEV-P150	LNCaP	2	(572,574]	573	0	0	0	0	12241282.6666667	0
cEV-P150_LNCaP_2	cEV-P150	LNCaP	2	(574,578]	576	0	0	0	0	12241282.6666667	0
cEV-P150_LNCaP_2	cEV-P150	LNCaP	2	(578,580]	579	0	0	0	0	12241282.6666667	0
cEV-P150_LNCaP_2	cEV-P150	LNCaP	2	(580,584]	582	0	0	0	0	12241282.6666667	0
cEV-P150_LNCaP_2	cEV-P150	LNCaP	2	(584,586]	585	0	0	0	0	12241282.6666667	0
cEV-P150_LNCaP_2	cEV-P150	LNCaP	2	(586,590]	588	0	0	0	0	12241282.6666667	0
cEV-P150_LNCaP_2	cEV-P150	LNCaP	2	(590,592]	591	0	0	0	0	12241282.6666667	0
cEV-P150_LNCaP_2	cEV-P150	LNCaP	2	(592,596]	594	0	0	0	0	12241282.6666667	0
cEV-P150_LNCaP_3	cEV-P150	LNCaP	3	(0,1.5]	0.75	0	0	0	0	39748782.3333333	0
cEV-P150_LNCaP_3	cEV-P150	LNCaP	3	(1.5,4.5]	3	0	0	0	0	39748782.3333333	0
cEV-P150_LNCaP_3	cEV-P150	LNCaP	3	(4.5,7.5]	6	0	0	0	0	39748782.3333333	0
cEV-P150_LNCaP_3	cEV-P150	LNCaP	3	(7.5,10.5]	9	0	0	0	0	39748782.3333333	0
cEV-P150_LNCaP_3	cEV-P150	LNCaP	3	(10.5,13.5]	12	0	0	0	0	39748782.3333333	0
cEV-P150_LNCaP_3	cEV-P150	LNCaP	3	(13.5,16.5]	15	0	0	0	0	39748782.3333333	0
cEV-P150_LNCaP_3	cEV-P150	LNCaP	3	(16.5,19.5]	18	0	0	0	0	39748782.3333333	0
cEV-P150_LNCaP_3	cEV-P150	LNCaP	3	(19.5,22.5]	21	0	0	0	0	39748782.3333333	0
cEV-P150_LNCaP_3	cEV-P150	LNCaP	3	(22.5,25.5]	24	0	0	0	0	39748782.3333333	0
cEV-P150_LNCaP_3	cEV-P150	LNCaP	3	(25.5,28.5]	27	0	0	0	0	39748782.3333333	0
cEV-P150_LNCaP_3	cEV-P150	LNCaP	3	(28.5,31.5]	30	0	0	0	0	39748782.3333333	0
cEV-P150_LNCaP_3	cEV-P150	LNCaP	3	(31.5,34.5]	33	0	0	0	0	39748782.3333333	0
cEV-P150_LNCaP_3	cEV-P150	LNCaP	3	(34.5,37.5]	36	0	0	0	0	39748782.3333333	0
cEV-P150_LNCaP_3	cEV-P150	LNCaP	3	(37.5,40.5]	39	0	0	0	0	39748782.3333333	0
cEV-P150_LNCaP_3	cEV-P150	LNCaP	3	(40.5,43.5]	42	0	0	15	5	39748782.3333333	1.25790016863158e-05
cEV-P150_LNCaP_3	cEV-P150	LNCaP	3	(43.5,46.5]	45	6	0	182	62.6666666666667	39748782.3333333	0.000157656821135158
cEV-P150_LNCaP_3	cEV-P150	LNCaP	3	(46.5,49.5]	48	79	1	1370	483.333333333333	39748782.3333333	0.00121597016301053
cEV-P150_LNCaP_3	cEV-P150	LNCaP	3	(49.5,52.5]	51	625	33	7243	2633.66666666667	39748782.3333333	0.00662577948823875
cEV-P150_LNCaP_3	cEV-P150	LNCaP	3	(52.5,55.5]	54	3245	515	28944	10901.3333333333	39748782.3333333	0.0274255780766181
cEV-P150_LNCaP_3	cEV-P150	LNCaP	3	(55.5,58.5]	57	12068	4990	91484	36180.6666666667	39748782.3333333	0.091023333402406
cEV-P150_LNCaP_3	cEV-P150	LNCaP	3	(58.5,61.5]	60	34896	31268	234838	100334	39748782.3333333	0.252420311038962
cEV-P150_LNCaP_3	cEV-P150	LNCaP	3	(61.5,64.5]	63	84127	133923	500131	239393.666666667	39748782.3333333	0.602266667338665
cEV-P150_LNCaP_3	cEV-P150	LNCaP	3	(64.5,67.5]	66	178633	416519	907093	500748.333333333	39748782.3333333	1.25978282588397
cEV-P150_LNCaP_3	cEV-P150	LNCaP	3	(67.5,70.5]	69	347585	999845	1448854	932094.666666667	39748782.3333333	2.34496407676119
cEV-P150_LNCaP_3	cEV-P150	LNCaP	3	(70.5,73.5]	72	635910	1961059	2114888	1570619	39748782.3333333	3.95136380991193
cEV-P150_LNCaP_3	cEV-P150	LNCaP	3	(73.5,76.5]	75	1109701	3300457	2919135	2443097.66666667	39748782.3333333	6.14634593376684
cEV-P150_LNCaP_3	cEV-P150	LNCaP	3	(76.5,79.5]	78	1858140	4953217	3909098	3573485	39748782.3333333	8.99017476820485
cEV-P150_LNCaP_3	cEV-P150	LNCaP	3	(79.5,82.5]	81	2986371	6813958	5153813	4984714	39748782.3333333	12.5405451623604
cEV-P150_LNCaP_3	cEV-P150	LNCaP	3	(82.5,85.5]	84	4593095	8751052	6718593	6687580	39748782.3333333	16.8246160194744
cEV-P150_LNCaP_3	cEV-P150	LNCaP	3	(85.5,88.5]	87	6731115	10619792	8633133	8661346.66666667	39748782.3333333	21.7902188651532
cEV-P150_LNCaP_3	cEV-P150	LNCaP	3	(88.5,91.5]	90	9361021	12290692	10862927	10838213.3333333	39748782.3333333	27.2667807593301
cEV-P150_LNCaP_3	cEV-P150	LNCaP	3	(91.5,94.5]	93	12322767	13689941	13301814	13104840.6666667	39748782.3333333	32.96916256898
cEV-P150_LNCaP_3	cEV-P150	LNCaP	3	(94.5,97.5]	96	15353166	14829797	15800555	15327839.3333333	39748782.3333333	38.5617833643156
cEV-P150_LNCaP_3	cEV-P150	LNCaP	3	(97.5,100]	98.75	18157034	15809509	18224066	17396869.6666667	39748782.3333333	43.7670505747233
cEV-P150_LNCaP_3	cEV-P150	LNCaP	3	(100,104]	102	20504199	16788475	20505341	19266005	39748782.3333333	48.4694218767138
cEV-P150_LNCaP_3	cEV-P150	LNCaP	3	(104,106]	105	22303160	17949716	22663941	20972272.3333333	39748782.3333333	52.7620498093749
cEV-P150_LNCaP_3	cEV-P150	LNCaP	3	(106,110]	108	23616446	19469558	24782157	22622720.3333333	39748782.3333333	56.9142474444102
cEV-P150_LNCaP_3	cEV-P150	LNCaP	3	(110,112]	111	24620231	21495825	26956097	24357384.3333333	39748782.3333333	61.2783157206484
cEV-P150_LNCaP_3	cEV-P150	LNCaP	3	(112,116]	114	25538691	24126139	29243583	26302804.3333333	39748782.3333333	66.1726040127669
cEV-P150_LNCaP_3	cEV-P150	LNCaP	3	(116,118]	117	26583928	27376959	31622811	28527899.3333333	39748782.3333333	71.7704987642095
cEV-P150_LNCaP_3	cEV-P150	LNCaP	3	(118,122]	120	27914446	31142762	33969741	31008983	39748782.3333333	78.0124098895876
cEV-P150_LNCaP_3	cEV-P150	LNCaP	3	(122,124]	123	29608347	35159932	36062598	33610292.3333333	39748782.3333333	84.5567847877135
cEV-P150_LNCaP_3	cEV-P150	LNCaP	3	(124,128]	126	31642641	39003812	37621273	36089242	39748782.3333333	90.7933271951718
cEV-P150_LNCaP_3	cEV-P150	LNCaP	3	(128,130]	129	33876902	42146844	38379169	38134305	39748782.3333333	95.9382973802963
cEV-P150_LNCaP_3	cEV-P150	LNCaP	3	(130,134]	132	36051477	44080545	38165946	39432656	39748782.3333333	99.2046892639822
cEV-P150_LNCaP_3	cEV-P150	LNCaP	3	(134,136]	135	37817944	44462549	36965854	39748782.3333333	39748782.3333333	100
cEV-P150_LNCaP_3	cEV-P150	LNCaP	3	(136,140]	138	38812231	43222530	34923426	38986062.3333333	39748782.3333333	98.0811487667626
cEV-P150_LNCaP_3	cEV-P150	LNCaP	3	(140,142]	141	38756475	40575000	32295539	37209004.6666667	39748782.3333333	93.6104264896265
cEV-P150_LNCaP_3	cEV-P150	LNCaP	3	(142,146]	144	37548864	36937097	29376267	34620742.6666667	39748782.3333333	87.0988760771011
cEV-P150_LNCaP_3	cEV-P150	LNCaP	3	(146,148]	147	35296347	32797759	26428818	31507641.3333333	39748782.3333333	79.2669346927667
cEV-P150_LNCaP_3	cEV-P150	LNCaP	3	(148,152]	150	32273558	28598171	23646086	28172605	39748782.3333333	70.8766491605818
cEV-P150_LNCaP_3	cEV-P150	LNCaP	3	(152,154]	153	28832213	24661443	21142038	24878564.6666667	39748782.3333333	62.5895013790234
cEV-P150_LNCaP_3	cEV-P150	LNCaP	3	(154,158]	156	25306816	21176260	18963687	21815587.6666667	39748782.3333333	54.8836628093941
cEV-P150_LNCaP_3	cEV-P150	LNCaP	3	(158,160]	159	21952579	18217269	17111097	19093648.3333333	39748782.3333333	48.0358069165842
cEV-P150_LNCaP_3	cEV-P150	LNCaP	3	(160,164]	162	18925520	15780158	15556619	16754099	39748782.3333333	42.1499679147404
cEV-P150_LNCaP_3	cEV-P150	LNCaP	3	(164,166]	165	16293844	13815547	14259434	14789608.3333333	39748782.3333333	37.2077016329901
cEV-P150_LNCaP_3	cEV-P150	LNCaP	3	(166,170]	168	14063265	12254363	13174881	13164169.6666667	39748782.3333333	33.1184224871895
cEV-P150_LNCaP_3	cEV-P150	LNCaP	3	(170,172]	171	12202835	11023669	12259620	11828708	39748782.3333333	29.7586675757875
cEV-P150_LNCaP_3	cEV-P150	LNCaP	3	(172,176]	174	10664748	10054875	11474012	10731211.6666667	39748782.3333333	26.9975859302424
cEV-P150_LNCaP_3	cEV-P150	LNCaP	3	(176,178]	177	9396893	9287004	10782906	9822267.66666667	39748782.3333333	24.710864308489
cEV-P150_LNCaP_3	cEV-P150	LNCaP	3	(178,182]	180	8349482	8667266	10155672	9057473.33333333	39748782.3333333	22.7867944667521
cEV-P150_LNCaP_3	cEV-P150	LNCaP	3	(182,184]	183	7477768	8150529	9565968	8398088.33333333	39748782.3333333	21.1279134613658
cEV-P150_LNCaP_3	cEV-P150	LNCaP	3	(184,188]	186	6742587	7698622	8991568	7810925.66666667	39748782.3333333	19.6507294265375
cEV-P150_LNCaP_3	cEV-P150	LNCaP	3	(188,190]	189	6109956	7279949	8414352	7268085.66666667	39748782.3333333	18.2850523714575
cEV-P150_LNCaP_3	cEV-P150	LNCaP	3	(190,194]	192	5550516	6869499	7820526	6746847	39748782.3333333	16.973719958063
cEV-P150_LNCaP_3	cEV-P150	LNCaP	3	(194,196]	195	5039230	6449137	7201025	6229797.33333333	39748782.3333333	15.6729262322811
cEV-P150_LNCaP_3	cEV-P150	LNCaP	3	(196,200]	198	4555553	6007873	6552007	5705144.33333333	39748782.3333333	14.353004037935
cEV-P150_LNCaP_3	cEV-P150	LNCaP	3	(200,202]	201	4084043	5541788	5875289	5167040	39748782.3333333	12.9992409746522
cEV-P150_LNCaP_3	cEV-P150	LNCaP	3	(202,206]	204	3615180	5053392	5178478	4615683.33333333	39748782.3333333	11.6121376867
cEV-P150_LNCaP_3	cEV-P150	LNCaP	3	(206,208]	207	3146019	4550326	4474575	4056973.33333333	39748782.3333333	10.2065348802677
cEV-P150_LNCaP_3	cEV-P150	LNCaP	3	(208,212]	210	2680170	4043584	3780848	3501534	39748782.3333333	8.80916041813843
cEV-P150_LNCaP_3	cEV-P150	LNCaP	3	(212,214]	213	2226777	3545521	3116905	2963067.66666667	39748782.3333333	7.45448663513357
cEV-P150_LNCaP_3	cEV-P150	LNCaP	3	(214,218]	216	1798404	3068014	2502174	2456197.33333333	39748782.3333333	6.17930207958488
cEV-P150_LNCaP_3	cEV-P150	LNCaP	3	(218,220]	219	1408218	2621054	1953200	1994157.33333333	39748782.3333333	5.01690169175581
cEV-P150_LNCaP_3	cEV-P150	LNCaP	3	(220,224]	222	1067148	2211918	1481358	1586808	39748782.3333333	3.99209210157188
cEV-P150_LNCaP_3	cEV-P150	LNCaP	3	(224,226]	225	781780	1844925	1091522	1239409	39748782.3333333	3.118105580207
cEV-P150_LNCaP_3	cEV-P150	LNCaP	3	(226,230]	228	553483	1521648	782010	952380.333333333	39748782.3333333	2.3959987638028
cEV-P150_LNCaP_3	cEV-P150	LNCaP	3	(230,232]	231	378819	1241415	545692	721975.333333333	39748782.3333333	1.81634578709568
cEV-P150_LNCaP_3	cEV-P150	LNCaP	3	(232,236]	234	250886	1001924	371876	541562	39748782.3333333	1.36246186224891
cEV-P150_LNCaP_3	cEV-P150	LNCaP	3	(236,238]	237	161013	799847	248382	403080.666666667	39748782.3333333	1.01407047714426
cEV-P150_LNCaP_3	cEV-P150	LNCaP	3	(238,242]	240	100319	631329	163321	298323	39748782.3333333	0.750521104013358
cEV-P150_LNCaP_3	cEV-P150	LNCaP	3	(242,244]	243	60810	492369	106265	219814.666666667	39748782.3333333	0.553009812535389
cEV-P150_LNCaP_3	cEV-P150	LNCaP	3	(244,248]	246	35947	379068	68807	161274	39748782.3333333	0.405733183591779
cEV-P150_LNCaP_3	cEV-P150	LNCaP	3	(248,250]	249	20775	287776	44603	117718	39748782.3333333	0.296154984101945
cEV-P150_LNCaP_3	cEV-P150	LNCaP	3	(250,254]	252	11769	215154	29122	85348.3333333333	39748782.3333333	0.214719365784849
cEV-P150_LNCaP_3	cEV-P150	LNCaP	3	(254,256]	255	6553	158198	19264	61338.3333333333	39748782.3333333	0.15431499968716
cEV-P150_LNCaP_3	cEV-P150	LNCaP	3	(256,260]	258	3596	114231	12982	43603	39748782.3333333	0.109696442105686
cEV-P150_LNCaP_3	cEV-P150	LNCaP	3	(260,262]	261	1950	80884	8955	30596.3333333333	39748782.3333333	0.0769742657190161
cEV-P150_LNCaP_3	cEV-P150	LNCaP	3	(262,266]	264	1047	56080	6348	21158.3333333333	39748782.3333333	0.0532301421359264
cEV-P150_LNCaP_3	cEV-P150	LNCaP	3	(266,268]	267	559	38021	4638	14406	39748782.3333333	0.0362426196586131
cEV-P150_LNCaP_3	cEV-P150	LNCaP	3	(268,272]	270	297	25174	3499	9656.66666666667	39748782.3333333	0.0242942452568379
cEV-P150_LNCaP_3	cEV-P150	LNCaP	3	(272,274]	273	157	16259	2729	6381.66666666667	39748782.3333333	0.0160549991523011
cEV-P150_LNCaP_3	cEV-P150	LNCaP	3	(274,278]	276	83	10232	2199	4171.33333333333	39748782.3333333	0.0104942418068371
cEV-P150_LNCaP_3	cEV-P150	LNCaP	3	(278,280]	279	44	6269	1828	2713.66666666667	39748782.3333333	0.0068270435152198
cEV-P150_LNCaP_3	cEV-P150	LNCaP	3	(280,284]	282	24	3737	1565	1775.33333333333	39748782.3333333	0.00446638419875453
cEV-P150_LNCaP_3	cEV-P150	LNCaP	3	(284,286]	285	13	2166	1376	1185	39748782.3333333	0.00298122339965685
cEV-P150_LNCaP_3	cEV-P150	LNCaP	3	(286,290]	288	7	1220	1239	822	39748782.3333333	0.00206798787723032
cEV-P150_LNCaP_3	cEV-P150	LNCaP	3	(290,292]	291	4	667	1137	602.666666666667	39748782.3333333	0.00151618900325727
cEV-P150_LNCaP_3	cEV-P150	LNCaP	3	(292,296]	294	2	355	1061	472.666666666667	39748782.3333333	0.00118913495941305
cEV-P150_LNCaP_3	cEV-P150	LNCaP	3	(296,298]	297	1	183	1001	395	39748782.3333333	0.000993741133218949
cEV-P150_LNCaP_3	cEV-P150	LNCaP	3	(298,302]	300	0	92	954	348.666666666667	39748782.3333333	0.000877175717592422
cEV-P150_LNCaP_3	cEV-P150	LNCaP	3	(302,304]	303	0	45	913	319.333333333333	39748782.3333333	0.000803378907699369
cEV-P150_LNCaP_3	cEV-P150	LNCaP	3	(304,308]	306	0	21	876	299	39748782.3333333	0.000752224300841685
cEV-P150_LNCaP_3	cEV-P150	LNCaP	3	(308,310]	309	0	10	840	283.333333333333	39748782.3333333	0.000712810095557896
cEV-P150_LNCaP_3	cEV-P150	LNCaP	3	(310,314]	312	0	4	803	269	39748782.3333333	0.00067675029072379
cEV-P150_LNCaP_3	cEV-P150	LNCaP	3	(314,316]	315	0	2	766	256	39748782.3333333	0.000644044886339369
cEV-P150_LNCaP_3	cEV-P150	LNCaP	3	(316,320]	318	0	0	728	242.666666666667	39748782.3333333	0.000610500881842527
cEV-P150_LNCaP_3	cEV-P150	LNCaP	3	(320,322]	321	0	0	689	229.666666666667	39748782.3333333	0.000577795477458106
cEV-P150_LNCaP_3	cEV-P150	LNCaP	3	(322,326]	324	0	0	650	216.666666666667	39748782.3333333	0.000545090073073685
cEV-P150_LNCaP_3	cEV-P150	LNCaP	3	(326,328]	327	0	0	612	204	39748782.3333333	0.000513223268801685
cEV-P150_LNCaP_3	cEV-P150	LNCaP	3	(328,332]	330	0	0	577	192.333333333333	39748782.3333333	0.000483872264866948
cEV-P150_LNCaP_3	cEV-P150	LNCaP	3	(332,334]	333	0	0	545	181.666666666667	39748782.3333333	0.000457037061269474
cEV-P150_LNCaP_3	cEV-P150	LNCaP	3	(334,338]	336	0	0	519	173	39748782.3333333	0.000435233458346527
cEV-P150_LNCaP_3	cEV-P150	LNCaP	3	(338,340]	339	0	0	499	166.333333333333	39748782.3333333	0.000418461456098106
cEV-P150_LNCaP_3	cEV-P150	LNCaP	3	(340,344]	342	0	0	486	162	39748782.3333333	0.000407559654636632
cEV-P150_LNCaP_3	cEV-P150	LNCaP	3	(344,346]	345	0	0	482	160.666666666667	39748782.3333333	0.000404205254186948
cEV-P150_LNCaP_3	cEV-P150	LNCaP	3	(346,350]	348	0	0	489	163	39748782.3333333	0.000410075454973895
cEV-P150_LNCaP_3	cEV-P150	LNCaP	3	(350,352]	351	0	0	508	169.333333333333	39748782.3333333	0.000426008857109895
cEV-P150_LNCaP_3	cEV-P150	LNCaP	3	(352,356]	354	0	0	544	181.333333333333	39748782.3333333	0.000456198461157053
cEV-P150_LNCaP_3	cEV-P150	LNCaP	3	(356,358]	357	0	0	600	200	39748782.3333333	0.000503160067452632
cEV-P150_LNCaP_3	cEV-P150	LNCaP	3	(358,362]	360	0	0	686	228.666666666667	39748782.3333333	0.000575279677120843
cEV-P150_LNCaP_3	cEV-P150	LNCaP	3	(362,364]	363	0	0	810	270	39748782.3333333	0.000679266091061054
cEV-P150_LNCaP_3	cEV-P150	LNCaP	3	(364,368]	366	0	0	992	330.666666666667	39748782.3333333	0.000831891311521685
cEV-P150_LNCaP_3	cEV-P150	LNCaP	3	(368,370]	369	0	0	1257	419	39748782.3333333	0.00105412034131326
cEV-P150_LNCaP_3	cEV-P150	LNCaP	3	(370,374]	372	0	0	1646	548.666666666667	39748782.3333333	0.00138033578504505
cEV-P150_LNCaP_3	cEV-P150	LNCaP	3	(374,376]	375	0	0	2223	741	39748782.3333333	0.001864208049912
cEV-P150_LNCaP_3	cEV-P150	LNCaP	3	(376,380]	378	0	0	3083	1027.66666666667	39748782.3333333	0.00258540414659411
cEV-P150_LNCaP_3	cEV-P150	LNCaP	3	(380,382]	381	0	0	4375	1458.33333333333	39748782.3333333	0.00366887549184211
cEV-P150_LNCaP_3	cEV-P150	LNCaP	3	(382,386]	384	0	0	6322	2107.33333333333	39748782.3333333	0.0053016299107259
cEV-P150_LNCaP_3	cEV-P150	LNCaP	3	(386,388]	387	0	0	9249	3083	39748782.3333333	0.00775621243978233
cEV-P150_LNCaP_3	cEV-P150	LNCaP	3	(388,392]	390	0	0	13620	4540	39748782.3333333	0.0114217335311748
cEV-P150_LNCaP_3	cEV-P150	LNCaP	3	(392,394]	393	0	0	20062	6687.33333333333	39748782.3333333	0.0168239954553912
cEV-P150_LNCaP_3	cEV-P150	LNCaP	3	(394,398]	396	0	0	29365	9788.33333333333	39748782.3333333	0.0246254923012442
cEV-P150_LNCaP_3	cEV-P150	LNCaP	3	(398,400]	399	0	0	42432	14144	39748782.3333333	0.0355834799702502
cEV-P150_LNCaP_3	cEV-P150	LNCaP	3	(400,404]	402	0	0	60136	20045.3333333333	39748782.3333333	0.0504300563605525
cEV-P150_LNCaP_3	cEV-P150	LNCaP	3	(404,406]	405	0	0	83056	27685.3333333333	39748782.3333333	0.069650770937243
cEV-P150_LNCaP_3	cEV-P150	LNCaP	3	(406,410]	408	0	0	111099	37033	39748782.3333333	0.0931676338898667
cEV-P150_LNCaP_3	cEV-P150	LNCaP	3	(410,412]	411	0	0	143086	47695.3333333333	39748782.3333333	0.119991935685879
cEV-P150_LNCaP_3	cEV-P150	LNCaP	3	(412,416]	414	0	0	176452	58817.3333333333	39748782.3333333	0.14797266703692
cEV-P150_LNCaP_3	cEV-P150	LNCaP	3	(416,418]	417	0	0	207282	69094	39748782.3333333	0.173826708502861
cEV-P150_LNCaP_3	cEV-P150	LNCaP	3	(418,422]	420	0	0	230859	76953	39748782.3333333	0.193598383353412
cEV-P150_LNCaP_3	cEV-P150	LNCaP	3	(422,424]	423	0	0	242720	80906.6666666667	39748782.3333333	0.203545019286838
cEV-P150_LNCaP_3	cEV-P150	LNCaP	3	(424,428]	426	0	0	239967	79989	39748782.3333333	0.201236353177343
cEV-P150_LNCaP_3	cEV-P150	LNCaP	3	(428,430]	429	0	0	222320	74106.6666666667	39748782.3333333	0.186437576993449
cEV-P150_LNCaP_3	cEV-P150	LNCaP	3	(430,434]	432	0	0	192424	64141.3333333333	39748782.3333333	0.161366788032509
cEV-P150_LNCaP_3	cEV-P150	LNCaP	3	(434,436]	435	0	0	155181	51727	39748782.3333333	0.130134804045612
cEV-P150_LNCaP_3	cEV-P150	LNCaP	3	(436,440]	438	0	0	116337	38779	39748782.3333333	0.0975602212787281
cEV-P150_LNCaP_3	cEV-P150	LNCaP	3	(440,442]	441	0	0	80920	26973.3333333333	39748782.3333333	0.0678595210971117
cEV-P150_LNCaP_3	cEV-P150	LNCaP	3	(442,446]	444	0	0	52137	17379	39748782.3333333	0.0437220940612965
cEV-P150_LNCaP_3	cEV-P150	LNCaP	3	(446,448]	447	0	0	31076	10358.6666666667	39748782.3333333	0.0260603370935967
cEV-P150_LNCaP_3	cEV-P150	LNCaP	3	(448,452]	450	0	0	17118	5706	39748782.3333333	0.0143551567244236
cEV-P150_LNCaP_3	cEV-P150	LNCaP	3	(452,454]	453	0	0	8707	2902.33333333333	39748782.3333333	0.00730169117885012
cEV-P150_LNCaP_3	cEV-P150	LNCaP	3	(454,458]	456	0	0	4088	1362.66666666667	39748782.3333333	0.00342819725957727
cEV-P150_LNCaP_3	cEV-P150	LNCaP	3	(458,460]	459	0	0	1771	590.333333333333	39748782.3333333	0.00148516079909769
cEV-P150_LNCaP_3	cEV-P150	LNCaP	3	(460,464]	462	0	0	708	236	39748782.3333333	0.000593728879594106
cEV-P150_LNCaP_3	cEV-P150	LNCaP	3	(464,466]	465	0	0	261	87	39748782.3333333	0.000218874629341895
cEV-P150_LNCaP_3	cEV-P150	LNCaP	3	(466,470]	468	0	0	89	29.6666666666667	39748782.3333333	7.46354100054738e-05
cEV-P150_LNCaP_3	cEV-P150	LNCaP	3	(470,472]	471	0	0	28	9.33333333333333	39748782.3333333	2.34808031477895e-05
cEV-P150_LNCaP_3	cEV-P150	LNCaP	3	(472,476]	474	0	0	8	2.66666666666667	39748782.3333333	6.70880089936843e-06
cEV-P150_LNCaP_3	cEV-P150	LNCaP	3	(476,478]	477	0	0	2	0.666666666666667	39748782.3333333	1.67720022484211e-06
cEV-P150_LNCaP_3	cEV-P150	LNCaP	3	(478,482]	480	0	0	0	0	39748782.3333333	0
cEV-P150_LNCaP_3	cEV-P150	LNCaP	3	(482,484]	483	0	0	0	0	39748782.3333333	0
cEV-P150_LNCaP_3	cEV-P150	LNCaP	3	(484,488]	486	0	0	0	0	39748782.3333333	0
cEV-P150_LNCaP_3	cEV-P150	LNCaP	3	(488,490]	489	0	0	0	0	39748782.3333333	0
cEV-P150_LNCaP_3	cEV-P150	LNCaP	3	(490,494]	492	0	0	0	0	39748782.3333333	0
cEV-P150_LNCaP_3	cEV-P150	LNCaP	3	(494,496]	495	0	0	0	0	39748782.3333333	0
cEV-P150_LNCaP_3	cEV-P150	LNCaP	3	(496,500]	498	0	0	0	0	39748782.3333333	0
cEV-P150_LNCaP_3	cEV-P150	LNCaP	3	(500,502]	501	0	0	0	0	39748782.3333333	0
cEV-P150_LNCaP_3	cEV-P150	LNCaP	3	(502,506]	504	0	0	0	0	39748782.3333333	0
cEV-P150_LNCaP_3	cEV-P150	LNCaP	3	(506,508]	507	0	0	0	0	39748782.3333333	0
cEV-P150_LNCaP_3	cEV-P150	LNCaP	3	(508,512]	510	0	0	0	0	39748782.3333333	0
cEV-P150_LNCaP_3	cEV-P150	LNCaP	3	(512,514]	513	0	0	0	0	39748782.3333333	0
cEV-P150_LNCaP_3	cEV-P150	LNCaP	3	(514,518]	516	0	0	0	0	39748782.3333333	0
cEV-P150_LNCaP_3	cEV-P150	LNCaP	3	(518,520]	519	0	0	0	0	39748782.3333333	0
cEV-P150_LNCaP_3	cEV-P150	LNCaP	3	(520,524]	522	0	0	0	0	39748782.3333333	0
cEV-P150_LNCaP_3	cEV-P150	LNCaP	3	(524,526]	525	0	0	0	0	39748782.3333333	0
cEV-P150_LNCaP_3	cEV-P150	LNCaP	3	(526,530]	528	0	0	0	0	39748782.3333333	0
cEV-P150_LNCaP_3	cEV-P150	LNCaP	3	(530,532]	531	0	0	0	0	39748782.3333333	0
cEV-P150_LNCaP_3	cEV-P150	LNCaP	3	(532,536]	534	0	0	0	0	39748782.3333333	0
cEV-P150_LNCaP_3	cEV-P150	LNCaP	3	(536,538]	537	0	0	0	0	39748782.3333333	0
cEV-P150_LNCaP_3	cEV-P150	LNCaP	3	(538,542]	540	0	0	0	0	39748782.3333333	0
cEV-P150_LNCaP_3	cEV-P150	LNCaP	3	(542,544]	543	0	0	0	0	39748782.3333333	0
cEV-P150_LNCaP_3	cEV-P150	LNCaP	3	(544,548]	546	0	0	0	0	39748782.3333333	0
cEV-P150_LNCaP_3	cEV-P150	LNCaP	3	(548,550]	549	0	0	0	0	39748782.3333333	0
cEV-P150_LNCaP_3	cEV-P150	LNCaP	3	(550,554]	552	0	0	0	0	39748782.3333333	0
cEV-P150_LNCaP_3	cEV-P150	LNCaP	3	(554,556]	555	0	0	0	0	39748782.3333333	0
cEV-P150_LNCaP_3	cEV-P150	LNCaP	3	(556,560]	558	0	0	0	0	39748782.3333333	0
cEV-P150_LNCaP_3	cEV-P150	LNCaP	3	(560,562]	561	0	0	0	0	39748782.3333333	0
cEV-P150_LNCaP_3	cEV-P150	LNCaP	3	(562,566]	564	0	0	0	0	39748782.3333333	0
cEV-P150_LNCaP_3	cEV-P150	LNCaP	3	(566,568]	567	0	0	0	0	39748782.3333333	0
cEV-P150_LNCaP_3	cEV-P150	LNCaP	3	(568,572]	570	0	0	0	0	39748782.3333333	0
cEV-P150_LNCaP_3	cEV-P150	LNCaP	3	(572,574]	573	0	0	0	0	39748782.3333333	0
cEV-P150_LNCaP_3	cEV-P150	LNCaP	3	(574,578]	576	0	0	0	0	39748782.3333333	0
cEV-P150_LNCaP_3	cEV-P150	LNCaP	3	(578,580]	579	0	0	0	0	39748782.3333333	0
cEV-P150_LNCaP_3	cEV-P150	LNCaP	3	(580,584]	582	0	0	0	0	39748782.3333333	0
cEV-P150_LNCaP_3	cEV-P150	LNCaP	3	(584,586]	585	0	0	0	0	39748782.3333333	0
cEV-P150_LNCaP_3	cEV-P150	LNCaP	3	(586,590]	588	0	0	0	0	39748782.3333333	0
cEV-P150_LNCaP_3	cEV-P150	LNCaP	3	(590,592]	591	0	0	0	0	39748782.3333333	0
cEV-P150_LNCaP_3	cEV-P150	LNCaP	3	(592,596]	594	0	0	0	0	39748782.3333333	0
cEV-P150_LNCaP_4	cEV-P150	LNCaP	4	(0,1.5]	0.75	0	0	0	0	16208760.3333333	0
cEV-P150_LNCaP_4	cEV-P150	LNCaP	4	(1.5,4.5]	3	0	0	0	0	16208760.3333333	0
cEV-P150_LNCaP_4	cEV-P150	LNCaP	4	(4.5,7.5]	6	0	0	0	0	16208760.3333333	0
cEV-P150_LNCaP_4	cEV-P150	LNCaP	4	(7.5,10.5]	9	0	0	0	0	16208760.3333333	0
cEV-P150_LNCaP_4	cEV-P150	LNCaP	4	(10.5,13.5]	12	0	0	0	0	16208760.3333333	0
cEV-P150_LNCaP_4	cEV-P150	LNCaP	4	(13.5,16.5]	15	0	0	0	0	16208760.3333333	0
cEV-P150_LNCaP_4	cEV-P150	LNCaP	4	(16.5,19.5]	18	0	0	41	13.6666666666667	16208760.3333333	8.43165447918997e-05
cEV-P150_LNCaP_4	cEV-P150	LNCaP	4	(19.5,22.5]	21	0	0	6528	2176	16208760.3333333	0.0134248391317444
cEV-P150_LNCaP_4	cEV-P150	LNCaP	4	(22.5,25.5]	24	0	0	44644	14881.3333333333	16208760.3333333	0.0918104347729163
cEV-P150_LNCaP_4	cEV-P150	LNCaP	4	(25.5,28.5]	27	0	0	59409	19803	16208760.3333333	0.122174673403463
cEV-P150_LNCaP_4	cEV-P150	LNCaP	4	(28.5,31.5]	30	0	18	42452	14156.6666666667	16208760.3333333	0.0873396013978531
cEV-P150_LNCaP_4	cEV-P150	LNCaP	4	(31.5,34.5]	33	20	844	29924	10262.6666666667	16208760.3333333	0.0633155556354392
cEV-P150_LNCaP_4	cEV-P150	LNCaP	4	(34.5,37.5]	36	424	9455	27302	12393.6666666667	16208760.3333333	0.0764627671196981
cEV-P150_LNCaP_4	cEV-P150	LNCaP	4	(37.5,40.5]	39	4806	42914	33606	27108.6666666667	16208760.3333333	0.167247007847464
cEV-P150_LNCaP_4	cEV-P150	LNCaP	4	(40.5,43.5]	42	31705	110900	52276	64960.3333333333	16208760.3333333	0.400772989404639
cEV-P150_LNCaP_4	cEV-P150	LNCaP	4	(43.5,46.5]	45	135653	202129	94739	144173.666666667	16208760.3333333	0.889479909022859
cEV-P150_LNCaP_4	cEV-P150	LNCaP	4	(46.5,49.5]	48	416754	298071	187925	300916.666666667	16208760.3333333	1.85650636124116
cEV-P150_LNCaP_4	cEV-P150	LNCaP	4	(49.5,52.5]	51	1000348	393519	388733	594200	16208760.3333333	3.6659188474644
cEV-P150_LNCaP_4	cEV-P150	LNCaP	4	(52.5,55.5]	54	1992245	506514	799471	1099410	16208760.3333333	6.78281359826798
cEV-P150_LNCaP_4	cEV-P150	LNCaP	4	(55.5,58.5]	57	3414590	680493	1555816	1883633	16208760.3333333	11.6210799670244
cEV-P150_LNCaP_4	cEV-P150	LNCaP	4	(58.5,61.5]	60	5148711	992290	2746693	2962564.66666667	16208760.3333333	18.2775524206756
cEV-P150_LNCaP_4	cEV-P150	LNCaP	4	(61.5,64.5]	63	6961193	1571837	4293761	4275597	16208760.3333333	26.3783097045814
cEV-P150_LNCaP_4	cEV-P150	LNCaP	4	(64.5,67.5]	66	8639118	2614704	5929040	5727620.66666667	16208760.3333333	35.3365744750251
cEV-P150_LNCaP_4	cEV-P150	LNCaP	4	(67.5,70.5]	69	10119805	4334233	7342496	7265511.33333333	16208760.3333333	44.8245959833942
cEV-P150_LNCaP_4	cEV-P150	LNCaP	4	(70.5,73.5]	72	11492990	6807511	8359200	8886567	16208760.3333333	54.825704231833
cEV-P150_LNCaP_4	cEV-P150	LNCaP	4	(73.5,76.5]	75	12896763	9801150	8990364	10562759	16208760.3333333	65.1669762694786
cEV-P150_LNCaP_4	cEV-P150	LNCaP	4	(76.5,79.5]	78	14403125	12794303	9372902	12190110	16208760.3333333	75.2069235975501
cEV-P150_LNCaP_4	cEV-P150	LNCaP	4	(79.5,82.5]	81	15950080	15245705	9689384	13628389.6666667	16208760.3333333	84.0803947149485
cEV-P150_LNCaP_4	cEV-P150	LNCaP	4	(82.5,85.5]	84	17339367	16848552	10116176	14768031.6666667	16208760.3333333	91.1114197690751
cEV-P150_LNCaP_4	cEV-P150	LNCaP	4	(85.5,88.5]	87	18309364	17567113	10800230	15558902.3333333	16208760.3333333	95.9906989391189
cEV-P150_LNCaP_4	cEV-P150	LNCaP	4	(88.5,91.5]	90	18660613	17524430	11849926	16011656.3333333	16208760.3333333	98.7839662260003
cEV-P150_LNCaP_4	cEV-P150	LNCaP	4	(91.5,94.5]	93	18360122	16894807	13325355	16193428	16208760.3333333	99.9054071192489
cEV-P150_LNCaP_4	cEV-P150	LNCaP	4	(94.5,97.5]	96	17551398	15856685	15218198	16208760.3333333	16208760.3333333	100
cEV-P150_LNCaP_4	cEV-P150	LNCaP	4	(97.5,100]	98.75	16471639	14580981	17419615	16157411.6666667	16208760.3333333	99.683204232707
cEV-P150_LNCaP_4	cEV-P150	LNCaP	4	(100,104]	102	15345285	13223056	19684614	16084318.3333333	16208760.3333333	99.2322546731468
cEV-P150_LNCaP_4	cEV-P150	LNCaP	4	(104,106]	105	14317389	11909561	21614196	15947048.6666667	16208760.3333333	98.3853690147515
cEV-P150_LNCaP_4	cEV-P150	LNCaP	4	(106,110]	108	13440827	10727425	22694240	15620830.6666667	16208760.3333333	96.3727659945863
cEV-P150_LNCaP_4	cEV-P150	LNCaP	4	(110,112]	111	12697864	9722626	22436563	14952351	16208760.3333333	92.2485785001736
cEV-P150_LNCaP_4	cEV-P150	LNCaP	4	(112,116]	114	12034146	8909358	20615555	13853019.6666667	16208760.3333333	85.4662502361634
cEV-P150_LNCaP_4	cEV-P150	LNCaP	4	(116,118]	117	11392388	8284603	17468954	12381981.6666667	16208760.3333333	76.390676473901
cEV-P150_LNCaP_4	cEV-P150	LNCaP	4	(118,122]	120	10738174	7842084	13662612	10747623.3333333	16208760.3333333	66.3074973798634
cEV-P150_LNCaP_4	cEV-P150	LNCaP	4	(122,124]	123	10071626	7581361	9979545	9210844	16208760.3333333	56.8263322461366
cEV-P150_LNCaP_4	cEV-P150	LNCaP	4	(124,128]	126	9422545	7510266	6966115	7966308.66666667	16208760.3333333	49.1481674282267
cEV-P150_LNCaP_4	cEV-P150	LNCaP	4	(128,130]	129	8834076	7640517	4797833	7090808.66666667	16208760.3333333	43.7467673088139
cEV-P150_LNCaP_4	cEV-P150	LNCaP	4	(130,134]	132	8344626	7976511	3381127	6567421.33333333	16208760.3333333	40.5177274404349
cEV-P150_LNCaP_4	cEV-P150	LNCaP	4	(134,136]	135	7975690	8496529	2525110	6332443	16208760.3333333	39.0680278428038
cEV-P150_LNCaP_4	cEV-P150	LNCaP	4	(136,140]	138	7727296	9127307	2056039	6303547.33333333	16208760.3333333	38.8897559325995
cEV-P150_LNCaP_4	cEV-P150	LNCaP	4	(140,142]	141	7578697	9722016	1857741	6386151.33333333	16208760.3333333	39.3993815813305
cEV-P150_LNCaP_4	cEV-P150	LNCaP	4	(142,146]	144	7491699	10066532	1872020	6476750.33333333	16208760.3333333	39.9583324087647
cEV-P150_LNCaP_4	cEV-P150	LNCaP	4	(146,148]	147	7415901	9941333	2088090	6481774.66666667	16208760.3333333	39.9893300497317
cEV-P150_LNCaP_4	cEV-P150	LNCaP	4	(148,152]	150	7296426	9229882	2531718	6352675.33333333	16208760.3333333	39.1928512896144
cEV-P150_LNCaP_4	cEV-P150	LNCaP	4	(152,154]	153	7084173	8002598	3251062	6112611	16208760.3333333	37.711773598314
cEV-P150_LNCaP_4	cEV-P150	LNCaP	4	(154,158]	156	6746619	6496213	4288406	5843746	16208760.3333333	36.0530100996208
cEV-P150_LNCaP_4	cEV-P150	LNCaP	4	(158,160]	159	6275483	4994181	5627528	5632397.33333333	16208760.3333333	34.7490938079348
cEV-P150_LNCaP_4	cEV-P150	LNCaP	4	(160,164]	162	5687974	3703430	7125242	5505548.66666667	16208760.3333333	33.9665005431939
cEV-P150_LNCaP_4	cEV-P150	LNCaP	4	(164,166]	165	5020944	2707820	8474845	5401203	16208760.3333333	33.3227396107056
cEV-P150_LNCaP_4	cEV-P150	LNCaP	4	(166,170]	168	4320523	1995424	9273385	5196444	16208760.3333333	32.059478289117
cEV-P150_LNCaP_4	cEV-P150	LNCaP	4	(170,172]	171	3631386	1509750	9208611	4783249	16208760.3333333	29.5102703823885
cEV-P150_LNCaP_4	cEV-P150	LNCaP	4	(172,176]	174	2989083	1187895	8252395	4143124.33333333	16208760.3333333	25.561019153408
cEV-P150_LNCaP_4	cEV-P150	LNCaP	4	(176,178]	177	2416722	977758	6692019	3362166.33333333	16208760.3333333	20.7428962128525
cEV-P150_LNCaP_4	cEV-P150	LNCaP	4	(178,182]	180	1925363	841374	4962046	2576261	16208760.3333333	15.8942506830823
cEV-P150_LNCaP_4	cEV-P150	LNCaP	4	(182,184]	183	1516518	752514	3422440	1897157.33333333	16208760.3333333	11.7045183858498
cEV-P150_LNCaP_4	cEV-P150	LNCaP	4	(184,188]	186	1185276	693250	2245241	1374589	16208760.3333333	8.48053134065507
cEV-P150_LNCaP_4	cEV-P150	LNCaP	4	(188,190]	189	923095	651267	1437298	1003886.66666667	16208760.3333333	6.19348208019445
cEV-P150_LNCaP_4	cEV-P150	LNCaP	4	(190,194]	192	719908	618256	922247	753470.333333333	16208760.3333333	4.64853769096592
cEV-P150_LNCaP_4	cEV-P150	LNCaP	4	(194,196]	195	565535	589079	608885	587833	16208760.3333333	3.62663762009684
cEV-P150_LNCaP_4	cEV-P150	LNCaP	4	(196,200]	198	450548	561259	423587	478464.666666667	16208760.3333333	2.95188932914693
cEV-P150_LNCaP_4	cEV-P150	LNCaP	4	(200,202]	201	366763	534454	316772	405996.333333333	16208760.3333333	2.50479570913515
cEV-P150_LNCaP_4	cEV-P150	LNCaP	4	(202,206]	204	307455	509798	258534	358595.666666667	16208760.3333333	2.21235714078155
cEV-P150_LNCaP_4	cEV-P150	LNCaP	4	(206,208]	207	267403	489203	232496	329700.666666667	16208760.3333333	2.03408934357945
cEV-P150_LNCaP_4	cEV-P150	LNCaP	4	(208,212]	210	242822	474808	231214	316281.333333333	16208760.3333333	1.95129872259818
cEV-P150_LNCaP_4	cEV-P150	LNCaP	4	(212,214]	213	231241	468662	253661	317854.666666667	16208760.3333333	1.96100540775471
cEV-P150_LNCaP_4	cEV-P150	LNCaP	4	(214,218]	216	231360	472668	304415	336147.666666667	16208760.3333333	2.07386413120921
cEV-P150_LNCaP_4	cEV-P150	LNCaP	4	(218,220]	219	242901	488657	394008	375188.666666667	16208760.3333333	2.31472770866437
cEV-P150_LNCaP_4	cEV-P150	LNCaP	4	(220,224]	222	266434	518507	539451	441464	16208760.3333333	2.72361359487887
cEV-P150_LNCaP_4	cEV-P150	LNCaP	4	(224,226]	225	303105	564184	762797	543362	16208760.3333333	3.35227363984509
cEV-P150_LNCaP_4	cEV-P150	LNCaP	4	(226,230]	228	354165	627600	1083635	688466.666666667	16208760.3333333	4.24749735641926
cEV-P150_LNCaP_4	cEV-P150	LNCaP	4	(230,232]	231	420194	710203	1500529	876975.333333333	16208760.3333333	5.41050219324813
cEV-P150_LNCaP_4	cEV-P150	LNCaP	4	(232,236]	234	499979	812234	1962176	1091463	16208760.3333333	6.73378455572204
cEV-P150_LNCaP_4	cEV-P150	LNCaP	4	(236,238]	237	589220	931661	2347058	1289313	16208760.3333333	7.95442077916672
cEV-P150_LNCaP_4	cEV-P150	LNCaP	4	(238,242]	240	679565	1062962	2490081	1410869.33333333	16208760.3333333	8.70436297606227
cEV-P150_LNCaP_4	cEV-P150	LNCaP	4	(242,244]	243	758726	1196163	2277044	1410644.33333333	16208760.3333333	8.70297483782484
cEV-P150_LNCaP_4	cEV-P150	LNCaP	4	(244,248]	246	812350	1316718	1749706	1292924.66666667	16208760.3333333	7.9767029685038
cEV-P150_LNCaP_4	cEV-P150	LNCaP	4	(248,250]	249	827629	1406846	1105973	1113482.66666667	16208760.3333333	6.86963496139053
cEV-P150_LNCaP_4	cEV-P150	LNCaP	4	(250,254]	252	797554	1448573	565653	937260	16208760.3333333	5.78242864182848
cEV-P150_LNCaP_4	cEV-P150	LNCaP	4	(254,256]	255	723897	1428024	231500	794473.666666667	16208760.3333333	4.90150789035254
cEV-P150_LNCaP_4	cEV-P150	LNCaP	4	(256,260]	258	617273	1339755	75410	677479.333333333	16208760.3333333	4.17971096740876
cEV-P150_LNCaP_4	cEV-P150	LNCaP	4	(260,262]	261	493998	1189471	19566	567678.333333333	16208760.3333333	3.5022933380408
cEV-P150_LNCaP_4	cEV-P150	LNCaP	4	(262,266]	264	371184	993836	4072	456364	16208760.3333333	2.81553919371296
cEV-P150_LNCaP_4	cEV-P150	LNCaP	4	(266,268]	267	262281	777045	689	346671.666666667	16208760.3333333	2.13879198370116
cEV-P150_LNCaP_4	cEV-P150	LNCaP	4	(268,272]	270	174743	565119	97	246653	16208760.3333333	1.52172649189437
cEV-P150_LNCaP_4	cEV-P150	LNCaP	4	(272,274]	273	110154	379817	12	163327.666666667	16208760.3333333	1.00765057479925
cEV-P150_LNCaP_4	cEV-P150	LNCaP	4	(274,278]	276	65972	234258	1	100077	16208760.3333333	0.617425379497971
cEV-P150_LNCaP_4	cEV-P150	LNCaP	4	(278,280]	279	37712	131592	0	56434.6666666667	16208760.3333333	0.348173860962141
cEV-P150_LNCaP_4	cEV-P150	LNCaP	4	(280,284]	282	20677	66800	0	29159	16208760.3333333	0.179896546067342
cEV-P150_LNCaP_4	cEV-P150	LNCaP	4	(284,286]	285	10929	30401	0	13776.6666666667	16208760.3333333	0.0849951901524198
cEV-P150_LNCaP_4	cEV-P150	LNCaP	4	(286,290]	288	5597	12309	0	5968.66666666667	16208760.3333333	0.0368237085620428
cEV-P150_LNCaP_4	cEV-P150	LNCaP	4	(290,292]	291	2791	4404	0	2398.33333333333	16208760.3333333	0.0147965253604322
cEV-P150_LNCaP_4	cEV-P150	LNCaP	4	(292,296]	294	1362	1384	0	915.333333333333	16208760.3333333	0.00564715199996479
cEV-P150_LNCaP_4	cEV-P150	LNCaP	4	(296,298]	297	653	380	0	344.333333333333	16208760.3333333	0.00212436562853737
cEV-P150_LNCaP_4	cEV-P150	LNCaP	4	(298,302]	300	309	91	0	133.333333333333	16208760.3333333	0.000822600436994143
cEV-P150_LNCaP_4	cEV-P150	LNCaP	4	(302,304]	303	145	19	0	54.6666666666667	16208760.3333333	0.000337266179167599
cEV-P150_LNCaP_4	cEV-P150	LNCaP	4	(304,308]	306	67	4	0	23.6666666666667	16208760.3333333	0.00014601157756646
cEV-P150_LNCaP_4	cEV-P150	LNCaP	4	(308,310]	309	31	0	0	10.3333333333333	16208760.3333333	6.37515338670461e-05
cEV-P150_LNCaP_4	cEV-P150	LNCaP	4	(310,314]	312	15	0	0	5	16208760.3333333	3.08475163872804e-05
cEV-P150_LNCaP_4	cEV-P150	LNCaP	4	(314,316]	315	7	0	0	2.33333333333333	16208760.3333333	1.43955076473975e-05
cEV-P150_LNCaP_4	cEV-P150	LNCaP	4	(316,320]	318	3	0	0	1	16208760.3333333	6.16950327745607e-06
cEV-P150_LNCaP_4	cEV-P150	LNCaP	4	(320,322]	321	2	0	0	0.666666666666667	16208760.3333333	4.11300218497071e-06
cEV-P150_LNCaP_4	cEV-P150	LNCaP	4	(322,326]	324	0	0	0	0	16208760.3333333	0
cEV-P150_LNCaP_4	cEV-P150	LNCaP	4	(326,328]	327	0	0	0	0	16208760.3333333	0
cEV-P150_LNCaP_4	cEV-P150	LNCaP	4	(328,332]	330	0	0	0	0	16208760.3333333	0
cEV-P150_LNCaP_4	cEV-P150	LNCaP	4	(332,334]	333	0	0	0	0	16208760.3333333	0
cEV-P150_LNCaP_4	cEV-P150	LNCaP	4	(334,338]	336	0	0	0	0	16208760.3333333	0
cEV-P150_LNCaP_4	cEV-P150	LNCaP	4	(338,340]	339	0	0	0	0	16208760.3333333	0
cEV-P150_LNCaP_4	cEV-P150	LNCaP	4	(340,344]	342	0	0	0	0	16208760.3333333	0
cEV-P150_LNCaP_4	cEV-P150	LNCaP	4	(344,346]	345	0	0	0	0	16208760.3333333	0
cEV-P150_LNCaP_4	cEV-P150	LNCaP	4	(346,350]	348	0	0	0	0	16208760.3333333	0
cEV-P150_LNCaP_4	cEV-P150	LNCaP	4	(350,352]	351	0	0	0	0	16208760.3333333	0
cEV-P150_LNCaP_4	cEV-P150	LNCaP	4	(352,356]	354	0	0	0	0	16208760.3333333	0
cEV-P150_LNCaP_4	cEV-P150	LNCaP	4	(356,358]	357	0	0	5	1.66666666666667	16208760.3333333	1.02825054624268e-05
cEV-P150_LNCaP_4	cEV-P150	LNCaP	4	(358,362]	360	0	0	26	8.66666666666667	16208760.3333333	5.34690284046193e-05
cEV-P150_LNCaP_4	cEV-P150	LNCaP	4	(362,364]	363	0	0	128	42.6666666666667	16208760.3333333	0.000263232139838126
cEV-P150_LNCaP_4	cEV-P150	LNCaP	4	(364,368]	366	0	0	559	186.333333333333	16208760.3333333	0.00114958411069932
cEV-P150_LNCaP_4	cEV-P150	LNCaP	4	(368,370]	369	0	0	2146	715.333333333333	16208760.3333333	0.00441325134447358
cEV-P150_LNCaP_4	cEV-P150	LNCaP	4	(370,374]	372	0	0	7157	2385.66666666667	16208760.3333333	0.0147183783189177
cEV-P150_LNCaP_4	cEV-P150	LNCaP	4	(374,376]	375	0	0	20557	6852.33333333333	16208760.3333333	0.0422754929582215
cEV-P150_LNCaP_4	cEV-P150	LNCaP	4	(376,380]	378	0	0	50510	16836.6666666667	16208760.3333333	0.103873870181435
cEV-P150_LNCaP_4	cEV-P150	LNCaP	4	(380,382]	381	0	0	105570	35190	16208760.3333333	0.217104820333679
cEV-P150_LNCaP_4	cEV-P150	LNCaP	4	(382,386]	384	1	0	186802	62267.6666666667	16208760.3333333	0.384160573579542
cEV-P150_LNCaP_4	cEV-P150	LNCaP	4	(386,388]	387	4	0	278735	92913	16208760.3333333	0.573227058018276
cEV-P150_LNCaP_4	cEV-P150	LNCaP	4	(388,392]	390	9	0	349600	116536.333333333	16208760.3333333	0.718971290442713
cEV-P150_LNCaP_4	cEV-P150	LNCaP	4	(392,394]	393	22	0	367614	122545.333333333	16208760.3333333	0.756043835636947
cEV-P150_LNCaP_4	cEV-P150	LNCaP	4	(394,398]	396	54	0	323415	107823	16208760.3333333	0.665214351885146
cEV-P150_LNCaP_4	cEV-P150	LNCaP	4	(398,400]	399	129	0	237677	79268.6666666667	16208760.3333333	0.489048298799573
cEV-P150_LNCaP_4	cEV-P150	LNCaP	4	(400,404]	402	300	0	145736	48678.6666666667	16208760.3333333	0.300323193542192
cEV-P150_LNCaP_4	cEV-P150	LNCaP	4	(404,406]	405	676	0	74498	25058	16208760.3333333	0.154595413126494
cEV-P150_LNCaP_4	cEV-P150	LNCaP	4	(406,410]	408	1461	0	31733	11064.6666666667	16208760.3333333	0.068263497263959
cEV-P150_LNCaP_4	cEV-P150	LNCaP	4	(410,412]	411	3010	0	11261	4757	16208760.3333333	0.0293483270908585
cEV-P150_LNCaP_4	cEV-P150	LNCaP	4	(412,416]	414	5891	0	3330	3073.66666666667	16208760.3333333	0.0189629965738075
cEV-P150_LNCaP_4	cEV-P150	LNCaP	4	(416,418]	417	10905	0	820	3908.33333333333	16208760.3333333	0.0241124753093908
cEV-P150_LNCaP_4	cEV-P150	LNCaP	4	(418,422]	420	19038	0	169	6402.33333333333	16208760.3333333	0.0394992164833663
cEV-P150_LNCaP_4	cEV-P150	LNCaP	4	(422,424]	423	31269	0	29	10432.6666666667	16208760.3333333	0.0643643711926067
cEV-P150_LNCaP_4	cEV-P150	LNCaP	4	(424,428]	426	48222	0	4	16075.3333333333	16208760.3333333	0.0991768216861989
cEV-P150_LNCaP_4	cEV-P150	LNCaP	4	(428,430]	429	69715	0	0	23238.3333333333	16208760.3333333	0.143368973662617
cEV-P150_LNCaP_4	cEV-P150	LNCaP	4	(430,434]	432	94373	0	0	31457.6666666667	16208760.3333333	0.194078177601121
cEV-P150_LNCaP_4	cEV-P150	LNCaP	4	(434,436]	435	119519	0	0	39839.6666666667	16208760.3333333	0.245790954072757
cEV-P150_LNCaP_4	cEV-P150	LNCaP	4	(436,440]	438	141524	0	0	47174.6666666667	16208760.3333333	0.291044260612898
cEV-P150_LNCaP_4	cEV-P150	LNCaP	4	(440,442]	441	156626	0	0	52208.6666666667	16208760.3333333	0.322101540111612
cEV-P150_LNCaP_4	cEV-P150	LNCaP	4	(442,446]	444	161978	0	0	53992.6666666667	16208760.3333333	0.333107933958593
cEV-P150_LNCaP_4	cEV-P150	LNCaP	4	(446,448]	447	156531	1	0	52177.3333333333	16208760.3333333	0.321908229008918
cEV-P150_LNCaP_4	cEV-P150	LNCaP	4	(448,452]	450	141365	4	0	47123	16208760.3333333	0.290725502943563
cEV-P150_LNCaP_4	cEV-P150	LNCaP	4	(452,454]	453	119337	11	0	39782.6666666667	16208760.3333333	0.245439292385942
cEV-P150_LNCaP_4	cEV-P150	LNCaP	4	(454,458]	456	94199	30	0	31409.6666666667	16208760.3333333	0.193782041443803
cEV-P150_LNCaP_4	cEV-P150	LNCaP	4	(458,460]	459	69554	78	0	23210.6666666667	16208760.3333333	0.14319828407194
cEV-P150_LNCaP_4	cEV-P150	LNCaP	4	(460,464]	462	48063	196	0	16086.3333333333	16208760.3333333	0.0992446862222509
cEV-P150_LNCaP_4	cEV-P150	LNCaP	4	(464,466]	465	31098	460	0	10519.3333333333	16208760.3333333	0.0648990614766529
cEV-P150_LNCaP_4	cEV-P150	LNCaP	4	(466,470]	468	18851	1020	0	6623.66666666667	16208760.3333333	0.0408647332087765
cEV-P150_LNCaP_4	cEV-P150	LNCaP	4	(470,472]	471	10712	2127	0	4279.66666666667	16208760.3333333	0.0264034175264195
cEV-P150_LNCaP_4	cEV-P150	LNCaP	4	(472,476]	474	5710	4176	0	3295.33333333333	16208760.3333333	0.0203305698003102
cEV-P150_LNCaP_4	cEV-P150	LNCaP	4	(476,478]	477	2857	7712	0	3523	16208760.3333333	0.0217351600464777
cEV-P150_LNCaP_4	cEV-P150	LNCaP	4	(478,482]	480	1343	13395	0	4912.66666666667	16208760.3333333	0.0303087131010492
cEV-P150_LNCaP_4	cEV-P150	LNCaP	4	(482,484]	483	593	21877	0	7490	16208760.3333333	0.046209579548146
cEV-P150_LNCaP_4	cEV-P150	LNCaP	4	(484,488]	486	246	33599	0	11281.6666666667	16208760.3333333	0.0696022794751669
cEV-P150_LNCaP_4	cEV-P150	LNCaP	4	(488,490]	489	96	48522	0	16206	16208760.3333333	0.0999829701144531
cEV-P150_LNCaP_4	cEV-P150	LNCaP	4	(490,494]	492	35	65903	0	21979.3333333333	16208760.3333333	0.1356015690363
cEV-P150_LNCaP_4	cEV-P150	LNCaP	4	(494,496]	495	12	84199	0	28070.3333333333	16208760.3333333	0.173180013499284
cEV-P150_LNCaP_4	cEV-P150	LNCaP	4	(496,500]	498	4	101221	0	33741.6666666667	16208760.3333333	0.20816932308683
cEV-P150_LNCaP_4	cEV-P150	LNCaP	4	(500,502]	501	1	114532	0	38177.6666666667	16208760.3333333	0.235537239625625
cEV-P150_LNCaP_4	cEV-P150	LNCaP	4	(502,506]	504	0	122027	0	40675.6666666667	16208760.3333333	0.250948658812711
cEV-P150_LNCaP_4	cEV-P150	LNCaP	4	(506,508]	507	0	122475	0	40825	16208760.3333333	0.251869971302144
cEV-P150_LNCaP_4	cEV-P150	LNCaP	4	(508,512]	510	0	115854	0	38618	16208760.3333333	0.238253877568799
cEV-P150_LNCaP_4	cEV-P150	LNCaP	4	(512,514]	513	0	103341	0	34447	16208760.3333333	0.212520879398529
cEV-P150_LNCaP_4	cEV-P150	LNCaP	4	(514,518]	516	0	86974	0	28991.3333333333	16208760.3333333	0.178862126017822
cEV-P150_LNCaP_4	cEV-P150	LNCaP	4	(518,520]	519	0	69107	0	23035.6666666667	16208760.3333333	0.142118620998386
cEV-P150_LNCaP_4	cEV-P150	LNCaP	4	(520,524]	522	0	51873	0	17291	16208760.3333333	0.106676881170493
cEV-P150_LNCaP_4	cEV-P150	LNCaP	4	(524,526]	525	0	36808	0	12269.3333333333	16208760.3333333	0.0756956922122011
cEV-P150_LNCaP_4	cEV-P150	LNCaP	4	(526,530]	528	0	24707	0	8235.66666666667	16208760.3333333	0.0508099724920357
cEV-P150_LNCaP_4	cEV-P150	LNCaP	4	(530,532]	531	0	15700	0	5233.33333333333	16208760.3333333	0.0322870671520201
cEV-P150_LNCaP_4	cEV-P150	LNCaP	4	(532,536]	534	0	9451	0	3150.33333333333	16208760.3333333	0.0194359918250791
cEV-P150_LNCaP_4	cEV-P150	LNCaP	4	(536,538]	537	0	5394	0	1798	16208760.3333333	0.011092766892866
cEV-P150_LNCaP_4	cEV-P150	LNCaP	4	(538,542]	540	0	2921	0	973.666666666667	16208760.3333333	0.00600703969114973
cEV-P150_LNCaP_4	cEV-P150	LNCaP	4	(542,544]	543	0	1502	0	500.666666666667	16208760.3333333	0.00308886464091301
cEV-P150_LNCaP_4	cEV-P150	LNCaP	4	(544,548]	546	0	734	0	244.666666666667	16208760.3333333	0.00150947180188425
cEV-P150_LNCaP_4	cEV-P150	LNCaP	4	(548,550]	549	0	341	0	113.666666666667	16208760.3333333	0.000701266872537507
cEV-P150_LNCaP_4	cEV-P150	LNCaP	4	(550,554]	552	0	151	0	50.3333333333333	16208760.3333333	0.000310531664965289
cEV-P150_LNCaP_4	cEV-P150	LNCaP	4	(554,556]	555	0	64	0	21.3333333333333	16208760.3333333	0.000131616069919063
cEV-P150_LNCaP_4	cEV-P150	LNCaP	4	(556,560]	558	0	26	0	8.66666666666667	16208760.3333333	5.34690284046193e-05
cEV-P150_LNCaP_4	cEV-P150	LNCaP	4	(560,562]	561	0	10	0	3.33333333333333	16208760.3333333	2.05650109248536e-05
cEV-P150_LNCaP_4	cEV-P150	LNCaP	4	(562,566]	564	0	4	0	1.33333333333333	16208760.3333333	8.22600436994143e-06
cEV-P150_LNCaP_4	cEV-P150	LNCaP	4	(566,568]	567	0	1	0	0.333333333333333	16208760.3333333	2.05650109248536e-06
cEV-P150_LNCaP_4	cEV-P150	LNCaP	4	(568,572]	570	0	0	0	0	16208760.3333333	0
cEV-P150_LNCaP_4	cEV-P150	LNCaP	4	(572,574]	573	0	0	0	0	16208760.3333333	0
cEV-P150_LNCaP_4	cEV-P150	LNCaP	4	(574,578]	576	0	0	0	0	16208760.3333333	0
cEV-P150_LNCaP_4	cEV-P150	LNCaP	4	(578,580]	579	0	0	0	0	16208760.3333333	0
cEV-P150_LNCaP_4	cEV-P150	LNCaP	4	(580,584]	582	0	0	0	0	16208760.3333333	0
cEV-P150_LNCaP_4	cEV-P150	LNCaP	4	(584,586]	585	0	0	0	0	16208760.3333333	0
cEV-P150_LNCaP_4	cEV-P150	LNCaP	4	(586,590]	588	0	0	0	0	16208760.3333333	0
cEV-P150_LNCaP_4	cEV-P150	LNCaP	4	(590,592]	591	0	0	0	0	16208760.3333333	0
cEV-P150_LNCaP_4	cEV-P150	LNCaP	4	(592,596]	594	0	0	0	0	16208760.3333333	0
cEV-P150_PC3_1	cEV-P150	PC3	1	(0,1.5]	0.75	0	0	0	0	63579878.3333333	0
cEV-P150_PC3_1	cEV-P150	PC3	1	(1.5,4.5]	3	0	0	0	0	63579878.3333333	0
cEV-P150_PC3_1	cEV-P150	PC3	1	(4.5,7.5]	6	0	0	0	0	63579878.3333333	0
cEV-P150_PC3_1	cEV-P150	PC3	1	(7.5,10.5]	9	0	0	0	0	63579878.3333333	0
cEV-P150_PC3_1	cEV-P150	PC3	1	(10.5,13.5]	12	0	0	0	0	63579878.3333333	0
cEV-P150_PC3_1	cEV-P150	PC3	1	(13.5,16.5]	15	0	0	0	0	63579878.3333333	0
cEV-P150_PC3_1	cEV-P150	PC3	1	(16.5,19.5]	18	0	0	0	0	63579878.3333333	0
cEV-P150_PC3_1	cEV-P150	PC3	1	(19.5,22.5]	21	0	0	0	0	63579878.3333333	0
cEV-P150_PC3_1	cEV-P150	PC3	1	(22.5,25.5]	24	0	0	0	0	63579878.3333333	0
cEV-P150_PC3_1	cEV-P150	PC3	1	(25.5,28.5]	27	0	0	0	0	63579878.3333333	0
cEV-P150_PC3_1	cEV-P150	PC3	1	(28.5,31.5]	30	0	0	0	0	63579878.3333333	0
cEV-P150_PC3_1	cEV-P150	PC3	1	(31.5,34.5]	33	0	0	0	0	63579878.3333333	0
cEV-P150_PC3_1	cEV-P150	PC3	1	(34.5,37.5]	36	0	0	0	0	63579878.3333333	0
cEV-P150_PC3_1	cEV-P150	PC3	1	(37.5,40.5]	39	0	0	0	0	63579878.3333333	0
cEV-P150_PC3_1	cEV-P150	PC3	1	(40.5,43.5]	42	0	0	0	0	63579878.3333333	0
cEV-P150_PC3_1	cEV-P150	PC3	1	(43.5,46.5]	45	0	0	0	0	63579878.3333333	0
cEV-P150_PC3_1	cEV-P150	PC3	1	(46.5,49.5]	48	0	0	0	0	63579878.3333333	0
cEV-P150_PC3_1	cEV-P150	PC3	1	(49.5,52.5]	51	0	0	0	0	63579878.3333333	0
cEV-P150_PC3_1	cEV-P150	PC3	1	(52.5,55.5]	54	0	0	0	0	63579878.3333333	0
cEV-P150_PC3_1	cEV-P150	PC3	1	(55.5,58.5]	57	0	0	0	0	63579878.3333333	0
cEV-P150_PC3_1	cEV-P150	PC3	1	(58.5,61.5]	60	0	0	0	0	63579878.3333333	0
cEV-P150_PC3_1	cEV-P150	PC3	1	(61.5,64.5]	63	0	8	0	2.66666666666667	63579878.3333333	4.19419907142005e-06
cEV-P150_PC3_1	cEV-P150	PC3	1	(64.5,67.5]	66	0	89	0	29.6666666666667	63579878.3333333	4.66604646695481e-05
cEV-P150_PC3_1	cEV-P150	PC3	1	(67.5,70.5]	69	0	478	0	159.333333333333	63579878.3333333	0.000250603394517348
cEV-P150_PC3_1	cEV-P150	PC3	1	(70.5,73.5]	72	2	1627	0	543	63579878.3333333	0.000854043785917908
cEV-P150_PC3_1	cEV-P150	PC3	1	(73.5,76.5]	75	73	3924	0	1332.33333333333	63579878.3333333	0.00209552671105824
cEV-P150_PC3_1	cEV-P150	PC3	1	(76.5,79.5]	78	1006	7413	1	2806.66666666667	63579878.3333333	0.00441439452266961
cEV-P150_PC3_1	cEV-P150	PC3	1	(79.5,82.5]	81	8715	11988	30	6911	63579878.3333333	0.010869791168469
cEV-P150_PC3_1	cEV-P150	PC3	1	(82.5,85.5]	84	48242	17989	345	22192	63579878.3333333	0.0349041246723577
cEV-P150_PC3_1	cEV-P150	PC3	1	(85.5,88.5]	87	177062	26907	2706	68891.6666666667	63579878.3333333	0.108354511635717
cEV-P150_PC3_1	cEV-P150	PC3	1	(88.5,91.5]	90	455864	42488	15393	171248.333333333	63579878.3333333	0.269343600243337
cEV-P150_PC3_1	cEV-P150	PC3	1	(91.5,94.5]	93	882664	73488	65791	340647.666666667	63579878.3333333	0.535779047705528
cEV-P150_PC3_1	cEV-P150	PC3	1	(94.5,97.5]	96	1388103	140735	217854	582230.666666667	63579878.3333333	0.915746745557105
cEV-P150_PC3_1	cEV-P150	PC3	1	(97.5,100]	98.75	1914127	293540	573433	927033.333333333	63579878.3333333	1.45806087969079
cEV-P150_PC3_1	cEV-P150	PC3	1	(100,104]	102	2476858	642039	1232950	1450615.66666667	63579878.3333333	2.28156408079527
cEV-P150_PC3_1	cEV-P150	PC3	1	(104,106]	105	3167089	1403468	2237493	2269350	63579878.3333333	3.56928962352266
cEV-P150_PC3_1	cEV-P150	PC3	1	(106,110]	108	4128378	2929226	3562876	3540160	63579878.3333333	5.56805091925441
cEV-P150_PC3_1	cEV-P150	PC3	1	(110,112]	111	5544719	5643605	5191705	5460009.66666667	63579878.3333333	8.58763780270419
cEV-P150_PC3_1	cEV-P150	PC3	1	(112,116]	114	7630136	9861648	7203431	8231738.33333333	63579878.3333333	12.9470809776898
cEV-P150_PC3_1	cEV-P150	PC3	1	(116,118]	117	10598418	15589544	9819422	12002461.3333333	63579878.3333333	18.8777670671332
cEV-P150_PC3_1	cEV-P150	PC3	1	(118,122]	120	14604944	22481634	13393357	16826645	63579878.3333333	26.4653620627931
cEV-P150_PC3_1	cEV-P150	PC3	1	(122,124]	123	19681945	29991020	18347075	22673346.6666667	63579878.3333333	35.6611985757444
cEV-P150_PC3_1	cEV-P150	PC3	1	(124,128]	126	25707947	37572531	25018756	29433078	63579878.3333333	46.2930706562378
cEV-P150_PC3_1	cEV-P150	PC3	1	(128,130]	129	32433503	44795007	33394371	36874293.6666667	63579878.3333333	57.9967980960014
cEV-P150_PC3_1	cEV-P150	PC3	1	(130,134]	132	39539620	51338298	42803615	44560511	63579878.3333333	70.0858701968262
cEV-P150_PC3_1	cEV-P150	PC3	1	(134,136]	135	46681845	56929173	51831023	51814013.6666667	63579878.3333333	81.4943580027297
cEV-P150_PC3_1	cEV-P150	PC3	1	(136,140]	138	53496496	61275105	58694029	57821876.6666667	63579878.3333333	90.9436730336618
cEV-P150_PC3_1	cEV-P150	PC3	1	(140,142]	141	59586925	64034887	61996953	61872921.6666667	63579878.3333333	97.3152564751421
cEV-P150_PC3_1	cEV-P150	PC3	1	(142,146]	144	64527526	64849655	61362454	63579878.3333333	63579878.3333333	100
cEV-P150_PC3_1	cEV-P150	PC3	1	(146,148]	147	67909870	63440538	57489358	62946588.6666667	63579878.3333333	99.0039464005475
cEV-P150_PC3_1	cEV-P150	PC3	1	(148,152]	150	69424350	59746532	51679421	60283434.3333333	63579878.3333333	94.8152716135794
cEV-P150_PC3_1	cEV-P150	PC3	1	(152,154]	153	68943639	54037193	45246586	56075806	63579878.3333333	88.1974100453742
cEV-P150_PC3_1	cEV-P150	PC3	1	(154,158]	156	66568410	46922545	39151881	50880945.3333333	63579878.3333333	80.0268051262654
cEV-P150_PC3_1	cEV-P150	PC3	1	(158,160]	159	62613402	39226507	33925665	45255191.3333333	63579878.3333333	71.1784805502013
cEV-P150_PC3_1	cEV-P150	PC3	1	(160,164]	162	57540227	31772364	29760621	39691070.6666667	63579878.3333333	62.4270944001754
cEV-P150_PC3_1	cEV-P150	PC3	1	(164,166]	165	51864293	25185163	26646577	34565344.3333333	63579878.3333333	54.3652256648179
cEV-P150_PC3_1	cEV-P150	PC3	1	(166,170]	168	46067160	19797704	24478076	30114313.3333333	63579878.3333333	47.3645343821697
cEV-P150_PC3_1	cEV-P150	PC3	1	(170,172]	171	40535796	15674506	23117970	26442757.3333333	63579878.3333333	41.5898205949697
cEV-P150_PC3_1	cEV-P150	PC3	1	(172,176]	174	35535568	12705981	22424756	23555435	63579878.3333333	37.0485688514608
cEV-P150_PC3_1	cEV-P150	PC3	1	(176,178]	177	31212268	10711841	22256793	21393634	63579878.3333333	33.6484349464127
cEV-P150_PC3_1	cEV-P150	PC3	1	(178,182]	180	27612572	9517039	22465202	19864937.6666667	63579878.3333333	31.2440636682565
cEV-P150_PC3_1	cEV-P150	PC3	1	(182,184]	183	24711690	8993245	22885371	18863435.3333333	63579878.3333333	29.6688761095721
cEV-P150_PC3_1	cEV-P150	PC3	1	(184,188]	186	22439650	9074994	23335733	18283459	63579878.3333333	28.756675035055
cEV-P150_PC3_1	cEV-P150	PC3	1	(188,190]	189	20701486	9761345	23630090	18030973.6666667	63579878.3333333	28.3595598785748
cEV-P150_PC3_1	cEV-P150	PC3	1	(190,194]	192	19390161	11107799	23604039	18033999.6666667	63579878.3333333	28.3643192459711
cEV-P150_PC3_1	cEV-P150	PC3	1	(194,196]	195	18393746	13204829	23147757	18248777.3333333	63579878.3333333	28.7021268547567
cEV-P150_PC3_1	cEV-P150	PC3	1	(196,200]	198	17599702	16132412	22230980	18654364.6666667	63579878.3333333	29.3400446110742
cEV-P150_PC3_1	cEV-P150	PC3	1	(200,202]	201	16899452	19880450	20907245	19229049	63579878.3333333	30.243922297534
cEV-P150_PC3_1	cEV-P150	PC3	1	(202,206]	204	16195485	24241829	19294096	19910470	63579878.3333333	31.3156780445763
cEV-P150_PC3_1	cEV-P150	PC3	1	(206,208]	207	15411175	28722084	17537925	20557061.3333333	63579878.3333333	32.3326528332719
cEV-P150_PC3_1	cEV-P150	PC3	1	(208,212]	210	14500974	32547318	15778183	20942158.3333333	63579878.3333333	32.9383428881994
cEV-P150_PC3_1	cEV-P150	PC3	1	(212,214]	213	13456778	34840686	14122814	20806759.3333333	63579878.3333333	32.7253840031727
cEV-P150_PC3_1	cEV-P150	PC3	1	(214,218]	216	12306726	34940388	12638896	19962003.3333333	63579878.3333333	31.3967309416315
cEV-P150_PC3_1	cEV-P150	PC3	1	(218,220]	219	11105560	32699314	11355484	18386786	63579878.3333333	28.9191902878497
cEV-P150_PC3_1	cEV-P150	PC3	1	(220,224]	222	9919552	28569868	10272823	16254081	63579878.3333333	25.5648192888699
cEV-P150_PC3_1	cEV-P150	PC3	1	(224,226]	225	8811243	23408661	9372847	13864250.3333333	63579878.3333333	21.8060347027507
cEV-P150_PC3_1	cEV-P150	PC3	1	(226,230]	228	7828722	18130089	8628058	11528956.3333333	63579878.3333333	18.1330267303909
cEV-P150_PC3_1	cEV-P150	PC3	1	(230,232]	231	7001423	13416623	8007939	9475328.33333333	63579878.3333333	14.9030299864
cEV-P150_PC3_1	cEV-P150	PC3	1	(232,236]	234	6341564	9607831	7483102	7810832.33333333	63579878.3333333	12.2850696448066
cEV-P150_PC3_1	cEV-P150	PC3	1	(236,238]	237	5848732	6750619	7027810	6542387	63579878.3333333	10.2900275551015
cEV-P150_PC3_1	cEV-P150	PC3	1	(238,242]	240	5515096	4719542	6621356	5618664.66666667	63579878.3333333	8.83717429783275
cEV-P150_PC3_1	cEV-P150	PC3	1	(242,244]	243	5329540	3327769	6248628	4968645.66666667	63579878.3333333	7.81480839050573
cEV-P150_PC3_1	cEV-P150	PC3	1	(244,248]	246	5279988	2395615	5899994	4525199	63579878.3333333	7.11734454142161
cEV-P150_PC3_1	cEV-P150	PC3	1	(248,250]	249	5353756	1779173	5570624	4234517.66666667	63579878.3333333	6.66015377454193
cEV-P150_PC3_1	cEV-P150	PC3	1	(250,254]	252	5536168	1374439	5259373	4056660	63579878.3333333	6.38041485190008
cEV-P150_PC3_1	cEV-P150	PC3	1	(254,256]	255	5807854	1110855	4967453	3962054	63579878.3333333	6.23161620289354
cEV-P150_PC3_1	cEV-P150	PC3	1	(256,260]	258	6141439	942450	4697121	3927003.33333333	63579878.3333333	6.1764876502988
cEV-P150_PC3_1	cEV-P150	PC3	1	(260,262]	261	6498792	840125	4450574	3929830.33333333	63579878.3333333	6.18093402558939
cEV-P150_PC3_1	cEV-P150	PC3	1	(262,266]	264	6830432	785958	4229175	3948521.66666667	63579878.3333333	6.21033221543074
cEV-P150_PC3_1	cEV-P150	PC3	1	(266,268]	267	7078771	769332	4033007	3960370	63579878.3333333	6.22896756617994
cEV-P150_PC3_1	cEV-P150	PC3	1	(268,272]	270	7185989	784413	3860720	3943707.33333333	63579878.3333333	6.20276011328217
cEV-P150_PC3_1	cEV-P150	PC3	1	(272,274]	273	7105559	828482	3709573	3881204.66666667	63579878.3333333	6.10445437834669
cEV-P150_PC3_1	cEV-P150	PC3	1	(274,278]	276	6814146	900787	3575616	3763516.33333333	63579878.3333333	5.91935126645283
cEV-P150_PC3_1	cEV-P150	PC3	1	(278,280]	279	6319368	1001646	3453950	3591654.66666667	63579878.3333333	5.64904300042306
cEV-P150_PC3_1	cEV-P150	PC3	1	(280,284]	282	5659705	1131626	3339055	3376795.33333333	63579878.3333333	5.31110694429084
cEV-P150_PC3_1	cEV-P150	PC3	1	(284,286]	285	4895968	1290746	3225170	3137294.66666667	63579878.3333333	4.93441439163916
cEV-P150_PC3_1	cEV-P150	PC3	1	(286,290]	288	4097256	1477662	3106727	2893881.66666667	63579878.3333333	4.55156842467482
cEV-P150_PC3_1	cEV-P150	PC3	1	(290,292]	291	3326572	1688939	2978809	2664773.33333333	63579878.3333333	4.19122119007935
cEV-P150_PC3_1	cEV-P150	PC3	1	(292,296]	294	2630602	1918522	2837604	2462242.66666667	63579878.3333333	3.87267596480406
cEV-P150_PC3_1	cEV-P150	PC3	1	(296,298]	297	2035800	2157566	2680783	2291383	63579878.3333333	3.60394366907539
cEV-P150_PC3_1	cEV-P150	PC3	1	(298,302]	300	1550075	2394741	2507735	2150850.33333333	63579878.3333333	3.38291042656132
cEV-P150_PC3_1	cEV-P150	PC3	1	(302,304]	303	1167763	2617035	2319629	2034809	63579878.3333333	3.20039775686894
cEV-P150_PC3_1	cEV-P150	PC3	1	(304,308]	306	875387	2810951	2119242	1935193.33333333	63579878.3333333	3.04371978063185
cEV-P150_PC3_1	cEV-P150	PC3	1	(308,310]	309	656529	2963904	1910612	1843681.66666667	63579878.3333333	2.89978797537282
cEV-P150_PC3_1	cEV-P150	PC3	1	(310,314]	312	495092	3065554	1698564	1753070	63579878.3333333	2.75727171230038
cEV-P150_PC3_1	cEV-P150	PC3	1	(314,316]	315	377041	3108825	1488185	1658017	63579878.3333333	2.6077700106745
cEV-P150_PC3_1	cEV-P150	PC3	1	(316,320]	318	291015	3090473	1284340	1555276	63579878.3333333	2.44617643312571
cEV-P150_PC3_1	cEV-P150	PC3	1	(320,322]	321	228266	3011173	1091283	1443574	63579878.3333333	2.2704887738723
cEV-P150_PC3_1	cEV-P150	PC3	1	(322,326]	324	182281	2875194	912410	1323295	63579878.3333333	2.08131099758055
cEV-P150_PC3_1	cEV-P150	PC3	1	(326,328]	327	148321	2689787	750149	1196085.66666667	63579878.3333333	1.88123302217706
cEV-P150_PC3_1	cEV-P150	PC3	1	(328,332]	330	122980	2464445	605964	1064463	63579878.3333333	1.67421364731038
cEV-P150_PC3_1	cEV-P150	PC3	1	(332,334]	333	103834	2210119	480436	931463	63579878.3333333	1.4650279686233
cEV-P150_PC3_1	cEV-P150	PC3	1	(334,338]	336	89158	1938472	373392	800340.666666667	63579878.3333333	1.25879553035739
cEV-P150_PC3_1	cEV-P150	PC3	1	(338,340]	339	77719	1661164	284049	674310.666666667	63579878.3333333	1.06057243949324
cEV-P150_PC3_1	cEV-P150	PC3	1	(340,344]	342	68643	1389186	211152	556327	63579878.3333333	0.875004820052214
cEV-P150_PC3_1	cEV-P150	PC3	1	(344,346]	345	61297	1132232	153102	448877	63579878.3333333	0.706004811218182
cEV-P150_PC3_1	cEV-P150	PC3	1	(346,350]	348	55235	898146	108075	353818.666666667	63579878.3333333	0.556494721194156
cEV-P150_PC3_1	cEV-P150	PC3	1	(350,352]	351	50136	692496	74134	272255.333333333	63579878.3333333	0.428209899845934
cEV-P150_PC3_1	cEV-P150	PC3	1	(352,356]	354	45779	518348	49325	204484	63579878.3333333	0.321617476095097
cEV-P150_PC3_1	cEV-P150	PC3	1	(356,358]	357	42010	376297	31784	150030.333333333	63579878.3333333	0.235971406781815
cEV-P150_PC3_1	cEV-P150	PC3	1	(358,362]	360	38731	264763	19811	107768.333333333	63579878.3333333	0.169500691348183
cEV-P150_PC3_1	cEV-P150	PC3	1	(362,364]	363	35880	180503	11936	76106.3333333333	63579878.3333333	0.119701917223444
cEV-P150_PC3_1	cEV-P150	PC3	1	(364,368]	366	33425	119267	6949	53213.6666666667	63579878.3333333	0.0836957667450711
cEV-P150_PC3_1	cEV-P150	PC3	1	(368,370]	369	31349	76439	3912	37233.3333333333	63579878.3333333	0.0585615045347025
cEV-P150_PC3_1	cEV-P150	PC3	1	(370,374]	372	29652	47589	2133	26458	63579878.3333333	0.0416137946368619
cEV-P150_PC3_1	cEV-P150	PC3	1	(374,376]	375	28340	28842	1129	19437	63579878.3333333	0.0305709927566968
cEV-P150_PC3_1	cEV-P150	PC3	1	(376,380]	378	27430	17064	582	15025.3333333333	63579878.3333333	0.0236322146679163
cEV-P150_PC3_1	cEV-P150	PC3	1	(380,382]	381	26945	9891	293	12376.3333333333	63579878.3333333	0.0194658021653444
cEV-P150_PC3_1	cEV-P150	PC3	1	(382,386]	384	26920	5641	146	10902.3333333333	63579878.3333333	0.017147458628617
cEV-P150_PC3_1	cEV-P150	PC3	1	(386,388]	387	27409	3181	71	10220.3333333333	63579878.3333333	0.0160747922161013
cEV-P150_PC3_1	cEV-P150	PC3	1	(388,392]	390	28480	1783	35	10099.3333333333	63579878.3333333	0.0158844804332356
cEV-P150_PC3_1	cEV-P150	PC3	1	(392,394]	393	30236	1000	18	10418	63579878.3333333	0.0163856872222703
cEV-P150_PC3_1	cEV-P150	PC3	1	(394,398]	396	32809	565	9	11127.6666666667	63579878.3333333	0.017501868450152
cEV-P150_PC3_1	cEV-P150	PC3	1	(398,400]	399	36383	324	4	12237	63579878.3333333	0.0192466552638627
cEV-P150_PC3_1	cEV-P150	PC3	1	(400,404]	402	41196	188	0	13794.6666666667	63579878.3333333	0.0216965917964559
cEV-P150_PC3_1	cEV-P150	PC3	1	(404,406]	405	47554	114	0	15889.3333333333	63579878.3333333	0.0249911351670564
cEV-P150_PC3_1	cEV-P150	PC3	1	(406,410]	408	55842	70	0	18637.3333333333	63579878.3333333	0.0293132573101548
cEV-P150_PC3_1	cEV-P150	PC3	1	(410,412]	411	66521	45	0	22188.6666666667	63579878.3333333	0.0348988819235184
cEV-P150_PC3_1	cEV-P150	PC3	1	(412,416]	414	80124	31	0	26718.3333333333	63579878.3333333	0.0420232533212093
cEV-P150_PC3_1	cEV-P150	PC3	1	(416,418]	417	97219	22	0	32413.6666666667	63579878.3333333	0.0509810139879947
cEV-P150_PC3_1	cEV-P150	PC3	1	(418,422]	420	118367	17	0	39461.3333333333	63579878.3333333	0.062065757858874
cEV-P150_PC3_1	cEV-P150	PC3	1	(422,424]	423	144012	14	0	48008.6666666667	63579878.3333333	0.0755092144325431
cEV-P150_PC3_1	cEV-P150	PC3	1	(424,428]	426	174369	12	0	58127	63579878.3333333	0.0914235785341626
cEV-P150_PC3_1	cEV-P150	PC3	1	(428,430]	429	209259	12	0	69757	63579878.3333333	0.109715529234393
cEV-P150_PC3_1	cEV-P150	PC3	1	(430,434]	432	247966	12	0	82659.3333333333	63579878.3333333	0.130008637166575
cEV-P150_PC3_1	cEV-P150	PC3	1	(434,436]	435	289122	12	0	96378	63579878.3333333	0.151585694289496
cEV-P150_PC3_1	cEV-P150	PC3	1	(436,440]	438	330683	13	0	110232	63579878.3333333	0.173375607015291
cEV-P150_PC3_1	cEV-P150	PC3	1	(440,442]	441	370059	16	0	123358.333333333	63579878.3333333	0.194021027669472
cEV-P150_PC3_1	cEV-P150	PC3	1	(442,446]	444	404368	21	5	134798	63579878.3333333	0.21201361741098
cEV-P150_PC3_1	cEV-P150	PC3	1	(446,448]	447	430834	28	10	143624	63579878.3333333	0.225895367787613
cEV-P150_PC3_1	cEV-P150	PC3	1	(448,452]	450	447218	40	24	149094	63579878.3333333	0.234498718632863
cEV-P150_PC3_1	cEV-P150	PC3	1	(452,454]	453	452191	61	57	150769.666666667	63579878.3333333	0.237134248474367
cEV-P150_PC3_1	cEV-P150	PC3	1	(454,458]	456	445567	95	139	148600.333333333	63579878.3333333	0.233722267529766
cEV-P150_PC3_1	cEV-P150	PC3	1	(458,460]	459	428291	152	347	142930	63579878.3333333	0.224803827479276
cEV-P150_PC3_1	cEV-P150	PC3	1	(460,464]	462	402252	251	861	134454.666666667	63579878.3333333	0.211473614280535
cEV-P150_PC3_1	cEV-P150	PC3	1	(464,466]	465	369922	421	2091	124144.666666667	63579878.3333333	0.195257792120657
cEV-P150_PC3_1	cEV-P150	PC3	1	(466,470]	468	333961	712	4896	113189.666666667	63579878.3333333	0.17802749806038
cEV-P150_PC3_1	cEV-P150	PC3	1	(470,472]	471	296856	1206	10903	102988.333333333	63579878.3333333	0.161982589512662
cEV-P150_PC3_1	cEV-P150	PC3	1	(472,476]	474	260669	2031	22787	95162.3333333333	63579878.3333333	0.149673663787812
cEV-P150_PC3_1	cEV-P150	PC3	1	(476,478]	477	226913	3379	44136	91476	63579878.3333333	0.143875707846458
cEV-P150_PC3_1	cEV-P150	PC3	1	(478,482]	480	196540	5510	78338	93462.6666666667	63579878.3333333	0.147000386154666
cEV-P150_PC3_1	cEV-P150	PC3	1	(482,484]	483	170013	8757	126086	101618.666666667	63579878.3333333	0.159828344014604
cEV-P150_PC3_1	cEV-P150	PC3	1	(484,488]	486	147423	13470	182310	114401	63579878.3333333	0.179932712988572
cEV-P150_PC3_1	cEV-P150	PC3	1	(488,490]	489	128603	19947	234816	127788.666666667	63579878.3333333	0.200989165151753
cEV-P150_PC3_1	cEV-P150	PC3	1	(490,494]	492	113242	28278	267402	136307.333333333	63579878.3333333	0.214387534085404
cEV-P150_PC3_1	cEV-P150	PC3	1	(494,496]	495	100964	38188	267450	135534	63579878.3333333	0.213171216354692
cEV-P150_PC3_1	cEV-P150	PC3	1	(496,500]	498	91395	48902	233583	124626.666666667	63579878.3333333	0.196015893602816
cEV-P150_PC3_1	cEV-P150	PC3	1	(500,502]	501	84191	59131	177246	106856	63579878.3333333	0.168065750990873
cEV-P150_PC3_1	cEV-P150	PC3	1	(502,506]	504	79068	67256	116349	87557.6666666667	63579878.3333333	0.13771285658589
cEV-P150_PC3_1	cEV-P150	PC3	1	(506,508]	507	75804	71710	65827	71113.6666666667	63579878.3333333	0.111849328011978
cEV-P150_PC3_1	cEV-P150	PC3	1	(508,512]	510	74247	71455	32001	59234.3333333333	63579878.3333333	0.0931652196985697
cEV-P150_PC3_1	cEV-P150	PC3	1	(512,514]	513	74313	66356	13331	51333.3333333333	63579878.3333333	0.080738332124836
cEV-P150_PC3_1	cEV-P150	PC3	1	(514,518]	516	75984	57287	4751	46007.3333333333	63579878.3333333	0.0723614680294423
cEV-P150_PC3_1	cEV-P150	PC3	1	(518,520]	519	79301	45879	1445	42208.3333333333	63579878.3333333	0.0663863071773205
cEV-P150_PC3_1	cEV-P150	PC3	1	(520,524]	522	84367	34021	375	39587.6666666667	63579878.3333333	0.0622644580398825
cEV-P150_PC3_1	cEV-P150	PC3	1	(524,526]	525	91332	23320	83	38245	63579878.3333333	0.0601526788074225
cEV-P150_PC3_1	cEV-P150	PC3	1	(526,530]	528	100387	14757	16	38386.6666666667	63579878.3333333	0.0603754956330917
cEV-P150_PC3_1	cEV-P150	PC3	1	(530,532]	531	111747	8608	1	40118.6666666667	63579878.3333333	0.063099627929979
cEV-P150_PC3_1	cEV-P150	PC3	1	(532,536]	534	125620	4625	0	43415	63579878.3333333	0.0682841822571381
cEV-P150_PC3_1	cEV-P150	PC3	1	(536,538]	537	142177	2287	0	48154.6666666667	63579878.3333333	0.0757388468317033
cEV-P150_PC3_1	cEV-P150	PC3	1	(538,542]	540	161484	1040	0	54174.6666666667	63579878.3333333	0.0852072512354341
cEV-P150_PC3_1	cEV-P150	PC3	1	(542,544]	543	183446	435	0	61293.6666666667	63579878.3333333	0.0964041899314739
cEV-P150_PC3_1	cEV-P150	PC3	1	(544,548]	546	207726	167	0	69297.6666666667	63579878.3333333	0.108993078444341
cEV-P150_PC3_1	cEV-P150	PC3	1	(548,550]	549	233674	59	0	77911	63579878.3333333	0.122540341445028
cEV-P150_PC3_1	cEV-P150	PC3	1	(550,554]	552	260256	19	0	86758.3333333333	63579878.3333333	0.136455645414232
cEV-P150_PC3_1	cEV-P150	PC3	1	(554,556]	555	286062	6	0	95356	63579878.3333333	0.149978267495374
cEV-P150_PC3_1	cEV-P150	PC3	1	(556,560]	558	309338	0	0	103112.666666667	63579878.3333333	0.162178144044367
cEV-P150_PC3_1	cEV-P150	PC3	1	(560,562]	561	328120	0	0	109373.333333333	63579878.3333333	0.172025074914294
cEV-P150_PC3_1	cEV-P150	PC3	1	(562,566]	564	340458	0	0	113486	63579878.3333333	0.178493578432191
cEV-P150_PC3_1	cEV-P150	PC3	1	(566,568]	567	344676	0	0	114892	63579878.3333333	0.180704969892597
cEV-P150_PC3_1	cEV-P150	PC3	1	(568,572]	570	339676	0	0	113225.333333333	63579878.3333333	0.17808359547296
cEV-P150_PC3_1	cEV-P150	PC3	1	(572,574]	573	325175	0	0	108391.666666667	63579878.3333333	0.170481085381127
cEV-P150_PC3_1	cEV-P150	PC3	1	(574,578]	576	301826	0	0	100608.666666667	63579878.3333333	0.158239791116304
cEV-P150_PC3_1	cEV-P150	PC3	1	(578,580]	579	271196	0	0	90398.6666666667	63579878.3333333	0.142181251421604
cEV-P150_PC3_1	cEV-P150	PC3	1	(580,584]	582	235559	0	0	78519.6666666667	63579878.3333333	0.12349766738308
cEV-P150_PC3_1	cEV-P150	PC3	1	(584,586]	585	197565	0	0	65855	63579878.3333333	0.103578367443138
cEV-P150_PC3_1	cEV-P150	PC3	1	(586,590]	588	159853	0	0	53284.3333333333	63579878.3333333	0.0838069130204637
cEV-P150_PC3_1	cEV-P150	PC3	1	(590,592]	591	124689	0	0	41563	63579878.3333333	0.0653713110020369
cEV-P150_PC3_1	cEV-P150	PC3	1	(592,596]	594	93719	0	0	31239.6666666667	63579878.3333333	0.049134517846802
cEV-P150_PC3_1	cEV-P150	PC3	1	(596,1e+03]	798	197874	0	0	65958	63579878.3333333	0.103740368382271
cEV-P150_PC3_2	cEV-P150	PC3	2	(0,1.5]	0.75	0	0	0	0	21060085.3333333	0
cEV-P150_PC3_2	cEV-P150	PC3	2	(1.5,4.5]	3	0	0	0	0	21060085.3333333	0
cEV-P150_PC3_2	cEV-P150	PC3	2	(4.5,7.5]	6	0	0	0	0	21060085.3333333	0
cEV-P150_PC3_2	cEV-P150	PC3	2	(7.5,10.5]	9	0	0	0	0	21060085.3333333	0
cEV-P150_PC3_2	cEV-P150	PC3	2	(10.5,13.5]	12	0	0	0	0	21060085.3333333	0
[truncated: 3,784 more rows]
