# Supplementary material for: Prostate cancer reshapes the secreted and extracellular vesicle urinary proteomes
Source: Nat Commun. 2024 Jun 13;15:5069. doi: 10.1038/s41467-024-49424-5 (PMC11176296; doi:10.1038/s41467-024-49424-5)
Supplement: Supplementary file 10 — Source Data [file 41467_2024_49424_MOESM10_ESM.zip › SourceData_S4D_NTA_cEV_particle_counts.txt]

fraction	cell.line	bio.rep	adj.count.mean	id
cEV-P150	22Rv1	1	59.2131349666667	cEV-P150_22Rv1_1
cEV-P150	22Rv1	2	4.01472635666667	cEV-P150_22Rv1_2
cEV-P150	22Rv1	3	15.1134601666667	cEV-P150_22Rv1_3
cEV-P150	DU145	1	24.9271702583333	cEV-P150_DU145_1
cEV-P150	DU145	2	62.7632559	cEV-P150_DU145_2
cEV-P150	LNCaP	1	4.96099255	cEV-P150_LNCaP_1
cEV-P150	LNCaP	2	9.20566114	cEV-P150_LNCaP_2
cEV-P150	LNCaP	3	8.43199098666667	cEV-P150_LNCaP_3
cEV-P150	LNCaP	4	4.06668705333333	cEV-P150_LNCaP_4
cEV-P150	PC3	1	52.4143918	cEV-P150_PC3_1
cEV-P150	PC3	2	16.91778302	cEV-P150_PC3_2
cEV-P150	PC3	3	7.10469905	cEV-P150_PC3_3
cEV-P150	RWPE1	1	6.31553949333333	cEV-P150_RWPE1_1
cEV-P150	RWPE1	2	4.22566158333333	cEV-P150_RWPE1_2
cEV-P150	RWPE1	3	7.14989525333333	cEV-P150_RWPE1_3
cEV-P20	22Rv1	1	80.2577387166667	cEV-P20_22Rv1_1
cEV-P20	22Rv1	2	2.67468799333333	cEV-P20_22Rv1_2
cEV-P20	22Rv1	3	4.81040143	cEV-P20_22Rv1_3
cEV-P20	DU145	1	22.1470918833333	cEV-P20_DU145_1
cEV-P20	DU145	2	27.4087045333333	cEV-P20_DU145_2
cEV-P20	LNCaP	1	3.82983223333333	cEV-P20_LNCaP_1
cEV-P20	LNCaP	2	4.98613881	cEV-P20_LNCaP_2
cEV-P20	LNCaP	3	2.12759326333333	cEV-P20_LNCaP_3
cEV-P20	PC3	1	46.1636746833333	cEV-P20_PC3_1
cEV-P20	PC3	2	1.35263342666667	cEV-P20_PC3_2
cEV-P20	PC3	3	10.3303521	cEV-P20_PC3_3
cEV-P20	PC3	4	82.6672804333333	cEV-P20_PC3_4
cEV-P20	RWPE1	1	4.38596845333333	cEV-P20_RWPE1_1
cEV-P20	RWPE1	2	4.54420097	cEV-P20_RWPE1_2
