# Supplementary material for: Prostate cancer reshapes the secreted and extracellular vesicle urinary proteomes
Source: Nat Commun. 2024 Jun 13;15:5069. doi: 10.1038/s41467-024-49424-5 (PMC11176296; doi:10.1038/s41467-024-49424-5)
Supplement: Supplementary file 10 — Source Data [file 41467_2024_49424_MOESM10_ESM.zip › SourceData_S4E_cEV_proteinCount.txt]

fraction	cell.line	count
WCL	RWPE1	5389
WCL	RWPE1	5480
WCL	RWPE1	5421
WCL	DU145	5950
WCL	DU145	6015
WCL	DU145	5961
WCL	PC3	5933
WCL	PC3	5919
WCL	PC3	5906
WCL	LNCaP	5943
WCL	LNCaP	5967
WCL	LNCaP	5946
WCL	22Rv1	6044
WCL	22Rv1	5999
WCL	22Rv1	6039
cEV-P20	RWPE1	3242
cEV-P20	RWPE1	3210
cEV-P20	RWPE1	3194
cEV-P20	DU145	3431
cEV-P20	DU145	3628
cEV-P20	DU145	3630
cEV-P20	PC3	3688
cEV-P20	PC3	3591
cEV-P20	PC3	3687
cEV-P20	LNCaP	3204
cEV-P20	LNCaP	3395
cEV-P20	LNCaP	3332
cEV-P20	22Rv1	3239
cEV-P20	22Rv1	3072
cEV-P20	22Rv1	2680
cEV-P150	RWPE1	1686
cEV-P150	RWPE1	1665
cEV-P150	RWPE1	1736
cEV-P150	DU145	994
cEV-P150	DU145	1814
cEV-P150	DU145	1806
cEV-P150	PC3	2091
cEV-P150	PC3	1712
cEV-P150	PC3	2051
cEV-P150	LNCaP	1776
cEV-P150	LNCaP	1847
cEV-P150	LNCaP	1877
cEV-P150	22Rv1	2220
cEV-P150	22Rv1	2032
cEV-P150	22Rv1	2121
