# Supplementary material for: Prostate cancer reshapes the secreted and extracellular vesicle urinary proteomes
Source: Nat Commun. 2024 Jun 13;15:5069. doi: 10.1038/s41467-024-49424-5 (PMC11176296; doi:10.1038/s41467-024-49424-5)
Supplement: Supplementary file 10 — Source Data [file 41467_2024_49424_MOESM10_ESM.zip › SourceData_S4F_EV_protein_overlap_percentage.txt]

cell.line	P20-unique	shared	P150-unique
RWPE1	48.4632896983495	46.8412066021628	4.69550369948776
DU145	52.3072956947667	42.794534673885	4.89816963134829
PC3	46.0801613309806	49.1051172170406	4.81472145197883
LNCaP	46.0179472798654	50.3925967470555	3.58945597307908
22Rv1	35.6489422527158	58.0045740423099	6.34648370497427
