# Supplementary material for: Prostate cancer reshapes the secreted and extracellular vesicle urinary proteomes
Source: Nat Commun. 2024 Jun 13;15:5069. doi: 10.1038/s41467-024-49424-5 (PMC11176296; doi:10.1038/s41467-024-49424-5)
Supplement: Supplementary file 10 — Source Data [file 41467_2024_49424_MOESM10_ESM.zip › SourceData_S4G_plotData_sample_similarity.txt]

sample.type	rho
WCL	0.622013562243324
WCL	0.717880117431924
WCL	0.746894151062532
WCL	0.755255935070779
WCL	0.674377587726233
cEV-P20	0.626217783662031
cEV-P20	0.602836831958449
cEV-P20	0.615105221135553
cEV-P20	0.684933620191621
cEV-P20	0.622385553227461
cEV-P150	0.336587433492419
cEV-P150	0.26820746838285
cEV-P150	0.372117111164046
cEV-P150	0.460872680769117
cEV-P150	0.404650320526869
Tissue	0.93979774405787
Tissue	0.929696441225877
Tissue	0.941728662575712
Tissue	0.914578905650295
Tissue	0.938706025912169
Tissue	0.949016785401593
Tissue	0.899468067641957
Tissue	0.931781922144547
Tissue	0.928500662870091
Tissue	0.945989173470354
Tissue	0.923158372955804
Tissue	0.927300563758443
Tissue	0.934205840626983
Tissue	0.930296159919429
Tissue	0.925741837131861
Tissue	0.910171515638432
Tissue	0.937515078204954
Tissue	0.939754080574088
Tissue	0.942049950506118
Tissue	0.946891453743387
Tissue	0.91485071224321
Tissue	0.923156039196792
Tissue	0.940490674351149
Tissue	0.928059910208685
Tissue	0.914353887260959
Tissue	0.924697276123983
Tissue	0.930510194744025
Tissue	0.938696545315439
Tissue	0.922857924916729
Tissue	0.921246611476363
Tissue	0.936222573948604
Tissue	0.929164043786315
Tissue	0.929712262599893
Tissue	0.934095096488092
Tissue	0.923410488934731
Tissue	0.942184246005063
Tissue	0.92631577037256
Tissue	0.931509237491127
Tissue	0.924725375371756
Tissue	0.927766325800101
Tissue	0.921395007271212
Tissue	0.914857875267752
Tissue	0.892260284306582
Tissue	0.902810613580814
Tissue	0.895958692514399
Tissue	0.911107339657754
Tissue	0.876310406301027
Tissue	0.921564400377604
Tissue	0.915051949144878
Tissue	0.931610907487411
Tissue	0.910602842282997
Tissue	0.924264931421739
Tissue	0.925265416032167
Tissue	0.909138858012175
Tissue	0.91665227728451
Tissue	0.858215426902326
Tissue	0.880227772011767
Tissue	0.912808900051965
Tissue	0.897864300953255
Tissue	0.911099128550578
Tissue	0.914600663155997
Tissue	0.930526794157225
Tissue	0.902407589004483
Tissue	0.893375463135934
Tissue	0.908634565390566
Tissue	0.891766997165905
Tissue	0.906748586438074
Tissue	0.927987717713225
Tissue	0.886525722450287
Tissue	0.926370843138636
Tissue	0.871481096172091
Tissue	0.91746619419513
Tissue	0.916477558623719
Tissue	0.924162320335994
Tissue	0.89265214816574
Tissue	0.921321373590806
Tissue	0.919168333987212
Tissue	0.930506275189815
Tissue	0.936331960705633
Tissue	0.905197317274868
Tissue	0.937943326249558
Tissue	0.924227327773054
Tissue	0.923595810472722
Tissue	0.924326075285631
Tissue	0.92976247664876
Tissue	0.910651388229756
Tissue	0.80004995852935
Tissue	0.927949426789275
Tissue	0.829117632160987
Tissue	0.926825767143774
Tissue	0.918376459517934
Tissue	0.837135023654059
Tissue	0.82044651408066
Tissue	0.919499991467055
Tissue	0.762920722539354
Tissue	0.887936827773683
Tissue	0.769797131575866
Tissue	0.739087030178841
Tissue	0.763942646212985
Tissue	0.917981780776032
Tissue	0.7630290693679
Tissue	0.854819242419438
Tissue	0.841900010378237
Tissue	0.921728526276895
Tissue	0.933292473885802
Tissue	0.788892699160801
Tissue	0.788790437150007
Tissue	0.922127030524269
Tissue	0.923591919424066
Tissue	0.908342057475116
Tissue	0.760919577900049
Tissue	0.907836625588358
Tissue	0.925732551886925
Tissue	0.913411407380341
Tissue	0.833806753689871
Tissue	0.925384000087164
Tissue	0.921365524675208
Tissue	0.906365905839768
Tissue	0.824592091217836
Tissue	0.928999362373873
Tissue	0.905711234016224
Tissue	0.918352353195952
Tissue	0.923714301242588
Tissue	0.917050971497957
Tissue	0.81608405434415
Tissue	0.920635303031605
Tissue	0.917377204089583
Tissue	0.909317106820983
Tissue	0.912532376905026
Tissue	0.921156344687935
Tissue	0.928573465276073
Tissue	0.906632941175104
Tissue	0.860003684390972
Tissue	0.916342735261644
Tissue	0.91910789528268
Tissue	0.91945819914547
Tissue	0.906340739062122
Tissue	0.908333234351593
Tissue	0.903321913202274
Tissue	0.915097071435351
Tissue	0.921512450759688
Tissue	0.910542774022693
Tissue	0.914913483042492
Tissue	0.89325633994678
Tissue	0.919577955841913
Tissue	0.920090741732269
Tissue	0.920127028495768
Tissue	0.920141222141602
Tissue	0.909209280760103
Tissue	0.913178728949353
Tissue	0.923238255896149
Tissue	0.914464531235243
Tissue	0.910902767432344
Tissue	0.9186465825265
Tissue	0.879818324249012
Tissue	0.916065699275116
Tissue	0.921478082657928
uEV-P20	0.635330817046998
uEV-P20	0.623239369095734
uEV-P20	0.587270094905078
uEV-P20	0.521746939993642
uEV-P20	0.610314813725085
uEV-P20	0.45081729622557
uEV-P20	0.566769673271928
uEV-P20	0.657803593234227
uEV-P20	0.618928778846991
uEV-P20	0.6400056905193
uEV-P20	0.626230255568408
uEV-P20	0.567447386403299
uEV-P20	0.638919188116181
uEV-P20	0.669295638796634
uEV-P20	0.570456596878834
uEV-P20	0.647914914273597
uEV-P20	0.389962455934465
uEV-P20	0.634824391815973
uEV-P20	0.659984437357464
uEV-P20	0.609721290064354
uEV-P20	0.634057813409372
uEV-P20	0.665114735280075
uEV-P20	0.633112842107849
uEV-P20	0.67116493959055
uEV-P20	0.478018399878552
uEV-P20	0.471760564826562
uEV-P20	0.583238403323449
uEV-P20	0.612419485438783
uEV-P20	0.593059574679034
uEV-P20	0.523111087711705
uEV-P20	0.61585358999154
uEV-P20	0.55269652526359
uEV-P20	0.44897180649128
uEV-P20	0.630210299095843
uEV-P20	0.572060337980541
uEV-P20	0.687239956135103
uEV-P20	0.497360844108057
uEV-P20	0.636959762362329
uEV-P20	0.5708468485175
uEV-P20	0.515539807169083
uEV-P20	0.586553446563624
uEV-P20	0.532376589469996
uEV-P20	0.506032243719731
uEV-P20	0.608028666325098
uEV-P20	0.550245734047263
uEV-P20	0.575448787123381
uEV-P20	0.581742750040196
uEV-P20	0.397210438660431
uEV-P20	0.49020003836471
uEV-P20	0.532085125223314
uEV-P20	0.628473794170711
uEV-P20	0.56594677319561
uEV-P20	0.29115156938651
uEV-P20	0.559100201910859
uEV-P20	0.582031887531274
uEV-P20	0.528011792017164
uEV-P20	0.437232987059088
uEV-P20	0.510381967750029
uEV-P20	0.611089212895405
uEV-P20	0.629467200619343
uEV-P20	0.606697214765259
uEV-P20	0.565085334065193
uEV-P20	0.637390886458189
uEV-P20	0.51582287706829
uEV-P20	0.617208341802788
uEV-P20	0.603994420611148
uEV-P20	0.483637379796352
uEV-P20	0.524211176791353
uEV-P20	0.640702805997548
uEV-P20	0.599322938334198
uEV-P20	0.605420887086579
uEV-P20	0.578660732153239
uEV-P20	0.622200278897997
uEV-P20	0.559204415006521
uEV-P20	0.416155839907943
uEV-P20	0.491344105976875
uEV-P20	0.624101724102645
uEV-P20	0.404632616456737
uEV-P20	0.609990042608582
uEV-P20	0.601839639322161
uEV-P20	0.635688972774001
uEV-P20	0.57669580360452
uEV-P20	0.543489559673121
uEV-P20	0.485796106219036
uEV-P20	0.647217065096139
uEV-P20	0.569308116224413
uEV-P20	0.725039867413957
uEV-P20	0.582211280527983
uEV-P20	0.418118346970921
uEV-P20	0.574195333782074
uEV-P20	0.673482777293502
uEV-P20	0.491916932887919
uEV-P20	0.55745120495498
uEV-P20	0.569730412834553
uEV-P20	0.654943062621255
uEV-P20	0.625700093438111
uEV-P20	0.646273223265351
uEV-P20	0.624801981414432
uEV-P20	0.385666593139698
uEV-P20	0.548058203825362
uEV-P20	0.633209726242107
uEV-P20	0.59901686339977
uEV-P20	0.484880734587489
uEV-P20	0.456087712605612
uEV-P20	0.367922602474952
uEV-P20	0.610923864503346
uEV-P20	0.606673862242267
uEV-P20	0.561563140199183
uEV-P20	0.665993299289622
uEV-P20	0.656594709050357
uEV-P20	0.645526970102206
uEV-P20	0.533679178031847
uEV-P20	0.601668958216249
uEV-P20	0.671197242556228
uEV-P20	0.612829658325321
uEV-P20	0.635044913720456
uEV-P20	0.637216459670876
uEV-P20	0.548210658430992
uEV-P20	0.547612468673079
uEV-P20	0.617748978417162
uEV-P20	0.564398392889078
uEV-P20	0.61068281029853
uEV-P20	0.613064745773958
uEV-P20	0.652720211925341
uEV-P20	0.599618401565737
uEV-P20	0.667672623809106
uEV-P20	0.47531252888532
uEV-P20	0.591647927964802
uEV-P20	0.572610306973538
uEV-P20	0.518775640428746
uEV-P20	0.504837594635803
uEV-P20	0.582455859181738
uEV-P20	0.566916788630643
uEV-P20	0.627680488808697
uEV-P20	0.592697221708716
uEV-P20	0.56084090953262
uEV-P20	0.479966588859662
uEV-P20	0.611010525630473
uEV-P20	0.387834187140273
uEV-P20	0.505322427389083
uEV-P20	0.612045861516458
uEV-P20	0.646073428245488
uEV-P20	0.676655382441389
uEV-P20	0.593663980180257
uEV-P20	0.637196086912595
uEV-P20	0.60755053635484
uEV-P150	0.461999255266764
uEV-P150	0.552605365082066
uEV-P150	0.309697017419972
uEV-P150	0.359071545126102
uEV-P150	0.278802833309673
uEV-P150	0.369572008921075
uEV-P150	0.303263388755049
uEV-P150	0.524107152553952
uEV-P150	0.331039945995371
uEV-P150	0.36781844448336
uEV-P150	0.491687309535129
uEV-P150	0.308695136240966
uEV-P150	0.418547349496286
uEV-P150	0.499633357820487
uEV-P150	0.507246217050373
uEV-P150	0.372947540410451
uEV-P150	0.358631916249492
uEV-P150	0.316757987712024
uEV-P150	0.351420005327709
uEV-P150	0.461498100374512
uEV-P150	0.497269616050236
uEV-P150	0.529495921021882
uEV-P150	0.412320773117968
uEV-P150	0.432160656329838
uEV-P150	0.572585019238518
uEV-P150	0.269851323779807
uEV-P150	0.464132362539679
uEV-P150	0.360854607695223
uEV-P150	0.302634536804953
uEV-P150	0.580919244715026
uEV-P150	0.364945115548685
uEV-P150	0.357246119852225
uEV-P150	0.317041122954372
uEV-P150	0.366379234161318
uEV-P150	0.422040384448323
uEV-P150	0.40134817397441
uEV-P150	0.370053844630944
uEV-P150	0.539203449323742
uEV-P150	0.532027016410003
uEV-P150	0.356778506105171
uEV-P150	0.35186751327657
uEV-P150	0.363566943758188
uEV-P150	0.410428435313411
uEV-P150	0.511169960272698
uEV-P150	0.394731043179044
uEV-P150	0.276914001568464
uEV-P150	0.403315986996991
uEV-P150	0.37734156765574
uEV-P150	0.358550070147837
uEV-P150	0.302600712012529
uEV-P150	0.309205743929017
uEV-P150	0.389470315611714
uEV-P150	0.380623799607017
uEV-P150	0.397210987968065
uEV-P150	0.362688550561487
uEV-P150	0.363239076853893
uEV-P150	0.464371601749153
uEV-P150	0.419305739160768
uEV-P150	0.410494556147548
uEV-P150	0.346253555131273
uEV-P150	0.36107085620192
uEV-P150	0.484558087351168
uEV-P150	0.416356436389799
uEV-P150	0.436417628105957
uEV-P150	0.358765361657304
uEV-P150	0.493040370897288
uEV-P150	0.470586055700404
uEV-P150	0.46964870533354
uEV-P150	0.38352425243566
uEV-P150	0.326515368008243
uEV-P150	0.393472070740494
uEV-P150	0.502979452490116
uEV-P150	0.344272784107572
uEV-P150	0.40373304479198
uEV-P150	0.318707946383571
uEV-P150	0.434108463064339
uEV-P150	0.374749511942416
uEV-P150	0.395832417050595
uEV-P150	0.349449134609982
uEV-P150	0.406509314343423
uEV-P150	0.335015168499347
uEV-P150	0.485062927009618
uEV-P150	0.365509706245566
uEV-P150	0.503348305795796
uEV-P150	0.379808895831858
uEV-P150	0.342321971584988
uEV-P150	0.306057075156413
uEV-P150	0.506985218783721
uEV-P150	0.366099069121778
uEV-P150	0.41970273539771
uEV-P150	0.481311261436958
uEV-P150	0.357998947458539
uEV-P150	0.349110112831465
uEV-P150	0.411906413425746
uEV-P150	0.41698058656887
uEV-P150	0.321697899443176
uEV-P150	0.375308868173033
uEV-P150	0.445783809553788
uEV-P150	0.538012391478243
uEV-P150	0.364159119685251
uEV-P150	0.410165442940115
uEV-P150	0.356775578393894
uEV-P150	0.322245315540248
uEV-P150	0.460701657662516
uEV-P150	0.368179048182346
uEV-P150	0.351890780262837
uEV-P150	0.310201091251507
uEV-P150	0.434736672869108
uEV-P150	0.348502907363037
uEV-P150	0.359855493268643
uEV-P150	0.421424047911967
uEV-P150	0.537007422592446
uEV-P150	0.469562397722965
uEV-P150	0.548417231581405
uEV-P150	0.382966936749971
uEV-P150	0.354423158442669
uEV-P150	0.449850693670222
uEV-P150	0.4642409581016
uEV-P150	0.519505834699041
uEV-P150	0.470058344999569
uEV-P150	0.36113408884541
uEV-P150	0.356812449003167
uEV-P150	0.457015428623241
uEV-P150	0.406518779440531
uEV-P150	0.390100206878031
uEV-P150	0.525165265288505
uEV-P150	0.401155367358076
uEV-P150	0.371956658425558
uEV-P150	0.536889915305698
uEV-P150	0.365073447016816
uEV-P150	0.380835054469088
uEV-P150	0.38675345293654
uEV-P150	0.324082061936311
uEV-P150	0.393120922569696
uEV-P150	0.352713782194946
uEV-P150	0.423107060080354
uEV-P150	0.36638821616435
uEV-P150	0.398696607322486
uEV-P150	0.397112032340229
uEV-P150	0.409577953255702
uEV-P150	0.378293889648889
uEV-P150	0.38917166833846
uEV-P150	0.366785850496524
uEV-P150	0.463488416076628
uEV-P150	0.560300077649334
uEV-P150	0.483396352808288
uEV-P150	0.424757816216934
uEV-P150	0.491882768075094
uSP	0.155295072597016
uSP	0.250166959993698
uSP	0.180518595470877
uSP	0.293066914627291
uSP	0.285111564234718
uSP	0.255912489394098
uSP	0.228379282847017
uSP	0.125074882800019
uSP	0.234129327649283
uSP	0.297360851553779
uSP	0.181881816292063
uSP	0.211535327852616
uSP	0.19534814001186
uSP	0.403081224348539
uSP	0.252803822562916
uSP	0.187378051708825
uSP	0.212564262219933
uSP	0.133424336714481
uSP	0.197813522232687
uSP	0.0942905436891466
uSP	0.186413413062502
uSP	0.114151591958822
uSP	0.108755566082749
uSP	0.185079089708668
uSP	0.309103413366783
uSP	0.15003233122071
uSP	0.310963558965662
uSP	0.190909795830239
uSP	0.182068225143294
uSP	0.127748359938848
uSP	0.280804645705852
uSP	0.191871244637191
uSP	0.238990932474496
uSP	0.290928656918661
uSP	0.227126621383377
uSP	0.223847031851347
uSP	0.327391171208714
uSP	0.200309985600608
uSP	0.170174276021881
uSP	0.170217620340111
uSP	0.276759153866631
uSP	0.192139891573736
uSP	0.172265042112293
uSP	0.490908034296189
uSP	0.240859659845952
uSP	0.220858135977215
uSP	0.202822766489152
uSP	0.165897794758603
uSP	0.273061403850948
uSP	0.368946555528613
uSP	0.189283466488323
uSP	0.184557749670886
uSP	0.210233280429706
uSP	0.206809550799391
uSP	0.237116908123726
uSP	0.274919821095312
uSP	0.261958137234218
uSP	0.263009735611561
uSP	0.206451048160156
uSP	0.283220386755681
uSP	0.218918681904955
uSP	0.143751578075231
uSP	0.261564490803077
uSP	0.223112461466259
uSP	0.227274403162474
uSP	0.23422492720367
uSP	0.197180936681469
uSP	0.236954566734423
uSP	0.209609410276052
uSP	0.191933155687065
uSP	0.229623006129318
uSP	0.199870333600255
uSP	0.292200895071484
uSP	0.235703040496222
uSP	0.332341120787097
uSP	0.201120380896684
uSP	0.177810754760776
uSP	0.276651268646325
uSP	0.487220458602257
uSP	0.250308129205114
uSP	0.197505941736271
uSP	0.167406519553557
uSP	0.175258592328872
uSP	0.220347591426232
uSP	0.211690110599714
uSP	0.235829658327755
uSP	0.285239891982574
uSP	0.25194651824236
uSP	0.257484608529013
uSP	0.182382198888792
uSP	0.271945794519626
uSP	0.229585411228988
uSP	0.244958107548076
uSP	0.328155110807604
uSP	0.218674999260733
uSP	0.259299097551262
uSP	0.221399666801682
uSP	0.30204799327832
uSP	0.205417752024179
uSP	0.199346540677109
uSP	0.231873368050537
uSP	0.235239836508518
uSP	0.161514471155739
uSP	0.256092663797841
uSP	0.174247489511475
uSP	0.309332934012086
uSP	0.302907488307537
uSP	0.260278474342222
uSP	0.222328743672691
uSP	0.155362761502731
uSP	0.173594148366174
uSP	0.430243317279562
uSP	0.234260440396658
uSP	0.224039929939641
uSP	0.211131501838422
uSP	0.299486615751607
uSP	0.274734347020565
uSP	0.150824301097781
uSP	0.175328704160256
uSP	0.211179548404756
uSP	0.193813693262427
uSP	0.242873853261351
uSP	0.223597251307186
uSP	0.257322599557751
uSP	0.241694047193178
uSP	0.379317310575716
uSP	0.195932494904204
uSP	0.303940182997738
uSP	0.343029083590031
uSP	0.164776373786945
uSP	0.167869225351855
uSP	0.150728065928667
uSP	0.245820585734759
uSP	0.213474428597923
uSP	0.195045845629949
uSP	0.26395551423943
uSP	0.160205815850269
uSP	0.263787834659398
uSP	0.154863960378681
uSP	0.330340075300707
uSP	0.200402710577991
uSP	0.148716379708893
uSP	0.304047135147885
uSP	0.153334364240775
uSP	0.25011451543888
uSP	0.256249738529057
uSP	0.266971375763833
uSP	0.285321830149454
uSP	0.264819450365318
uSP	0.292025993219866
uSP	0.236131946507483
uSP	0.247029446736744
uSP	0.332748131728233
uSP	0.256557549363303
uSP	0.244330281155102
uSP	0.212211846924421
uSP	0.181633879978122
uSP	0.154350864792771
uSP	0.260481466819105
uSP	0.283528543987575
uSP	0.130170259096462
uSP	0.120010480345053
uSP	0.127384379880252
uSP	0.191774357149561
uSP	0.170913420080358
uSP	0.168810339534652
uSP	0.218981667623875
uSP	0.282756368905922
uSP	0.241083305164552
uSP	0.171477035749862
uSP	0.158157196489883
uSP	0.137715518147514
uSP	0.139737150301399
uSP	0.118776110367616
uSP	0.0923719305680103
