# Supplementary material for: Prostate cancer reshapes the secreted and extracellular vesicle urinary proteomes
Source: Nat Commun. 2024 Jun 13;15:5069. doi: 10.1038/s41467-024-49424-5 (PMC11176296; doi:10.1038/s41467-024-49424-5)
Supplement: Supplementary file 10 — Source Data [file 41467_2024_49424_MOESM10_ESM.zip › SourceData_S4G_utest_result_for_sample_similarity.txt]

sample.type	text.label	text.x	text.y
Tissue	1.6e-04	1.5	1
EV-P20	8.2e-02	3.5	0.8
EV-P150	3.3e-01	5.5	0.7
