# Supplementary material for: Prostate cancer reshapes the secreted and extracellular vesicle urinary proteomes
Source: Nat Commun. 2024 Jun 13;15:5069. doi: 10.1038/s41467-024-49424-5 (PMC11176296; doi:10.1038/s41467-024-49424-5)
Supplement: Supplementary file 10 — Source Data [file 41467_2024_49424_MOESM10_ESM.zip › SourceData_S4H_heatmap_marker_annot.txt]

sample.id	source	sample.type	cell.line
WCL_RWPE1_1	Cell line	WCL	RWPE1
WCL_RWPE1_2	Cell line	WCL	RWPE1
WCL_RWPE1_3	Cell line	WCL	RWPE1
WCL_DU145_1	Cell line	WCL	DU145
WCL_DU145_2	Cell line	WCL	DU145
WCL_DU145_3	Cell line	WCL	DU145
WCL_PC3_1	Cell line	WCL	PC3
WCL_PC3_2	Cell line	WCL	PC3
WCL_PC3_3	Cell line	WCL	PC3
WCL_LNCaP_1	Cell line	WCL	LNCaP
WCL_LNCaP_2	Cell line	WCL	LNCaP
WCL_LNCaP_3	Cell line	WCL	LNCaP
WCL_22Rv1_1	Cell line	WCL	22Rv1
WCL_22Rv1_2	Cell line	WCL	22Rv1
WCL_22Rv1_3	Cell line	WCL	22Rv1
MV_RWPE1_1	Cell line	cEV-P20	RWPE1
MV_RWPE1_2	Cell line	cEV-P20	RWPE1
MV_RWPE1_3	Cell line	cEV-P20	RWPE1
MV_DU145_1	Cell line	cEV-P20	DU145
MV_DU145_2	Cell line	cEV-P20	DU145
MV_DU145_3	Cell line	cEV-P20	DU145
MV_PC3_1	Cell line	cEV-P20	PC3
MV_PC3_2	Cell line	cEV-P20	PC3
MV_PC3_3	Cell line	cEV-P20	PC3
MV_LNCaP_1	Cell line	cEV-P20	LNCaP
MV_LNCaP_2	Cell line	cEV-P20	LNCaP
MV_LNCaP_3	Cell line	cEV-P20	LNCaP
MV_22Rv1_1	Cell line	cEV-P20	22Rv1
MV_22Rv1_2	Cell line	cEV-P20	22Rv1
MV_22Rv1_3	Cell line	cEV-P20	22Rv1
EXO_RWPE1_1	Cell line	cEV-P150	RWPE1
EXO_RWPE1_2	Cell line	cEV-P150	RWPE1
EXO_RWPE1_3	Cell line	cEV-P150	RWPE1
EXO_DU145_1	Cell line	cEV-P150	DU145
EXO_DU145_2	Cell line	cEV-P150	DU145
EXO_DU145_3	Cell line	cEV-P150	DU145
EXO_PC3_1	Cell line	cEV-P150	PC3
EXO_PC3_2	Cell line	cEV-P150	PC3
EXO_PC3_3	Cell line	cEV-P150	PC3
EXO_LNCaP_1	Cell line	cEV-P150	LNCaP
EXO_LNCaP_2	Cell line	cEV-P150	LNCaP
EXO_LNCaP_3	Cell line	cEV-P150	LNCaP
EXO_22Rv1_1	Cell line	cEV-P150	22Rv1
EXO_22Rv1_2	Cell line	cEV-P150	22Rv1
EXO_22Rv1_3	Cell line	cEV-P150	22Rv1
