# Supplementary material for: Prostate cancer reshapes the secreted and extracellular vesicle urinary proteomes
Source: Nat Commun. 2024 Jun 13;15:5069. doi: 10.1038/s41467-024-49424-5 (PMC11176296; doi:10.1038/s41467-024-49424-5)
Supplement: Supplementary file 10 — Source Data [file 41467_2024_49424_MOESM10_ESM.zip › SourceData_S4H_heatmap_marker_data.txt]

gene	WCL_RWPE1_1	WCL_RWPE1_2	WCL_RWPE1_3	WCL_DU145_1	WCL_DU145_2	WCL_DU145_3	WCL_PC3_1	WCL_PC3_2	WCL_PC3_3	WCL_LNCaP_1	WCL_LNCaP_2	WCL_LNCaP_3	WCL_22Rv1_1	WCL_22Rv1_2	WCL_22Rv1_3	MV_RWPE1_1	MV_RWPE1_2	MV_RWPE1_3	MV_DU145_1	MV_DU145_2	MV_DU145_3	MV_PC3_1	MV_PC3_2	MV_PC3_3	MV_LNCaP_1	MV_LNCaP_2	MV_LNCaP_3	MV_22Rv1_1	MV_22Rv1_2	MV_22Rv1_3	EXO_RWPE1_1	EXO_RWPE1_2	EXO_RWPE1_3	EXO_DU145_1	EXO_DU145_2	EXO_DU145_3	EXO_PC3_1	EXO_PC3_2	EXO_PC3_3	EXO_LNCaP_1	EXO_LNCaP_2	EXO_LNCaP_3	EXO_22Rv1_1	EXO_22Rv1_2	EXO_22Rv1_3
CD63	NA	NA	NA	NA	NA	NA	NA	NA	NA	NA	NA	NA	NA	NA	NA	NA	-1.83180179980475	-0.133479760527719	NA	NA	-1.04320155543061	-0.280658058726526	-1.59674367267716	-0.982595911469752	-0.557288528767494	NA	NA	-0.718884634769041	NA	-1.94444615794492	1.0621304121235	0.765090667676287	1.02588248785926	0.601119512007648	1.30759209434194	0.664913824665128	0.628959042551239	1.14709676702741	0.888781698890214	-1.01471591565768	0.0960894293969572	-0.0654707816474051	0.697811552925406	0.959396053412891	0.324423234545175
CD81	-0.937912419406814	-0.858927480062593	-0.715650927632631	-1.17252915912836	-1.19532265242677	-1.12393923782864	-1.64076166033715	-1.65462022245928	-1.463422298768	-0.831605576006795	-0.963328401806158	-0.736128504499651	-1.22752017002234	-1.08969913365164	-1.27811204779066	0.357427288710567	-0.270902631640382	0.519840624284114	-0.641279352918084	-0.495103287890609	-0.0956649549986002	-0.0412501529775068	-0.0467758483225765	-0.36718122446429	-0.123851172363721	0.401865551208244	0.0363866053500348	1.48216115304894	1.65179926141324	-0.422131605245434	0.713265816887874	1.25644240803747	1.39969310494109	0.344968618657815	1.15652557329185	1.07678713003693	0.874367907910953	0.745474415423302	0.695998018934533	0.633737911490361	0.741330143914501	0.695805949310239	1.69301297041075	1.74391880814186	1.17281086124399
CD9	-0.320807918001204	-0.428315485275364	-0.307480029519274	-1.42170828083908	-1.52663109170857	-1.36657062319773	-1.76490903389897	-1.75642661059454	-1.69921123578424	-0.679982313148995	-0.885859304479009	-0.764303319282678	-0.809235382683148	-0.670211323967304	-0.760513868152518	-0.0343841223673447	0.293334778540053	0.507065159536195	-0.456423758094952	-0.987602636231235	-0.821606377569837	-0.588532259114508	-0.132761171073361	-0.818289654749677	0.457996723423226	0.34127095410407	0.131688382795667	1.1480046890693	1.40371639385349	0.256606838713128	0.990433668836122	1.1371128763139	1.31947163422142	0.167486115302915	1.02105045155877	0.419644733111947	0.235215882685635	0.604599684399389	0.516656969439095	1.18001678277147	0.8368503406373	0.8527248622731	1.88883857269052	1.87909808210947	1.41288122334736
TSPAN8	NA	NA	NA	NA	NA	NA	NA	NA	NA	NA	NA	NA	-0.715642310434527	-0.65875194144183	-0.710433134641466	0.1055957665325	NA	NA	NA	NA	NA	NA	0.0968913597757039	-1.52449610416709	NA	0.0348417778937142	NA	0.896328232297708	1.30018055577063	NA	NA	NA	NA	NA	-1.26664407471071	NA	-0.78064187593911	0.579031208855865	-0.440500943973566	NA	NA	-1.07267287617449	1.45353191354186	1.50796758334933	1.19541486346548
PDCD6IP	-1.58313621846136	-1.44711051176528	-1.45266369166947	-1.27295324871126	-1.16354263183481	-1.19130853135576	-0.527492202296239	-0.425317039869179	-0.423710091049882	-0.649624497325471	-0.71603667899804	-0.648967489605081	-1.1716610711823	-1.27027500067909	-1.18824110040642	0.0157611176903925	0.049854378187331	0.231473072868458	-0.179269740964306	-0.373639407136064	-0.352129727627746	-0.189530778737534	0.348671532850938	-0.110660558952852	-0.48718875417472	-0.124750654459566	-0.376158634191318	1.43629131966257	1.75464713067332	0.128900357999124	1.29947050808194	1.59933385338311	1.65404125420261	-1.07139834524071	0.77423677563671	0.422084822270086	0.633486472021387	0.775462911063935	0.817929881423936	0.366414926064025	0.453257118506945	0.362598422618191	2.00870406509939	1.72031533871102	1.54383134767906
ARRDC1	NA	NA	NA	NA	NA	NA	NA	NA	NA	NA	NA	NA	NA	NA	NA	0.465225211599423	0.693747636175529	0.804920732605472	-1.27977171909218	-1.02989087674143	-0.921422297628354	-1.38376449214655	-0.589287930903724	-1.83748227254347	-0.510433538123384	-0.683251736482955	-0.817697541629103	0.59112427498799	0.680518098403297	0.75280976482878	1.57899263453355	1.72893067102876	1.99474853848693	-1.80012105134598	0.121792202100483	-0.191888127161279	-0.412366295861587	-0.767112714625428	-0.223945543589271	0.598358272619516	0.565326465392666	0.579631819299772	0.0206515213247179	0.243125092050047	1.02853320243778
FLOT1	0.74002846097944	0.624678936621538	-0.78182363223641	-0.609057565690066	-0.479889651933584	-0.592174322198541	1.01655552483304	-1.67416434784533	1.16817168486714	-0.995320885696699	-0.970777920243753	-1.0449908281699	-0.736772690341074	-0.833829620978884	-0.685992643235778	0.526396064346549	0.446733990639401	-0.0723074964489466	1.09114490302573	1.22372518189042	1.10404142292549	0.78187940560923	1.18480394818097	0.802778331943792	0.692795922154952	0.566176422510399	0.541894090318901	1.10717384860473	1.39704630075281	0.34713347243154	-3.10168650658481	-0.8210296319167	-0.694926572253162	-1.86720189028201	0.921260281980939	1.08632318768895	0.441806091381297	-1.06861675066591	-0.436677622494013	-0.836725546106075	-0.81909418862336	-0.252993918218159	0.530305563268258	0.35364930396772	0.679551891239932
ANXA1	0.739804656510099	0.738691253505981	0.742642719063784	1.13371711150924	1.16739078200454	1.24886090013459	0.713699989752928	0.827291701635275	0.853789638431091	-1.46061008928344	-1.91125888151245	-1.35085997971355	-1.67206473147381	-1.96535556718944	-1.57384716224385	0.949253281277802	0.96466948522182	1.06785700848889	1.22938166156312	1.04650217415769	0.784900296186838	0.621455037013985	0.636100261847062	0.72743403065722	-0.646691158643584	-1.06435053871909	-0.145566082020993	-0.754626855693253	-0.832358207706185	0.869363992392964	0.196921052955826	-0.361971320338687	0.155707781191343	-0.0631530919559197	0.520750805661105	0.602691842894101	0.419934689016958	0.0605779428468224	0.304313120130644	-1.35861810097657	NA	-0.957328474267967	-1.04221365354255	-1.28270906569623	-0.880120255074154
ANXA2	1.17531050480203	0.868839929824236	0.812894786063515	0.867812260609207	0.913001501069491	0.95821709295031	0.656995927011265	0.780884413724758	0.854192560478986	-1.70162501200718	-2.2406236587919	-1.49208882253599	-1.29692851282978	-1.27938199633297	-1.34523929956521	1.09081009038769	1.1125509204616	1.2420224429355	1.02241033886229	0.83019294464976	0.605656489146724	0.664424174912694	0.775591206451461	0.828248516100557	-1.03994765438814	-1.4824495047294	-0.397598937032525	-0.519015922478282	-1.14462116461097	0.907203708555834	0.644179243020989	0.240918458250739	0.25836417028241	0.184873948934877	0.358301200118587	0.235929109350888	0.424598830602696	0.381634897854566	0.53194272701858	-1.08147103282729	-1.05879766761123	-1.04133334798785	-1.00103504933121	-0.887637165087811	-1.21820764628447
ANXA5	-0.790171899344582	-0.786397164875868	-0.820460501749864	0.434663056954336	0.561861670551597	0.660031116212722	0.654095058822218	0.798090421716549	0.945059594124276	-0.399690905634349	-0.425647398693936	-0.241658586743138	-0.617171910334709	-0.822798992189509	-0.693195476652515	-0.572658570778713	-0.724307539902392	-0.30804107371032	0.726671834717812	0.698668377597816	-0.0311309612241643	0.408293984140417	0.713013361236639	1.0267707274281	0.760740634576905	0.981994191900319	1.06819362163005	1.08075935388707	0.891809873166	-0.929269541558282	-2.44845696194674	-1.90472822411229	-3.05105494382428	-1.25893114537919	-0.675075723960458	-0.609368022039945	0.0250130879149814	-0.0275360117787375	-0.0764810701149162	0.788939251442075	1.56609480317893	1.55694624731575	0.482620095475321	0.657043788903838	0.726858473655217
SDCBP	-1.44707762992346	-1.4919752168344	-1.24888562461638	-0.994430819124321	-0.922718432144961	-0.866780273061816	-1.2805339699786	-1.41481052417059	-1.24246494504701	-1.09842973482846	-1.17605225468714	-1.0250136757421	-1.15872418903861	-1.35215201680871	-1.39539032697699	0.329253040255229	0.394009228582731	0.732626546044526	0.0167790429760419	-0.0322806093428614	0.0827061590383204	-0.447860065618606	0.0395261177857449	-0.371508363064493	-0.283830293180153	0.00122124248104158	-0.208566277052656	0.863298751593219	1.11866643676476	0.360704381188138	1.2143356722324	1.4956829696805	1.61944337194169	0.221977191719883	1.43549395446068	0.884031386745465	0.55600236368155	0.611110884393372	0.642379094448331	1.01764478518246	1.18459355282703	1.06838036250564	1.033554973882	1.27867287930884	1.25739085152274
LMNA	1.82854684499902	1.74480215257133	1.68897558589495	1.35165308823608	1.21647874024132	1.24589801405858	0.998460388658452	1.05338303821985	1.0610663336972	0.395279726106279	0.446945045778331	0.313110432078992	0.733309216080083	0.800547736333113	0.806829960282238	0.679952280092852	0.640744875230502	0.420676568761868	0.472858412499622	0.22183417311826	-0.171440793958006	-0.278774494811314	0.269548083687674	0.169710438337897	-0.60595052285451	-0.461239849296691	-0.437121403703721	-0.194351864547392	-0.260554108393603	0.794071815859347	-0.703722071941472	-0.760294370237711	-0.809396439233706	-1.64463522312967	-0.672365832877824	-0.996504053759598	-1.40277928591455	-0.895120064488118	-1.18592311347952	-1.39131890820674	-2.08950448781895	-1.34230400264684	-0.958068206720393	-0.847018760869427	-1.24629509193409
IMMT	1.26451884266814	1.36817656484434	1.43429353133086	0.938606606865816	0.778088845175509	0.806014092097058	0.387587753000707	0.482242313782997	0.497313782488977	0.722475566981881	0.629779414468484	0.659591353299788	1.07328992933574	1.146815747386	1.12856117566268	-0.413555694981963	-0.622459932521524	-0.0925146549583347	-1.03247890766915	-1.49872350838463	-1.56716849822178	-0.782128131188145	-0.817037448161587	-1.24372220184537	-0.4863146996537	-0.80816668619994	-0.132548933288972	-0.626266416199097	-1.4408980563436	-1.75337174977118	NA	NA	NA	NA	NA	NA	NA	NA	NA	NA	NA	NA	NA	NA	NA
CANX	1.11096408016705	1.10431583324299	1.06981387274814	0.926981385052771	0.884042038180866	0.914210432970149	0.542006246862591	0.601148362263876	0.644030272877259	0.438893803748909	0.444252606669117	0.490175767171301	0.837113743154527	0.858439825944172	0.817295362151114	0.228496173339837	0.267142159887138	0.624168814679954	0.279189415112368	0.243521498569492	0.278026330877273	0.233567794967431	-0.172216499685687	0.144791441981127	0.111711028884719	0.056833555678777	0.0880760085024433	0.213401924599954	-0.148124861048152	-0.0122421606340874	-2.2483390902056	NA	-2.18707470505188	NA	NA	-1.2303043823862	-1.1486759717731	NA	NA	-2.10971380844705	NA	-1.92955636815042	-1.54586780215116	NA	-1.72049413075201
LGALS3BP	0.224110942099717	0.214244829578527	0.261590989949339	-1.12182850676901	-0.939438184431454	-1.08302552409596	-0.177481295681494	-0.391773445970597	-0.595044244878617	-0.655433424635327	-0.580075051022693	-0.681836222449353	NA	-1.69874454531335	-0.592745412711852	1.17667758451096	1.22577057783524	1.0709918617155	-0.335655855062769	-0.654052262046784	-0.314926770681608	-0.304760202892422	-0.033765854933729	0.0892205014328758	-0.298788363302164	-0.498209142380739	-0.690123197980608	NA	NA	1.29218516672611	2.30992498207596	1.94732904314798	1.89464689038197	NA	-0.383444546448459	0.176499263119979	0.949838515394739	1.06050853488409	1.1062918620392	0.754284059919841	0.693794728407133	0.173271115821968	-1.58931128355506	-1.48877056608522	-1.51194754571184
