# Supplementary material for: Prostate cancer reshapes the secreted and extracellular vesicle urinary proteomes
Source: Nat Commun. 2024 Jun 13;15:5069. doi: 10.1038/s41467-024-49424-5 (PMC11176296; doi:10.1038/s41467-024-49424-5)
Supplement: Supplementary file 10 — Source Data [file 41467_2024_49424_MOESM10_ESM.zip › SourceData_S4H_heatmap_marker_row_annotation.txt]

gene	Transmembrane	EV	Intracellular	Secreted
CD63	1	1	0	0
CD81	1	1	0	0
CD9	1	1	0	0
TSPAN8	1	1	0	0
PDCD6IP	0	1	0	0
ARRDC1	0	1	0	0
FLOT1	0	1	0	0
ANXA1	0	1	0	0
ANXA2	0	1	0	0
ANXA5	0	1	0	0
SDCBP	0	1	0	0
LMNA	0	0	1	0
IMMT	0	0	1	0
CANX	0	0	1	0
LGALS3BP	0	0	0	1
