# Supplementary material for: Prostate cancer reshapes the secreted and extracellular vesicle urinary proteomes
Source: Nat Commun. 2024 Jun 13;15:5069. doi: 10.1038/s41467-024-49424-5 (PMC11176296; doi:10.1038/s41467-024-49424-5)
Supplement: Supplementary file 10 — Source Data [file 41467_2024_49424_MOESM10_ESM.zip › SourceData_S5A_icc_result.txt]

gene	icc	sample.type
PPIAL4D	0.976670298216979	uSP
ATRN	0.955057929943652	uSP
FLNB	0.95500116477586	uSP
BCAN	0.954666855192549	uSP
EGF	0.939368436022402	uSP
FGA	0.939336458827585	uSP
IGLV7-43	0.937470462114396	uSP
IGKV1-5	0.93719795320061	uSP
GPRC5B	0.932061936963484	uSP
SORD	0.931668306913293	uSP
IST1	0.930943964416034	uSP
MUC1	0.930546524339863	uSP
SCGB1A1	0.929497140106364	uSP
ARF5	0.924429166148178	uSP
ANXA11	0.923287379143931	uSP
CD320	0.920677436920391	uSP
FAM3C	0.919870613922213	uSP
SOD1	0.918372513310621	uSP
ITGB1	0.917543966856756	uSP
NGFR	0.917136558139112	uSP
HEBP2	0.910588472503019	uSP
MMRN1	0.909502539238225	uSP
SERPINA7	0.908797708583945	uSP
ART3	0.905030219482179	uSP
FXYD2	0.903447978377718	uSP
ABHD14B	0.903000459245335	uSP
PFN1	0.900192875319428	uSP
IDH1	0.899735875687348	uSP
GPRC5C	0.898504885486971	uSP
CA2	0.897109096572509	uSP
SPP1	0.891362726581885	uSP
CFB	0.891337113001997	uSP
COL6A3	0.889507913300628	uSP
TXNDC5	0.887647751786546	uSP
SERPING1	0.886128670897425	uSP
GSTA2	0.885120897730956	uSP
NID2	0.88437389413989	uSP
AHSG	0.884035892206027	uSP
CFHR4	0.883155216520447	uSP
IGLV3-21	0.882536900114653	uSP
TYMP	0.881999444643367	uSP
ARF4	0.881274981973595	uSP
ALDOB	0.881268054833753	uSP
CPQ	0.879223657488029	uSP
EFNB2	0.878989805683656	uSP
EEF1A1	0.877717642623253	uSP
AGT	0.877404622567413	uSP
SERPINC1	0.877231977250654	uSP
HEG1	0.875454320320487	uSP
SGSH	0.875222725634268	uSP
CPA1	0.872442806189837	uSP
NOTCH1	0.871348679371745	uSP
SCARF2	0.871331141055025	uSP
HPX	0.871258676344886	uSP
BHMT	0.867678440208056	uSP
ADM	0.867668817694222	uSP
NOV	0.867463758691449	uSP
CALR	0.866973530010805	uSP
APOM	0.864344283096993	uSP
CYR61	0.864206702440055	uSP
RBP2	0.863146098678216	uSP
MYO1C	0.863126657086242	uSP
COTL1	0.861909442597271	uSP
EHD4	0.860117457682275	uSP
HMCN2	0.859550255846333	uSP
VAMP2	0.856469425762437	uSP
HSPB11	0.856126772429316	uSP
GFPT1	0.856116224676742	uSP
LOXL1	0.854398144973197	uSP
CSPG4	0.854136078993123	uSP
TMPRSS2	0.853890395901069	uSP
MMP9	0.853061555252729	uSP
PHGDH	0.851764507651762	uSP
ADAMTSL4	0.851251277297387	uSP
CD177	0.849534942601104	uSP
RAC1	0.848742133443436	uSP
DPP7	0.847697671995762	uSP
LRG1	0.847155200811088	uSP
IGFBP6	0.845760329140829	uSP
CD27	0.844337361005399	uSP
VASP	0.844307735865473	uSP
RAP1A	0.843841075048126	uSP
CSTB	0.842639408693559	uSP
HSP90AB1	0.840875437413849	uSP
XYLT1	0.839679805998308	uSP
CD93	0.838547786702411	uSP
TTR	0.838453844242568	uSP
PLG	0.834276585413277	uSP
GP2	0.833560437818805	uSP
PVR	0.833287862596666	uSP
SH3BGRL	0.832889440697771	uSP
CP	0.832725249379592	uSP
SDF4	0.830135261580059	uSP
INAFM2	0.828493703009577	uSP
CD300LG	0.828479713884101	uSP
WFDC2	0.827551570634443	uSP
DCXR	0.827408405484441	uSP
BMPR2	0.826959190534166	uSP
MRC1	0.82605605555045	uSP
LSAMP	0.82582149936756	uSP
IGKV1-33	0.825706058416267	uSP
CHMP5	0.825457089755845	uSP
CADM1	0.823792324875033	uSP
PRELP	0.822908283499813	uSP
RNASET2	0.82269784356516	uSP
SERPINF2	0.820598095900186	uSP
VMO1	0.819514101257577	uSP
VCAM1	0.818977358121323	uSP
LGALS1	0.817932243757698	uSP
BROX	0.816615653305005	uSP
ENPEP	0.814369643001359	uSP
SEMA5A	0.813855686717275	uSP
SERPINF1	0.812988716112527	uSP
A1BG	0.811723981410825	uSP
HP	0.810397945355114	uSP
UBB	0.809900271198816	uSP
RAB27B	0.809703046130331	uSP
ELANE	0.809139559454908	uSP
COL12A1	0.808017985611464	uSP
FBLN5	0.807574272351906	uSP
ACP3	0.806566876011767	uSP
IGKV1-39	0.80620672737518	uSP
MYOC	0.805968850502405	uSP
RAB5C	0.805257513591577	uSP
ANXA3	0.804885532837093	uSP
CFHR2	0.804680505973245	uSP
RTN4RL2	0.803829938026871	uSP
APOA1	0.803686692771401	uSP
IGKV1-17	0.803621280217439	uSP
CETP	0.801848786897988	uSP
ATOX1	0.800849470673099	uSP
ASAH1	0.800644255485857	uSP
AFM	0.799985312595909	uSP
ANPEP	0.7999831007021	uSP
HSPA5	0.799723931845884	uSP
GGH	0.799217856724051	uSP
CHMP1A	0.796983527324425	uSP
CRHBP	0.795709911919267	uSP
GOLM1	0.794643749239487	uSP
SLC12A1	0.792753020258877	uSP
CHL1	0.792698714550153	uSP
PTGR1	0.792232435834729	uSP
CTSZ	0.791320160605209	uSP
TGM4	0.790144766953001	uSP
FUCA1	0.788464518789027	uSP
YWHAE	0.788089017006771	uSP
SUSD2	0.787634755395421	uSP
FGFBP2	0.787550364040158	uSP
CD38	0.787546265356444	uSP
HSP90AA1	0.787252692521363	uSP
GPC3	0.786661053116892	uSP
REG1A	0.786221739578831	uSP
PGLYRP2	0.785722602753082	uSP
CD58	0.785225811642923	uSP
ITIH2	0.782631232242745	uSP
CD14	0.782371954380518	uSP
SMR3B	0.781687334734126	uSP
GUCA2B	0.781661635297997	uSP
CORO1A	0.781593763912893	uSP
RAB6A	0.780630533104507	uSP
INHBC	0.780366079821726	uSP
JCHAIN	0.780218303711852	uSP
CST3	0.77964563910879	uSP
RAD23B	0.777769280592715	uSP
ASGR1	0.777455411523988	uSP
ROBO4	0.77743724457416	uSP
PGA3	0.776553628086585	uSP
SHISA5	0.775674754442324	uSP
MEGF9	0.775459656499351	uSP
FSTL3	0.775401690050356	uSP
CA3	0.774876690560418	uSP
LBP	0.774461152289088	uSP
ADAMDEC1	0.774390211522097	uSP
NQO2	0.774357942488948	uSP
COL6A1	0.773884529896251	uSP
RAB6B	0.773825534883967	uSP
IGLV1-51	0.772795119658472	uSP
CFHR3	0.772356649211923	uSP
DKK3	0.770489464160485	uSP
PSAP	0.770397302916967	uSP
ANGPTL1	0.770376713485509	uSP
FAM174A	0.769820566513678	uSP
TNR	0.768552887649211	uSP
LASP1	0.768425552537772	uSP
ESAM	0.768423584653702	uSP
DLL1	0.767039819418987	uSP
CALCA	0.766881224456752	uSP
PTPRJ	0.765401987930534	uSP
ITFG1	0.76519830235756	uSP
CA1	0.76417965453744	uSP
IGHV3-48	0.764151893445181	uSP
C19orf10	0.763819460029418	uSP
NOTCH2	0.763690050078709	uSP
A2M	0.763209034631982	uSP
IGFBP7	0.763112274679216	uSP
FRZB	0.763002965586367	uSP
DOPEY2	0.761622917953704	uSP
IGLL5	0.759473112837674	uSP
LUM	0.759334858034996	uSP
PDCD6IP	0.758978635336685	uSP
CPVL	0.758475216053746	uSP
PROM1	0.75750168849078	uSP
P4HB	0.757499004211821	uSP
IGHG4	0.75686923022076	uSP
KLK1	0.756811934249749	uSP
BASP1	0.756708513959484	uSP
LTBP4	0.756577217824366	uSP
FCGR3B	0.755492529204833	uSP
PIK3IP1	0.755225190223846	uSP
RPS27A	0.754961521160354	uSP
UBA52	0.754961521160354	uSP
VTA1	0.754348305004584	uSP
GC	0.753631844113429	uSP
GM2A	0.75330698910039	uSP
MYH10	0.752977799913887	uSP
GMFG	0.752835563670173	uSP
RBP4	0.751697089012152	uSP
TIMP1	0.751321770046664	uSP
CDH2	0.751083836142078	uSP
HSPA8	0.749041975475153	uSP
EPS8L2	0.748413231113804	uSP
DSC2	0.747325443427439	uSP
TF	0.747064279141993	uSP
PXDN	0.746134941101876	uSP
COL3A1	0.744344140908515	uSP
MOCS2	0.74417047951902	uSP
REG1B	0.742866457979476	uSP
CEACAM8	0.742570255146498	uSP
MEGF8	0.742542343932984	uSP
APOA4	0.741181823010177	uSP
CSTA	0.740149092990141	uSP
ENO3	0.739867288622506	uSP
THBS4	0.738387581240981	uSP
HSPA1A	0.737936580481671	uSP
COL1A1	0.737652666975	uSP
CBR3	0.737132921343118	uSP
MRC2	0.737111893234453	uSP
GLRX	0.73620806906177	uSP
DPT	0.733744053789475	uSP
KIRREL	0.733560261492958	uSP
OSCAR	0.73311069451347	uSP
SDC4	0.732506655553066	uSP
IGHV3-7	0.732320012350733	uSP
PTPRD	0.731677973944511	uSP
RAB11B	0.7314888675692	uSP
ORM1	0.731468567756401	uSP
CALML5	0.731310407613548	uSP
STOM	0.730668920880681	uSP
CKB	0.730614055575516	uSP
GAA	0.730136467854523	uSP
SERPINA1	0.728960661472063	uSP
ANXA2P2	0.728609082398104	uSP
USP14	0.728025613770378	uSP
NOTCH3	0.727749336978008	uSP
NPTN	0.727688084803998	uSP
ORM2	0.726934820019774	uSP
LYVE1	0.726932892319925	uSP
PRKCSH	0.726859361442659	uSP
MLEC	0.725159370143608	uSP
CEACAM5	0.7249945220146	uSP
LY6H	0.723928992160935	uSP
IGHA1	0.722309901402029	uSP
GSN	0.722051128812812	uSP
SPRR1A	0.721983089987597	uSP
AGRN	0.721544133577729	uSP
PSCA	0.721525769554436	uSP
TNXB	0.720077227874184	uSP
C3	0.716827100901031	uSP
CHMP2B	0.716721783422834	uSP
PEBP1	0.715122418846807	uSP
CDSN	0.714015462516026	uSP
PRG4	0.713186124327677	uSP
CD300E	0.712934093930901	uSP
PGLS	0.712551131458039	uSP
EFNA1	0.709021755215148	uSP
ENO2	0.70864238979935	uSP
LCN2	0.707651386148641	uSP
CREB3L3	0.707351000389871	uSP
SIGLEC5	0.707243722623213	uSP
CFH	0.704815038120894	uSP
ANXA5	0.702395787617361	uSP
MDH1	0.701998608303558	uSP
FABP5	0.701972104928313	uSP
SERPINA6	0.701627599085349	uSP
VSIG2	0.700204903006626	uSP
SIGLEC14	0.699868041779782	uSP
FLNA	0.699629520513882	uSP
TFF2	0.699539494199953	uSP
LY6D	0.698924974984779	uSP
DPEP1	0.698917175564281	uSP
TGOLN2	0.697536550091789	uSP
F9	0.695972686468004	uSP
IGKV3-20	0.695367345330562	uSP
FGFR3	0.694943317491898	uSP
ALDH9A1	0.694351099795316	uSP
APOC3	0.694323520843285	uSP
STXBP2	0.694081186881677	uSP
IGLV1-47	0.69373827705535	uSP
IGKV1D-33	0.693358384071164	uSP
PEBP4	0.693080944984034	uSP
FCGR3A	0.690213394740568	uSP
PPP2R1A	0.689994305995821	uSP
EFEMP2	0.689735940978488	uSP
SERPINB1	0.689564475132693	uSP
HYOU1	0.689553675859431	uSP
GSTA5	0.688653847769436	uSP
S100P	0.688581480644271	uSP
TUBB2A	0.68599789847496	uSP
TUBB2B	0.68599789847496	uSP
SLC36A2	0.684662269432887	uSP
IGLC3	0.684553266738222	uSP
IGLC2	0.684429824000667	uSP
CUBN	0.681901377007297	uSP
LPA	0.681706573032253	uSP
SH3BGRL3	0.681569042281108	uSP
DLST	0.68127941517226	uSP
C9	0.680577606398203	uSP
DMKN	0.680211427556166	uSP
MSLN	0.679784142470654	uSP
GSTM3	0.679590032939893	uSP
FCER2	0.679407356792427	uSP
HPR	0.679370371457568	uSP
PGM3	0.6793568563334	uSP
RHOA	0.679005777696284	uSP
CDC42	0.677623970996524	uSP
FAM3B	0.677133979178136	uSP
KLK3	0.675456436443813	uSP
GSS	0.674484591516611	uSP
ABCB1	0.6729621926618	uSP
IGHV1-46	0.670823320112585	uSP
TUBB	0.67075489216241	uSP
LGALS9	0.669103407691183	uSP
PZP	0.669096447541018	uSP
MYH9	0.667082143722171	uSP
HBB	0.666807562322978	uSP
C1RL	0.66642431304605	uSP
SIRPB1	0.665865070076457	uSP
CLEC3B	0.665514912278751	uSP
HGFAC	0.665319071260794	uSP
SARG	0.665002774054944	uSP
MEP1A	0.664997804092882	uSP
SIRPG	0.664924818409555	uSP
APP	0.664245741143927	uSP
RAB13	0.664205310954111	uSP
FLNC	0.663111764088238	uSP
TMEM106B	0.663052399740121	uSP
EZR	0.662094553017439	uSP
CDHR5	0.661732122808922	uSP
THBS2	0.661364400464069	uSP
C8G	0.660666564662284	uSP
IGHV3-13	0.660579595453964	uSP
FASN	0.660287425126733	uSP
GNAI3	0.659454107680413	uSP
THBS1	0.658744971914167	uSP
GAS6	0.658244280256857	uSP
TACSTD2	0.658198100564349	uSP
CFD	0.657498474068713	uSP
L1CAM	0.657472336299182	uSP
COL5A3	0.657296690833751	uSP
ALDOA	0.657031711280934	uSP
COMP	0.656246979378525	uSP
RARRES2	0.656050898056793	uSP
SOD3	0.655242041182069	uSP
S100A8	0.654734371672075	uSP
SLURP1	0.653749193128347	uSP
NDRG1	0.653651846676869	uSP
CDH16	0.653100501889068	uSP
RETN	0.652762506214475	uSP
YWHAQ	0.65247853702411	uSP
ABRACL	0.652079019511341	uSP
C2	0.651764121050674	uSP
IGKV4-1	0.651358380840062	uSP
SDCBP	0.650691924500531	uSP
APOH	0.649846054930028	uSP
S100A9	0.649819658739881	uSP
SIRPB2	0.649617942764118	uSP
IGHM	0.649589042955124	uSP
PSMA6	0.649404194550642	uSP
PODXL	0.649360442254287	uSP
OLFM4	0.64856027739411	uSP
SPINK1	0.648114775159709	uSP
RAB3B	0.64772658317799	uSP
SHISA2	0.64766388888638	uSP
HBA1	0.647503216618151	uSP
CHMP2A	0.64708277117161	uSP
CTGF	0.64656279761795	uSP
F13B	0.644875188651437	uSP
PROCR	0.64365370422689	uSP
PSME1	0.643203715064914	uSP
LYPD3	0.643037587867769	uSP
LAMA3	0.641986789448887	uSP
ALB	0.640514585152268	uSP
LTBP2	0.64030338484419	uSP
KRT76	0.64000489244333	uSP
ADAMTS1	0.639834367242205	uSP
COLEC12	0.637655477986665	uSP
PTPRG	0.637288886844291	uSP
S100A6	0.636832586701826	uSP
IGHV3-53	0.636580870481252	uSP
PSMA1	0.636108937959773	uSP
EFEMP1	0.635295809444285	uSP
AZGP1	0.635034311323096	uSP
CAP1	0.634845326999685	uSP
ICAM1	0.63417621619678	uSP
LEAP2	0.631271304127535	uSP
HBD	0.630638145847919	uSP
FUCA2	0.629959098489648	uSP
CADM3	0.629767827278631	uSP
CTSA	0.629570330352462	uSP
JAM2	0.629245756549903	uSP
GPC4	0.629158525747747	uSP
ICAM2	0.628866201745995	uSP
IGHG1	0.62725162103823	uSP
MGAM	0.626641627305942	uSP
CALM1	0.626336338775846	uSP
POLR2H	0.625721878085923	uSP
FBN1	0.625330864657181	uSP
VCP	0.624778669242	uSP
EPHA4	0.624773448854043	uSP
VASN	0.624595875183527	uSP
QPRT	0.623786908846654	uSP
SCPEP1	0.623475575814238	uSP
GLG1	0.62289082166175	uSP
ANXA7	0.622877917255235	uSP
SPOCK2	0.622453704388606	uSP
DAG1	0.6221934938475	uSP
CD44	0.622167922264757	uSP
MME	0.621544980386094	uSP
BHMT2	0.621537733887606	uSP
IGKC	0.620467014212015	uSP
APOF	0.620374743357959	uSP
GPX3	0.618611908175646	uSP
ANXA2	0.617657331655656	uSP
CRTAC1	0.617430597909648	uSP
CCT4	0.616066091328788	uSP
CD248	0.615858395128692	uSP
IGLC6	0.614267294555084	uSP
UMOD	0.613979622357711	uSP
LILRB1	0.613230144267287	uSP
CEL	0.612732786714137	uSP
PRDX6	0.612540782172033	uSP
BDH2	0.611718512033377	uSP
GSTA1	0.610595835236117	uSP
F5	0.609904717009618	uSP
TIMP2	0.609064951815968	uSP
MYOF	0.608944626326709	uSP
CTSH	0.607619776393414	uSP
ANXA1	0.607107300118885	uSP
FABP1	0.606764120746674	uSP
MASP1	0.606421388084188	uSP
SUC2	0.606263816845055	uSP
EPHB3	0.606071353377021	uSP
TNFRSF17	0.605601816151494	uSP
PGLYRP1	0.605500847081503	uSP
KRT26	0.60546790258727	uSP
TUBB4B	0.604216058223378	uSP
LTBP3	0.603901537918071	uSP
IGLV3-19	0.603456144683182	uSP
PRDM10	0.603162489761897	uSP
ST14	0.603066606165718	uSP
RAB14	0.602918107417335	uSP
SLIT3	0.602638178796634	uSP
PACSIN3	0.600754318593846	uSP
COL1A2	0.600478120905391	uSP
ALDH1A1	0.600465330480409	uSP
SYTL1	0.59896949798734	uSP
ACAN	0.596892514360994	uSP
GLIPR2	0.59682741082966	uSP
TNC	0.595322094175071	uSP
EFNB1	0.593636254771435	uSP
GUSB	0.59205445827789	uSP
LTF	0.591691961177783	uSP
FABP3	0.590561447436878	uSP
COCH	0.589882196453277	uSP
IGKV2-30	0.589869842858395	uSP
CPM	0.589648248885985	uSP
ADIRF	0.589376548904353	uSP
ICOSLG	0.588743618987357	uSP
IGHG3	0.588467547745284	uSP
BCAS1	0.587825607152444	uSP
LAMA4	0.586147024819333	uSP
CADM4	0.585427997033852	uSP
TSG101	0.58514606522572	uSP
PARK7	0.584423573300351	uSP
SLIT2	0.58388941163276	uSP
KRT16	0.583759094370448	uSP
SCUBE2	0.583555036973389	uSP
IGLV1-44	0.5833082965203	uSP
SEPP1	0.583146608574618	uSP
PVRL3	0.582352856801509	uSP
LAIR1	0.581076342430167	uSP
MPO	0.58088049476742	uSP
GHR	0.580754755884989	uSP
CDH3	0.580607986013559	uSP
AOC1	0.580014234787198	uSP
GP1BA	0.579568508420928	uSP
C4A	0.579181068464463	uSP
KRT75	0.577618207332059	uSP
NAP1L4	0.575511984202237	uSP
HEXA	0.575393183405325	uSP
FBLN1	0.575390290027026	uSP
HRNR	0.574843252633781	uSP
ACE	0.57444835683711	uSP
NAGA	0.574243317641791	uSP
SERPINA5	0.573991718517494	uSP
CTBS	0.57383935184738	uSP
MYH11	0.572173812876586	uSP
SPOCK1	0.571561659873348	uSP
MFI2	0.571023549991181	uSP
HSP90AB2P	0.570834395180332	uSP
CDH17	0.570622107695238	uSP
MIF	0.569947947088088	uSP
ARSB	0.568365164811752	uSP
ACY1	0.568347745582672	uSP
SLC2A5	0.567301147702738	uSP
HNRNPA1	0.565616685140095	uSP
OGN	0.565546013381667	uSP
DBI	0.565358130397478	uSP
RAB8B	0.564828672470302	uSP
PAEP	0.564166414421471	uSP
THY1	0.563783387458889	uSP
COL4A2	0.562716229971948	uSP
SYT7	0.562561961980441	uSP
LGALS3	0.562379103518939	uSP
MSN	0.562268865581881	uSP
PRDX2	0.56003166758772	uSP
PBLD	0.55992956963602	uSP
MACF1	0.559200550182288	uSP
SLC44A4	0.558373526188512	uSP
AHNAK	0.558347488226993	uSP
PCBP3	0.558289203845321	uSP
PCBP2	0.558132244026411	uSP
ATP6AP2	0.555285984075506	uSP
LRP1	0.554943564224612	uSP
ADAM9	0.554693905778585	uSP
PTPRK	0.554676726276424	uSP
HINT1	0.554048562626337	uSP
HSPG2	0.552013402681327	uSP
MAN1A1	0.551786840292053	uSP
CHODL	0.550687288357331	uSP
SPRR3	0.54985885056838	uSP
UPK2	0.549355551386733	uSP
CDH19	0.548991927668488	uSP
CFHR1	0.548446570409536	uSP
PRAP1	0.547605376633853	uSP
TPP1	0.546749864262743	uSP
COL7A1	0.546327234139192	uSP
CST6	0.545942770542105	uSP
MUC5AC	0.54564963623638	uSP
SUSD5	0.545522362931629	uSP
MUC20	0.54527556625214	uSP
IGHA2	0.545165385235469	uSP
SDC1	0.544967198880836	uSP
SEC14L2	0.544938817188772	uSP
ADIPOQ	0.54478739806162	uSP
CD109	0.544709886093438	uSP
ENOPH1	0.544693337585068	uSP
GLA	0.543697279560626	uSP
SKP1	0.543519031139357	uSP
CILP	0.543393129846981	uSP
SORT1	0.543056691834206	uSP
CDH6	0.542819779931477	uSP
GNB2	0.542731586524214	uSP
ANTXR1	0.542491322726361	uSP
COL11A2	0.542364195406153	uSP
ACAT2	0.542351784828305	uSP
ITM2B	0.542285505164699	uSP
CDH15	0.5420435194366	uSP
CHIT1	0.541367307214067	uSP
MUC6	0.541190778422854	uSP
ANG	0.540029130799399	uSP
TNFRSF14	0.539905800481521	uSP
MLPH	0.539459839252765	uSP
PRKAR2A	0.539361669860422	uSP
LILRA3	0.538554925703613	uSP
FREM2	0.538363954177252	uSP
CD74	0.538245196764835	uSP
RAB27A	0.537792899243453	uSP
PCDH12	0.537721526930073	uSP
FETUB	0.537587156213952	uSP
ENDOD1	0.53441902522352	uSP
KRT17	0.534385215932235	uSP
KRT79	0.533945073629574	uSP
TPI1	0.533461408941217	uSP
MBTPS1	0.532981835698648	uSP
NAAA	0.532344846527684	uSP
PI15	0.531782917735643	uSP
PVRL1	0.531395743833495	uSP
ADAMTSL3	0.528735223257738	uSP
ISLR	0.528399572333913	uSP
DLK1	0.526062954946342	uSP
CAT	0.52583252448065	uSP
KNG1	0.525799650081434	uSP
ITIH4	0.524627888738783	uSP
STAB1	0.524325056584023	uSP
NEO1	0.523633255363713	uSP
FCN2	0.52278115347466	uSP
COL28A1	0.52248826087091	uSP
PDGFRB	0.520508377540368	uSP
IGLC7	0.519446229020953	uSP
CAPN1	0.519431938414387	uSP
CD300LF	0.51933203775841	uSP
PPT1	0.518895342304764	uSP
AQP2	0.51888656987501	uSP
ACTBL2	0.51877231000844	uSP
GNAO1	0.518552789133242	uSP
NEU1	0.518231569247242	uSP
CNDP2	0.517975395335657	uSP
TBCA	0.517896820039755	uSP
RNPEP	0.51774570360561	uSP
CSF1	0.517517317323626	uSP
GDA	0.516848968801526	uSP
PIP	0.516836909271673	uSP
ABI3BP	0.516434480702101	uSP
PCSK1N	0.516292014742123	uSP
CD59	0.515913538704014	uSP
IGLV2-11	0.51581075511873	uSP
FZD7	0.515630526852308	uSP
SLC12A3	0.515033508368797	uSP
GNB1	0.514454108361973	uSP
GUCA2A	0.514314794901608	uSP
GALM	0.514055790322254	uSP
CD40	0.512290395948825	uSP
CALB1	0.51148991969729	uSP
PRCP	0.510506286746208	uSP
PYGB	0.50823627425862	uSP
QSOX1	0.508094900407024	uSP
ASS1	0.507774728074105	uSP
GLB1	0.507576625346976	uSP
VWA1	0.506678107504852	uSP
CRISP3	0.503895907214213	uSP
LOX	0.503224190328149	uSP
CLPS	0.502695929452909	uSP
PLXDC1	0.502001940427079	uSP
ECM1	0.501930887773474	uSP
IGFALS	0.501332124393762	uSP
MDH2	0.500336810822289	uSP
TNFRSF10C	0.500197203260993	uSP
ZG16B	0.500170280809439	uSP
NTM	0.500105752520584	uSP
MB	0.49953762795123	uSP
PFN2	0.498911037882265	uSP
MIEN1	0.498442881421684	uSP
PLAU	0.497818727668141	uSP
VCL	0.497800597348912	uSP
C16orf89	0.497759251820338	uSP
SIRPA	0.497528447091258	uSP
CDH11	0.497005231625453	uSP
WISP2	0.496593577225886	uSP
CLIC1	0.496268133162022	uSP
CAPG	0.495513656546049	uSP
KHSRP	0.495397286353836	uSP
GGCT	0.49526962364325	uSP
PCYOX1	0.495227029538102	uSP
AKR1C3	0.494724176891755	uSP
PVALB	0.489383357055618	uSP
APEH	0.489230357651628	uSP
EGFR	0.488901682491325	uSP
VSIG4	0.488762489191687	uSP
PPIB	0.488656328964122	uSP
EPS8	0.487193699359719	uSP
SLITRK4	0.486142740775213	uSP
F12	0.485146805669293	uSP
SPARCL1	0.484987206955266	uSP
ITLN2	0.484728364117283	uSP
RAB1B	0.484677057839425	uSP
TICAM2	0.484413851817492	uSP
LRP2	0.484370314224441	uSP
CHI3L1	0.483054017449564	uSP
GPD1L	0.481902838900942	uSP
PPIA	0.481805376481122	uSP
IL1R1	0.481373154289935	uSP
MSMB	0.481251543215048	uSP
DSG2	0.479378941775473	uSP
CARD6	0.479286990044661	uSP
MANSC1	0.478149285605093	uSP
RALA	0.477204748960415	uSP
LTA4H	0.477178946627844	uSP
FZD2	0.477111706619883	uSP
MMP2	0.476879841307873	uSP
HSPA6	0.476857568369881	uSP
BLVRB	0.476595790531296	uSP
HAMP	0.476393490507743	uSP
ENO1	0.475905827125906	uSP
CPN2	0.47526657565664	uSP
FZD4	0.474879608653045	uSP
FAT4	0.474709523155671	uSP
MYLK	0.474508754050056	uSP
TMED4	0.473847235297404	uSP
PKM	0.473221930626928	uSP
FOLR1	0.472940794738053	uSP
THBD	0.472494578892954	uSP
APOE	0.472461314187271	uSP
TNFRSF12A	0.472409927191172	uSP
PNP	0.472371946997626	uSP
RELT	0.472362142762669	uSP
UGDH	0.471861560625189	uSP
CPB1	0.47185584823741	uSP
EPHA1	0.471554160038143	uSP
NANS	0.471258525213089	uSP
PCBP1	0.470531172811009	uSP
RAB2B	0.470368406055136	uSP
GDI1	0.469935146966651	uSP
CFI	0.469708064377621	uSP
CDH13	0.469274991515979	uSP
MT1E	0.469001561236142	uSP
SLC44A2	0.468112730949874	uSP
CMPK1	0.467460421449545	uSP
LGALS3BP	0.467297479445883	uSP
SPRR2A	0.466309379488854	uSP
MATN4	0.462841603805127	uSP
GPR116	0.462006047772634	uSP
RBP5	0.461964921049593	uSP
CTSB	0.461476999935701	uSP
DECR1	0.459347899396048	uSP
APOA1BP	0.45870630863954	uSP
CD5L	0.458537785111461	uSP
SPRR2G	0.458053974809358	uSP
MUC13	0.458029902371838	uSP
CRYAB	0.457354869670563	uSP
IGF2	0.456673659870078	uSP
PCK1	0.456503305397004	uSP
GALNS	0.455603230061435	uSP
RTN4R	0.45555663249357	uSP
UGP2	0.455000667492815	uSP
DLK2	0.454488309954814	uSP
BTN2A1	0.454310436896859	uSP
BTN2A2	0.454004253098786	uSP
PCDH7	0.453519876366347	uSP
CD84	0.452182681777629	uSP
RNASE4	0.451435560737426	uSP
SLC9A3R1	0.451043576757691	uSP
SLC38A10	0.450743357481131	uSP
SPRR2D	0.450699013324903	uSP
C4BPA	0.449982125802916	uSP
GDI2	0.447182210612403	uSP
GALNT18	0.446610295019276	uSP
AXL	0.446246142576243	uSP
ACVR1B	0.445493398602536	uSP
LGMN	0.444770646652902	uSP
GGT6	0.444670110325878	uSP
SLITRK1	0.444626272088622	uSP
EDAR	0.444581296151581	uSP
IFNAR2	0.443973882024833	uSP
PRSS3	0.443395716874897	uSP
IGKV2D-40	0.442736966861778	uSP
CTSC	0.442685149814943	uSP
AGER	0.442171629928414	uSP
MARCKS	0.442162764540301	uSP
HSPA1L	0.441371626611873	uSP
GGT1	0.440694049913265	uSP
HRSP12	0.440012309580828	uSP
HTRA3	0.438865491879486	uSP
HEBP1	0.43712236194998	uSP
CANX	0.437117619264895	uSP
NDRG2	0.437073538087241	uSP
CYB561	0.436996086093116	uSP
KIF5B	0.43607474416964	uSP
HS6ST2	0.43603308284474	uSP
FBP1	0.435910743609918	uSP
RAB3D	0.434220477964826	uSP
HPN	0.433088628999744	uSP
NUTF2	0.432829991589908	uSP
FAM129A	0.432731367890134	uSP
PCDH9	0.432415302226422	uSP
FTL	0.430318183576974	uSP
DSP	0.430276701266076	uSP
GANAB	0.429096975317331	uSP
EEF1A2	0.429052392231597	uSP
EPHB2	0.427994148229224	uSP
KLK11	0.427947949263634	uSP
ACLY	0.42794635698883	uSP
LYNX1	0.427586401125529	uSP
PGK1	0.423574072674641	uSP
GPC1	0.422402545175729	uSP
CRYZ	0.421890389180092	uSP
LPL	0.420481304243991	uSP
CRIM1	0.419996924836599	uSP
SHISA7	0.419281838939392	uSP
KRT14	0.419130562843313	uSP
PVRL2	0.418669028574171	uSP
KRT6B	0.416893897013078	uSP
RAB8A	0.416806603035357	uSP
RAB10	0.416348481697761	uSP
ACVR1	0.416129815262184	uSP
CHMP1B	0.415916307781133	uSP
CALML3	0.415229589551785	uSP
FAM129B	0.413867475007715	uSP
FSTL1	0.413129785535351	uSP
IGLL1	0.412247798466735	uSP
RHCG	0.412090008380406	uSP
ESD	0.411695852333363	uSP
GRN	0.41143795613928	uSP
NPC2	0.41066246273943	uSP
CLU	0.410189803649808	uSP
CNTN1	0.409968795449058	uSP
ALDH1A3	0.409266685072506	uSP
ANGPTL3	0.408636330296871	uSP
HMCN1	0.407414716865229	uSP
CST4	0.407323466966643	uSP
CD276	0.407132312123963	uSP
IGSF8	0.40644213092996	uSP
RNASE2	0.406416238356387	uSP
EEF2	0.406401115693076	uSP
STEAP4	0.406018224361812	uSP
CTSO	0.405209742880834	uSP
PAPLN	0.403814121965672	uSP
MMRN2	0.403344152446299	uSP
PDIA3	0.403200259742478	uSP
C1S	0.402939423939867	uSP
MIA3	0.401710816025536	uSP
C8A	0.401123366353748	uSP
GSTM5	0.400843727778002	uSP
CAPZA1	0.400759814345172	uSP
PRH1	0.400352100845974	uSP
CCT8	0.399396375371976	uSP
MYL6B	0.399219047520802	uSP
CST2	0.397836739798891	uSP
LCP1	0.397389558655717	uSP
FZD8	0.397364641896881	uSP
AHCY	0.39655713893966	uSP
CEACAM6	0.396512291606756	uSP
IL13RA1	0.396199616972664	uSP
IGLV6-57	0.39614045078977	uSP
MAN2B2	0.395999375252492	uSP
DNASE1	0.395894068630072	uSP
GPR64	0.395870765585764	uSP
SERPINB3	0.395577443867862	uSP
AQP1	0.395464909783208	uSP
KLRK1	0.394649231101019	uSP
VEGFC	0.392739810897844	uSP
PLA2G2A	0.391667535866381	uSP
LCAT	0.391051431088077	uSP
SLC12A2	0.390713308746616	uSP
PSMA7	0.390348061475329	uSP
F2	0.390272621585008	uSP
CUTA	0.389816148057874	uSP
LSR	0.389367461574794	uSP
PRSS2	0.389046351216837	uSP
FCGBP	0.388352277072385	uSP
MST1	0.388189929151205	uSP
PSMA3	0.38755435658552	uSP
HSP90AB4P	0.387105266189915	uSP
ACTR3B	0.387044663764438	uSP
IGHG2	0.387030964688683	uSP
DMBT1	0.385709857746068	uSP
PTPRN	0.385677930669141	uSP
CCT2	0.385617197451641	uSP
BCAM	0.385530519528578	uSP
FTCD	0.385404433574532	uSP
DAK	0.384416262364023	uSP
EPX	0.383214134281261	uSP
OPCML	0.382309026088842	uSP
LCN1	0.381967858290343	uSP
AKAP12	0.381842883346963	uSP
SERPIND1	0.381693699785539	uSP
GNG12	0.380648437216924	uSP
GPR180	0.37999756529386	uSP
APOD	0.379884571350659	uSP
TCN2	0.379830325705269	uSP
FOLH1	0.3792409030647	uSP
VAMP8	0.379115919522562	uSP
VPS4B	0.378139044231037	uSP
LDHB	0.377646685952937	uSP
GP6	0.377068473089509	uSP
NID1	0.376532252243836	uSP
IGKV2D-28	0.376402419681451	uSP
VNN1	0.375879580005536	uSP
PLAT	0.374859804595013	uSP
SNAP23	0.374697299910991	uSP
CNP	0.373790408538541	uSP
CRB2	0.373187958756227	uSP
SYNM	0.372535240632776	uSP
MVB12A	0.372162127648564	uSP
NAGLU	0.369900718856367	uSP
CD163	0.369786125308955	uSP
PGAM1	0.369678514894055	uSP
FBLN2	0.368769138942766	uSP
IGFBP4	0.368644998287059	uSP
RAC3	0.368023198175736	uSP
UBA1	0.367711667933362	uSP
CAPNS1	0.367479365273445	uSP
ENPP4	0.366588202425316	uSP
PCDHGC3	0.365954313754582	uSP
EIF4A2	0.365791265370825	uSP
NEGR1	0.364467005114459	uSP
KRT6A	0.363485603637678	uSP
ACO1	0.362220417608788	uSP
SPON2	0.359769338792735	uSP
NAPA	0.359305060178388	uSP
PROZ	0.359148175819575	uSP
NAPSA	0.358256738566613	uSP
NUDT1	0.358227817822064	uSP
EEF1G	0.358136962946667	uSP
IGKV3-11	0.358076678440026	uSP
CAPN5	0.357385033072921	uSP
ROR2	0.356928979687056	uSP
KRT6C	0.356716693223452	uSP
COL18A1	0.356610239621624	uSP
LY75	0.356439144017759	uSP
ADAMTSL2	0.35589836639787	uSP
C4B	0.355883375386263	uSP
TNFRSF1B	0.354635411496097	uSP
F10	0.353703041462449	uSP
EIF4A1	0.35347657179994	uSP
CDH5	0.349126054612158	uSP
PGK2	0.348444112318486	uSP
HEXB	0.347272321309374	uSP
CDH1	0.346689184560409	uSP
CLEC7A	0.346658794803487	uSP
ASGR2	0.346640195957264	uSP
GDF15	0.346121099973104	uSP
PPAP2A	0.34594045280994	uSP
GSTO1	0.345168042797588	uSP
ATP12A	0.344225022516052	uSP
ITIH1	0.34417339960181	uSP
AMY1A	0.343363695474005	uSP
RARRES1	0.343156174913431	uSP
YWHAB	0.342975294110742	uSP
CTSD	0.342915124373004	uSP
AMBP	0.34122110465331	uSP
LPHN2	0.341174712009088	uSP
MYL6	0.341125720585306	uSP
PEAR1	0.340361653791303	uSP
TGM2	0.340069031284905	uSP
CHMP4B	0.340023616819714	uSP
HRG	0.339997154370066	uSP
PECAM1	0.33962001472894	uSP
NME1	0.339546999649325	uSP
RAC2	0.339060350767253	uSP
APOA2	0.339043666049874	uSP
GNAI1	0.338984049420032	uSP
ECE2	0.33897971723225	uSP
ATP6V1A	0.338420325968956	uSP
IVL	0.338201480310459	uSP
TUBA3C	0.338178728223407	uSP
PI16	0.338107595285899	uSP
TLN1	0.337769786764129	uSP
PSAT1	0.336973641805946	uSP
GSTP1	0.33556704516123	uSP
PSMB6	0.334779817017335	uSP
YWHAH	0.333748427113865	uSP
IGKV3-15	0.333071514275575	uSP
NHLRC3	0.331761189227058	uSP
NME2	0.331486289329762	uSP
APOC2	0.331309623246655	uSP
PDLIM5	0.33022095285067	uSP
PIGR	0.327560679553874	uSP
JSRP1	0.327221539673085	uSP
FOLR2	0.325756706500587	uSP
HLA-C	0.325636272369782	uSP
RAB3A	0.324079951968447	uSP
EFNA5	0.323958501353211	uSP
CD200	0.323816009108876	uSP
DSC1	0.323027620087196	uSP
TTN	0.322761707669578	uSP
FCGR2A	0.322482576308781	uSP
LAMA2	0.321351754564447	uSP
KRT3	0.321120658162709	uSP
CTSS	0.32031166365823	uSP
PVRL4	0.319407830208206	uSP
PCDHB4	0.319046670346166	uSP
IL2RA	0.317996216172326	uSP
ACP2	0.317759008130557	uSP
SLPI	0.316516218322409	uSP
CLTC	0.315850753180458	uSP
PLXDC2	0.315840441418477	uSP
GPRC5A	0.315585580023718	uSP
GNS	0.315120945806583	uSP
KIAA0319L	0.31498513091307	uSP
RDX	0.31475773504668	uSP
BBOX1	0.314429501213877	uSP
ARF1	0.313809540022466	uSP
ARF3	0.313809540022466	uSP
EHD3	0.313592141273675	uSP
PRDX1	0.313561341642401	uSP
COL6A2	0.313495261247505	uSP
SCNN1G	0.313375842632068	uSP
PAPPA2	0.313046123724002	uSP
IL18BP	0.312584122077672	uSP
APRT	0.311978057061051	uSP
TNFRSF1A	0.311939216394077	uSP
BPNT1	0.311917946414233	uSP
PPP2R1B	0.311252543771951	uSP
KLK2	0.309799818708815	uSP
GLOD4	0.309368259305233	uSP
CTSL	0.308716230222492	uSP
HSP90B1	0.307450004566591	uSP
UPK1A	0.305591167404079	uSP
GRHPR	0.303586022043464	uSP
B2M	0.303508259339176	uSP
CHGA	0.302642617398588	uSP
PSMA5	0.300266748113011	uSP
TMED9	0.299817267049168	uSP
PRND	0.299221933649726	uSP
PCDHA3	0.299064813667365	uSP
TUBB3	0.298777381446096	uSP
MDK	0.298432169971719	uSP
LDLR	0.297158007189721	uSP
PGC	0.296414043598245	uSP
ATP1A2	0.29604097547883	uSP
SLC3A1	0.29566474814008	uSP
VPS37B	0.295369444762166	uSP
TOLLIP	0.294626948056048	uSP
RAP1B	0.293474213954598	uSP
DDAH1	0.293015478524284	uSP
DNER	0.293006447829104	uSP
YWHAG	0.292940512662424	uSP
DSTN	0.292510595163334	uSP
PLOD1	0.292215921884888	uSP
EFNA4	0.291775049592561	uSP
NPNT	0.29095166467688	uSP
CDHR2	0.290533803944023	uSP
SLC5A2	0.290196587955598	uSP
NME2P1	0.290035257799288	uSP
KLKB1	0.288758136000422	uSP
ANGPTL2	0.287070695302782	uSP
GPD1	0.286689988072016	uSP
IL10RB	0.285408122977085	uSP
B4GALT1	0.284964562014273	uSP
TUBB1	0.283912660842533	uSP
COL4A1	0.283506185696231	uSP
VAT1	0.2830451080891	uSP
CRNN	0.28287766197665	uSP
TFF1	0.282711459664965	uSP
PLXND1	0.282476219957326	uSP
LAMB1	0.281104425518363	uSP
GCHFR	0.281051521349947	uSP
CILP2	0.280371104028712	uSP
EIF6	0.279818381275295	uSP
CNTNAP2	0.27919533841852	uSP
SHMT1	0.278534941431734	uSP
ANGPTL6	0.277154814360562	uSP
TFF3	0.276656138889651	uSP
MUC5B	0.275782800120222	uSP
HLA-B	0.275527616040762	uSP
LAMP1	0.275098653221554	uSP
SMPDL3B	0.274811696395269	uSP
ARRDC1	0.274380992826855	uSP
UBE2N	0.274303635067657	uSP
FURIN	0.274224107786216	uSP
YWHAZ	0.273843871910076	uSP
SERPINA4	0.27333751164407	uSP
TMPRSS13	0.272772303690083	uSP
ACTA1	0.272134967355137	uSP
GPR56	0.27164574554923	uSP
TRHDE	0.271018563138064	uSP
HAVCR2	0.270962181371764	uSP
SECTM1	0.270777116847089	uSP
PROS1	0.270585760889035	uSP
QDPR	0.269900915329125	uSP
ANXA4	0.269433120016298	uSP
IFI30	0.268147383055261	uSP
SORL1	0.268146974921802	uSP
SIL1	0.267891825206443	uSP
ATP1A1	0.267224688732233	uSP
FDX1	0.266476016215483	uSP
GOT1	0.264639922890144	uSP
VIM	0.264517868564584	uSP
PCDHA4	0.264501884415564	uSP
MMP7	0.262906227092741	uSP
FKBP4	0.262350881958377	uSP
CD97	0.26182038190234	uSP
ALDH7A1	0.261755579526889	uSP
ELFN1	0.2613174441986	uSP
GNA11	0.261229894827113	uSP
SFRP4	0.260135204431425	uSP
DDR1	0.260134009072716	uSP
ALCAM	0.259634890555354	uSP
FAH	0.259575889372065	uSP
CA12	0.258644195365662	uSP
QPCT	0.257458990429845	uSP
MINPP1	0.25690748534883	uSP
FGG	0.256802733301082	uSP
HIST1H1E	0.255849439570006	uSP
MXRA8	0.255176893529133	uSP
SPRR2F	0.254224208518525	uSP
COL14A1	0.25401069901419	uSP
CST1	0.253438784129546	uSP
TNXA	0.252239477167061	uSP
GSR	0.251403459286154	uSP
PCDHA6	0.251274471864425	uSP
RCN1	0.250892775045311	uSP
MARCKSL1	0.250852502828939	uSP
DDAH2	0.250743624811596	uSP
C8B	0.250231623015335	uSP
DYNC1H1	0.25020198498263	uSP
SULF2	0.249608351760883	uSP
SFN	0.248507939920487	uSP
IGHV1-2	0.247706206800048	uSP
LMAN2	0.247372710140269	uSP
ATP1B1	0.246892436399689	uSP
SELL	0.246118336868582	uSP
FGB	0.244833343991972	uSP
CD46	0.244783710481685	uSP
LIFR	0.243479879512936	uSP
IGKV1D-12	0.24297728822612	uSP
ARSA	0.242463609977415	uSP
IGFBP2	0.240977674497562	uSP
MLLT4	0.240512229356821	uSP
COPB2	0.239042594906891	uSP
DDT	0.239030499009605	uSP
HNRNPA2B1	0.2366907617394	uSP
CD7	0.236441992577171	uSP
LAIR2	0.235983865827268	uSP
YIPF3	0.235967056893002	uSP
PSMB3	0.232282286098539	uSP
ATP1A3	0.232091682411326	uSP
SPINT1	0.230981773778135	uSP
POTEKP	0.228485837153127	uSP
MAN2B1	0.22803710774659	uSP
LAMP2	0.226299489721829	uSP
DNASE2	0.226254393391632	uSP
COL15A1	0.22507176814548	uSP
CORO1B	0.224328512543975	uSP
AVIL	0.222425515582585	uSP
KRT73	0.221661304336472	uSP
FGL2	0.221085854370469	uSP
KRT72	0.220978067584064	uSP
SERPINB8	0.220545165190783	uSP
TNFRSF11A	0.219920903232545	uSP
FLG2	0.218582822773298	uSP
PLA2G15	0.21835248078177	uSP
ATP6V1B2	0.21798799976681	uSP
IGFLR1	0.217643186305774	uSP
OGFOD3	0.217214256766293	uSP
MCAM	0.216650480195834	uSP
EPHX2	0.216642255933514	uSP
CAPN7	0.216082935876475	uSP
HIST1H2BA	0.215256640819509	uSP
GNA14	0.215010041215176	uSP
TPM3	0.214791023119	uSP
TINAGL1	0.214463673612066	uSP
PYGL	0.214162382357818	uSP
IQGAP1	0.213881863180409	uSP
BID	0.213781897249424	uSP
C7	0.212492559293541	uSP
GGT5	0.211999609553726	uSP
CPZ	0.211885019904351	uSP
TARDBP	0.210762669457637	uSP
TYRO3	0.209337696486969	uSP
SLC3A2	0.207662831895129	uSP
NPDC1	0.206628707632415	uSP
NCAM1	0.206267173414058	uSP
ANXA6	0.20523890772163	uSP
VTN	0.204611787147404	uSP
LAP3	0.203680468491014	uSP
VIL1	0.203499704509277	uSP
C11orf54	0.202720255601551	uSP
RAB21	0.201728299137606	uSP
GNAQ	0.201525536172507	uSP
KRT25	0.201469394559332	uSP
KRT27	0.201469394559332	uSP
PSMA2	0.201326405433139	uSP
ATP5B	0.201186193830234	uSP
UCHL1	0.200682097641689	uSP
MGAM2	0.200222622361199	uSP
LRRC15	0.200115298813806	uSP
LDHA	0.199701569118021	uSP
FOLR3	0.198094986228086	uSP
MYH3	0.196632527548173	uSP
TCP1	0.196560191785118	uSP
ARSF	0.19648880123988	uSP
BGN	0.194091899329861	uSP
SSC5D	0.191694798046405	uSP
VWF	0.19070064709503	uSP
CD9	0.190214239128647	uSP
AMY2A	0.189155198865003	uSP
ERP44	0.189081684860653	uSP
MPST	0.189015966447842	uSP
PPIC	0.188667623641499	uSP
EPHB4	0.188661818101932	uSP
PGM1	0.187899212819264	uSP
ITLN1	0.187759919826664	uSP
PRSS23	0.18746790604247	uSP
TMSB10	0.187262874018419	uSP
CRISPLD2	0.185730280181375	uSP
SLC5A10	0.185475440879266	uSP
GPNMB	0.184269055066172	uSP
HIST2H2BF	0.184232046672763	uSP
CBR1	0.182463692537959	uSP
HIST1H2BC	0.18229996250262	uSP
RAB2A	0.181842537415609	uSP
TSTD1	0.181688749884461	uSP
KRT77	0.181460332019169	uSP
MYH14	0.180468030052781	uSP
TMEM256	0.18046381619771	uSP
MIA2	0.17988557598625	uSP
CNDP1	0.179574437097171	uSP
CRABP2	0.179518069759728	uSP
TUBA1C	0.17836117825945	uSP
SERPINA3	0.177812547842782	uSP
KRT74	0.177800179453127	uSP
GNPTG	0.177231483198817	uSP
IL1R2	0.177041552951847	uSP
SCUBE1	0.176393013044032	uSP
CRISPLD1	0.174680487122608	uSP
KRT5	0.174671183162734	uSP
COL4A5	0.173322165833115	uSP
TUBB8	0.17302181667724	uSP
CPB2	0.172643285446344	uSP
NAPRT	0.170698645872563	uSP
JAG1	0.170587004552967	uSP
HIST2H2AB	0.169487003473541	uSP
C6orf120	0.168889156082573	uSP
CNTFR	0.168870401041113	uSP
RAB11A	0.168807895780054	uSP
RNH1	0.165885921409866	uSP
AMY2B	0.165869029833633	uSP
FZD1	0.163546422759044	uSP
MUC19	0.163234292566049	uSP
AGA	0.161862608581915	uSP
IGLV2-14	0.160390932116271	uSP
LAYN	0.159430622528752	uSP
HIST1H3A	0.159022924077297	uSP
CXCL12	0.158007295721596	uSP
IGFBP3	0.157945558764521	uSP
PTGFRN	0.157370567302899	uSP
FAM3D	0.155152487506147	uSP
GNAI2	0.15501681182669	uSP
GAS1	0.154448932113825	uSP
TAGLN2	0.154363781500398	uSP
ATP1A4	0.154109078171744	uSP
PCDH1	0.153806522385179	uSP
DNAJA1	0.153716607435023	uSP
PPT2	0.151647050291072	uSP
UPK3A	0.150427554904797	uSP
ACTB	0.149668602418738	uSP
KHK	0.147679416860155	uSP
PLS3	0.147037247462668	uSP
BSG	0.146916359565903	uSP
ACE2	0.145696103604981	uSP
ARPC3	0.144492696411918	uSP
CRK	0.144455694031975	uSP
B3GNT1	0.144307740464569	uSP
SPINK5	0.142801443350539	uSP
TAF10	0.14277355951486	uSP
F7	0.142692698519938	uSP
IGHV3-23	0.142058595273284	uSP
HIST3H3	0.14058094507015	uSP
SELP	0.140311547963141	uSP
TMEM132A	0.139336344677864	uSP
FN1	0.138385110132697	uSP
HIST2H3A	0.137585884124681	uSP
TMEFF2	0.13560630541139	uSP
CAPZB	0.135373119397092	uSP
SERPINI1	0.135165857998265	uSP
SERPINB6	0.134676344734048	uSP
HIST1H1T	0.133115547892803	uSP
PON1	0.132872512167223	uSP
TGFBR1	0.132857782001134	uSP
GAPDH	0.131857129015843	uSP
FRRS1	0.131444728477216	uSP
USP5	0.129279402961095	uSP
SIAE	0.128705613908595	uSP
CACNA2D1	0.125907839745054	uSP
ACTA2	0.125429953566869	uSP
ACTG2	0.125429953566869	uSP
EFHD2	0.12264870878496	uSP
OLR1	0.121052149517438	uSP
TFPI	0.120974098076743	uSP
ATP6AP1	0.120217051668626	uSP
EPHA2	0.118693939602301	uSP
DDC	0.117618167626092	uSP
GNB4	0.116036281267046	uSP
H2AFX	0.114886040296251	uSP
TPD52L2	0.114835381062775	uSP
TGFBR2	0.11148387624891	uSP
KRT19	0.108395582083193	uSP
SRC	0.107845193363123	uSP
IL1RAP	0.107815101389237	uSP
PRDX4	0.107229529039287	uSP
AKR1A1	0.106850739340713	uSP
STC1	0.106584912550605	uSP
ROR1	0.104418770607853	uSP
DES	0.104193288050341	uSP
LAMB2	0.104042882675082	uSP
FLRT2	0.103208993108364	uSP
KRT1	0.103148224887522	uSP
GMFB	0.102516980079651	uSP
PLA2G7	0.101898806950759	uSP
TKT	0.101036859573818	uSP
SMPD1	0.100570185505137	uSP
H2AFJ	0.100243594287118	uSP
TWSG1	0.100121939274339	uSP
LAMA5	0.0996512690811177	uSP
OMD	0.0991923767439148	uSP
HIST1H1A	0.0990481967835343	uSP
CTTN	0.0985448208807094	uSP
CPNE3	0.0976444092236063	uSP
ATP4A	0.0976067760124744	uSP
ACY3	0.0975164787540377	uSP
HTRA1	0.0969421271494215	uSP
ACTG1	0.0967952141309122	uSP
CYCS	0.0960247182475792	uSP
MYH7B	0.0958307545644974	uSP
TBC1D10B	0.0942713581091655	uSP
PI3	0.0926285894361455	uSP
GPI	0.0923037707800927	uSP
CD83	0.09211153246142	uSP
PYGM	0.0920544077886252	uSP
PLBD2	0.0919435751608836	uSP
GINM1	0.0914739202257412	uSP
PEPD	0.0908562722200103	uSP
DSG1	0.089737231426988	uSP
WASL	0.0896084310906801	uSP
KRT71	0.0872442274242234	uSP
PROM2	0.0871174913327292	uSP
GLO1	0.0870888630206102	uSP
PRDX5	0.087073288899195	uSP
C5	0.0848861387365618	uSP
CR1	0.0826593470289557	uSP
EDA2R	0.0817906740783001	uSP
CRELD1	0.0808435199556551	uSP
NUCB2	0.0807666735742857	uSP
PCOLCE	0.0777092195010464	uSP
KRT78	0.0774229261179361	uSP
KRT24	0.0769187812842625	uSP
TPM4	0.076793398839189	uSP
ADH5	0.0717281543833736	uSP
SDK1	0.0711794990736036	uSP
PLAUR	0.0705904041438331	uSP
PTGDS	0.0696827369768119	uSP
BIN1	0.0695674205712776	uSP
PDCD1LG2	0.0679406454444027	uSP
PGRMC1	0.0665406125069554	uSP
SCARB2	0.0658859935123395	uSP
FBLN7	0.0649167930274518	uSP
CRIP2	0.064320233801553	uSP
HIST1H4A	0.0634798101417922	uSP
POTEI	0.0619738953736918	uSP
PLD3	0.0617206226646218	uSP
EPCAM	0.0616652730348831	uSP
HIST1H1D	0.0613227050177819	uSP
OS9	0.0612767779732365	uSP
RHOC	0.0603522108611223	uSP
PLS1	0.0580542755391198	uSP
LILRB3	0.0579321224135694	uSP
TXNDC17	0.0544082698730065	uSP
HIST1H2BJ	0.0540529695446197	uSP
HIST3H2BB	0.0540529695446197	uSP
PRG2	0.0532791442409255	uSP
HIST3H2A	0.0531859085284756	uSP
SHBG	0.0486619772799429	uSP
DYNLL2	0.0465155341807068	uSP
UHRF1	0.0454139131264045	uSP
LILRA5	0.044654995045634	uSP
SMPDL3A	0.0444628809698146	uSP
LPHN1	0.0439227705215666	uSP
ACTN3	0.0412758828042818	uSP
IL1RN	0.0396116889853461	uSP
TMEM27	0.038746897027552	uSP
BAMBI	0.038007662064124	uSP
HSPB1	0.0378205451335706	uSP
DPYS	0.0366016179339742	uSP
F11R	0.0365580289721687	uSP
PGAM2	0.0353480375196126	uSP
TMBIM1	0.035292458357859	uSP
NUCB1	0.034554359907195	uSP
CD160	0.0332448059123896	uSP
MANBA	0.0325808402521022	uSP
BST1	0.032555748571269	uSP
CD300A	0.031644774576202	uSP
CRYL1	0.0315552655601674	uSP
PCOLCE2	0.0306709384445269	uSP
SLC5A12	0.0293058405891827	uSP
THSD4	0.0291175701808489	uSP
H2AFV	0.0287323985528137	uSP
LYZ	0.0282392965562198	uSP
TPT1	0.0279352537776341	uSP
CAND1	0.0278194673502701	uSP
CLEC4G	0.0271092859552926	uSP
CANT1	0.0242131564359643	uSP
DEFA3	0.0238277597592363	uSP
ATP5A1	0.0231470870874581	uSP
RNF13	0.0201516709015352	uSP
PLOD2	0.018479881012618	uSP
CLMP	0.0177565768435777	uSP
ACTN4	0.0173977413434489	uSP
TUBA1A	0.0164712423842724	uSP
MYH2	0.0144949208990854	uSP
IGF2R	0.014338615911283	uSP
F11	0.0136850669122187	uSP
JUP	0.01230999226728	uSP
DCHS1	0.0119668223302913	uSP
MYH6	0.0114093600070939	uSP
CLN5	0.0106184437763092	uSP
GP5	0.010453109379641	uSP
MYH7	0.0103307861947539	uSP
CALU	0.00895926517799209	uSP
IGHV4-34	0.00893538162533343	uSP
PTPRS	0.00880025991107761	uSP
PLA1A	0.00693995670760062	uSP
POTEE	0.00597427914826909	uSP
OSBP	0.00537443672089174	uSP
SRI	0.00493542808187573	uSP
EPHB6	0.00269659324884552	uSP
FLRT3	0.00171205154186231	uSP
PRDX3	0.000955801398298364	uSP
FGFR1	0.00094619461918019	uSP
LILRB4	0.00070025871570883	uSP
KLRD1	0.000384774932870863	uSP
ACTN1	NA	uSP
ACTN2	NA	uSP
ACTR3	NA	uSP
ADAM10	NA	uSP
AGTR1	NA	uSP
AKR1B1	NA	uSP
AKR7A2	NA	uSP
AKR7A3	NA	uSP
AKR7L	NA	uSP
ALAD	NA	uSP
ALDH1L1	NA	uSP
ALDOC	NA	uSP
APCS	NA	uSP
APLP2	NA	uSP
ARHGDIA	NA	uSP
ATP6V1B1	NA	uSP
ATP6V1E1	NA	uSP
ATP6V1G1	NA	uSP
ATP6V1G2	NA	uSP
ATP6V1H	NA	uSP
AZU1	NA	uSP
B3GNT2	NA	uSP
BAIAP2	NA	uSP
BPIFB2	NA	uSP
BRCA2	NA	uSP
BTD	NA	uSP
BTLA	NA	uSP
C1orf123	NA	uSP
C1R	NA	uSP
C6	NA	uSP
CA4	NA	uSP
CAB39	NA	uSP
CADM2	NA	uSP
CAMP	NA	uSP
CAPZA2	NA	uSP
CASP14	NA	uSP
CCL15	NA	uSP
CCT6A	NA	uSP
CD209	NA	uSP
CD33	NA	uSP
CD55	NA	uSP
CD81	NA	uSP
CFL1	NA	uSP
CFL2	NA	uSP
CHGB	NA	uSP
CIB1	NA	uSP
CLC	NA	uSP
CLEC14A	NA	uSP
CLEC9A	NA	uSP
CLIC4	NA	uSP
CLSTN1	NA	uSP
CLTCL1	NA	uSP
CMBL	NA	uSP
CPE	NA	uSP
CREG1	NA	uSP
CRYM	NA	uSP
CTNNB1	NA	uSP
CTSG	NA	uSP
DCD	NA	uSP
DDB1	NA	uSP
DDR2	NA	uSP
DEFB1	NA	uSP
DNAH3	NA	uSP
DNAJB2	NA	uSP
DNPH1	NA	uSP
DPP3	NA	uSP
DPP4	NA	uSP
EFCAB14	NA	uSP
EFNB3	NA	uSP
EHD1	NA	uSP
EIF5A	NA	uSP
EIF5AL1	NA	uSP
EMC10	NA	uSP
ENG	NA	uSP
ENPP6	NA	uSP
EPHA10	NA	uSP
EPHA7	NA	uSP
FAM151A	NA	uSP
FBN2	NA	uSP
FGD1	NA	uSP
FGFR2	NA	uSP
FKBP1A	NA	uSP
FLG	NA	uSP
FMOD	NA	uSP
FUT6	NA	uSP
GATM	NA	uSP
GBA	NA	uSP
GGACT	NA	uSP
GNAS	NA	uSP
GNAT3	NA	uSP
GNPDA1	NA	uSP
H3F3A	NA	uSP
HDHD1	NA	uSP
HGD	NA	uSP
HIST1H1B	NA	uSP
HIST1H1C	NA	uSP
HIST1H2AC	NA	uSP
HIST2H2AA3	NA	uSP
HLA-A	NA	uSP
HLA-E	NA	uSP
HLA-H	NA	uSP
HPRT1	NA	uSP
HSPA2	NA	uSP
HSPD1	NA	uSP
HSPE1	NA	uSP
HYAL1	NA	uSP
IGFBP5	NA	uSP
IGHV3-33	NA	uSP
IL6R	NA	uSP
IL6ST	NA	uSP
JAM3	NA	uSP
KREMEN1	NA	uSP
KRT10	NA	uSP
KRT12	NA	uSP
KRT13	NA	uSP
KRT15	NA	uSP
KRT18	NA	uSP
KRT2	NA	uSP
KRT20	NA	uSP
KRT37	NA	uSP
KRT38	NA	uSP
KRT4	NA	uSP
KRT7	NA	uSP
KRT8	NA	uSP
KRT84	NA	uSP
KRT9	NA	uSP
LAMC1	NA	uSP
LDLRAD3	NA	uSP
LIPA	NA	uSP
LMNA	NA	uSP
LRRC19	NA	uSP
LTBP1	NA	uSP
LYPD1	NA	uSP
LYPD6B	NA	uSP
MADCAM1	NA	uSP
MAGED2	NA	uSP
MAN1C1	NA	uSP
MAN2A1	NA	uSP
MASP2	NA	uSP
MUC4	NA	uSP
MXRA5	NA	uSP
MZB1	NA	uSP
NBL1	NA	uSP
NCAM2	NA	uSP
NCR3LG1	NA	uSP
NCSTN	NA	uSP
NEFH	NA	uSP
NFASC	NA	uSP
NIT2	NA	uSP
NPEPPS	NA	uSP
NPHS2	NA	uSP
NRP1	NA	uSP
NSFL1C	NA	uSP
NT5C	NA	uSP
OAF	NA	uSP
PAFAH1B2	NA	uSP
PAICS	NA	uSP
PAM	NA	uSP
PCYT1A	NA	uSP
PDCD6	NA	uSP
PDXK	NA	uSP
PDZK1	NA	uSP
PDZK1IP1	NA	uSP
PDZK1P1	NA	uSP
PFKL	NA	uSP
PGAM4	NA	uSP
PGD	NA	uSP
PHPT1	NA	uSP
PLXNB2	NA	uSP
PODXL2	NA	uSP
POTEF	NA	uSP
POTEJ	NA	uSP
PPA1	NA	uSP
PRKAR2B	NA	uSP
PRNP	NA	uSP
PRPH	NA	uSP
PRSS8	NA	uSP
PSMA4	NA	uSP
PTER	NA	uSP
PTGES3	NA	uSP
PTK7	NA	uSP
PTPRF	NA	uSP
PTPRO	NA	uSP
RAB1A	NA	uSP
RAB1C	NA	uSP
RAB5A	NA	uSP
RAB5B	NA	uSP
RAB7A	NA	uSP
RALB	NA	uSP
RGMA	NA	uSP
RNASE1	NA	uSP
RNASE6	NA	uSP
RNF149	NA	uSP
RNF167	NA	uSP
RPLP2	NA	uSP
RPS20	NA	uSP
RTN4RL1	NA	uSP
S100A10	NA	uSP
S100A11	NA	uSP
SBSN	NA	uSP
SCN3B	NA	uSP
SELENBP1	NA	uSP
SEMG1	NA	uSP
SEMG2	NA	uSP
SERPINB4	NA	uSP
SEZ6L2	NA	uSP
SFRP1	NA	uSP
SLC39A14	NA	uSP
SLC5A9	NA	uSP
SMIM24	NA	uSP
SMS	NA	uSP
SPINT2	NA	uSP
SPINT3	NA	uSP
SPOCK3	NA	uSP
ST6GAL1	NA	uSP
SYPL1	NA	uSP
TGFBR3	NA	uSP
TMED1	NA	uSP
TNFRSF19	NA	uSP
TNFRSF8	NA	uSP
TOM1	NA	uSP
TREH	NA	uSP
TTC38	NA	uSP
TUBA4A	NA	uSP
TUBA8	NA	uSP
TUBB4A	NA	uSP
TUBB6	NA	uSP
TXN	NA	uSP
UBE2L3	NA	uSP
UBQLN1	NA	uSP
UBQLN2	NA	uSP
UBQLN4	NA	uSP
UFM1	NA	uSP
VDAC1	NA	uSP
VDAC2	NA	uSP
VGF	NA	uSP
VPS28	NA	uSP
VPS4A	NA	uSP
VTCN1	NA	uSP
WDR1	NA	uSP
XPNPEP2	NA	uSP
YBX1	NA	uSP
ZBTB8OS	NA	uSP
B3GNT9	NA	uSP
DBN1	NA	uSP
FLOT2	NA	uSP
MEGF6	NA	uSP
PRTN3	NA	uSP
S100A12	NA	uSP
SULT2B1	NA	uSP
TALDO1	NA	uSP
TMSB4X	NA	uSP
TSPAN6	NA	uSP
UNC5C	NA	uSP
VPS37D	NA	uSP
WISP1	NA	uSP
CPD	NA	uSP
CRABP1	NA	uSP
DYNLL1	NA	uSP
FCAMR	NA	uSP
SLC5A1	NA	uSP
STAB2	NA	uSP
SEMA3C	0.992696238109782	uEV-P20
SPP1	0.977048132237834	uEV-P20
HMGCS1	0.960776719372412	uEV-P20
PGAM2	0.959060817582475	uEV-P20
SELENBP1	0.945754486526853	uEV-P20
OGFR	0.942719713159384	uEV-P20
HLA-DPB1	0.942033747218663	uEV-P20
ACTN4	0.933684771563873	uEV-P20
PYGM	0.932731745136508	uEV-P20
PGAM4	0.92867865537644	uEV-P20
FAM65A	0.923477307348496	uEV-P20
TPP2	0.915333527762815	uEV-P20
FGD4	0.914645319842833	uEV-P20
ACADVL	0.912883174472377	uEV-P20
SLC25A31	0.910643528596634	uEV-P20
ACSF2	0.905711238608323	uEV-P20
QDPR	0.904455124069979	uEV-P20
ALDOB	0.899762264253858	uEV-P20
GNB4	0.899336652314663	uEV-P20
MX2	0.898247644520988	uEV-P20
UBE3C	0.896544835009335	uEV-P20
DPYS	0.892374334521822	uEV-P20
SLC25A5	0.888420143648194	uEV-P20
UPF1	0.887564150892016	uEV-P20
ELMO2	0.887107557703574	uEV-P20
ALDH2	0.885941944247549	uEV-P20
GMPR	0.881811077561663	uEV-P20
GSTA2	0.879778245643561	uEV-P20
CAPN5	0.879583613224932	uEV-P20
RALGAPA2	0.879542801977353	uEV-P20
AK4	0.879532988641504	uEV-P20
EFHD1	0.875573128101566	uEV-P20
STEAP4	0.875144836310266	uEV-P20
PRPSAP1	0.874583768282953	uEV-P20
FBLN7	0.874088618828138	uEV-P20
ARRB1	0.873833498300864	uEV-P20
MVP	0.873091294699374	uEV-P20
MYO1D	0.871510927854497	uEV-P20
RSU1	0.871486793502641	uEV-P20
PNP	0.871454650004179	uEV-P20
HECTD4	0.870749883539127	uEV-P20
GALE	0.869517561116645	uEV-P20
PDP1	0.86928697398075	uEV-P20
DDC	0.868859648504301	uEV-P20
AKR7A3	0.868237915436256	uEV-P20
INPP4B	0.867242595317525	uEV-P20
ARPC4	0.866249993385494	uEV-P20
CAPG	0.865893011102257	uEV-P20
AP1G1	0.864817977866867	uEV-P20
ACTN1	0.864072972632632	uEV-P20
CSNK2A1	0.862892200668237	uEV-P20
RPN1	0.861402603746993	uEV-P20
NRBP1	0.860925708858416	uEV-P20
VIL1	0.860615895294053	uEV-P20
GSTA1	0.860236449385413	uEV-P20
APOB	0.859022700249169	uEV-P20
ENO1	0.8588082545151	uEV-P20
CAPZA1	0.857327628070883	uEV-P20
PDCD10	0.856935211216436	uEV-P20
FLOT2	0.855662730496373	uEV-P20
KIAA0513	0.854747119089071	uEV-P20
GOT1	0.854649110918599	uEV-P20
PACS1	0.854567036293676	uEV-P20
PDCD4	0.854429759723134	uEV-P20
WDR1	0.852949886461304	uEV-P20
PHB2	0.852869007160098	uEV-P20
RRAS	0.852484238733874	uEV-P20
POTEF	0.852143971795317	uEV-P20
CCDC93	0.852025698437386	uEV-P20
OGN	0.849919158299726	uEV-P20
SMC1A	0.849431389738057	uEV-P20
TGM4	0.84914999934029	uEV-P20
HERC4	0.848883312749211	uEV-P20
CEACAM6	0.84876810963916	uEV-P20
PAH	0.848340855029265	uEV-P20
ETFB	0.848276067027309	uEV-P20
GSTK1	0.847984922691691	uEV-P20
RALY	0.847527611697804	uEV-P20
ALDH6A1	0.847122584833518	uEV-P20
PAFAH1B3	0.846926450486337	uEV-P20
AP2A2	0.845739715442943	uEV-P20
PEPD	0.845639756845952	uEV-P20
EPS8L2	0.845559830025297	uEV-P20
CPE	0.845248330131931	uEV-P20
LDHB	0.84414128304047	uEV-P20
PPP2R5C	0.843426376094662	uEV-P20
EML2	0.842735755025466	uEV-P20
POTEE	0.84264453042719	uEV-P20
CCT2	0.842335052785346	uEV-P20
ORM1	0.841506799998037	uEV-P20
ITGAM	0.841427143315899	uEV-P20
RPL12	0.841417002963954	uEV-P20
MYH9	0.841286097721751	uEV-P20
AKR7A2	0.841186333747697	uEV-P20
VDAC3	0.839587271066189	uEV-P20
CAMK1	0.839555334489315	uEV-P20
GNE	0.839015326530623	uEV-P20
NDUFA9	0.838885182332534	uEV-P20
ATP5A1	0.838828464622028	uEV-P20
KLC4	0.836612844171485	uEV-P20
CTH	0.836420047523751	uEV-P20
HADHB	0.836097974900232	uEV-P20
TRIOBP	0.835995248059336	uEV-P20
PKLR	0.835530028865375	uEV-P20
CCT5	0.835503290420738	uEV-P20
EIF3K	0.835117346885982	uEV-P20
TPI1	0.834128183697897	uEV-P20
ASS1	0.83310732642406	uEV-P20
MTAP	0.83286250587874	uEV-P20
GNB2	0.831757795534729	uEV-P20
AKAP7	0.831264983382261	uEV-P20
EEF1D	0.828102236976457	uEV-P20
CD177	0.827556468804192	uEV-P20
SLC12A1	0.825724185742154	uEV-P20
HSPA9	0.825475862209101	uEV-P20
MTHFD1	0.825053596592354	uEV-P20
ARPC3	0.824987817206053	uEV-P20
EPB41L3	0.824013575724213	uEV-P20
CBR1	0.822701116256692	uEV-P20
DDAH1	0.819440987171334	uEV-P20
DNM1L	0.819300968824666	uEV-P20
UGT2A3	0.81754293664103	uEV-P20
TUBA1A	0.817285684502441	uEV-P20
MPI	0.816252709178671	uEV-P20
DNM1	0.815325362533792	uEV-P20
PCK2	0.815174577268031	uEV-P20
CTPS2	0.814324399429226	uEV-P20
CRYZ	0.81389092113495	uEV-P20
DBNL	0.813471025282183	uEV-P20
CLIC1	0.81311746952778	uEV-P20
ACY1	0.812441909730808	uEV-P20
SERPINB3	0.811984680174386	uEV-P20
SUCLG2	0.8117867123915	uEV-P20
ACAT1	0.811234548365635	uEV-P20
NSUN2	0.810765254253405	uEV-P20
RARRES2	0.810611407378319	uEV-P20
NAGK	0.809409235105563	uEV-P20
CCT3	0.808901688192076	uEV-P20
EIF4A1	0.808351710286849	uEV-P20
OPLAH	0.807639567171968	uEV-P20
GSK3A	0.807617967449496	uEV-P20
EIF3B	0.807242299879283	uEV-P20
LTA4H	0.80709715405672	uEV-P20
MYH11	0.806936826430777	uEV-P20
KIAA1468	0.806751678815465	uEV-P20
CAPZA2	0.806729670136061	uEV-P20
ACTB	0.80648164056656	uEV-P20
PARK7	0.805737457297502	uEV-P20
DUSP23	0.805474578507187	uEV-P20
SLC25A6	0.80544910709384	uEV-P20
LAP3	0.8052508751142	uEV-P20
ATP6V1H	0.805001394051887	uEV-P20
C6orf211	0.80497567423415	uEV-P20
PCCA	0.804699943072878	uEV-P20
GMPPA	0.804625338269561	uEV-P20
C1QC	0.802538102241154	uEV-P20
PLCD1	0.801933135089146	uEV-P20
ACTN3	0.801908328033049	uEV-P20
HBE1	0.800960338279142	uEV-P20
PMVK	0.8007395093589	uEV-P20
PGK1	0.800265321755636	uEV-P20
TUFM	0.799451673779833	uEV-P20
EPPK1	0.799256876280429	uEV-P20
MARS	0.798470388468399	uEV-P20
SLC9A3R1	0.798234547250571	uEV-P20
ARPC2	0.797674358359656	uEV-P20
SLC27A2	0.797188337649463	uEV-P20
ATP5H	0.796442167847466	uEV-P20
MPP5	0.79615782873197	uEV-P20
ACTG1	0.795045736183496	uEV-P20
TPMT	0.794930422542201	uEV-P20
RAB10	0.794840526228787	uEV-P20
FBP1	0.794610724816698	uEV-P20
PPME1	0.793529355982027	uEV-P20
HBG1	0.79145535785505	uEV-P20
PSMC6	0.790682909597842	uEV-P20
SLC47A1	0.790605185419619	uEV-P20
HBG2	0.790403771588823	uEV-P20
HEBP2	0.789620962901388	uEV-P20
KPNA3	0.788539792910949	uEV-P20
STAT6	0.788532861629406	uEV-P20
MON2	0.787303457310285	uEV-P20
CUL4B	0.786302296657359	uEV-P20
MYH14	0.785966503014555	uEV-P20
ALDH1L1	0.785705528456942	uEV-P20
HSPD1	0.785654139261688	uEV-P20
TUBB	0.785349870048468	uEV-P20
ACTR3	0.785142832591909	uEV-P20
MYH10	0.785000249172489	uEV-P20
KLK3	0.784242841771679	uEV-P20
ATP6V1B1	0.783330479842578	uEV-P20
ATP6V1B2	0.782115665685135	uEV-P20
AQP2	0.782047487058963	uEV-P20
CCT8	0.782038657501066	uEV-P20
TRADD	0.781358560963379	uEV-P20
ARSF	0.779706223352458	uEV-P20
SEC24C	0.779507573058241	uEV-P20
GPD1	0.778692985535317	uEV-P20
VPS33A	0.776747411250535	uEV-P20
HBA1	0.776333205956037	uEV-P20
ACAA2	0.775963459062837	uEV-P20
CA2	0.775053179673412	uEV-P20
DPP3	0.774533158500373	uEV-P20
COMT	0.774221180561929	uEV-P20
YWHAB	0.773293987372552	uEV-P20
KRT2	0.773035813449047	uEV-P20
AIMP2	0.772902728955852	uEV-P20
SLC25A11	0.772586771280377	uEV-P20
KRT1	0.772144796366746	uEV-P20
SERPINA5	0.772001914610925	uEV-P20
ATP6V1C1	0.771559158204957	uEV-P20
PREP	0.771169552133382	uEV-P20
SOD1	0.769799629328779	uEV-P20
AHCY	0.768846955915844	uEV-P20
YWHAH	0.768786344367326	uEV-P20
PSMA6	0.768017374569074	uEV-P20
ALDOA	0.767783425735306	uEV-P20
GLUD1	0.767353205529369	uEV-P20
C21orf33	0.766840875283101	uEV-P20
PSAT1	0.766583906535254	uEV-P20
ATP5B	0.766228861772802	uEV-P20
MLPH	0.766146962330158	uEV-P20
HIP1R	0.765994935349508	uEV-P20
VPS11	0.765943141616835	uEV-P20
KIF21A	0.765530258045468	uEV-P20
CAPN7	0.765010786617145	uEV-P20
CSRP1	0.764804325099476	uEV-P20
HSPA1L	0.764263278869105	uEV-P20
HOOK1	0.763920260057004	uEV-P20
ROCK1	0.763771657276381	uEV-P20
SARS	0.763511608428315	uEV-P20
SERPINB1	0.763076112111201	uEV-P20
MYO5C	0.762199060201709	uEV-P20
AKR1A1	0.762145582115283	uEV-P20
GLYAT	0.761982028693666	uEV-P20
PRKCD	0.761580718862417	uEV-P20
TUBA8	0.759722386988503	uEV-P20
GSTT1	0.75937948677909	uEV-P20
G6PD	0.758979818174742	uEV-P20
SUCLG1	0.758961302738193	uEV-P20
LMTK2	0.757618055176432	uEV-P20
MUC1	0.757525536255389	uEV-P20
SQRDL	0.757488808275326	uEV-P20
HNRNPH1	0.756623747602084	uEV-P20
EML1	0.756453955000386	uEV-P20
IFT81	0.755059136845423	uEV-P20
SAMM50	0.754450619879258	uEV-P20
YBX1	0.753526706630084	uEV-P20
DCTN1	0.753452397163765	uEV-P20
SGTA	0.753386499738243	uEV-P20
EHD1	0.753046789461725	uEV-P20
ZMPSTE24	0.751958297794116	uEV-P20
SPTBN1	0.751113033500686	uEV-P20
KRT9	0.750865472305862	uEV-P20
PBDC1	0.750584157786113	uEV-P20
PM20D2	0.750080870196775	uEV-P20
PDZK1	0.74966414906153	uEV-P20
NIT2	0.749601731555669	uEV-P20
TUBA1C	0.749289542005445	uEV-P20
EPHX1	0.748947288139136	uEV-P20
GNB1	0.748916811526304	uEV-P20
CAB39	0.748644855195642	uEV-P20
ATE1	0.748513879700459	uEV-P20
GPX1	0.747733296777383	uEV-P20
ACADSB	0.747675577910147	uEV-P20
LCP1	0.747455736293697	uEV-P20
FRK	0.747355687469245	uEV-P20
GSR	0.746922943094871	uEV-P20
DNM2	0.745904587142137	uEV-P20
UBE2N	0.745429862979967	uEV-P20
MARCKS	0.745048348339358	uEV-P20
ALDH1A1	0.744772102341334	uEV-P20
DUSP3	0.744716494670369	uEV-P20
OGDH	0.74404470452668	uEV-P20
FTL	0.743830973497895	uEV-P20
SIL1	0.743515455915157	uEV-P20
MYO1E	0.743268044702442	uEV-P20
PMPCA	0.741807989753961	uEV-P20
GLOD4	0.741803539622006	uEV-P20
GSTA5	0.741466534607171	uEV-P20
NRD1	0.741065040893337	uEV-P20
EXOC2	0.740681868799556	uEV-P20
AGT	0.739916828222665	uEV-P20
COG7	0.739747756636178	uEV-P20
TMEM256	0.739235590558977	uEV-P20
VDAC1	0.739142447763835	uEV-P20
HBB	0.738891279072868	uEV-P20
GNAI3	0.73883190547178	uEV-P20
ARHGAP1	0.738740930158182	uEV-P20
PRDX2	0.738677544041399	uEV-P20
S100A8	0.738423196870645	uEV-P20
ARHGAP29	0.738013157208696	uEV-P20
ABAT	0.736977235917378	uEV-P20
CAP1	0.736632265418497	uEV-P20
ATP5C1	0.735970851512327	uEV-P20
HNRNPH2	0.735559422596729	uEV-P20
DDX6	0.734758731497002	uEV-P20
HPD	0.734570754247541	uEV-P20
SETD3	0.734479777710806	uEV-P20
CD2AP	0.734312145245938	uEV-P20
LYPLA1	0.734286601135087	uEV-P20
EIF4A2	0.733668423538756	uEV-P20
RPS12	0.733495108690709	uEV-P20
UGT1A7	0.733361723422709	uEV-P20
MTMR12	0.733052585387962	uEV-P20
SYNCRIP	0.732714119145719	uEV-P20
VPS13C	0.732426691048914	uEV-P20
PSMD7	0.731702968105822	uEV-P20
ACADM	0.731100752472346	uEV-P20
HSPA1A	0.730404068334908	uEV-P20
ATP8A1	0.729476768825476	uEV-P20
ACSS1	0.729337686378239	uEV-P20
ZCCHC6	0.729135817257938	uEV-P20
RALGAPB	0.728549582301386	uEV-P20
TUBA3C	0.728361273776432	uEV-P20
ARPC1A	0.728215284685065	uEV-P20
VAC14	0.727125833718946	uEV-P20
NDUFB10	0.726873921594728	uEV-P20
TRAP1	0.726313647625068	uEV-P20
ALDOC	0.725561713660227	uEV-P20
QSOX1	0.725340570778462	uEV-P20
ATP5O	0.724251745125562	uEV-P20
FTCD	0.723970583738229	uEV-P20
TOMM34	0.723770831215526	uEV-P20
CCT7	0.722894903163229	uEV-P20
TTC38	0.722831043804664	uEV-P20
KIF13B	0.721933562037036	uEV-P20
HBD	0.721618023603449	uEV-P20
EIF2S3	0.721290503843337	uEV-P20
AKAP12	0.720543969689849	uEV-P20
SNX9	0.720087100379285	uEV-P20
PCBP2	0.719897354983255	uEV-P20
ATP6V1G2	0.719637162183749	uEV-P20
ACTBL2	0.71947154626798	uEV-P20
MYO6	0.719404277619255	uEV-P20
[truncated: 5,020 more rows]
