# Supplementary material for: Prostate cancer reshapes the secreted and extracellular vesicle urinary proteomes
Source: Nat Commun. 2024 Jun 13;15:5069. doi: 10.1038/s41467-024-49424-5 (PMC11176296; doi:10.1038/s41467-024-49424-5)
Supplement: Supplementary file 10 — Source Data [file 41467_2024_49424_MOESM10_ESM.zip › SourceData_S5B_venn_data.txt]

group	gene	sample.type
PCa	ABCB1	P150
PCa	ABCB11	P150
PCa	ABCD4	P150
PCa	ABHD17A	P150
PCa	ABHD17C	P150
PCa	ABI2	P150
PCa	ABR	P150
PCa	ABRACL	P150
PCa	ACE	P150
PCa	ACE2	P150
PCa	ACP2	P150
PCa	ACSL3	P150
PCa	ACSL4	P150
PCa	ACTBL2	P150
PCa	ACTN1	P150
PCa	ACTN4	P150
PCa	ACTR2	P150
PCa	ACTR3	P150
PCa	ACY1	P150
PCa	ADH1B	P150
PCa	ADH1C	P150
PCa	ADIRF	P150
PCa	AGT	P150
PCa	AIF1L	P150
PCa	AKR1C1	P150
PCa	AKR1C2	P150
PCa	AKR1C3	P150
PCa	AKR1C4	P150
PCa	AKR1D1	P150
PCa	AKR7A3	P150
PCa	ALDH1A1	P150
PCa	ALDH1L1	P150
PCa	ALDH3A1	P150
PCa	ALDH3B1	P150
PCa	ALDOB	P150
PCa	ALPL	P150
PCa	ANKFY1	P150
PCa	ANO6	P150
PCa	ANPEP	P150
PCa	ANXA11	P150
PCa	ANXA13	P150
PCa	ANXA2	P150
PCa	ANXA2P2	P150
PCa	ANXA4	P150
PCa	ANXA5	P150
PCa	ANXA7	P150
PCa	ANXA9	P150
PCa	AP2A2	P150
PCa	APCS	P150
PCa	APOA4	P150
PCa	APOH	P150
PCa	APP	P150
PCa	APPL1	P150
PCa	AQP1	P150
PCa	ARF1	P150
PCa	ARF3	P150
PCa	ARF4	P150
PCa	ARF5	P150
PCa	ARF6	P150
PCa	ARHGAP12	P150
PCa	ARHGAP27	P150
PCa	ARHGAP35	P150
PCa	ARL13B	P150
PCa	ARL15	P150
PCa	ARL3	P150
PCa	ARL6	P150
PCa	ARL8B	P150
PCa	ARPC1A	P150
PCa	ARPC1B	P150
PCa	ARPC2	P150
PCa	ARPC4	P150
PCa	ARPC5	P150
PCa	ARPC5L	P150
PCa	ARSF	P150
PCa	ASAP3	P150
PCa	ASS1	P150
PCa	ATP11A	P150
PCa	ATP1A1	P150
PCa	ATP1A2	P150
PCa	ATP1A3	P150
PCa	ATP1B1	P150
PCa	ATP4A	P150
PCa	ATP6V0A4	P150
PCa	ATP6V0D1	P150
PCa	ATP6V0D2	P150
PCa	ATP6V1A	P150
PCa	ATP6V1B1	P150
PCa	ATP6V1B2	P150
PCa	ATP6V1C1	P150
PCa	ATP6V1C2	P150
PCa	ATP6V1D	P150
PCa	ATP6V1E1	P150
PCa	ATP6V1F	P150
PCa	ATP6V1G1	P150
PCa	ATP6V1G2	P150
PCa	ATP6V1G3	P150
PCa	ATP6V1H	P150
PCa	ATP8B1	P150
PCa	ATRN	P150
PCa	AXL	P150
PCa	BANF1	P150
PCa	BBOX1	P150
PCa	BDH2	P150
PCa	BHMT	P150
PCa	BHMT2	P150
PCa	BLNK	P150
PCa	BRK1	P150
PCa	BSG	P150
PCa	BST1	P150
PCa	C11orf54	P150
PCa	C11orf68	P150
PCa	C9	P150
PCa	CA12	P150
PCa	CA2	P150
PCa	CA4	P150
PCa	CAB39	P150
PCa	CACNA2D1	P150
PCa	CALB1	P150
PCa	CALM1	P150
PCa	CAPG	P150
PCa	CAPN1	P150
PCa	CAPN2	P150
PCa	CAPN5	P150
PCa	CAPN6	P150
PCa	CAPN7	P150
PCa	CAPNS1	P150
PCa	CAPS	P150
PCa	CAPZA2	P150
PCa	CARHSP1	P150
PCa	CBLC	P150
PCa	CC2D1A	P150
PCa	CC2D1B	P150
PCa	CCM2	P150
PCa	CCNY	P150
PCa	CD2AP	P150
PCa	CDC42BPA	P150
PCa	CDC42BPB	P150
PCa	CDH13	P150
PCa	CDHR5	P150
PCa	CDK16	P150
PCa	CDK17	P150
PCa	CDK18	P150
PCa	CFB	P150
PCa	CFL1	P150
PCa	CFL2	P150
PCa	CHMP1A	P150
PCa	CHMP3	P150
PCa	CHMP4A	P150
PCa	CHMP5	P150
PCa	CHP1	P150
PCa	CHTF8	P150
PCa	CIB1	P150
PCa	CLCA4	P150
PCa	CLCN5	P150
PCa	CLDN2	P150
PCa	CLIC3	P150
PCa	CLIC4	P150
PCa	CLIC6	P150
PCa	CNN3	P150
PCa	COBLL1	P150
PCa	CORO2A	P150
PCa	CPNE1	P150
PCa	CPNE2	P150
PCa	CPNE3	P150
PCa	CPNE5	P150
PCa	CPNE6	P150
PCa	CPNE8	P150
PCa	CPPED1	P150
PCa	CPQ	P150
PCa	CR1	P150
PCa	CR1L	P150
PCa	CRABP2	P150
PCa	CRB2	P150
PCa	CRIP2	P150
PCa	CRK	P150
PCa	CRKL	P150
PCa	CROCC	P150
PCa	CRYL1	P150
PCa	CRYZ	P150
PCa	CSNK1A1	P150
PCa	CSNK1G1	P150
PCa	CSNK1G2	P150
PCa	CSNK1G3	P150
PCa	CTDSP1	P150
PCa	CTDSP2	P150
PCa	CTDSPL	P150
PCa	CUBN	P150
PCa	CUL3	P150
PCa	CUTA	P150
PCa	CXADR	P150
PCa	CYFIP2	P150
PCa	CYS1	P150
PCa	DAB2	P150
PCa	DAG1	P150
PCa	DAK	P150
PCa	DBNL	P150
PCa	DDC	P150
PCa	DDX3X	P150
PCa	DENND2D	P150
PCa	DIAPH1	P150
PCa	DMBT1	P150
PCa	DNAJA1	P150
PCa	DNM2	P150
PCa	DPEP1	P150
PCa	DPP6	P150
PCa	DUSP3	P150
PCa	DYRK2	P150
PCa	ECHDC1	P150
PCa	EDF1	P150
PCa	EFEMP1	P150
PCa	EFHD1	P150
PCa	EFNB1	P150
PCa	EHD1	P150
PCa	EIF1	P150
PCa	ENO3	P150
PCa	ENOPH1	P150
PCa	ENPEP	P150
PCa	ENPP3	P150
PCa	ENPP6	P150
PCa	EPB41L4A	P150
PCa	EPN1	P150
PCa	EPN3	P150
PCa	EPPK1	P150
PCa	EPS8L2	P150
PCa	ESAM	P150
PCa	EVPL	P150
PCa	F2	P150
PCa	F3	P150
PCa	FABP1	P150
PCa	FABP3	P150
PCa	FAH	P150
PCa	FAM102A	P150
PCa	FAM107B	P150
PCa	FAM129B	P150
PCa	FAM151A	P150
PCa	FAM213B	P150
PCa	FAM65A	P150
PCa	FBP1	P150
PCa	FBXL20	P150
PCa	FERMT2	P150
PCa	FLOT2	P150
PCa	FNBP1L	P150
PCa	FRK	P150
PCa	FTL	P150
PCa	GALM	P150
PCa	GCA	P150
PCa	GDI2	P150
PCa	GDPD3	P150
PCa	GGACT	P150
PCa	GGT1	P150
PCa	GIPC2	P150
PCa	GLRX	P150
PCa	GLTP	P150
PCa	GMFB	P150
PCa	GNA11	P150
PCa	GNA13	P150
PCa	GNA14	P150
PCa	GNA15	P150
PCa	GNAI1	P150
PCa	GNAI2	P150
PCa	GNAI3	P150
PCa	GNAO1	P150
PCa	GNAQ	P150
PCa	GNAS	P150
PCa	GNAT3	P150
PCa	GNAZ	P150
PCa	GNB1	P150
PCa	GNB2	P150
PCa	GNG11	P150
PCa	GOLM1	P150
PCa	GOT1	P150
PCa	GPD1	P150
PCa	GPR110	P150
PCa	GPR126	P150
PCa	GRB14	P150
PCa	GRB2	P150
PCa	GRB7	P150
PCa	GSTA1	P150
PCa	GSTA2	P150
PCa	GSTA5	P150
PCa	GSTM3	P150
PCa	GSTP1	P150
PCa	GUSB	P150
PCa	HAGH	P150
PCa	HBB	P150
PCa	HBD	P150
PCa	HCK	P150
PCa	HDDC2	P150
PCa	HDHD2	P150
PCa	HLA-DMA	P150
PCa	HLA-DPB1	P150
PCa	HLA-DQA2	P150
PCa	HLA-DRA	P150
PCa	HLA-DRB1	P150
PCa	HLA-DRB3	P150
PCa	HLA-DRB5	P150
PCa	HLA-E	P150
PCa	HLA-G	P150
PCa	HOMER1	P150
PCa	HP	P150
PCa	HPCAL1	P150
PCa	HPGD	P150
PCa	HPN	P150
PCa	HPRT1	P150
PCa	HRAS	P150
PCa	HRSP12	P150
PCa	HSPA12A	P150
PCa	HSPA2	P150
PCa	HSPBP1	P150
PCa	IGFALS	P150
PCa	IGHA2	P150
PCa	IGHV1-46	P150
PCa	IGHV3-23	P150
PCa	IGLC7	P150
PCa	IGLL5	P150
PCa	IL1RN	P150
PCa	ILDR1	P150
PCa	INADL	P150
PCa	INPP5A	P150
PCa	INPP5E	P150
PCa	IQGAP1	P150
PCa	ITGA1	P150
PCa	ITGA2	P150
PCa	ITGA3	P150
PCa	ITGAV	P150
PCa	ITGB1BP1	P150
PCa	ITGB5	P150
PCa	ITGB8	P150
PCa	ITM2B	P150
PCa	ITM2C	P150
PCa	JAK1	P150
PCa	KALRN	P150
PCa	KCNJ1	P150
PCa	KCTD12	P150
PCa	KCTD3	P150
PCa	KHK	P150
PCa	KIF12	P150
PCa	KIRREL	P150
PCa	KL	P150
PCa	KRIT1	P150
PCa	LAMTOR1	P150
PCa	LAMTOR5	P150
PCa	LDHB	P150
PCa	LGALS1	P150
PCa	LGALS3BP	P150
PCa	LGALS4	P150
PCa	LHPP	P150
PCa	LIMS1	P150
PCa	LIN7A	P150
PCa	LIN7C	P150
PCa	LMBRD1	P150
PCa	LRP2	P150
PCa	LRRC16A	P150
PCa	LXN	P150
PCa	LYN	P150
PCa	LYPLA1	P150
PCa	MAP4K4	P150
PCa	MESDC1	P150
PCa	MFGE8	P150
PCa	MFI2	P150
PCa	MGAM	P150
PCa	MGAM2	P150
PCa	MGLL	P150
PCa	MGRN1	P150
PCa	MITD1	P150
PCa	MLLT4	P150
PCa	MOB1B	P150
PCa	MPP5	P150
PCa	MSRA	P150
PCa	MT1H	P150
PCa	MTAP	P150
PCa	MTMR12	P150
PCa	MUC4	P150
PCa	MVB12B	P150
PCa	MYL6	P150
PCa	MYO1B	P150
PCa	MYO1C	P150
PCa	MYO1D	P150
PCa	MYO1E	P150
PCa	MYO5B	P150
PCa	NAPSA	P150
PCa	NAT1	P150
PCa	NCALD	P150
PCa	NCK2	P150
PCa	NCSTN	P150
PCa	NDFIP1	P150
PCa	NEBL	P150
PCa	NF2	P150
PCa	NFASC	P150
PCa	NIT2	P150
PCa	NOS1AP	P150
PCa	NPHS2	P150
PCa	NRAS	P150
PCa	NUDT5	P150
PCa	OCLN	P150
PCa	ORM1	P150
PCa	ORM2	P150
PCa	OSTF1	P150
PCa	OTUD7B	P150
PCa	OXSR1	P150
PCa	PACSIN2	P150
PCa	PACSIN3	P150
PCa	PAK1	P150
PCa	PAK4	P150
PCa	PALM	P150
PCa	PALM3	P150
PCa	PARD3B	P150
PCa	PARD6B	P150
PCa	PARD6G	P150
PCa	PBLD	P150
PCa	PCK1	P150
PCa	PCYOX1	P150
PCa	PDCD10	P150
PCa	PDCD6	P150
PCa	PDE8A	P150
PCa	PDXK	P150
PCa	PDZK1	P150
PCa	PDZK1IP1	P150
PCa	PDZK1P1	P150
PCa	PEF1	P150
PCa	PEPD	P150
PCa	PGAM2	P150
PCa	PGAM4	P150
PCa	PHACTR4	P150
PCa	PHKG2	P150
PCa	PHLDA3	P150
PCa	PI4KA	P150
PCa	PIK3C2G	P150
PCa	PKD2	P150
PCa	PKHD1	P150
PCa	PKLR	P150
PCa	PKN2	P150
PCa	PLA2R1	P150
PCa	PLCB3	P150
PCa	PLCB4	P150
PCa	PLCD1	P150
PCa	PLCG2	P150
PCa	PLEC	P150
PCa	PLEKHA1	P150
PCa	PLEKHF1	P150
PCa	PLS1	P150
PCa	PLS3	P150
PCa	PLXNB2	P150
PCa	PNKD	P150
PCa	PNP	P150
PCa	POTEE	P150
PCa	POTEKP	P150
PCa	PPIL1	P150
PCa	PPL	P150
PCa	PPM1A	P150
PCa	PPP1CA	P150
PCa	PPP1CB	P150
PCa	PPP1CC	P150
PCa	PPP2CA	P150
PCa	PPP2CB	P150
PCa	PPP2R5C	P150
PCa	PRDX5	P150
PCa	PRKCH	P150
PCa	PRKCI	P150
PCa	PRKCZ	P150
PCa	PROCR	P150
PCa	PROM1	P150
PCa	PROM2	P150
PCa	PROSC	P150
PCa	PRR15	P150
PCa	PSEN1	P150
PCa	PSKH1	P150
PCa	PSMA2	P150
PCa	PSMA3	P150
PCa	PSMA7	P150
PCa	PSMB1	P150
PCa	PSME1	P150
PCa	PSME2	P150
PCa	PSMF1	P150
PCa	PTER	P150
PCa	PTGER4	P150
PCa	PTH1R	P150
PCa	PTPN13	P150
PCa	PTPN23	P150
PCa	PTPRD	P150
PCa	PTPRJ	P150
PCa	PTPRO	P150
PCa	PVALB	P150
PCa	QPRT	P150
PCa	RAB10	P150
PCa	RAB11B	P150
PCa	RAB11FIP1	P150
PCa	RAB11FIP2	P150
PCa	RAB11FIP5	P150
PCa	RAB12	P150
PCa	RAB17	P150
PCa	RAB1B	P150
PCa	RAB1C	P150
PCa	RAB20	P150
PCa	RAB21	P150
PCa	RAB22A	P150
PCa	RAB31	P150
PCa	RAB32	P150
PCa	RAB34	P150
PCa	RAB5A	P150
PCa	RAB5B	P150
PCa	RAB6B	P150
PCa	RAB7A	P150
PCa	RALBP1	P150
PCa	RAP1A	P150
PCa	RAP1B	P150
PCa	RAP2B	P150
PCa	RAP2C	P150
PCa	RAPGEF3	P150
PCa	RASAL1	P150
PCa	RBP5	P150
PCa	RDX	P150
PCa	REPS1	P150
PCa	REPS2	P150
PCa	RFTN1	P150
PCa	RHCG	P150
PCa	RHOB	P150
PCa	RHOQ	P150
PCa	RHPN2	P150
PCa	RIPK4	P150
PCa	RNASE6	P150
PCa	RP2	P150
PCa	RRAS2	P150
PCa	RSPRY1	P150
PCa	S100A13	P150
PCa	S100A14	P150
PCa	S100A16	P150
PCa	S100A4	P150
PCa	S100P	P150
PCa	SCAMP4	P150
PCa	SCARB2	P150
PCa	SCGB1A1	P150
PCa	SCIN	P150
PCa	SDC1	P150
PCa	SDCBP	P150
PCa	SDCBP2	P150
PCa	SELENBP1	P150
PCa	SEPT11	P150
PCa	SEPT2	P150
PCa	SERPINA7	P150
PCa	SERPINB1	P150
PCa	SH2D4A	P150
PCa	SH3BP4	P150
PCa	SH3GL2	P150
PCa	SH3YL1	P150
PCa	SHANK2	P150
PCa	SHISA4	P150
PCa	SHISA5	P150
PCa	SHMT1	P150
PCa	SKP1	P150
PCa	SLC12A1	P150
PCa	SLC12A2	P150
PCa	SLC12A3	P150
PCa	SLC13A2	P150
PCa	SLC13A3	P150
PCa	SLC17A5	P150
PCa	SLC1A1	P150
PCa	SLC1A5	P150
PCa	SLC22A2	P150
PCa	SLC22A6	P150
PCa	SLC22A8	P150
PCa	SLC23A1	P150
PCa	SLC25A3	P150
PCa	SLC26A4	P150
PCa	SLC28A1	P150
PCa	SLC2A13	P150
PCa	SLC2A2	P150
PCa	SLC2A5	P150
PCa	SLC30A4	P150
PCa	SLC31A1	P150
PCa	SLC34A1	P150
PCa	SLC36A2	P150
PCa	SLC39A14	P150
PCa	SLC3A1	P150
PCa	SLC3A2	P150
PCa	SLC47A1	P150
PCa	SLC4A4	P150
PCa	SLC5A1	P150
PCa	SLC5A10	P150
PCa	SLC5A12	P150
PCa	SLC5A2	P150
PCa	SLC5A8	P150
PCa	SLC6A19	P150
PCa	SLC7A8	P150
PCa	SLC9A3	P150
PCa	SLC9A3R1	P150
PCa	SLCO4C1	P150
PCa	SLK	P150
PCa	SLURP1	P150
PCa	SMAD1	P150
PCa	SMAD3	P150
PCa	SMAD5	P150
PCa	SMIM22	P150
PCa	SMIM24	P150
PCa	SMO	P150
PCa	SNCG	P150
PCa	SNX17	P150
PCa	SNX18	P150
PCa	SNX9	P150
PCa	SPAST	P150
PCa	SPG20	P150
PCa	SRGAP2	P150
PCa	STAM	P150
PCa	STAP1	P150
PCa	STAP2	P150
PCa	STK10	P150
PCa	STK11	P150
PCa	STK24	P150
PCa	STK25	P150
PCa	STK26	P150
PCa	STK3	P150
PCa	STK38	P150
PCa	STRADB	P150
PCa	STX11	P150
PCa	STX2	P150
PCa	STX3	P150
PCa	STXBP1	P150
PCa	STXBP2	P150
PCa	STXBP3	P150
PCa	STXBP4	P150
PCa	SUCNR1	P150
PCa	SUSD2	P150
PCa	SYK	P150
PCa	SYPL1	P150
PCa	SYTL2	P150
PCa	TACSTD2	P150
PCa	TAGLN2	P150
PCa	TAOK2	P150
PCa	TAOK3	P150
PCa	TAX1BP3	P150
PCa	TBC1D10A	P150
PCa	TBC1D10B	P150
PCa	TBCB	P150
PCa	TFG	P150
PCa	TGFBR3	P150
PCa	TM7SF3	P150
PCa	TMEM106A	P150
PCa	TMEM106B	P150
PCa	TMEM176A	P150
PCa	TMEM176B	P150
PCa	TMEM192	P150
PCa	TMEM2	P150
PCa	TMEM256	P150
PCa	TMEM50A	P150
PCa	TMEM52B	P150
PCa	TMEM55B	P150
PCa	TNFAIP2	P150
PCa	TNIK	P150
PCa	TOM1L1	P150
PCa	TP53I3	P150
PCa	TPI1	P150
PCa	TPM1	P150
PCa	TPM2	P150
PCa	TPM3	P150
PCa	TPM4	P150
PCa	TPPP3	P150
PCa	TREH	P150
PCa	TRIM47	P150
PCa	TRIP10	P150
PCa	TRIP6	P150
PCa	TRPV5	P150
PCa	TSPAN1	P150
PCa	TSPAN14	P150
PCa	TSPAN4	P150
PCa	TSPAN9	P150
PCa	TUBA4A	P150
PCa	TUBA8	P150
PCa	TXNIP	P150
PCa	TYRO3	P150
PCa	UBE2D2	P150
PCa	UBE2L3	P150
PCa	UBL3	P150
PCa	UBTD1	P150
PCa	UEVLD	P150
PCa	ULK3	P150
PCa	UMAD1	P150
PCa	UMOD	P150
PCa	UPK1A	P150
PCa	UPK1B	P150
PCa	UPK2	P150
PCa	UPK3A	P150
PCa	UPK3B	P150
PCa	UPK3BL	P150
PCa	USP32	P150
PCa	USP6NL	P150
PCa	VAV3	P150
PCa	VCL	P150
PCa	VDAC1	P150
PCa	VDAC2	P150
PCa	VILL	P150
PCa	VNN1	P150
PCa	VPS25	P150
PCa	VPS36	P150
PCa	VPS37A	P150
PCa	VPS37B	P150
PCa	VPS37C	P150
PCa	VPS37D	P150
PCa	VPS41	P150
PCa	VPS4A	P150
PCa	VPS4B	P150
PCa	VPS9D1	P150
PCa	VTI1B	P150
PCa	VWA5A	P150
PCa	WASF2	P150
PCa	WASF3	P150
PCa	WASL	P150
PCa	WDR1	P150
PCa	WDR37	P150
PCa	WDR72	P150
PCa	WFDC2	P150
PCa	WIPF2	P150
PCa	XPNPEP2	P150
PCa	YES1	P150
PCa	YWHAB	P150
PCa	YWHAE	P150
PCa	YWHAH	P150
PCa	YWHAZ	P150
PCa	ZDHHC1	P150
PCa	ZFYVE19	P150
PCa	ZNF185	P150
PCa	AARS2	P20
PCa	AASS	P20
PCa	ABAT	P20
PCa	ABCB1	P20
PCa	ABCB6	P20
PCa	ABCD3	P20
PCa	ACAA2	P20
PCa	ACAD11	P20
PCa	ACADM	P20
PCa	ACADS	P20
PCa	ACADSB	P20
PCa	ACADVL	P20
PCa	ACAT1	P20
PCa	ACO2	P20
PCa	ACOT1	P20
PCa	ACOT2	P20
PCa	ACSF2	P20
PCa	ACSL4	P20
PCa	ACSM2A	P20
PCa	ACSM2B	P20
PCa	ACSM3	P20
PCa	ACSS1	P20
PCa	ACSS3	P20
PCa	ACTR3B	P20
PCa	ACY1	P20
PCa	ACY3	P20
PCa	ADAMDEC1	P20
PCa	ADD1	P20
PCa	ADH6	P20
PCa	AGXT2	P20
PCa	AIF1L	P20
PCa	AIFM1	P20
PCa	AIG1	P20
PCa	AK1	P20
PCa	AK4	P20
PCa	AKAP1	P20
PCa	AKR1C1	P20
PCa	AKR1C2	P20
PCa	AKR1C3	P20
PCa	AKR1D1	P20
PCa	AKR7A3	P20
PCa	ALDH16A1	P20
PCa	ALDH1A1	P20
PCa	ALDH1B1	P20
PCa	ALDH1L1	P20
PCa	ALDH1L2	P20
PCa	ALDH2	P20
PCa	ALDH3A2	P20
PCa	ALDH4A1	P20
PCa	ALDH6A1	P20
PCa	ALDH8A1	P20
PCa	ALDOB	P20
PCa	ALOX5	P20
PCa	AMN	P20
PCa	ANG	P20
PCa	ANK1	P20
PCa	ANXA13	P20
PCa	ANXA4	P20
PCa	ANXA9	P20
PCa	APCS	P20
PCa	APMAP	P20
PCa	APOA1	P20
PCa	APOA4	P20
PCa	APOA5	P20
PCa	APOC2	P20
PCa	APOC3	P20
PCa	APOD	P20
PCa	APOE	P20
PCa	APOF	P20
PCa	APOH	P20
PCa	APOO	P20
PCa	AQP2	P20
PCa	ARHGEF10L	P20
PCa	ARHGEF16	P20
PCa	ARL15	P20
PCa	ARL2	P20
PCa	ARL6	P20
PCa	ARPC1A	P20
PCa	ARPC1B	P20
PCa	ARSE	P20
PCa	ARSF	P20
PCa	ART3	P20
PCa	ASPA	P20
PCa	ASPH	P20
PCa	ASS1	P20
PCa	ATAD3A	P20
PCa	ATP11A	P20
PCa	ATP1A1	P20
PCa	ATP1A2	P20
PCa	ATP1A3	P20
PCa	ATP1B1	P20
PCa	ATP2A2	P20
PCa	ATP2B4	P20
PCa	ATP4A	P20
PCa	ATP5A1	P20
PCa	ATP5C1	P20
PCa	ATP5D	P20
PCa	ATP5F1	P20
PCa	ATP5H	P20
PCa	ATP5I	P20
PCa	ATP5J2	P20
PCa	ATP5L	P20
PCa	ATP5O	P20
PCa	ATP5S	P20
PCa	ATP6AP1	P20
PCa	ATP6AP2	P20
PCa	ATP6V0A4	P20
PCa	ATP6V1G1	P20
PCa	ATP6V1G2	P20
PCa	BBOX1	P20
PCa	BGN	P20
PCa	BHMT	P20
PCa	BHMT2	P20
PCa	BPGM	P20
PCa	BPHL	P20
PCa	BRI3BP	P20
PCa	BST1	P20
PCa	BST2	P20
PCa	C1QA	P20
PCa	C1QB	P20
PCa	C1QBP	P20
PCa	C1QC	P20
PCa	C1S	P20
PCa	C21orf33	P20
PCa	C2CD5	P20
PCa	C4BPA	P20
PCa	C7	P20
PCa	C7orf55	P20
PCa	C9	P20
PCa	CA1	P20
PCa	CA12	P20
PCa	CA2	P20
PCa	CA3	P20
PCa	CA4	P20
PCa	CALB1	P20
PCa	CALR	P20
PCa	CANX	P20
PCa	CDC42BPA	P20
PCa	CDC42BPG	P20
PCa	CDHR5	P20
PCa	CDK9	P20
PCa	CEACAM6	P20
PCa	CEP250	P20
PCa	CES2	P20
PCa	CFD	P20
PCa	CFH	P20
PCa	CFI	P20
PCa	CFL1	P20
PCa	CFL2	P20
PCa	CHCHD3	P20
PCa	CHDH	P20
PCa	CHID1	P20
PCa	CHP1	P20
PCa	CKAP4	P20
PCa	CLDN2	P20
PCa	CLEC3B	P20
PCa	CLIC4	P20
PCa	CLN3	P20
PCa	CLRN3	P20
PCa	CMBL	P20
PCa	CNPY3	P20
PCa	COL15A1	P20
PCa	COL18A1	P20
PCa	CORO1A	P20
PCa	CORO1C	P20
PCa	CORO7	P20
PCa	COTL1	P20
PCa	COX5A	P20
PCa	COX5B	P20
PCa	COX7A2	P20
PCa	COX7A2L	P20
PCa	CPB2	P20
PCa	CPNE6	P20
PCa	CPT1A	P20
PCa	CPT2	P20
PCa	CR1	P20
PCa	CR1L	P20
PCa	CRIP2	P20
PCa	CRYAA	P20
PCa	CRYAB	P20
PCa	CRYL1	P20
PCa	CTNNA2	P20
PCa	CUBN	P20
PCa	CYB5A	P20
PCa	CYB5R3	P20
PCa	CYC1	P20
PCa	CYP27A1	P20
PCa	CYP4F2	P20
PCa	CYP4F3	P20
PCa	CYSTM1	P20
PCa	DAB2	P20
PCa	DAD1	P20
PCa	DAK	P20
PCa	DCDC2	P20
PCa	DDC	P20
PCa	DDRGK1	P20
PCa	DDX1	P20
PCa	DDX17	P20
PCa	DES	P20
PCa	DHCR7	P20
PCa	DHX15	P20
PCa	DHX9	P20
PCa	DIAPH2	P20
PCa	DLAT	P20
PCa	DMGDH	P20
PCa	DNAJC11	P20
PCa	DNAJC3	P20
PCa	DNM2	P20
PCa	DOCK2	P20
PCa	DOCK7	P20
PCa	DPEP1	P20
PCa	DPM3	P20
PCa	DPT	P20
PCa	DPYS	P20
PCa	DPYSL2	P20
PCa	DSC3	P20
PCa	DYNC2H1	P20
PCa	ECHDC1	P20
PCa	ECHDC3	P20
PCa	ECHS1	P20
PCa	EFR3A	P20
PCa	EHHADH	P20
PCa	EMD	P20
PCa	ENPEP	P20
PCa	ENPP3	P20
PCa	ENPP6	P20
PCa	EPB41	P20
PCa	EPB41L1	P20
PCa	EPB41L3	P20
PCa	EPB42	P20
PCa	EPHX1	P20
PCa	EPPK1	P20
PCa	EPS8L2	P20
PCa	EPX	P20
PCa	ERP29	P20
PCa	ESPN	P20
PCa	ETFA	P20
PCa	ETFB	P20
PCa	ETFDH	P20
PCa	EXOC3L4	P20
PCa	F11	P20
PCa	F2	P20
PCa	F9	P20
PCa	FABP1	P20
PCa	FABP3	P20
PCa	FAM151A	P20
PCa	FAM162A	P20
PCa	FAM65A	P20
PCa	FARP1	P20
PCa	FDXR	P20
PCa	FGA	P20
PCa	FGB	P20
PCa	FGG	P20
PCa	FGR	P20
PCa	FH	P20
PCa	FKBP2	P20
PCa	FLNA	P20
PCa	FLOT1	P20
PCa	FLOT2	P20
PCa	FMO1	P20
PCa	FPR1	P20
PCa	FRK	P20
PCa	FSCN1	P20
PCa	FTCD	P20
PCa	FTL	P20
PCa	FXYD2	P20
PCa	FYN	P20
PCa	GAL3ST1	P20
PCa	GALK1	P20
PCa	GALNT2	P20
PCa	GANAB	P20
PCa	GAPDH	P20
PCa	GAS6	P20
PCa	GATM	P20
PCa	GC	P20
PCa	GCDH	P20
PCa	GDPD3	P20
PCa	GFM1	P20
PCa	GGH	P20
PCa	GGT1	P20
PCa	GHDC	P20
PCa	GHITM	P20
PCa	GIPC2	P20
PCa	GJB1	P20
PCa	GK	P20
PCa	GK2	P20
PCa	GLDC	P20
PCa	GLS	P20
PCa	GLUD1	P20
PCa	GLUD2	P20
PCa	GLYAT	P20
PCa	GM2A	P20
PCa	GNA11	P20
PCa	GNA13	P20
PCa	GNA14	P20
PCa	GNAQ	P20
PCa	GNB4	P20
PCa	GOLGB1	P20
PCa	GPC3	P20
PCa	GPC4	P20
PCa	GPD1	P20
PCa	GPNMB	P20
PCa	GPR155	P20
PCa	GRPEL1	P20
PCa	GSTA1	P20
PCa	GSTA2	P20
PCa	GSTA5	P20
PCa	GSTM3	P20
PCa	H2AFY	P20
PCa	H2AFY2	P20
PCa	HADHA	P20
PCa	HADHB	P20
PCa	HAGH	P20
PCa	HAO2	P20
PCa	HBA1	P20
PCa	HBB	P20
PCa	HBD	P20
PCa	HBE1	P20
PCa	HBG1	P20
PCa	HBG2	P20
PCa	HBZ	P20
PCa	HCK	P20
PCa	HIBCH	P20
PCa	HINT2	P20
PCa	HKDC1	P20
PCa	HLA-A	P20
PCa	HLA-DRA	P20
PCa	HLA-DRB1	P20
PCa	HLA-DRB3	P20
PCa	HLA-DRB5	P20
PCa	HLA-G	P20
PCa	HMGCS2	P20
PCa	HNRNPA0	P20
PCa	HNRNPA2B1	P20
PCa	HNRNPA3	P20
PCa	HNRNPC	P20
PCa	HNRNPH1	P20
PCa	HNRNPH3	P20
PCa	HNRNPK	P20
PCa	HNRNPM	P20
PCa	HNRNPU	P20
PCa	HPCAL1	P20
PCa	HRG	P20
PCa	HSD11B2	P20
PCa	HSD17B10	P20
PCa	HSD17B8	P20
PCa	HSDL2	P20
PCa	HSP90B1	P20
PCa	HSPA12A	P20
PCa	HSPA5	P20
PCa	HSPA9	P20
PCa	HSPD1	P20
PCa	IARS2	P20
PCa	IDH2	P20
PCa	IDH3A	P20
PCa	IFITM1	P20
PCa	IFITM2	P20
PCa	IFITM3	P20
PCa	IFT52	P20
PCa	IFT81	P20
PCa	IGFALS	P20
PCa	ILVBL	P20
PCa	IMMT	P20
PCa	INHBE	P20
PCa	IQGAP2	P20
PCa	ITGA3	P20
PCa	ITGB1	P20
PCa	ITGB3	P20
PCa	ITIH1	P20
PCa	ITIH3	P20
PCa	ITM2B	P20
PCa	ITPK1	P20
PCa	KHK	P20
PCa	KIF1C	P20
PCa	KIF23	P20
PCa	KIFAP3	P20
PCa	KIRREL	P20
PCa	KMO	P20
PCa	KPNA3	P20
PCa	KYNU	P20
PCa	LARS2	P20
PCa	LASP1	P20
PCa	LDHC	P20
PCa	LDHD	P20
PCa	LEMD2	P20
PCa	LGALS2	P20
PCa	LMNA	P20
PCa	LMO7	P20
PCa	LONP1	P20
PCa	LPCAT2	P20
PCa	LPL	P20
PCa	LRP2	P20
PCa	LRPAP1	P20
PCa	LRPPRC	P20
PCa	LRRC16A	P20
PCa	LRRK2	P20
PCa	LUC7L2	P20
PCa	MACROD1	P20
PCa	MAOB	P20
PCa	MAPK6	P20
PCa	MAPKAPK2	P20
PCa	MAPT	P20
PCa	MARC2	P20
PCa	MASP2	P20
PCa	MATR3	P20
PCa	MCCC1	P20
PCa	MCU	P20
PCa	METRNL	P20
PCa	METTL7A	P20
PCa	MFGE8	P20
PCa	MGP	P20
PCa	MLEC	P20
PCa	MME	P20
PCa	MOGS	P20
PCa	MPDU1	P20
PCa	MPP5	P20
PCa	MSN	P20
PCa	MSRA	P20
PCa	MT-ATP8	P20
PCa	MT-CO2	P20
PCa	MTHFD1	P20
PCa	MTX1	P20
PCa	MUC16	P20
PCa	MUT	P20
PCa	MVP	P20
PCa	MX2	P20
PCa	MYO18A	P20
PCa	MYO1B	P20
PCa	MYO1E	P20
PCa	MYO1G	P20
PCa	MYO6	P20
PCa	MYO7B	P20
PCa	NAPSA	P20
PCa	NAT8	P20
PCa	NCEH1	P20
PCa	NCK2	P20
PCa	NCL	P20
PCa	NDUFA10	P20
PCa	NDUFA13	P20
PCa	NDUFA2	P20
PCa	NDUFA4	P20
PCa	NDUFA5	P20
PCa	NDUFA6	P20
PCa	NDUFA8	P20
PCa	NDUFA9	P20
PCa	NDUFB1	P20
PCa	NDUFB10	P20
PCa	NDUFB11	P20
PCa	NDUFB3	P20
PCa	NDUFB4	P20
PCa	NDUFB7	P20
PCa	NDUFB8	P20
PCa	NDUFB9	P20
PCa	NDUFC2	P20
PCa	NDUFS1	P20
PCa	NDUFS3	P20
PCa	NDUFS6	P20
PCa	NDUFS8	P20
PCa	NDUFV1	P20
PCa	NDUFV2	P20
PCa	NEBL	P20
PCa	NID2	P20
PCa	NNT	P20
PCa	NONO	P20
PCa	NOS2	P20
PCa	NPHS2	P20
PCa	NPM1	P20
PCa	OAF	P20
PCa	OCIAD1	P20
PCa	OCIAD2	P20
PCa	OGDH	P20
PCa	OGDHL	P20
PCa	OPTN	P20
PCa	OXCT1	P20
PCa	OXSR1	P20
PCa	PAH	P20
PCa	PALM	P20
PCa	PAPSS2	P20
PCa	PARD6B	P20
PCa	PARP4	P20
PCa	PBLD	P20
PCa	PC	P20
PCa	PCCA	P20
PCa	PCCB	P20
PCa	PCK1	P20
PCa	PCK2	P20
PCa	PCYOX1	P20
PCa	PDE4DIP	P20
PCa	PDHB	P20
PCa	PDHX	P20
PCa	PDIA3	P20
PCa	PDLIM2	P20
PCa	PDZK1	P20
PCa	PDZK1IP1	P20
PCa	PDZK1P1	P20
PCa	PECR	P20
PCa	PEX11B	P20
PCa	PGRMC1	P20
PCa	PHB	P20
PCa	PHB2	P20
PCa	PIPOX	P20
PCa	PKLR	P20
PCa	PKP3	P20
PCa	PLCG2	P20
PCa	PLEKHA1	P20
PCa	PLEKHF1	P20
PCa	PLEKHF2	P20
PCa	PLS1	P20
PCa	PMPCA	P20
PCa	PODXL	P20
PCa	POR	P20
PCa	POTEE	P20
PCa	POTEF	P20
PCa	POTEI	P20
PCa	POTEJ	P20
PCa	POTEKP	P20
PCa	PPP2R1B	P20
PCa	PRG2	P20
PCa	PRKAA2	P20
PCa	PRKAG1	P20
PCa	PRKCA	P20
PCa	PRKCSH	P20
PCa	PRKCZ	P20
PCa	PRKDC	P20
PCa	PRODH2	P20
PCa	PROZ	P20
PCa	PSAP	P20
PCa	PTER	P20
PCa	PTPN13	P20
PCa	PTPRJ	P20
PCa	PTPRO	P20
PCa	RAB10	P20
PCa	RAB12	P20
PCa	RAB17	P20
PCa	RAB29	P20
PCa	RAB32	P20
PCa	RAB43	P20
PCa	RACGAP1	P20
PCa	RARRES2	P20
PCa	RBP4	P20
PCa	RCN1	P20
PCa	RENBP	P20
PCa	RER1	P20
PCa	RHOB	P20
PCa	RHOT1	P20
PCa	RNASE6	P20
PCa	RPN1	P20
PCa	RPN2	P20
PCa	RTN4	P20
PCa	S100A2	P20
PCa	S100A4	P20
PCa	S100A6	P20
PCa	S100A9	P20
PCa	SAA1	P20
PCa	SACM1L	P20
PCa	SAMHD1	P20
PCa	SAMM50	P20
PCa	SARDH	P20
PCa	SARS2	P20
PCa	SCAMP4	P20
PCa	SCARB2	P20
PCa	SDC1	P20
PCa	SDC4	P20
PCa	SDHA	P20
PCa	SDHB	P20
PCa	SDSL	P20
PCa	SEC62	P20
PCa	SEP15	P20
PCa	SEPT11	P20
PCa	SERPINA4	P20
PCa	SERPIND1	P20
PCa	SERPINF1	P20
PCa	SERPINH1	P20
PCa	SFXN1	P20
PCa	SFXN3	P20
PCa	SGCE	P20
PCa	SHMT1	P20
PCa	SHMT2	P20
PCa	SLC12A1	P20
PCa	SLC13A3	P20
PCa	SLC16A4	P20
PCa	SLC22A11	P20
PCa	SLC22A13	P20
PCa	SLC23A1	P20
PCa	SLC25A1	P20
PCa	SLC25A10	P20
PCa	SLC25A11	P20
PCa	SLC25A12	P20
PCa	SLC25A13	P20
PCa	SLC25A3	P20
PCa	SLC25A31	P20
PCa	SLC25A4	P20
PCa	SLC25A5	P20
PCa	SLC25A6	P20
PCa	SLC27A2	P20
PCa	SLC2A1	P20
PCa	SLC2A13	P20
PCa	SLC36A2	P20
PCa	SLC3A1	P20
PCa	SLC3A2	P20
PCa	SLC43A2	P20
PCa	SLC47A1	P20
PCa	SLC4A1	P20
PCa	SLC5A1	P20
PCa	SLC5A12	P20
PCa	SLC5A2	P20
PCa	SLC5A9	P20
PCa	SLC6A19	P20
PCa	SLC9A3	P20
PCa	SLC9A3R1	P20
PCa	SLIRP	P20
PCa	SMIM24	P20
PCa	SNX30	P20
PCa	SNX4	P20
PCa	SPAG9	P20
PCa	SPCS3	P20
PCa	SPP1	P20
PCa	SPP2	P20
PCa	SPRYD4	P20
PCa	SPTA1	P20
PCa	SPTB	P20
PCa	SRPRB	P20
PCa	STOM	P20
PCa	STT3A	P20
PCa	STX3	P20
PCa	STX7	P20
PCa	STXBP3	P20
PCa	STXBP4	P20
PCa	SUCLA2	P20
PCa	SUCLG1	P20
PCa	SUCLG2	P20
PCa	SULT1A1	P20
PCa	SULT1A3;SULT1A4	P20
PCa	SULT1C2	P20
PCa	SUN2	P20
PCa	SYPL1	P20
PCa	TAGLN	P20
PCa	TBC1D10A	P20
PCa	TBC1D2	P20
PCa	TCN2	P20
PCa	TFRC	P20
PCa	THY1	P20
PCa	TIMM50	P20
PCa	TJP2	P20
PCa	TM7SF3	P20
PCa	TM9SF4	P20
PCa	TMEM106B	P20
PCa	TMEM109	P20
PCa	TMEM126A	P20
PCa	TMEM176A	P20
PCa	TMEM176B	P20
PCa	TMEM192	P20
PCa	TMEM214	P20
PCa	TMEM256	P20
PCa	TMEM27	P20
PCa	TMEM33	P20
PCa	TMX1	P20
PCa	TNC	P20
PCa	TNFAIP2	P20
PCa	TOMM40	P20
PCa	TOMM70A	P20
PCa	TOP2B	P20
PCa	TOR1A	P20
PCa	TOR1AIP1	P20
PCa	TOR1AIP2	P20
PCa	TPM3	P20
PCa	TPP1	P20
PCa	TRAP1	P20
PCa	TREH	P20
PCa	TRHDE	P20
PCa	TRIM26	P20
PCa	TRIP10	P20
PCa	TSKU	P20
PCa	TST	P20
PCa	TTN	P20
PCa	TTR	P20
PCa	TUBA1C	P20
PCa	TUBA8	P20
PCa	TUFM	P20
PCa	TXNDC5	P20
PCa	U2AF1	P20
PCa	U2AF1L4	P20
PCa	UCHL1	P20
PCa	UGT1A1	P20
PCa	UGT1A3	P20
PCa	UGT1A4	P20
PCa	UGT1A6	P20
PCa	UGT1A7	P20
PCa	UGT1A8	P20
PCa	UGT1A9	P20
PCa	UGT2A1	P20
PCa	UGT2A3	P20
PCa	UGT2B10	P20
PCa	UGT2B7	P20
PCa	UMOD	P20
PCa	UQCRB	P20
PCa	UQCRC1	P20
PCa	UQCRC2	P20
PCa	UQCRFS1	P20
PCa	UQCRFS1P1	P20
PCa	UQCRQ	P20
PCa	USMG5	P20
PCa	VCPIP1	P20
PCa	VDAC1	P20
PCa	VDAC2	P20
PCa	VDAC3	P20
PCa	VIL1	P20
PCa	VIM	P20
PCa	VMO1	P20
PCa	VPS41	P20
PCa	VTN	P20
PCa	VWA8	P20
PCa	WASL	P20
PCa	WDR1	P20
PCa	XPNPEP2	P20
PCa	XRCC5	P20
PCa	XRCC6	P20
PCa	XYLB	P20
PCa	ZMPSTE24	P20
PCa	ABI3BP	uSP
PCa	ACADM	uSP
PCa	ACAT1	uSP
PCa	ACE2	uSP
PCa	ACO1	uSP
PCa	ACO2	uSP
PCa	ACTA1	uSP
PCa	ACTA2	uSP
PCa	ACTB	uSP
PCa	ACTBL2	uSP
PCa	ACTG1	uSP
PCa	ACTG2	uSP
PCa	ACTN1	uSP
PCa	ACTN3	uSP
PCa	ACTN4	uSP
PCa	ACTR1A	uSP
PCa	ACTR2	uSP
PCa	ACTR3	uSP
PCa	ACY3	uSP
PCa	ADAMTSL2	uSP
PCa	ADAMTSL4	uSP
PCa	ADIPOQ	uSP
PCa	ADM	uSP
PCa	AGRP	uSP
PCa	AHCY	uSP
PCa	AHCYL1	uSP
PCa	AHCYL2	uSP
PCa	AKR1A1	uSP
PCa	AKR1B1	uSP
PCa	AKR1C1	uSP
PCa	AKR1C2	uSP
PCa	AKR1C3	uSP
PCa	AKR7A2	uSP
PCa	AKR7A3	uSP
PCa	AKR7L	uSP
PCa	ALDH1A1	uSP
PCa	ALDH1L1	uSP
PCa	ALDH2	uSP
PCa	ALDH4A1	uSP
PCa	ALDH8A1	uSP
PCa	ALDOB	uSP
PCa	ALPL	uSP
PCa	AMN	uSP
PCa	ANGPTL2	uSP
PCa	ANGPTL6	uSP
PCa	AOX1	uSP
PCa	APOA4	uSP
PCa	APOC3	uSP
PCa	APOE	uSP
PCa	AQP1	uSP
PCa	AQP2	uSP
PCa	ARG1	uSP
PCa	ARHGEF10L	uSP
PCa	ARL8A	uSP
PCa	ARL8B	uSP
PCa	ARPC1A	uSP
PCa	ARPC1B	uSP
PCa	ARPC2	uSP
PCa	ARPC3	uSP
PCa	ARPC4	uSP
PCa	ARSB	uSP
PCa	ARSF	uSP
PCa	ASL	uSP
PCa	ASS1	uSP
PCa	ATOX1	uSP
PCa	ATP1A1	uSP
PCa	ATP1A2	uSP
PCa	ATP1A3	uSP
PCa	ATP1B1	uSP
PCa	ATP4A	uSP
PCa	ATP5A1	uSP
PCa	ATP5B	uSP
PCa	ATP6AP1	uSP
PCa	ATP6AP2	uSP
PCa	ATP6V1A	uSP
PCa	ATP6V1B1	uSP
PCa	ATP6V1E1	uSP
PCa	ATP6V1G2	uSP
PCa	ATP6V1H	uSP
PCa	B3GNT2	uSP
PCa	BBOX1	uSP
PCa	BDH2	uSP
PCa	BGN	uSP
PCa	BHMT	uSP
PCa	BHMT2	uSP
PCa	BLVRA	uSP
PCa	BLVRB	uSP
PCa	BOLA2	uSP
PCa	BPNT1	uSP
PCa	BROX	uSP
PCa	BTNL3	uSP
PCa	C11orf52	uSP
PCa	C1QC	uSP
PCa	C4BPB	uSP
PCa	C8B	uSP
PCa	CA1	uSP
PCa	CA2	uSP
PCa	CA4	uSP
PCa	CALB1	uSP
PCa	CALML3	uSP
PCa	CALML5	uSP
PCa	CALR	uSP
PCa	CANX	uSP
PCa	CAPN7	uSP
PCa	CAPS	uSP
PCa	CAPZA2	uSP
PCa	CARHSP1	uSP
PCa	CAT	uSP
PCa	CBR3	uSP
PCa	CCT3	uSP
PCa	CCT4	uSP
PCa	CD2AP	uSP
PCa	CD300LF	uSP
PCa	CD33	uSP
PCa	CD40	uSP
PCa	CD58	uSP
PCa	CDH15	uSP
PCa	CDH19	uSP
PCa	CFD	uSP
PCa	CFH	uSP
PCa	CFHR4	uSP
PCa	CHGB	uSP
PCa	CHI3L1	uSP
PCa	CHL1	uSP
PCa	CHMP2B	uSP
PCa	CLEC5A	uSP
PCa	CLIC4	uSP
PCa	CLMP	uSP
PCa	CLU	uSP
PCa	CMBL	uSP
PCa	COL18A1	uSP
PCa	COL1A2	uSP
PCa	COL28A1	uSP
PCa	COL2A1	uSP
PCa	COL4A1	uSP
PCa	COL5A2	uSP
PCa	COL7A1	uSP
PCa	COMP	uSP
PCa	COTL1	uSP
PCa	CPA4	uSP
PCa	CPB2	uSP
PCa	CPN1	uSP
PCa	CPVL	uSP
PCa	CR1	uSP
PCa	CR1L	uSP
PCa	CREB3L3	uSP
PCa	CRELD1	uSP
PCa	CRNN	uSP
PCa	CROCC	uSP
PCa	CRTAC1	uSP
PCa	CRYAB	uSP
PCa	CRYZ	uSP
PCa	CTGF	uSP
PCa	CTSG	uSP
PCa	CTTN	uSP
PCa	CYB5A	uSP
PCa	CYBRD1	uSP
PCa	CYCS	uSP
PCa	CYFIP1	uSP
PCa	CYSTM1	uSP
PCa	DAK	uSP
PCa	DBNL	uSP
PCa	DCD	uSP
PCa	DCHS1	uSP
PCa	DDAH2	uSP
PCa	DDC	uSP
PCa	DDX17	uSP
PCa	DES	uSP
PCa	DHX9	uSP
PCa	DKK3	uSP
PCa	DLD	uSP
PCa	DLK2	uSP
PCa	DLST	uSP
PCa	DNER	uSP
PCa	DPEP1	uSP
PCa	DPYS	uSP
PCa	DSC1	uSP
PCa	DSC3	uSP
PCa	DSG1	uSP
PCa	DSG2	uSP
PCa	DSP	uSP
PCa	ECHS1	uSP
PCa	ECM1	uSP
PCa	EDA2R	uSP
PCa	EDAR	uSP
PCa	EEF1D	uSP
PCa	EFEMP2	uSP
PCa	EFNB3	uSP
PCa	EGFR	uSP
PCa	EHD4	uSP
PCa	EIF4A1	uSP
PCa	EMR2	uSP
PCa	ENOPH1	uSP
PCa	ENPP6	uSP
PCa	EPB42	uSP
PCa	EPHA4	uSP
PCa	EPHB2	uSP
PCa	EPHB6	uSP
PCa	EPPK1	uSP
PCa	EPS8L2	uSP
PCa	ERP44	uSP
PCa	F10	uSP
PCa	F11	uSP
PCa	F13B	uSP
PCa	F9	uSP
PCa	FABP1	uSP
PCa	FABP5	uSP
PCa	FAM171A1	uSP
PCa	FAT4	uSP
PCa	FBLN1	uSP
PCa	FBP2	uSP
PCa	FGB	uSP
PCa	FGFR1	uSP
PCa	FGG	uSP
PCa	FGL2	uSP
PCa	FH	uSP
PCa	FLG2	uSP
PCa	FLNB	uSP
PCa	FLNC	uSP
PCa	FLOT1	uSP
PCa	FLOT2	uSP
PCa	FLRT2	uSP
PCa	FLRT3	uSP
PCa	FREM2	uSP
PCa	FRK	uSP
PCa	FSHB	uSP
PCa	FSTL3	uSP
PCa	FTCD	uSP
PCa	FTL	uSP
PCa	FURIN	uSP
PCa	GALM	uSP
PCa	GALNS	uSP
PCa	GANAB	uSP
PCa	GAPDH	uSP
PCa	GAPDHS	uSP
PCa	GAS1	uSP
PCa	GAS6	uSP
PCa	GATM	uSP
PCa	GBE1	uSP
PCa	GCN1L1	uSP
PCa	GDA	uSP
PCa	GGT6	uSP
PCa	GHITM	uSP
PCa	GIPC2	uSP
PCa	GLRX	uSP
PCa	GLUD1	uSP
PCa	GLUD2	uSP
PCa	GMFB	uSP
PCa	GMPR2	uSP
PCa	GNA11	uSP
PCa	GNA13	uSP
PCa	GNA14	uSP
PCa	GNAI1	uSP
PCa	GNAI2	uSP
PCa	GNAI3	uSP
PCa	GNAO1	uSP
PCa	GNAS	uSP
PCa	GNAT3	uSP
PCa	GNB4	uSP
PCa	GNG12	uSP
PCa	GOLIM4	uSP
PCa	GOLM1	uSP
PCa	GOT1	uSP
PCa	GP1BA	uSP
PCa	GPC3	uSP
PCa	GPC4	uSP
PCa	GPD1	uSP
PCa	GPR116	uSP
PCa	GPR126	uSP
PCa	GPRC5A	uSP
PCa	GPRC5B	uSP
PCa	GRHPR	uSP
PCa	GSTA1	uSP
PCa	GSTA2	uSP
PCa	GSTA5	uSP
PCa	GUCA2A	uSP
PCa	H2AFJ	uSP
PCa	H3F3A	uSP
PCa	HADHA	uSP
PCa	HAGH	uSP
PCa	HBA1	uSP
PCa	HBB	uSP
PCa	HBD	uSP
PCa	HBE1	uSP
PCa	HBG1	uSP
PCa	HBG2	uSP
PCa	HGFAC	uSP
PCa	HIST1H1A	uSP
PCa	HIST1H1C	uSP
PCa	HIST1H1D	uSP
PCa	HIST1H1E	uSP
PCa	HIST1H1T	uSP
PCa	HIST1H2AC	uSP
PCa	HIST1H2BA	uSP
PCa	HIST1H2BC	uSP
PCa	HIST1H2BJ	uSP
PCa	HIST1H3A	uSP
PCa	HIST1H4A	uSP
PCa	HIST2H2AA3;HIST2H2AC	uSP
PCa	HIST2H2BF	uSP
PCa	HIST2H3A	uSP
PCa	HIST3H2A	uSP
PCa	HIST3H2BB	uSP
PCa	HIST3H3	uSP
PCa	HLA-A	uSP
PCa	HLA-B	uSP
PCa	HLA-C	uSP
PCa	HLA-H	uSP
PCa	HNRNPA1	uSP
PCa	HNRNPK	uSP
PCa	HNRNPU	uSP
PCa	HPD	uSP
PCa	HPGD	uSP
PCa	HRNR	uSP
PCa	HRSP12	uSP
PCa	HS6ST2	uSP
PCa	HSP90B1	uSP
PCa	HSPA2	uSP
PCa	HSPA5	uSP
PCa	HSPA9	uSP
PCa	HSPD1	uSP
PCa	HTRA1	uSP
PCa	ICAM3	uSP
PCa	ICOSLG	uSP
PCa	IDH2	uSP
PCa	IGFALS	uSP
PCa	IGFBP2	uSP
PCa	IGFBP4	uSP
PCa	IGFBP6	uSP
PCa	IGHV4-39	uSP
PCa	IGLON5	uSP
PCa	IGLV1-44	uSP
PCa	IGLV7-43	uSP
PCa	IL6R	uSP
PCa	INHBC	uSP
PCa	ITIH2	uSP
PCa	ITIH5	uSP
PCa	ITLN1	uSP
PCa	JUP	uSP
PCa	KAZALD1	uSP
PCa	KHK	uSP
PCa	KHSRP	uSP
PCa	KIAA0319L	uSP
PCa	KIF12	uSP
PCa	KIF20B	uSP
PCa	KL	uSP
PCa	KLC4	uSP
PCa	KLKB1	uSP
PCa	KLRD1	uSP
PCa	KLRK1	uSP
PCa	KRT1	uSP
PCa	KRT10	uSP
PCa	KRT12	uSP
PCa	KRT13	uSP
PCa	KRT14	uSP
PCa	KRT15	uSP
PCa	KRT16	uSP
PCa	KRT17	uSP
PCa	KRT18	uSP
PCa	KRT19	uSP
PCa	KRT2	uSP
PCa	KRT20	uSP
PCa	KRT25	uSP
PCa	KRT27	uSP
PCa	KRT3	uSP
PCa	KRT36	uSP
PCa	KRT38	uSP
PCa	KRT4	uSP
PCa	KRT5	uSP
PCa	KRT6A	uSP
PCa	KRT6B	uSP
PCa	KRT6C	uSP
PCa	KRT7	uSP
PCa	KRT71	uSP
PCa	KRT72	uSP
PCa	KRT73	uSP
PCa	KRT74	uSP
PCa	KRT75	uSP
PCa	KRT76	uSP
PCa	KRT77	uSP
PCa	KRT78	uSP
PCa	KRT79	uSP
PCa	KRT8	uSP
PCa	KRT83	uSP
PCa	KRT9	uSP
PCa	L1CAM	uSP
PCa	LAMA2	uSP
PCa	LAMA3	uSP
PCa	LAMA4	uSP
PCa	LAMB1	uSP
PCa	LAMTOR1	uSP
PCa	LBP	uSP
PCa	LCN1	uSP
PCa	LDHB	uSP
PCa	LILRB3	uSP
PCa	LMNA	uSP
PCa	LOX	uSP
PCa	LPHN1	uSP
PCa	LPL	uSP
PCa	LRP1	uSP
PCa	LRRC15	uSP
PCa	LSR	uSP
PCa	LTA4H	uSP
PCa	LY6D	uSP
PCa	LYPD6B	uSP
PCa	MAL2	uSP
PCa	MAN1A1	uSP
PCa	MAN1C1	uSP
PCa	MAN2A1	uSP
PCa	MASP1	uSP
PCa	MAT2A	uSP
PCa	MBTPS1	uSP
PCa	MDH2	uSP
PCa	MEGF6	uSP
PCa	MEGF9	uSP
PCa	MGAT1	uSP
PCa	MGAT5	uSP
PCa	MIA3	uSP
PCa	MITD1	uSP
PCa	MLEC	uSP
PCa	MRC2	uSP
PCa	MSN	uSP
PCa	MTHFD1	uSP
PCa	MUC1	uSP
PCa	MUC13	uSP
PCa	MUC20	uSP
PCa	MUC5AC	uSP
PCa	MUC5B	uSP
PCa	MUC6	uSP
PCa	MVP	uSP
PCa	MXRA5	uSP
PCa	MXRA8	uSP
PCa	MYH10	uSP
PCa	MYH11	uSP
PCa	MYH9	uSP
PCa	MYO1C	uSP
PCa	MYO5B	uSP
PCa	MYO6	uSP
PCa	MYOC	uSP
PCa	NCSTN	uSP
PCa	NID2	uSP
PCa	NOTCH1	uSP
PCa	NOTCH2	uSP
PCa	NPHS2	uSP
PCa	NQO2	uSP
PCa	NRP1	uSP
PCa	NRXN3	uSP
PCa	NUCB1	uSP
PCa	OAF	uSP
PCa	OBSCN	uSP
PCa	OGFOD3	uSP
PCa	OGN	uSP
PCa	OIT3	uSP
PCa	OSBP	uSP
PCa	OTUB1	uSP
PCa	P4HB	uSP
PCa	PABPC1	uSP
PCa	PACSIN3	uSP
PCa	PAEP	uSP
PCa	PBLD	uSP
PCa	PCBP2	uSP
PCa	PCBP3	uSP
PCa	PCDH9	uSP
PCa	PCK1	uSP
PCa	PCK2	uSP
PCa	PCMT1	uSP
PCa	PCOLCE2	uSP
PCa	PDIA3	uSP
PCa	PDIA6	uSP
PCa	PDZK1	uSP
PCa	PDZK1IP1	uSP
PCa	PDZK1P1	uSP
PCa	PEAR1	uSP
PCa	PEPD	uSP
PCa	PGAM1	uSP
PCa	PGAM2	uSP
PCa	PGLYRP2	uSP
PCa	PGRMC1	uSP
PCa	PKLR	uSP
PCa	PLCD1	uSP
PCa	PLG	uSP
PCa	PLS3	uSP
PCa	PLXND1	uSP
PCa	PNP	uSP
PCa	PNPO	uSP
PCa	PODXL	uSP
PCa	POTEKP	uSP
PCa	PPA1	uSP
PCa	PPL	uSP
PCa	PRAP1	uSP
PCa	PRDX3	uSP
PCa	PRELP	uSP
PCa	PRH1	uSP
PCa	PRND	uSP
PCa	PROM1	uSP
PCa	PRPS1	uSP
PCa	PRTN3	uSP
PCa	PSMA3	uSP
PCa	PSMC4	uSP
PCa	PSMD6	uSP
PCa	PTER	uSP
PCa	PTK7	uSP
PCa	PTPRK	uSP
PCa	PTPRO	uSP
PCa	PVALB	uSP
PCa	QPRT	uSP
PCa	RAB10	uSP
PCa	RAB25	uSP
PCa	RAB5A	uSP
PCa	RAC2	uSP
PCa	RAC3	uSP
PCa	RARS	uSP
PCa	RCN1	uSP
PCa	RNASE3	uSP
PCa	RNF13	uSP
PCa	RPL13	uSP
PCa	RPL7	uSP
PCa	RPL7A	uSP
PCa	RPS12	uSP
PCa	RPS18	uSP
PCa	RPS2	uSP
PCa	RPS9	uSP
PCa	RRAS2	uSP
PCa	RTCB	uSP
PCa	SBSN	uSP
PCa	SCARB2	uSP
PCa	SCARF2	uSP
PCa	SCN2B	uSP
PCa	SCRN2	uSP
PCa	SCUBE1	uSP
PCa	SDF4	uSP
PCa	SDK1	uSP
PCa	SELP	uSP
PCa	SEMA5A	uSP
PCa	SEMG1	uSP
PCa	SEMG2	uSP
PCa	SEPT2	uSP
PCa	SERPINA4	uSP
PCa	SERPINA5	uSP
PCa	SERPINB12	uSP
PCa	SERPINB3	uSP
PCa	SERPINB4	uSP
PCa	SERPIND1	uSP
PCa	SERPINF1	uSP
PCa	SFPQ	uSP
PCa	SFRP1	uSP
PCa	SFRP4	uSP
PCa	SHBG	uSP
PCa	SHISA2	uSP
PCa	SHISA5	uSP
PCa	SHISA7	uSP
PCa	SHMT1	uSP
PCa	SLAMF1	uSP
PCa	SLC12A1	uSP
PCa	SLC12A2	uSP
PCa	SLC12A3	uSP
PCa	SLC13A3	uSP
PCa	SLC25A3	uSP
PCa	SLC25A4	uSP
PCa	SLC36A2	uSP
[truncated: 1,585 more rows]
