# Supplementary material for: Prostate cancer reshapes the secreted and extracellular vesicle urinary proteomes
Source: Nat Commun. 2024 Jun 13;15:5069. doi: 10.1038/s41467-024-49424-5 (PMC11176296; doi:10.1038/s41467-024-49424-5)
Supplement: Supplementary file 10 — Source Data [file 41467_2024_49424_MOESM10_ESM.zip › SourceData_S5C_GSEA_Tissue_Neg.tsv]

NAME	GS<br> follow link to MSigDB	GS DETAILS	SIZE	ES	NES	NOM p-val	FDR q-val	FWER p-val	RANK AT MAX	LEADING EDGE
HALLMARK_EPITHELIAL_MESENCHYMAL_TRANSITION	HALLMARK_EPITHELIAL_MESENCHYMAL_TRANSITION	Details ...	103	-0.71473897	-2.3692405	0.0	0.0	0.0	623	tags=55%, list=13%, signal=62%
HALLMARK_APICAL_JUNCTION	HALLMARK_APICAL_JUNCTION	Details ...	101	-0.6379576	-2.139906	0.0	0.0	0.0	637	tags=32%, list=13%, signal=36%
HALLMARK_MYOGENESIS	HALLMARK_MYOGENESIS	Details ...	107	-0.6095584	-1.9732879	0.0	0.0	0.0	664	tags=50%, list=14%, signal=56%
HALLMARK_COMPLEMENT	HALLMARK_COMPLEMENT	Details ...	97	-0.54085755	-1.7675436	0.0	0.0031186868	0.003	439	tags=26%, list=9%, signal=28%
HALLMARK_COAGULATION	HALLMARK_COAGULATION	Details ...	83	-0.53207254	-1.713959	0.0	0.004245791	0.005	446	tags=37%, list=9%, signal=41%
HALLMARK_UV_RESPONSE_DN	HALLMARK_UV_RESPONSE_DN	Details ...	61	-0.5132298	-1.5998391	0.010204081	0.010507654	0.018	576	tags=28%, list=12%, signal=31%
HALLMARK_APOPTOSIS	HALLMARK_APOPTOSIS	Details ...	76	-0.43602046	-1.3523942	0.025974026	0.07252968	0.149	519	tags=21%, list=11%, signal=23%
HALLMARK_HYPOXIA	HALLMARK_HYPOXIA	Details ...	72	-0.4290273	-1.3066154	0.050632913	0.08633643	0.191	595	tags=38%, list=13%, signal=42%
HALLMARK_TNFA_SIGNALING_VIA_NFKB	HALLMARK_TNFA_SIGNALING_VIA_NFKB	Details ...	33	-0.4685684	-1.2583766	0.11111111	0.11110258	0.258	435	tags=12%, list=9%, signal=13%
HALLMARK_KRAS_SIGNALING_DN	HALLMARK_KRAS_SIGNALING_DN	Details ...	30	-0.42065555	-1.1009895	0.30898875	0.29429182	0.586	657	tags=33%, list=14%, signal=38%
HALLMARK_P53_PATHWAY	HALLMARK_P53_PATHWAY	Details ...	63	-0.33950296	-1.0135889	0.36363637	0.4673103	0.804	509	tags=22%, list=11%, signal=25%
HALLMARK_SPERMATOGENESIS	HALLMARK_SPERMATOGENESIS	Details ...	31	-0.3429597	-0.89990735	0.66292137	0.7791185	0.962	522	tags=16%, list=11%, signal=18%
HALLMARK_MITOTIC_SPINDLE	HALLMARK_MITOTIC_SPINDLE	Details ...	85	-0.27947327	-0.88157666	0.7638889	0.76617515	0.966	666	tags=15%, list=14%, signal=17%
