# Supplementary material for: Prostate cancer reshapes the secreted and extracellular vesicle urinary proteomes
Source: Nat Commun. 2024 Jun 13;15:5069. doi: 10.1038/s41467-024-49424-5 (PMC11176296; doi:10.1038/s41467-024-49424-5)
Supplement: Supplementary file 10 — Source Data [file 41467_2024_49424_MOESM10_ESM.zip › SourceData_S5C_GSEA_Tissue_Pos.tsv]

NAME	GS<br> follow link to MSigDB	GS DETAILS	SIZE	ES	NES	NOM p-val	FDR q-val	FWER p-val	RANK AT MAX	LEADING EDGE
HALLMARK_MYC_TARGETS_V2	HALLMARK_MYC_TARGETS_V2	Details ...	28	0.79902846	1.6536572	0.0	0.003819941	0.005	572	tags=61%, list=12%, signal=69%
HALLMARK_MYC_TARGETS_V1	HALLMARK_MYC_TARGETS_V1	Details ...	166	0.6553079	1.6176821	0.0	0.003909312	0.01	1467	tags=66%, list=31%, signal=93%
HALLMARK_UNFOLDED_PROTEIN_RESPONSE	HALLMARK_UNFOLDED_PROTEIN_RESPONSE	Details ...	54	0.66108483	1.5163459	0.0044692736	0.029258212	0.11	867	tags=41%, list=18%, signal=49%
HALLMARK_ANDROGEN_RESPONSE	HALLMARK_ANDROGEN_RESPONSE	Details ...	55	0.66264474	1.490116	0.0045045046	0.033474617	0.164	844	tags=36%, list=18%, signal=44%
HALLMARK_GLYCOLYSIS	HALLMARK_GLYCOLYSIS	Details ...	105	0.5957048	1.4274926	0.0042328043	0.071071155	0.378	515	tags=20%, list=11%, signal=22%
HALLMARK_G2M_CHECKPOINT	HALLMARK_G2M_CHECKPOINT	Details ...	71	0.6121632	1.4168733	0.00857449	0.06953376	0.428	1126	tags=35%, list=24%, signal=45%
HALLMARK_PROTEIN_SECRETION	HALLMARK_PROTEIN_SECRETION	Details ...	87	0.59782255	1.4160966	0.015086207	0.0605751	0.432	1134	tags=41%, list=24%, signal=53%
HALLMARK_DNA_REPAIR	HALLMARK_DNA_REPAIR	Details ...	75	0.5998277	1.4092227	0.015486726	0.058034066	0.463	1572	tags=57%, list=33%, signal=84%
HALLMARK_UV_RESPONSE_UP	HALLMARK_UV_RESPONSE_UP	Details ...	77	0.5830607	1.3712676	0.015217391	0.08644977	0.644	621	tags=14%, list=13%, signal=16%
HALLMARK_FATTY_ACID_METABOLISM	HALLMARK_FATTY_ACID_METABOLISM	Details ...	109	0.56976235	1.3702053	0.011627907	0.07865593	0.648	784	tags=26%, list=17%, signal=30%
HALLMARK_E2F_TARGETS	HALLMARK_E2F_TARGETS	Details ...	73	0.56011075	1.319904	0.05856833	0.13407554	0.852	1637	tags=53%, list=35%, signal=80%
HALLMARK_MTORC1_SIGNALING	HALLMARK_MTORC1_SIGNALING	Details ...	122	0.50077826	1.2143158	0.10864979	0.34625772	0.997	1465	tags=34%, list=31%, signal=47%
HALLMARK_IL2_STAT5_SIGNALING	HALLMARK_IL2_STAT5_SIGNALING	Details ...	63	0.50427026	1.1522027	0.21816169	0.50340885	1.0	305	tags=16%, list=6%, signal=17%
HALLMARK_CHOLESTEROL_HOMEOSTASIS	HALLMARK_CHOLESTEROL_HOMEOSTASIS	Details ...	39	0.5181831	1.1249728	0.29082242	0.54984623	1.0	106	tags=10%, list=2%, signal=10%
HALLMARK_ESTROGEN_RESPONSE_LATE	HALLMARK_ESTROGEN_RESPONSE_LATE	Details ...	80	0.4709435	1.1162598	0.26234907	0.5419277	1.0	531	tags=19%, list=11%, signal=21%
HALLMARK_INFLAMMATORY_RESPONSE	HALLMARK_INFLAMMATORY_RESPONSE	Details ...	32	0.5108582	1.0996028	0.3234245	0.56112117	1.0	245	tags=9%, list=5%, signal=10%
HALLMARK_XENOBIOTIC_METABOLISM	HALLMARK_XENOBIOTIC_METABOLISM	Details ...	91	0.4510149	1.0719646	0.35638297	0.6108129	1.0	599	tags=16%, list=13%, signal=19%
HALLMARK_PEROXISOME	HALLMARK_PEROXISOME	Details ...	58	0.4525851	1.0270698	0.4516496	0.71117985	1.0	657	tags=19%, list=14%, signal=22%
HALLMARK_OXIDATIVE_PHOSPHORYLATION	HALLMARK_OXIDATIVE_PHOSPHORYLATION	Details ...	147	0.40244883	0.98943603	0.53381145	0.78654635	1.0	1125	tags=21%, list=24%, signal=27%
HALLMARK_BILE_ACID_METABOLISM	HALLMARK_BILE_ACID_METABOLISM	Details ...	38	0.4552864	0.98322654	0.52364063	0.7628573	1.0	657	tags=16%, list=14%, signal=18%
HALLMARK_ADIPOGENESIS	HALLMARK_ADIPOGENESIS		120	0.40290707	0.9778531	0.5503634	0.74072206	1.0	657	tags=18%, list=14%, signal=20%
HALLMARK_HEME_METABOLISM	HALLMARK_HEME_METABOLISM		74	0.4050806	0.94524497	0.6025918	0.7892177	1.0	920	tags=19%, list=19%, signal=23%
HALLMARK_KRAS_SIGNALING_UP	HALLMARK_KRAS_SIGNALING_UP		55	0.40429804	0.92464215	0.6173815	0.80073017	1.0	536	tags=13%, list=11%, signal=14%
HALLMARK_ALLOGRAFT_REJECTION	HALLMARK_ALLOGRAFT_REJECTION		56	0.3800527	0.8662416	0.7108295	0.8897442	1.0	897	tags=20%, list=19%, signal=24%
HALLMARK_ESTROGEN_RESPONSE_EARLY	HALLMARK_ESTROGEN_RESPONSE_EARLY		60	0.36909807	0.8413963	0.7717514	0.9005687	1.0	531	tags=17%, list=11%, signal=19%
HALLMARK_INTERFERON_ALPHA_RESPONSE	HALLMARK_INTERFERON_ALPHA_RESPONSE		40	0.34763885	0.76210594	0.8633177	0.9834275	1.0	1272	tags=20%, list=27%, signal=27%
HALLMARK_INTERFERON_GAMMA_RESPONSE	HALLMARK_INTERFERON_GAMMA_RESPONSE		74	0.2979907	0.7013181	0.9483516	1.0	1.0	1617	tags=28%, list=34%, signal=42%
HALLMARK_REACTIVE_OXYGEN_SPECIES_PATHWAY	HALLMARK_REACTIVE_OXYGEN_SPECIES_PATHWAY		38	0.31558332	0.68205875	0.9252669	0.99239624	1.0	107	tags=3%, list=2%, signal=3%
HALLMARK_PI3K_AKT_MTOR_SIGNALING	HALLMARK_PI3K_AKT_MTOR_SIGNALING		58	0.27931562	0.6411514	0.9786277	0.98089945	1.0	1758	tags=24%, list=37%, signal=38%
