# Supplementary material for: Prostate cancer reshapes the secreted and extracellular vesicle urinary proteomes
Source: Nat Commun. 2024 Jun 13;15:5069. doi: 10.1038/s41467-024-49424-5 (PMC11176296; doi:10.1038/s41467-024-49424-5)
Supplement: Supplementary file 10 — Source Data [file 41467_2024_49424_MOESM10_ESM.zip › SourceData_S5C_GSEA_uEVP150_Neg.tsv]

NAME	GS<br> follow link to MSigDB	GS DETAILS	SIZE	ES	NES	NOM p-val	FDR q-val	FWER p-val	RANK AT MAX	LEADING EDGE
HALLMARK_APOPTOSIS	HALLMARK_APOPTOSIS	Details ...	29	-0.4662153	-1.1576912	0.19354838	0.7530304	0.473	67	tags=10%, list=4%, signal=11%
HALLMARK_ANDROGEN_RESPONSE	HALLMARK_ANDROGEN_RESPONSE	Details ...	34	-0.44512245	-1.1520537	0.2189781	0.38748696	0.482	179	tags=26%, list=10%, signal=29%
HALLMARK_MYC_TARGETS_V1	HALLMARK_MYC_TARGETS_V1	Details ...	45	-0.4165474	-1.1276823	0.20491803	0.29685327	0.531	204	tags=18%, list=11%, signal=19%
HALLMARK_PROTEIN_SECRETION	HALLMARK_PROTEIN_SECRETION	Details ...	42	-0.33381176	-0.87618774	0.7410714	0.7247764	0.93	117	tags=10%, list=6%, signal=10%
