# Supplementary material for: Prostate cancer reshapes the secreted and extracellular vesicle urinary proteomes
Source: Nat Commun. 2024 Jun 13;15:5069. doi: 10.1038/s41467-024-49424-5 (PMC11176296; doi:10.1038/s41467-024-49424-5)
Supplement: Supplementary file 10 — Source Data [file 41467_2024_49424_MOESM10_ESM.zip › SourceData_S5C_GSEA_uEVP150_Pos.tsv]

NAME	GS<br> follow link to MSigDB	GS DETAILS	SIZE	ES	NES	NOM p-val	FDR q-val	FWER p-val	RANK AT MAX	LEADING EDGE
HALLMARK_COAGULATION	HALLMARK_COAGULATION	Details ...	41	0.70582616	1.4209306	0.016685206	0.32406825	0.285	318	tags=24%, list=17%, signal=29%
HALLMARK_FATTY_ACID_METABOLISM	HALLMARK_FATTY_ACID_METABOLISM	Details ...	39	0.7069326	1.4163661	0.010158014	0.1718446	0.302	286	tags=21%, list=15%, signal=24%
HALLMARK_REACTIVE_OXYGEN_SPECIES_PATHWAY	HALLMARK_REACTIVE_OXYGEN_SPECIES_PATHWAY	Details ...	25	0.6937158	1.3076663	0.074251495	0.5639798	0.833	173	tags=12%, list=9%, signal=13%
HALLMARK_MITOTIC_SPINDLE	HALLMARK_MITOTIC_SPINDLE	Details ...	44	0.63713324	1.2839372	0.092633925	0.5406513	0.909	524	tags=39%, list=28%, signal=52%
HALLMARK_COMPLEMENT	HALLMARK_COMPLEMENT	Details ...	62	0.5823037	1.218792	0.13796909	0.7719183	0.987	213	tags=13%, list=11%, signal=14%
HALLMARK_UV_RESPONSE_UP	HALLMARK_UV_RESPONSE_UP	Details ...	26	0.63756925	1.21164	0.18704157	0.6772018	0.991	361	tags=35%, list=19%, signal=42%
HALLMARK_PEROXISOME	HALLMARK_PEROXISOME	Details ...	25	0.6362285	1.2064931	0.20833333	0.60144335	0.993	479	tags=32%, list=25%, signal=42%
HALLMARK_INTERFERON_GAMMA_RESPONSE	HALLMARK_INTERFERON_GAMMA_RESPONSE	Details ...	35	0.60624015	1.1863897	0.22800925	0.611224	0.996	123	tags=9%, list=7%, signal=9%
HALLMARK_IL2_STAT5_SIGNALING	HALLMARK_IL2_STAT5_SIGNALING	Details ...	40	0.58097273	1.1626916	0.25512528	0.63052034	0.999	437	tags=38%, list=23%, signal=48%
HALLMARK_XENOBIOTIC_METABOLISM	HALLMARK_XENOBIOTIC_METABOLISM	Details ...	58	0.54536235	1.1311978	0.24485373	0.6858233	1.0	578	tags=33%, list=31%, signal=46%
HALLMARK_HEME_METABOLISM	HALLMARK_HEME_METABOLISM	Details ...	30	0.5840827	1.1304909	0.2764977	0.62563413	1.0	392	tags=23%, list=21%, signal=29%
HALLMARK_ESTROGEN_RESPONSE_EARLY	HALLMARK_ESTROGEN_RESPONSE_EARLY	Details ...	37	0.52301455	1.0245708	0.464	0.9313737	1.0	202	tags=16%, list=11%, signal=18%
HALLMARK_ESTROGEN_RESPONSE_LATE	HALLMARK_ESTROGEN_RESPONSE_LATE	Details ...	50	0.49111146	0.99299324	0.5194229	0.9597013	1.0	213	tags=12%, list=11%, signal=13%
HALLMARK_ADIPOGENESIS	HALLMARK_ADIPOGENESIS	Details ...	33	0.4955241	0.9684593	0.54642856	0.9578885	1.0	408	tags=15%, list=22%, signal=19%
HALLMARK_APICAL_JUNCTION	HALLMARK_APICAL_JUNCTION	Details ...	53	0.44403732	0.9183482	0.6524123	1.0	1.0	524	tags=32%, list=28%, signal=43%
HALLMARK_MYOGENESIS	HALLMARK_MYOGENESIS	Details ...	40	0.4484288	0.9012656	0.66281754	0.99957246	1.0	415	tags=28%, list=22%, signal=35%
HALLMARK_PI3K_AKT_MTOR_SIGNALING	HALLMARK_PI3K_AKT_MTOR_SIGNALING	Details ...	40	0.44606832	0.8949284	0.6909091	0.9543796	1.0	798	tags=50%, list=42%, signal=85%
HALLMARK_MTORC1_SIGNALING	HALLMARK_MTORC1_SIGNALING	Details ...	55	0.4166892	0.87029773	0.72	0.9483201	1.0	560	tags=24%, list=30%, signal=33%
HALLMARK_GLYCOLYSIS	HALLMARK_GLYCOLYSIS	Details ...	58	0.4171319	0.8652057	0.72432435	0.9069303	1.0	538	tags=19%, list=29%, signal=26%
HALLMARK_KRAS_SIGNALING_UP	HALLMARK_KRAS_SIGNALING_UP	Details ...	28	0.45453432	0.8651603	0.71378094	0.8617687	1.0	405	tags=25%, list=22%, signal=31%
HALLMARK_P53_PATHWAY	HALLMARK_P53_PATHWAY		34	0.3878186	0.76982564	0.8346636	0.96505684	1.0	231	tags=15%, list=12%, signal=16%
HALLMARK_HYPOXIA	HALLMARK_HYPOXIA		51	0.36780044	0.7579556	0.8763676	0.9353238	1.0	223	tags=14%, list=12%, signal=15%
HALLMARK_EPITHELIAL_MESENCHYMAL_TRANSITION	HALLMARK_EPITHELIAL_MESENCHYMAL_TRANSITION		38	0.36023694	0.72262204	0.90160185	0.93568295	1.0	386	tags=24%, list=21%, signal=29%
HALLMARK_ALLOGRAFT_REJECTION	HALLMARK_ALLOGRAFT_REJECTION		27	0.26601845	0.5078699	0.9951397	0.9979575	1.0	593	tags=26%, list=32%, signal=37%
