# Supplementary material for: Prostate cancer reshapes the secreted and extracellular vesicle urinary proteomes
Source: Nat Commun. 2024 Jun 13;15:5069. doi: 10.1038/s41467-024-49424-5 (PMC11176296; doi:10.1038/s41467-024-49424-5)
Supplement: Supplementary file 10 — Source Data [file 41467_2024_49424_MOESM10_ESM.zip › SourceData_S5C_GSEA_uEVP20_Neg.tsv]

NAME	GS<br> follow link to MSigDB	GS DETAILS	SIZE	ES	NES	NOM p-val	FDR q-val	FWER p-val	RANK AT MAX	LEADING EDGE
HALLMARK_ANDROGEN_RESPONSE	HALLMARK_ANDROGEN_RESPONSE	Details ...	41	-0.837568	-1.8589444	0.0	0.0	0.0	258	tags=46%, list=8%, signal=50%
HALLMARK_PROTEIN_SECRETION	HALLMARK_PROTEIN_SECRETION	Details ...	65	-0.7000538	-1.628277	0.0	0.0062457146	0.013	642	tags=57%, list=21%, signal=70%
HALLMARK_CHOLESTEROL_HOMEOSTASIS	HALLMARK_CHOLESTEROL_HOMEOSTASIS	Details ...	31	-0.74809104	-1.5956864	0.0012722646	0.010939782	0.034	331	tags=39%, list=11%, signal=43%
HALLMARK_DNA_REPAIR	HALLMARK_DNA_REPAIR	Details ...	33	-0.6863527	-1.479764	0.01724138	0.07882573	0.282	453	tags=36%, list=15%, signal=42%
HALLMARK_MYOGENESIS	HALLMARK_MYOGENESIS	Details ...	58	-0.58907384	-1.3710523	0.03625731	0.25689465	0.738	347	tags=17%, list=11%, signal=19%
HALLMARK_APOPTOSIS	HALLMARK_APOPTOSIS	Details ...	54	-0.59295624	-1.365059	0.037470724	0.22815591	0.767	509	tags=26%, list=16%, signal=30%
HALLMARK_ESTROGEN_RESPONSE_LATE	HALLMARK_ESTROGEN_RESPONSE_LATE	Details ...	65	-0.5758357	-1.3529193	0.03876853	0.22335579	0.809	240	tags=23%, list=8%, signal=24%
HALLMARK_HYPOXIA	HALLMARK_HYPOXIA	Details ...	72	-0.567765	-1.3384179	0.042626727	0.2262597	0.851	563	tags=25%, list=18%, signal=30%
HALLMARK_MTORC1_SIGNALING	HALLMARK_MTORC1_SIGNALING	Details ...	103	-0.53140175	-1.2924595	0.051446944	0.3105635	0.959	513	tags=27%, list=17%, signal=31%
HALLMARK_GLYCOLYSIS	HALLMARK_GLYCOLYSIS	Details ...	89	-0.5353631	-1.2922796	0.07078651	0.27999505	0.96	548	tags=24%, list=18%, signal=28%
HALLMARK_SPERMATOGENESIS	HALLMARK_SPERMATOGENESIS	Details ...	28	-0.5991162	-1.2598565	0.16184211	0.3379311	0.993	323	tags=25%, list=10%, signal=28%
HALLMARK_IL2_STAT5_SIGNALING	HALLMARK_IL2_STAT5_SIGNALING	Details ...	52	-0.5390332	-1.2379289	0.14037123	0.37038794	0.998	624	tags=29%, list=20%, signal=35%
HALLMARK_P53_PATHWAY	HALLMARK_P53_PATHWAY	Details ...	45	-0.52967286	-1.1983782	0.18500605	0.4453561	1.0	467	tags=24%, list=15%, signal=28%
HALLMARK_ESTROGEN_RESPONSE_EARLY	HALLMARK_ESTROGEN_RESPONSE_EARLY	Details ...	48	-0.5107688	-1.1805302	0.20552884	0.46421137	1.0	457	tags=25%, list=15%, signal=29%
HALLMARK_PEROXISOME	HALLMARK_PEROXISOME	Details ...	53	-0.5041239	-1.1617726	0.22827347	0.4841002	1.0	401	tags=21%, list=13%, signal=23%
HALLMARK_PI3K_AKT_MTOR_SIGNALING	HALLMARK_PI3K_AKT_MTOR_SIGNALING	Details ...	45	-0.51151294	-1.152686	0.25552824	0.47754997	1.0	443	tags=24%, list=14%, signal=28%
HALLMARK_KRAS_SIGNALING_UP	HALLMARK_KRAS_SIGNALING_UP	Details ...	43	-0.4947468	-1.1182411	0.31145585	0.5462194	1.0	211	tags=16%, list=7%, signal=17%
HALLMARK_XENOBIOTIC_METABOLISM	HALLMARK_XENOBIOTIC_METABOLISM	Details ...	90	-0.456156	-1.1073654	0.28867102	0.546322	1.0	265	tags=16%, list=9%, signal=17%
HALLMARK_MYC_TARGETS_V1	HALLMARK_MYC_TARGETS_V1	Details ...	101	-0.42412826	-1.0386056	0.4199134	0.7061294	1.0	708	tags=29%, list=23%, signal=36%
HALLMARK_UV_RESPONSE_UP	HALLMARK_UV_RESPONSE_UP	Details ...	54	-0.42762175	-0.98258245	0.5109321	0.82216233	1.0	508	tags=20%, list=16%, signal=24%
HALLMARK_EPITHELIAL_MESENCHYMAL_TRANSITION	HALLMARK_EPITHELIAL_MESENCHYMAL_TRANSITION		69	-0.4075027	-0.9658925	0.54223746	0.8258454	1.0	211	tags=7%, list=7%, signal=8%
HALLMARK_UNFOLDED_PROTEIN_RESPONSE	HALLMARK_UNFOLDED_PROTEIN_RESPONSE		27	-0.46283555	-0.9653584	0.56329113	0.78947645	1.0	770	tags=44%, list=25%, signal=59%
HALLMARK_INTERFERON_GAMMA_RESPONSE	HALLMARK_INTERFERON_GAMMA_RESPONSE		54	-0.4007975	-0.92667496	0.5955451	0.85382086	1.0	382	tags=17%, list=12%, signal=19%
HALLMARK_INTERFERON_ALPHA_RESPONSE	HALLMARK_INTERFERON_ALPHA_RESPONSE		26	-0.44762853	-0.92463994	0.59501964	0.8240812	1.0	594	tags=23%, list=19%, signal=28%
HALLMARK_FATTY_ACID_METABOLISM	HALLMARK_FATTY_ACID_METABOLISM		103	-0.37090367	-0.91392404	0.6681223	0.8146496	1.0	219	tags=14%, list=7%, signal=14%
HALLMARK_MITOTIC_SPINDLE	HALLMARK_MITOTIC_SPINDLE		64	-0.38432223	-0.9030776	0.654023	0.8066814	1.0	739	tags=28%, list=24%, signal=36%
HALLMARK_APICAL_JUNCTION	HALLMARK_APICAL_JUNCTION		70	-0.38134712	-0.89097226	0.6851211	0.79920465	1.0	463	tags=10%, list=15%, signal=11%
HALLMARK_REACTIVE_OXYGEN_SPECIES_PATHWAY	HALLMARK_REACTIVE_OXYGEN_SPECIES_PATHWAY		32	-0.37291497	-0.79114866	0.7989822	0.9471326	1.0	464	tags=9%, list=15%, signal=11%
HALLMARK_UV_RESPONSE_DN	HALLMARK_UV_RESPONSE_DN		28	-0.37050304	-0.77229595	0.8150065	0.94243616	1.0	251	tags=11%, list=8%, signal=12%
HALLMARK_COMPLEMENT	HALLMARK_COMPLEMENT		86	-0.29690418	-0.72202146	0.93973213	0.9739448	1.0	508	tags=16%, list=16%, signal=19%
HALLMARK_KRAS_SIGNALING_DN	HALLMARK_KRAS_SIGNALING_DN		32	-0.2728802	-0.5933711	0.9886076	1.0	1.0	852	tags=19%, list=27%, signal=26%
HALLMARK_ALLOGRAFT_REJECTION	HALLMARK_ALLOGRAFT_REJECTION		41	-0.26178217	-0.5865862	0.9950556	0.9929773	1.0	959	tags=34%, list=31%, signal=49%
