# Supplementary material for: Prostate cancer reshapes the secreted and extracellular vesicle urinary proteomes
Source: Nat Commun. 2024 Jun 13;15:5069. doi: 10.1038/s41467-024-49424-5 (PMC11176296; doi:10.1038/s41467-024-49424-5)
Supplement: Supplementary file 10 — Source Data [file 41467_2024_49424_MOESM10_ESM.zip › SourceData_S5C_GSEA_uEVP20_Pos.tsv]

NAME	GS<br> follow link to MSigDB	GS DETAILS	SIZE	ES	NES	NOM p-val	FDR q-val	FWER p-val	RANK AT MAX	LEADING EDGE
HALLMARK_OXIDATIVE_PHOSPHORYLATION	HALLMARK_OXIDATIVE_PHOSPHORYLATION	Details ...	117	0.70775294	2.3286645	0.0	0.0	0.0	488	tags=57%, list=16%, signal=65%
HALLMARK_HEME_METABOLISM	HALLMARK_HEME_METABOLISM	Details ...	58	0.5702617	1.6830465	0.0066225166	0.0120875	0.016	227	tags=28%, list=7%, signal=29%
HALLMARK_COAGULATION	HALLMARK_COAGULATION	Details ...	68	0.51335496	1.5342759	0.0	0.028413141	0.067	391	tags=21%, list=13%, signal=23%
HALLMARK_ADIPOGENESIS	HALLMARK_ADIPOGENESIS	Details ...	97	0.4005916	1.265719	0.044444446	0.1645128	0.416	496	tags=31%, list=16%, signal=36%
HALLMARK_E2F_TARGETS	HALLMARK_E2F_TARGETS	Details ...	30	0.45228702	1.200864	0.16585366	0.19159266	0.558	332	tags=17%, list=11%, signal=18%
HALLMARK_G2M_CHECKPOINT	HALLMARK_G2M_CHECKPOINT	Details ...	39	0.38140437	1.0359701	0.36516854	0.42286378	0.903	266	tags=10%, list=9%, signal=11%
HALLMARK_BILE_ACID_METABOLISM	HALLMARK_BILE_ACID_METABOLISM	Details ...	33	0.37357634	0.9736597	0.46976745	0.49235973	0.961	265	tags=24%, list=9%, signal=26%
