# Supplementary material for: Prostate cancer reshapes the secreted and extracellular vesicle urinary proteomes
Source: Nat Commun. 2024 Jun 13;15:5069. doi: 10.1038/s41467-024-49424-5 (PMC11176296; doi:10.1038/s41467-024-49424-5)
Supplement: Supplementary file 10 — Source Data [file 41467_2024_49424_MOESM10_ESM.zip › SourceData_S5C_GSEA_uSP_Neg.tsv]

NAME	GS<br> follow link to MSigDB	GS DETAILS	SIZE	ES	NES	NOM p-val	FDR q-val	FWER p-val	RANK AT MAX	LEADING EDGE
HALLMARK_ANDROGEN_RESPONSE	HALLMARK_ANDROGEN_RESPONSE	Details ...	27	-0.61583984	-1.3888154	0.06748466	0.2835379	0.167	96	tags=37%, list=5%, signal=38%
HALLMARK_APOPTOSIS	HALLMARK_APOPTOSIS	Details ...	40	-0.4268374	-1.0089074	0.36448598	1.0	0.729	236	tags=30%, list=13%, signal=34%
HALLMARK_KRAS_SIGNALING_UP	HALLMARK_KRAS_SIGNALING_UP	Details ...	46	-0.35893908	-0.909499	0.5263158	1.0	0.873	75	tags=11%, list=4%, signal=11%
HALLMARK_INFLAMMATORY_RESPONSE	HALLMARK_INFLAMMATORY_RESPONSE	Details ...	33	-0.38484886	-0.9029215	0.62142855	0.7777387	0.877	148	tags=12%, list=8%, signal=13%
HALLMARK_COMPLEMENT	HALLMARK_COMPLEMENT	Details ...	82	-0.30695793	-0.814451	0.88235295	0.81345284	0.94	215	tags=18%, list=11%, signal=20%
