# Supplementary material for: Prostate cancer reshapes the secreted and extracellular vesicle urinary proteomes
Source: Nat Commun. 2024 Jun 13;15:5069. doi: 10.1038/s41467-024-49424-5 (PMC11176296; doi:10.1038/s41467-024-49424-5)
Supplement: Supplementary file 10 — Source Data [file 41467_2024_49424_MOESM10_ESM.zip › SourceData_S5C_GSEA_uSP_Pos.tsv]

NAME	GS<br> follow link to MSigDB	GS DETAILS	SIZE	ES	NES	NOM p-val	FDR q-val	FWER p-val	RANK AT MAX	LEADING EDGE
HALLMARK_KRAS_SIGNALING_DN	HALLMARK_KRAS_SIGNALING_DN	Details ...	28	0.8132492	1.3994968	0.013808976	0.2931888	0.266	144	tags=32%, list=8%, signal=34%
HALLMARK_HEME_METABOLISM	HALLMARK_HEME_METABOLISM	Details ...	28	0.7815328	1.3330263	0.03976608	0.4993302	0.675	210	tags=32%, list=11%, signal=36%
HALLMARK_P53_PATHWAY	HALLMARK_P53_PATHWAY	Details ...	36	0.68955135	1.222299	0.17249155	1.0	0.981	118	tags=8%, list=6%, signal=9%
HALLMARK_OXIDATIVE_PHOSPHORYLATION	HALLMARK_OXIDATIVE_PHOSPHORYLATION	Details ...	26	0.7173748	1.2210615	0.16200466	1.0	0.983	318	tags=42%, list=17%, signal=50%
HALLMARK_APICAL_JUNCTION	HALLMARK_APICAL_JUNCTION	Details ...	71	0.63386977	1.1747384	0.18821096	1.0	0.997	373	tags=27%, list=20%, signal=32%
HALLMARK_XENOBIOTIC_METABOLISM	HALLMARK_XENOBIOTIC_METABOLISM	Details ...	61	0.6176277	1.126543	0.2800852	1.0	1.0	215	tags=20%, list=11%, signal=21%
HALLMARK_PROTEIN_SECRETION	HALLMARK_PROTEIN_SECRETION	Details ...	30	0.6523795	1.1249697	0.33793104	1.0	1.0	384	tags=27%, list=20%, signal=33%
HALLMARK_ESTROGEN_RESPONSE_EARLY	HALLMARK_ESTROGEN_RESPONSE_EARLY	Details ...	37	0.60989076	1.0819142	0.3997735	1.0	1.0	168	tags=22%, list=9%, signal=23%
HALLMARK_HYPOXIA	HALLMARK_HYPOXIA	Details ...	62	0.57766736	1.062816	0.39052632	1.0	1.0	395	tags=26%, list=21%, signal=32%
HALLMARK_MYOGENESIS	HALLMARK_MYOGENESIS	Details ...	57	0.57408154	1.0533981	0.4227027	1.0	1.0	408	tags=32%, list=22%, signal=39%
HALLMARK_ESTROGEN_RESPONSE_LATE	HALLMARK_ESTROGEN_RESPONSE_LATE	Details ...	46	0.56863475	1.0183972	0.503268	1.0	1.0	213	tags=20%, list=11%, signal=22%
HALLMARK_ADIPOGENESIS	HALLMARK_ADIPOGENESIS	Details ...	43	0.5651633	1.0177994	0.4989035	1.0	1.0	231	tags=21%, list=12%, signal=23%
HALLMARK_PEROXISOME	HALLMARK_PEROXISOME	Details ...	25	0.561035	0.9507286	0.5978391	1.0	1.0	268	tags=16%, list=14%, signal=18%
HALLMARK_GLYCOLYSIS	HALLMARK_GLYCOLYSIS	Details ...	67	0.5072257	0.9416232	0.63336873	1.0	1.0	349	tags=22%, list=19%, signal=27%
HALLMARK_FATTY_ACID_METABOLISM	HALLMARK_FATTY_ACID_METABOLISM	Details ...	38	0.51185113	0.9093657	0.65406007	1.0	1.0	234	tags=24%, list=12%, signal=27%
HALLMARK_MYC_TARGETS_V1	HALLMARK_MYC_TARGETS_V1	Details ...	46	0.47888553	0.8635366	0.73311186	1.0	1.0	289	tags=15%, list=15%, signal=18%
HALLMARK_MITOTIC_SPINDLE	HALLMARK_MITOTIC_SPINDLE	Details ...	30	0.47648668	0.81510025	0.78255814	1.0	1.0	376	tags=27%, list=20%, signal=33%
HALLMARK_PI3K_AKT_MTOR_SIGNALING	HALLMARK_PI3K_AKT_MTOR_SIGNALING	Details ...	27	0.4734097	0.81506234	0.7760844	1.0	1.0	434	tags=26%, list=23%, signal=33%
HALLMARK_MTORC1_SIGNALING	HALLMARK_MTORC1_SIGNALING	Details ...	57	0.44690043	0.80833334	0.8165236	1.0	1.0	442	tags=28%, list=23%, signal=36%
HALLMARK_INTERFERON_GAMMA_RESPONSE	HALLMARK_INTERFERON_GAMMA_RESPONSE	Details ...	35	0.45115897	0.8008637	0.77790564	1.0	1.0	285	tags=20%, list=15%, signal=23%
HALLMARK_IL2_STAT5_SIGNALING	HALLMARK_IL2_STAT5_SIGNALING		51	0.40315527	0.7314035	0.892779	1.0	1.0	260	tags=12%, list=14%, signal=13%
HALLMARK_EPITHELIAL_MESENCHYMAL_TRANSITION	HALLMARK_EPITHELIAL_MESENCHYMAL_TRANSITION		98	0.3697535	0.6993111	0.9530612	1.0	1.0	409	tags=26%, list=22%, signal=31%
HALLMARK_ALLOGRAFT_REJECTION	HALLMARK_ALLOGRAFT_REJECTION		33	0.38447297	0.6801777	0.9143179	1.0	1.0	134	tags=6%, list=7%, signal=6%
HALLMARK_UV_RESPONSE_UP	HALLMARK_UV_RESPONSE_UP		29	0.35046405	0.6048648	0.9524913	1.0	1.0	203	tags=7%, list=11%, signal=8%
HALLMARK_UV_RESPONSE_DN	HALLMARK_UV_RESPONSE_DN		29	0.3409525	0.59683347	0.9655963	1.0	1.0	595	tags=34%, list=32%, signal=50%
HALLMARK_COAGULATION	HALLMARK_COAGULATION		82	0.3051307	0.5697636	0.99380165	0.9831996	1.0	553	tags=29%, list=29%, signal=40%
