# Supplementary material for: Prostate cancer reshapes the secreted and extracellular vesicle urinary proteomes
Source: Nat Commun. 2024 Jun 13;15:5069. doi: 10.1038/s41467-024-49424-5 (PMC11176296; doi:10.1038/s41467-024-49424-5)
Supplement: Supplementary file 10 — Source Data [file 41467_2024_49424_MOESM10_ESM.zip › SourceData_S6A_roc_cISUP_sPSA.txt]

Sensitivities	1-Specificities	AUROC	dataset
1	1	1	0.766583229036295	matched.all
2	1	0.957446808510638	0.766583229036295	matched.all
3	1	0.936170212765957	0.766583229036295	matched.all
4	1	0.914893617021277	0.766583229036295	matched.all
5	1	0.893617021276596	0.766583229036295	matched.all
6	1	0.851063829787234	0.766583229036295	matched.all
7	1	0.829787234042553	0.766583229036295	matched.all
8	0.980392156862745	0.808510638297872	0.766583229036295	matched.all
9	0.980392156862745	0.787234042553192	0.766583229036295	matched.all
10	0.980392156862745	0.765957446808511	0.766583229036295	matched.all
11	0.980392156862745	0.74468085106383	0.766583229036295	matched.all
12	0.980392156862745	0.723404255319149	0.766583229036295	matched.all
13	0.96078431372549	0.702127659574468	0.766583229036295	matched.all
14	0.96078431372549	0.680851063829787	0.766583229036295	matched.all
15	0.96078431372549	0.638297872340426	0.766583229036295	matched.all
16	0.92156862745098	0.638297872340426	0.766583229036295	matched.all
17	0.901960784313726	0.638297872340426	0.766583229036295	matched.all
18	0.882352941176471	0.574468085106383	0.766583229036295	matched.all
19	0.862745098039216	0.531914893617021	0.766583229036295	matched.all
20	0.843137254901961	0.51063829787234	0.766583229036295	matched.all
21	0.823529411764706	0.51063829787234	0.766583229036295	matched.all
22	0.823529411764706	0.48936170212766	0.766583229036295	matched.all
23	0.764705882352941	0.446808510638298	0.766583229036295	matched.all
24	0.764705882352941	0.425531914893617	0.766583229036295	matched.all
25	0.764705882352941	0.404255319148936	0.766583229036295	matched.all
26	0.764705882352941	0.340425531914894	0.766583229036295	matched.all
27	0.745098039215686	0.340425531914894	0.766583229036295	matched.all
28	0.725490196078431	0.340425531914894	0.766583229036295	matched.all
29	0.705882352941177	0.297872340425532	0.766583229036295	matched.all
30	0.686274509803922	0.297872340425532	0.766583229036295	matched.all
31	0.647058823529412	0.276595744680851	0.766583229036295	matched.all
32	0.627450980392157	0.276595744680851	0.766583229036295	matched.all
33	0.607843137254902	0.25531914893617	0.766583229036295	matched.all
34	0.607843137254902	0.212765957446808	0.766583229036295	matched.all
35	0.588235294117647	0.212765957446808	0.766583229036295	matched.all
36	0.568627450980392	0.191489361702128	0.766583229036295	matched.all
37	0.529411764705882	0.191489361702128	0.766583229036295	matched.all
38	0.490196078431373	0.191489361702128	0.766583229036295	matched.all
39	0.470588235294118	0.191489361702128	0.766583229036295	matched.all
40	0.470588235294118	0.148936170212766	0.766583229036295	matched.all
41	0.450980392156863	0.148936170212766	0.766583229036295	matched.all
42	0.431372549019608	0.148936170212766	0.766583229036295	matched.all
43	0.431372549019608	0.127659574468085	0.766583229036295	matched.all
44	0.431372549019608	0.106382978723404	0.766583229036295	matched.all
45	0.411764705882353	0.106382978723404	0.766583229036295	matched.all
46	0.392156862745098	0.0851063829787234	0.766583229036295	matched.all
47	0.372549019607843	0.0851063829787234	0.766583229036295	matched.all
48	0.352941176470588	0.0851063829787234	0.766583229036295	matched.all
49	0.352941176470588	0.0638297872340425	0.766583229036295	matched.all
50	0.333333333333333	0.0638297872340425	0.766583229036295	matched.all
51	0.313725490196078	0.0638297872340425	0.766583229036295	matched.all
52	0.313725490196078	0.0425531914893617	0.766583229036295	matched.all
53	0.294117647058824	0.0425531914893617	0.766583229036295	matched.all
54	0.294117647058824	0.0212765957446809	0.766583229036295	matched.all
55	0.274509803921569	0.0212765957446809	0.766583229036295	matched.all
56	0.254901960784314	0.0212765957446809	0.766583229036295	matched.all
57	0.235294117647059	0.0212765957446809	0.766583229036295	matched.all
58	0.215686274509804	0.0212765957446809	0.766583229036295	matched.all
59	0.196078431372549	0.0212765957446809	0.766583229036295	matched.all
60	0.176470588235294	0.0212765957446809	0.766583229036295	matched.all
61	0.156862745098039	0.0212765957446809	0.766583229036295	matched.all
62	0.137254901960784	0.0212765957446809	0.766583229036295	matched.all
63	0.117647058823529	0.0212765957446809	0.766583229036295	matched.all
64	0.0784313725490196	0.0212765957446809	0.766583229036295	matched.all
65	0.0784313725490196	0	0.766583229036295	matched.all
66	0.0588235294117647	0	0.766583229036295	matched.all
67	0.0392156862745098	0	0.766583229036295	matched.all
68	0.0196078431372549	0	0.766583229036295	matched.all
69	0	0	0.766583229036295	matched.all
