# Supplementary material for: Prostate cancer reshapes the secreted and extracellular vesicle urinary proteomes
Source: Nat Commun. 2024 Jun 13;15:5069. doi: 10.1038/s41467-024-49424-5 (PMC11176296; doi:10.1038/s41467-024-49424-5)
Supplement: Supplementary file 10 — Source Data [file 41467_2024_49424_MOESM10_ESM.zip › SourceData_S6A_roc_cISUP_uEVP20.txt]

thresholds	sensitivities	specificities
1	-Inf	1	0
2	0.0974674981991819	0.967741935483871	0
3	0.156246500658329	0.967741935483871	0.05
4	0.20769430310958	0.967741935483871	0.1
5	0.249102343099329	0.967741935483871	0.15
6	0.28237769613556	0.967741935483871	0.2
7	0.294062329434655	0.967741935483871	0.25
8	0.312473370803558	0.967741935483871	0.3
9	0.354109462456613	0.967741935483871	0.35
10	0.402174787659235	0.967741935483871	0.4
11	0.419592760997613	0.935483870967742	0.4
12	0.426813941372646	0.935483870967742	0.45
13	0.44155371116146	0.935483870967742	0.5
14	0.453677114068807	0.903225806451613	0.5
15	0.467204339511547	0.870967741935484	0.5
16	0.480029571708868	0.870967741935484	0.55
17	0.495452016475703	0.870967741935484	0.6
18	0.511761348490896	0.838709677419355	0.6
19	0.517380996084731	0.838709677419355	0.65
20	0.527387110641315	0.806451612903226	0.65
21	0.542361944747871	0.774193548387097	0.65
22	0.556593899957962	0.774193548387097	0.7
23	0.575788348213482	0.741935483870968	0.7
24	0.592351450533168	0.709677419354839	0.7
25	0.605436266026264	0.67741935483871	0.7
26	0.615866803377658	0.67741935483871	0.75
27	0.630933070540541	0.645161290322581	0.75
28	0.646390390550107	0.612903225806452	0.75
29	0.647518411079253	0.612903225806452	0.8
30	0.656835029601426	0.580645161290323	0.8
31	0.668498835321566	0.548387096774194	0.8
32	0.678672485958273	0.516129032258065	0.8
33	0.686770607274332	0.516129032258065	0.85
34	0.700969163171214	0.483870967741935	0.85
35	0.718671578221753	0.451612903225806	0.85
36	0.726475598510032	0.419354838709677	0.85
37	0.732912730904272	0.387096774193548	0.85
38	0.744828573469065	0.387096774193548	0.9
39	0.754498278461681	0.354838709677419	0.9
40	0.758545381663037	0.32258064516129	0.9
41	0.763598796329832	0.290322580645161	0.9
42	0.76814298051573	0.290322580645161	0.95
43	0.775337722854209	0.290322580645161	1
44	0.783705699498744	0.258064516129032	1
45	0.791645909098738	0.225806451612903	1
46	0.795788781116429	0.193548387096774	1
47	0.803739721681995	0.161290322580645	1
48	0.811719664608304	0.129032258064516	1
49	0.812270531434724	0.0967741935483871	1
50	0.8276522329672	0.0645161290322581	1
51	0.865469679681992	0.032258064516129	1
52	Inf	0	1
