# Supplementary material for: Prostate cancer reshapes the secreted and extracellular vesicle urinary proteomes
Source: Nat Commun. 2024 Jun 13;15:5069. doi: 10.1038/s41467-024-49424-5 (PMC11176296; doi:10.1038/s41467-024-49424-5)
Supplement: Supplementary file 10 — Source Data [file 41467_2024_49424_MOESM10_ESM.zip › SourceData_S6A_roc_cISUP_uSP.txt]

thresholds	sensitivities	specificities
1	-Inf	1	0
2	0.109	1	0.04
3	0.117	1	0.08
4	0.138	1	0.12
5	0.158	1	0.16
6	0.166	1	0.2
7	0.224	1	0.24
8	0.287	1	0.28
9	0.298	1	0.32
10	0.326	0.966666666666667	0.36
11	0.355	0.966666666666667	0.4
12	0.363	0.933333333333333	0.4
13	0.368	0.933333333333333	0.44
14	0.377	0.933333333333333	0.48
15	0.386	0.9	0.48
16	0.396	0.866666666666667	0.48
17	0.413	0.866666666666667	0.52
18	0.43	0.833333333333333	0.52
19	0.446	0.8	0.52
20	0.457	0.8	0.56
21	0.472	0.766666666666667	0.56
22	0.488	0.766666666666667	0.6
23	0.493	0.733333333333333	0.6
24	0.499	0.733333333333333	0.64
25	0.505	0.7	0.64
26	0.511	0.666666666666667	0.64
27	0.537	0.666666666666667	0.68
28	0.561	0.666666666666667	0.72
29	0.569	0.633333333333333	0.72
30	0.577	0.633333333333333	0.76
31	0.581	0.6	0.76
32	0.593	0.566666666666667	0.76
33	0.606	0.566666666666667	0.8
34	0.627	0.533333333333333	0.8
35	0.656	0.5	0.84
36	0.668	0.5	0.88
37	0.671	0.5	0.92
38	0.679	0.466666666666667	0.92
39	0.697	0.433333333333333	0.92
40	0.711	0.4	0.92
41	0.725	0.366666666666667	0.92
42	0.739	0.366666666666667	0.96
43	0.747	0.333333333333333	0.96
44	0.753	0.3	0.96
45	0.774	0.3	1
46	0.795	0.266666666666667	1
47	0.801	0.2	1
48	0.807	0.166666666666667	1
49	0.811	0.133333333333333	1
50	0.823	0.1	1
51	0.867	0.0666666666666667	1
52	0.919	0.0333333333333333	1
53	Inf	0	1
