# Supplementary material for: Prostate cancer reshapes the secreted and extracellular vesicle urinary proteomes
Source: Nat Commun. 2024 Jun 13;15:5069. doi: 10.1038/s41467-024-49424-5 (PMC11176296; doi:10.1038/s41467-024-49424-5)
Supplement: Supplementary file 10 — Source Data [file 41467_2024_49424_MOESM10_ESM.zip › SourceData_S6B_cISUP_log2fc.txt]

dataset	sample.type	gene	log2fc
Validate2	Urine	CADM1	0.25929759591866
Validate2	Urine	CAT	-0.120315217478815
Validate2	Urine	CST3	-0.238304653481684
Validate2	Urine	CTSB	0.465996985219203
Validate2	Urine	GLG1	0.610975986074301
Validate2	Urine	ITFG1	-0.366761461069164
Validate2	Urine	KLK3	-0.435963263715603
Validate2	Urine	MIEN1	-0.473763935522214
Validate2	Urine	NUTF2	-0.0855575537524977
Validate2	Urine	PEBP4	0.0494572378964513
Validate2	Urine	SERPINA1	0.0471107710512051
Validate2	Urine	SPOCK1	-0.409098057240907
Validate3	Urine	CADM1	-0.323829018258323
Validate3	Urine	CAT	-0.713620582875464
Validate3	Urine	CST3	0.231387036789592
Validate3	Urine	CTSB	0.524827730251083
Validate3	Urine	GLG1	-0.29254920574035
Validate3	Urine	ITFG1	0.0881973325611014
Validate3	Urine	KLK3	-0.517318137856478
Validate3	Urine	MIEN1	0.184268804879462
Validate3	Urine	NUTF2	0.303399193510131
Validate3	Urine	PEBP4	-0.204595359539812
Validate3	Urine	SERPINA1	0.992393393100329
Validate3	Urine	SPOCK1	-0.54585975402906
Discovery	Urine	CADM1	0.00690679117449378
Discovery	Urine	CAT	0.541605550408679
Discovery	Urine	CST3	-0.483692366992187
Discovery	Urine	CTSB	0.363241167817964
Discovery	Urine	GLG1	-0.344500389833119
Discovery	Urine	ITFG1	-0.544745521508858
Discovery	Urine	KLK3	-1.09671907437801
Discovery	Urine	MIEN1	-0.326604122655727
Discovery	Urine	NUTF2	-0.0351946809116086
Discovery	Urine	PEBP4	-0.684583374904435
Discovery	Urine	SERPINA1	0.0231522904238801
Discovery	Urine	SPOCK1	-1.54902038182018
