# Supplementary material for: Prostate cancer reshapes the secreted and extracellular vesicle urinary proteomes
Source: Nat Commun. 2024 Jun 13;15:5069. doi: 10.1038/s41467-024-49424-5 (PMC11176296; doi:10.1038/s41467-024-49424-5)
Supplement: Supplementary file 10 — Source Data [file 41467_2024_49424_MOESM10_ESM.zip › SourceData_S6C_roc_cISUP_predict_PCaNC_uEVP150.txt]

thresholds	sensitivities	specificities
1	-Inf	1	0
2	0.750171831067893	0.990291262135922	0
3	0.760323306552064	0.980582524271845	0
4	0.764713746394466	0.970873786407767	0
5	0.766060186899497	0.961165048543689	0
6	0.768458874164902	0.951456310679612	0
7	0.769773428170001	0.941747572815534	0
8	0.770779940771651	0.932038834951456	0
9	0.772399517656505	0.922330097087379	0
10	0.773248498955035	0.912621359223301	0
11	0.77401000813693	0.902912621359223	0
12	0.774771928376304	0.893203883495146	0
13	0.775055838446606	0.883495145631068	0
14	0.775819177508511	0.87378640776699	0
15	0.776530928484521	0.864077669902913	0
16	0.776846794886481	0.854368932038835	0
17	0.778173555899332	0.844660194174757	0
18	0.779266722332725	0.83495145631068	0
19	0.779423405250582	0.825242718446602	0
20	0.779778067416771	0.815533980582524	0
21	0.780039046614985	0.805825242718447	0
22	0.780093225793762	0.796116504854369	0
23	0.780100896685553	0.786407766990291	0
24	0.780515706182758	0.776699029126214	0
25	0.780932300490782	0.766990291262136	0
26	0.781137031656749	0.757281553398058	0
27	0.781470249000952	0.747572815533981	0
28	0.781692637089745	0.737864077669903	0
29	0.782033868893104	0.728155339805825	0
30	0.782622626113167	0.718446601941748	0
31	0.782960920175253	0.70873786407767	0
32	0.783124111318835	0.699029126213592	0
33	0.783628087978989	0.689320388349515	0
34	0.783977119733068	0.679611650485437	0
35	0.784418650856378	0.669902912621359	0
36	0.784897371743831	0.660194174757282	0
37	0.786216271979147	0.650485436893204	0
38	0.788424499453779	0.640776699029126	0
39	0.789501075804959	0.631067961165049	0
40	0.789964157074695	0.621359223300971	0
41	0.790535680334112	0.611650485436893	0
42	0.790916042693656	0.601941747572815	0
43	0.791305337694047	0.592233009708738	0
44	0.791908680291213	0.58252427184466	0
45	0.792814743344321	0.572815533980582	0
46	0.793394847366188	0.563106796116505	0
47	0.793592634282861	0.553398058252427	0
48	0.794504252331699	0.543689320388349	0
49	0.796305857462895	0.533980582524272	0
50	0.797936147240739	0.524271844660194	0
51	0.798659765332955	0.514563106796116	0
52	0.79886223405618	0.504854368932039	0
53	0.799139335463461	0.495145631067961	0
54	0.799395979829602	0.485436893203884	0
55	0.799587616539446	0.475728155339806	0
56	0.800013301238892	0.466019417475728	0
57	0.800673733242676	0.456310679611651	0
58	0.801145034249532	0.446601941747573	0
59	0.801235547757895	0.436893203883495	0
60	0.801347946551235	0.427184466019417	0
61	0.801567837572154	0.427184466019417	0.04
62	0.802588539310747	0.41747572815534	0.04
63	0.803735263978657	0.41747572815534	0.08
64	0.805798613850238	0.407766990291262	0.08
65	0.808487039969835	0.407766990291262	0.12
66	0.81027419367742	0.398058252427184	0.12
67	0.811529889712143	0.398058252427184	0.16
68	0.811962823297803	0.398058252427184	0.2
69	0.812187680064627	0.388349514563107	0.2
70	0.813083742458236	0.378640776699029	0.2
71	0.813975466048314	0.368932038834951	0.2
72	0.81415343132164	0.359223300970874	0.2
73	0.81428234524528	0.349514563106796	0.2
74	0.814401587422616	0.339805825242718	0.2
75	0.814452712341694	0.330097087378641	0.2
76	0.814578904440439	0.330097087378641	0.24
77	0.814877114530874	0.320388349514563	0.24
78	0.815093299699161	0.310679611650485	0.24
79	0.815178519695241	0.300970873786408	0.24
80	0.81530396570507	0.29126213592233	0.24
81	0.815434898865099	0.281553398058252	0.24
82	0.816014571988879	0.271844660194175	0.24
83	0.8166108693922	0.262135922330097	0.24
84	0.816887372859352	0.252427184466019	0.24
85	0.817180095889227	0.252427184466019	0.28
86	0.817469058024735	0.242718446601942	0.28
87	0.817842651467999	0.233009708737864	0.28
88	0.818413585248559	0.223300970873786	0.28
89	0.818800667384988	0.213592233009709	0.28
90	0.819160021092729	0.213592233009709	0.32
91	0.819671570827598	0.213592233009709	0.36
92	0.819895205126109	0.213592233009709	0.4
93	0.819966731814004	0.203883495145631	0.4
94	0.820022852998232	0.203883495145631	0.44
95	0.820137877150564	0.194174757281553	0.44
96	0.820215939879719	0.184466019417476	0.44
97	0.820246603721252	0.184466019417476	0.48
98	0.820446293227543	0.174757281553398	0.48
99	0.8206573264347	0.16504854368932	0.48
100	0.820706474413825	0.155339805825243	0.48
101	0.820902410968156	0.155339805825243	0.52
102	0.821359579495505	0.145631067961165	0.52
103	0.821767781558931	0.135922330097087	0.52
104	0.821917521550885	0.135922330097087	0.56
105	0.821990203338349	0.12621359223301	0.56
106	0.822311053571511	0.116504854368932	0.56
107	0.822591387032834	0.106796116504854	0.56
108	0.822673796724041	0.0970873786407767	0.56
109	0.822778081886978	0.087378640776699	0.56
110	0.82305249060308	0.0776699029126214	0.56
111	0.823610684935655	0.0679611650485437	0.56
112	0.824105666292037	0.058252427184466	0.56
113	0.824447498955252	0.0485436893203883	0.56
114	0.824623912483681	0.0388349514563107	0.56
115	0.82488303956457	0.029126213592233	0.56
116	0.825285131934973	0.0194174757281553	0.56
117	0.825620907302808	0.00970873786407767	0.56
118	0.82744583430413	0	0.56
119	0.830369772771522	0	0.6
120	0.83241764395422	0	0.64
121	0.833884236180214	0	0.68
122	0.834806286518783	0	0.72
123	0.836363427239464	0	0.76
124	0.838656317694795	0	0.8
125	0.842626173667623	0	0.84
126	0.847187414991385	0	0.88
127	0.849990450294714	0	0.92
128	0.851763095072437	0	0.96
129	Inf	0	1
