# Supplementary material for: Prostate cancer reshapes the secreted and extracellular vesicle urinary proteomes
Source: Nat Commun. 2024 Jun 13;15:5069. doi: 10.1038/s41467-024-49424-5 (PMC11176296; doi:10.1038/s41467-024-49424-5)
Supplement: Supplementary file 10 — Source Data [file 41467_2024_49424_MOESM10_ESM.zip › SourceData_S6C_roc_cISUP_predict_PCaNC_uEVP20.txt]

thresholds	sensitivities	specificities
1	-Inf	1	0
2	0.0377372838326407	0.99009900990099	0
3	0.0854260994450891	0.99009900990099	0.04
4	0.0969655395289864	0.98019801980198	0.04
5	0.099020373333512	0.97029702970297	0.04
6	0.102463950665705	0.97029702970297	0.08
7	0.127494379951282	0.97029702970297	0.12
8	0.180349196104989	0.97029702970297	0.16
9	0.210471138557744	0.96039603960396	0.16
10	0.220073646917038	0.96039603960396	0.2
11	0.240954493787321	0.95049504950495	0.2
12	0.270194694080856	0.95049504950495	0.24
13	0.300157027088697	0.940594059405941	0.24
14	0.335201346114658	0.940594059405941	0.28
15	0.36425333638418	0.940594059405941	0.32
16	0.372452814917297	0.940594059405941	0.36
17	0.387516224635827	0.930693069306931	0.36
18	0.464508582219599	0.930693069306931	0.4
19	0.538217810488269	0.930693069306931	0.44
20	0.557120808067389	0.930693069306931	0.48
21	0.566561578469249	0.920792079207921	0.48
22	0.573631611279903	0.920792079207921	0.52
23	0.59489545090024	0.910891089108911	0.52
24	0.609762651682443	0.900990099009901	0.52
25	0.624394564749067	0.900990099009901	0.56
26	0.648314934542289	0.900990099009901	0.6
27	0.661280950316421	0.891089108910891	0.6
28	0.666633067928126	0.891089108910891	0.64
29	0.674732342149509	0.881188118811881	0.64
30	0.699079268117439	0.881188118811881	0.68
31	0.71737561091823	0.871287128712871	0.68
32	0.722515218597745	0.871287128712871	0.72
33	0.737947052645164	0.861386138613861	0.72
34	0.749660506977666	0.851485148514851	0.72
35	0.751040867270646	0.841584158415842	0.72
36	0.756265724821253	0.831683168316832	0.72
37	0.77415388579131	0.821782178217822	0.72
38	0.78874083791541	0.811881188118812	0.72
39	0.791144718588896	0.801980198019802	0.72
40	0.794069620995982	0.792079207920792	0.72
41	0.801882112201237	0.792079207920792	0.76
42	0.807893215826703	0.782178217821782	0.76
43	0.80843121680209	0.782178217821782	0.8
44	0.81605010378288	0.772277227722772	0.8
45	0.833564869070665	0.772277227722772	0.84
46	0.848489870332709	0.762376237623762	0.84
47	0.860802476491966	0.762376237623762	0.88
48	0.875636913714009	0.752475247524752	0.88
49	0.886075320141104	0.742574257425743	0.88
50	0.891509583948554	0.732673267326733	0.88
51	0.896916512492028	0.722772277227723	0.88
52	0.901290058395201	0.712871287128713	0.88
53	0.90298595861131	0.702970297029703	0.88
54	0.903762074074087	0.693069306930693	0.88
55	0.906253540757169	0.683168316831683	0.88
56	0.910339848529959	0.673267326732673	0.88
57	0.913440839928939	0.663366336633663	0.88
58	0.915419204327137	0.653465346534653	0.88
59	0.917470973411277	0.643564356435644	0.88
60	0.92138687368967	0.633663366336634	0.88
61	0.924780447704839	0.623762376237624	0.88
62	0.925872038515682	0.613861386138614	0.88
63	0.926583651719587	0.603960396039604	0.88
64	0.92748649279422	0.594059405940594	0.88
65	0.928280300199373	0.584158415841584	0.88
66	0.928682772518636	0.574257425742574	0.88
67	0.929358384553769	0.564356435643564	0.88
68	0.93297528018856	0.554455445544555	0.88
69	0.938033393423333	0.544554455445545	0.88
70	0.940033583365416	0.534653465346535	0.88
71	0.941143904678528	0.524752475247525	0.88
72	0.942920869048048	0.514851485148515	0.88
73	0.946014925451077	0.504950495049505	0.88
74	0.948735450429309	0.495049504950495	0.88
75	0.950894104203962	0.485148514851485	0.88
76	0.954636068220686	0.475247524752475	0.88
77	0.956825669203726	0.465346534653465	0.88
78	0.957512989663796	0.455445544554455	0.88
79	0.958882873954674	0.445544554455446	0.88
80	0.960180981341732	0.435643564356436	0.88
81	0.960940145093161	0.425742574257426	0.88
82	0.962139287936162	0.415841584158416	0.88
83	0.963258840212606	0.405940594059406	0.88
84	0.963534190610011	0.396039603960396	0.88
85	0.963635111764303	0.386138613861386	0.88
86	0.964198901353144	0.376237623762376	0.88
87	0.96483748366534	0.366336633663366	0.88
88	0.965429878241757	0.356435643564356	0.88
89	0.967249498573566	0.346534653465347	0.88
90	0.968649149973806	0.336633663366337	0.88
91	0.970006246309595	0.326732673267327	0.88
92	0.971461172161783	0.316831683168317	0.88
93	0.971824333666778	0.306930693069307	0.88
94	0.972168598924629	0.297029702970297	0.88
95	0.972513712423835	0.287128712871287	0.88
96	0.972795837646687	0.277227722772277	0.88
97	0.97310934183007	0.267326732673267	0.88
98	0.973586508752277	0.257425742574257	0.88
99	0.974639378020011	0.257425742574257	0.92
100	0.975548831854022	0.247524752475248	0.92
101	0.976178909769533	0.237623762376238	0.92
102	0.977144160459628	0.227722772277228	0.92
103	0.978119107477038	0.217821782178218	0.92
104	0.979166937592318	0.207920792079208	0.92
105	0.979667939425032	0.198019801980198	0.92
106	0.980008526932374	0.188118811881188	0.92
107	0.98078307197572	0.178217821782178	0.92
108	0.981329313724234	0.168316831683168	0.92
109	0.98226984800893	0.158415841584158	0.92
110	0.983255977984837	0.148514851485149	0.92
111	0.983513143036724	0.138613861386139	0.92
112	0.984349908900542	0.128712871287129	0.92
113	0.985984675130073	0.118811881188119	0.92
114	0.988914090236779	0.108910891089109	0.92
115	0.991894472147962	0.099009900990099	0.92
116	0.992923236794376	0.0891089108910891	0.92
117	0.99310371729272	0.0792079207920792	0.92
118	0.994224921217942	0.0693069306930693	0.92
119	0.995253271164036	0.0693069306930693	0.96
120	0.995566008207565	0.0693069306930693	1
121	0.99611553501161	0.0594059405940594	1
122	0.996540647032992	0.0495049504950495	1
123	0.997226934988492	0.0396039603960396	1
124	0.998074529880184	0.0297029702970297	1
125	0.998440996573094	0.0198019801980198	1
126	0.999003212196456	0.0099009900990099	1
127	Inf	0	1
