# Supplementary material for: Prostate cancer reshapes the secreted and extracellular vesicle urinary proteomes
Source: Nat Commun. 2024 Jun 13;15:5069. doi: 10.1038/s41467-024-49424-5 (PMC11176296; doi:10.1038/s41467-024-49424-5)
Supplement: Supplementary file 10 — Source Data [file 41467_2024_49424_MOESM10_ESM.zip › SourceData_S6C_roc_cISUP_predict_PCaNC_uSP.txt]

thresholds	sensitivities	specificities
1	-Inf	1	0
2	0.0303338119431223	0.990291262135922	0
3	0.0922468664269837	0.990291262135922	0.04
4	0.134175757842967	0.980582524271845	0.04
5	0.144514102269313	0.970873786407767	0.04
6	0.169731329841731	0.961165048543689	0.04
7	0.197803513589862	0.961165048543689	0.08
8	0.216279663964584	0.961165048543689	0.12
9	0.229514613246303	0.961165048543689	0.16
10	0.245146926778294	0.951456310679612	0.16
11	0.256183056266803	0.951456310679612	0.2
12	0.271294071584127	0.941747572815534	0.2
13	0.310523413518609	0.941747572815534	0.24
14	0.34474675814213	0.932038834951456	0.24
15	0.385369776576109	0.922330097087379	0.24
16	0.46381923421701	0.922330097087379	0.28
17	0.514355969834427	0.922330097087379	0.32
18	0.534849514375524	0.922330097087379	0.36
19	0.562652309396571	0.922330097087379	0.4
20	0.580839858851195	0.922330097087379	0.44
21	0.589253631185225	0.912621359223301	0.44
22	0.593122771301495	0.912621359223301	0.48
23	0.599716794436294	0.912621359223301	0.52
24	0.62871230181398	0.912621359223301	0.56
25	0.664263583109866	0.902912621359223	0.56
26	0.684836628606982	0.893203883495146	0.56
27	0.70015413152333	0.883495145631068	0.56
28	0.708596852192188	0.883495145631068	0.6
29	0.712706231134183	0.87378640776699	0.6
30	0.720903947398363	0.864077669902913	0.6
31	0.729213610262672	0.864077669902913	0.64
32	0.739874290279479	0.854368932038835	0.64
33	0.757060918670957	0.844660194174757	0.64
34	0.767340623717106	0.83495145631068	0.64
35	0.772898900516415	0.825242718446602	0.64
36	0.780212066257981	0.815533980582524	0.64
37	0.78300276964378	0.805825242718447	0.64
38	0.78529763097174	0.796116504854369	0.64
39	0.793022175921331	0.786407766990291	0.64
40	0.803212731279529	0.776699029126214	0.64
41	0.810554522659459	0.766990291262136	0.64
42	0.817153286260781	0.757281553398058	0.64
43	0.82244113617496	0.747572815533981	0.64
44	0.825576128289076	0.737864077669903	0.64
45	0.827710513599039	0.728155339805825	0.64
46	0.82835798943357	0.728155339805825	0.68
47	0.831849159790575	0.718446601941748	0.68
48	0.836259488938105	0.70873786407767	0.68
49	0.84687019576814	0.699029126213592	0.68
50	0.859556589613126	0.699029126213592	0.72
51	0.869260227612238	0.689320388349515	0.72
52	0.886531443172975	0.679611650485437	0.72
53	0.897347353055836	0.679611650485437	0.76
54	0.898068057169269	0.679611650485437	0.8
55	0.9003936708494	0.669902912621359	0.8
56	0.902857748247662	0.660194174757282	0.8
57	0.905479818620018	0.650485436893204	0.8
58	0.907733179338812	0.650485436893204	0.84
59	0.911585828926067	0.640776699029126	0.84
60	0.916296419218058	0.640776699029126	0.88
61	0.917865090995737	0.631067961165049	0.88
62	0.918700276564266	0.621359223300971	0.88
63	0.920737577332287	0.611650485436893	0.88
64	0.922749165339871	0.601941747572815	0.88
65	0.924440084398603	0.592233009708738	0.88
66	0.926599296469411	0.58252427184466	0.88
67	0.930220049006373	0.572815533980582	0.88
68	0.93415918555543	0.563106796116505	0.88
69	0.93564169356989	0.553398058252427	0.88
70	0.936927429371903	0.543689320388349	0.88
71	0.939265289066987	0.533980582524272	0.88
72	0.941631771477548	0.524271844660194	0.88
73	0.943110252845313	0.514563106796116	0.88
74	0.943840745635809	0.504854368932039	0.88
75	0.946066523143659	0.495145631067961	0.88
76	0.948577625201843	0.485436893203884	0.88
77	0.949318757258323	0.475728155339806	0.88
78	0.950875617247094	0.466019417475728	0.88
79	0.95301281405036	0.456310679611651	0.88
80	0.953725092093204	0.446601941747573	0.88
81	0.955353486788152	0.436893203883495	0.88
82	0.957314983937035	0.427184466019417	0.88
83	0.959048286174171	0.41747572815534	0.88
84	0.960846392263206	0.407766990291262	0.88
85	0.96198251172624	0.398058252427184	0.88
86	0.962618937030272	0.398058252427184	0.92
87	0.962858675502811	0.388349514563107	0.92
88	0.963114120006961	0.378640776699029	0.92
89	0.963311609070174	0.368932038834951	0.92
90	0.963716441333264	0.359223300970874	0.92
91	0.964171296725784	0.349514563106796	0.92
92	0.964862128227612	0.339805825242718	0.92
93	0.967286747607036	0.330097087378641	0.92
94	0.97027413161382	0.320388349514563	0.92
95	0.971569247853988	0.310679611650485	0.92
96	0.972330653236065	0.300970873786408	0.92
97	0.973313780383335	0.29126213592233	0.92
98	0.974321901310623	0.281553398058252	0.92
99	0.976355271358213	0.271844660194175	0.92
100	0.977931388733267	0.262135922330097	0.92
101	0.97865876301198	0.252427184466019	0.92
102	0.980175250663244	0.242718446601942	0.92
103	0.981635056083413	0.233009708737864	0.92
104	0.98268469037054	0.223300970873786	0.92
105	0.983232449743265	0.223300970873786	0.96
106	0.984244727953105	0.213592233009709	0.96
107	0.985932191002997	0.203883495145631	0.96
108	0.986846226877151	0.203883495145631	1
109	0.987367557737514	0.194174757281553	1
110	0.987838282234206	0.184466019417476	1
111	0.988288861270454	0.174757281553398	1
112	0.989117607560525	0.16504854368932	1
113	0.990020366187872	0.155339805825243	1
114	0.990937514930859	0.145631067961165	1
115	0.991582615746343	0.135922330097087	1
116	0.992190303557352	0.12621359223301	1
117	0.993754621330216	0.116504854368932	1
118	0.994902583391652	0.106796116504854	1
119	0.995913552302423	0.0970873786407767	1
120	0.996979124611341	0.087378640776699	1
121	0.99720460493061	0.0776699029126214	1
122	0.997353505475633	0.0679611650485437	1
123	0.997489472908542	0.058252427184466	1
124	0.997796220936078	0.0485436893203883	1
125	0.998146142080592	0.0388349514563107	1
126	0.998557851697221	0.029126213592233	1
127	0.998976641506033	0.0194174757281553	1
128	0.999276377841387	0.00970873786407767	1
129	Inf	0	1
