# Supplementary material for: Prostate cancer reshapes the secreted and extracellular vesicle urinary proteomes
Source: Nat Commun. 2024 Jun 13;15:5069. doi: 10.1038/s41467-024-49424-5 (PMC11176296; doi:10.1038/s41467-024-49424-5)
Supplement: Supplementary file 10 — Source Data [file 41467_2024_49424_MOESM10_ESM.zip › SourceData_S6D_cISUP_log2fc.txt]

gene	num.obs.ueps	fc.ueps	pvalue.ueps	fdr.ueps	num.obs.p20	fc.p20	pvalue.p20	fdr.p20	num.obs.p150	fc.p150	pvalue.p150	fdr.p150
AQP1	135	0.631996836770501	0.0274338869507977	0.0911152625424684	124	0.148315625668701	0.768081858474165	0.91411422862524	119	0.12104322568355	0.258111209558456	0.660059723121955
ASS1	136	0.843296002214601	9.16255752057476e-05	0.00234604089073321	124	0.566675672598201	0.177185098263602	0.511121729662852	123	0.431318612186697	0.00795748692126805	0.243884877662499
CADM1	136	0.32051	0.09462921	0.2073368	NA	NA	NA	NA	NA	NA	NA	NA
CARHSP1	83	3.96123	0.00219203233990531	0.0178112738467583	111	-0.24166	0.775729385111935	0.916795611959481	96	0.506145	0.837632949248386	0.949699076247438
CAT	135	1.67103	2.71462780537817e-05	0.00117208047596916	123	0.111620000000002	0.613697313963374	0.832053119330478	120	0.578914999999999	0.053567688965194	0.388700543053689
CKAP5	NA	NA	NA	NA	93	-0.163729999999999	0.525590109192134	0.783888012788092	86	0.31161450838632	0.600494214581736	0.854903474101037
CST3	136	-0.18501	0.462281	0.6188102	124	0.0576900000000009	0.78339872104386	0.921374481947432	110	-0.152530000000002	0.643384247477422	0.870593369838329
CTSB	136	0.749459999999999	5.02548236803436e-06	0.000368870405813722	124	1.25494	9.94920344945404e-06	0.0112724475082314	120	0.773669999999999	0.00254302525257609	0.214437753727565
EEF1A2	136	-0.15595	0.139155	0.2748165	124	0.0184499999999979	0.857207735964315	0.948762323198537	123	0.0224149999999987	0.84951073414429	0.954152773687872
GLG1	136	-0.24155	0.7560549	0.8357594	123	0.380580000000002	0.256561020245463	0.587239668561837	74	0.187229787342599	0.698700557445414	0.891909122808275
GSTM4	90	0.5066891	0.9650991	0.9784292	112	0.0930900000000001	0.568828635530815	0.805939363138492	104	1.257825	0.913372360981643	0.97312566663983
HBG2	121	2.41352	1.07344132381687e-05	0.000606081485908912	124	0.49869	0.0100531804600582	0.218422068452033	105	1.321955	0.00435544578592262	0.238964036931566
ITFG1	134	-0.26419	0.6427835	0.7585258	88	-0.501629999999999	0.409554468717535	0.710605226733488	80	0.263480000000001	0.973763312020425	0.993880620005023
ITGAM	92	1.36552	0.0236868716009364	0.0822689136676057	118	0.972199999999997	0.0466765820194302	0.339003637359067	63	0.669364149308096	0.0511099714210312	0.385316083245567
KLK3	136	-1.03618	0.00173082958075863	0.0150643744538755	124	-0.51022	0.0500852926822975	0.34310414690342	115	-0.649270000000001	0.102724261455693	0.478967339558473
KRT78	132	2.49415	0.00439262562612306	0.0276358903677799	122	0.322689999999998	0.681923367354289	0.867786419182789	113	-1.42934	0.377270755804299	0.743652542425791
KRT79	136	1.12063	1.83823487462929e-05	0.000919952998621293	124	0.0883800000000008	0.876869022150599	0.95650764001601	123	-0.17446	0.480285802105764	0.800016953005441
MB	107	-1.8828	0.0735168283778097	0.172953051376001	106	-0.859209999999997	0.0837510136653704	0.402644548017813	NA	NA	NA	NA
MIEN1	136	-0.05146	0.6840608	0.7878147	94	-0.167260000000002	0.429707905821535	0.727379069665039	69	2.27090497946642	0.125870416621791	0.518211183325884
NUTF2	136	0.05447	0.1162221	0.2412074	120	-0.0534299999999988	0.810402892979188	0.931223608261075	120	-0.167304999999999	0.289131227428174	0.686464938740511
OCIAD2	NA	NA	NA	NA	109	0.699339999999999	0.0785243762749299	0.391355359176667	NA	NA	NA	NA
PCYOX1	118	0.95749	0.000333264318837308	0.00524177164342681	123	0.52458	0.00597908082872252	0.18644858474154	87	1.263475	0.0187592951651487	0.265604166911434
PDCD6	135	0.35001	0.7099497	0.8100048	123	0.0747900000000001	0.387224163398455	0.695652712151876	123	0.373620000000003	0.0712593882391738	0.425358096378822
PEBP4	136	-0.533099999999997	0.0153477888159001	0.0616712244025767	69	-0.246649999999999	0.884755565868036	0.960180130391269	NA	NA	NA	NA
RPLP1	84	0.14729	0.4490655	0.6036888	112	0.48077	0.551998751562998	0.79569285689679	NA	NA	NA	NA
RPS20	NA	NA	NA	NA	113	-0.554649999999999	0.0696328701484989	0.382362076954358	NA	NA	NA	NA
SERPINA1	136	0.22647	0.1403288	0.2758965	124	0.0714100000000002	0.9442154106852	0.981164225288595	123	0.00820999999999827	0.434367357328229	0.780047179981553
SLC4A1	98	2.93454348262872	0.000237402541731797	0.00418208317514734	122	1.13156	0.0103473951932187	0.218422068452033	NA	NA	NA	NA
SMS	123	-0.503449999999997	0.0895602882825865	0.199809275378172	123	-0.980899999999998	0.00197616163706267	0.124388396377334	111	-0.598155000000002	0.161802065897132	0.56752930062408
SPOCK1	136	-1.6933	5.1788880432445e-05	0.00165274079293107	NA	NA	NA	NA	NA	NA	NA	NA
TACC2	95	0.10799	0.5874253	0.7174212	NA	NA	NA	NA	119	0.651135	0.76336991090387	0.920802562659109
