# Supplementary material for: Prostate cancer reshapes the secreted and extracellular vesicle urinary proteomes
Source: Nat Commun. 2024 Jun 13;15:5069. doi: 10.1038/s41467-024-49424-5 (PMC11176296; doi:10.1038/s41467-024-49424-5)
Supplement: Supplementary file 10 — Source Data [file 41467_2024_49424_MOESM10_ESM.zip › SourceData_S6D_icc.txt]

uSP	uEV-P20	uEV-P150
PDCD6	NA	NA	0.577033821240136
AQP1	0.395464909783208	0.36336203056479	0.622104000163514
EEF1A2	0.429052392231597	0.480207698030613	0.726914017715576
GSTM4	NA	0.591607016893697	0.747885492748285
TACC2	NA	0.366894421460522	0.619495654732989
CKAP5	NA	0.660962746987217	0.559762420064264
PCYOX1	0.495227029538102	0.580450002554608	NA
ASS1	0.507774728074105	0.83310732642406	0.321707881251372
SLC4A1	NA	0.552836758072485	NA
SMS	NA	0.641674731156482	0.566959407749415
KRT78	0.0774229261179361	0.420133018254835	NA
RPLP1	NA	0.601524169968095	NA
OCIAD2	NA	0.54175995898232	NA
MB	0.49953762795123	0.565109879839492	0.0368964495200614
ITGAM	NA	0.841427143315899	NA
HBG2	NA	0.790403771588823	NA
RPS20	NA	0.673069432798055	NA
CARHSP1	NA	0.536207175090407	0.390854221040612
KLK3	0.675456436443813	0.784242841771679	0.817461700517091
KRT79	0.533945073629574	0.548979042289431	0.0865517667569246
PEBP4	0.693080944984034	NA	NA
CADM1	0.823792324875033	NA	NA
NUTF2	0.432829991589908	0.047414269142833	0.400898799861975
MIEN1	0.498442881421684	NA	NA
CST3	0.77964563910879	0.398826196209527	0.0964332617569415
SPOCK1	0.571561659873348	NA	NA
CTSB	0.461476999935701	0.160653965384801	0.630904717902167
ITFG1	0.76519830235756	0.244137930644203	0.122942190040919
CAT	0.52583252448065	0.647863982250374	0.347733378661819
GLG1	0.62289082166175	NA	NA
SERPINA1	0.728960661472063	NA	0.230993056927786
