# Supplementary material for: Prostate cancer reshapes the secreted and extracellular vesicle urinary proteomes
Source: Nat Commun. 2024 Jun 13;15:5069. doi: 10.1038/s41467-024-49424-5 (PMC11176296; doi:10.1038/s41467-024-49424-5)
Supplement: Supplementary file 10 — Source Data [file 41467_2024_49424_MOESM10_ESM.zip › SourceData_S6D_PCaNC_log2fc.txt]

gene	fc.ueps	pvalue.ueps	fdr.ueps	group.ueps	fc.p20	pvalue.p20	fdr.p20	group.p20	fc.p150	pvalue.p150	fdr.p150	group.p150
AQP1	0.517082210157749	0.0103079597108363	0.027069380190698	PCa	0.288847130397848	0.251785126495926	0.336138042415379	NA	2.2668811493666	5.32457666262053e-08	3.43054867834551e-06	PCa
ASS1	2.42487621199675	1.63822777016529e-11	9.54599749317935e-10	PCa	2.03621712248925	2.52433999923718e-09	1.92466900830728e-07	PCa	2.0709377813663	7.92816420335758e-10	1.48983418988094e-07	PCa
CADM1	-0.196339999999999	0.319766976213463	0.444785548849178	NA	NA	NA	NA	NA	NA	NA	NA	NA
CARHSP1	4.29658048437089	5.05115650493099e-05	0.000311151240703749	PCa	0.36393	0.13179453782497	0.195498080102669	NA	4.87694914534179	0.00802611507371011	0.0249639855051259	PCa
CAT	2.081955	0.00012040675780734	0.000652253693046797	PCa	-1.00818	0.00885686292213724	0.0206720385618047	NC	0.306740000000001	0.191888143637068	0.309962581591396	NA
CKAP5	NA	NA	NA	NA	-4.163235	1.7291125333974e-08	8.59794942331376e-07	NC	0.502089999999999	0.587490408510497	0.700947550894799	NA
CST3	-0.703135000000003	0.000177901131948101	0.000924228531277362	NC	-0.1828	0.435676235535156	0.528947333376193	NA	-1.36995	2.31662356845651e-06	4.42710690412664e-05	NC
CTSB	-0.510760000000001	0.0135673445633729	0.033660753600267	NC	0.186489999999999	0.502787904263407	0.592195434098094	NA	-0.307960000000001	0.492856917336482	0.618815338860672	NA
EEF1A2	-0.162385	0.772871053243756	0.849291670431865	NA	-0.466080000000002	0.00608164215405375	0.0152753398466753	NC	-0.675070000000002	0.00814855702552755	0.0252403792480283	NC
GLG1	-0.532735000000002	0.013164973004275	0.0328135049678809	NC	0.51193	0.0326675639843922	0.0610470653760619	NA	-2.40054531709844	0.0013568273506685	0.00578382925474002	NC
GSTM4	-0.612558395007625	0.171370275606696	0.269100010348169	NA	-2.28823	0.013725726692534	0.0295253719636891	NC	-0.290430000000001	0.751017891902545	0.824109657537829	NA
HBG2	1.32222	0.00196179028938663	0.0069911072130869	PCa	2.66255	3.37794586695901e-07	6.40316699974385e-06	PCa	1.25287	0.0296283909921536	0.0704768161258507	NA
ITFG1	-0.744005000000001	0.004441398804356	0.0136017838383403	NC	-2.663535	1.13985250365217e-06	1.60280079509451e-05	NC	0.398260000000001	0.552743994945696	0.669048689534378	NA
ITGAM	0.997227962352435	0.404508824723432	0.532755666526401	NA	1.896725	0.0853590456655198	0.136217156129488	NA	NA	NA	NA	NA
KLK3	-3.07834	5.37231088405498e-13	4.82612594417606e-11	NC	-3.166585	1.29250661767108e-11	1.037434865255e-08	NC	-2.8198	1.47318994197507e-07	6.51381042971329e-06	NC
KRT78	3.19326615775853	2.80609763409117e-07	3.62272245455124e-06	PCa	0.440384999999999	0.671604531212567	0.743314563416231	NA	-1.58171	0.00589936129378719	0.0192240747362574	NC
KRT79	4.53377	3.32260834903888e-18	3.58177180026391e-15	PCa	-0.158835	0.699752244602997	0.766554901415352	NA	-0.290379999999999	0.483224966590309	0.611145428862113	NA
MB	0.0774699999999982	0.803219705500998	0.872413947133578	NA	-0.644775000000003	0.0473699443385925	0.0832614134353027	NA	NA	NA	NA	NA
MIEN1	-0.91441	5.95684365246722e-07	6.86789032872692e-06	NC	0.199750000000002	0.893385235862505	0.922976436086798	NA	3.15969285269694	0.682234327273439	0.774251840967088	NA
NUTF2	-0.258164999999998	0.132566511278841	0.219182053924219	NA	-0.826074999999999	0.0110552890102673	0.0248400108672083	NC	-0.27336	0.150413045463804	0.255985975487456	NA
OCIAD2	NA	NA	NA	NA	2.00932	0.000103957025035388	0.000537163483277738	PCa	NA	NA	NA	NA
PCYOX1	-0.159084999999997	0.9043964114773	0.936091532954901	NA	3.009275	1.10539116041716e-08	6.42049054411975e-07	PCa	3.12345556715934	4.23699851687399e-05	0.000383712114680757	PCa
PDCD6	-1.00328	0.0688246349433423	0.126825566613544	NA	-0.917559999999998	0.000290011695893742	0.00124223486718031	NC	2.1285	3.50881561462741e-09	3.88656390057971e-07	PCa
PEBP4	-1.34628	5.52985659699739e-07	6.40987678662709e-06	NC	-5.053145	8.52009480853008e-10	1.04328889697126e-07	NC	NA	NA	NA	NA
RPLP1	-1.343955	3.22140005765188e-05	0.000212395673525916	NC	0.19361	0.552829405308354	0.637137282369151	NA	NA	NA	NA	NA
RPS20	NA	NA	NA	NA	-1.058385	0.000283934888072614	0.0012223094115146	NC	NA	NA	NA	NA
SERPINA1	-0.668815000000002	0.0194984995465417	0.045300393343043	NC	0.323834999999999	0.337037792528927	0.428605139424295	NA	0.798259999999999	0.120982352084083	0.217903517531635	NA
SLC4A1	2.72284624183542	9.10077572986577e-07	9.85993591637718e-06	PCa	4.53249	2.15797853970248e-08	1.04282033376327e-06	PCa	NA	NA	NA	NA
SMS	-2.132225	9.10077572986577e-07	9.85993591637718e-06	NC	-2.097155	1.67504470649316e-08	8.4515858646736e-07	NC	-0.252149999999997	0.483224966590309	0.611145428862113	NA
SPOCK1	-1.940025	2.66624020284208e-05	0.000180767731991432	NC	NA	NA	NA	NA	NA	NA	NA	NA
TACC2	0.420642925126302	0.632190987120419	0.731225197549155	NA	-2.74249422241296	1.9179667258568e-06	2.35019422729095e-05	NC	0.182089999999999	0.942882185130288	0.962516671556722	NA
