# Supplementary material for: Prostate cancer reshapes the secreted and extracellular vesicle urinary proteomes
Source: Nat Commun. 2024 Jun 13;15:5069. doi: 10.1038/s41467-024-49424-5 (PMC11176296; doi:10.1038/s41467-024-49424-5)
Supplement: Supplementary file 10 — Source Data [file 41467_2024_49424_MOESM10_ESM.zip › SourceData_S6D_univariate_auc_cISUP_discovery.txt]

gene	auc.lower	auc	auc.upper	ori.dataset	classify	ori.classify	id	order
KLK3	0.593019863778132	0.734666666666667	0.876313469555202	uEPS3	cisup	cisup	KLK3_uEPS3_cisup	1
SPOCK1	0.544865074424982	0.694666666666667	0.844468258908351	uEPS3	cisup	cisup	SPOCK1_uEPS3_cisup	2
CTSB	0.550521815674746	0.690666666666667	0.830811517658588	uEPS3	cisup	cisup	CTSB_uEPS3_cisup	3
NUTF2	0.452051491592722	0.608	0.763948508407278	uEPS3	cisup	cisup	NUTF2_uEPS3_cisup	4
CADM1	0.454384199390574	0.606666666666667	0.758949133942759	uEPS3	cisup	cisup	CADM1_uEPS3_cisup	5
PEBP4	0.441562708519086	0.596	0.750437291480914	uEPS3	cisup	cisup	PEBP4_uEPS3_cisup	6
CAT	0.431953579343538	0.585333333333333	0.738713087323128	uEPS3	cisup	cisup	CAT_uEPS3_cisup	7
SERPINA1	0.420167471804806	0.58	0.739832528195194	uEPS3	cisup	cisup	SERPINA1_uEPS3_cisup	8
CST3	0.412655150296206	0.574666666666667	0.736678183037127	uEPS3	cisup	cisup	CST3_uEPS3_cisup	9
MIEN1	0.361113480474186	0.518666666666667	0.676219852859147	uEPS3	cisup	cisup	MIEN1_uEPS3_cisup	10
ITFG1	0.347559421823445	0.504	0.660440578176555	uEPS3	cisup	cisup	ITFG1_uEPS3_cisup	11
GLG1	0.316939545202213	0.482666666666667	0.64839378813112	uEPS3	cisup	cisup	GLG1_uEPS3_cisup	12
MB	0.451008646548668	0.612903225806452	0.774797805064236	uEVp20	cisup	cisup	MB_uEVp20_cisup	13
OCIAD2	0.434939332359595	0.601612903225807	0.768286474092018	uEVp20	cisup	cisup	OCIAD2_uEVp20_cisup	14
ITGAM	0.412243055190694	0.593548387096774	0.774853719002854	uEVp20	cisup	cisup	ITGAM_uEVp20_cisup	15
KRT78	0.434648664719297	0.591935483870968	0.749222303022638	uEVp20	cisup	cisup	KRT78_uEVp20_cisup	16
RPLP1	0.43155774143373	0.591935483870968	0.752313226308205	uEVp20	cisup	cisup	RPLP1_uEVp20_cisup	17
HBG2	0.376636560504796	0.556451612903226	0.736266665301656	uEVp20	cisup	cisup	HBG2_uEVp20_cisup	18
CARHSP1	0.393643656912632	0.556451612903226	0.719259568893819	uEVp20	cisup	cisup	CARHSP1_uEVp20_cisup	19
RPS20	0.380504239701697	0.548387096774194	0.71626995384669	uEVp20	cisup	cisup	RPS20_uEVp20_cisup	20
TACC2	0.469958503312652	0.635483870967742	0.801009238622832	uEVp150	cisup	cisup	TACC2_uEVp150_cisup	21
CKAP5	0.385260500254051	0.546774193548387	0.708287886842723	uEVp150	cisup	cisup	CKAP5_uEVp150_cisup	22
GSTM4	0.344402608965778	0.525806451612903	0.707210294260028	uEVp150	cisup	cisup	GSTM4_uEVp150_cisup	23
