# Supplementary material for: Prostate cancer reshapes the secreted and extracellular vesicle urinary proteomes
Source: Nat Commun. 2024 Jun 13;15:5069. doi: 10.1038/s41467-024-49424-5 (PMC11176296; doi:10.1038/s41467-024-49424-5)
Supplement: Supplementary file 10 — Source Data [file 41467_2024_49424_MOESM10_ESM.zip › SourceData_S6D_univariate_auc_PCaNC_discovery.txt]

gene	auc.lower	auc	auc.upper	ori.dataset	classify	ori.classify	id	order
KRT79	1	1	1	uEPS3	bph	bph	KRT79_uEPS3_bph	1
KLK3	0.694083669548221	0.810909090909091	0.927734512269961	uEPS3	bph	bph	KLK3_uEPS3_bph	2
SMS	0.884990270231596	0.950943396226415	1	uEVp20	bph	bph	SMS_uEVp20_bph	3
ASS1	0.804624771136344	0.890566037735849	0.976507304335354	uEVp20	bph	bph	ASS1_uEVp20_bph	4
SLC4A1	0.763303783026893	0.877358490566038	0.991413198105183	uEVp20	bph	bph	SLC4A1_uEVp20_bph	5
PCYOX1	0.74645587603369	0.866037735849057	0.985619595664423	uEVp20	bph	bph	PCYOX1_uEVp20_bph	6
PDCD6	0.871646758426711	0.939668174962293	1	uEVp150	bph	bph	PDCD6_uEVp150_bph	7
AQP1	0.790209430403418	0.897435897435897	1	uEVp150	bph	bph	AQP1_uEVp150_bph	8
EEF1A2	0.479411190273809	0.680241327300151	0.881071464326492	uEVp150	bph	bph	EEF1A2_uEVp150_bph	9
