# Supplementary material for: Prostate cancer reshapes the secreted and extracellular vesicle urinary proteomes
Source: Nat Commun. 2024 Jun 13;15:5069. doi: 10.1038/s41467-024-49424-5 (PMC11176296; doi:10.1038/s41467-024-49424-5)
Supplement: Supplementary file 10 — Source Data [file 41467_2024_49424_MOESM10_ESM.zip › SourceData_S7A_cISUP_proteins.txt]

subcell	sample.type	group	or	or.lower	or.upper	p	fdr
Cytosol	uSP	low	0.85858699090094	0.692483117355617	1.05965794350712	0.147342895264495	0.274362632561473
Endoplasmic_reticulum	uSP	low	1.09249585527391	0.674379227969659	1.69327738605703	0.673823663985098	0.713460350101868
Golgi_apparatus	uSP	low	1.22005001079916	0.843886015019795	1.72233734106338	0.257008827415714	0.375093964336448
Mitochondria	uSP	low	0.297478473098236	0.146393298353855	0.542362033648082	2.6012179561441e-06	1.17054808026484e-05
Plasma_membrane	uSP	low	1.56116225444151	1.22993643488519	1.96819574609943	0.000221919525436043	0.000704920845502724
Secreted	uSP	low	2.3312723930346	1.85612980133052	2.91344248317546	1.08180131519475e-12	9.73621183675277e-12
Vesicles	uSP	low	1.22760436884088	0.938048129794083	1.5898140755244	0.120129968234878	0.231679224452979
Nucleus	uSP	low	0.813368742778802	0.653034385955472	1.00777922571134	0.0528346888157896	0.109733584463563
Structural	uSP	low	0.980637401783712	0.679880052253457	1.38058094245692	0.926426788243021	0.943906538964588
Cytosol	uSP	high	0.897290035579151	0.796211944741942	1.01028721271036	0.0693631994263949	0.13872639885279
Endoplasmic_reticulum	uSP	high	0.907813842998287	0.683779401307208	1.19154713121705	0.48426777909428	0.622630001692646
Golgi_apparatus	uSP	high	0.998365780759076	0.800660172534265	1.23719862278776	0.995165604122117	0.995165604122117
Mitochondria	uSP	high	0.55446795582535	0.424028839921455	0.716245615836829	1.30416588284277e-06	7.04249576735094e-06
Plasma_membrane	uSP	high	1.10244279014794	0.949722126277076	1.2770379475313	0.189672011908217	0.305467819841001
Secreted	uSP	high	2.47271968051714	2.16544920848155	2.82180256117403	0	0
Vesicles	uSP	high	1.07438269209642	0.91769919982522	1.25463928526531	0.358879305942319	0.496909808227827
Nucleus	uSP	high	0.633877693383768	0.55671416802911	0.720572430717444	4.97712981939458e-13	5.37530020494614e-12
Structural	uSP	high	1.05236779364974	0.86451442515609	1.27522098359203	0.594318404769843	0.709983064036901
Cytosol	uEV-P20	low	1.62309354583792	1.45919164480968	1.80488308427818	0	0
Endoplasmic_reticulum	uEV-P20	low	0.834504178221011	0.630988396118457	1.09155309897159	0.177897740880043	0.305467819841001
Golgi_apparatus	uEV-P20	low	1.04459206792479	0.848817793135812	1.2790708695342	0.664343700428157	0.713460350101868
Mitochondria	uEV-P20	low	0.70499009016471	0.559467461897221	0.881476613514558	0.00141749398199775	0.00347930341035812
Plasma_membrane	uEV-P20	low	0.956502190304249	0.8244693253616	1.10720934874659	0.549070202632766	0.689530021910916
Secreted	uEV-P20	low	0.828019625383354	0.699961944328356	0.976211371403578	0.0216382080949693	0.0467385294851337
Vesicles	uEV-P20	low	1.03247568527103	0.886345258950492	1.19994038406859	0.67051624942405	0.713460350101868
Nucleus	uEV-P20	low	1.07591819623992	0.962158862979932	1.20235633589402	0.19233159027026	0.305467819841001
Structural	uEV-P20	low	1.12730901701916	0.938061564588026	1.34999886635483	0.188559976845293	0.305467819841001
Cytosol	uEV-P20	high	0.70686155914009	0.61826445365118	0.806827768262779	1.20472332110211e-07	7.22833992661265e-07
Endoplasmic_reticulum	uEV-P20	high	1.74924587710802	1.38032325601898	2.20446359535545	3.53967029198543e-06	1.47032458282472e-05
Golgi_apparatus	uEV-P20	high	0.88592838072162	0.692228122560379	1.12378938211619	0.312858975244305	0.444589070084012
Mitochondria	uEV-P20	high	1.97768747015671	1.64962135984959	2.36462410153674	3.07531777821168e-13	4.15167900058577e-12
Plasma_membrane	uEV-P20	high	0.959250714702322	0.812876327746809	1.12834660362955	0.614801307296775	0.709983064036901
Secreted	uEV-P20	high	1.06566020250713	0.896452605739806	1.26248440843395	0.455412456552714	0.599811528142599
Vesicles	uEV-P20	high	0.959069418700453	0.805865318331696	1.1372994646812	0.63109605692169	0.709983064036901
Nucleus	uEV-P20	high	0.704867624969852	0.615797014390274	0.805458261905796	1.19683305488394e-07	7.22833992661265e-07
Structural	uEV-P20	high	1.00881058661007	0.815349020083731	1.24074485402465	0.925861380299313	0.943906538964588
Cytosol	uEV-P150	low	1.41624177764172	1.18088578037321	1.69574927964847	0.000139674301305792	0.000471400766907049
Endoplasmic_reticulum	uEV-P150	low	0.388378065166631	0.183173489897556	0.730413196754717	0.000930797522356253	0.00251315331036188
Golgi_apparatus	uEV-P150	low	0.794982508158853	0.528004895378595	1.15922349782736	0.22663258524052	0.33994887786078
Mitochondria	uEV-P150	low	0.390605078382789	0.223884319774946	0.638281893353593	1.99172860304575e-05	7.68238175460504e-05
Plasma_membrane	uEV-P150	low	1.47912322601909	1.18306390983024	1.83837269476043	0.000516830075115493	0.00146888547664403
Secreted	uEV-P150	low	0.839984058535994	0.626827610701711	1.10946356410874	0.212153319929587	0.32732226503422
Vesicles	uEV-P150	low	0.930380696893778	0.707841095189226	1.20844321371207	0.591831692627062	0.709983064036901
Nucleus	uEV-P150	low	0.929428711092382	0.76396499783353	1.12674995641611	0.451132761328745	0.599811528142599
Structural	uEV-P150	low	1.430007458112	1.07105483430066	1.88484039128613	0.0128986959970652	0.0290220659933966
Cytosol	uEV-P150	high	1.41098443390689	1.2621134675565	1.5767495874182	1.06283426504206e-09	8.19900718746729e-09
Endoplasmic_reticulum	uEV-P150	high	0.533866797740855	0.374949589590808	0.743537602036719	6.23972111770676e-05	0.000224629960237444
Golgi_apparatus	uEV-P150	high	1.05212100368871	0.848613914306824	1.29705059120231	0.625392761719183	0.709983064036901
Mitochondria	uEV-P150	high	0.365336839661207	0.265200909490021	0.493627766097015	8.94839757847876e-14	1.61071156412618e-12
Plasma_membrane	uEV-P150	high	1.39810096958915	1.21633391757749	1.60468683838537	2.11941584193909e-06	1.04044050422464e-05
Secreted	uEV-P150	high	0.802018110065042	0.67222657265616	0.953043506544366	0.0101588346670546	0.023851177044389
Vesicles	uEV-P150	high	1.27482746395139	1.0981677772447	1.47702218057079	0.00124692503446777	0.00320637866005998
Nucleus	uEV-P150	high	0.923582711552324	0.820096050065562	1.03923890625076	0.181162851553695	0.305467819841001
Structural	uEV-P150	high	1.38246867918355	1.15629754708992	1.64791218237048	0.000329737192409585	0.000989211577228755
