# Supplementary material for: Prostate cancer reshapes the secreted and extracellular vesicle urinary proteomes
Source: Nat Commun. 2024 Jun 13;15:5069. doi: 10.1038/s41467-024-49424-5 (PMC11176296; doi:10.1038/s41467-024-49424-5)
Supplement: Supplementary file 10 — Source Data [file 41467_2024_49424_MOESM10_ESM.zip › SourceData_S7A_DRE_proteins.txt]

subcell	sample.type	dre	or	or.lower	or.upper	p	fdr
Cytosol	Urine	Pre	0.55692580023089	0.473475095771902	0.653039038292276	3.1863400806742e-14	1.91180404840452e-13
Endoplasmic_reticulum	Urine	Pre	0.862598976118273	0.604565976620872	1.20432665769682	0.383517263622034	0.440636856076379
Golgi_apparatus	Urine	Pre	1.30538409398026	1.02432402477196	1.65030719543069	0.0270688320237653	0.0471521590091396
Mitochondria	Urine	Pre	0.283162015664626	0.178700388285614	0.429122065729314	1.03350661362356e-12	4.29302747197478e-12
Plasma_membrane	Urine	Pre	1.26351569570431	1.06258357065994	1.49765242580568	0.00718548880198444	0.016167349804465
Secreted	Urine	Pre	4.0020988382624	3.4585028919418	4.62906853231134	0	0
Vesicles	Urine	Pre	1.16933603174703	0.971072550141698	1.40214942119365	0.0904827550721778	0.128580757207832
Nucleus	Urine	Pre	0.51002048489721	0.431048947962284	0.601275543984304	0	0
Structural	Urine	Pre	0.731391656364882	0.554979330397185	0.951541606723217	0.0156100782734839	0.0301051509560047
Cytosol	Urine	Post	0.55692580023089	0.473475095771902	0.653039038292276	3.1863400806742e-14	1.91180404840452e-13
Endoplasmic_reticulum	Urine	Post	0.862598976118273	0.604565976620872	1.20432665769682	0.383517263622034	0.440636856076379
Golgi_apparatus	Urine	Post	1.30538409398026	1.02432402477196	1.65030719543069	0.0270688320237653	0.0471521590091396
Mitochondria	Urine	Post	0.283162015664626	0.178700388285614	0.429122065729314	1.03350661362356e-12	4.29302747197478e-12
Plasma_membrane	Urine	Post	1.26351569570431	1.06258357065994	1.49765242580568	0.00718548880198444	0.016167349804465
Secreted	Urine	Post	4.0020988382624	3.4585028919418	4.62906853231134	0	0
Vesicles	Urine	Post	1.16933603174703	0.971072550141698	1.40214942119365	0.0904827550721778	0.128580757207832
Nucleus	Urine	Post	0.51002048489721	0.431048947962284	0.601275543984304	0	0
Structural	Urine	Post	0.731391656364882	0.554979330397185	0.951541606723217	0.0156100782734839	0.0301051509560047
Cytosol	uEV-P20	Pre	0.661965278703787	0.590329596185513	0.741542826766459	2.21822560320106e-13	1.19784182572857e-12
Endoplasmic_reticulum	uEV-P20	Pre	1.17336921332744	0.930855815822625	1.4712544051209	0.161429296561262	0.223517487546362
Golgi_apparatus	uEV-P20	Pre	0.906101574880484	0.737730154157975	1.10743741450562	0.32952471296807	0.413821732564554
Mitochondria	uEV-P20	Pre	2.08582297215594	1.78659195675749	2.43261643154658	0	0
Plasma_membrane	uEV-P20	Pre	0.953932965857761	0.829137820871256	1.0955299432479	0.501017628063956	0.563644831571951
Secreted	uEV-P20	Pre	1.39670035605561	1.21857895603515	1.59890891703059	1.36059990496484e-06	3.86696815095271e-06
Vesicles	uEV-P20	Pre	0.955832826833837	0.824960325652538	1.10519653527004	0.539405283967678	0.594446639474584
Nucleus	uEV-P20	Pre	0.738277583008237	0.659529410234415	0.825665350309846	5.31701899175729e-08	1.68893544444055e-07
Structural	uEV-P20	Pre	0.953417862541912	0.793809145950724	1.14098749485062	0.601355309468271	0.636729151201699
Cytosol	uEV-P20	Post	1.56410763752007	1.42734559622372	1.71385073618573	0	0
Endoplasmic_reticulum	uEV-P20	Post	1.02083894932574	0.820370733353859	1.26505970816434	0.843457227704495	0.859371515019674
Golgi_apparatus	uEV-P20	Post	1.05076169117867	0.881262973484296	1.24975167195953	0.568176780622374	0.613630923072164
Mitochondria	uEV-P20	Post	0.549269845659208	0.444213284190719	0.675031253453327	1.49616263822594e-09	5.38618549761338e-09
Plasma_membrane	uEV-P20	Post	0.939600342183812	0.827766278586765	1.06528917282759	0.325554328846715	0.413821732564554
Secreted	uEV-P20	Post	0.61077557997242	0.522417644794952	0.712092494882158	4.74653649717993e-11	1.83080693462655e-10
Vesicles	uEV-P20	Post	1.06997865495279	0.940790578841345	1.21565220219277	0.293336034440816	0.386345020970831
Nucleus	uEV-P20	Post	1.23364446119935	1.12318356105662	1.35472536783696	9.52482933214149e-06	2.5717039196782e-05
Structural	uEV-P20	Post	1.07162463982201	0.914126024232097	1.25396005832986	0.381246347962129	0.440636856076379
Cytosol	uEV-P150	Pre	1.00631647501482	0.873860385447844	1.15728827988308	0.926245191169681	0.926245191169681
Endoplasmic_reticulum	uEV-P150	Pre	0.480667519036275	0.301481496569707	0.734009840012657	0.000196288370318154	0.00048179872714456
Golgi_apparatus	uEV-P150	Pre	1.11718375433129	0.864659302259072	1.42951628801799	0.371960468538758	0.440636856076379
Mitochondria	uEV-P150	Pre	0.413702204721926	0.283008448568509	0.587690704691788	2.97822655426216e-08	1.00515146206348e-07
Plasma_membrane	uEV-P150	Pre	1.42374036506361	1.20460941864942	1.67803273732657	3.06642851937156e-05	7.88510190695543e-05
Secreted	uEV-P150	Pre	0.881512556291376	0.715250859504432	1.07961329451305	0.216347772613436	0.292069493028138
Vesicles	uEV-P150	Pre	1.20743310345467	1.00523124328936	1.44462891109618	0.0394270837186661	0.0649077753129717
Nucleus	uEV-P150	Pre	0.870932523363142	0.752578563196669	1.00614035568393	0.0562196513836458	0.0843294770754687
Structural	uEV-P150	Pre	1.32163319579805	1.0616839488546	1.63517447676665	0.0109206323246993	0.0235885658213505
Cytosol	uEV-P150	Post	1.58039582474939	1.43621902951083	1.73859079314308	0	0
Endoplasmic_reticulum	uEV-P150	Post	0.783732447089315	0.608680439022437	1.00118661378804	0.0447847939142165	0.0690965391819341
Golgi_apparatus	uEV-P150	Post	1.04578677704674	0.869436924126449	1.25398154499313	0.621195314775404	0.645087442266766
Mitochondria	uEV-P150	Post	0.452598918417621	0.355064978342094	0.571556912578973	3.98681088142894e-13	1.95716170542875e-12
Plasma_membrane	uEV-P150	Post	1.13811298681999	1.00289323558584	1.29026030202677	0.041783113221217	0.0663614151160505
Secreted	uEV-P150	Post	0.664251911160968	0.566018110981583	0.777201006308221	1.10664303054619e-07	3.31992909163858e-07
Vesicles	uEV-P150	Post	1.14653017935149	1.00435687424668	1.30725938205389	0.0396658626912605	0.0649077753129717
Nucleus	uEV-P150	Post	1.13126178172984	1.0244364688737	1.24881539880582	0.0136818721941143	0.0284161960954682
Structural	uEV-P150	Post	1.20927282069132	1.0297784956011	1.41745500457501	0.0183269436363531	0.0341260329780368
