# Supplementary material for: Prostate cancer reshapes the secreted and extracellular vesicle urinary proteomes
Source: Nat Commun. 2024 Jun 13;15:5069. doi: 10.1038/s41467-024-49424-5 (PMC11176296; doi:10.1038/s41467-024-49424-5)
Supplement: Supplementary file 10 — Source Data [file 41467_2024_49424_MOESM10_ESM.zip › SourceData_S7A_longitudinal_proteins.txt]

subcell	sample.type	stability	or	or.lower	or.upper	p	fdr
Cytosol	uSP	intrastable	0.714812323583002	0.592613838801575	0.858877384519389	0.000210149341862031	0.000810576032896407
Endoplasmic_reticulum	uSP	intrastable	1.03992273397526	0.692042742574867	1.51650673988555	0.82070811234275	0.894668772476539
Golgi_apparatus	uSP	intrastable	1.26982279708596	0.939378576546372	1.69167293366082	0.104766929925836	0.188580473866504
Mitochondria	uSP	intrastable	0.165200025428911	0.0747388052018616	0.318284847004942	9.44688771653546e-13	1.70043978897638e-11
Plasma_membrane	uSP	intrastable	1.45416283681068	1.18608277487158	1.77443373371492	0.000279228534870057	0.000942396305186444
Secreted	uSP	intrastable	4.74585206405739	3.99659109639916	5.63172162471215	0	0
Vesicles	uSP	intrastable	1.2429868245771	0.993885388009182	1.54415859708525	0.0501193405926239	0.100238681185248
Nucleus	uSP	intrastable	0.57859519151582	0.473445083006009	0.703417063806045	6.9802624791393e-09	6.28223623122537e-08
Structural	uSP	intrastable	0.725775905993688	0.513795609571264	1.00278613813937	0.0440089390587798	0.0914031811220811
Cytosol	uSP	intravariable	0.703658685520394	0.582947960675186	0.846042381438802	0.00010843890086043	0.000450438511266403
Endoplasmic_reticulum	uSP	intravariable	1.00591618623	0.6652179648946	1.47436157316566	0.957058629359065	0.975116339346972
Golgi_apparatus	uSP	intravariable	0.925362311429655	0.655916822159834	1.27820793736975	0.646178208370908	0.811479610512303
Mitochondria	uSP	intravariable	0.392262213160193	0.238839826823697	0.611896788854085	2.71597534973189e-06	1.46662668885522e-05
Plasma_membrane	uSP	intravariable	1.1823015301686	0.951947092060163	1.45945321449967	0.118065462792164	0.203700030700572
Secreted	uSP	intravariable	2.58689847075213	2.14370108649701	3.11319803089658	0	0
Vesicles	uSP	intravariable	0.999820164724949	0.78585732129394	1.26116291023583	0.991836688877791	0.991836688877791
Nucleus	uSP	intravariable	0.552857815606109	0.451131827366934	0.6737974450478	4.86022777579365e-10	6.56130749732142e-09
Structural	uSP	intravariable	1.15429663103907	0.868748123052402	1.51403675130898	0.295795660057385	0.443693490086077
Cytosol	uEV-P20	intrastable	1.42635158547918	1.25366048400528	1.62176780905883	5.25611221213751e-08	4.05471513507751e-07
Endoplasmic_reticulum	uEV-P20	intrastable	0.77334994872735	0.54233297259959	1.07901401375455	0.120711129304043	0.203700030700572
Golgi_apparatus	uEV-P20	intrastable	0.864541266234786	0.659029216076225	1.12094777729118	0.265954468272972	0.410329751049728
Mitochondria	uEV-P20	intrastable	1.25560467776302	1.00120414844041	1.56405062569076	0.0429849714409474	0.0914031811220811
Plasma_membrane	uEV-P20	intrastable	1.05969269808028	0.890254982132603	1.25694298338176	0.498635377180246	0.70858711494035
Secreted	uEV-P20	intrastable	0.644500537436066	0.514751124415771	0.800417318542213	2.87305337457466e-05	0.00012928740185586
Vesicles	uEV-P20	intrastable	1.02682104747855	0.853512230346578	1.23004441003638	0.766285511279205	0.886619063290329
Nucleus	uEV-P20	intrastable	0.875633225776166	0.761401663986705	1.00546085239178	0.055599944038738	0.103530930279029
Structural	uEV-P20	intrastable	1.23092421934992	0.992555612085006	1.51754402263614	0.0520730831541276	0.100426660368675
Cytosol	uEV-P20	intravariable	1.2722175413903	1.11637225799055	1.44880513685277	0.000258892280344813	0.000932012209241329
Endoplasmic_reticulum	uEV-P20	intravariable	1.24151371677644	0.928387560449189	1.64055564680043	0.127788570655123	0.209108570162928
Golgi_apparatus	uEV-P20	intravariable	1.00712286992541	0.780110763771833	1.28764410841759	0.944722008322705	0.975116339346972
Mitochondria	uEV-P20	intravariable	1.02219775991039	0.800503836728952	1.29393581305872	0.844964951783398	0.894668772476539
Plasma_membrane	uEV-P20	intravariable	0.963361391713972	0.80505805062439	1.14822288674253	0.678150864024632	0.832276060393866
Secreted	uEV-P20	intravariable	1.02559716463533	0.848135733923242	1.23449114642808	0.781489430352144	0.886619063290329
Vesicles	uEV-P20	intravariable	1.12213251770411	0.937503962205174	1.33799692989164	0.196057471131756	0.311385395326907
Nucleus	uEV-P20	intravariable	0.958310907564248	0.835265867146329	1.09796811835539	0.536041238150571	0.710720905101684
Structural	uEV-P20	intravariable	0.96852954467612	0.765647870377594	1.21528308486944	0.788105834035848	0.886619063290329
Cytosol	uEV-P150	intrastable	1.60214430697708	1.36926928082149	1.87305026102919	2.92633206555593e-09	3.1604386308004e-08
Endoplasmic_reticulum	uEV-P150	intrastable	0.437116283021915	0.240170343068375	0.738287700987714	0.000577608121144824	0.00164162308114845
Golgi_apparatus	uEV-P150	intrastable	1.09745587637923	0.806898978391401	1.46934966484172	0.522270279474959	0.710720905101684
Mitochondria	uEV-P150	intrastable	0.395809741667135	0.246780149193386	0.606090784292709	1.29488022371227e-06	7.76928134227362e-06
Plasma_membrane	uEV-P150	intrastable	1.3472792950546	1.10248713121296	1.63871946068003	0.00310878972114659	0.00763066567917799
Secreted	uEV-P150	intrastable	0.916052549176059	0.716416678894632	1.16031164225741	0.466355004896088	0.680626223361859
Vesicles	uEV-P150	intrastable	0.943486157264064	0.744801963587032	1.18518857757883	0.619719055975319	0.796781643396839
Nucleus	uEV-P150	intrastable	0.98202533825331	0.829195565875793	1.16031228257825	0.832305189231656	0.894668772476539
Structural	uEV-P150	intrastable	1.47069284726991	1.14571618530524	1.87150499331516	0.00213423305627147	0.00548802785898379
Cytosol	uEV-P150	intravariable	1.40322212396735	1.19708089562883	1.6429141599119	2.33443737767125e-05	0.00011459965308568
Endoplasmic_reticulum	uEV-P150	intravariable	0.465008966118102	0.260740610862476	0.77372317582471	0.00116708344535421	0.00315112530245637
Golgi_apparatus	uEV-P150	intravariable	0.905614706583825	0.649160047945603	1.23896829899835	0.539621427947575	0.710720905101684
Mitochondria	uEV-P150	intravariable	0.341406431403297	0.205346187141062	0.537516323148047	6.67424865374855e-08	4.50511784128027e-07
Plasma_membrane	uEV-P150	intravariable	1.40989571263516	1.15708057335124	1.71032849413429	0.000574594879449108	0.00164162308114845
Secreted	uEV-P150	intravariable	0.728900313579405	0.557541946008245	0.94144306830351	0.0118939313867717	0.0267613456202364
Vesicles	uEV-P150	intravariable	1.44083528722123	1.17342459544328	1.76040607537912	0.000430817581569931	0.00136847937675155
Nucleus	uEV-P150	intravariable	0.976549841344088	0.824677427498696	1.15371478741805	0.780486111961406	0.886619063290329
Structural	uEV-P150	intravariable	1.4085351632319	1.09348739349023	1.79788134538161	0.00685203163122594	0.0160873786124435
