# Supplementary material for: Prostate cancer reshapes the secreted and extracellular vesicle urinary proteomes
Source: Nat Commun. 2024 Jun 13;15:5069. doi: 10.1038/s41467-024-49424-5 (PMC11176296; doi:10.1038/s41467-024-49424-5)
Supplement: Supplementary file 10 — Source Data [file 41467_2024_49424_MOESM10_ESM.zip › SourceData_S7A_PCaNC_proteins.txt]

subcell	sample.type	group	or	or.lower	or.upper	p	fdr
Cytosol	Tissue	PCa	1.19574801076743	1.03906518785537	1.37457412643219	0.0112813982359297	0.0246139597874829
Endoplasmic_reticulum	Tissue	PCa	1.9060973068887	1.46439925359947	2.46054491484743	1.80706720831481e-06	8.13180243741662e-06
Golgi_apparatus	Tissue	PCa	1.02768863168227	0.783763564379872	1.33224604408277	0.824963379293334	0.848533761558858
Mitochondria	Tissue	PCa	1.72362113465283	1.38817355476005	2.12868448366604	8.95933338629362e-07	4.30048002542094e-06
Plasma_membrane	Tissue	PCa	0.463511748216863	0.36015841392529	0.589884759570439	6.45605791049775e-12	6.64051670794054e-11
Secreted	Tissue	PCa	0.170136446346354	0.108864975582291	0.254674052518327	0	0
Vesicles	Tissue	PCa	0.951525285714266	0.777096784127853	1.15865859306687	0.622278866699405	0.689293513882418
Nucleus	Tissue	PCa	1.66941968597566	1.45712424642307	1.91156864805638	1.06137321154165e-13	1.27364785384998e-12
Structural	Tissue	PCa	0.564438876848391	0.411768745470022	0.759606855273603	5.00320305699686e-05	0.000156622008740771
Cytosol	Tissue	NC	1.10631513112889	0.920290044088221	1.32669805592959	0.268573431890185	0.351587038110788
Endoplasmic_reticulum	Tissue	NC	1.35187407235698	0.913640703930922	1.94784944572978	0.110372440777305	0.172756863825348
Golgi_apparatus	Tissue	NC	0.781412869236022	0.522542874599946	1.13297214805193	0.18503959254057	0.266457013258421
Mitochondria	Tissue	NC	0.416918926555497	0.246832240447443	0.664784830336941	3.53457033220872e-05	0.00012118526853287
Plasma_membrane	Tissue	NC	1.43754726103528	1.15349417901423	1.78119670004077	0.00106805601968407	0.00307600133669013
Secreted	Tissue	NC	2.64894323671395	2.16766130452433	3.22679100743148	0	0
Vesicles	Tissue	NC	0.783623167179209	0.589127512115326	1.02811141781064	0.0705195683790762	0.118079277285895
Nucleus	Tissue	NC	0.637316919562136	0.516292194057399	0.782364544286974	6.65579602809885e-06	2.81892537660657e-05
Structural	Tissue	NC	2.25763568534043	1.77279314352068	2.85525870760943	1.14903642156605e-10	1.03413277940945e-09
Cytosol	uSP	PCa	0.788927567428773	0.652766163378663	0.950058542869451	0.0102831176378153	0.0231370146850844
Endoplasmic_reticulum	uSP	PCa	1.0137539374339	0.660966241838354	1.50316791396641	0.926138701218711	0.926138701218711
Golgi_apparatus	uSP	PCa	0.808930645592626	0.553591478477335	1.15061499417248	0.231732509301327	0.314806427730105
Mitochondria	uSP	PCa	0.787469393763661	0.544682677560587	1.10993986017832	0.163847615690398	0.245771423535597
Plasma_membrane	uSP	PCa	1.0513158240051	0.832653473322016	1.31723845293982	0.653995443499459	0.702801073611358
Secreted	uSP	PCa	1.8333848121578	1.48474673817221	2.25305788916781	2.34280204125525e-08	1.40568122475315e-07
Vesicles	uSP	PCa	0.864072708687777	0.663974558382109	1.11201308001143	0.250093490035858	0.333457986714477
Nucleus	uSP	PCa	0.578195946231353	0.469626220584048	0.707809150451407	2.09185423427627e-08	1.36921368061719e-07
Structural	uSP	PCa	1.19005526064983	0.889610850195267	1.57050486352822	0.217404867000197	0.301022123538735
Cytosol	uSP	NC	0.767784682964456	0.581860042441517	1.00425070799019	0.0467169999452182	0.0840905999013927
Endoplasmic_reticulum	uSP	NC	0.511709306823783	0.202072581484179	1.08156672925816	0.0642590307407342	0.110158338412687
Golgi_apparatus	uSP	NC	1.51043516395417	0.987568060362344	2.23806438640205	0.0459051077284176	0.0840905999013927
Mitochondria	uSP	NC	0.12641666498809	0.0257977183375409	0.375394152238521	4.15160968825212e-07	2.13511355395823e-06
Plasma_membrane	uSP	NC	1.01887702597076	0.722335117436837	1.41029542017209	0.895806790057326	0.908423787100387
Secreted	uSP	NC	3.79855446543875	2.93909457696265	4.88873240760749	0	0
Vesicles	uSP	NC	1.5058682348606	1.098741812846	2.03543785454854	0.00903532857194289	0.0209852792638674
Nucleus	uSP	NC	0.647567873407511	0.482808645831277	0.85866453048924	0.00156343638348733	0.00416916368929954
Structural	uSP	NC	0.86507471158183	0.528827219612278	1.35026039851805	0.533568749532526	0.618406789623518
Cytosol	uEV-P20	PCa	0.581736433933145	0.478292300319839	0.704125215437819	4.68602490144576e-09	3.67543643520207e-08
Endoplasmic_reticulum	uEV-P20	PCa	1.44927897573644	1.02377406328946	2.01213718493747	0.0300693660378106	0.0585133609384423
Golgi_apparatus	uEV-P20	PCa	0.85593449912903	0.602257988203453	1.18944800568039	0.352049631753191	0.429619889597115
Mitochondria	uEV-P20	PCa	3.06555940759395	2.47432775989603	3.7826813408639	0	0
Plasma_membrane	uEV-P20	PCa	0.859490851081676	0.677228911670477	1.08142089948948	0.189160247027558	0.267049760509493
Secreted	uEV-P20	PCa	0.900484265820561	0.698467256756255	1.14916101671246	0.396995754042303	0.468585152312226
Vesicles	uEV-P20	PCa	0.760032152563256	0.584000388641342	0.977803660676798	0.0274953641773978	0.0549907283547957
Nucleus	uEV-P20	PCa	0.673762463011593	0.55739379258779	0.811051026802522	1.42845811925696e-05	5.41310445192111e-05
Structural	uEV-P20	PCa	0.757948935774406	0.542562891059608	1.03745869636219	0.0747026220530624	0.122240654268648
Cytosol	uEV-P20	NC	1.89340743556281	1.65423864024241	2.16637541242157	0	0
Endoplasmic_reticulum	uEV-P20	NC	0.841593970887626	0.582356550963035	1.18763650188096	0.32251055465343	0.407973524935753
Golgi_apparatus	uEV-P20	NC	1.12829261086609	0.868146246817441	1.45132379527767	0.341798070480226	0.424301053009935
Mitochondria	uEV-P20	NC	0.37486890298344	0.248645838157663	0.546113123219353	5.10477282666955e-09	3.67543643520207e-08
Plasma_membrane	uEV-P20	NC	0.972688180295672	0.802929963076993	1.17268963088879	0.775054860335862	0.808752897741769
Secreted	uEV-P20	NC	0.806291191120383	0.645851265626453	0.999054342056456	0.0434521687843009	0.0823304250649912
Vesicles	uEV-P20	NC	1.28569679034568	1.06910005686264	1.54016655128521	0.00667630052350865	0.0160522625146012
Nucleus	uEV-P20	NC	1.10172246040298	0.954459405929493	1.27002636291214	0.176824655588951	0.25982398372254
Structural	uEV-P20	NC	1.12173934050473	0.883726523098847	1.41216567521829	0.322979040574138	0.407973524935753
Cytosol	uEV-P150	PCa	1.30261174515704	1.10482148275759	1.53343346309971	0.00139454957538332	0.00386182959336919
Endoplasmic_reticulum	uEV-P150	PCa	0.336834120563757	0.165464461643337	0.615825435037593	4.16713409784331e-05	0.000136378934111235
Golgi_apparatus	uEV-P150	PCa	0.919751829334839	0.654461496821873	1.26628315592399	0.615244136832315	0.689293513882418
Mitochondria	uEV-P150	PCa	0.343768635609629	0.20379610447752	0.547299532627414	1.6859022566873e-07	9.33730480626812e-07
Plasma_membrane	uEV-P150	PCa	1.5676031158648	1.2871950109868	1.90120550927481	7.40877188709632e-06	2.96350875483853e-05
Secreted	uEV-P150	PCa	0.555878251768885	0.408122144795962	0.74383727344607	2.09133095872005e-05	7.52879145139218e-05
Vesicles	uEV-P150	PCa	1.29209848097933	1.03902871220155	1.59700180118537	0.0185251927805608	0.038108968005725
Nucleus	uEV-P150	PCa	0.961487812542229	0.807773720027587	1.14149938091876	0.652035219679225	0.702801073611358
Structural	uEV-P150	PCa	1.28933613092397	0.985494814449634	1.66858232123586	0.0553835004953143	0.0972588301381129
Cytosol	uEV-P150	NC	0.537139018495834	0.341222614627016	0.819777102404642	0.00207361698993358	0.00533215797411492
Endoplasmic_reticulum	uEV-P150	NC	0.45545801068491	0.0922688446299319	1.3719399764749	0.157072382462363	0.240621522070002
Golgi_apparatus	uEV-P150	NC	1.12412093373568	0.543917056953024	2.09671774236701	0.68766963375801	0.728120788684951
Mitochondria	uEV-P150	NC	0.266087439346568	0.0540365550350135	0.798446482167091	0.00668844271441715	0.0160522625146012
Plasma_membrane	uEV-P150	NC	0.854956273983082	0.495887135897668	1.39901586791926	0.541105940920578	0.618406789623518
Secreted	uEV-P150	NC	1.44517542905756	0.894180211394531	2.25335330855324	0.108122879307791	0.172756863825348
Vesicles	uEV-P150	NC	1.22023841818327	0.741436201592356	1.92866383528953	0.385346283425017	0.46241554011002
Nucleus	uEV-P150	NC	0.505968146513841	0.316634908295702	0.781171441291853	0.000933259220937344	0.00279977766281203
Structural	uEV-P150	NC	1.86258568086488	1.10454049988326	3.00219920294057	0.0150165595713854	0.0317997732099925
