# Supplementary material for: Prostate cancer reshapes the secreted and extracellular vesicle urinary proteomes
Source: Nat Commun. 2024 Jun 13;15:5069. doi: 10.1038/s41467-024-49424-5 (PMC11176296; doi:10.1038/s41467-024-49424-5)
Supplement: Supplementary file 10 — Source Data [file 41467_2024_49424_MOESM10_ESM.zip › SourceData_S7G_EV_markers_subcellular_annotation.txt]

fraction	group	proteins	Subcell	count
P150	cisup	5	Mitochondria	0
P150	core	107	Mitochondria	5
P150	tn	129	Mitochondria	2
P20	cisup	12	Mitochondria	0
P20	core	64	Mitochondria	3
P20	tn	179	Mitochondria	34
SP	cisup	51	Mitochondria	0
SP	core	78	Mitochondria	2
SP	tn	102	Mitochondria	1
P150	cisup	5	Plasma_membrane	0
P150	core	107	Plasma_membrane	26
P150	tn	129	Plasma_membrane	31
P20	cisup	12	Plasma_membrane	3
P20	core	64	Plasma_membrane	5
P20	tn	179	Plasma_membrane	14
SP	cisup	51	Plasma_membrane	6
SP	core	78	Plasma_membrane	21
SP	tn	102	Plasma_membrane	11
P150	cisup	5	Secreted	0
P150	core	107	Secreted	3
P150	tn	129	Secreted	4
P20	cisup	12	Secreted	1
P20	core	64	Secreted	0
P20	tn	179	Secreted	1
SP	cisup	51	Secreted	19
SP	core	78	Secreted	46
SP	tn	102	Secreted	41
